# Supplementary material for: Nonlatching positive feedback enables robust bimodality by decoupling expression noise from the mean
Source: PLoS Biol. 2017 Oct 18;15(10):e2000841. doi: 10.1371/journal.pbio.2000841 (PMC5646755; doi:10.1371/journal.pbio.2000841)
Supplement: S29 Data — The corresponding mCherry fluorescence values were taken according to the gating strategy in S28 Data applied to the flow cytometry files (S27 Data) and were used to generate the numbers in Fig 3B and 3C and S7 and S11 Figs. (ZIP) [file pbio.2000841.s029.zip › S29_Data/LChITF Iso 7/1.txt]

"Y2-A"
169.67
1498.28
283.988
276.391
168.741
135.798
1257.53
865.835
1127.79
843.244
233.147
28.608
441.294
449.446
94.9792
913.015
46.5834
289.56
431.182
587.868
1375.92
1.48236
1429.49
1068.57
683.798
1182.2
73.5853
279.98
518.42
1160.01
980.891
316.848
6.13995
2022.42
776.78
181.452
747.394
545.473
425.179
542.659
655.209
103.137
15.3768
312.096
98.006
545.239
846.682
196.001
146.083
490.849
1032.15
1350.99
317.793
954.698
780.279
587.509
95.2727
343.545
63.7369
1428.95
373.434
652.557
1308.32
1373.79
48.696
383.019
388.615
746.224
314.453
1192.59
334.206
865.653
362.504
1184.34
551.697
160.069
472.146
1719.86
1228.58
743.057
863.976
538.467
562.647
14.8803
903.978
467.886
565.432
647.111
1182.07
157.695
509.067
1034.08
257.125
1097.03
1195.28
626.365
1030.88
214.103
972.631
34.4262
941.275
72.9419
600.61
1465.68
422.07
715.148
300.186
882.478
545.978
269.356
736.373
620.837
66.4624
1038.7
1380.78
426.386
559.06
664.055
248.968
532.075
1118.5
1607.77
1436.56
91.4218
861.925
692.405
1226.88
1349.82
222.144
159.581
139.437
251.623
889.27
496.018
912.597
697.601
246.936
1315.7
940.808
1043.44
368.772
97.519
1183.23
760.502
1142.1
256.425
1073.54
314.325
1306.98
446.384
160.182
24.8668
1205.43
640.77
545.631
167.152
620.771
948.35
367.811
24.5852
375.616
1388.53
632.405
200.363
232.39
661.628
45.9186
233.887
429.866
1246.09
696.411
68.5369
294.197
714.49
2256.23
673.639
66.421
365.998
86.9672
623.964
1603.82
209.212
644.613
678.293
23.8929
1411.95
-3.48392
634.675
275.118
886.224
1317.54
429.063
1177.85
458.823
275.792
356.59
848.604
333.114
209.114
983.961
493.898
204.455
100.082
645.466
554.25
921.171
1200.31
241.83
638.048
511.654
151.816
2415.27
622.104
118.563
308.236
193.081
39.0254
816.495
586.927
284.59
527.567
30.1324
35.0188
549.46
112.052
1375.15
2104.93
421.33
362.191
656.667
1003.8
103.039
17.3843
1036.66
960.438
24.0301
196.418
985.878
1527.13
752.554
8.65662
755.633
861.197
6164.36
850.712
910.4
126.66
367.378
296.008
614.537
29.5292
800.019
15.9329
-6.23511
574.132
621.242
1453.97
506.016
1588.24
229.131
52.8555
685.879
772.461
1009.73
459.83
643.427
323.846
18.5753
697.745
117.001
65.5235
90.6769
680.463
143.59
242.528
940.662
269.053
284.89
607.807
1130.49
1196.33
1099.45
252.462
540.289
1035.89
584.982
848.273
-0.405992
733.464
925.416
223.44
112.588
43.563
1066.33
1033.3
58.5895
1605.93
527.521
63.8747
341.485
182.914
294.564
885.184
1163.29
54.2129
826.984
118.936
282.582
96.5506
75.5512
73.6471
281.745
655.641
1000.43
20.4405
503.278
520.583
1582.74
1116.8
431.91
398.543
224.789
427.784
527.617
346.987
697.651
1195.04
1510.42
459.595
123.715
245.599
186.298
893.513
676.605
848.583
178.827
1060.4
487.529
610.648
691.012
1260.13
793.086
540.617
129.814
1938.19
620.155
845.481
122.174
382.624
1093.58
629.761
1102.82
196.793
1094.06
1294.89
235.021
1057.47
698.041
164.97
1239.1
-2.14236
122.768
461.168
613.178
158.904
90.3097
1251.64
790.521
34.2299
973.384
196.08
837.673
98.2056
106.953
1096.85
312.011
674.331
194.544
551.095
59.7364
1174.22
1209.93
948.341
438.916
229.637
547.782
734.238
711.369
352.386
314.749
719.485
188.825
981.804
426.489
278.302
1151.94
422.463
184.585
425.108
1548
501.287
49.2208
1055.48
75.1813
18.711
859.031
176.846
1405.16
635.992
1389.31
846.71
237.841
1020.08
83.2681
603.38
815.94
373.116
524.026
444.928
1058.73
20.0803
70.4022
143.356
20.6464
975.124
788.87
345.506
199.895
252.462
96.1354
290.012
972.914
773.583
362.072
1108.28
1193.41
712.572
633.579
195.362
342.945
1511.19
197.27
95.4307
1048.51
950.308
1527.77
121.069
1145.39
185.326
-25.6123
57.5869
629.551
1072.49
885.03
288.204
641.904
292.943
547.786
851.461
207.739
22.3294
27.9368
1080.49
314.436
482.665
706.378
1022.24
222.381
1281.76
1552.22
126.567
332.465
585.207
782.449
829.602
881.26
788.541
993.356
843.356
1244.48
437.423
1204.61
905.242
435.473
669.832
646.231
50.8712
831.788
716.652
217.748
25.2493
375.317
240.284
50.4394
363.846
933.645
95.8916
1867.03
399.249
510.24
493.102
1308.9
1098.05
55.1922
732.193
1088.67
968.898
642.888
1307.17
724.893
1020.2
1474.73
62.9767
336.528
628.283
191.006
549.559
147.027
282.114
1286.51
633.51
1899.29
78.7448
1231.28
829.812
607.111
768.864
223.903
301.776
110.24
392.956
515.713
232.531
1663.58
1745.11
983.493
37.0629
1098.56
198.415
741.795
1422.91
664.164
430.339
614.659
58.8503
410.552
109.214
1467.7
775.505
3.86764
95.3436
261.549
465.929
73.1524
839.966
954.901
405.353
354.085
1646.91
134.994
1186.19
597.671
29.5292
263.445
885.5
649.688
812.269
285.526
1089.76
196.472
201.116
140.574
578.123
212.265
661.927
339.425
63.8182
818.937
171.249
471.074
525.084
90.6386
143.051
1144.69
951.86
266.709
637.992
1557.28
862.247
162.331
407.446
254.754
2010.34
430.223
100.252
665.325
1912.16
1199.83
47.5299
117.53
0.55798
35.1391
881.085
1043.45
1494.01
186.236
194.53
899.978
118.211
137.266
528.477
1391.05
781.339
683.069
950.308
2112.48
747.008
16.6596
341.705
604.814
558.337
1160.57
786.104
75.433
564.997
616.643
2.73966
942.689
299.867
464.369
429.075
202.896
304.487
331.762
1170.96
255.218
1184.14
351.404
262.517
546.639
1136.04
699.381
987.397
91.4944
1177.41
283.728
-2.57068
659.637
210.65
877.194
2551.12
867.998
1057.89
76.4779
522.984
33.4994
27.2907
390.966
807.786
75.3469
87.2079
894.484
1079.35
754.852
994.353
378.623
1051.26
262.213
526.406
102.275
143.369
439.33
1569.26
574.39
1036.05
493.47
987.651
669.953
1044.35
272.121
648.646
189.381
22.4591
645.388
568.525
58.4414
966.628
32.4814
147.886
637.774
851.635
717.698
579.808
1627.85
278.136
593.96
413.634
1177.98
871.868
69.2282
8.17452
475.382
276.825
227.32
550.507
425.687
104.078
257.651
796.553
596.819
217.426
397.319
295.703
225.65
647.05
128.325
719.311
286.134
324.558
10.9761
609.219
312.381
17.225
1270.23
366.899
1224.12
874.953
1030.4
364.066
597.13
61.8096
838.462
384.315
152.317
371.371
847.994
449.443
91.4704
219.385
681.926
544.533
302.885
-45.8508
83.0134
1246.14
608.675
308.445
689.718
123.594
142.273
595.497
78.504
649.503
355.139
88.8792
47.5193
229.562
393.249
-16.2759
614.712
550.012
1196.04
753.474
475.983
812.18
32.5424
937.378
715.503
1158.8
1163.43
149.76
545.945
774.799
464.7
1389.4
69.5174
104.235
72.9697
786.573
1151.74
951.078
131.216
182.394
277.789
1219.9
225.566
923.284
353.662
165.476
351.455
178.111
272.605
1381.22
131.201
160.771
1182.45
1048.1
250.139
605.375
417.587
23.7647
283.329
126.516
905.321
70.626
500.734
376.296
389.387
1199.76
563.858
468.182
976.885
319.335
192.332
138.646
347.456
479.892
311.613
101.505
356.989
256.414
678.053
206.267
1114.84
1191.09
807.009
230.574
671.3
1041.11
935.714
1053.11
831.689
655.147
462.956
436.563
14.8363
477.431
172.207
152.875
405.739
415.43
330.634
341.748
214.57
20.3101
447.92
671.827
618.937
560.727
699.245
1064.57
614.664
718.476
19.424
228.981
406.282
478.57
135.555
80.2174
-50.7651
341.672
857.257
14.9237
972.817
1030.02
789.756
46.7327
378.027
158.483
570.643
1028.89
307.957
1222.32
433.914
25.2664
221.215
259.487
648.461
41.246
771.716
567.756
446.79
307.844
73.9772
680.338
104.618
788.384
995.474
514.448
78.8581
27.5225
-20.2563
807.304
613.174
680.05
1215.93
446.524
922.785
1.17745
1678.04
1212.65
39.8731
143.345
833.627
612.461
286.852
502.016
709.557
393.618
345.212
4.74902
745.482
988.731
477.948
505.904
98.8696
225.964
195.843
89.3423
823.513
49.3934
1117.87
618.137
99.9162
526.631
27.1479
1061.22
502.631
153.644
932.12
272.085
524.348
1149.42
119.573
57.9307
1050.07
1007.18
387.863
561.067
899.729
986.92
354.972
532.116
679.752
265.17
354.23
135.543
909.349
153.561
397.98
754.618
186.87
645.237
839.113
144.577
1093.78
391.274
1212.9
38.185
831.713
615.12
487.402
1044.31
811.461
191.648
663.273
624.973
757.279
427.692
990.636
101.535
1077.38
1031.36
1208.26
1184.27
163.914
596.423
372.038
180.499
249.809
1012.63
187.124
655.764
102.754
239.706
72.2432
22.0813
636.339
344.683
0.874827
535.35
166.693
73.5851
445.158
1568.88
576.094
433.408
17.8296
1474.28
588.016
112.545
421.691
129.407
8.26207
-2.29046
87.1106
164.993
578.078
579.12
708.414
721.116
155.461
615.191
765.508
697.204
771.517
32.2037
1047.33
1039.19
606.609
450.134
350.059
57.6776
866.173
42.8672
593.744
549.598
739.126
387.235
541.571
1330.72
118.372
692.447
396.969
226.403
507.991
112.21
420.845
104.234
938.971
433.294
409.547
124.243
138.567
362.792
93.7646
260.401
146.021
717.311
14.7857
1153.63
199.591
317.978
890.979
585.376
302.651
606.893
742.721
1182.55
409.457
958.143
283.366
1015.96
569.816
414.139
619.151
521.674
794.949
569.326
1130.75
364.191
580.593
1595.42
205.082
539.662
356.794
271.917
51.7611
-10.4705
37.3624
537.323
597.015
639.983
637.214
324.823
380.862
779.499
1106.38
743.374
973.978
141.113
201.931
744.278
96.7728
1768.71
303.976
176.866
333.211
650.728
73.233
525.198
307.337
512.313
429.655
657.651
1036.52
2123.72
1153.68
270.201
979.93
454.149
561.711
301.59
678.933
422.535
1036.83
842.928
647.526
828.926
862.706
786.948
762.425
260.321
818.559
769.397
27.9657
737.383
25.6043
286.633
-38.351
30.8886
1210.72
341.946
200.559
905.19
651.776
1088.75
549.864
1184.91
609.96
1062.65
241.425
601.92
522.596
1084.16
101.347
155.906
1045.34
267.573
918.056
1790.23
205.017
790.159
1115.03
1070.85
208.152
137.112
584.376
85.8482
1034.6
209.662
626.992
1136.84
588.521
35.9915
381.436
32.4136
702.661
775.467
210.993
76.898
1710.93
423.383
37.0254
174.081
107.897
493.82
1389.48
304.266
497.554
462.59
351.041
326.106
752.411
259.116
294.447
809.696
1066.31
729.721
932.094
194.512
587.266
753.997
74.5952
230.345
64.5275
1015.67
587.304
260.672
81.7462
652.949
166.673
183.124
162.231
327.014
664.029
69.7673
41.1172
36.2855
439.775
713.483
24.9208
496.159
2230.41
512.815
20.2087
4.12575
234.962
1.50168
182.211
1087.1
99.7849
505.988
206.84
892.549
2096.93
1144.09
-5.46575
289.735
674.999
1287.28
229.261
677.903
181.649
1214.92
709.267
1509.09
767.965
638.156
1942.12
266.676
36.2427
751.218
301.565
278.916
63.544
1174.63
574.494
560.201
261.37
85.5744
370.195
540.016
1024
312.058
25.6272
920.093
216.95
118.167
476.109
821.607
520.574
854.155
560.413
414.859
312.6
1254.54
867.371
387.634
65.0738
1396.94
266.473
195.789
1123.07
804.378
1152.39
570.03
1179.24
732.833
24.857
18.963
643.607
147.896
328.806
809.434
502.255
566.051
692.471
771.744
1231.97
484.513
1256.53
720.507
455.432
176.179
102.675
189.194
328.724
264.74
834.848
9.42217
957.318
306.749
148.396
1502.73
437.611
234.406
792.141
182.143
706.131
584.29
1366.55
811.234
48.3909
677.035
131.929
379.739
194.868
1267.62
45.1086
112.962
174.594
642.472
228.277
455.518
402.69
958.702
29.2713
136.871
13.5027
628.813
1256.18
565.854
1079.07
460.244
176.224
20.4585
138.225
42.8967
450.851
162.11
522.252
11.9121
1245.31
516.938
654.068
246.414
111.065
989.889
594.298
110.67
234.229
1327.55
868.376
260.841
962.88
424.222
41.8517
724.896
783.194
469.108
351.26
1728.61
888.484
151.087
443.053
132.94
263.709
872.503
313.896
1246.29
991.991
468.943
1006.26
888.986
1110.69
48.1893
1005.91
122.088
1243.7
1094.05
796.856
401.754
616.994
431.495
202.39
296.795
730.739
751.657
135.338
34.8624
759.332
23.1135
1661.79
1016.27
1391.43
467.113
1035.96
74.0618
349.165
403.483
479.478
399.017
48.4059
314.669
195.932
732.352
782.516
1098.06
488.132
123.056
766.394
624.561
90.9594
43.3885
79.4664
773.38
1450.63
738.409
842.221
203.854
367.385
979.768
351.241
820.519
345.1
668.744
867.174
156.306
169.022
574.351
909.426
875.593
775.703
140.833
144.663
137.121
375.268
946.476
513.988
155.77
201.328
71.059
169.974
436.663
329.919
298.918
143.134
486.516
600.772
88.0501
483.98
149.056
351.354
321.331
318.625
550.992
400.651
222.928
1016.51
94.592
1379.36
239.551
235.534
1456.49
1081.07
70.2945
1232.55
751.859
282.592
113.9
34.0877
610.709
1293.6
38.2254
765.796
1238.72
834.714
817.224
463.412
210.812
543.146
558.113
26.3564
297.743
805.028
469.677
48.7896
227.146
501.377
1112.8
234.32
382.215
457.065
568.918
297.043
1099.46
244.427
453.219
15.0111
263.28
440.787
144.522
695.249
735.317
19.0861
306.956
836.517
1617.94
185.165
893.764
1226.23
34.5424
478.609
236.309
274.775
255.647
554.189
207.074
1426.2
1394.92
381.679
914.008
367.875
41.5033
670.237
1142.77
1516.5
604.153
521.417
532.694
148.042
774.682
24.8563
153.527
75.1191
1237.29
510.875
369.527
161.794
282.475
404.663
1428.56
364.439
558.942
68.9385
75.9359
229.225
1134.37
88.7165
573.182
959.202
396.457
1330.18
1410.33
423.394
986.634
213.011
189.182
429.658
407.677
-1.58912
1181.42
639.555
1177.88
910.186
513.943
-0.441208
854.675
63.7448
79.4766
134.516
1.4548
980.204
96.2673
599.332
1185.2
1174.72
107.093
661.248
889.663
829.096
187.763
141.059
628.216
26.0765
669.319
976.748
75.2769
300.306
1002.7
274.108
616.79
47.6544
1274.21
409.854
172.252
317.658
563.723
1698.61
12.9577
923.173
960.592
888.276
89.0855
754.278
5.69736
92.6948
22.5228
934.76
535.897
945.292
645.176
495.642
112.496
87.7512
1749.78
228.981
331.441
75.9167
150.073
571.002
191.513
638.665
640.694
417.582
435.527
562.185
90.7094
71.3456
67.9841
79.0164
32.7755
1988.05
694.92
52.5934
12.8847
428.447
84.3968
37.8656
373.494
46.7376
1275.84
255.971
551.037
616.474
959.366
38.8995
-2.67252
621.256
1095.72
169.464
1108.24
2828.89
906.743
1078.18
43.1221
613.731
1040.6
759.378
438.75
163.144
1163.77
504.833
379.245
1216.61
1026.6
270.549
118.688
1969.28
1551.56
1059.44
161.979
524.67
308.069
328.139
462.182
339.98
800.107
930.876
8.4228
73.1202
519.726
656.35
140.443
1719.76
722.853
1241.19
820.373
530.635
574.66
1269.12
156.251
1103.45
422.091
71.3589
126.022
82.4494
1027.68
699.52
274.522
305.629
1224.17
790.111
69.676
547.02
1466.14
254.364
798.873
483.979
959.12
487.846
1021.92
636.9
436.498
327.787
222.169
142.022
1511.5
280.139
318.666
117.058
1040.14
281.126
430.636
918.206
137.569
1154.92
407.561
1534.53
1211.92
918.024
1039.19
536.13
825.875
103.432
921.622
196.541
46.5168
735.131
860.94
1144.36
1036.32
216.272
635.439
493.397
251.431
816.135
1504.54
664.935
478.006
571.356
994.309
108.76
500.76
921.167
1743.44
605.209
220.743
1613.63
39.2614
1894.52
616.112
340.873
77.9123
767.433
158.683
474.937
354.866
1262.17
115.887
45.5683
76.8553
27.1479
172.909
1381.41
246.507
426.317
1283.81
1061.59
706.557
412.311
548.702
329.749
1353.84
-8.87337
81.4735
247.429
766.163
853.976
974.246
1410.25
761.018
814.63
633.793
561.828
106.403
154.028
985.523
168.331
362.191
401.794
42.1319
147.245
833.54
40.5981
211.749
607.776
1423.47
347.406
528.603
872.442
668.489
646.617
378.179
390.629
234.799
438.692
3310.6
692.373
482.416
242.236
1156.44
1356.83
946.728
46.7127
648.416
830.844
906.702
117.148
648.401
1262.68
1129.51
1033.77
-30.8222
557.505
681.932
681.906
719.05
81.1314
518.863
16.5518
801.733
76.6714
418.509
426.222
316.648
1157.02
584.886
167.566
691.411
1043.32
1241.69
291.407
1285.64
75.3895
408.434
677.216
1052.59
396.766
854.848
981.332
3187.38
56.5996
1526.19
1079.09
703.201
738.526
538.316
1006.36
111.063
100.234
3.90459
99.7307
816.348
67.8019
123.481
703.399
102.564
1699.64
928.184
2.74414
736.978
574.936
1260.35
1061.31
328.966
218.295
697.228
720.507
1066.38
802.117
220.741
305.387
900.314
572.087
257.636
1394.36
229.912
198.996
1665.78
79.6648
723.537
649.712
92.1876
357.555
1733.09
52.8284
187.17
784.899
1276.74
244.373
730.189
427.253
201.279
196.908
635.826
32.1648
165.834
923.582
1527.01
120.06
522.631
38.5351
229.796
283.048
474.523
535.11
690.211
674.55
619.92
269.089
31.9204
1133.65
711.938
578.288
473.205
471.189
538.525
1202.85
62.4348
863.963
158.333
1154.92
1568.97
933.504
298.076
1178.76
13.8275
469.2
1027.33
827.947
690.279
230.143
144.138
1050.07
636.03
712.322
351.612
1345.46
155.013
835.021
27.1635
869.598
1085.69
815.107
17.5449
1123.81
1026.45
39.9134
953.431
819.241
31.1805
248.845
691.908
885.263
2.30064
1518.14
639.516
520.981
-1.18108
129.804
144.156
617.476
826.62
560.751
872.57
257.083
1858.87
626.563
709.762
725.129
51.1211
711.141
330.306
454.996
195.876
1061.28
204.909
421.382
74.8033
728.692
796.304
1031.77
595.083
157.497
812.336
963.304
-28.0945
209.496
296.016
319.354
15.8812
719.693
578.488
1589.55
828.069
962.35
26.3842
1464.93
4.10653
599.309
102.655
1323.45
69.1042
771.78
307.844
1029.61
426.59
103.039
235.012
674.795
467.16
845.509
262.01
669.161
293.995
445.207
1153.71
399.24
180.295
898.679
444.708
174.174
664.897
21.7125
73.1499
237.912
99.1693
501.794
196.57
66.5327
3.13523
19.5387
664.087
692.456
418.507
284.877
1605.11
176.657
1092.96
1025.33
33.8331
852.67
6.33124
463.578
712.491
863.554
888.991
827.085
608.704
472.099
997.595
652.984
1422.35
521.712
73.2656
692.692
716.667
123.569
541.071
207.209
444.185
1141.92
598.254
511.508
427.965
1582.96
675.222
987.165
99.5993
14.3139
558.066
935.537
763.449
80.2125
1070.52
111.029
933.978
367.81
1682.76
857.357
286.889
1405.95
1629.69
251.46
511.413
131.809
89.446
901.291
545.875
137.677
521.461
14.5905
3042.58
201.114
232.943
551.611
303.316
-3.90751
874.869
72.2432
1127.78
1131.79
21.4896
436.025
1221.02
570.62
247.452
613.685
2024.03
3.76465
1763.41
1164.56
206.644
145.192
410.472
63.3883
464.17
901.77
743.736
437.611
328.109
10.6559
562.578
498.083
496.982
220.904
816.758
201.022
113.188
509.049
492.845
765.373
189.412
79.2285
109.001
375.73
1553.24
1308.22
352.091
885.613
3.81198
120.324
30.986
1203.04
893.533
570.814
1113.26
256.653
230.354
-45.4335
33.5264
1256.7
133.999
-43.7164
1642.35
195.829
58.6867
1982.78
0.911
96.0725
455.78
107.04
-14.8926
797.187
208.705
971.112
1131.55
671.599
1527.99
76.4693
527.204
1350.14
783.291
47.5733
150.102
542.766
684.808
384.065
421.13
147.104
1308.13
64.3283
167.219
563.982
592.883
64.9618
762.208
875.747
1577.5
817.367
422.86
1060.32
549.479
744.708
745.506
510.205
803.965
161.663
1114.1
626.095
926.194
349.706
656.259
66.217
1581.2
1510.36
1203.67
231.38
65.1903
868.666
440.994
961.954
1322.81
95.418
166.472
1354.78
134.087
59.5626
1108.6
1905.78
973.544
1491.83
68.332
200.559
762.761
183.259
481.549
420.553
1436.03
743.019
1118.87
183.06
133.403
222.094
76.984
524.15
185.891
1026.6
80.1664
170.895
650.065
394.051
304.776
462.86
783.491
152.317
167.098
111.486
175.829
48.3669
241.874
1640.86
892.119
1136.07
432.036
879.492
1315.48
327.565
254.097
779.673
1264.9
663.263
344.621
694.48
673.73
654.847
49.3934
392.606
318.287
407.263
339.225
23.3998
184.04
388.15
284.958
48.696
967.727
1087.3
261.979
1113.88
360.443
27.7436
428.996
1051.94
167.601
710.993
603.626
1455.05
59.8512
569.182
638.244
124.615
69.3721
525.349
832.512
2764.14
209.265
246.84
1207.46
484.915
63.9921
1105.02
368.785
-18.363
377.391
893.557
268.418
-3.60372
635.768
140.545
740.949
1089.33
3.60141
773.024
58.2525
60.3753
231.639
-3.4126
815.012
204.898
159.161
1031.26
15.4628
1363.92
42.2027
688.371
660.23
188.042
526.33
2012.59
87.7612
770.067
230.103
1095.48
215.372
40.2302
302.966
35.5084
156.451
537.932
692.396
592.239
238.023
78.3117
820.755
28.608
549.99
890.233
674.334
100.601
515.1
1157.25
170.687
451.061
1192.26
653.657
286.314
1041.74
681.825
260.992
970.07
1008.21
1070.85
762.876
290.998
150.231
137.723
162.711
70.8557
963.036
254.053
768.431
547.612
229.637
433.464
682.046
1253.35
999.975
1244.44
886.339
590.175
870.985
229.576
-0.612907
278.16
223.682
148.977
82.1542
17.4573
1555.49
939.818
1220.4
65.8109
843.3
1112.03
420.474
635.654
233.868
1518.68
770.863
996.636
1061.31
221.949
607.129
1348.18
356.25
552.137
999.651
588.338
561.685
1352.26
289.533
316.749
634.044
542.032
697.831
1279.36
749.09
315.401
657.329
142.703
70.5359
241.349
358.324
293.856
0.426572
517.387
826.923
22.4792
1042.67
350.944
363.422
248.285
1186.44
-20.2096
167.921
485.719
48.5187
396.053
769.732
267.856
332.231
270.736
463.365
700.499
743.103
139.239
264.879
661.386
149.605
46.6774
889.336
256.34
300.881
185.387
177.037
-0.632666
43.6001
593.209
683.064
161.245
4.61372
539.765
522.881
18.6545
950.914
742.627
45.8662
995.181
284.528
136.209
20.9593
106.553
1031.69
299.262
629.268
1004.85
826.227
822.38
54.8447
339.95
248.554
1778.45
722.27
961.527
206.453
731.802
1562.64
179.552
342.72
805.028
966.304
751.564
836.218
158.422
38.0358
239.766
29.5888
192.252
1566.78
534.015
717.611
661.089
7.28945
416.983
314.23
784.158
-1.20639
1365.25
262.065
182.375
1205.04
454.435
1151.17
772.497
62.0628
472.365
571.56
420.5
246.186
363.914
91.4388
41.9129
195.525
1579.47
1109.28
30.577
133.868
-18.5637
284.145
1160.82
500.257
1146.39
559.534
1337.14
536.987
53.3774
532.31
748.618
31.8932
258.638
104.549
811.384
536.745
1087.46
310.11
213.695
1.54413
12.5203
550.707
17.8206
858.47
108.107
706.881
889.763
675.018
1013.63
101.696
733.504
960.699
444.119
557.352
586.714
127.954
1239.06
38.3977
421.332
181.904
159.062
-15.8129
46.1379
208.406
754.375
382.195
14.5962
782.583
758.903
310.939
734.178
312.762
784.435
756.51
65.2876
738.973
627.831
235.169
1149.3
1424.67
841.674
459.246
202.369
174.997
952.709
2398.41
227.445
173.036
183.291
397.137
870.376
989.438
161.891
-1.69707
1051.23
857.788
139.743
937.96
-24.3312
1119.43
159.722
-5.73441
704.018
145.641
407.23
934.691
455.672
780.807
-11.6504
49.1033
195.607
-2.24645
56.6486
1480.66
395.887
123.679
510.439
1164.29
-28.2577
1187.19
365.599
1036.76
510.875
883.021
-45.1846
1070.72
203.764
5.48718
335.979
452.52
1128.66
737.98
27.2102
281.699
776.422
405.434
857.226
484.126
383.072
82.5506
435.313
266.211
233.176
314.91
266.084
221.068
357.044
891.135
388.47
208.872
48.5511
1281.42
209.847
105.937
3793.72
616.907
511.028
-1.20532
283.001
248.461
472.613
145.599
32.4044
46.2692
323.04
529.089
1024.67
856.255
307.587
430.852
235.326
546.596
794.583
943.26
216.096
212.826
195.606
348.693
680.509
216.839
946.467
119.558
362.518
693.945
1343.87
662.544
278.205
1185.19
371.546
540.461
646.691
174.292
262.23
908.653
1169.41
343.586
419.444
102.155
123.662
1326.4
589.775
851.982
583.872
51.5071
22.2608
635.055
244.911
189.827
295.849
147.736
1700.55
440.06
179.783
32.7273
170.325
16.1066
450
582.671
96.3955
125.687
646.542
1144.15
642.294
525.563
1356.57
688.089
1432.19
252.62
61.181
129.569
806.379
708.962
696.642
222.221
1212.04
147.105
412.051
458.703
1042.77
790.827
160.389
1105.17
187.599
949.55
711.001
1298.42
1053.65
518.044
278.82
766.426
1081.87
35.6435
130.836
2166.04
621.888
851.48
1050.25
718.385
673.553
151.891
171.07
987.726
723.327
680.59
482.473
59.5296
1557.42
1195
63.5368
237.568
88.1071
746.206
154.537
635.804
413.333
855.538
497.661
847.599
37.9991
66.5969
1006.13
1306.79
937.648
234.898
48.2072
92.5878
934.171
-44.4737
929.814
11.6043
1212.83
1124.51
1051.85
228.858
1301.4
886.278
336.302
786.541
43.1092
975.455
454.229
899.391
1024.37
345.899
106.791
986.23
931.262
379.019
634.284
1449.48
-5.06709
469.277
69.2406
7.12003
816.119
853.891
9.30439
121.695
496.158
1059.63
398.542
934.79
100.99
45.0469
152.804
919.196
364.434
1261.26
975.989
612.733
1627.45
270.362
567.894
222.684
53.7498
875.533
40.9612
733.714
161.317
265.529
1027.35
809.205
61.4258
1154.78
563.858
97.1166
32.3559
950.896
29.2884
817.058
83.2131
489.649
856.754
589.373
288.273
78.352
102.84
171.594
263.53
0.0638452
752.501
58.6506
344.714
683.638
1645.49
206.99
28.8918
409.028
1374.42
837.846
1161.92
1529.56
974.245
773.978
613.452
44.0592
110.544
78.2689
1099.52
89.2368
390.843
1003.53
1210.42
29.7314
754.657
1115.62
756.808
1038.8
756.02
22.1437
771.987
177.03
97.2361
244.743
410.645
670.753
220.084
2.27665
322.464
32.8278
1107.25
274.978
465.593
2389.18
-5.22161
1298.35
349.045
947.614
214.839
404.392
527.316
882.313
349.003
706.667
244.088
502.24
377.38
-7.00286
532.088
672.946
64.1234
17.9958
-27.7755
487.05
-23.7382
25.7277
698.892
3421.04
94.1736
959.12
743.103
261.084
244.187
302.36
-9.65289
159.136
222.694
335.284
274.642
25.8295
291.51
157.276
1136.56
189.182
1226.14
1172.3
358.232
394.31
976.887
387.062
1338.99
819.042
1119.68
442.314
331.726
211.37
204.187
592.967
343.451
914.596
901.096
79.9867
448.246
35.339
10.3244
279.383
991.739
1052.83
29.5666
392.034
1152.31
132.724
678.909
135.677
-13.8151
399.142
964.024
656.054
-27.5932
371.982
344.495
914.185
408.666
488.897
21.6685
316.003
556.661
444.538
623.191
547.782
1765.26
1009.73
982.072
1088.74
125.406
245.047
492.673
514.435
346.089
756.047
727.805
1391.48
1.56939
13.7091
302.636
571.972
468.616
18.711
540.44
939.59
405.144
321.949
529.17
1812.84
1367.9
281.702
461.829
522.796
32.5808
785.411
951.313
79.4846
80.0504
730.073
1271.54
1128.22
386.484
547.115
354.877
482.879
486.721
510.304
1127.72
521.264
96.7728
-7.90226
1042.36
1619.9
788.609
534.535
1008.39
851.285
213.634
512.313
1001.24
759.905
547.632
204.609
415.836
838.332
541.096
427.152
1291.75
808.193
288.204
158.395
1237.47
107.457
726.855
1223.61
959.202
623.89
345.857
1154.02
477.043
362.57
299.218
530.262
1089.33
998.007
234.543
772.871
14.0815
464.159
298.425
644.238
740.357
3.77464
455.495
763.511
78.2944
1243.96
527.617
915.448
891.047
459.18
759.013
574.002
100.176
262.195
586.143
554.675
424.528
169.273
911.135
576.62
1012.66
151.816
1344.79
498.85
-8.0749
971.312
508.391
226.18
817.794
542.207
1277.67
147.858
187.372
403.678
424.057
1585.77
199.567
507.539
932.926
75.0822
252.765
1041.16
175.449
196.841
1300.99
641.932
780.166
325.974
932.889
1817.07
886.495
2706.06
623.908
949.696
168.459
291.556
92.7697
685.295
1050.28
978.93
1432.71
1067.91
419.809
486.294
545.848
553.231
341.299
207.992
28.82
426.096
360.166
115.802
664.103
1990.88
121.447
331.544
581.552
697.962
1767.97
538.034
231.671
1200.18
620.197
657.263
1213.58
630.613
427.319
163.471
97.3392
1318.15
838.951
823.273
619.848
1203.42
542.801
861.664
34.1108
394.258
29.6127
170.967
571.735
133.518
86.1975
789.675
611.439
472.118
634.343
403.329
1380.44
442.615
895.597
487.882
372.804
868.563
922.511
1437.01
566.941
495.342
268.55
1286.24
54.1885
31.5393
723.215
328.99
273.206
613.85
181.639
1487.95
260.8
596.791
559.694
131.003
387.493
410.446
354.526
491.869
1127.7
167.288
857.487
74.0521
306.506
755.077
551.496
228.703
329.802
29.1232
1075.64
1400.9
245.519
454.999
59.8839
64.4806
900.44
710.323
1217.81
332.986
198.996
486.989
-4.66818
502.397
1842.57
621.798
846.659
1156.65
27.8747
1540.15
86.7038
102.881
48.9661
70.2429
547.044
1110.52
357.527
1259.35
2556.83
1412.23
529.19
136.924
165.141
701.902
224.335
1126.38
28.934
88.6218
136.968
242.753
319.434
386.838
810.327
483.648
5.62558
1051.68
552.711
2078.07
466.632
1.5277
282.066
301.699
563.652
1123.88
407.828
774.897
239.652
1708.89
147.46
437.204
996.75
567.527
514.064
1153.32
612.474
101.072
55.2161
89.7398
925.029
834.184
1341.67
859.14
360.223
37.6061
94.672
250.615
752.325
18.4819
335.764
262.77
723.01
435.252
491.264
978.794
207.462
2009.56
14.4821
417.124
1161.44
118.994
424.232
34.2266
1960.13
574.373
110.726
1621.47
375.942
97.787
7.28925
1178.28
667.033
291.002
643.675
783.83
1553.2
422.638
834.548
1698.91
207.051
983.96
404.832
327.978
786.709
314.757
135.821
140.607
93.3734
59.372
843.061
92.7833
695.426
516.654
517.601
818.575
12.7001
200.88
20.3785
59.6353
615.19
13.8626
396.605
273.579
92.5834
0.131039
635.826
485.689
92.7457
441.947
524.38
492.999
631.327
656.977
39.4192
292.739
373.94
302.279
762.631
2141.66
162.267
714.081
996.847
91.3734
35.4004
-13.9169
57.4831
111.368
1385.6
1699.47
275.506
663.915
133.44
547.446
346.802
1036.33
1052.06
489.815
1154.77
196.386
6.30563
174.123
105.54
648.358
772.292
1314.88
-6.72241
826.344
846.543
820.029
1455.2
309.253
-16.2565
112.871
485.271
130.554
286.196
111.128
498.033
637.456
998.199
164.512
536.361
527.316
591.833
-63.2917
11.3888
913.13
337.322
17.5596
242.248
56.0753
-4.71368
769.496
927.998
573.257
685.399
352.189
-10.7231
473.135
390.276
606.795
615.667
755.837
907.607
1554.24
854.292
440.246
318.417
137.836
439.998
1367.22
101.054
780.486
659.039
33.6343
746.375
1241.64
1329
289.362
849.956
563.123
858.397
1687.53
80.6189
983.901
906.649
536.745
9.86729
511.672
143.973
241.156
197.122
127.168
808.677
783.507
151.211
30.3435
792.338
1566.3
152.154
115.956
638.722
1627.19
1301.35
-2.57068
348.542
351.205
429.679
581.266
1007.29
441.947
886.074
43.223
1088.6
889.361
923.201
65.9766
315.844
1196.21
987.519
130.788
529.584
809.658
777.643
267.536
249.044
373.88
494.141
12.0424
75.6303
559.398
428.856
202.99
1071.98
349.487
150.42
178.255
-1.77415
372.909
980.846
120.624
836.179
708.007
64.4017
517.865
155.18
1229.22
6.43141
476.734
1257.68
104.235
390.58
114.199
661.011
329.023
246.429
502.281
1239.37
-35.1804
370.953
116.87
139.924
747.216
574.022
674.938
19.9361
231.978
491.383
729.715
-5.99458
88.5077
60.1145
152.259
738.372
214.337
150.419
-0.146717
803.009
112.6
1166.07
788.237
142.765
78.5038
1083.83
867.183
860.061
1303
355.069
526.211
921.14
300.439
1055.66
724.025
237.724
132.899
1165.35
485.209
911.825
694.871
203.429
1084.94
2161.67
23.7302
166.693
521.487
263.373
1237.17
501.131
156.552
208.925
322.415
1447.64
1034.52
712.162
625.539
1129.98
1413.81
177.051
461.072
1165.34
867.094
829.943
57.176
46.999
589.939
181.366
48.4894
301.39
759.494
808.467
435.961
103.039
1120.82
433.215
122.731
258.288
1292.75
32.9129
299.137
382.373
13.5027
1207.9
836.388
965.03
237.61
310.319
1043.92
1038.14
946.247
1067.42
276.428
973.901
896.602
722.183
900.478
243.324
26.2555
475.05
1070.59
159.677
137.025
414.269
788.952
51.3088
1012.68
257.092
637.866
660.294
336.964
734.469
13.7104
548.036
1347.38
868.414
1109.62
227.923
724.163
172.295
240.942
351.377
1073.87
-20.0047
140.443
697.831
1350.57
123.152
858.88
1802.38
238.28
209.217
1184
264.621
456.9
43.5301
397.446
307.337
81.2778
163.537
173.323
526.769
521.396
1232.39
429.497
434.576
870.191
228.127
1099.94
1115.59
458.142
937.503
254.471
370.164
56.8106
521.549
373.575
1330.43
344.508
653.875
241.347
158.452
325.942
495.628
1322.46
82.36
154.17
437.662
1090.99
1179.54
14.1228
44.007
331.785
1159.04
26.271
528.503
722.99
678.326
414.931
120.437
557.486
457.324
29.6551
23.7647
1006.72
275.219
572.544
697.3
-24.9513
186.988
789.336
880.575
2003.04
679.589
133.024
148.805
676.669
1554.12
1394.61
799.269
196.418
161.289
427.053
876.243
92.9896
571.654
1340.34
1053.11
593.683
224.112
163.105
91.7352
904.718
115.985
173.49
482.575
1273.75
920.965
551.643
1329.64
471.96
1222.48
1092.6
555.635
1681.53
858.704
401.269
1557.45
260.466
-18.0316
496.973
975.998
126.246
433.532
190.989
590.923
1398.86
380.367
356.794
358.124
548.389
323.113
798.233
632.9
780.673
154.6
993.287
647.163
682.587
522.752
823.959
481.099
1001.31
634.63
46.4457
296.48
30.6887
794.232
403.351
178.181
184.118
446.018
523.557
783.853
404.652
298.885
232.541
783.765
1211.78
369.527
1318.09
784.724
274.135
265.113
555.194
571.188
225.861
88.6697
450.334
761.506
65.3098
-11.5643
713.845
222.169
571.183
190.311
249.106
34.608
637.084
150.422
1475.89
468.801
830.967
785.732
585.672
136.733
573.566
609.098
879.034
373.705
747.82
315.533
346.334
452.654
1430.82
1216.3
500.392
788.583
1122.48
128.199
97.9484
527.501
58.1479
831.755
818.369
504.468
155.279
1138.51
727.285
119.352
375.172
625.546
370.647
455.895
347.88
243.594
1520.62
303.73
124.206
639.362
1072.88
421.332
457.392
1084.85
402.104
881.971
834.023
1848.21
124.689
645.233
198.537
342.558
1065.57
552.911
504.03
567.686
826.007
809.39
293.43
1299.67
139.942
1522.54
281.778
167.718
7.19159
154.264
657.816
523.775
139.176
510.128
159.514
378.661
1096.3
128.146
566.651
136.416
103.757
315.465
886.066
121.649
24.9548
619.251
155.479
263.091
277.539
184.82
607.971
1098.08
616.033
512.547
45.0092
877.673
43.5303
695.166
873.993
848.416
291.886
191.429
19.9361
648.021
165.295
819.671
2184.79
0.426572
506.142
1205.48
749.617
58.789
682.013
1517.03
320.87
1319.68
162.837
487.882
833.45
325.952
545.875
128.307
362.165
882.283
1039.21
900.11
444.789
475.853
177.716
174.114
836.862
962.862
1193.63
18.6418
290.977
34.7374
884.844
334.339
1164.29
516.331
517.169
358.395
842.889
226.863
175.292
287.636
176.237
468.551
892.072
672.391
327.875
785.996
607.694
42.1181
254.925
48.3958
340.482
236.477
1259.1
471.345
774.137
951.437
1121.05
-2.26577
218.847
202.754
556.361
48.3909
630.183
113.188
48.0291
796.444
596.084
1186.8
273.919
418.833
528.154
393.195
569.836
-0.233762
291.534
880.875
761.255
548.228
881.366
1111.21
473.742
870.664
843.391
747.658
166.636
434.327
35.4004
861.272
167.732
72.4757
877.861
204.941
716.819
344.523
907.639
51.5108
849.447
1610.04
20.7146
63.6886
36.3163
604.133
270.211
766.103
1305.03
128.943
912.505
60.562
632.37
881.533
142.606
799.513
426.753
445.215
137.733
20.6464
429.771
472.691
127.324
64.3965
509.115
516.774
907.322
-15.6712
537.451
1310.35
231.214
962.898
590.757
301.869
92.2887
790.846
892.748
626.431
91.6825
132.093
2097.24
575.743
868.028
918.917
46.3425
16.7316
347.224
684.904
141.025
1498.85
89.0544
632.149
793.288
30.6205
681.878
179.751
698.707
344.654
730.04
1.03016
16.7213
656.798
316.085
417.818
171.037
453.809
291.236
-31.3608
842.419
271.13
642.731
-10.7957
574.897
410.522
89.9817
99.4222
1299.49
741.714
196.358
318.659
56.9119
1811.9
822.986
620.019
8.85182
195.661
54.7039
124.575
1123.07
88.4848
275.327
112.722
1653.29
697.467
343.409
52.5468
1121.19
373.161
649.23
1054.94
295.073
747.186
689.494
356.078
955.857
1258.44
1116.57
999.582
1176.17
984.955
249.22
933.756
427.138
1076.17
272.589
274.442
9.92544
435.544
1073.74
648.051
677.438
229.827
379.966
409.328
24.6271
274.854
978.053
239.95
1021.27
566.908
1504.55
523.169
415.694
366.848
57.3148
771.145
348.651
-12.2529
616.584
10.8453
938.821
1158.67
491.894
558.524
1208.44
1185.69
577.557
794.336
106.969
552.261
476.371
511.228
702.356
421.429
932.95
23.2329
241.058
93.6688
137.561
275.619
720.159
502.555
684.951
179.578
955.415
789.101
196.543
559.525
1028.15
31.923
533.236
66.1468
134.819
1452
586.644
612.663
481.179
432.702
107.897
1183.48
1267.67
701.827
923.61
1012.59
146.196
1485.17
4.24326
973.022
436.876
552.949
1718.49
1297.56
1293.79
568.187
16.4761
1080.08
430.668
464.603
654.641
377.496
478.609
882.862
314.13
100.099
429.042
293.694
323.401
115.245
772.147
596.38
82.3467
780.29
235.502
634.772
98.0094
438.063
275.762
38.6767
106.416
442.657
334.287
142.057
124.115
144.448
14.983
652.868
223.507
1024.97
1562.01
11.6495
295.358
375.149
655.716
349.201
-0.509196
880.676
373.46
401.52
248.849
962.369
1042.54
864.58
224.605
181.465
419.617
190.311
961.251
548.102
460.388
644.58
1042.48
1110.45
288.891
1001.25
6.5852
168.056
900.556
478.79
97.5266
1215.26
747.786
-30.0713
323.102
30.482
1346.47
31.911
1105.37
108.098
118.411
65.324
780.566
699.174
192.44
583.193
655.531
265.699
377.042
899.315
931.076
504.621
672.093
106.787
532.989
886.564
171.058
519.422
395.095
-0.35882
1099.84
1594.01
1095.61
56.2858
365.827
458.273
216.072
16.7526
239.484
83.5566
90.0165
251.031
916.262
462.438
394.494
143.69
827.261
309.889
19.6668
7.19159
9.961
146.196
143.34
1662.79
343.054
144.273
148.76
354.882
928.008
142.039
566.651
1215.02
700.533
494.588
918.884
529.296
738.313
1127.04
127.613
525.9
163.818
916.299
417.382
405.86
1172.22
1353.11
620.926
49.1525
215.405
354.877
156.791
518.58
472.823
63.2501
215.791
173.609
516.072
709.899
-5.19563
56.3664
620.775
2867.31
632.253
1535.35
206.001
44.012
586.739
-22.0836
152.929
22.8243
368.984
2474.39
947.768
820.706
57.0921
88.5514
1127.79
510.719
1348.09
61.5616
226.603
640.611
290.306
671.944
453.117
392.71
712
58.9709
53.7153
194.804
498.998
849.956
45.2625
1237.64
626.436
156.51
675.928
303.525
1119.27
773.548
329.937
69.4156
647.418
151.833
296.119
127.037
127.35
217.889
846.092
737.784
493.224
1139.16
505.078
484.795
1657.03
869.175
930.992
13.473
249.015
657.462
28.6077
8.24036
1198.71
1413.01
697.907
648.558
2612.97
659.977
192.071
173.955
335.099
144.423
123.455
235.312
1065.63
923.978
232.768
1281.75
55.8257
282.208
200.586
920.072
925.333
104.741
902.501
922.981
985.146
816.017
975.182
319.517
996.698
1181.25
104.966
1230.3
701.396
287.114
1124.66
20.5851
787.817
703.458
487.603
524.348
364.252
811.103
71.0492
60.7793
519.047
283.706
84.51
522.152
145.077
1650.52
244.69
853.627
777.769
101.81
227.189
1347.34
851.504
154.917
156.885
337.89
136.339
798.626
544.675
736.102
1167.92
559.175
1017.25
191.581
54.4923
547.687
-42.4105
217.885
852.553
519.273
275.893
287.861
88.4166
944.322
540.356
715.384
620.181
157.943
94.5734
253.469
5.22021
152.388
197.335
60.6055
897.395
475.853
889.862
1341.66
3085.74
2647.91
4.62296
-8.12893
18.6418
30.4816
1123.57
198.936
666.049
1602.82
19.7037
68.7307
638.983
557.046
292.381
224.985
406.256
567.423
294.296
77.5267
252.63
645.469
623.742
48.9971
938.61
228.118
216.276
427.791
-25.8332
1011.84
1111.6
973
302.039
1552.18
138.754
416.537
2041.08
1783.24
4.65166
256.822
1464.51
179.944
694.879
511.534
330.598
145.192
1328.76
1332.13
664.695
491.35
102.805
283.938
266.265
619.727
43.4619
29.5934
1150.26
1090.37
980.633
1093.76
826.429
1085.6
132.101
188.948
485.503
760.637
125.947
147.178
251.679
1184.01
254.097
515.43
164.824
798.196
1180.21
530.154
405.874
148.992
617.829
139.479
38.4074
485.078
22.5074
128.348
515.468
1068.19
26.946
60.6534
725.609
473.748
780.234
623.697
445.862
392.272
454.333
607.129
293.076
740.433
816.38
510.52
119.821
214.983
1114.26
263.296
1769.15
9.98038
884.447
1372.49
790.225
1311.31
281.668
133.333
411.616
482.013
30.6887
128.938
170.967
1093.04
1011.99
75.6556
975.008
365.296
285.767
802.257
370.32
45.3131
633.227
1035.11
128.801
222.879
373.46
1453.27
359.419
447.001
416.631
268.55
129.946
134.65
44.8182
833.64
48.5515
1258.53
267.846
983.252
582.736
658.294
750.631
674.949
1220.77
-36.983
372.028
518.507
763.194
595.512
1336.31
245.529
60.0668
596.719
280.694
103.141
902.216
27.7893
1608.22
1238.46
48.2072
235.017
161.526
585.595
429.665
465.172
1182.81
999.237
607.512
1233.59
890.254
680.508
-33.8887
511.527
1143.55
521.765
1112.26
1063.62
1780.37
552.617
135.709
1040.3
95.7109
937.939
1007.78
188.195
1200.8
132.971
1011.61
297.8
323.177
1173.73
157.675
999.748
1327.66
0.467122
779.456
108.023
575.642
71.7823
757.85
-27.1046
1258.34
1699.78
416.656
642.172
736.088
842.044
429.629
455.554
845.271
1034.45
514.506
873.243
572.561
1194.73
1220.55
781.311
771.675
1187.27
559.079
56.5609
640.338
379.23
564.111
151.01
412.643
291.776
21.1601
165.436
456.69
2131.51
920.769
166.352
240.121
122.717
1427.86
-6.42819
585.226
292.66
12.1608
117.733
406.792
1264.76
203.453
471.551
73.1524
746.263
1335.34
1038.79
361.581
18.3444
156.645
16.9279
2612.35
1206.74
1090.25
610.739
655.125
643.745
64.9794
1248.93
1406.22
902.352
568.433
384.202
2.78507
13.6136
144.685
547.446
99.4254
101.17
1381.9
632.244
1347.8
436.267
669.725
122.437
276.994
715.728
1001.34
1329.52
7.42742
98.1731
496.805
286.019
807.604
932.75
-17.8141
13.1501
251.735
289.033
790.744
606.002
-2.50456
166.255
718.325
125.094
99.5993
147.373
670.51
437.361
67.094
502.676
942.8
658.257
1050.17
199.144
657.651
647.461
393.71
759.332
-21.8641
1002.49
56.7433
1027.86
545.824
350.048
1380.29
49.3143
36.1658
390.441
82.1764
590.011
16.4591
831.94
504.999
464.136
455.299
407.169
1091.71
1398.81
1046.23
857.411
754.639
773.916
819.416
719.2
461.122
18.7672
751.597
486.149
1433.24
65.6599
186.222
366.948
720.432
440.084
686.18
1045.43
546.358
1618.22
978.338
394.419
1356.84
216.993
1366.11
1619.96
1033.11
2.76273
370.735
400.452
460.752
72.1685
719.789
860.555
1056.58
222.595
187.761
132.822
458.811
596.45
184.403
297.28
525.493
877.369
211.437
-0.35882
995.249
987.399
319.645
407.833
339.27
1156.68
117.193
452.204
132.945
1358.3
1168.64
172.475
582.678
1.41818
271.533
19.8163
686.849
1067.6
572.258
986.685
413.864
450.367
785.252
111.481
1211.14
997.385
376.906
712.245
166.762
6.33124
-37.1359
1397.66
223.697
113.951
490.84
234.85
422.474
410.352
1370.12
670.203
384.957
597.708
829.677
1400.99
521.917
884.986
830.89
419.16
153.137
352.882
1180.19
761.145
758.318
250.719
898.055
519.82
404.426
1078.01
674.808
227.221
209.886
484.202
1284.23
783.213
156.456
163.2
1044.98
1218.48
297.77
926.413
1495
760.736
6.14349
362.598
60.0453
889.173
963.304
670.932
477.488
395.342
478.649
780.108
422.554
584.76
796.148
6.89811
1157.25
146.324
153.085
20.9731
243.237
-21.0331
1117.3
509.51
65.2575
753.871
2978.64
117.37
652.14
546.107
174.419
-6.97851
751.806
808.639
252.666
1150.32
138.8
863.711
806.902
439.692
590.715
55.3488
821.395
846.964
655.527
184.756
1036.42
528.393
187.25
143.847
67.2596
165.993
598.768
846.465
437.455
842.123
932.337
391.375
1003.22
830.23
250.162
603.944
401.432
479.98
770.341
1086.93
13.8275
1107.92
540.414
819.589
756.755
580.795
202.991
592.136
947.125
657.974
518.404
898.452
556.479
576.678
503.312
-12.1919
108.727
247.987
725.69
809.484
628.49
211.139
818.43
1336.77
691.062
1026.31
1079.06
82.8365
163.747
436.285
67.893
1255.77
71.674
382.3
246.196
1138.05
488.166
358.103
75.3678
1610.95
62.1797
2048.15
1760.37
338.697
292.219
23.0101
-2.87806
684.504
1545.7
56.8106
431.594
237.847
57.7762
719.467
385.212
85.7996
610.102
828.192
540.606
936.4
1161.82
397.799
799.356
54.6329
735.39
130.315
520.02
50.6749
261.361
73.1051
863.545
-11.3306
384.681
1001.64
33.785
753.045
544.755
907.393
95.3091
1284.69
781.633
897.089
392.038
288.214
1148.38
493.234
520.754
408.212
1036.86
268.736
1082.51
541.571
51.354
256.878
103.591
590.636
36.5237
329.503
396.943
627.932
473.318
100.486
744.068
414.553
709.398
495.308
106.708
959.126
463.992
564.155
687.688
1041.82
544.897
861.864
598.903
44.0439
1097.13
1005.17
822.41
407.263
541.624
605.818
639.438
399.395
429.261
44.9479
186.242
439.215
712.491
565.577
167.475
113.066
1092.21
449.611
547.819
1099.01
582.766
339.928
1147.7
217.273
632.9
525.8
1104.75
264.275
8.10631
178.463
663.307
392.358
173.658
1216.83
151.331
500.65
91.1506
661.139
718.145
680.99
175.79
380.58
1941.99
369.884
905.667
1240.49
1364.48
97.8566
370.32
0.335531
352.117
724.014
244.993
106.687
562.741
1316.46
959.992
1540.08
411.394
1190.62
317.276
450.411
1753.84
12.7986
1309.8
141.584
222.606
122.844
796.333
574.339
213.011
526.514
1972.01
598.831
993.54
1022.12
1239.26
1399.02
239.271
41.6782
653.608
506.099
67.4929
820.938
86.9728
323.794
938.975
1067.03
679.917
611.736
732.438
476.284
316.42
1598.06
543.835
45.4815
1211.05
250.964
625.068
714.923
30.0602
248.242
1544.26
1173.18
83.9339
372.853
759.759
69.8374
495.642
734.686
108.098
323.945
1265.95
1175.19
196.188
322.698
310.703
260.077
146.532
511.384
312.634
690.153
461.764
1367.37
833.925
115.072
105.079
268.509
431.341
431.952
69.0077
119.581
87.2608
632.721
202.463
116.576
343.955
1093.14
37.3673
14.5962
1236.11
434.845
93.6093
1069.88
302.665
53.735
304.397
1074.51
473.834
1076.3
309.24
420.702
58.5912
590.712
682.379
875.289
110.54
999.586
422.348
423.884
227.445
156.17
936.666
67.301
107.414
102.009
234.189
859.044
114.495
1391.72
1631.21
200.406
1414.39
463.956
353.251
549.133
84.943
453.951
1680.93
1038.91
1090.17
124.246
166.324
431.309
621.784
577.59
203.103
1034.11
798.779
303.743
199.11
13.1089
86.9
384.677
586.436
606.232
198.807
682.565
1200.53
122.15
556.391
-21.8641
1105.56
221.661
503.12
555.194
12.7165
422.638
152.388
1451.09
424.174
633.152
891.896
595.633
537.683
1470.3
134.525
44.8323
1159.05
1013.77
448.398
330.84
-5.33725
390.561
281.608
-14.0295
1108.84
989.433
793.179
353.757
28.2123
178.063
895.9
607.963
228.22
801.681
371.133
160.801
883.475
69.0188
538.128
160.651
28.8696
1079.82
555.227
119.78
828.615
120.3
17.1808
151.872
487.751
168.888
1004.34
51.444
173.722
464.606
267.058
205.776
240.585
325.927
347.835
931.882
1752.1
817.551
829.166
248.381
796.553
276.353
149.959
273.63
248.852
873.229
285.355
296.991
521.042
217.062
394.83
691.875
39.0871
1231.41
40.641
1375.92
1615.05
754.83
1561.45
531.998
87.7463
1269.24
1329.46
44.281
830.177
1386.94
767.011
1462.08
632.477
267.659
-17.2254
875.308
250.891
1078.64
788.268
929.601
242.139
951.152
45.5321
50.4858
944.133
778.835
1032.67
357.853
84.1768
1468.81
479.554
1296.06
405.596
133.726
596.879
586.278
32.4498
565.005
111.065
427.669
706.742
1025.21
1070.06
690.365
1291.91
176.508
595.563
195.586
210.518
987.265
71.0492
379.153
739.191
166.723
349.298
226.939
106.109
459.92
432.375
450.838
42.156
730.917
1094.88
339.094
1038.91
340.45
735.972
890.739
890.455
548.423
25.8309
270.243
686.612
826.091
425.84
146.637
1398.04
815.712
1131.79
302.633
302.13
145.432
800.562
170.333
443.644
432.774
885.429
207.619
6.59544
1151.27
810.155
192.746
27.9516
695.104
323.368
578.679
135.963
479.616
58.9709
1912.79
151.7
491.502
41.5144
499.257
43.6018
431.998
145.307
632.464
123.764
47.7172
886.45
932.886
458.035
1496
370.08
22.5406
271.41
1144.46
847.422
18.4724
0.954022
449.923
115.604
238.365
1101.56
668.623
1658.9
554.487
217.057
388.428
291.224
681.463
523.619
864.076
1091.22
105.864
947.945
123.808
44.7438
969.946
1100.14
30.3693
572.145
423.425
37.085
1118.04
56.2833
1347.36
65.1364
706.316
488.333
445.094
462.281
325.011
547.895
173.34
728.707
173.005
948.296
313.88
214.025
391.898
-11.1445
1.8444
1211.36
453.869
190.764
212.453
872.063
432.542
142.264
216.11
10.1795
204.204
398.024
-9.19333
520.278
519.89
1306.11
-9.90478
1037.42
64.6448
1587.37
240.307
125.45
364.247
707.766
883.243
1303.88
403.198
604.917
838.085
613.523
74.5903
935.586
536.127
127.896
854.565
180.603
741.983
605.48
408.952
207.277
791.191
211.562
-27.4863
1058.34
539.596
823.236
343.824
950.622
44.5756
469.49
480.35
386.616
137.442
1542.07
146.018
507.552
204.099
242.783
104.104
198.506
302.599
93.0706
14.8936
731.382
1063.6
167.077
495.252
126.525
126.827
444.08
73.5373
1362
24.4642
1085.11
256.844
474.905
571.174
138.262
2258.32
40.8608
42.0197
429.433
-17.1638
1013.35
823.474
562.576
386.944
1145.56
1006.78
505.837
483.787
888.667
954.214
161.625
258.694
1121.19
902.43
503.153
1205.1
318.625
920.183
1234.61
-0.0862074
184.421
665.79
497.516
642.857
263.913
786.51
159.64
1373.42
295.182
457.419
25.6484
195.261
365.051
483.091
159.059
576.878
242.251
236.876
703.952
191.12
1074.59
110.701
448.42
128.353
738.049
428.802
886.553
227.922
112.508
590.715
120.941
763.299
1069.98
827.941
1013.09
1090.77
26.0807
826.007
144.096
480.701
48.1128
724.188
53.1415
360.747
52.4925
2073.63
587.078
347.084
1381.41
532.335
550.946
128.146
692.214
133.404
25.8464
536.666
664.042
80.2174
18.5753
133.651
383.119
474.07
437.379
1154.6
263.531
752.274
350.331
1193.25
2589.15
315.77
243.66
947.013
909.349
1244.27
73.7668
1268.11
263.707
242.313
220.672
331.984
932.606
383.778
131.562
163.747
1065.97
420.217
1316.05
339.196
1003.32
611.439
56.0753
1232.17
388.088
757.528
707.652
94.0388
1476.56
945.154
473.63
498.367
729.533
113.448
130.214
223.089
688.648
101.234
39.3719
128.911
738.296
64.4806
116.689
802.989
18.7925
811.81
1068.89
117.276
395.777
97.9968
517.761
173.706
939.608
898.28
239.44
490.812
6.52469
897.495
57.2901
1245.83
66.835
854.554
1252.48
159.874
360.877
644.795
1362.67
107.823
653.496
82.5228
972.258
1340.78
862.611
1877.97
626.936
816
319.072
913.4
29.9884
618.766
342.815
1180.39
1118.81
1198.16
331.363
100.281
37.4553
1311.4
831.53
505.279
492.85
60.6792
270.549
137.152
893.539
1213.2
506.62
1174.87
184.25
160.105
156.269
301.902
748.914
684.808
104.829
689.122
194.091
119.972
664.029
860.623
1208.66
945.208
464.138
447.365
671.474
2297.14
678.686
1118.14
1007.84
755.626
311.799
258.249
212.196
346.847
491.465
753.365
742.823
295.956
763.653
566.124
405.134
513.287
124.313
496.492
918.814
904.17
909.392
40.8275
538.83
-29.3965
30.6205
48.4432
14.8332
230.336
47.8804
340.673
254.029
592.06
544.354
173.655
22.3899
249.747
1322.22
418.202
426.169
377.186
729.975
381.7
35.5336
272.188
1054.66
950.253
-22.4623
142.526
60.7359
614.277
181.365
309.288
182.474
168.297
799.142
29.6634
911.068
27.8138
418.82
309.296
302.59
166.826
357.963
977.863
1375.48
630.449
474.636
837.378
278.638
1184.75
329.567
1118.96
835.245
571.949
132.64
189.635
483.273
301.39
837.011
65.5578
1082.09
573.595
527.13
270.171
178.953
681.827
278.877
863.711
276.541
715.18
58.1599
54.7322
1198.08
702.661
836.931
2100.89
14.8985
994.973
-4.20402
513.287
248.452
460.087
728.399
3055.53
555.65
590.026
230.529
34.6442
512.115
881.193
547.327
571.56
769.05
17.212
576.822
85.0164
587.205
743.637
91.6639
673.382
154.483
659.602
546.075
708.574
94.8646
928.437
31.7402
1406.89
225.95
258.611
34.7018
515.041
102.563
615.518
144.044
530.667
1389.08
1358.32
300.319
835.17
575.869
147.818
272.304
59.4597
622.649
397.292
484.002
-9.51705
38.3898
250.38
1315.93
82.2519
188.031
117.557
125.427
649.297
358.417
16.4646
282.083
386.646
823.273
359.538
949.832
455.224
398.769
875.044
203.274
57.9971
431.532
879.941
73.3735
688.787
974.59
355.064
3.76465
83.9339
706.437
225.65
122.311
204.325
992.925
694.68
1919.39
466.374
794.016
153.282
736.863
560.109
262.034
255.37
840.326
154.851
299.816
924.669
1366.71
219.571
536.899
27.7783
228.756
204.039
582.014
677.698
551.039
290.865
94.7042
1368.62
1692.17
149.529
-0.776341
228.542
890.025
151.343
951.819
445.094
436.044
32.5268
197.703
490.701
774.58
65.6109
53.3848
1432.17
99.5441
580.931
664.103
977.872
577.896
45.5999
764.252
31.6938
11.8363
66.4015
162.975
472.986
535.27
572.364
320.346
1092.05
12.3062
220.192
243.66
442.706
333.472
201.203
756.492
839.045
401.608
183.19
316.991
33.0545
166.386
43.4811
30.6887
18.3683
958.074
734.778
579.077
448.595
37.9747
509.599
180.819
590.487
2.27922
1013.12
148.387
583.459
1000.24
271.605
1303
244.499
-14.5222
308.819
418.89
476.571
336.093
164.635
91.6699
31.6849
1183.56
340.673
381.44
92.7328
88.1563
729.877
161.204
1034.5
119.541
33.647
92.5916
176.659
353.213
354.25
125.232
469.792
837.439
1307.18
1767.39
480.119
425.021
65.1739
225.242
293.992
588.122
260.992
1203.89
254.176
672.755
135.687
200.656
562.738
639.362
1460.81
1184.08
696.794
680.406
931.177
655.103
306.633
650.365
607.582
420.792
512.175
191.041
366.921
1137.62
1139.34
97.2952
503.668
204.066
310.297
737.448
325.475
1361.37
915.212
12.1705
164.613
885.15
271.758
759.908
838.203
549.483
170.759
864.044
73.7976
800.91
759.342
165.54
-30.3525
483.344
30.577
1223.7
23.2105
451.827
718.929
64.4921
116.073
1069.56
300.912
1442.08
633.466
712.755
170.967
533.997
133.737
175.532
827.801
195.461
310.627
402.246
804.352
141.259
211.397
480.188
571.735
978.722
-7.50581
1351.7
1193.63
23.3973
105.104
484.638
1059.18
21.6191
636.212
847.153
230.544
74.5635
629.6
1151.17
23.3775
356.124
496.298
295.504
453.869
916.15
187.554
48.1372
95.9358
80.1664
616.922
256.511
10.9096
930.034
904.044
57.3994
500.341
418.671
1014
146.695
219.571
1031.65
269.533
1303.99
901.545
1237.94
-7.43242
1435.92
218.393
480.315
1337.97
143.907
248.474
646.614
792.636
1008.09
728.556
149.718
138.068
47.6497
2260.79
2041.78
325.783
1025.13
12.1554
538.352
613.201
931.629
191.255
592.175
817.802
832.769
489.477
149.535
353.008
431.658
312.804
452.242
897.609
188.128
80.7618
1238.04
1462.55
155.429
631.026
977.315
238.038
750.237
678.839
1180.55
135.611
471.728
914.076
5.89604
321.661
310.689
9.74795
314.471
1136.11
701.36
-18.7502
649.12
260.348
1282.77
28.2674
4.15328
520.246
137.142
117.859
1111.95
529.852
217.257
585.23
566.438
563.692
54.9064
197.412
1032.33
97.2921
434.463
1081.16
1074.87
2851.92
285.888
196.632
197.652
269.233
275.389
503.254
472.55
36.3629
504.622
889.27
1264.38
103
137.256
310.654
596.054
1150.7
635.405
148.817
423.12
734.701
695.969
500.007
999.667
7.1746
571.862
991.084
438.013
13.8771
110.926
626.442
369.595
254.713
605.601
1130.42
150.24
1154.88
1400
1044.35
539.953
1490.69
732.604
2146.65
1391.86
629.524
14.9983
109.637
25.8661
287.736
55.2514
61.9193
655.957
762.761
-2.27318
883.448
843.827
-23.4742
1036.03
171.816
789.129
85.6186
1057.33
-4.13984
185.296
1168.04
1160.79
1084.39
695.244
1132.07
313.487
1158.48
272.656
1007.91
183.3
1476.88
320.232
44.2639
30.0489
80.9691
402.051
191.709
13.0045
213.247
89.1788
58.1574
526.519
44.8214
1326.38
3.54132
1635.26
17.807
904.098
79.3785
851.752
1090.4
1042.57
464.787
769.278
1409.79
678.794
628.031
389.906
288.577
158.131
266.801
675.347
688.405
-2.24151
-11.4097
94.2952
984.694
653.98
1044.58
309.398
215.399
423.004
1348.52
391.711
81.1949
-22.062
324.101
396.106
254.242
231.068
483.041
335.732
184.854
779.989
143.133
158.923
24.7894
410.565
251.584
176.153
864.637
862.564
1648.21
1332.62
628.217
870.696
989.842
155.34
681.651
35.4722
976.91
121.412
212.743
109.254
1181.3
220.857
815.059
419.471
1351.03
799.381
694.871
1408.43
263.273
663.495
609.937
511.654
892.072
217.305
152.562
384.681
664.308
365.495
91.4993
1161.32
528.831
69.0722
68.4204
67.6137
675.949
335.816
185.114
787.462
1231.03
1271.11
148.795
756.426
509.711
806.603
601.706
191.46
1014.79
927.33
803.616
71.334
117.832
478.941
720.802
178.1
1203.53
237.133
28.6655
571.476
1065.95
31.0828
24.4242
948.183
307.191
959.066
942.448
1176.12
471.331
456.659
85.131
68.1341
651.227
1266.56
577.803
685.927
662.456
527.108
152.181
221.358
292.454
768.337
658.506
933.968
480.106
1080.95
199.334
122.437
852.333
824.424
1080.27
736.439
182.506
586.76
807.01
733.534
496.509
196.242
370.118
356.499
505.886
77.515
1852.82
1397.52
45.5356
964.676
866.092
-0.678659
200.903
298.68
493.306
716.038
97.4419
92.3226
87.9344
1404.58
246.632
62.1797
882.176
99.1905
191.676
122.684
825.059
749.224
840.555
294.817
285.417
306.108
1279.7
153.514
661.225
56.0478
728.166
380.028
2817.75
250.98
1224.64
1273.73
56.1231
930.033
274.618
361.98
148.807
51.0981
208.984
1098.13
2.32281
12.6773
789.083
517.269
227.528
97.035
254.454
140.623
412.984
80.2162
613.61
282.662
-1.60266
27.5925
88.8397
461.376
212.656
34.1369
266.395
573.824
124.003
1021.82
571.663
613.314
318.814
1050.28
1169.26
594.923
3.18171
74.9684
868.697
112.519
223.879
549.135
1097.8
157.335
821.603
710.768
1240.68
811.141
63.1201
28.4555
1289.09
402.004
1029.01
1080.75
549.46
175.771
501.831
9.72489
140.319
10.9096
727.634
118.81
660.849
320.431
562.351
-6.97851
637.488
135.849
1131.6
696.794
397.422
893.696
921.22
1002.69
412.679
162.171
401.605
144.189
263.847
1770.22
183.72
728.918
946.247
496.172
174.081
722.591
583.775
364.83
491.803
1524.28
608.124
263.939
624.655
929.555
94.6143
903.795
598.209
103.292
401.15
670.886
448.585
555.069
914.154
161.853
815.841
63.3508
1515.95
118.875
475.944
628.534
950.328
615.855
120.714
1739.01
128.498
342.007
138.713
1391.17
327.849
527.291
368.561
548.565
409.104
192.561
45.2514
1071.29
747.346
245.88
19.4443
511.248
182.211
927.807
139.14
211.76
-3.05515
232.878
301.578
806.757
807.879
290.885
85.4622
472.6
1110.45
2176.69
1214.47
1016.61
65.6263
697.169
350.051
882.599
1038.99
17.3636
1421.43
1326.89
250.795
645.955
116.537
511.352
154.627
2027.89
805.26
588.815
151.408
756.704
369.546
232.148
1295.48
205.017
540.909
279.201
351.205
67.5974
463.412
412.6
478.803
110.237
-14.873
468.283
372.119
192.315
1238.82
431.419
424.54
521.545
181.67
638.66
416.104
282.89
805.692
38.8995
1677.08
265.319
137.747
40.6165
-4.82415
478.813
310.79
108.714
572.501
1179.28
646.934
894.148
-37.3814
547.198
354.908
1203.83
1229.73
3.35765
167.414
265.75
117.901
742.722
300.66
1085.02
425.59
94.4772
217.273
563.559
270.927
1571.39
822.747
244.239
253.426
910.684
647.231
3.11763
771.579
476.571
113.85
746.152
402.246
14.5865
1020.2
573.092
21.0413
532.379
373.399
1113.19
308.04
169.159
803.828
1348.36
571.747
393.959
649.556
1323.43
1580.46
108.187
650.166
229.157
362.565
708.867
1288.96
928.636
508.461
875.747
590.966
1052.94
987.473
322.02
3937.24
523.893
1118.41
452.68
110.425
1119.69
760.238
79.2073
1217.27
-6.49191
593.108
817.168
349.442
273.648
560.362
117.667
509.66
323.102
851.323
-4.73354
1300.65
599.371
42.5054
943
387.663
920.314
949.563
227.12
957.256
1491.34
608.737
36.104
66.7698
895.769
13.8727
549.619
26.5426
186.449
93.3706
931.052
82.5784
342.72
70.3942
282.27
48.7896
399.56
86.7616
966.904
1556.57
1829.15
269.772
415.886
52.267
1089.77
381.697
456.196
375.481
210.822
756.818
783.95
127.455
439.442
714.514
49.1073
182.003
296.202
592.175
189.99
1406.23
122.16
80.1944
995.813
1301.22
929.169
-32.0245
954.492
1226.45
123.62
1535.58
1445.08
98.6128
894.703
69.2215
351.79
784.421
780.538
569.748
414.779
125.989
644.567
538.535
1363.69
70.6781
178.594
1517.53
597.148
112.038
536.361
579.79
891.683
41.3739
343.414
451.64
244.322
513.987
603.303
398.211
63.8747
176.567
762
770.577
918.085
-25.6123
1197.02
897.543
79.2321
943.525
2.34439
188.879
555.697
236.691
772.751
423.38
633.115
656.952
57.6886
44.1337
992.622
43.0046
765.116
698.157
984.17
290.979
117.993
1732.09
366.876
687.884
635.335
590.427
1136.45
558.055
741.711
757.19
201.215
331.341
433.7
764.297
135.204
24.0656
3.22963
315.199
98.3378
1471.55
832.363
483.869
391.994
795.059
228.709
154.168
847.3
257.55
1202.99
-2.90388
151.233
595.791
989.513
264.326
-10.3034
673.495
57.9353
1166.8
767.564
224.857
185.384
148.509
165.767
317.546
609.832
522.765
110.194
81.4848
1067.53
1317.4
156.329
301.989
374.179
638.687
987.423
258.523
535.049
490.682
142.734
403.441
357.598
651.706
921.259
344.905
313.306
516.051
450.795
17.0488
25.1196
-4.83466
331.236
136.494
470.643
958.311
608.202
244.532
481.71
847.112
616.584
378.162
37.3951
116.689
509.416
102.475
654.394
530.092
937.987
299.998
134.344
826.822
1556.96
68.922
313.324
867.456
706.188
313.466
351.194
48.0291
50.5652
630.44
2140.7
942.961
435.7
310.762
501.891
1012.12
758.763
398.356
25.5232
736.892
113.445
497.182
1007.85
1522.84
742.191
157.328
781.329
475.557
788.183
626.878
6.88336
-2.95009
8.16394
36.5334
985.454
227.353
161.188
392.591
1141.8
995.229
192.999
1048.31
834.643
943.001
5.23171
506.681
306.095
962.903
295.937
83.0508
336.267
614.625
8.21795
1199.58
700.188
1050.25
393.435
1346.92
263.296
412.326
173.024
750.053
556.485
66.2706
494.123
146.735
597.359
852.021
522.458
56.5996
422.369
983.512
257.174
208.166
472.255
36.3002
1141.8
792.583
1445.06
111.699
240.216
509.539
1522.37
306.838
849.473
-25.3669
5.22021
8.08486
41.788
371.701
325.805
232.225
417.597
65.4181
188.435
72.6811
561.376
207.876
270.74
117.434
254.774
39.852
297.107
686.193
79.4664
156.046
1063.56
1206.29
84.2593
736.067
380.537
485.41
322.436
420.557
599.282
99.3931
15.6825
533.74
139.471
414.44
76.5395
156.903
83.2175
137.163
431.922
435.287
133.462
224.728
592.482
779.971
809.911
890.637
1413.12
309.715
690.459
1292.95
34.5774
996.437
146.015
888.313
368.258
5.25142
913.375
460.151
398.206
1523.69
1037.22
453.558
457.289
1513.13
159.793
883.574
1266.92
1021.04
1142.58
348.921
1186.02
130.265
1146.34
472.623
342.562
1519.45
125.917
144.067
112.109
272.236
467.387
866.996
384.149
40.1096
1373.82
1130.58
862.376
887.35
370.732
595.594
303.718
124.742
355.359
732.824
240.265
715.02
182.339
380.321
781.089
505.221
1276.3
502.156
89.799
541.149
284.651
263.445
1273.43
514.292
590.998
310.147
220.835
1113.21
930.448
137.302
586.964
172.633
925.889
24.3332
182.493
1044.54
643.15
1397.66
43.787
1068.84
110.202
685.743
405.39
143.238
26.1681
155.724
341.854
608.953
932.75
673.852
521.917
35.6389
386.668
881.238
46.2212
50.0633
422.223
115.724
251.399
1071.29
1296.45
28.4886
849.656
481.263
363.995
58.2405
933.744
682.151
909.615
169.574
588.613
1064.87
1241.76
169.001
-13.3255
892.68
111.935
207.886
538.378
1115.94
9.84065
1337.68
1406.52
23.0774
184.217
1140.07
605.164
1204.15
748.656
925.864
624.93
264.277
71.231
329.437
232.298
64.4806
358.444
1035.37
1448.7
228.306
-15.5907
511.965
754.98
285.812
753.522
436.069
568.2
14.5741
75.3172
434.547
503.789
965.641
390.55
143.606
142.394
336.212
597.958
180.428
435.089
523.781
576.88
1279.63
5.38844
641.984
221.204
116.576
59.0969
658.352
290.366
175.766
220.363
401.111
39.2614
138.525
745.422
668.835
349.652
21.5551
175.549
79.5088
75.6303
467.569
1.56939
1745.35
605.342
587.494
1452.9
94.0849
770.924
124.034
621.799
19.4241
1492.38
134.565
177.871
1348.05
353.134
392.401
837.885
514.655
724.163
243.51
694.744
432.097
15.9191
592.815
667.594
217.279
669.72
652.733
703.97
1090.3
133.436
163.747
127.863
399.32
303.589
392.373
909.415
833.813
495.662
1608.11
521.396
327.217
103.409
56.015
1093.21
438.022
119.805
1061.24
977.259
73.5589
1012.97
86.7956
538.415
184.294
1021.08
329.676
119.62
1326.66
40.3841
168.258
503.28
108.551
1219.02
291.722
1369.84
738.879
898.682
701.656
590.829
679.375
153.064
316.644
1528.8
1066.44
127.463
105.044
541.189
539.312
1377.51
353.83
1048.39
2188.59
603.721
35.31
113.8
178.795
498.858
853.586
993.759
1076.12
442.119
316.995
1036.72
2421.61
185.988
993.328
315.337
609.294
44.8221
208.866
3.18171
151.637
54.3536
419.874
109.637
95.2066
395.267
1230.52
44.174
-3.27726
1076.72
274.517
877.138
1173.18
256.348
-3.83434
64.4806
512.117
302.613
151.851
869.237
700.303
746.223
966.75
478.841
114.465
945.815
610.554
108.277
440.76
1008.01
38.2254
237.31
399.142
1304.48
843.847
135.849
781.153
573.584
1433.43
2.92781
60.034
58.6506
106.708
992.479
45.0389
693.31
260.339
331.254
1062.39
87.2827
133.999
415.43
726.062
120.608
448.828
582.53
229.227
3140.95
1129.1
892.551
1271
1340.18
-28.0111
133.029
645.388
499.185
727.483
777.347
251.808
806.471
192.661
753.209
589.049
300.66
693.336
905.896
746.055
59.2574
1134.58
213.109
6.684
630.613
742.162
11.8544
60.3969
903.188
135.611
692.774
807.186
692.088
210.169
807.044
155.925
710.975
102.701
630.113
75.1071
663.879
260.486
70.0334
871.934
1652.78
1009.16
1147.08
245.908
1114.32
869.902
200.318
815.843
524.229
340.945
633.956
435.653
506.468
1120.29
467.616
980.725
797.114
897.395
84.1736
50.2799
788.808
23.5175
578.679
199.681
1135.54
802.975
100.567
397.203
343.451
516.372
570.001
793.486
371.563
1605.46
1111.25
228.195
479.862
286.829
2.63987
323.797
919.747
1102.02
587.273
1176.54
1080.25
125.241
1184.68
372.642
353.68
212.528
393.91
208.908
1432.29
429.565
629.964
388.292
243.943
1239.21
170.613
444.648
191.377
696.997
100.17
1022.67
382.315
466.725
1250.94
702.404
525.443
280.949
467.775
64.7888
655.892
551.446
1045.58
508.33
1820.27
1586.22
560.246
1393.93
765.519
1069.41
951.96
891.936
55.7521
-24.7321
115.322
643.708
-5.54704
497.493
-1.84004
320.482
659.272
374.727
210.658
1228.4
980.188
278.906
370.467
249.595
965.291
805.26
148.41
158.904
629.268
114.082
275.153
435.28
1708.02
98.6289
161.135
21.3689
375.331
791.162
849.868
951.693
87.7223
258.741
151.566
664.473
164.204
61.908
1113.58
1074.84
28.6655
738.268
494.357
375.911
764.68
586.489
543.323
691.075
539.524
-6.55585
793.991
263.167
182.452
891.107
29.6804
152.39
401.069
516.279
120.435
185.914
60.1887
-39.2555
245.473
664.128
-10.5611
1302.82
1202.76
1445.59
1386.44
846.913
688.374
293.164
116.123
742.852
1692.46
514.655
34.507
1174.51
-17.6789
278.288
9.40195
337.942
354.625
710.949
-30.6156
31.3227
109.254
576.744
629.96
422.86
975.982
618.819
369.895
-22.8612
753.801
905.318
1094.91
684.025
38.1743
320.319
267.026
152.204
647.682
1345.92
16.6596
752.125
216.882
121.679
1094.98
632.43
28.5813
934.258
321.054
3163.98
2444.42
1133.53
172.255
921.721
117.892
244.657
863.537
683.19
637.037
990.382
160.537
283.481
919.297
534.394
964.026
1233.63
634.397
186.797
28.0374
785.682
561.779
135.034
13.145
584.805
173.18
580.544
336.913
730.953
287.422
89.5865
709.187
411.973
34.0046
110.273
-13.637
770.597
30.8715
661.949
1341.67
24.6404
926.149
317.172
1182.61
189.775
13.3408
673.593
676.382
197.621
241.188
97.2889
1360.58
734.717
885.5
132.688
872.146
627.071
557.668
863.913
350.301
97.9092
413.144
323.168
-3.19302
474.899
417.54
103.974
396.619
1324.9
730.766
927.193
182.566
1548.24
162.41
411.925
391.47
200.594
357.848
510.75
784.263
-5.54704
380.469
1248.14
320.066
455.312
834.722
-20.1178
12.1331
232.436
125.232
851.171
786.839
449.923
653.461
-44.6192
29.5934
-7.91468
463.249
749.39
199.395
509.049
331.675
45.7318
225.019
67.9841
200.831
724.306
1521.41
16.9861
314.609
1414.1
431.099
100.326
729.566
1234.9
263.467
646.614
410.326
-11.7003
706.316
1571.41
584.096
313.637
673.716
728.707
29.022
1222.39
317.099
854.793
725.364
887.142
930.22
729.357
321.949
649.11
697.775
784.866
1118.65
84.9249
105.757
648.358
894.651
86.384
554.011
1550.63
218.731
1142.37
550.028
1148.83
1153.16
1066.77
1078.27
-69.9709
121.278
385.589
1038.51
510.941
178.74
896.23
1671.81
1070.55
29.9755
652.868
768.861
1337.94
1383.97
22.6452
163.449
657.052
243.964
1058.64
804.599
818.458
207.886
514.015
233.254
2.34439
123.286
996.102
-18.1521
860.755
181.502
378.241
873.141
583.863
148.926
936.4
1011.9
238.503
1324.09
1139.72
469.272
309.719
823.678
554.114
567.768
838.156
265.676
-16.7653
164.944
16.9633
362.461
762.328
439.986
24.4304
-3.05818
18.372
339.996
1257.18
478.158
666.649
684.793
562.576
184.162
360.224
646.392
1049.75
4.10802
727.452
362.15
418.411
839.804
323.142
1000.6
109.54
801.534
369.029
166.798
1212.6
-21.5478
59.5993
407.377
502.089
840.714
758.193
571.559
73.5594
830.062
855.032
-19.7652
883.514
431.59
426.173
582.735
638.68
32.7591
938.224
991.315
584.589
473.669
180.692
84.5972
280.741
61.6346
590.4
1191.81
210.836
1210.32
841.973
222.665
-6.09155
419.01
313.045
733.097
79.394
167.811
1050.48
180.814
600.567
689.69
459.163
29.5859
344.742
291.243
49.2227
1234.02
507.924
337.002
469.792
558.816
1371.55
725.411
59.3816
916.777
1710.63
833.541
1411.53
1257.26
262.034
1612.44
355.376
610.911
32.6133
680.417
1025.63
2588.39
67.1337
507.513
148.171
1544
1483.44
1562.26
1152.61
909.306
1041.11
990.061
603.335
812.948
514.592
380.497
563.638
1723.93
956.849
139.621
207.408
1526.29
1844.75
128.363
633.13
737.099
925.807
1886.22
1237.38
152.181
95.796
607.297
417.887
41.9385
619.125
993.6
1973
150.609
266.74
134.767
514.086
253.808
372.87
116.914
583.012
1148.09
338.106
505.879
741.596
692.592
547.259
305.9
1731.52
922.719
728.381
59.4337
39.9134
2158.46
673.064
336.653
288.2
333.961
669.745
335.085
1012.42
635.453
1094.91
393.407
767.402
1049.63
873.72
64.8475
1317.8
515.161
439.156
586.073
1075.58
476.534
770.711
1029.84
971.355
682.719
524.456
63.5589
1360.25
969.921
233.851
83.4891
604.324
520.358
485.284
588.953
413.299
-3.46318
1467.89
834.922
1538
790.782
56.3233
326.114
8.26207
27.6946
511.201
39.4229
1115.76
578.765
73.36
754.73
866.174
178.923
69.8443
755.652
811.31
553.127
480.121
168.98
328.417
519.189
949.08
780.456
593.513
207.859
202.405
2471.98
548.168
846.707
94.4081
1056.81
509.004
627.009
136.776
102.925
-25.7792
495.603
259.45
797.033
646.453
261.993
1208.09
693.339
916.299
135.714
2082.35
98.9562
952.095
1289.26
458.213
29.6614
579.391
273.265
1170.82
1224.86
545.43
2.21131
471.409
77.5935
679.812
380.122
354.451
173.077
-28.3565
621.713
913.675
1388.76
1149.67
290.514
363.585
544.954
179.824
66.3547
165.415
646.605
-20.9447
42.5054
1673.27
806.802
577.36
904.585
69.6988
458.754
396.884
598.182
-17.1029
736.173
24.8596
2086.58
-32.5557
505.963
525.493
369.322
1256.14
431.952
936.7
67.1076
273.733
1201.04
801.28
439.692
584.772
799.353
322.894
166.678
990.985
826.524
863.788
1157.72
910.589
711.347
897.065
1010.92
11.9121
1065.4
55.9173
77.4274
425.432
1886.22
562.715
497.009
1317.69
-11.1445
15.7016
463.578
566.313
303.208
118.688
164.55
886.268
641.74
549.823
155.724
896.965
499.275
995.01
861.536
439.593
478.813
78.7424
570.326
431.462
918.18
1125.12
347.946
1131.4
645.237
1050.88
957.922
12.4398
437.035
1029.57
968.52
61.9886
765.078
350.441
457.766
302.633
1085.24
1229.79
572.719
258.957
314.636
150.55
1813.59
157.287
124.21
984.755
135.403
827.935
19.7139
935.748
838.266
141.19
410.138
301.565
599.381
539.557
538.886
953.492
1127.34
945.404
550.343
376.588
633.931
242.759
176.661
585.973
466.569
160.728
674.765
1184.44
1175.14
454.29
737.966
1427.62
1935.98
709.087
646.184
1245.17
288.285
444.425
1086.66
80.0663
889.066
20.9707
1196.54
560.85
789.386
24.2024
260.773
52.8337
530.675
470.846
730.959
808.217
931.633
203.202
485.228
-27.2667
1082.64
936.871
153.679
23.4298
533.738
-6.79148
52.3131
756.381
1061.79
732.729
174.759
875.04
583.292
1130.91
1138.39
373.494
143.189
196.677
250.749
300.751
1933.97
989.388
589.861
521.772
178.3
824.22
1463.44
923.816
79.6512
492.556
1649.48
184.175
634.839
387.15
1548.05
804.312
-49.9165
102.218
950.334
1430.67
671.703
977.789
582.521
401.303
-25.5736
618.196
49.7106
683.557
279.026
343.004
70.1006
448.011
35.6541
1223.91
1319.76
1134.51
1076.77
1157.51
1273.43
655.994
1838.02
1055.07
545.058
279.277
182.721
142.313
855.126
557.576
230.175
720.077
737.595
1541.12
1404
483.576
119.309
769.854
32.8635
750.53
506.073
349.442
519.15
386.074
224.489
384.097
523.627
75.4596
43.9922
590.001
928.939
639.401
493.833
1188.31
606.609
452.008
989.115
211.351
1038.59
1547.74
959.187
476.51
469.261
234.224
1668.67
1383.19
873.833
931.717
849.868
882.352
408.188
849.071
123.455
637.246
20.999
807.608
106.425
345.926
966.924
249.095
604.867
9.16352
692.471
398.563
518.04
137.475
1151.6
870.157
817.111
216.429
382.805
873.696
67.685
567.812
55.057
118.749
811.816
1234.62
178.72
932.033
552.684
1181.25
38.2905
941.503
296.279
715.18
160.069
490.886
128.498
793.656
159.327
441.016
3932.22
1309.86
309.899
203.643
807.186
417.449
384.457
765.814
310.689
738.76
90.6589
513.122
665.72
125.707
17.326
164.908
71.9075
605.817
134.786
960.43
652.331
1715.18
1122.9
1272.28
1164.42
426.778
33.5982
66.1136
233.254
255.343
1077.19
310.194
770.83
79.2693
181.502
1156.14
173.968
1191.73
484.538
138.273
718.797
779.466
424.78
288.507
165.414
165.922
-12.8335
1079.96
475.403
803.901
203.832
313.07
1139.46
414.265
823.481
501.833
833.54
826.531
1117.63
929.168
248.929
976.66
12.8212
273.095
468.872
73.975
64.2221
543.883
376.527
305.75
526.972
80.899
592.278
410.915
1128.41
189.125
-16.0223
31.6966
552.855
1153.49
413.798
109.401
747.592
379.694
1357.89
284.827
933.756
612.671
766.951
1112.17
437.486
141.11
365.343
33.357
418.817
595.27
296.036
174.169
1526.89
816
1066.61
486.623
533.899
528.556
147.953
112.12
112.749
223.531
353.85
109.789
1808.55
50.937
122.833
382.492
49.4825
201.925
196.464
1625.07
875.852
192.14
1598.1
-11.454
938.043
179.96
182.545
208.13
234.305
393.696
583.255
913.373
876.245
38.6924
557.539
1118.89
276.924
322.312
205.177
800.301
650.335
138.697
385.659
-1.96027
881.308
814.233
236.184
1036.7
1230.99
433.863
487.404
181.196
328.32
769.849
380.017
206.502
631.324
576.878
401.547
696.023
56.353
943.173
225.194
211.437
143.944
796.244
685.088
1927.7
1094.52
97.8357
1232.26
107.376
890.067
372.163
1214.3
2156.59
981.804
265.319
823.655
68.2644
785.901
668.737
-21.8981
146.196
926.7
111.065
753.756
50.8184
637.282
1364.29
671.599
258.967
112.053
156.231
367.939
468.149
637.017
928.255
779.543
1164.52
90.1322
38.6426
323.679
971.828
1005.43
404.83
208.631
1016.17
356.751
42.473
50.0633
32.4171
78.0321
123.282
691.908
398.006
1146.56
736.935
1475.03
453.983
194.893
210.588
79.2042
-24.5096
1050.39
35.7637
725.669
776.199
350.243
71.8392
704.14
590.196
362.216
120.81
159.766
522.462
54.9365
277.997
1088.55
391.52
280.265
5.21473
2156.21
106.677
703.65
205.515
555.22
430.165
65.8773
210.651
630.185
381.398
36.8716
783.286
394.003
704.208
303.7
637.209
1445
186.298
209.479
638.637
226.83
124.378
627.443
975.305
288.285
123.96
31.5619
859.678
81.0887
570.12
528.326
240.158
197.137
259.076
970.839
41.4518
280.039
269.71
100.17
882.119
1081.17
1133.82
112.527
388.873
799.855
794.443
509.004
1318.54
326.056
853.171
26.0879
-3.2904
559.321
1087.79
720.196
52.374
137.707
1024.43
114.199
224.418
446.809
971.03
181.151
228.267
48.5162
841.525
224.79
1003.57
404.475
376.992
30.5021
67.118
1170.82
31.0778
176.239
223.351
345.511
619.461
118.248
214.4
298.764
842.856
318.278
416.296
1276.9
1009.88
872.426
1.39738
389.596
1036.41
630.446
106.931
524.785
727.28
215.938
531.063
36.6636
91.1662
355.14
249.322
934.721
1049.45
1532.69
504.165
386.994
84.2165
913.757
88.633
120.918
21.0507
1410.38
769.371
707.426
169.532
734.668
1199.42
243.229
138.595
21.3771
566.465
593.094
389.858
824.259
46.2535
922.385
7.22797
1046.68
406.084
297.398
1031.28
1053.74
1217.56
879.638
203.001
198.211
7.30332
110.81
248.279
953.717
1230.46
494.334
992.624
595.932
656.527
199.229
608.254
665.41
1017.84
417.044
406.12
273.678
194.52
682.983
266.658
275.549
33.6392
243.472
-32.315
99.1187
1322.29
505.064
801.487
101.998
217.087
451.669
242.666
920.662
437.039
176.381
406.772
71.1848
776.572
1046.41
200.87
831.695
390.489
979.769
453.359
68.0583
40.1646
1188.09
34.8945
613.594
80.0504
795.666
499.428
968.924
148.661
560.773
1225.53
228.006
844.667
667.441
728.333
308.815
187.784
300.554
109.122
245.647
1469.73
437.35
543.973
1512.22
249.407
28.5161
11.5799
475.806
373.564
282.475
185.398
11.7657
446.898
459.617
520.588
276.461
156.136
43.662
545.989
71.0551
1236.56
318.417
14.5851
701.931
1350.57
1482.29
1091.2
-4.61798
976.673
159.794
452.613
512.884
451.576
693.853
1478.2
607.299
586.609
560.442
53.2397
194.486
811.051
679.102
108.327
195.693
136.485
772.387
974.217
223.772
408.902
924.801
174.792
494.593
103.351
631.92
1686.97
-1.80109
795.098
-29.7627
107.625
224.732
145.147
940.215
309.058
67.4721
-48.6427
855.515
72.7178
-6.79148
803.814
1153.68
780.682
1186.25
568.313
929.388
-35.1495
45.8271
353.153
17.4217
428.047
1463.55
1661.92
441.306
808.913
544.883
283.765
847.342
1028.23
239.511
1420.33
268.061
627.714
945.47
974.191
24.8799
143.955
151.33
606.416
371.141
1278.45
1067.03
89.0999
204.455
101.987
271.266
161.423
405.462
98.4363
762.268
616.358
100.335
1106.7
280.139
374.888
1102.82
333.618
1311.86
233.859
73.851
60.4671
385.072
537.909
408.216
48.1276
356.417
87.8128
1867.52
170.687
720.927
811.829
752.983
1107.93
91.593
862.567
304.343
1076.89
357.912
11.9986
6.13995
20.9204
958.564
123.356
796.598
39.1216
1116.12
31.1454
558.536
684.418
1069.22
1038.79
427.173
642.408
14.2162
108.757
1480.42
1077.43
713.563
848.154
930.477
719.029
851.624
491.673
966.07
509.441
943.246
1023.26
160.207
9.86545
575.72
541.824
148.151
1424.26
626.647
174.971
208.367
258.231
457.956
584.341
689.491
827.272
633.365
746.6
26.4139
221.021
615.755
598.754
450.386
202.826
329.723
1106.38
763.988
1792.94
783.918
273.145
882.959
1110.64
205.741
1675.79
521.694
57.7237
592.631
11.3888
931.87
455.389
214.337
1104.32
1180.51
1419.58
382.466
344.083
-29.6495
423.332
274.238
1157.66
451.515
103.595
815.689
18.3387
469.49
187.995
86.7655
201.16
642.522
906.889
243.309
393.38
77.8654
426.88
105.978
747.607
291.355
228.003
91.7303
945.026
239.011
646.838
632.316
304.097
313.932
336.722
20.5411
52.0326
1225.74
93.7298
566.065
1239.52
258.205
882.266
333.215
1241.42
12.7968
131.456
664.996
739.738
-19.8561
1031.09
287.619
1432.29
215.921
571.43
-7.21872
95.9373
853.014
13.5737
633.507
1396.67
1200.21
463.739
293.662
35.4448
1000.76
573.547
669.983
1082.84
377.392
500.215
25.4954
963.239
395.899
211.62
1807.06
885.409
293.183
193.584
272.5
172.314
44.6014
988.533
78.6448
468.397
1000.28
501.157
63.0845
312.759
461.09
96.5178
355.749
86.5118
596.47
1122.22
366.848
552.926
1745.09
1052.03
1532.13
13.3007
1125.2
1711.81
1116.47
93.3901
2185.41
412.958
1109.2
718.752
164.048
782.389
161.245
119.974
48.7422
157.022
1079.38
523.627
761.368
261.384
228.688
893.6
373.284
1440.89
686.862
1737.41
402.336
110.928
642.386
35.9618
492.643
468.182
435.28
103.818
604.627
755.214
969.646
1171.42
671.433
167.098
646.194
586.702
442.046
619.496
89.2415
1474.95
740.64
984.886
843.216
119.544
347.8
264.087
1433.2
930.477
325.475
203.197
977.056
178.962
586.278
187.997
374.832
1033.11
71.5961
43.3221
389.906
1450.5
1451.24
1499.6
990.99
1140.12
23.1111
162.676
162.878
2628.03
523.674
698.958
729.733
644.856
591.492
-4.84834
880.692
824.055
1361.63
400.103
219.297
611.556
-1.98628
875.867
574.708
899.015
592.763
801.632
748.026
1215.59
14.5865
150.303
780.315
586.21
600.128
929.681
1522.2
485.374
283.677
935.652
801.954
549.258
84.7381
199.78
2.2096
696.946
765.244
1032.1
385.923
677.059
317.587
-14.5222
844.802
59.0693
589.015
540.366
1611.41
414.009
48.4059
741.956
332.738
432.502
589.487
1034.34
274.488
242.996
192.93
975.011
257.751
92.1142
1604.96
2.3724
-4.6592
400.44
181.711
596.402
1102.05
1160.81
979.72
1042.05
802.79
40.9078
200.796
149.628
930.892
675.55
296.606
4.15187
463.172
1495.86
1104.14
21.0699
2233.96
-5.12808
970.989
452.453
14.8371
336.302
1345.01
771.953
69.3462
262.452
668.109
389.435
-4.91742
616.407
604.582
107.892
123.657
129.781
119.791
371.915
265.072
380.991
1257.4
1532.61
994.155
1251.19
772.049
297.857
190.685
133.84
924.179
248.617
790.487
48.5162
549.171
369.093
220.206
33.4095
54.6526
2622.34
612.471
141.96
312.188
1370.28
1273.17
1314.74
335.64
855.331
585.496
203.799
586.269
313.222
412.958
37.2359
298.961
201.922
1823.26
802.15
733.52
1072.01
75.1052
693.825
261.552
250.462
1024.68
667.14
514.498
505.027
1246.33
368.183
777.771
455.415
964.745
1405.46
384.946
543.976
14.0071
642.857
537.527
625.34
755.593
181.516
491.959
229.922
423.897
166.4
644.26
230.865
78.4745
1045.39
452.147
1280.73
630.864
936.999
570.47
106.953
742.648
558.777
141.471
1249.64
33.8527
445.794
239.06
177.323
86.2709
680.67
876.19
913.225
451.536
325.691
122.912
209.957
948.183
560.19
1092.12
541.398
923.116
1279.05
685.295
551.773
55.0156
252.051
494.449
43.1221
405.709
810.092
646.934
360.039
1132.04
987.603
-25.5279
791.201
23.9724
0.683434
1345.41
191.747
94.5125
421.596
92.9906
145.077
224.076
1382.11
447.933
559.082
1068.64
1397.94
1548.66
975.758
990.065
953.431
883.881
1113.57
1310.68
1691.91
656.35
588.601
1454.73
294.219
75.6556
47.3451
715.747
538.766
155.704
44.2328
5.95773
-5.82921
911.421
40.7203
127.301
360.342
1402.67
780.082
1481.98
96.5506
1419.23
392.315
155.265
598.856
291.947
999.907
638.911
488.132
205.515
232.285
84.8295
1384.07
285.143
1891.69
502.748
192.419
594.005
311.544
275.589
551.002
71.3112
697.918
751.084
722.97
144.371
60.6601
904.805
1170.21
1034.76
1182.24
115.674
308.105
714.375
937.919
24.8668
116.596
172.254
-14.715
1004.86
931.866
1236.96
1184.9
1330.81
641.733
438.376
266.962
652.013
279.242
223.097
1162.86
419.42
1132.64
455.237
775.122
467.713
1514.21
266.588
280.961
0.457733
889.157
199.48
124.243
579.847
468.417
140.179
167.692
81.7757
189.215
226.643
1545.63
506.779
658.061
16.2328
91.46
889.972
886.503
3.64999
600.642
706.199
644.983
-10.7274
1103.48
473.669
83.5517
998.954
257.084
847.761
776.882
187.589
1235.77
137.594
286.258
485.07
513.747
139.344
985.513
831.196
955.297
649.33
22.564
129.345
76.8532
891.656
210.658
1021.86
141.444
639.108
698.429
375.158
758.729
1067.3
232.531
644.09
-5.2638
258.229
696.734
163.398
16.6303
773.654
337.829
131.929
203.577
1517.96
992.135
1446.91
1452.92
2333.52
12.1608
-0.332722
-5.98102
547.347
681.926
175.342
1292.39
1087.02
1617.7
409.547
635.863
1252.97
1139.49
620.222
749.47
734.178
668.835
47.9273
911.737
235.519
191.953
19.4083
512.546
818.662
225.479
682.179
866.314
823.097
957.866
93.8032
883.394
412.978
39.7008
565.577
77.5201
128.943
475.847
146.769
383.119
888.239
433.631
532.412
231.671
453.405
501.715
107.748
875.221
-14.3825
1477.19
284.746
1228.19
409.79
96.915
1293.66
974.046
47.1255
1457.62
787.811
381.937
487.684
22.6332
931.87
669.032
100.018
975.008
438.385
19.6492
136.963
-16.4614
1264.25
305.808
9.16332
832.71
174.809
214.617
6.21079
699.585
26.8723
1266.59
37.3219
59.6503
74.7884
3541.14
147.644
1116.1
921.895
1968.64
1108.07
1517.12
90.2401
6.37781
392.178
134.022
784.624
245.429
1246.7
839.14
602.341
147.635
1330.17
1148.87
791.546
140.186
1125.23
427.558
323.695
373.698
392.036
60.8565
401.554
935.563
24.2024
886.711
766.807
-20.1595
120.013
311.898
320.31
628.656
842.763
1349.17
119.946
39.4384
699.968
1050.98
101.904
145.436
704.618
1147.4
42.9545
512.078
999.727
1213.35
127.992
754.135
498.125
1052.54
972.574
14.8731
48.2558
486.164
614.958
203.904
1043.65
955.843
397.204
951.092
389.482
1790.04
350.967
1341.48
23.8935
857.541
-16.7903
1567.06
782.49
1141.38
519.982
766.527
1343.72
514.257
1008.74
68.355
549.153
586.253
70.6164
854.919
741.862
231.464
195.05
704.06
649.909
657.379
1077.94
2488.52
623.729
17.3633
1168.29
400.354
747.718
13.8727
131.702
1520.17
443.196
715.561
82.1001
133.178
827.517
126.723
363.633
265.244
1025.67
483.113
111.668
133.12
815.063
713.563
199.591
63.1053
832.883
103.741
1280.91
1301.19
653.086
311.59
744.386
613.038
103.044
122.523
34.4165
197.122
-13.5089
1529.92
867.325
1126.15
973.45
198.582
679.134
530.538
18.0279
30.7589
237.887
12.584
229.698
115.245
1161.95
484.119
-5.19538
395.316
70.0187
325.457
466.106
756.717
854.952
248.08
741.758
798.779
626.083
161.629
449.766
300.544
127.93
408.4
88.2376
1119.22
269.121
922.376
99.1185
971.391
439.896
642.67
988.154
793.6
647.023
240.854
201.114
13.677
915.18
303.316
1304.03
67.2922
1614.6
402.517
450.806
925.643
741.131
685.276
403.421
328.966
669.327
988.388
84.8313
149.014
1026.91
1049.93
443.712
616.669
209.922
562.316
553.615
385.641
1337.66
607.265
83.2492
69.0188
232.656
348.279
400.532
583.191
1640.69
1900.71
635.148
721.793
228.996
182.099
-1.41888
298.049
187.901
1030.96
533.038
890.026
209.329
414.006
1206.9
296.185
23.4298
147.68
353.029
710.11
152.932
910.765
152.27
445.879
52.9316
861.046
-14.1639
135.488
-4.86199
865.719
880.435
248.277
479.078
520.924
618.322
632.964
1411.95
187.671
445.394
711.776
85.9975
11.3137
845.106
182.725
976.065
328.266
388.449
48.3773
672.32
402.143
654.386
422.684
13.3007
1342.59
7.74913
1273.48
-0.209591
351.46
350.5
1357.58
609.18
1008.29
298.119
420.211
184.361
866.875
269.202
145.307
1921.82
318.666
1070.96
618.476
856.465
522.465
663.333
208.784
491.502
548.116
1010.17
545.023
619.718
1540.83
1356.56
75.9167
1081.48
241.166
511.978
61.4525
3.32972
796.833
788.746
744.501
634.178
730.189
470.356
41.3605
92.347
429.467
55.2643
262.01
60.0896
-5.85596
373.993
510.906
942.719
1196.04
6.62309
920.721
417.803
479.365
612.043
1040.17
1525.4
91.3734
318.384
1526.57
283.924
584.096
143.227
885.227
455.417
38.3923
781.867
569.935
247.477
88.0514
98.1605
182.468
877.746
695.901
368.824
1000.59
768.959
146.986
748.474
440.583
241.042
887.207
816.974
61.3097
784.421
85.2595
73.1202
426.023
738.809
908.81
1190.71
441.649
844.667
-1.31609
477.419
28.3848
349.772
801.694
10.074
1800.61
628.239
449.92
1480.97
319.284
315.337
177.89
59.0046
37.6378
1417.2
147.306
94.0388
618.235
32.4838
595.444
408.411
266.987
180.381
556.196
808.696
542.194
1004.22
558.312
108.376
683.19
1381.04
252
265.485
578.988
1214.89
327.092
532.52
296.858
90.4535
478.85
878.327
961.322
1216.72
996.562
-5.5209
905.2
1311.94
486.149
305.056
136.388
28.1785
274.304
138.312
1753.83
42.585
-17.9821
551.331
117.079
757.627
1237.29
108.535
148.329
845.564
549.416
1642.14
564.167
723.884
474.361
767.296
1699.62
-4.77794
312.807
903.306
942.738
66.5333
1808.1
313.674
387.771
-58.8996
1158.14
1282.33
622.648
388.781
532.79
238.767
312.869
214.544
108.013
477.821
215.398
522.395
905.955
569.98
361.326
745.669
15.0619
1034.39
175.229
312.645
180.215
30.5021
175.814
48.2564
291.573
682.236
193.366
150.609
94.7221
13.3007
1084.11
404.873
1135.72
1371.42
1131.85
1136.45
114.815
505.012
76.8885
158.697
356.417
814.95
1192.86
143.715
747.361
877.417
889.945
220.805
109.193
915.288
-36.3039
146.143
482.153
455.704
319.508
1157.84
1300.24
266.237
1084.85
445.207
221.204
225.272
1071.09
388.486
543.365
1526.97
1106.8
279.297
953.806
635.152
1465.06
1159.84
900.627
302.665
421.052
354.997
81.2525
533.161
1079.16
798.943
494.772
738.877
971.148
1021.58
940.881
106.792
171.249
240.564
262.715
85.8166
36.2907
1118.45
1201.87
98.2606
682.091
1631.16
1017.79
499.663
1150.56
878.403
448.964
896.73
1043.89
611.556
264.67
644.567
682.838
284.322
113.002
724.795
77.1105
227.957
99.7031
98.1551
276.989
191.581
476.157
1602.79
172.405
527.306
1484.11
23.3973
32.0156
92.2344
267.247
365.778
37.2743
788.473
455.263
127.958
688.652
843.8
413.268
1031.32
7.21371
136.647
5.30234
260.321
261.962
119.096
247.231
81.4597
473.506
743.905
900.556
56.5069
1260.13
1025.61
1447.74
676.464
260.054
1489.98
157.448
644.775
188.172
342.538
1154.01
481.703
30.675
829.843
171.33
316.396
50.8712
1341.53
303.08
278.12
281.466
12.1308
499.005
1748.34
20.9746
468.831
50.6728
564.316
22.3333
15.8368
134.366
1113.03
-3.74241
699.11
756.19
831.715
965.849
485.222
216.65
447.871
1001.22
5.47318
557.055
1520.72
480.59
575.893
763.505
91.7294
694.304
154.864
50.5338
623.945
192.559
1020.27
718.032
869.197
-1.80472
1630.74
487.774
269.517
327.492
625.157
1426.24
1574.55
276.171
422.684
442.462
1250.76
388.719
1078.99
1364.01
63.9711
1158.84
1195.41
881.796
914.068
627.603
774.999
854.624
44.1079
133.962
794.679
720.507
727.172
590.347
231.985
605.237
898.44
1153.05
1430.8
56.2738
700.303
1181.01
293.308
849.099
850.238
838.066
33.3415
355.654
730.551
868.189
1230.13
747.056
379.316
940.912
1063.11
992.297
490.673
398.817
219.385
22.255
597.007
881.971
-11.1806
28.4952
501.377
577.767
363.455
511.224
55.4456
596.014
432.815
974.358
885.977
494.547
683.236
92.7697
228.023
488.055
120.608
-0.947972
833.655
360.411
1203.17
765.53
988.128
221.521
1585.68
1309.94
963.979
281.455
267.601
1156.98
570.338
85.8396
492.714
433.501
1560.03
254.804
965.866
871.618
990.668
-29.2112
1204.91
1017.08
1147.99
169.592
314.875
780.222
1413.47
622.078
92.5075
186.87
367.875
602.981
56.4958
190.476
389.433
1346.01
880.956
517.702
903.29
322.833
646.406
962.304
543.636
1063
89.2104
230.846
702.568
472.889
119.431
704.514
862.592
473.135
152.27
488.729
791.829
186.168
140.272
479.602
243.309
1536.56
10.399
439.998
226.617
29.3524
989.408
324.71
105.952
3118.73
203.155
182.283
360.784
960.786
839.508
114.767
558.573
230.537
1238.85
1042.75
891.636
530.428
1053.92
207.653
377.478
119.619
481.906
578.789
259.977
246.261
916.774
778.624
189.785
116.596
116.032
496.987
570.03
1220.09
39.8495
92.0516
1674.34
106.666
772.959
318.025
1062.43
519.122
1484.34
-51.5328
904.803
298.681
183.498
754.507
49.7962
364.04
12.9694
184.116
463.723
982.566
842.216
479.661
514.992
1213.42
5.55626
1251.76
681.067
0.264215
145.543
344.459
72.879
1278.18
1315.5
486.324
132.735
138.986
127.954
385.709
1598.11
948.354
9.70758
472.948
960.541
80.7671
814.102
1095.24
160.696
1307.78
753.627
531.024
768.122
853.604
-27.2454
116.226
346.719
231.985
43.0173
538.619
1001.25
514.383
663.471
551.32
97.1831
336.412
481.782
466.054
-10.886
1020.97
228.218
65.9469
687.546
792.395
568.339
113.188
1107.54
1025.87
701.032
1063.11
236.438
1419.58
556.265
211.411
448.021
1023.01
259.675
370.351
481.699
478.271
448.903
1136.24
174.174
67.0701
407.77
569.777
56.128
454.942
72.2901
30.9255
591.129
1381.85
44.0296
147.747
356.663
1193.8
636.219
-5.12707
832.467
303.817
627.912
1107.54
454.233
96.2607
896.149
170.15
118.75
283.606
172.249
131.994
258.552
901.603
316.004
696.052
200.406
1228.85
636.37
362.621
1399.96
105.558
641.357
553.528
1266.24
115.656
361.227
451.924
42.6975
2269.87
118.77
1673.17
1516.55
416.187
913.13
912.661
487.95
392.173
214.552
991.786
27.3662
680.622
1.66705
178.661
558.337
-1.35277
960.392
129.781
290.078
726.237
444.742
287.291
937.668
678.129
1139.27
1157.85
681.986
256.34
550.83
461.895
130.552
968.793
1674.04
153.958
482.391
150.888
258.011
346.629
882.244
534.21
605.35
895.9
1606.84
153.254
18.8082
311.785
841.087
592.995
115.87
48.9971
906.751
27.5925
251.883
1040.46
379.448
395.932
1383.46
746.156
1304.71
133.373
88.5363
93.7763
1089.33
17.6694
442.124
458.58
584.546
198.657
88.7859
541.444
218.524
154.744
348.545
2429.26
-25.7792
34.5827
343.783
144.858
553.61
121.714
612.443
553.75
139.872
110.451
275.018
414.95
504.388
1016.98
82.0896
61.6346
5.69155
1821.49
485.059
262.674
55.8736
1453.49
1013.95
159.633
332.393
47.8704
1336.39
669.798
366.23
154.577
343.029
519.982
442.314
1165.69
25.8378
251.039
1438.17
900.049
207.036
24.4147
25.6388
193.373
556.329
402.004
567.989
126.848
5.9806
871.049
220.721
834.314
393.318
878.602
650.798
592.949
515.334
791.61
380.566
28.6287
845.509
683.076
925.456
1109.09
560.465
1060.49
210.949
235.419
309.285
1615.83
548.228
1687.21
219.152
216.995
675.762
661.607
631.466
8.91444
337.125
-12.0429
274.554
612.207
591.129
714.687
743.056
1131.63
435.374
324.232
506.909
497.123
616.949
176.381
1013.97
946.374
2.58311
683.644
68.1498
317.339
1362.08
91.6639
536.575
311.904
397.233
50.7768
510.907
424.313
946.284
1118.28
351.512
876.115
1692.31
1344.32
135.36
601.463
918.971
529.73
1101.41
1402.36
878.469
954.173
192.35
119.534
324.917
885.019
361.685
754.068
26.7303
852.553
55.2564
1259.78
871.776
-0.207011
159.92
1039.6
375.683
1304.82
827.935
484.482
422.253
1321.78
1243.14
844.921
698.867
202.079
93.5291
19.7694
44.5701
197.807
595.808
452.525
257.988
322.24
534.605
413.299
459.431
890.937
234.757
186.496
188.671
665.22
28.5597
166.893
95.674
127.02
1318.92
204.341
283.674
2407.81
32.6494
323.892
764.89
743.486
124.447
383.196
749.466
165.195
332.07
1094.91
80.6578
163.538
1242.73
399.979
765.927
483.515
193.112
137.748
841.085
293.487
478.957
363.538
667.018
941.239
113.273
1526.04
1059.61
875.089
-28.4872
3968.3
109.887
41.1635
295.983
218.796
-2.96697
574.705
987.423
633.504
965.046
186.473
597.503
1102.26
793.247
509.398
1550.95
209.972
9.70758
452.333
497.646
702.957
1421.33
411.821
263.93
1135.94
913.333
267.746
1046.71
1176.44
346.493
101.96
787.217
260.542
386.76
784.416
548.438
863.012
-29.9144
691.093
790.829
1075.42
296.143
845.087
754.461
894.481
40.3334
91.4945
244.065
177.249
472.897
-9.04911
830.279
443.522
979.75
123.732
721.074
875.9
94.9696
653.106
171.643
846.893
333.328
140.812
430.262
1452.7
154.153
600.833
1443.39
661.287
1313.54
93.0916
41.0258
-13.6585
129.048
112.445
504.469
371.836
267.216
991.185
173.276
1065.8
77.0493
378.277
295.316
302.224
804.651
18.2019
710.98
-43.1754
1549.92
161.398
442.019
57.1667
850.581
990.007
1412.97
357.037
1727.85
797.712
825.821
1204.05
101.275
293.22
545.387
950.168
340.681
41.1432
437.42
838.205
836.722
770.293
260.165
85.6089
1040.45
754.98
756.203
67.6137
1502.41
481.993
1009.73
153.255
375.168
503.888
247.042
463.391
872.185
990.684
697.284
463.412
418.222
98.3679
295.77
768.008
1147.05
1502.77
1170.47
1215.56
275.552
14275.1
853.701
532.789
35.4932
1011.6
692.628
273.675
339.112
981.854
87.6252
-22.6956
1260.45
105.888
1597.97
109.494
615.361
53.3999
764.314
21.2054
-3.72952
778.648
129.692
1313.94
2207.75
301.695
60.6792
225.233
179.52
201.209
1565.47
138.313
372.774
349.168
1254.56
258.552
821.563
761.048
1022.53
860.97
397.183
437.997
437.584
978.294
232.994
-18.3138
1206.79
1023.92
42.473
254.337
1286.17
22.7626
117.388
366.911
543.857
279.94
115.82
30.4116
84.4774
626.398
843.32
1108.27
909.415
117.919
1376.47
217.548
1061.13
345.957
440.741
123.481
431.66
996.494
470.256
36.1285
695.749
-7.89825
480.319
774.625
813.062
87.9217
1002.31
659.497
921.195
514.524
419.646
55.2227
764.52
84.8295
739.386
233.14
2474.27
1382.19
720.545
755.324
1354.98
284.875
773.59
1341.75
-2.98574
838.205
1002.68
247.047
770.586
505.73
754.329
297.388
495.112
848.56
12.7001
28.4655
1461.54
1635.72
650.798
2.61816
1217.45
374.779
746.633
170.671
913.188
1306.53
1050.39
3.41541
500.017
120.06
256.513
846.258
293.515
58.1599
626.322
267.118
701.455
481.521
2074.19
2.97179
155.609
447.808
278.78
1167.34
235.199
1862.21
107.62
1743.55
98.3775
1090.4
840.172
22.5074
1084.12
785.729
1315.98
798.571
88.181
168.636
1284.44
812.154
838.99
1123.11
151.485
266.687
922.812
1491.41
766.365
-4.75401
556.382
616.792
46.6885
1078.41
266.52
459.136
92.7979
1289.03
265.607
28.9358
509.487
324.52
234.659
27.7319
349.787
421.923
476.544
66.907
204.04
931.976
614.183
844.726
694.332
599.457
601.132
325.004
134.152
1088.3
1347.65
430.434
418.647
1062.28
1220.44
244.431
177.621
110.503
205.681
727.673
654.085
625.59
250.746
376.386
791.51
90.7328
590.948
375.576
344.92
40.1472
14.9303
517.547
68.3045
483.069
254.94
241.102
252.818
1109.01
748.08
802.964
919.678
1256.12
445.192
945.493
31.6879
101.72
1076.23
255.878
788.735
358.515
1176.77
6.23757
732.094
540.371
1093
155.369
158.715
1253.7
1221.46
964.611
124.903
428.584
458.523
330.846
863.502
325.373
305.339
1511.28
228.543
32.2297
429.936
767.436
311.178
505.065
550.605
691.37
66.7248
72.285
292.825
865.67
512.078
298.826
662.374
184.214
229.396
119.84
359.444
14.0184
316.034
466.577
672.32
0.264215
190.785
361.764
742.032
1117.88
1588.88
253.304
109.213
1552.06
143.448
283.772
870.967
153.36
4.001
1034.24
992.778
483.299
773.125
46.9014
416.803
395.537
1519.91
343.097
525.159
761.573
818.149
94.9143
283.925
60.0408
511.182
354.171
181.489
881.747
252.882
1001.84
144.855
203.938
172.85
34.8203
53.1066
408.868
1090.77
1438.9
781.529
338.235
1278.19
994.121
140.589
-33.7167
398.777
665.207
1449.42
778.234
-40.3408
75.0145
147.721
203.675
9.71489
-4.01642
677.492
1216.42
271.151
399.534
106.43
385.639
645.033
164.682
507.537
152.296
1187.03
936.336
562.185
604.203
687.913
315.361
39.6611
323.256
698.694
35.2484
697.272
312.735
872.495
298.04
755.633
252.126
707.077
682.046
706.127
102.297
1006.43
558.378
146.021
153.218
1639.6
377.763
299.238
216.316
264.911
400.102
3.44346
626.529
571.609
94.0849
948.248
667.877
465.452
328.307
651.785
784.043
431.658
1528.87
427.122
96.1693
1130.24
-0.712752
484.283
399.057
533.574
405.86
1402.73
453.951
929.425
70.584
213.107
860.754
205.679
997.277
867.014
153.267
862.448
236.836
404.426
129.737
157.566
1055.56
601.566
1286.3
1224.26
976.242
353.233
52.6303
186.662
763.08
-11.4514
547.852
147.542
14.8575
1010.64
178.507
664.891
649.4
38.0699
247.935
163.679
149.643
464.609
24.043
297.802
167.821
603.042
762.6
1100.95
788.349
775.764
199.148
1481.52
115.074
555.222
-4.6592
806.297
118.167
790.882
401.816
1354.53
807.303
517.31
281.8
610.577
12.0346
40.9078
187.678
91.3107
660.43
34.0892
1235.9
170.944
177.876
217.669
714.379
1130.38
795.059
543.552
1100.57
-11.022
98.2542
734.478
244.473
171.848
-7.65877
693.41
207.088
1015.37
107.527
920.006
750.759
860.165
729.483
891.906
135.39
255.722
120.769
703.33
18.6409
172.038
257.647
25.5537
80.5189
339.087
443.684
356.854
614.958
829.578
27.7417
37.2718
155.617
324.115
102.14
35.2836
540.248
5.27381
31.3898
181.861
105.285
1348.14
31.0039
208.204
150.682
1406.34
203.799
395.681
531.024
578.841
1050.46
102.597
552.64
66.6022
1656.72
90.7153
262.478
406.719
80.7274
204.694
396.13
40.4117
1178.86
1395.74
528.191
110.611
394.49
623.948
550.188
607.749
606.301
560.011
356.509
145.39
246.135
541.926
794.671
943.898
221.183
629.245
957.04
966.075
1204.84
198.395
285.115
666.394
536.28
645.158
643.937
1231.62
1236.62
-2.46559
102.462
908.718
130.645
275.225
1338.08
-12.7728
105.719
649.525
240.728
646.357
242.616
526.065
626.151
1098.66
227.85
805.115
199.151
742.806
303.06
1036.19
797.187
172.342
80.6502
867.921
368.931
902.576
1250.95
631.315
761.371
1189.96
-10.5034
510.75
913.574
266.193
1355.82
134.967
1105.72
861.984
336.346
1015.41
458.548
505.73
979.217
461.168
619.727
174.647
1268.35
160.751
178.391
336.997
510.243
1040.85
40.5328
7.46172
561.1
84.464
984.402
20.9204
137.723
992.922
1251.52
251.244
629.452
377.741
1085.15
474.523
450.33
809.483
816.316
603.511
841.362
432.753
567.386
432.702
865.02
17.807
1404.94
1297.65
446.695
48.421
349.167
709.308
94.1984
71.5961
907.267
228.736
61.8145
88.7901
328.645
802.446
175.772
129.994
147.684
120.532
126.372
108.627
49.4474
647.714
126.336
580.842
340.546
752.562
1187.21
1072
300.277
258.509
620.994
29.3546
123.152
390.364
518.648
43.3774
452.845
136.401
757.826
218.893
195.329
521.135
2138.77
948.268
384.877
1034.98
552.703
291.389
1270.77
639.462
720.771
262.705
801.893
165.542
553.371
508.742
240.351
1984.23
92.8025
2.50947
550.693
149.766
1648.86
374.639
979.291
1045.32
1251.03
929.392
788.349
447.803
950.648
473.269
86.492
934.041
763.243
1235.97
801.491
762.671
639.505
919.725
136.908
624.091
875.955
786.691
603.03
316.785
762.376
-8.58008
115.87
223.285
142.132
192.51
765.378
358.303
1355.84
332.214
682.564
1144.89
1604.48
809.956
1304.81
384.257
1019.99
754.177
1053.07
274.458
48.1593
297.814
401.056
431.118
941.722
440.035
199.784
125.531
237.857
735.092
598.677
754.203
1141.86
1239.52
526.513
207.047
1022.56
848.886
1583.47
134.463
-27.3298
266.382
199.891
-2.24334
846.868
-0.098139
378.238
110.875
242.272
558.002
724.482
28.1873
1379.65
25.0461
1082.35
43.2857
240.637
578
565.494
172.667
355.827
493.864
237.53
89.7456
62.8541
479.811
160.056
39.4644
86.2539
199.353
62.9005
4.95916
583.776
689.727
245.065
278.94
204.314
126.499
1066.23
359.033
615.246
72.7538
757.559
1419.76
382.942
204.594
407.915
1215.88
903.343
181.343
1252.59
748.855
940.596
243.373
172.671
700.127
566.972
141.458
402.999
122.68
603.483
753.391
335.059
127.35
330.598
96.0743
285.747
78.7626
989.177
-32.4573
611.29
1066.08
1129.14
860.344
717.179
911.155
503.732
27.6926
541.369
-17.2014
66.0891
828.303
812.225
821.359
214.56
561.887
344.469
373.059
799.992
199.705
769.527
877.127
1078.59
75.5172
1210.53
246.98
771.339
691.592
57.9398
5.16631
252.792
437.733
690.597
557.859
855.372
218.059
333.279
96.168
113.355
249.746
637.564
1351.42
1430.01
1356.79
547.936
219.949
1201.62
1671.28
1012.68
139.303
1032.24
269.7
253.591
737.317
635.24
844.051
1188.33
51.7611
270.639
66.9319
1935.1
126.489
865.85
111.18
429.588
3.63592
1372.49
302.968
1585.86
787.577
707.734
596.211
948.808
72.5292
132.825
1020.06
216.881
263.766
268.919
1.63002
529.917
1245.17
35.5787
540.825
557.94
388.124
392.952
669.772
110.258
441.77
451.515
112.965
409.416
453.994
63.3163
307.935
1336.77
1716.49
286.558
150.954
483.102
201.555
136.662
111.445
443.521
89.8563
1216.77
81.5891
71.4995
398.058
279.734
838.671
149.316
217.318
615.142
130.743
2603.18
1356.85
433.006
1115.84
902.883
698.607
856.516
255.563
1208.4
108.374
213.915
561.923
1082.69
324.972
926.145
163.548
643.208
676.377
622.467
105.308
1149.12
907.503
494.826
474.633
1490.1
816.022
625.783
130.155
379.869
186.537
68.3699
1572.42
304.464
1034.52
71.231
1090.31
741.018
356.57
163.096
1468.94
936.435
157.766
520.722
1161
138.828
14.4041
408.905
40.8377
779.193
167.146
303.362
458.811
645.175
1038.98
119.906
688.536
470.522
367.835
1276.54
818.634
100.841
473.905
297.156
936.319
946.467
58.4803
711.272
502.804
2061.36
243.232
79.8085
875.25
788.888
451.494
252.543
938.7
953.101
966.084
462.281
1018.42
1082
1299.65
320.161
167.383
827.419
282.542
379.88
1230.54
75.9996
287.639
837.48
106.568
790.264
435.33
475.759
229.408
1017.27
89.8273
1112.19
587.697
172.638
643.623
984.009
1186.27
765.588
558.145
566.793
459.453
351.945
905.643
1609.16
305.731
772.646
833.4
1317.24
673.354
14.4821
362.776
1172.69
793.657
707.953
190.071
839.553
233.478
730.354
519.309
960.794
1498.11
847.703
85.6978
290.345
30.5063
-2.87806
961.866
203.372
738.971
1479.2
283.619
961.113
530.201
576.893
2173.74
861.225
526.205
175.318
1411.03
398.177
387.299
884.46
566.465
103.359
1072.72
221.638
924.878
176.089
691.979
89.514
-11.1431
740.283
127.533
413.06
576.796
98.9062
1541.17
68.9718
699.817
899.823
78.1923
101.958
-7.14028
919.179
383.75
12.021
428.502
27.5338
574.856
190.291
55.7791
571.456
160.077
614.601
943.43
589.4
2231.16
-5.61822
569.484
68.2427
97.6469
193.162
300.757
900.96
195.691
889.702
612.732
121.706
664.912
66.4295
1137.52
199.522
737.326
684.501
204.117
123.016
146.48
-1.3063
167.519
645.685
512.459
380.439
452.263
662.787
59.5501
708.986
621.329
63.1185
365.525
375.932
816.913
1026.84
834.423
1529.86
1005.69
333.31
26.2848
395.888
390.533
500.449
707.51
331.533
478.933
55.3318
1275.44
655.407
740.022
1107.69
1087.23
832.089
57.2297
471.301
665.334
295.165
423.422
1321.77
330.814
501.915
1415.36
1254.84
165.239
1388.75
812.958
221.183
23.9213
53.7402
1174.1
868.795
1013.68
777.994
1357.92
414.466
287.211
608.329
511.361
533.925
190.563
1024.91
21.9487
642.542
541.607
139.027
300.622
-32.8852
183.463
1091.57
863.397
206.36
591.921
146.637
922.54
769.043
921.502
312.798
954.608
1010.19
107.972
148.996
2169.92
28.611
62.5852
180.874
424.107
434.143
121.172
2068.28
240.238
526.187
450.25
951.458
844.59
1258.85
173.03
604.984
100.133
746.549
788.112
456.302
905.249
527.478
798.386
687.799
108.297
161.083
139.443
744.893
908.974
37.1514
188.683
1042.33
678.144
163.998
18.888
280.521
622.548
831.694
393.135
433.264
200.19
650.798
411.165
117.37
24.3283
1143.93
-22.3578
23.0065
1308.4
327.004
1459.56
209.537
901.545
567.608
14.1722
85.4933
300.235
66.5932
159.85
543.365
410.024
450.874
204.335
1124.35
1212.36
614.487
207.223
681.226
788.369
977.186
561.272
1174.73
196.796
1277.15
433.404
204.655
519.087
1393.14
669.725
703.12
806.532
404.431
480.353
464.7
718.489
665.47
690.818
280.01
582.716
977.728
615.755
246.429
116.224
598.437
232.272
1226.32
423.003
665.851
257.021
10.5657
808.1
334.287
929.164
562.646
946.548
0.459435
206.138
364.262
450.269
252.852
1241.54
114.474
2586.62
201.654
133.394
324.006
932.036
406.163
698.892
201.046
15.8626
159.766
440.004
23.462
64.3068
920.725
143.064
91.5467
601.416
230.19
72.9144
-21.4601
211.362
304.629
445.882
934.16
544.721
593.98
354.695
844.334
761.156
722.014
243.555
289.055
354.3
-24.3364
656.02
632.326
940.365
895.384
648.494
289.296
964.775
726.816
206.419
-4.04537
289.962
525.497
176.518
386.944
309.725
699.43
1594.67
718.045
67.8263
1104.14
380.891
719.714
390.3
500.598
630.691
30.8886
1079.54
313.003
672.806
102.675
159.209
1083.97
-14.4956
812.359
31.911
166.462
362.971
472.609
1058.58
826.61
306.758
866.177
233.867
110.151
411.96
216.695
603.415
1092.71
472.782
202.705
522.506
168.785
533.289
488.418
875.573
1087.96
1788.41
-3.86214
24.4242
427.193
886.277
453.068
143.505
89.0215
778.999
1488.81
407.34
656.849
82.1542
171.131
80.6035
32.3542
1018
159.514
1.97398
553.533
480.106
157.031
186.155
203.906
397.137
429.753
682.969
370.996
386.779
1205.2
634.596
-31.0853
72.9697
765.681
173.341
402.956
148.661
-5.19538
140.443
850.195
1084.55
107.38
1731.17
453.798
769.562
844.798
804.678
316.345
30.4116
897.822
112.903
843.32
1118.67
679.32
110.726
193.434
567.097
234.594
837.501
105.572
721.006
94.2246
579.956
86.6774
1255.22
999.85
77.4253
1091.27
138.398
1242.35
164.598
127.262
563.249
1159.64
653.205
241.609
649.302
93.0706
389.707
922.537
1327.84
215.803
669.797
146.675
413.258
421.055
136.733
808.171
1000.31
980.163
1098.3
13.8843
201.983
158.876
198.719
1016.43
145.808
182.575
777.416
513.766
83.8145
90.7138
343.31
-2.86172
54.7517
1197.37
1299.01
808.037
429.616
92.3234
62.0665
988.436
475.857
446.872
81.8925
693.242
1000.76
725.347
-36.5403
119.569
1040.81
234.098
340.338
19.8112
494.722
32.33
189.132
150.383
115.168
621.145
1353.63
111.33
196.677
1303.97
955.708
-34.8261
22.753
362.935
672.42
258.412
247.446
1083.11
263.31
426.963
137.112
731.403
368.843
1026.52
290.557
236.47
600.384
32.8779
24.5451
654.837
1075.24
432.596
437.321
172.169
-4.63733
1270.14
1135.47
1254.76
7.54599
287.492
676.585
165.06
408.967
2326.42
2088.77
51.5409
120.011
417.479
22.1931
-7.45536
407.609
980.02
59.1827
729.564
87.1851
1884.98
828.773
145.39
570.349
421.033
16.4798
191.198
1449.36
48.118
561.276
865.047
809.411
82.203
11.5014
557.698
543.958
141.687
20.9693
192.77
1090.11
973.974
395.165
461.022
-27.3399
520.795
285.72
5.07479
420.003
460.736
475.227
18.0075
289.106
171.216
89.7844
850.754
711.275
107.725
240.746
399.21
31.8756
593.68
155.461
70.1028
648.924
728.026
684.086
2152.97
529.763
2305.45
305.204
767.447
191.302
1725.62
1225.22
358.301
337.096
1188.65
1702.4
1328.02
624.029
887.188
1291.36
821.359
195.209
523.781
511.287
1116.58
545.473
39.1216
149.212
4212.03
9.92484
743.89
215.121
855.672
343.015
492.785
1710.87
709.815
989.3
716.969
1074.78
126.824
810.395
918.96
714.945
465.359
440.424
576.249
339.425
60.07
228.606
954.609
435.467
429.507
612.429
542.289
311.717
940.414
1126.15
619.034
336.267
414.89
50.7768
1134.58
595.834
111.496
313.001
1117.37
382.988
340.45
89.4187
723.948
578.618
61.1655
20.2087
253.703
284.486
1983.19
517.387
781.945
294.219
1248.82
1008.74
794.457
231.419
691.687
82.8641
185.868
766.286
731.51
349.941
1126.18
52.9951
654.919
386.528
389.404
51.1884
763.303
529.122
230.228
1268.58
1373.37
1328.54
357.101
1463.24
231.54
78.5655
1192.78
1022.61
189.182
345.325
306.477
669.327
426.169
1066.79
1268.3
84.4343
511.647
95.674
86.9728
983.468
1368.14
236.822
1492.55
1470.82
369.462
46.5544
65.0738
626.697
1158.53
109.582
-23.859
527.016
1737.1
88.3953
697.608
787.181
1216.76
493.682
1054.94
473.269
469.42
333.659
484.375
1.89058
734.235
254.787
100.088
416.54
1478.69
24.0329
853.976
1031.08
145.909
716.847
1437.56
923.326
1006.73
335.066
1995.64
1037.9
435.28
15.7366
415.346
620.281
416.797
337.85
1192.21
283.9
914.212
953.541
1087.08
160.936
353.485
742.194
991.765
1091.71
712.031
357.55
342.178
781.547
421.571
417.761
1285.15
605.117
463.97
769.307
-15.6054
373.737
917.086
1102.88
87.7764
129.901
854.593
1093.49
551.471
153.892
680.386
499.211
752.184
287.078
458.756
557.281
15.6148
380.068
449.611
403.516
690.466
39.2865
759.718
277.539
79.8721
1162.69
200.406
23.8284
1423.48
143.356
-3.71651
647.163
727.564
980.024
116.87
166.161
-11.7808
549.659
38.8872
1023.51
246.698
1170.89
701.278
1057.68
532.661
344.973
94.1627
5.61265
1233.83
247.87
414.022
-2.83962
924.071
215.923
913.799
686.244
1176.71
590.956
842.821
136.672
47.3729
499.372
1168.01
893.528
966.117
1186.87
332.345
829.929
447.742
606.878
711.971
16.0212
186.999
192.185
594.954
138.048
172.315
311.592
169.67
-1.58912
156.303
96.0757
179.301
517.169
1070.54
1258.93
157.523
449.802
329.932
1566.3
593.66
91.8968
568.532
161.96
962.948
116.464
1289.06
492.361
343.713
360.177
-74.4587
643.208
299.69
761.148
182.144
-22.1746
319.046
963.343
28.6051
2.09642
1151.48
923.759
58.9403
1206.33
1311.68
138.687
748.693
2441.54
465.473
370.904
199.784
1267.94
706.492
1072.44
1125.29
111.399
768.922
279.996
54.2481
432.533
422.856
1180.6
517.123
35.1373
1314.5
727.402
134.723
114.387
211.671
383.86
616.872
662.062
921.692
1067.75
329.054
80.6612
43.4408
645.362
1131.08
605.506
1029.87
1232.16
551.051
310.086
740.29
805.865
1.78786
6.38459
831.1
620.368
642.475
115.594
680.631
231.464
669.189
1178.2
1325.32
1184.02
2158.51
508.226
1019.26
1324.63
420.288
607.942
78.0142
416.008
1769.87
140.686
748.27
332.015
229.552
1641.35
824.23
641.05
557.651
77.9971
1000.82
558.856
1177.47
310.981
263.847
1272.55
359.727
1129.91
78.2549
374.606
21.6903
418.857
510.544
510.414
353.251
786.803
1102.54
173.325
105.443
395.81
421.883
691.63
206.118
77.5458
829.021
44.5871
263.053
122.437
972.273
1030.57
1329.3
504.933
170.471
51.3215
386.235
1309.26
160.069
1011.88
958.987
864.871
740.288
1143.61
1133.7
730.255
1116.41
870.125
378.835
1118.14
9.74795
86.9107
55.8496
628.239
256.891
285.317
1459.89
731.579
349.07
370.918
2118.6
910.051
1032.95
1176.71
64.3429
1013.73
249.772
8.36634
78.3088
707.496
952.614
1162.48
51.2352
215.235
682.001
799.906
179.736
640.085
663.012
740.111
265.118
12.4858
713.92
1229.88
2229.27
110.855
133.814
217.89
92.7922
1290.62
582.761
539.29
641.032
89.9817
61.9408
96.3432
1247.71
1794.94
1679.23
2901.74
329.467
1010.91
715.572
229.992
152.155
8.38268
513.998
197.181
979.976
654.327
478.201
39.8106
131.258
19.2348
399.398
536.786
694.249
136.24
438.369
104.953
656.006
330.777
891.685
607.902
1015.58
752.633
186.603
206.116
36.0781
99.1765
1353.53
435.633
701.729
894.485
15.7527
329.736
235.756
956.674
267.308
893.864
172.295
293.758
583.616
1240.9
666.534
816.724
9.16078
226.831
1182.44
187.083
708.914
1935.56
1803.94
-12.7812
650.984
57.2408
51.3566
604.237
100.726
268.996
452.553
1244.46
536.849
442.314
1276.26
91.4301
430.949
958.41
1295.48
396.317
629.738
1088.5
1140.71
94.0479
89.6869
1388.83
929.895
1097.81
337.686
1148.47
720.138
1280.73
269.169
1394.27
677.292
560.477
1379.83
959.828
574.381
-11.5771
1207.02
934.925
6.67594
1227.58
828.721
1007.37
1333.02
1081.22
460.624
1275.46
824.65
1731.54
2040.4
978.056
1118.02
542.866
300.518
1747.56
961.091
101.79
796.497
1488.92
84.8281
826.845
2.09269
318.691
380.406
96.2864
11.9277
26.5823
82.0684
1486.76
818.599
1056.81
328.553
227.571
592.136
96.2991
1565.02
514.268
708.278
226.228
1059.91
1165.7
418.527
931.838
567.73
223.692
141.893
219.824
194.435
1234.33
410.014
221.517
1091.13
1276.38
944.989
9.36078
827.156
542.099
1034.34
326.996
2818.75
264.648
360.156
332.334
640.421
195.424
300.721
982.481
623.662
692.504
577.848
196.494
685.749
1645.11
985.585
728.166
269.458
270.896
882.54
591.206
4.98953
867.594
135.429
283.988
17.1515
568.598
-8.40733
570.98
109.145
-30.4263
-24.2616
389.902
130.768
40.8102
37.5489
686.598
479.392
469.307
815.49
606.679
83.2175
95.9334
75.8491
1246.76
54.7517
361.534
157.699
474.499
511.934
189.736
367.39
718.261
648.649
872.244
1039.95
105.792
158.729
279.073
166.875
-2.80712
1035.99
115.023
1182.38
119.137
219.235
382.78
199.109
221.989
112.999
1488.77
605.224
518.74
295.128
292.288
1197.41
222.544
486.164
187.671
171.78
284.489
807.513
1027.06
735.574
391.356
1570.77
1061.24
115.844
-13.5878
1148.02
897.754
1666.38
60.9889
541.787
231.298
160.856
997.256
90.9595
1393.33
1542.43
75.8282
264.277
940.382
1154.34
1063.36
22.9858
38.37
178.088
575.008
404.2
704.381
214.598
883.971
1006.73
1258.98
-45.396
122.169
340.745
34.2299
266.861
336.635
775.829
68.2206
106.953
51.1175
2963.81
12.7857
820.482
1040.23
785
1095.51
267.278
136.871
373.323
1131.06
842.01
659.557
59.5738
546.451
71.2758
1257.4
562.064
561.764
813.138
600.777
154.614
-69.9534
19.4083
-14.0664
636.878
249.841
230.529
34.6442
601.957
17.0852
129.41
58.0664
248.086
-9.02493
1613.18
748.436
801.935
596.545
1190.84
1188.09
892.232
1037.52
162.925
1155.76
1230.45
613.746
824.621
234.868
395.855
207.909
366.121
1043.22
1995.34
815.777
263.775
402.246
177.63
200.903
1267.57
149.553
705.075
924.374
646.543
32.5521
15.4859
330.744
46.1068
221.475
807.516
4.3728
246.868
89.8202
517.764
15.8626
1366.66
960.994
728.111
11.833
980.695
38.1167
623.781
290.321
837.533
117.221
250.717
752.531
856.303
743.372
1086.86
277.858
4.50374
129.809
134.022
27.5012
494.68
676.987
312.528
46.9529
682.187
1010.22
448.668
846.661
902.881
140.623
53.1638
173.919
229.426
1210.33
-18.4693
267.694
315.602
3203.67
935.663
159.699
590.17
779.889
64.0781
139.136
787.181
708.619
1010.92
577.057
653.019
76.2703
114.156
-18.7349
900.493
333.213
315.548
235.972
642.063
1477.83
535.952
1254.22
1349.18
225.346
1784.96
96.406
259.176
244.389
1291.13
317.617
908.239
213.578
161.05
732.29
943.436
86.4713
42.4697
314.474
5.41265
204.343
213.545
512.56
78.3871
11.5491
238.523
559.997
89.1739
-31.7828
148.388
321.484
151.982
1014.63
958.435
246.903
983.572
897.931
0.663289
551.96
856.239
668.177
468.566
413.055
1236.99
618.489
727.28
371.486
682.863
315.899
1043.19
218.396
979.166
582.91
518.108
500.41
93.7198
65.1932
281.872
193.917
371.117
604.993
413.57
699.371
1111.05
701.855
1137.71
376.099
49.0841
492.488
61.4258
363.923
595.717
346.367
701.645
207.325
149.891
120.694
594.21
555.241
255.179
2086.75
704.316
824.23
252.765
169.72
902.586
736.572
311.479
313.97
1619.75
316.603
563.698
466.486
539.275
400.843
4.68855
31.2462
300.649
1031.4
323.265
1581.41
186.123
466.661
776.774
388.427
1083.59
99.5441
673.499
186.216
170.885
523.548
116.814
946.036
1099.91
173.223
389.737
305.65
906.335
107.596
1525.37
587.644
475.065
1053.26
296.712
134.821
1089.51
1035.73
168.13
699.585
627.344
493.153
400.371
687.376
590.708
70.0441
730.513
159.722
264.388
542.065
905.164
847.771
109.189
494.607
704.805
988.762
1002.96
65.3853
176.787
1746.12
111.091
133.929
360.291
477.485
167.765
1361.16
922.599
688.418
192.746
953.74
445.854
1082.36
445.62
690.686
1783.97
1468.27
936.4
43.6001
38.4855
198.936
682.916
332.208
-15.9036
14.3828
104.874
949.71
524.84
637.209
50.6964
1190.8
655.507
106.403
1173.23
229.326
205.779
396.218
775.542
403.196
37.1841
1073.32
12.003
1173.52
336.344
1518.5
976.792
272.017
1250.36
703.089
196.85
1218.64
-5.39985
871.285
557.442
366.751
1553.44
599.707
1218.23
973.581
476.718
904.432
806.919
884.528
1001.22
166.643
180.368
173.264
219.821
201.285
459.046
282.608
467.833
1484.19
53.878
808.963
796.109
891.846
427.356
882.587
840.522
293.905
1630.74
499.019
18.3923
233.789
141.648
627.888
999.214
791.539
533.254
386.24
1314.48
255.661
428.687
-34.0464
88.334
102.828
510.731
1704.92
608.862
656.933
-28.0613
641.691
157.531
729.059
416.463
673.492
1.05635
117.403
482.576
1444.98
1120.25
271.712
850.53
509.787
193.965
179.123
118.618
12.2224
248.381
713.049
1444.98
529.352
624.098
1634.2
762.346
968.806
113.206
385.072
86.2589
46.5217
73.4331
1279.72
604.403
869.714
-13.7069
1142.79
782.941
136.571
263.908
37.9781
195.647
2435.59
539.696
274.131
622.496
1436.45
526.28
222.655
749.746
361.461
443.333
84.3968
643.189
96.5783
79.2653
852.586
70.8182
769.465
1017.46
419.335
1101.74
859.398
96.5178
2310.11
529.285
-4.95452
117.118
1307.79
-5.03153
599.72
98.3624
723.885
781.867
183.877
367.417
200.495
1119.5
952.371
134.542
129.994
855.196
72.7211
110.405
493.471
658.606
522.796
73.8103
1180.84
432.197
771.996
735.974
351.512
598.754
268.023
204.883
274.04
108.584
1267.55
184.902
184.996
259.179
48.2575
324.487
1035.19
52.1015
289.033
178.181
746.338
123.679
1023.93
671.409
183.512
53.3824
101.356
157.215
725.888
258.112
712.01
21.085
1253.35
763.718
28.7464
758.714
726.978
541.285
216.546
769.834
270.896
393.409
1250.88
380.932
53.4781
1089.12
842.211
99.8238
583.798
55.6122
273.54
971.215
218.825
697.254
82.5556
103.839
16.4502
54.4155
115.823
1907.48
190.857
571.072
128.195
-14.6365
1003.51
156.051
189.684
48.5653
13.396
-25.877
54.6621
166.865
472.759
594.301
516.171
26.0815
510.59
514.802
52.3113
609.077
3993.72
8606.65
1077.22
-18.0359
196.616
47.9222
1354.92
427.758
640.782
635.766
947.253
596.782
1299.28
1194.54
119.84
990.407
115.509
363.099
197.558
669.306
1146.56
1247.92
1724.45
743.656
78.2414
1833.93
747.829
287.069
832.769
973.659
782.242
118.854
1420.07
24.0497
144.556
667.831
1182.58
815.679
392.407
2082.16
1208.6
908.094
1119.8
1069.3
61.3278
884.325
995.248
24.6369
680.29
117.2
1713.4
36.5172
489.773
290.63
679.901
294.269
611.548
1032.11
1051.5
149.621
229.894
788.112
1396.48
156.098
613.8
46.6261
703.104
1326.83
24.5284
133.81
223.695
1204.34
1060.88
484.743
160.712
504.319
274.292
35.4236
394.836
1061.98
1232.6
788.719
633.436
661.891
696.05
1089.93
1074.69
1412.85
145.307
611.849
303.674
923.843
72.1856
506.536
519.967
603.275
68.9004
1354.9
392.669
740.863
71.5534
280.517
13.7872
1543.44
558.82
689.078
913.216
-8.85171
1365.61
96.2781
23.9226
50.8402
199.553
1202.97
443.348
633.015
765.862
519.096
1259.98
562.798
949.334
630.389
178.153
418.918
726.585
1443.09
764.236
238.829
690.197
1115.23
1102.95
55.1909
493.66
67.9475
1311.98
856.452
1142.91
1111.31
760.524
638.138
216.95
529.805
362.85
677.575
21.5221
644.451
1062.34
346.111
49.2723
672.536
595.638
356.642
66.364
361.35
447.774
682.091
1290.08
991.558
172.295
38.8209
767.555
38.4079
1034.52
877.673
377.114
224.776
623.434
602.913
73.6466
205.679
-14.7187
728.333
250.719
-20.2371
407.376
758.624
0.426572
539.875
-28.1205
1528.06
272.233
170.393
163.952
612.976
676.943
512.749
1205.36
852.493
960.147
1303.84
6.14349
-8.50026
1072.44
1082.81
-12.1452
671.504
120.499
254.714
24.043
14.8183
533.263
687.375
745.034
65.4471
141.796
-3.84704
371.562
113.448
530.646
613.575
-16.3683
445.117
1155.69
212.218
535.542
433.011
708.494
473.722
306.928
865.886
474.829
-11.6131
-1.08381
117.745
337.603
1409
863.426
128.195
1100.43
128.323
1272.89
1272.33
837.985
152.159
858.636
1089.29
80.6578
135.427
832.308
936.878
657.231
311.101
316.8
643.509
1290.49
150.996
742.601
320.316
6.07993
690.506
1132.76
49.2808
1018.38
550.876
178.936
923.231
1060.66
809.477
565.498
1666.83
926.053
18.1069
1515.75
1386.6
1146.83
510.686
1662.6
729.529
24.0145
27.6416
79.8036
639.133
573.801
1029.55
239.025
26.4191
1481.27
306.26
1060.25
747.439
813.598
471.054
93.4578
782.49
773.019
663.495
1908.66
52.5079
281.126
1305.11
720.138
821.73
985.429
572.866
690.001
88.2284
825.875
761.229
1049.09
117.648
228.4
212.266
911.54
383.487
1546.07
437.412
622.321
384.701
942.961
123.356
288.247
20.7342
145.943
315.897
182.945
1062.66
116.576
57.2229
43.658
528.373
1272.09
68.5641
3.80944
1306.13
170.384
769.785
443.947
300.926
690.454
459.814
1856.25
1825.04
720.232
472.283
422.576
888.802
1186.67
277.462
1373.66
83.168
452.333
78.3203
819.589
190.787
-18.906
227.354
193.838
1068.15
954.621
123.865
233.546
692.304
198.532
739.722
810.658
289.533
912.702
92.4393
929.425
703.453
29.3064
306.941
671.619
1004.13
810.023
541.75
90.6482
1075.57
19.6492
860.353
596.358
445.283
84.6685
2520.41
309.846
975.879
33.5982
365.964
1003.5
570.186
949.75
1061.69
1423
1556.03
322.975
1277.83
522.705
1169.1
14.8183
439.56
692.997
1311
421.52
1859.95
402.825
886.93
75.9669
296.858
104.078
215.593
1151.54
695.313
6896.58
769.842
281.024
429.924
534.606
538.746
706.575
143.973
1088.23
118.411
119.672
109.65
116.339
231.796
459.505
1131.54
417.498
4.10269
239.644
-15.3274
909.419
830.955
938.211
1227.48
73.8428
1432.3
475.055
908.589
267.633
507.638
447.188
562.284
-8.98607
980.691
470.277
1193.38
746.976
215.579
286.638
41.0732
35.4004
14.1941
842.717
64.5163
335.153
79.3014
198.67
282.021
1544.73
673.171
275.706
571.69
303.569
8.20531
742.814
122.16
668.651
620.938
1088.46
73.6805
995.938
453.455
289.328
766.67
1185.57
591.105
2258.13
330.762
11.276
43.7136
274.04
487.145
710.949
685.278
1700.34
104.48
975.71
1472.61
341.458
1288.19
464.396
693.831
170.684
521.45
507.862
1012.69
62.3376
603.303
1968.68
2.03052
322.745
274.743
69.676
786.901
144.928
50.0906
682.025
630.208
118.936
64.1886
1150.27
1194.37
390.364
360.456
994.847
974.355
383.864
157.247
758.151
367.172
43.9783
19.9821
63.6193
214.14
11.5293
30.7407
251.623
829.3
155.474
554.282
734.735
1242.53
1137.65
135.699
231.968
117.647
221.207
645.369
115.823
1322.77
337.603
320.168
14.474
311.854
506.354
855.461
11.7483
793.134
1405.83
1130.42
706.837
141.01
328.456
721.738
13.9212
543.324
411.265
533.542
59.9758
110.653
794.233
111.275
286.571
602.708
411.491
397.271
221.611
419.642
324.671
579.936
497.456
96.1325
551.736
181.685
846.104
91.7633
782.49
94.6068
537.932
602.441
181.818
989.523
192.63
209.809
1464.41
978.759
503.138
48.3958
734.036
116.537
848.684
265.197
483.656
938.319
588.815
284.466
87.6627
60.3247
355.836
664.959
54.8447
214.388
145.481
48.6912
706.654
86.5127
551.892
44.6449
949.793
562.339
430.801
4.90849
65.6562
139.065
1025.67
5.2259
454.622
283.045
140.461
935.003
842.874
3.54132
1528.44
1674.48
-4.36104
997.801
576.006
218.318
292.05
624.655
176.181
690.567
562.715
1106.08
63.9369
706.623
245.473
398.011
806.532
86.5524
797.962
345.45
559.978
209.73
277.954
133.868
194.834
489.853
155.724
1337.37
128.21
172.295
940.247
92.891
917.345
703.385
137.234
93.5911
482.313
1382.43
237.47
945.935
877.337
10.5657
430.629
470.768
197.481
897.305
219.41
163.503
22.4792
156.24
581.454
653.083
734.79
178.441
47.9809
277.697
138.474
667.792
44.4684
766.358
459.667
141.425
319.062
120.529
1010.68
599.419
172.255
22.1689
578.912
529.515
1540.07
343.984
84.1877
167.667
91.1966
605.224
619.446
363.854
68.222
860.695
780.575
488.522
594.005
1105.26
254.974
18.7672
905.271
553.615
760.454
970.347
877.13
30.675
492.511
747.431
611.217
59.6729
747.234
285.214
598.714
630.19
333.988
970.606
1261.52
592.519
590.404
1019.99
674.886
836.636
614.538
285.702
1335.64
710.109
84.3387
661.628
694.345
989.136
948.982
763.877
212.84
35.5762
339.677
116.043
334.042
669.891
904.129
916.973
958.408
658.988
1315.53
153.554
685.438
208.803
820.207
485.174
520.892
528.163
194.033
36.5108
328.037
551.841
470.425
1246.27
638.657
622.104
399.938
229.133
371.954
146.229
205.817
145.579
182.129
97.1831
497.582
116.339
38.7669
24.7213
295.711
1560.68
329.599
1118.48
157.918
15.7366
1539.79
182.539
73.2196
28.6287
877.369
677.454
282.651
1062.24
1077.71
623.244
728.298
1126.38
146.561
471.391
322.894
757.009
842.933
293.452
551.037
831.991
156.966
565.761
308.422
1155.37
64.9794
596.621
336.384
436.353
673.38
1086.98
465.679
345.323
270.247
1493.85
524.838
91.7996
135.642
186.216
600.047
514.178
562.842
134.565
1435.37
55.1571
1165.6
100.487
115.092
1123.91
162.231
971.693
1418.7
457.882
620.743
63.606
566.646
263.613
101.758
40.7613
45.2514
820.162
342.548
2425.42
169.37
438.958
106.966
985.281
177.09
87.6375
5.59368
1082.43
1243.85
262.561
193.759
173.976
1329.14
218.194
203.857
483.042
547.762
50.636
262.021
1001.41
148.829
484.126
1595.59
1956.62
311.887
838.546
546.787
303.666
853.922
428.98
571.151
378.587
793.994
179.837
199.1
155.106
1196.42
1281.44
680.354
100.015
479.392
1316.38
1142.86
849.223
696.634
180.669
322.695
536.869
422.169
974.918
305.312
933.562
28.4709
273.928
245.958
226.984
118.869
1032.45
75.8069
289.914
848.789
241.76
599.784
85.274
953.529
701.606
27.9502
336.59
475.209
712.114
440.876
110.421
1379.77
669.891
563.049
2303.78
53.2341
1804.63
1429.54
111.47
949.468
345.609
1016.01
108.062
128.941
1515.91
586.652
164.82
1747.57
185.209
731.19
770.758
372.591
319.996
1659.64
223.351
218.075
6.64099
309.403
534.866
825.377
595.479
398.863
1390.81
759.66
1565.83
469.914
423.329
1.00992
90.0049
840.342
412.404
1323.23
399.597
495.456
921.223
535.32
55.2891
1253.82
567.404
108.669
14.6968
393.595
1232.2
93.5868
104.16
969.87
1167.21
1442.24
234.891
738.703
1058.91
132.427
415.656
136.85
1672.38
201.456
312.198
545.168
487.001
48.9827
2056.15
-8.89104
797.61
1021.72
335.199
1476.58
1041.39
29.3734
110.366
304.933
1157.91
749.628
543.825
540.502
115.416
1539.46
640.735
2129.8
183.111
686.996
319.732
41.729
265.579
612.649
296.811
1021.29
45.8811
1212.6
811.487
1208.37
406.586
43.6005
283.873
1825.39
37.1514
417.319
493.224
794.336
506.952
493.027
6.90779
1007.86
27.6926
266.472
118.563
53.2179
10.5478
1165.63
34.4874
373.07
292.872
129.616
992.297
188.948
447.543
991.5
130.951
179.09
1157.46
114.382
1092.96
658.798
414.723
2809.11
608.675
315.941
108.757
706.429
1965.74
258.165
147.844
786.309
34.9944
1142.1
75.8887
333.279
324.804
763.656
167.287
202.781
834.178
835.933
43.0738
77.5458
182.468
965.489
1071.58
302.347
413.801
503.958
1220.83
59.9013
1097.05
378.738
1140.59
1127.09
489.012
181.25
686.97
626.865
294.26
1612.31
343.381
693.292
238.685
1639.27
787.666
1255.16
905.448
555.919
147.679
212.196
617.027
935.149
293.047
658.291
22.3421
25.2714
277.518
1038.64
926.918
58.4316
239.673
795.229
48.2165
610.811
525.26
984.755
1147.4
53.9459
340.21
506.863
1218.18
200.126
1635.97
229.398
433.406
98.3401
1060.77
243.299
-0.598158
470.735
117.798
66.5463
1345.73
396.714
660.03
728.62
477.468
42.8672
959.187
555.22
321.209
306.65
2085.8
751.632
1421.06
579.392
55.8893
530.002
121.581
512.674
829.498
487.321
-7.11201
467.643
1137.44
37.085
692.628
455.459
815.125
884.403
35.1514
127.23
201.601
379.502
724.651
536.781
945.197
190.207
112.139
556.616
1158.55
509.965
1639.91
717.738
694.114
167.475
448.247
668.651
1484.88
179.745
158.013
1852.39
1052.07
890.358
1848.99
146.951
1214.28
424.601
451.682
34.16
254.761
833.329
96.915
707.929
982.284
278.557
914.138
541.983
1065.17
1045.36
656.35
24.5073
127.896
925.779
804.468
562.073
900.46
592.361
427.692
227.891
770.034
980.761
850.317
753.24
54.8692
128.307
189.751
216.491
529.075
1437.97
19.3761
546.945
953.74
955.599
47.8804
250.717
64.7484
63.573
493.754
844.571
656.42
443.284
318.876
158.177
916.917
257.71
312.359
149.852
127.885
25.7957
251.226
882.712
95.674
153.257
321.92
431.103
79.4007
1521.37
518.795
654.32
350.153
765.975
572.349
66.4787
982.515
1218.55
442.119
84.6105
515.728
459.601
1190.1
311.317
616.412
726.108
657.231
485.389
245.586
285.799
-4.11891
73.7934
1332.3
600.834
1359.77
916.387
845.675
294.079
139.139
298.826
572.419
561.106
631.46
65.2161
799.252
67.4004
1092.46
381.84
997.784
444.418
1206.53
264.034
539.8
50.5016
75.9031
78.3871
2.17878
510.263
139.685
928.566
1531.19
989.541
747.769
31.46
1332.37
197.666
1203.2
22.1589
1292.51
698.758
675.618
1111.47
160.581
903.658
580.569
969.247
1022.91
513.991
354.943
475.316
790.821
468.648
1653.44
283.29
145.818
506.117
764.385
934.339
407.833
286.796
272.124
797.479
587.137
464.654
1341.44
196.001
106.728
994.973
788.526
445.821
21.6903
520.378
169.464
208.689
510.672
1011.69
714.61
886.452
726.175
1023.74
257.129
905.393
496.727
209.866
1479.35
242.438
144.648
890.865
94.3256
370.698
215.352
787.7
362.504
623.995
366.165
845.381
569.003
801
616.449
1137.02
746.94
431.067
448.512
528.913
1039.99
354.877
10.708
148.609
349.982
569.99
779.206
635.686
800.93
1911.18
792.874
146.637
1239.25
41.0827
38.3898
1036.52
1261.65
767.622
821.177
1163.59
122.439
546.718
149.79
292.876
896.674
892.526
788.58
713.118
877.652
517.801
34.3686
449.493
387.772
104.628
282.81
156.576
633.289
545.85
254.003
371.821
645.177
177.125
981.401
532.161
119.524
689.724
508.562
1122.2
820.519
163.315
1759.45
20.0962
1291.99
603.805
68.3528
527.116
60.3739
518.956
191.432
1169.78
890.496
360.276
469.011
130.113
220.984
1204.46
99.163
723.395
1100.16
-23.4218
1277.74
276.193
189.12
628.945
630.757
850.795
377.158
641.388
332.559
630.515
334.139
441.166
635.209
696.776
135.833
276.679
50.5338
168.547
811.001
353.106
571.854
198.017
841.086
571.381
320.367
900.492
262.046
114.623
1096.85
1839.98
944.06
954.992
354.275
525.076
1303.16
421.847
1151.43
191.942
46.3778
830.464
101.863
888.062
57.2069
-15.2021
819.017
701.661
268.1
665.34
1148.95
-25.8163
2191.49
98.5078
74.2996
591.272
1422.49
653.611
640.904
1124.14
145.307
542.509
378.637
1552.59
189.315
3.76465
91.4301
1150.59
368.079
628.309
272.628
67.5182
61.5142
2225.79
1595.17
610.677
2041.81
520.402
469.972
1134.16
412.058
717.432
1582.21
101.944
89.2586
119.906
38.2355
120.071
28.6287
317.023
397.422
676.304
207.201
106.108
90.019
313.353
896.805
177.922
975.992
463.992
82.5202
903.206
413.713
1.66725
85.4086
227.702
990.768
636.106
544.147
1059.77
466.338
413.206
56.7171
185.914
206.366
656.023
635.279
278.045
476.696
634.057
252.631
458.981
1203.74
317.526
880.742
808.444
408.723
527.386
528.368
863.41
512.682
567.874
214.07
532.123
315.521
1216.58
472.665
589.668
238.265
673.321
164.358
247.143
491.57
430.525
453.046
87.1345
391.436
-19.8244
814.438
383.652
1252.07
520.389
1441.89
528.174
1321.64
812.273
874.773
860.129
141.962
99.8605
189.317
441.931
53.9694
84.0313
73.7431
444.931
9.9875
2.63689
1536.83
148.581
577.305
524.676
142.733
296.941
234.325
207.84
164.479
500.402
1179.11
1500.12
1200.79
527.108
270.904
154.637
72.2482
707.044
489.649
437.662
160.923
271.593
887.049
1397.39
68.1062
806.267
1242.86
608.084
395.932
48.5653
350.728
60.33
764.933
232.839
1094.53
197.271
169.469
374.658
265.184
556.227
216.222
788.821
147.31
-5.65321
227.233
151.65
-14.143
628.641
154.229
877.823
397.202
1236.51
1314.72
1350.23
206.222
533.1
708.431
623.665
803.888
231.273
607.694
760.923
95.2474
668.443
94.0479
1212.25
163.998
714.167
479.369
143.885
490.769
1478.3
212.266
319.335
524.042
43.069
109.45
-27.98
262.887
824.895
2279.78
441.947
119.581
82.2252
636.362
647.713
73.1524
455.782
670.042
219.152
942.259
542.703
522.926
14.8985
412.088
310.297
872.381
945.79
109.494
1393.1
589.383
786.803
277.952
609.09
965.639
255.255
588.675
155.647
3.71846
160.005
572.273
1085.43
689.266
60.6535
183.291
388.741
574.186
399.353
900.713
1426.94
1214.28
5.08775
701.963
375.74
1353.11
515.978
1183.21
14.362
179.374
1303.03
1093.99
138.955
1307.42
574.932
81.2885
1555.1
720.068
391.824
228.627
116.885
779.465
398.211
716.298
175.417
313.305
934.952
824.08
451.515
1552.25
769.237
99.7958
625.536
1029.84
738.941
487.893
485.101
11.085
196.457
267.817
662.574
1643.15
2174.95
462.749
491.88
216.759
296.004
429.658
1048.61
532.99
855.072
1335.3
717.158
1010.05
720.09
636.741
183.76
354.225
627.909
482.401
580.544
541.186
106.889
293.044
1470.77
1203.94
93.3816
502.521
1148.51
136.288
519.472
660.558
182.288
646.392
543.757
521.305
622.645
459.219
712.639
290.703
482.438
1062.44
662.39
304.906
33.7389
144.386
386.999
112.073
669.746
667.007
164.176
580.091
849.855
331.785
396.294
30.0191
172.431
876.664
1066.26
30.7474
126.059
153.725
36.8832
448.246
147.783
100.28
634.72
90.3136
863.553
117.648
39.1191
203.938
592.702
609.816
642.77
356.827
5.75324
1085.6
112.75
883.602
290.148
651.816
453.644
95.3436
490.185
79.8711
2314.54
854.958
-15.8657
474.693
895.69
871.044
1113.26
14.8985
54.1917
115.736
866.894
881.751
868.954
32.6572
197.703
196.472
887.024
134.951
220.177
729.507
506.379
590.549
22.5887
140.525
107.505
204.619
350.06
311.778
630.308
709.904
2513.71
43.9127
970.697
173.136
1804.9
977.55
587.357
290.361
63.1838
1073.03
267.044
730.917
6.23225
49.1525
1234.9
101.878
512.864
1418.13
288.138
202.673
241.076
1219.61
58.4737
51.3035
396.93
257.174
757.267
19.2001
693.258
78.8672
533.364
178.372
1210.44
1072.59
74.4534
92.6993
827.935
2352.93
530.949
259.18
219.106
934.985
141.584
250.717
613.85
359.675
722.39
509.113
1360.47
19.2372
1158.46
270.621
690.155
141.518
106.212
453.45
484.942
753.401
725.36
957.231
554.304
2912.37
817.783
132.69
701.691
753.053
1038.5
104.65
883.444
172.77
72.1009
1449.16
918.696
7.33583
95.8549
135.293
478.201
161.625
1160.12
352.819
849.174
553.652
129.155
516.212
50.0334
442.117
343.037
812.412
1037.86
629.525
426.546
762.714
1574.67
439.381
544.308
307.902
467.403
477.787
773.613
1833.74
1624.13
234.192
494.284
572.371
103.338
524.105
1766.88
824.38
399.245
414.07
1262.19
730.562
105.252
126.079
145.829
711.676
257.84
730.962
1409.64
-8.68709
220.285
41.4117
1430.67
900.339
198.338
709.06
-22.7343
514.479
295.626
2322.98
138.731
202.508
629.829
564.515
2714.35
484.565
406.009
424.48
1120.25
168.37
342.995
611.882
910.68
203.486
538.409
658.775
198.316
855.01
1378.07
228.957
1169.48
1309.1
207.051
1174.03
11.2609
621.791
18.6545
251.887
377.576
678.464
741.8
492.281
20.3464
1513.33
3.89543
6.90779
784.842
83.9146
331.473
904.839
39.8521
398.046
233.562
1182.5
202.53
600.219
1076.02
317.634
245.17
1051.47
764.385
453.588
375.197
141.556
262.924
891.941
528.09
559.569
31.9204
1030.64
237.85
1688.08
730.087
310.482
697.951
370.117
919.862
1045.75
875.57
63.9369
611.045
1056.94
1097.04
847.423
428.771
531.044
251.747
526.447
1020.08
81.3941
942.586
960.244
770.418
607.971
192.91
398.642
-15.8048
767.42
198.683
454.134
733.187
1249.89
487.935
-10.0008
903.858
471.796
255.147
971.962
1575.68
746.256
497.331
517.669
661.69
43.563
850.816
894.622
1307.95
315.752
226.918
668.297
144.639
35.4002
9.995
385.548
304.12
770.711
1075.31
668.141
909.511
645.314
239.598
74.8033
357.627
374.639
274.642
1221.05
409.421
87.4484
122.311
514.498
1055.38
163.799
1278.61
21.5777
805.239
565.894
319.04
22.0476
2653.7
438.628
639.822
537.441
626.006
77.5267
1253.38
1140.22
1414.6
1485.62
778.093
47.7381
815.723
372.779
1089.11
266.477
260.809
624.519
436.73
285.352
371.287
682.963
5.46672
386.902
353.632
867.53
65.598
217.475
357.014
693.034
640.061
581.864
54.4231
707.388
905.208
892.072
565.569
2211.31
1391.32
212.266
676.59
20.0166
742.475
670.647
355.153
687.93
767.779
841.814
254.455
90.3097
854.338
495.931
772.081
1539.36
783.491
422.183
483.176
359.462
1.99358
863.711
91.0089
409.707
283.368
-28.9842
351.005
993.141
379.659
502.311
760.777
331.553
816.637
67.2596
193.969
548.488
525.537
1108.24
401.976
530.056
375.404
811.489
572.501
841.951
39.737
393.772
794.704
119.911
62.5532
1350.01
1064.81
192.638
815.902
315.465
659.304
599.536
390.398
1233.94
736.439
47.5733
213.821
226.049
236.906
1191.79
231.572
348.608
990.117
9.79715
185.42
409.79
1055.66
269.397
395.702
3207.72
42.6975
613.197
838.411
1266.5
824.734
568.301
299.841
583.528
1218.64
-2.02078
503.158
746.035
1046.13
816.348
7.28925
630.311
518.607
232.249
253.52
169.536
747.35
913.643
900.14
1044.41
990.142
678.129
1032.29
992.41
488.724
1142.34
674.519
354.695
72.2187
776.148
259.377
112.942
831.476
1188.61
655.482
238.108
757.149
599.798
351.216
78.2944
128.891
1147
1143.87
79.501
1067.9
463.166
1298.43
100.681
1441.92
532.591
1340.84
444.658
736.912
264.083
575.616
281.47
82.7731
74.0929
83.3624
161.245
711.746
547.724
520.005
796.53
438.202
183.06
3175.01
235.212
-17.4551
504.482
393.162
7.07785
307.701
487.021
76.5019
570.213
405.976
1326.8
1037.11
1623.07
4.26588
879.243
808.639
59.6374
359.94
-13.3522
210.949
385.344
226.826
385.184
1207.45
162.93
188.884
566.029
198.557
704.442
364.509
235.056
77.5044
1230.31
1126.01
51.1905
1607.97
488.168
1319.84
1379.53
929.637
511.59
118.775
999.561
1374.04
1004.11
1018.24
389.438
352.159
39.9473
1793.66
763.519
590.212
897.143
1587.37
17.2934
340.968
293.033
46.2212
391.143
834.517
1159.58
480.035
158.617
42.6975
375.191
579.79
642.432
403.351
337.791
-1.88361
802.793
52.9673
521.899
1548.14
77.2419
119.195
551.311
87.8741
341.705
827.828
359.686
424.06
1035.35
729.482
33.3312
427.876
542.164
716.529
468.234
190.995
492.56
466.468
66.621
190.747
537.013
1186.14
133.934
25.3671
470.676
79.4664
121.205
1279.91
886.882
245.061
727.239
1131.96
108.792
1128.95
37.0649
1170.11
595.656
74.4441
877.822
173.3
1183.04
313.373
500.215
972.918
1121.01
543.934
466.715
425.907
1439.51
1084.01
951.87
496.061
500.213
661.551
1171.37
1224.71
899.181
725.968
114.157
186.665
733.83
442.249
894.4
29.836
146.635
1185.26
0.828664
945.084
64.4785
1287.38
1375.19
229.536
100.516
114.252
1098.08
207.551
804.756
1317.73
591.571
320.096
466.433
61.9135
71.1164
1245.32
99.0018
602.092
964.796
349.581
692.434
260.57
42.095
1023.27
798.369
4.24509
227.651
127.488
52.1439
520.392
1079.81
1232.87
501.33
80.7321
958.933
83.9413
826.045
763.099
1043.62
353.864
369.688
938.211
535.948
512.374
309.739
1078.5
202.066
106.463
555.777
1073.9
418.918
172.3
410.024
132.282
910.857
119.784
136.351
708.19
17.9422
1106.64
411.682
679.08
433.835
590.026
39.9461
1193.8
27.1479
498.997
905.556
892.155
931.381
24.7083
792.339
514.116
432.542
259.213
652.984
769.089
1298.9
1016.52
1429.79
1309.44
1020.55
75.8892
534.14
625.826
654.727
1108.82
158.759
1025.67
717.299
1135.28
832.463
568.546
338.834
558.898
225.032
-1.41463
933.275
622.883
708.89
-22.6355
2.78258
9.52678
-40.8243
62.1797
99.1185
1140.06
957.139
1306.09
82.9802
1312.72
879.407
676.136
274.587
-5.03361
86.7655
512.255
1174.76
288.286
108.522
70.3692
1064.06
59.8249
1099.08
948.179
-8.87377
302.729
1125.2
671.414
175.251
205.538
20.5411
618.891
140.114
880.912
785.26
1030.32
772.183
49.4157
1718.15
200.203
929.808
753.077
2270.85
394.312
1312.2
-25.3505
952.529
343.958
175.192
431.11
141.421
187.441
1017.22
719.555
1083.97
945.026
737.397
161.222
187.077
1097.6
1488.96
1171.44
-21.2032
232.743
183.267
20.9693
237.77
698.692
328.458
776.607
857.626
1403.64
246.257
230.641
678.93
1132.24
892.972
880.478
1577.6
819.086
185.299
246.556
368.477
7.56011
914.929
906.175
356.627
119.826
1099.68
1178.01
43.1648
725.17
577.056
95.1215
597.62
44.0439
224.275
100.124
1093.25
829.263
9.06566
469.107
69.3591
527.524
1207.39
1985.02
508.091
575.438
487.228
75.6717
639.74
410.766
320.075
802.784
1610.45
175.795
263.178
46.7828
41.9511
315.02
842.617
100.099
119.821
70.6801
443.341
714.946
378.593
142.856
644.567
384.862
226.132
203.737
536.541
550.507
311.369
115.786
50.9774
915.248
198.279
465.195
772.26
1000.74
41.9224
489.625
584.562
981.045
635.465
1475.3
889.437
927.998
33.5262
71.8392
353.689
753.24
298.498
156.418
272.21
248.849
799.325
-20.0261
62.4027
276.123
914.262
578.927
1017.21
900.582
442.134
-43.7362
447.803
285.862
645.177
502.176
825.038
944.631
303.625
43.2002
1258.26
1056.56
739.837
189.348
596.643
153.305
299.529
2074.86
811.173
98.807
1057.73
976.744
1039.12
195.307
307.186
191.432
581.32
1025.43
547.682
764.692
45.4717
200.747
1694.96
153.518
349.421
350.456
590.414
523.869
1273.39
1154.5
289.472
1326.87
607.111
124.451
1199.9
771.785
488.533
42.8352
34.6872
32.0064
750.912
736.866
52.0821
660.026
264.007
298.473
956.951
479.726
778.492
997.134
154.191
766.799
769.908
803.616
918.412
828.103
926.842
595.239
867.756
44.8636
350.054
771.339
558.533
978.169
460.864
1037.78
247.17
308.422
255.813
228.023
70.1385
728.707
6.21287
50.6184
707.434
1198.02
476.394
524.957
691.63
374.784
133.768
60.6534
191.5
1218.83
750.249
158.928
168.501
888.899
701.71
20.5459
116.914
141.329
575.219
271.205
482.697
160.222
380.467
1284.35
663.846
397.19
338.01
627.276
12.6503
290.754
87.4025
648.021
543.857
607.901
2077.97
1724.57
873.459
135.392
562.21
1745.45
780.105
61.6975
154.582
798.509
74.2178
17.2021
120.565
1931.65
54.2129
137.328
1233.61
653.647
1526.46
521.579
242.313
896.439
462.612
711.986
123.368
835.659
179.503
683.19
282.839
773.357
959.423
542.102
518.246
1353.36
382.808
503.514
557.046
434.342
678.513
1326.87
215.614
2052.87
839.165
1050.98
450.566
595.631
262.641
-15.2898
177.518
592.964
116.696
11.6481
82.8188
71.6697
729.085
497.122
744.227
122.617
460.865
510.59
1624.25
524.744
161.253
791.797
1348.96
186.237
769.5
144.272
195.907
132.088
429.236
207.013
749.66
1115.09
-7.89537
35.521
-16.1042
-1.37711
-29.0964
642.475
452.926
886.778
520.402
142.787
136.415
185.114
787.462
1114.83
269.531
96.0741
964.014
441.583
299.816
1038.99
826.594
268.509
1677.59
248.293
344.495
509.387
494.873
260.261
179.09
593.365
1688.6
718.152
1189.16
729.566
288.492
78.3145
31.7651
245.346
27.6551
102.867
134.134
540.671
589.124
523.791
479.456
832.104
130.222
1004.99
444.535
86.4257
373.039
354.169
163.727
577.558
211.379
499.185
604.072
1054.73
1026.82
922.632
178.845
809.528
960.244
145.077
426.753
109.622
352.356
467.253
834.386
460.908
540.975
2304.56
321.023
614.968
34.9286
683.628
993.959
1105.33
244.055
301.869
1248.59
1729.75
2656.05
72.123
787.264
744.409
784.489
-3.4126
1527.99
35.0981
807.587
390.327
478.757
1891.4
1416.39
572.563
0.588591
1713.45
321.101
1247.85
119.781
95.4032
1039.26
719.234
488.287
1326.69
43.9783
1018.86
1572.84
218.396
358.702
714.518
126.525
704.575
22.9375
1088.39
1057.07
824.686
298.742
271.323
55.8027
895.871
576.028
462.526
73.8788
1135.36
390.077
520.693
764.1
411.179
245.859
175.175
592.709
877.467
144.143
1188.61
1154.5
528.981
528.709
87.0513
284.292
234.096
800.232
51.5408
785.938
327.22
1108.64
535.952
406.523
126.02
684.884
188.235
1364.88
1460.66
517.142
364.469
1084.4
972.574
565.098
1041.01
856.523
118.932
412.329
865.835
417.518
355.986
1417.56
1132.43
568.731
654.101
663.089
315.188
194.635
647.507
448.049
413.58
69.6988
85.8153
211.351
879.292
35.371
194.568
167.289
1117.69
172.38
624.818
955.905
1183.05
510.052
184.575
1249.67
46.4928
146.297
367.083
53.5276
819.031
1906.31
45.9785
921.927
245.106
668.265
1013.93
530.267
217.235
528.031
391.473
983.086
499.442
-36.6833
88.7488
1116
262.96
748.247
1203.53
717.986
820.941
648.397
1335.04
1357.51
1036.7
426.897
519.8
433.532
606.83
1159.88
201.117
139.49
1625.54
876.35
399.95
350.331
467.982
91.017
276.414
1351.23
193.456
352.212
519.795
846.447
657.261
1051.91
256.279
577.486
791.56
338.834
1139.86
26.6964
286.723
1093.27
789.475
1887.04
141.463
956.179
381.565
247.712
451.443
973.265
1163.29
1067.21
551.446
557.571
649.015
338.923
196.457
1264.82
526.205
109.726
84.1877
253.874
235.5
1219.92
403.421
546.357
223.299
90.7108
409.045
1258.46
64.9826
783.286
142.878
1300.16
1486.24
-14.966
672.886
476.779
990.965
633.015
123.756
521.68
987.311
534.38
359.302
1007.13
1109.8
761.757
796.982
31.6987
555.001
13.4327
1301.06
131.258
290.974
491.228
145.106
884.404
509.18
110.407
125.568
1784.19
16.4958
664.124
101.039
911.929
1373.66
368.321
1235.08
-10.3788
163.078
607.214
543.08
599.615
261.258
751.997
587.471
247.429
449.446
5.02404
307.691
417.648
911.75
258.768
1303.76
533.717
355.654
1053.58
174.052
322.005
315.34
649.604
34.4874
496.759
806.366
671.832
162.711
826.104
858.442
183.425
89.1348
542.765
1311.91
373.323
1033.61
2053.86
364.667
1325.03
813.251
132.603
2424.83
484.585
274.554
919.554
15.7906
360.488
718.693
651.87
83.0496
316.736
64.2134
382.691
52.6925
1111.42
37.4517
174.997
1048.29
198.996
218.075
932.033
59.6027
447.736
431.627
160.105
1049.41
500.553
1640.97
190.055
460.901
822.181
1101.14
1080.39
579.696
725.69
837.595
40.0336
143.767
1361.13
1013.4
716.167
1654.12
143.897
579.464
789.686
73.5152
1040.57
314.834
85.026
965.637
93.5566
1162.83
133.215
532.64
100.455
995.465
198.444
828.962
1047.09
483.374
1402.32
1035.35
1010.59
1243.98
433.468
662.181
174.006
957.488
115.872
646.379
883.714
732.352
364.599
792.585
298.851
765.86
31.7602
250.255
77.1217
281.866
1222.39
167.755
332.974
342.88
1692.73
350.009
738.483
151.826
339.303
208.787
157.005
743.585
95.6449
59.6014
564.884
520.669
260.198
554.205
1666.8
1544.59
801.113
165.422
791.26
678.252
637.46
455.758
161.484
1891.39
1021.44
43.5976
487.48
180.713
142.274
-4.77794
91.6667
684.117
688.723
569.345
514.199
417.756
986.891
359.017
957.617
276.492
423.614
1337.07
655.94
121.415
22.4026
40.1178
126.059
-0.329939
159.64
119.672
580.04
710.418
118.425
226.37
112.026
49.0803
124.185
621.06
610.249
174.254
403.678
631.691
352.842
49.0314
801.768
378.203
262.489
558.238
310.275
677.698
938.971
169.05
863.168
1306.29
429.067
76.6805
509.29
477.68
173.49
158.362
394.352
218.318
965.735
121.833
202.894
320.847
215.736
1341.93
676.508
32.2045
829.821
551.598
966.651
826.298
352.916
6.43141
1004.43
1876.66
285.035
150.699
224.769
233.724
3978.67
1044.46
510.173
1060.61
649.67
269.329
729.57
136.339
1411.45
1064.06
1310.35
508.298
15.1369
620.306
1505.57
1181.16
668.895
120.849
91.9857
73.4937
169.001
374.606
204.898
417.408
766.358
73.6099
499.372
510.216
415.641
98.4247
577.801
285.493
346.42
577.053
855.603
1532.14
67.3211
124.563
162.411
164.819
1406.05
463.899
581.245
1108.33
575.837
222.103
750.891
39.2817
868.141
561.779
298.078
625.965
142.526
1024.7
859.777
112.512
169.356
940.413
398.092
573.143
536.254
286.435
659.153
1619.55
793.616
101.039
532.512
682.52
703.089
337.787
33.8062
1640.3
48.9481
352.169
540.575
693.41
1190.11
866.76
874.818
678.251
518.313
1248.59
705.498
150.48
288.23
636.208
231.701
569.65
573.345
-2.34398
234.522
955.14
470.021
355.863
266.019
872.381
1004.18
288.911
238.523
15.9969
598.731
759.072
423.573
264.26
1019.09
139.443
22.9858
619.331
174.34
222.684
1152.9
72.1685
732.907
-33.3748
20.223
291.936
869.921
74.7264
1131.6
1147.43
1104.57
988.81
1064.44
1038.99
575.469
551.493
47.1573
130.227
87.7484
128.952
110.689
1379.08
77.8904
792.016
779.675
465.153
6.62309
180.465
1216.15
31.4628
544.577
337.238
710.115
651.719
415.836
1022.44
737.448
373.607
-4.6961
1073.54
195.494
369.686
300.232
137.025
204.373
436.628
799.061
1008.59
80.1944
821.524
28.7333
82.2936
598.419
108.627
783.537
622.964
159.177
1155.76
1577.02
1008.28
294.655
327.849
-14.3143
642.268
126.12
602.981
24.6367
634.63
634.902
1252.25
857.152
117.694
616.994
28.2554
714.01
486.076
48.579
208.178
337.737
27.3662
182.12
259.246
968.383
548.966
413.165
1229.86
40.8275
296.661
804.61
565.685
702.615
693.085
42.9293
400.205
782.952
85.3631
152.674
121.182
996.904
214.14
875.474
718.523
167.29
259.584
1069.48
963.196
-22.0401
704.208
213.745
685.935
146.274
1823.05
505.579
273.681
53.2641
333.855
430.738
265.599
720.4
187.763
126.449
1081.84
-8.96659
309.498
652.535
187.48
1083.7
1143.4
184.461
91.6738
1095.3
342.388
933.122
213.649
291.421
145.806
66.2971
235.329
509.715
24.8206
1022.22
1050.31
1769.02
786.134
284.388
161.951
118.33
897.044
48.3564
365.233
616.637
404.475
185.837
1010.64
513.146
336.863
496.704
939.244
420.474
1034.67
1359.49
1137.08
1223.45
93.9562
502.913
485.138
291.465
74.0929
91.9044
1271.48
903.334
511.637
884.16
289.103
51.4884
320.517
882.355
630.962
657.529
1607.03
729.159
930.822
350.809
243.237
666.749
1325.32
65.356
98.9907
442.776
283.728
507.175
726.018
755.38
107.34
250.167
575.006
856.089
686.028
1328.48
195.957
79.8711
148.115
489.686
464.654
844.807
132.282
865.88
1051.26
335.302
97.2446
1490.96
64.6587
371.863
984.552
598.753
1267.46
1297.24
828.556
455.498
569.686
302.434
992.064
223.359
769.851
349.199
400.683
1532.82
1031.55
26.9586
513.671
385.345
474.02
-6.15664
424.601
1190.96
837.739
598.437
163.722
591.574
1335.67
1023.8
237.538
764.893
477.208
454.992
1171.67
602.279
280.738
1666.47
26.3813
2003.37
469.21
118.56
-3.89485
313.878
109.101
385.313
139.016
292.147
791.481
66.9572
1266.73
403.445
139.551
159.766
951.624
604.038
1065.03
201.16
149.643
1148.64
331.39
33.559
351.479
629.279
1082.37
369.046
355.073
74.33
462.795
272.236
758.127
545.638
456.154
469.48
294.155
457.721
691.089
241.856
1220.11
956.54
12.7021
567.423
708.465
1195.29
682.95
190.833
1634.46
10.9472
113.8
697.911
264.599
1230.27
594.483
142.269
564.371
1323.45
264.558
225.343
715.966
853.194
168.888
382.154
167.636
509.18
878.774
712.151
-11.1614
83.3999
128.94
177.876
799.485
1108.64
104.917
547.698
26.0879
2.3318
918.205
116.084
1058.47
598.664
1263.37
679.283
1634.65
644.523
801.427
217.695
281.678
194.97
44.9441
110.498
15.9636
40.3089
855.112
98.3023
1158
539.291
139.67
887.04
125.901
1233.8
121.831
1029.95
1351.55
1901.6
219.784
1050.77
79.4115
1215
44.5373
719.448
47.0921
1112.22
222.831
490.374
873.294
38.0856
2115
776.087
292.739
132.186
1250.56
809.2
873.376
39.2614
442.123
76.3808
987.426
244.704
268.932
951.413
87.0051
896.471
263.295
160.865
1263.71
401.069
583.053
5.72211
142.399
105.657
915.228
350.796
702.384
101.883
188.913
846.913
926.381
1018.43
172.345
51.3215
410.597
377.849
304.373
280.991
295.568
135.995
953.889
57.7691
287.557
91.5705
120.247
504.524
955.395
294.697
760.208
219.524
615.225
653.49
666.934
628.377
863.434
1006.52
500.835
1274.36
1303.17
875.682
99.1788
403.833
1210.8
1325.3
1435.33
315.468
183.149
730.751
225.409
1490.75
989.977
1324.56
791.829
152.388
493.438
828.973
243.346
1178.63
271.42
711.971
184.687
321.932
469.547
1184.26
261.37
42.4709
252.9
85.3372
341.365
60.7257
735.132
870.53
207.948
149.056
664.323
301.8
49.5913
58.1301
93.7198
519.03
789.744
892.552
852.752
344.498
683.436
28.4555
1392.16
158.376
451.797
44.3891
802.459
1148.38
628.167
-20.851
1071.63
1655.3
216.262
227.939
7.46172
53.2281
1226.16
1375.87
1009.16
215.185
275.129
45.0971
305.239
655.103
111.73
11.3082
959.906
966.145
196.663
488.735
694.502
738.443
230.416
213.487
190.699
541.398
201.601
400.116
81.846
379.359
1041.03
741.826
135.523
1004.52
384.565
7.71489
408.646
36.3163
675.347
92.1746
339.889
186.155
1740.64
333.418
313.561
461.829
614.625
1044.58
656.1
769.528
94.4772
132.94
1073.03
110.602
834.386
637.07
369.869
831.455
756.586
553.407
436.189
173.609
31.4531
263.073
118.211
796.938
63.7087
109.389
234.752
-28.2577
470.796
646.888
488.924
512.245
1300.09
172.279
165.439
88.9512
44.5756
1254.72
613.408
827.022
294.864
1307.82
612.66
674.49
143.458
1442.62
503.28
783.214
838.582
-45.6103
475.914
1070.59
418.921
665.792
536.946
222.404
370.991
410.869
552.951
1124.47
165.014
795.37
129.828
124.693
140.308
241.608
414.784
50.6671
1135.65
107.834
73.0171
600.655
300.701
445.979
562.827
557.879
818.984
582.045
375.162
1206.32
-18.1953
-8.85171
679.704
403.625
327.769
195.143
222.042
925.606
150.993
460.601
207.39
26.2163
188.922
84.4525
271.506
469.57
1000.04
871.505
405.183
825.59
1392.99
123.292
638.28
318.653
528.393
788.826
174.081
866.894
178.977
701.225
11.1054
87.8118
818.956
15.6249
627.466
173.37
1808.45
63.2763
145.622
8.53321
228.408
1499
1633.59
377.234
89.7016
947.963
905.744
399.948
816.748
147.923
91.6139
732.984
127.273
621.134
828.74
1154.41
411.389
406.345
1798.59
12.0692
22.7953
65.9929
1124.06
51.0686
111.781
841.714
198.092
415.809
197.342
167.218
84.4774
879.396
311.788
1203.64
951.879
415.077
397.458
223.419
806.978
172.75
86
23.1135
1397.54
1146.79
2543.63
343.824
468.987
1131.53
2523.47
244.217
795.239
127.154
790.697
342.634
56.0478
-8.34162
177.629
604.479
314.698
49.6005
334.825
507.773
1089.84
1194.54
740.754
66.5553
500.302
525.187
685.467
1315.62
254.97
53.2397
518.7
97.0322
484.199
864.735
781.164
62.1156
998.58
733.116
587.469
107.326
174.692
800.066
384.461
639.371
1462.23
569.789
693.899
324.436
53.4782
694.308
1563.05
103.939
1578
219.282
680.2
879.699
557.095
551.864
592.257
10.9145
827.739
17.2112
80.3166
578.166
258.768
36.8928
194.511
326.442
398.94
947.943
114.815
384.928
430.339
509.711
118.82
1153.07
1002.93
1192.82
1045.4
42.7447
646.672
312.735
23.5425
422.825
106.886
526.997
688.783
379.116
1469.15
3.35183
379.659
170.446
588.301
1129.86
137.882
393.557
626.262
1180.52
20.3454
26.226
358.579
112.098
1099.16
191.129
989.065
304.917
100.481
715.056
566.875
35.3793
357.693
312.377
1134.36
1375.31
188.966
116.762
235.03
1000.41
159.168
363.353
1193.02
1373.91
833.796
332.528
1083.61
714.009
613.788
196.45
616.058
444.978
176.469
448.302
606.818
105.417
133.317
755.78
402.365
277.128
156.112
140.044
468.039
426.34
2355.46
160.086
311.066
31.2576
622.92
429.026
442.801
22.9591
801.199
176.751
107.38
96.2128
535.7
1362.29
1461.45
738.208
-0.845358
818.559
304.629
87.9359
814.22
177.404
674.565
669.538
962.4
279.521
482.391
60.4684
994.218
625.328
166.718
628.261
91.388
914.646
616.664
37.0621
506.065
324.903
18.372
289.396
738.653
55.9247
-24.8814
874.073
793.086
68.3528
-3.34439
312.809
626.216
-9.05612
311.55
1042.05
-10.7503
920.969
125.407
892.9
259.929
329.673
275.493
601.658
233.089
172.253
1134.88
421.634
292.825
51.0575
347.552
79.5394
738.937
351.211
1218.04
1886.81
398.206
461.095
172.431
863.545
-7.58247
19.5031
553.346
1372.71
897.729
882.355
25.6388
1514.59
638.788
838.662
185.68
243.987
1062.2
170.122
571.945
532.732
10.1144
535.286
78.6762
81.339
324.344
23.0065
458.189
814.886
63.8378
293.995
790.036
89.2415
254.937
37.8656
876.19
939.462
211.655
331.313
302.822
262.431
50.5058
-17.3225
520.784
595.155
581.901
1009.51
3184.84
366.111
15.9186
546.923
152.39
968.911
1511.41
560.841
418.298
524.957
1426.26
854.544
589.14
1353.42
1110.93
1252.56
141.177
573.097
207.856
62.4361
474.948
370.996
1275.09
1791.78
900.713
107.596
288.487
1007.71
25.4247
1101
1047.63
19.3507
268.418
824.477
660.35
61.2137
429.719
291.886
163.318
-4.42679
799.82
1205.4
500.003
864.371
731.03
525.198
39.8488
423.392
482.544
166.948
607.603
116.528
591.998
113.069
1037.72
27.976
823.236
146.647
1283.33
2624.7
924.818
1269.61
71.2485
268.008
35.2081
912.584
712.908
1355.45
851.715
416.095
95.2474
749.028
873.659
564.241
903.658
48.334
248.832
232.739
204.037
1064.13
677.035
405.976
1516.87
386.189
736.175
702.416
1013.99
563.274
115.478
153.737
13.5027
529.488
868.247
1214.28
233.862
289.704
129.372
89.8612
1579.68
467.718
2765.19
141.816
651.099
1003.55
783.055
684.625
371.084
379.472
470.886
157.803
206.366
1118.92
1113.17
43.8126
88.7644
817.438
55.8315
1722.89
318.224
1021.2
1012.59
564.903
114.249
228.813
593.366
660.445
27.9921
295.568
1159.23
937.96
236.164
1046.34
1459.79
555.402
505.367
211.233
634.84
1001.03
14.3139
1330.18
26.6635
905.318
841.915
1081.83
882.538
767.402
474.295
275.893
276.617
808.058
932.036
918.157
881.332
876.059
395.898
400.648
1099.18
461.609
380.994
69.9758
307.064
910.637
368.871
215.343
78.3033
190.311
143.67
1077.49
1323.59
169.67
602.331
4.24646
457.198
883.134
1275.8
654.15
9.39683
133.155
1061.49
206.215
622.88
831.717
975.305
443.832
2286.63
383.886
201.881
161.928
922.927
692.034
1354.79
1538.89
764.979
150.24
37.9365
481.708
663.914
234.481
969.695
22.3333
34.5774
925.222
416.126
765.56
1003.63
1499.33
212.635
869.583
1377.04
281.024
920.929
287.229
1245.27
35.6591
775.533
1033.89
704.993
850.558
746.026
1384.35
1321.57
573.073
-6.04061
710.626
546.892
716.637
317.895
1574.18
161.924
-18.2229
1475.2
512.536
426.954
764.26
352.444
558.238
109.856
691.594
500.76
488.258
808.277
1101.84
383.787
83.5566
189.342
82.3649
42.9473
717.56
418.992
109.636
496.015
547.895
336.384
1307.79
77.4274
334.495
127.932
230.892
882.785
908.892
639.766
219.949
740.602
1382.67
527.296
634.057
24.1975
627.743
519.838
530.538
242.916
398.076
498.383
743.47
272.801
754.301
189.312
740.866
1297.28
142.317
770.919
557.841
267.455
776.421
665.567
134.254
421.259
776.567
121.442
1435.68
757.582
858.313
735.327
753.868
1261.1
47.7602
644.835
298.312
256.54
480.386
95.0682
202.264
45.4989
317.587
60.4404
929.135
411.009
609.63
302.36
771.833
927.503
1118.5
12.9443
1058
593.672
128.467
552.704
469.391
947.645
513.395
778.234
1157.3
287.488
966.408
504.05
665.742
552.951
1032.64
474.235
448.668
70.7981
52.0546
1368.14
1207.59
1328.34
932.201
634.987
521.262
458.849
897.159
1277
547.583
531.247
62.3481
47.2554
132.898
88.3587
257.107
84.6472
382.804
381.238
996.848
40.1996
855.882
-3.91064
421.671
209.978
911.737
177.666
589.162
599.54
74.2211
445.224
933.254
641.935
606.227
1105.77
1591.95
5.63872
331.311
821.603
1094.95
67.5182
428.563
213.988
833.691
154.627
155.695
113.73
283.342
74.5709
40.811
288.961
483.273
279.733
746.622
254.176
2264.63
377.205
570.633
104.589
161.289
520.757
321.519
863.231
772.179
154.058
94.7042
345.383
492.483
928.76
689.718
1010.03
159.139
57.6402
1326.04
567.229
1249.05
262.065
435.374
933.304
300.346
380.654
125.662
-0.029671
534.818
829.021
448.247
762.354
1432.47
60.5924
333.216
42.9382
1617.91
1027.8
646.484
429.883
1077.77
636.47
-21.7149
652.056
383.371
370.118
719.673
231.12
966.906
135.611
466.012
902.763
208.579
59.5019
433.183
385.379
494.347
90.3328
882.83
1192.37
194.893
-16.1736
403.833
1032.77
400.305
328.297
449.569
502.874
1133.3
391.545
808.244
310.091
856.919
398.774
514.467
1166.26
127.995
266.753
1139.15
1208.6
1623.97
1249.86
589.332
-7.59517
197.273
1781.37
92.5848
262.868
102.464
998.804
895.905
1484.29
73.1852
109.462
291.938
235.713
1700.47
1064.1
1602
350.722
380.138
1809.83
364.327
697.509
816.105
45.4815
635.712
665.571
320.825
609.386
182.24
106.895
1679.66
354.421
741.059
970.611
232.222
1117.88
1412.68
619.147
470.23
250.383
325.284
168.635
1201.75
457.123
429.619
223.863
218.22
49.2808
480.521
725.164
202.023
838.608
424.73
11.1785
303.479
273.144
520.121
654.953
727.213
514.36
378.595
550.576
541.519
1173.93
579.583
221.192
364.845
1563.32
72.8203
408.694
426.699
521.349
914.153
237.588
91.593
132.724
214.14
920.911
595.256
80.5503
471.145
392.198
73.3942
1011.04
70.8818
685.549
466.762
260.261
842.509
293.515
294.292
498.886
1730.76
77.3912
-7.89257
685.132
288.667
221.046
351.869
333.377
141.495
276.749
28.909
113.112
145.229
159.886
406.691
495.664
32.3542
495.135
821.06
502.22
64.4273
1490.57
422.01
559.955
5.45685
154.265
193.838
747.684
471.112
470.568
1311.13
1128.96
91.7103
999.939
98.378
1119.43
105.375
483.397
1209.45
563.463
346.166
1333.87
804.248
578.68
1149.18
266.821
370.693
855.001
845.348
1179.25
1246.24
725.957
172.907
603.303
824.746
166.047
433.245
2296.36
578.577
2884.05
1021.89
169.536
305.943
943.628
111.158
459.705
540.366
773.669
637.008
433.938
128.903
443.31
1205.9
74.33
461.517
270.87
361.98
570.472
58.5944
291.443
126.827
176.089
457.721
134.492
554.825
106.848
106.918
1771.76
503.705
1045.8
347.392
486.889
822.393
153.945
848.082
12.1479
136.882
889.173
595.987
67.4829
365.357
574.227
632.057
366.332
275.54
473.809
166.194
1269.09
125.294
533.189
1021.51
156.833
32.2175
1.45565
332.064
445.791
112.109
1126.81
25.107
1423.59
84.2984
834.09
34.2509
1051.66
85.8743
567.483
622.309
1064.24
1363.5
126.723
133.443
510.747
635.194
1258.98
36.705
75.0239
743.91
1182.38
595.497
828.13
77.9123
461.961
334.845
553.517
66.5184
210.486
97.47
469.428
1059.34
1653.31
343.173
131.285
710.241
161.879
888.991
665.639
-11.6349
922.724
1475.51
932.917
569.551
1130.87
400.981
395.605
426.574
40.1292
533.99
718.829
1175.97
253.031
697.763
152.226
94.3816
985.128
25.7005
1240.16
448.176
1314.92
666.762
34.1108
175.79
146.604
358.091
1078.05
320.456
171.233
911.29
447.755
574.373
307.503
42.3587
88.4166
884.352
49.3504
905.039
66.4624
367.787
880.409
388.49
95.2948
509.426
736.334
1119.85
739.849
670.072
333.439
404.699
701.186
1145.81
1115.57
-6.53326
79.9751
277.288
62.2929
576.771
322.441
97.5481
1638.7
601.643
264.933
1140.94
500.054
146.449
194.606
134.414
212.528
84.689
879.823
-6.99237
1292.95
2204.18
641.291
716.207
126.018
494.826
1018.11
390.028
186.335
136.651
574.308
571.024
661.383
16.8723
603.532
44.0445
1888.69
231.215
983.015
-4.71867
32.7247
1019.53
299.867
33.647
15.7549
1329.6
811.522
132.729
1389.96
397.647
509.478
240.028
949.563
345.187
733.114
528.152
828.834
568.586
1213.7
791.61
820.972
397.82
330.752
742.25
125.329
758.283
695.342
366.444
272.294
221.026
1317.07
456.496
670.977
509.539
323.601
486.051
312.021
564.685
243.647
847.573
622.572
20.8333
828.437
1229.36
171.249
442.963
658.143
1182.15
34.3555
237.639
251.717
664.229
361.626
107.543
1032.79
1946.44
197.551
1176.79
580.426
936.221
922.967
210.505
637.609
682.048
1076.39
945.773
243.092
169.224
205.679
279.51
149.247
546.821
941.159
504.827
241.382
461.165
388.391
58.0865
482.328
785.087
162.078
1054.35
549.437
1490.51
893.42
28.9811
855.044
1470.74
420.764
189.869
690.215
129.151
1045.55
510.775
14.5851
1152.41
484.384
762.112
142.33
-18.2441
1254.75
139.437
236.631
664.382
123.079
1197.45
335.907
82.0177
727.164
176.259
23.2546
52.0575
1408.88
276.178
1075.35
473.055
226.44
685.611
170.022
354.957
1134.17
1091.59
871.844
394.558
139.584
742.205
898.543
18.7747
359.837
1189.63
487.171
379.324
463.391
694.293
601.627
634.978
1070.44
106.553
1114.15
731.033
705.934
356.431
8.97862
606.779
1066.7
31.6228
483.174
64.215
191.899
40.5328
408.852
392.596
39.0227
2379.71
546.994
651.355
370.351
481.699
1139.99
264.129
183.262
646.614
807.566
254.417
119.142
1398.99
724.651
0.798046
890.849
203.325
333.279
810.187
604.36
206.642
275.869
155.766
552.949
-30.0147
774.698
218.075
64.0636
1037.84
907.731
45.5999
306.979
1178.62
1115.66
2961.83
367.248
990.229
490.293
390.58
213.525
591.67
503.312
299.882
1409.72
710.949
1180.03
164.381
564.652
1092.85
1039.43
1710.62
187.784
51.3035
1500.75
438.958
792.874
1017.61
-16.1736
560.839
1613.42
603.606
77.2419
1110.58
88.4166
1201.07
191.779
625.429
27.976
937.554
1286.48
108.294
201.498
765.177
711.863
1253.59
794.43
576.805
180.941
914.399
64.5931
102.441
995.626
212.774
463.179
64.4739
137.305
402.013
74.889
431.484
374.915
779.638
991.478
428.745
1420.12
729.079
231.2
766.124
887.986
32.1305
2019.95
188.762
19.4993
468.872
699.531
315.247
228.476
684.312
195.263
262.683
234.713
114.391
176.656
84.5553
-13.2739
1561.94
389.239
1285.45
333.59
511.703
57.163
188.91
673.495
1397.89
203.532
1080.53
698.996
879.841
938.982
166.826
1109.46
-5.70841
1035.25
748.249
355.087
989.559
663.089
80.9294
333.315
855.528
1804.14
-16.5082
203.882
57.6776
301.488
359.486
131.681
1164.54
302.902
1178.75
1023.37
525.044
132.101
657.464
859.838
745.998
419.557
411.474
248.537
590.395
50.984
222.141
853.255
996.889
1002.23
1374.79
298.038
174.194
929.381
102.618
584.502
2341.78
600.642
730.273
658.595
491.673
1762.55
1372.41
316.736
223.925
52.8555
412.513
1092.68
255.582
787.791
71.5599
203.883
542.227
1495.14
217.226
51.409
685.839
289.328
307.524
823.876
692.304
464.65
363.034
285.785
476.044
842.066
821.268
805.736
98.1297
878.307
252.462
504.682
544.885
228.91
1131.26
792.324
-37.1037
246.206
14.6201
875.615
127.581
414.628
440.396
2176.28
378.415
268.148
967.423
878.192
1008.58
397.095
183.149
12.9834
339.727
739.252
1363.92
722.489
690.245
832.644
794.321
33.5738
1502.68
596.982
239.473
908.777
1264
-23.1215
1023.14
907.545
1161.05
429.917
75.461
737.772
685.835
590.78
292.456
667.264
564.86
945.987
480.451
689.335
584.98
293.931
244.984
184.417
854.93
137.693
450.28
883.089
72.9281
316.995
390.166
532.549
112.899
431.108
692.025
130.113
341.924
1217.98
294.234
678.041
264.948
1335.34
162.073
52.549
645.544
886.45
1110.92
460.934
814.107
90.4521
930.425
892.107
1270.29
1071.37
-5.89049
506.952
266.265
-0.588477
298.335
127.045
441.861
67.2301
176.906
-15.6891
219.231
56.9762
9.50137
354.716
264.549
1073.51
992.896
22.6083
1505.93
681.446
18.8045
164.045
950.038
788.586
109.794
627.873
770.147
518.96
121.358
1291.02
216.593
282.05
346.089
637.85
591.257
367.012
1254.34
352.343
729.923
135.428
339.588
472.483
264.343
80.5552
559.181
1037.04
1077.93
526.222
647.236
2802.32
428.096
354.13
2324.02
100.487
-8.59647
301.19
180.972
1065.08
672.678
682.838
769.705
351.008
263.775
249.525
713.341
945.997
450.48
1082.84
1179.21
466.787
356.532
841.446
407.365
1921.41
738.235
283.892
97.8566
188.536
991.716
286.525
435.408
33.5982
731.407
250.121
773.587
937.622
298.612
397.019
517.083
260.57
38.3469
1353.09
1931.76
1351.12
351.213
1267.37
12.1331
1184.46
54.018
1337.49
620.66
65.324
908.002
20.762
557.883
637.541
648.035
1194.13
385.821
288.271
723.886
319.335
565.271
657.763
426.167
657.928
347.22
1231.57
107.738
147.719
996.644
213.763
229.69
546.514
1051.41
1475.27
137.808
731.44
347.8
134.994
564
187.25
293.772
764.412
924.855
194.29
246.301
124.614
-5.92687
337.923
343.449
88.2997
-3.64822
387.902
497.337
448.585
140.9
59.5796
336.141
379.184
492.512
878.772
276.08
1037.17
1454.21
1784.83
108.873
640.812
314.309
92.891
628.739
474.17
1295.59
1381.61
337.22
141.233
181.154
1303.81
547.785
762.277
67.7402
385.379
151.393
1001.13
1003.33
83.9606
206.292
19.2001
163.034
795.297
935.652
554.577
182.693
116.349
56.6271
145.432
288.942
796.271
407.297
825.954
713.884
191.676
544.349
706.993
1178.39
608.171
707.112
73.6471
461.656
67.1838
292.195
505.678
792.556
430.19
235.725
1457.18
539.586
358.821
524.106
822.616
77.3333
1385.94
639.812
594.577
207.11
36.8716
14.9189
1883.89
607.299
1028.89
947.861
629.267
28.1785
116.982
356.344
919.869
342.436
273.97
639.943
946.907
1079.87
861.91
197.054
1113.56
352.639
1679.24
643.299
920.389
34.536
678.256
30.8293
469.521
390.709
1145.92
76.8707
800.243
1288.96
249.165
664.182
875.686
486.272
164.588
738.727
586.314
505.078
1073.99
910.208
1036.72
138.289
344.41
1516.47
406.436
191.651
862.815
563.397
768.498
289.124
300.156
1029.78
556.265
698.668
448.021
262.135
1052.4
1541.64
594.143
607.582
358.501
800.112
61.4479
87.3048
743.91
1047.45
132.852
336.398
1751.64
1262.04
392.606
1054.79
81.1755
504.142
223.509
453.906
112.663
290.58
858.293
379.245
405.144
92.5127
598.449
1607.58
125.397
935.968
652.106
1398.78
729.786
1272.37
36.5338
918.324
717.655
1366.87
760.24
674.127
0.55798
1189.56
719.915
79.9062
83.927
883.389
988.059
1040.25
540.19
183.649
888.801
177.89
1286.52
624.22
390.211
389.599
190.646
939.428
212.64
1201.75
97.0495
152.773
1756.59
1456.71
1327.47
1225.32
410.246
546.382
764.211
842.486
856.303
115.193
715.261
367.218
716.39
300.136
965.9
654.547
559.435
1271.88
204.2
152.248
891.614
639.158
-37.4548
864.041
200.109
-13.5377
35.6748
345.518
485.014
557.388
818.645
1200.41
825.455
110.604
402.525
-14.2301
531.249
991.433
1092.25
-9.96849
212.114
888.039
387.012
800.585
25.8452
1412.63
905.529
303.362
1017.28
446.524
302.469
599.005
311.06
732.891
557.115
412.6
830.191
695.883
1975.84
805.031
135.636
1313.84
583.058
402.051
707.844
536.047
338.155
1162.46
436.818
310.219
482.478
489.912
94.1845
2.60428
860.335
449.779
1231.59
212.568
62.5119
-10.3183
650.892
1336.23
664.33
2030
582.934
64.4016
145.81
380.27
928.255
1327.65
1019.42
27.8956
518.356
453.748
1002.46
148.869
32.2617
170.665
1110.42
394.918
23.3136
861.812
738.689
39.8242
31.1959
607.728
524.179
891.822
199.216
752.864
1030.26
38.4088
848.708
431.826
489.103
790.075
773.457
166.984
175.018
299.538
708.825
634.236
16.4509
1115
318.125
778.272
500.412
1124.14
564.748
135.55
775.955
-14.8994
752.292
1206.84
-19.3733
54.249
1131.07
318.876
581.716
97.9498
332.673
844.594
543.406
826.912
494.855
624.091
1658.65
1163.38
194.484
536.05
62.5341
72.7199
726.054
224.591
552.331
585.065
201.411
913.174
1636.46
1178.63
302.002
600.156
481.708
337.826
401.272
109.499
280.954
42.0737
696.586
205.985
670.921
165.001
280.177
445.657
452.355
737.578
271.709
736.359
99.7832
842.011
381.196
940.681
286.356
896.994
657.731
11827.1
908.452
636.313
338.235
35.6824
349.442
1555.51
1933.95
484.006
362.684
500.983
110.909
917.087
276.572
101.548
53.7693
386.603
165.436
319.883
300.551
1590.64
69.1475
1360.81
714.922
671.984
201.98
805.217
0.91642
978.382
178.1
172.798
555.278
258.507
525.836
60.0314
384.09
880.655
602.993
1532.78
514.57
216.458
421.052
943.323
955.469
978.853
481.654
152.71
364.064
601.957
352.424
91.7996
2159.61
401.396
27.7205
561.029
458.779
1300.44
1005.09
1794.29
447.833
962.118
1210.82
634.596
658.571
659.137
587.509
123.72
324.823
277.789
665.181
34.4114
1155.67
689.12
176.72
376.219
594.353
640.252
554.318
457.65
388.635
648.055
1503.43
989.651
892.515
547.92
840.075
560.199
467.551
3.90459
62.2493
3295.74
502.585
273.407
36.2319
1652.42
429.026
330.706
504.594
391.278
19.7139
529.075
508.43
988.268
873.032
667.008
65.2725
355.898
958.677
222.17
219.12
124.563
1028.23
327.863
409.043
1839.46
1145.81
214.142
604.412
698.417
97.3778
296.551
355.631
822.816
863.971
579.183
-19.8489
61.4278
1202.73
-5.55464
125.194
945.32
468.195
931.114
392.684
1072.87
1190.9
504.14
1347.05
1559.14
5280.01
888.804
1004.17
1260.65
941.126
276.442
163.191
795.89
-18.3823
-13.5102
68.922
663.774
661.309
588.122
530.857
763.922
50.5652
368.071
479.892
161.687
251.431
409.463
333.251
290.121
1415.04
1038
445.207
291.641
232.448
545.737
149.989
835.451
383.133
440.946
514.492
746.721
1310.75
401.531
1286.34
200.664
584.712
1027.31
110.431
312.7
316.706
28.7434
485.037
446.983
650.275
561.778
398.621
1288.64
780.648
952.933
260.267
689.403
21.8972
1276.79
560.092
618.127
661.178
352.916
347.511
2175.72
1365.04
337.509
139.842
182.558
910.677
351.377
402.956
285.468
701.328
725.151
697.831
722.853
536.541
642.336
659.008
596.211
229.167
1142.62
1189.8
484.873
1247.18
1094.21
962.826
808.513
1446
805.317
612.218
276.218
35.2949
214.071
3744.91
1651.92
319.062
245.101
625.037
810.185
502.808
173.049
560.063
498.342
621.87
675.693
63.3108
881.841
232.239
668.409
332.714
691.815
731.641
152.298
265.206
183.049
22.4152
329.394
78.8121
1300.63
266.214
1267.63
558.055
932.866
489.199
555.414
9.00165
1046.52
941.786
1457.05
144.378
432.943
67.4829
902.901
487.754
615.582
138.733
1290.63
86.5516
217.123
59.0501
817.24
407.958
845.562
95.1857
113.9
129.665
125.326
938.572
508.369
122.558
148.017
263.123
588.974
759.302
493.796
1195.3
281.229
350.217
576.392
669.105
45.3618
75.9635
525.293
387.818
408.15
973.738
39.4167
603.355
402.768
606.742
598.903
643.745
672.177
195.701
1544.9
445.08
623.759
-1.2834
191.173
733.671
849.447
967.4
112.663
427.387
181.755
622.899
617.251
468.862
833.569
898.361
329.468
514.086
823.524
610.877
289.328
1437.59
711.045
665.175
988.972
565.156
21.5413
1280.02
731.496
159.722
-1.19581
233.628
207.485
519.674
629.218
491.279
512.815
1594.42
1222.27
171.244
1135.31
950.578
423.683
438.991
3026.61
311.788
461.514
181.638
889.216
1208.93
-12.7133
475.268
637.518
768.16
611.57
1144.55
176.027
519.638
178.906
374.411
1003.6
81.1734
116.751
594.714
732.477
157.262
346.382
837.533
110.162
565.124
734.001
162.945
54.8445
934.289
161.455
624.82
484.007
38.7456
978.189
112.003
730.987
530.387
1095.91
1008.32
909.612
228.267
570.506
994.807
17.138
301.427
89.4367
793.489
749.982
634.321
294.732
684.438
848.792
39.6329
601.935
437.113
843.403
489.625
219.488
126.365
402.769
223.858
797.786
1128.03
41.2352
335.541
1012.94
95.2066
405.503
550.815
520.249
61.0406
547.196
766.964
1269.2
407.522
418.472
647.313
616.468
1410.3
773.019
-41.1543
483.11
151.713
1293.87
174.785
160.184
1184.46
561.89
104.679
1187.24
91.9765
394.839
562.578
-22.8805
719.223
1297.21
517.006
77.3335
905.918
930.714
204.239
980.891
348.707
1151.19
1225.94
383.226
498.169
385.699
314.963
299.617
164.097
345.989
446.092
337.716
624.619
179.796
814.822
309.282
101.106
376.231
325.881
165.858
287.993
598.625
156.215
323.265
228.331
542.196
809.615
304.51
1072.46
155.929
1113.41
451.75
192.999
624.773
774.673
836.179
1030.35
551.659
1306.85
826.096
155.382
1155.23
792.661
579.808
142.606
525.9
17.6405
183.54
428.627
2092.52
523.791
151.831
489.741
866.245
314.731
637.861
940.151
23.8264
705.207
657.329
418.191
602.771
10.8384
309.599
109.4
466.27
929.681
572.05
1375.55
8.18925
521.484
292.208
337.488
1619.6
216.647
335.251
337.957
249.116
146.698
862.94
592.675
882.283
-10.6558
161.728
551.611
24.0803
925.629
619.996
764.445
321.494
835.426
276.518
307.202
844.205
842.697
45.4742
867.978
1269.5
429.659
799.315
124.953
918.219
828.786
413.727
322.366
916.515
396.194
1367.65
458.727
101.267
257.437
335.089
450.566
814.897
346.974
346.405
21.9703
534.867
1002.98
997.89
590.835
803.814
789.259
230.87
28.4252
245.576
15.2149
332.512
996.848
364.472
764.694
1058.86
659.272
712.908
210.392
308.236
998.929
100.87
57.4979
287.077
1013.6
313.923
382.457
519.475
865.427
276.943
1036.12
290.145
114.815
1683.66
718.945
877.817
307.478
99.8433
1021.67
225.804
2160.47
797.993
1216.39
230.276
379.722
129.374
643.189
679.413
1440.76
636.406
166.853
725.17
1009.67
1372.89
327.028
722.777
664.087
2.80016
175.858
1244.97
251.506
322.558
105.048
406.643
41.9385
632.244
5.9676
1122.18
650.984
203.021
914.379
1780.95
1147.74
39.2865
326.264
23.6501
769.141
80.4659
660.598
884.591
716.503
1308.53
7.38406
714.697
1547.35
508.43
1017.15
61.1655
-24.7689
1023.62
209.523
1220.44
255.017
925.779
1145.75
557.091
542.514
1006.53
144.708
1063.72
47.1872
1126.11
686.533
117.557
663.284
347.224
767.363
789.452
-0.401984
780.585
517.878
380.153
687.623
831.766
496.453
237.599
550.132
1497.23
919.167
-11.8771
43.0046
729.508
1519
845.959
201.023
1027.95
438.458
241.313
58.1973
138.707
76.9334
516.134
29.5658
717.835
557.288
901.057
356.863
-15.3142
1406.45
849.027
643.67
129.345
749.643
567.756
85.0954
1820.22
201.414
778.082
57.8278
973.594
461.168
771.527
292.713
1300.18
1385.29
155.311
1086.62
926.285
263.113
107.999
65.5578
791.61
487.388
988.151
1415.23
356.989
2053.64
115.833
60.0896
3.51437
481.699
538.241
-6.49537
523.419
610.832
1032.21
825.687
95.6387
498.345
1399.47
78.504
690.597
44.3647
441.204
671.583
761.797
1009.82
171.131
552.868
677.449
2509.87
202.781
401.269
371.165
610.916
223.723
842.139
328.307
370.675
411.043
1195.29
1241.44
1294.91
379.283
757.3
844.491
-25.4631
867.574
216.857
340.268
1061.65
421.697
649.037
813.771
18.6285
920.845
711.515
200.057
438.805
998.199
964.738
450.154
253.703
-5.19563
807.867
755.708
762.735
562.913
392.173
177.89
218.3
283.14
268.397
702.568
1121.32
1084.95
171.061
122.684
658.268
1410.77
662.519
120.529
131.743
647.188
-30.2676
622.031
475.693
307.173
419.383
44.1337
457.127
23.3636
1316.6
806.752
841.49
416.059
610.546
1148.72
349.339
-29.4881
778.626
333.636
125.232
493.224
1420.27
846.158
657.945
175.574
675.022
648.035
-36.0257
116.547
314.607
976.054
1391.05
522.168
148.017
920.684
288.912
25.9042
1408.48
711.431
1137.62
305.857
201.526
371.62
485.269
297.58
1022.46
187.468
818.873
262.213
1028.41
22.282
906.25
521.931
5.00929
742.928
122.482
1065.4
-4.0528
463.485
-7.47765
596.864
28.6061
199.033
582.934
654.019
195.612
38.1646
1121.04
683.644
351.134
9.20498
619.034
960.331
348.507
186.254
1072.14
1852.74
1145.83
518.997
1247.59
909.984
1067.27
76.8683
729.622
-23.936
627.7
73.7668
1031.98
265.581
661.077
-14.7187
199.846
644.273
268.369
557.301
543.107
937.46
686.053
815.209
493.572
88.5745
720.55
1520.02
1758.28
-6.36702
71.55
935.024
1214.92
103.944
1072.44
1199
422.638
23.0473
394.189
743.845
222.694
307.173
1016.77
862.945
752.742
370.966
266.614
51.604
948.562
6.12053
525.702
1180.05
271.666
824.148
114.345
1096.43
943.421
158.879
640.511
264.311
1522.43
37.1126
83.2492
940.46
12.8212
168.147
111.328
105.304
1492.64
114.822
750.03
69.18
661.823
1047.96
590.645
1049.93
730.959
785.728
425.635
310.529
286.57
695.284
46.9346
1929.36
113.947
11.9492
26.0762
810.667
222.144
156.451
1154.5
-1.84004
719.658
400.964
112.496
306.749
1001.1
619.396
472.412
-22.1304
679.894
838.062
67.1315
1021.86
1115.81
585.886
9.33579
75.7168
93.8343
388.449
1025.42
1205.94
599.368
773.63
341.2
327.728
825.749
196.841
684.418
789.983
952.58
22.3748
1534.46
931.472
462.8
1253.29
1208.57
730.087
-25.2965
25.624
1016.54
352.992
1545.16
1049.17
976.979
1096.35
1513.28
1302.97
691.912
436.876
1190.13
1041.95
398.011
186.216
2664.53
394.237
973.263
807.355
740.091
716.485
855.383
187.338
73.8103
37.6583
1179.56
123.154
31.0469
542.532
998.909
326.698
-8.94351
288.494
1151.35
190.524
50.0633
405.356
37.0131
1334.61
83.6543
87.6751
-23.9852
330.262
30.1295
1795.81
314.834
933.978
1271.11
258.474
105.856
644.835
36.0124
908.177
221.475
552.643
718.392
91.32
675.534
680.756
393.152
756.222
362.283
735.638
597.902
732.794
3.76465
599.302
24.2767
457.769
103.962
955.826
1114.74
1071.37
699.371
14.7242
392.634
421.076
165.276
657.406
326.442
129.074
1173.66
165.662
835.137
830.177
482.389
732.891
744.522
75.2683
999.794
560.013
560.465
355.839
932.465
306.633
1495.57
318.975
15.547
116.078
754.852
289.704
54.4092
831.991
650.145
1601.87
775.657
1661.5
1579.22
965.942
64.6443
826.159
133.077
79.6218
127.932
450.157
52.5738
1291.94
167.475
116.537
649.91
334.267
688.405
389.438
112.279
1246.85
261.217
337.509
139.842
436.539
235.598
833.147
180.837
9.40195
1038.84
714.446
775.751
517.8
882.217
599.023
540.109
770.945
-0.372381
759.423
146.168
94.3963
801.135
693.561
279.641
1547.23
75.2982
844.997
73.7132
131.05
500.897
930.407
958.118
814.817
109.669
287.321
1065.1
723.107
1679
421.345
185.358
512.649
844.796
394.584
1741.88
488.499
1092.48
785.519
716.392
572.553
599.091
339.132
1332.91
188.839
241.856
61.8707
86.3037
1175.81
501.833
499.956
427.355
1085.77
468.148
1077.27
92.1006
260.198
953.381
756.007
392.036
466.482
19.0182
230.87
1385.25
467.098
320.538
331.932
141.358
239.725
478.731
1180.1
655.761
513.5
618.525
1142.25
36.312
320.305
1607.21
-23.2923
1051.32
885.03
7.34725
-14.5348
356.922
724.394
386.092
1103.84
571.191
161.083
2255.26
701.398
45.8662
54.3998
556.268
526.957
829.291
130.596
-42.7451
528.095
151.381
140.91
711.81
45.4743
40.0995
1238.72
928.417
15.1236
382.827
71.5202
344.495
14.6337
588.576
1118.58
838.761
490.292
528.55
41.6137
1108.57
277.916
391.566
1228.99
220.363
125.624
217.298
451.494
1307.64
222.215
113.384
441.667
366.241
452.318
1625.74
228.331
413.206
487.752
35.9889
629.905
118.166
163.014
53.1829
534.792
163.389
683.644
1256.31
166.424
93.538
1027.58
984.694
822.646
868.414
376.864
887.595
-16.0927
644.56
383.371
34.6597
766.525
8.10631
1385.36
780.29
329.205
587.92
437.215
1108.98
19.0145
1298.05
398.77
392.057
1055.8
715.521
620.742
1130.21
512.079
1671.66
729.505
1079.32
250.159
1456.55
591.46
275.823
111.195
93.1941
505.863
489.653
36.0776
445.626
1427.14
1186.87
313.528
186.168
248.968
78.5514
934.839
252.825
75.967
813.42
529.352
140.589
792.331
1122.48
542.367
945.026
1747.52
153.725
230.18
810.872
151.531
441.36
249.398
10.6559
362.053
91.4375
231.966
1782
808.219
368.061
535.286
419.756
1366.95
0.131039
234.564
473.181
1197.2
818.608
820.96
470.157
175.449
335.522
502.136
805.452
1140.53
61.9055
920.072
976.232
-17.3225
560.139
694.48
-21.5484
121.201
849.75
66.26
293.28
829.907
86.7977
1345.6
889.218
332.205
669.423
839.8
599.801
1092.55
3096.67
448.585
970.376
845.887
384.806
779.244
144.138
90.5471
553.659
599.632
615.415
66.7536
208.795
653.93
211.235
-21.427
317.644
196.809
763.355
652.602
509.634
769.045
374.183
915.882
1339.49
123.01
5.21621
378.939
3010.45
878.565
1010.55
1079.61
778.197
1264.99
161.863
479.614
1173.32
214.773
551.311
361.488
49.3504
1534.35
31.7241
-3.22684
15.4628
904.273
1370.53
768.926
827.099
871.121
29.8109
951.18
702.367
501.406
14.8473
641.805
-36.2399
603.946
92.8335
1121.45
1471.64
1149.77
1118.21
582.761
70.7733
849.053
832.112
60.0668
829.103
310.679
78.2915
678.479
958.338
-2.24275
591.121
41.5009
18.4434
1030.22
392.438
185.889
924.801
645.183
1084.92
32.1367
427.647
94.0175
129.384
349.07
832.308
1698.71
200.37
484.353
809.03
99.163
927.668
946.486
282.051
1172.79
238.711
339.045
315.976
497.698
520.959
1402.27
539.582
79.1685
677.387
527.441
49.2808
178.796
4154.7
301.348
491.905
1701.59
241.635
569.246
94.6068
1281.94
621.181
522.881
1178.39
166.706
377.45
716.39
844.218
221.192
664.964
645.955
317.062
891.787
225.842
155.695
175.574
32.2175
833.568
1037.81
2337.31
243.392
9.03549
190.458
436.623
517.996
288.737
976.906
1456.46
664.336
335.125
1558.86
110.689
9.13657
1347.52
8.49716
953.786
660.769
955.68
11.0882
-66.0482
37.2745
746.954
514.435
104.335
754.042
2.80016
923.61
99.9162
151.818
94.6143
427.782
-3.52951
459.246
843.3
321.174
363.914
1230.87
675.347
109.318
82.0915
575.173
748.344
613.629
58.0272
802.822
116.369
450.937
133.833
650.182
1107.04
422.727
820.873
1252.3
372.827
402.294
614.157
716.451
44.5094
462.216
280.704
618.819
675.367
1011.62
540.158
236.277
774.449
1330.58
1132.63
583.328
1262.97
523.021
903.705
342.209
1132.27
541.398
-27.4863
1148.29
558.337
188.277
1021.84
239.478
244.602
-1.28548
1451.09
883.321
745.596
187.247
726.818
297.802
1153.58
505.59
1041.14
86.0618
72.0893
651.542
760.772
705.145
585.713
982.296
800.982
1147.89
29.3753
1371.74
832.534
1030.3
794.701
1642.45
687.366
140.136
504.191
418.607
138.312
18.419
796.75
267.473
613.578
135.819
255.377
29.8246
532.512
313.973
90.8587
1240.71
171.406
1401.82
181.698
778.626
1167.59
953.57
-13.7166
431.38
931.143
823.669
74.3742
1109.81
2390.92
661.9
85.9708
1122.23
77.3335
579.831
64.8957
614.659
1646.18
335.976
390.111
30.9015
648.094
1043.5
1064.59
100.966
216.571
596.017
697.537
1593.96
677.092
39.2414
147.655
1267.97
1373.75
106.728
610.789
1189.58
248.452
229.576
359.208
939.705
1050.14
949.204
904.869
1216.86
803.993
1927.45
397.797
328.343
264.462
157.521
65.5626
253.708
667.851
555.069
745.488
832.857
53.342
801.34
1030.96
912.507
939.31
798.477
1343.69
1022.33
610.619
610.435
160.12
1221.63
1173.47
202.957
17.1404
765.814
1189.63
2612.83
90.6589
521.417
847.222
437.117
1414.91
1233.83
64.6268
67.6228
242.16
390.935
518.909
296.727
112.309
883.555
695.749
276.96
879.91
448.49
632.196
606.915
262.21
31.5393
1404.7
685.064
1146.78
98.3263
529.728
385.959
622.687
330.84
496.912
47.6073
858.821
190.244
707.787
258.547
1700.23
65.1511
1120.79
534.135
1160.14
1346.35
552.433
1095.91
2109.33
764.372
607.051
-1.25869
1052.56
480.401
1048.02
-9.42095
1712.46
1047.07
115.095
812.685
1150.1
721.034
119.076
308.778
580.246
584.574
251.906
98.2957
12.552
65.4298
556.603
485.466
1146
1204.65
875.894
578.926
34.7375
526.688
49.5913
2012.76
680.2
178.799
144.8
1108.46
201.801
20.9593
29.7168
746.832
150.073
220.551
266.476
1030.34
679.868
670.679
267.657
1347.95
398.046
355.376
648.392
922.795
1310.1
45.4953
736.814
1673.21
1148.92
1590.85
57.2757
898.838
783.423
961.78
396.429
545.908
74.8486
809.2
512.718
13.1798
138.587
14.8363
1084.63
166.585
1078.66
60.9105
263.63
1709.95
1445.57
184.585
25.9323
727.728
174.307
971.677
9.86545
618.823
607.416
-20.5148
520.961
172.024
231.194
615.316
580.593
33.5678
514.086
102.009
1043.79
1132.11
1271.78
131.958
1118.7
338.672
443.341
1366.23
330.262
972.528
681.901
1128.49
275.888
33.3541
1289.83
649.638
1190.29
177.803
104.437
360.902
1041.5
584.465
483.065
671.706
856.42
229.73
1408.77
974.707
565.366
890.911
897.365
174.716
87.0091
779.196
249.184
366.85
304.134
61.8804
1315.25
1628.18
187.105
1730.42
922.818
935.776
1042.74
301.816
77.3663
2010.97
557.389
1268.68
759.301
757.961
44.5371
88.1483
175.981
40.7908
1055.43
272.603
1337.59
800.722
27.2753
225.851
454.558
29.8138
116.713
720.159
975.519
1135.44
539.362
289.396
412.566
1067.92
1277.59
115.204
159.573
633.794
399.49
52.929
1126.39
118.56
600.504
1154.27
-55.3777
383.617
547.065
813.35
135.016
208.962
1035.99
699.731
1229.23
342.084
1541.39
1191.98
319.457
271.774
667.184
1128.1
188.169
377.576
957.7
127.107
391.412
584.856
923.326
452.008
589.002
388.45
565.385
311.796
601.135
461.923
1000.57
1352.27
338.787
915.787
446.007
484.113
634.013
1326.02
1117.65
549.218
604.45
132.506
451.714
931.028
605.864
842.454
965.987
150.406
66.3225
359.959
207.088
124.95
154.471
487.925
831.781
444.744
2007.14
831.122
126.058
641.312
972.859
1135.78
467.352
150.609
191.5
93.3128
911.48
56.8443
321.972
247.211
821.433
64.5275
367.248
60.6918
394.715
726.037
115.658
171.602
842.382
740.866
28.5378
1977.03
1140.11
6033.86
719.105
598.385
1343.98
724.585
536.361
182.488
919.794
343.381
84.4774
210.355
82.4494
1060.57
997.912
458.401
485.719
200.318
184.283
447.393
523.386
448.372
1170.89
684.623
41.788
144.938
344.546
670.596
324.039
432.064
173.881
353.355
498.356
594.954
563.461
520.891
1243
893.06
478.172
426.169
536.946
1058.24
429.087
133.507
228.195
991.482
43.13
679.178
3492.84
170.121
170.608
607.887
833.591
560.617
599.404
78.1923
1031.49
285.214
1288.37
946.907
1271.02
623.904
227.04
1850.06
20.9289
228.709
759.491
210.118
51.4026
620.16
128.281
848.386
573.302
123.694
877.146
508.813
269.495
99.7964
331.561
750.084
227.611
896.632
673.345
107.582
558.372
683.06
44.2944
42.9841
602.356
1349.59
338.572
170.171
16.9359
3946.69
1337.21
1007.28
266.193
964.136
354.233
346.719
917.893
185.446
849.449
851.715
861.74
809.941
183.39
2240.46
1180.81
250.536
781.844
606.806
1095.91
1064.82
691.294
1079.13
1332.96
712.889
532.989
176.68
734.94
81.5013
190.822
158.937
1040.23
312.735
621.37
1305.51
1113.26
1263.5
224.015
399.731
957.534
220.743
372.163
400.956
884.403
1697.45
1237.61
376.826
1349.33
639.046
431.668
331.268
454.843
325.369
484.546
65.3643
321.748
1338.63
1298.47
406.358
469.288
992.91
170.412
815.003
98.5655
624.288
140.392
471.209
240.283
135.058
893.919
921.135
1052.9
1157.66
135.758
-0.258774
1250.31
94.1039
74.5836
178.505
-43.7667
189.539
268.522
387.698
9.93498
1033.97
1181.74
683.557
819.894
919.723
90.7455
250.593
59.3686
1056.66
1359.13
356.875
1092.16
114.251
584.242
301.376
37.1028
910.495
99.98
604.227
1299.34
557.36
97.5431
900.081
24.3007
600.006
603.516
-6.27428
65.6183
1448.98
1119.68
795.99
22.5561
871.407
219.194
212.741
104.027
317.255
1378.29
547.053
1271.11
744.056
724.934
1298.13
1454.62
743.736
79.6648
60.1174
404.21
770.6
462.503
652.53
327.725
376.352
1108.07
939.651
33.0366
793.484
903.431
391.985
-0.957646
638.724
24.004
1063.65
246.663
348.64
1739.52
216.072
35.4932
-2.27037
344.052
264.305
957.554
142.273
301.269
300.926
491.946
417.304
849.75
1316.52
485.078
272.33
524.757
362.606
1044.35
961.778
226.732
596.662
28.7943
1259.72
814.028
104.58
522.699
414.761
102.009
41.1606
967.74
894.107
1290.52
501.15
1.75516
-24.8973
396.354
1137.59
832.695
1122.99
796.366
381.114
272.983
1041.44
755.807
984.159
477.208
65.1863
564.471
628.516
696.78
97.878
11.3888
-10.785
299.841
1020.18
622.683
1021.22
392.085
287.861
180.535
578.577
1506.61
167.313
497.498
82.9292
675.637
1033.2
945.088
1344.34
286.45
607.038
177.716
369.017
1957.55
803.567
1140.46
5.47695
943.53
192.396
18.6418
334.08
448.906
197.062
930.292
-30.8961
192.955
1027.44
305.032
712.172
693.501
163.81
55.8056
923.495
69.408
914.176
210.686
644.357
-1.60266
1058.55
-32.8468
1370.45
169.07
1339.8
682.438
444.514
508.186
1115.52
685.981
80.8072
593.008
6.92984
1002.46
556.603
856.531
214.585
436.287
-33.0284
1544.07
27.3694
-10.1739
327.931
382.78
256.598
2170.63
876.038
248.205
51.1549
1241.39
217.292
158.919
799.252
1075.03
1210.58
145.307
723.356
619.454
192.957
64.6893
105.901
43.6414
87.0579
1253.58
749.186
107.811
600.308
142.768
602.857
16.8836
574.549
33.1546
1134.33
728.429
920.867
469.119
1774.3
93.9437
174.105
134.127
78.2915
803.343
178.016
1464.25
-10.6662
2240.57
437.361
1420.77
555.724
1200.72
811.534
1262.74
459.687
28.2717
833.084
772.958
1010.9
-14.5114
157.56
1066.35
1604.52
1729.62
342.685
371.054
594.711
821.432
946.422
45.8886
75.3443
1321.44
461.12
749.597
306.182
738.727
213.253
647.236
408.381
143.021
1288.29
573.395
55.5092
592.979
393.435
632.9
1207.96
896.73
371.097
587.193
1259.8
492.767
1016.42
381.679
1208.24
262.927
754.78
360.095
87.6751
229.014
1089.54
481.263
193.455
384.328
242.214
998.868
441.099
310.948
325.122
217.548
1149.21
810.726
292.69
504.748
185.023
1352.94
594.6
332.18
203.871
578.186
272.328
793.365
350.168
1028.54
835.659
115.785
160.326
290.335
274.855
72.0526
674.223
46.9188
111.792
262.188
1622.5
296.128
753.702
295.092
179.422
191.651
1547.14
748.716
816.252
1403.5
26.7576
326.605
15.9971
978.015
823.283
1077.44
1361.19
1144.39
677.178
161.588
865.64
410.37
831.552
40.132
355.413
102.496
436.035
417.435
90.9652
1551.28
627.097
452.431
84.2402
122.185
1033.39
104.016
-15.8466
691.534
1267.43
1337.85
244.405
63.9137
-9.23684
1913.39
5540.21
1043.71
268.449
-10.3949
604.278
257.507
470.291
-13.4947
319.491
1065.66
11.1785
925.669
185.063
383.091
162.41
408.177
340.87
611.015
511.522
1234.08
1369.62
227.067
329.487
509.277
1141.38
365.78
1068.9
1048.61
87.1106
1169.35
1449.62
282.063
557.136
563.071
183.484
138.241
832.037
64.7071
88.6882
576.62
444.822
155.564
981.221
511.969
121.236
307.892
262.888
236.487
99.0892
856.113
566.465
707.267
158.599
159.261
986.513
133.19
427.805
654.355
684.951
1124.11
1182.18
1268.86
685.674
225.942
623.35
605.387
1154.81
2.87496
1066.9
387.535
156.645
1115.13
698.933
698.87
102.867
688.723
34.9944
401.848
154.341
44.6729
507.891
34.6442
1205.52
24.5815
-31.7592
294.199
935.504
762.354
695.962
835.466
367.152
152.391
32.6683
121.745
472.986
441.567
634.208
990.847
132.246
490.058
257.357
868.119
117.954
360.499
-21.2452
733.318
466.174
223.288
426.608
1025.65
336.772
316.484
313.534
715.383
1234.22
1718.04
1608.88
631.117
281.9
237.973
50.6749
675.529
457.306
714.036
951.626
177.95
383.072
19.2376
488.146
307.399
693.075
151.201
448.246
500.107
514.448
28.2583
314.255
380.794
458.728
676.892
666.931
747.418
587.327
272.917
267.957
589.211
210.413
353.84
324.333
770.007
224.174
313.033
566.352
171.541
281.664
1411.06
1328.32
372.163
283.045
136.713
831.929
766.286
134.134
42.1699
1256.89
977.056
276.414
809.292
167.383
342.973
40.2664
785.615
266.336
364.606
589.364
1041.75
809.343
209.304
66.1389
908.668
7.18151
358.516
1031.51
391.335
1024.99
83.3271
159.08
179.15
1292.94
1327.66
22.8914
940.906
976.378
636.277
445.701
130.674
423.427
279.914
662.789
419.254
874.721
1218.42
848.273
528.081
315.221
686.612
282.474
1004.02
302.652
1210.4
1228.94
161.96
996.975
432.129
760.339
1433.85
334.314
1395.87
1196.08
96.3794
357.531
549.971
619.914
388.905
939.496
253.557
311.73
138.398
1438.96
250.951
53.5026
333.176
1355.82
655.29
100.33
110.855
1591.84
71.7128
-13.7282
67.3927
-16.4179
518.675
601.677
50.6263
118.163
726.029
260.079
661.126
624.132
1657.36
1146.56
821.631
22.1671
1906.2
1558.93
149.407
109.454
639.413
340.092
99.7292
788.821
14.1228
1093.48
228.653
40.8303
131.098
911.559
1087.46
55.2366
256.799
449.446
1320.62
738.727
447.634
82.6062
-9.95881
504.482
848.56
1442.61
-12.7639
312.733
48.3909
956.518
5991.35
261.249
81.1026
658.103
628.729
554.391
1045.37
431.155
5.38844
718.821
685.194
172.478
970.83
346.32
1232.08
66.133
695.439
42.2278
102.043
654.83
75.4438
69.479
972.644
952.35
678.273
230.499
679.044
428.243
29.959
119.498
1142.62
387.095
1007.28
745.65
472.011
229.919
8.04281
1727.64
720.211
426.942
312.841
1.11403
1098.04
145.121
157.824
121.939
241.744
248.345
333.257
104.437
66.4171
935.466
174.689
762.366
811.939
55.5588
646.811
107.353
590.097
821.406
769.731
612.342
201.453
513.25
960.952
606.114
642.776
1193
115.66
296.295
-2.47557
1475.62
310.783
2333.64
1826.8
550.908
719.175
484.044
925.825
794.256
826.085
373.717
336.075
549.864
35.6989
735.163
759.09
1906.72
1116.88
140.859
283.822
374.161
1369.76
728.573
1105.72
369.518
66.4557
471.776
1064.97
124.727
325.177
1809.51
1402.32
1681.56
623.195
234.011
617.136
1115.68
919.501
754.668
1128.14
187.911
137.211
753.214
356.35
326.447
1250.46
1431.86
680.78
45.1999
548.03
177.881
64.5625
149.359
755.086
152.819
1284.3
2321.74
251.192
981.977
317.729
164.846
40.3265
57.1755
388.47
589.308
659.497
508.369
73.9772
549.153
651.845
1196.93
540.076
14.7242
242.709
672.937
685.32
118.425
957.256
1005.96
757.477
1039.87
1054.76
624.561
1243.25
916.384
396.182
1193.91
-1.35631
1838.76
1340.87
438.199
736.149
545.473
172.18
1112.38
327.248
1358.76
10.3712
124.243
318.477
841.059
400.274
536.044
1060.63
1139.28
186.951
252.792
786.309
120.881
1108.24
105.874
140.25
695.869
452.561
1370.44
808.104
873.533
1255.72
50.5701
1250.71
917.102
1076.06
87.6906
444.776
187.039
2138.14
701.493
523.674
464.7
1048.32
62.0212
1363.22
1186.16
782.825
906.236
165.844
181.816
158.032
986.186
149.813
660.35
962.639
132.522
993.813
1084.62
200.799
458.468
52.0679
1098.58
13.8221
44.6052
283.128
1582.17
762.735
544.172
403.418
-28.2577
135.841
138.837
1670.2
623.319
127.772
297.77
658.318
257.617
437.128
85.8051
847.667
246.138
580.678
179.751
303.424
244.657
1047.2
338.362
209.75
548.102
383.551
798.849
1430.92
303.884
491.761
1063.09
716.856
196.167
67.3927
392.129
321.898
609.173
361.721
805.945
1005.27
-36.0236
1474.96
658.487
936.664
73.36
172.117
1108.93
173.173
1360.93
19.6271
485.887
579.49
215.795
298.336
371.379
489.204
1138.05
529.289
912.515
130.155
1069.53
99.163
344.911
158.363
1037.86
549.806
245.342
520.249
853.771
1737.23
294.079
783.817
516.218
754.203
1123.57
581.864
699.102
804.84
1012.03
848.553
102.987
109.458
195.4
-42.2149
313.021
65.2624
1453.68
206.492
723.121
2302.31
116.339
1101.36
725.622
205.756
1039.69
613.174
272.484
880.114
1195.62
429.915
2487.4
296.408
17.783
717.435
273.255
892.175
443.44
432.973
80.9691
975.515
201.08
1.76006
65.196
70.4382
632.978
526.406
417.118
741.197
196.164
315.641
248.044
514.42
286.427
17.4573
858.341
158.333
1025.33
845.304
7.46659
212.479
888.991
584.318
945.213
1432.41
548.734
528.321
744.596
962.205
740.187
1610.54
635.485
384.957
140.436
312.157
1566.75
1456.76
660.098
818.855
1652.3
1288.82
750.184
104.48
221.414
960.717
1247.72
101.903
1377.07
652.319
92.2887
80.5753
304.092
207.875
133.967
84.4894
105.353
844.459
221.475
42.8965
776.488
196.268
176.027
287.253
206.618
488.23
1306.78
165.553
288.324
698.867
2301.03
796.304
1272.35
851.701
582.202
69.837
417.047
646.838
681.042
770.74
1050.44
1046.99
284.784
696.711
1193.88
397.399
371.831
1011.58
930.992
31.4904
703.565
241.433
1017.89
138.384
1451.29
534.465
-36.5949
870.071
806.252
430.875
221.5
101.514
759.452
685.981
725.758
116.414
150.728
41.074
19.5849
153.107
685.746
1023.25
740.339
62.7852
252.628
294.933
479.6
205.344
410.389
926.26
282.835
407.522
694.233
26.792
115.078
571.49
518.74
428.187
207.955
1137.44
593.609
-1.0929
1088.2
621.821
949.942
1179.79
697.992
1032.61
1132.55
1043.22
546.807
79.1785
1799.26
1281
83.7332
1521.49
87.3263
820.661
41.08
232.847
334.208
554.039
588.183
174.336
774.45
1306.95
307.42
177.859
3222.57
325.197
248.456
430.519
910.863
783.326
2697.79
523.836
561.299
458.123
182.547
1608.45
103.962
502.302
681.83
1140.71
1340.91
809.744
482.921
483.867
310.703
48.3073
980.491
4945.42
141.052
1374.43
856.689
977.291
781.303
1049.46
737.112
51.178
763.801
979.263
171.861
187.47
149.543
750.449
748.293
364.567
191.936
405.279
2120.3
1319.48
611.27
592.066
33.4638
794.593
186.165
393.208
945.485
807.696
610.504
394.873
979.299
205.181
57.8681
410.167
265.864
968.577
4.31773
443.051
290.135
524.611
924.783
80.8091
481.472
137.625
1108.63
347.629
386.089
128.047
1149.23
346.59
1711.7
156.791
-0.536446
444.712
1776.15
341.354
282.305
648.021
463.598
53.9755
834.386
599.846
178.496
148.042
501.069
997.497
987.486
1381.34
1136.81
1370.28
833.752
915.909
624.585
1016.61
307.817
1103.42
490.104
845.792
193.587
484.144
799.944
685.749
1066.02
734.46
149.08
765.649
981.865
98.3263
510.987
556.499
238.503
964.274
496.912
191.91
208.984
1180.59
926.237
176.237
669.907
80.6189
1083.23
550.576
7.41006
47.614
424.428
276.764
648.771
465.722
168.813
694.69
195.261
916.027
1435.12
1377.79
425.177
1474.56
2.37081
585.453
203.577
950.117
1325.72
1135.82
281.628
80.8905
218.933
65.2335
463.014
14.1722
132.345
1254.13
1215.4
330.39
910.682
1264.6
166.016
140.616
134.777
1305.77
520.784
557.673
1545.17
10.6315
752.299
0.667676
664.346
968.588
797.069
933.304
142.924
272.121
365.661
1030.84
554.694
1097.04
624.747
481.245
1082.02
575.961
1037.87
946.238
1327.65
1641.61
1494.35
2183.46
194.19
954.674
1367.95
256.213
769.429
17.4766
1184.84
147.939
857.126
25.6064
475.476
1231.82
451.182
26.5108
657.119
676.132
-16.489
26.9406
293.856
-10.8178
-1.72965
583.294
2239.5
461.713
1608.44
1084.94
73.9971
970.923
896.209
426.542
881.147
503.917
587.207
705.17
52.9442
1234.61
596.926
630.275
609.707
25.9544
114.159
543.159
472.09
1955.68
1009.98
1132.81
269.233
273.515
594.576
1297.86
1097.23
923.99
804.008
612.421
95.4912
684.531
346.754
323.883
164.32
161.514
773.721
326.235
734.045
-37.1229
115.8
902.881
20.9693
80.3486
471.93
1316.09
47.5957
34.9106
266.083
128.191
155.679
528.792
325.13
651.842
381.951
172.534
571.356
911.85
194.189
599.765
459.53
598.828
661.431
77.9344
974.576
325.993
972.484
333.128
153.467
827.539
488.198
694.072
471.317
715.589
577.803
228.655
220.177
1434.16
2033.74
1499.47
403.024
573.81
1189.64
769.051
1038.07
1222.7
917.14
591.492
263.143
116.073
316.183
1204.21
1936.84
1386.84
948.888
-5.19538
974.402
313.647
653.419
36.9449
9.92831
44.5094
26.5108
372.26
636.776
19.1183
85.8347
217.818
963.729
1155.12
1003.53
65.7488
144.708
260.831
828.13
1745.38
1270.11
483.374
154.543
86.6774
968.49
1299.32
294.787
79.3462
372.657
903.141
685.588
918.118
-17.712
818.123
412.149
222.015
27.4783
1381.09
150.422
1372.82
497.383
980.635
754.338
1758.2
465.632
385.222
106.651
234.779
432.04
487.01
146.746
710.124
89.2896
101.618
809.418
364.862
633.384
464.335
295.968
618.812
437.432
804.917
550.121
1414.92
150.492
775.631
354.975
577.408
76.9702
27.143
1032.14
165.706
37.002
170.452
556.489
661.163
886.256
1005.06
416.006
515.622
203.27
96.395
1986.98
458.99
537.184
152.103
73.6563
266.845
347.709
356.911
1321.22
139.294
68.7081
1489.46
1166.14
584.864
143.442
85.9532
16.9484
705.768
387.751
181.635
1392.89
-29.3612
301.04
-7.77001
463.355
1205.09
591.234
48.8009
270.731
817.127
110.586
471.866
742.044
309.718
651.19
131.236
501.92
169.942
362.039
766.225
177.116
1253.9
821.199
507.48
91.4108
1126.67
84.0967
813.01
17.6107
231.688
372.905
403.678
359.952
139.199
163.349
231.427
-4.08085
972.281
41.349
1309.74
703.829
269.152
841.84
424.54
720.196
766.379
1020.97
231.608
50.6611
1376.05
452.38
1486.27
510.07
153.534
95.308
967.65
1388.34
686.864
72.1255
506.493
768.749
596.053
348.547
236.841
178.72
442.625
573.074
131.868
180.533
979.769
523.456
636.118
873.246
405.52
672.967
357.234
506.772
1026.87
524.204
240.942
75.8892
807.754
778.347
1190.46
566.646
57.4655
923.378
842.014
243.16
212.043
325.409
121.408
802.478
212.473
681.788
1405.98
776.008
281.569
301.715
225.581
1079.96
83.3674
414.574
728.267
-10.9089
80.3778
442.904
138.172
985.624
54.8692
647.423
296.573
775.461
692.504
407.261
292.913
-4.9868
21.6191
889.211
361.77
81.4504
376.721
528.503
1217.74
798.849
133.947
350.502
447.572
-0.598158
287.686
489.279
1067.63
585.067
1800.59
767.949
102.837
893.595
920.663
224.191
1058.81
566.722
789.113
360.338
474.444
831.128
734.301
98.9667
641.984
868.853
449.84
1213.52
1160.6
1218.03
258.225
2094.43
582.896
1268.65
164.762
394.972
303.392
1207.97
216.458
280.497
645.477
1378.36
470.086
369.21
272.651
405.293
84.7146
851.045
-43.0036
445.998
111.253
790.465
238.629
539.364
1066.18
858.914
795.413
837.639
206.869
20.7917
166.079
673.564
680.167
366.783
192.217
486.31
1088.86
1183.15
450.203
1255.51
131.863
-10.0008
85.6706
291.038
29.5169
56.4958
872.636
157.016
620.693
-9.74271
1362.91
221.633
1068.07
889.216
744.161
900.681
9.995
670.406
140.42
358.817
388.402
187.005
103.662
384.742
420.426
636.9
46.6923
929.217
57.9218
318.184
465.799
71.0693
360.696
1219.38
998.778
420.795
-14.7076
71.9701
21.5777
421.055
730.812
84.7817
854.133
798.453
944.556
1982.86
38.2471
745.462
1176.49
1387.5
145.808
201.315
1105.38
412.566
1032.31
157.778
465.655
184.162
545.757
922.318
1014.23
124.003
64.1734
1034.98
699.249
1052.15
569.561
334.428
1155.73
759.003
1076.42
95.4166
1204.28
851.897
3077.19
588.928
297.827
834.417
1338.93
656.752
782.041
1162.68
75.967
103.977
856.523
345.694
333.618
-13.5176
-31.9453
347.465
583.332
521.879
476.065
989.177
190.557
562.564
1047.33
238.96
1060.87
762.156
508.23
37.0896
1161.5
562.574
252.664
999.621
126.74
266.083
898.432
236.263
212.287
622.496
332.626
-5.95492
33.3744
1145.17
1274.13
420.845
509.032
236.517
670.042
688.337
269.752
987.237
893.153
1027.05
46.7576
1328.56
14.5366
415.836
55.4235
330.776
957.343
242.345
163.062
1126.81
671.297
193.247
-11.1445
616.538
457.981
274.297
1229.73
290.09
872.124
850.459
162.878
366.252
808.444
1317.65
925.076
782.259
48.6068
47.9135
493.806
993.287
171.15
174.715
350.338
1280.67
279.794
80.1166
88.3549
1826.54
271.334
249.628
18.3683
1006.8
616.712
534.568
1160.74
221.633
305.326
377.596
1325.12
631.965
573.8
595.746
589.081
865.309
125.427
126.084
639.927
787.578
252.597
396.401
887.022
321.101
346.42
562.06
458.826
2083.79
741.285
486.85
1009.28
497.502
55.5893
779.513
34.2298
149.055
1031.02
547.983
111.068
1140.4
1180.05
1079.39
1452.85
766.052
447.928
1103.92
0.765806
895.384
747.82
740.946
837.339
108.374
93.9747
627.515
28.8696
517.598
1211.53
587.087
-10.9669
1374.05
-9.05612
-20.1595
7.71862
139.484
44.8221
879.781
1050.78
151.882
676.167
465.473
1068.06
700.159
478.957
333.553
1430.38
891.906
845.662
-4.77271
913.499
212.53
1092.48
357.57
173.314
190.472
305.003
933.549
102.44
305.104
451.44
1366.26
626.942
1065.37
115.184
402.958
1536.34
123.602
900.314
506.887
1244.43
756.793
14.3944
37.8259
299.582
1262.2
93.8506
535.394
86.5654
172.022
216.973
139.035
996.767
286.397
1604.7
329.801
379.316
257.265
384.489
970.434
1009.76
110.689
876.829
685.088
336.618
1392.49
1767.63
977.389
37.3673
460.624
173.512
155.609
161.076
306.891
145.97
1048.68
1080.72
43.7712
722.442
691.226
1413.96
528.982
290.862
-18.0316
883.031
1671.28
8.1797
92.4515
563.029
1259.3
51.3215
946.58
27.3982
1788.63
155.429
724.729
437.719
310.147
753.406
467.253
-31.9713
795.282
46.2212
371.623
402.456
190.476
85.801
75.3403
1413.75
175.79
457.699
2234.03
229.096
1459.89
225.381
595.806
647.461
397.458
577.548
674.457
437.282
113.809
93.5683
975.384
118.536
869.165
190.254
30.5736
645.237
1207.53
541.323
816.933
814.373
1311.44
827.493
219.12
175.163
1088.2
708.298
1051.85
225.892
360.106
154.429
420.289
1135.61
146.626
265.676
626.039
615.459
321.923
479.342
1154.49
669.732
1154.06
1209.56
55.9003
1317.74
39.0581
662.901
531.119
54.7039
306.359
86.7109
1289.2
283.262
255.233
281.424
6.07739
234.331
652.669
2.09642
1069.02
1291.08
283.828
1082.64
1276.08
176.245
323.28
689.286
819.672
82.2982
773.186
49.1966
29.836
2238.09
594.928
2069.8
712.7
418.677
1253.65
1384.56
184.558
29.3018
18.6747
2007.01
162.574
-27.3298
269.232
494.384
815.288
444.056
990.447
526.289
534.414
81.1019
147.703
50.1304
585.801
311.432
199.655
812.374
629.761
493.745
989.541
610.546
672.704
851.588
127.933
1044.74
24.0329
347.978
392.024
584.44
984.032
644.09
963.628
737.99
1198.98
553.204
683.798
173.953
1214.89
860.94
861.374
121.78
598.581
815.35
678.93
135.238
122.731
27.7783
361.336
522.984
1422.18
694.458
27.3973
341.144
302.109
1221.02
782.04
974.4
340.684
546.451
161.231
95.4834
942.499
786.652
968.685
128.512
523.805
184.92
4.54618
1848.76
953.595
808.313
121.833
570.211
37.8629
1199.62
-3.64822
202.369
1528.05
823.06
902.909
111.253
401.672
779.244
1399.76
1271.21
261.304
565.899
1122.03
591.393
778.664
938.939
152.409
381.114
1241.88
556.061
382.867
704.181
1145.33
317.913
200.119
360.524
800.653
135.077
354.658
504.114
26.9299
148.96
93.8598
118.471
523.994
64.0538
269.356
213.509
1020.01
203.269
716.364
120.913
36.1958
988.191
23.1242
308.938
573.305
447.582
770.067
239.035
160.762
1197.38
949.152
1524.86
87.9822
911.293
1234.14
438.816
765.375
-12.6201
433.872
51.8641
549.028
31.4179
597.854
1873.65
353.779
97.519
804.664
25.8682
991.652
134.636
27.5925
221.898
901.782
72.1009
204.777
62.2479
936.873
541.883
2342.94
69.6547
9.82552
112.517
945.023
658.02
1277.04
801.07
1677.13
432.915
768.45
375.754
149.555
1508.46
278.494
150.996
333.553
635.779
137.656
358.775
549.656
753.275
835.457
1297.75
248.381
1340.86
1006.45
635.342
217.305
1050.24
665.79
64.6069
670.968
46.5217
653.451
783.704
546.959
636.262
1000.9
648.785
1300.21
733.114
806.345
-0.696617
278.116
897.809
19.2584
764.925
381.951
58.2156
610.712
270.919
660.832
1103.89
232.768
319.592
1481.07
239.766
869.17
102.297
234.32
119.846
280.654
496.421
477.088
70.2809
158.22
1698.57
795.195
695.297
388.843
654.544
155.929
170.759
485.483
1547.95
3171.63
574.148
594.424
704.258
825.273
51.2221
685.541
408.381
446.837
2782.92
28.8327
571.767
19.5145
-23.0232
814.406
538.784
781.517
85.0112
-4.37863
318.055
354.756
1366.47
5.21621
562.597
707.227
402.552
472.691
11.3888
425.872
-20.6243
264.737
658.588
590.302
59.1895
904.642
476.205
286.131
549.831
322.027
349.004
255.675
338.79
640.864
1034.52
685.56
436.279
456.97
626.593
999.655
632.177
1389.45
1221.98
344.921
1100.01
22.7932
88.9192
248.81
543.546
8.93163
637.208
566.295
847.941
721.027
105.444
85.3713
735.597
808.756
706.352
100.78
139.371
70.8458
852.378
418.188
164.621
368.673
128.195
30.341
11.7483
365.847
779.451
79.0707
523.179
96.0326
293.359
615.597
2.73966
236.166
22.0897
695.192
1198.29
928.16
527.501
110.622
-5.95214
321.741
749.971
524.47
1234.09
266.265
391.091
1707.63
31.4674
363.15
408.901
292.851
377.865
601.541
375.567
50.7308
107.34
831.128
1555.14
998.518
468.636
1272.26
76.0164
479.047
1259.44
315.227
224.015
886.988
884.163
822.776
708.303
224.432
-7.70308
-0.798453
540.671
182.582
849.878
91.5246
244.219
82.4775
321.376
1019.99
47.2333
1218.11
776.572
1171.97
1089.18
57.7056
19.4241
416.665
265.75
363.403
1095.05
553.659
924.636
924.092
57.3833
1147.7
314.724
929.002
547.654
1356.71
1627.37
1633.56
1082.67
414.727
520.522
217.666
301.046
106.416
300.228
350.078
71.3589
905.164
77.5297
105.441
-3.89485
1376.47
933.441
913.075
265.373
665.629
421.458
922.665
619.807
372.804
988.503
805.446
1001.65
187.482
664.285
534.143
451.666
544.954
179.824
934.047
692.027
529.375
479.813
220.81
1080.74
154.018
65.324
799.306
138.828
9.72873
1182.14
650.656
292.118
130.85
542.102
785.978
413.472
5.58766
914.675
176.468
761.787
1382.73
987.274
520.757
1333.62
865.882
618.826
428.288
1943.96
903.186
216.995
190.378
489.193
1279.83
1238.3
1373.48
132.26
848.018
-28.7239
628.48
737.434
749.322
326.678
1109.47
182.695
126.058
1070.47
738.601
470.491
270.549
187.752
766.103
334.267
109.318
453.157
736.343
90.5471
581.77
935.09
1047.78
1125.6
727.911
50.0653
398.364
246.429
1034.52
199.261
313.396
986.437
302.968
29.4486
480.319
779.143
532.509
544.675
788.576
684.412
145.007
175.79
1179.21
281.254
101.659
1248.12
662.238
96.0708
62.7527
959.678
824.994
776.993
223.349
1307.89
1366.82
752.865
142.294
129.832
634.304
1057.44
183.257
743.103
864.533
2345.02
843.965
61.6848
657.477
249.077
495.782
91.4218
558.326
133.934
26.7335
87.2113
405.083
561.101
795.102
259.584
670.306
652.624
805.407
170.641
151.826
82.5556
44.5583
266.185
961.027
31.5375
140.826
462.597
291.836
102.086
19.1444
483.349
1420.82
-5.26231
892.37
118.521
292.427
1252.1
637.985
1804.57
1393.28
913.978
590.168
571.596
1027.07
799.293
984.889
225.791
352.4
28.9766
552.884
283
852.301
38.2437
1269.24
782.374
644.731
1013.54
563.496
641.275
436.389
304.553
309.368
344.24
738.74
923.523
906.63
781.84
696.916
29.6502
66.0891
298.721
-2.57068
1013.84
1192.66
264.761
382.615
838.624
366.984
1084.73
114.438
323.98
653.229
214.804
455.462
609.456
156.548
231.988
197.875
1169.48
578.992
41.0732
299.395
2085.63
471.466
1170.36
634.695
587.381
83.1266
20.3101
62.4348
1265.01
139.592
815.6
405.017
1000.85
697.123
66.3014
1167.89
94.3867
137.429
102.706
472.099
641.523
954.709
1048.32
631.737
385.345
130.084
86.0881
1024.58
475.201
493.806
745.91
77.4468
1160.47
442.167
133.737
808.966
225.446
1481.92
7.7701
72.4099
127.031
-22.1112
373.643
846.706
1053.65
1561.24
605.783
18.7311
1923.48
1078.08
893.783
53.3824
373.096
426.542
466.435
158.046
265.608
162.909
538.727
658.268
1124.04
235.232
757.681
771.833
71.0551
1109.13
777.563
372.094
805.005
792.585
428.162
1010.02
118.563
47.1366
450.531
397.8
835.76
597.928
762.842
840.347
293.812
171.995
307.414
2329.1
126.353
209.574
549.373
37.1841
342.436
51.3584
367.673
102.086
45.4815
37.8851
686.913
418.782
412.329
535.584
379.324
512.117
298.865
75.0145
172.084
61.246
541.95
64.6723
139.966
446.386
841.064
439.987
1666.4
681.924
739.921
148.548
203.143
387.235
1101.92
589.211
567.973
221.658
168.972
713.062
533.776
102.715
1351.32
548.868
777.024
790.92
1083.59
55.3488
129.865
946.007
317.815
425.474
35.5132
961.24
278.78
1030.53
1423.36
1578.76
684.702
576.264
74.658
823.306
148.07
1022.28
1269.24
405.18
153.892
474.239
554.694
53.1829
1052.03
163.389
758.606
692.214
180.533
226.395
352.159
484.101
70.1497
303.53
815.94
191.332
747.04
461.794
100.665
398.364
8.4228
91.8609
292.964
572.017
1071.85
887.112
1140.68
192.492
720.199
1232.67
0.273839
64.9137
128.905
701.278
532.938
751.128
161.596
611.09
356.532
54.3384
1415.61
1128.68
548.955
593.113
361.851
684.439
1039.36
485.719
181.577
1426.79
381.8
209.76
675.185
287.602
25.8349
300.824
579.675
748.311
302.36
578.927
730.566
406.498
289.635
245.095
2218.05
204.128
347.944
31.7602
487.754
165.922
1713.18
96.333
-21.9905
216.481
1249.39
573.391
755.697
494.312
730.912
1345.68
255.639
248.834
278.817
614.761
168.297
930.327
908.6
155.819
74.6654
59.4516
409.433
414.673
1163.63
131.462
706.883
122.129
253.454
76.9097
159.79
879.159
214.446
397.147
1610.67
930.844
725.101
481.641
367.4
171.481
865.448
366.148
42.9428
235.391
392.75
146.146
41.7003
1068.07
545.811
1211.5
298.532
433.669
67.3666
1547.6
1490.78
664.61
499.906
498.766
1097.57
267.622
434.574
318.661
87.983
591.881
294.745
1199.05
788.513
309.297
525.076
129.994
710.453
184.415
281.897
556.124
636.869
90.208
73.7519
506.983
248.381
870.47
95.6525
441.271
33.7672
1733.53
910.397
837.621
958.41
7.99322
42.1181
832.137
76.5068
75.3072
464.5
229.59
117.478
-1.51567
865.427
938.489
838.062
145.941
784.899
847.575
1112.07
359.786
79.465
1077.72
238.524
36.5237
488.799
979.778
865.585
902.48
505.284
824.653
519.501
782.486
1824.02
117.952
411.898
244.726
502.311
863.85
54.1917
623.608
1111.11
716.969
1680.42
272.538
120.608
128.363
897.373
43.6942
352.343
838.619
255.368
-22.3889
758.967
1246.96
669.725
249.596
475.622
306.156
6110.08
342.587
978.097
304.191
159.227
28.8327
847.255
124.85
480.535
380.317
985.224
106.009
34.6597
649.037
397.729
245.39
427.965
842.699
1526.83
317.275
415.574
933.559
435.979
145.771
911.174
394.258
299.478
144.73
674.808
1437.87
1532.98
1228.21
795.097
7.65272
2.27922
940.036
103.698
166.283
142.294
980.658
150.795
752.973
66.1809
90.5137
516.004
580.678
449.616
196.603
859.351
901.018
614.548
651.176
31.2265
2241.28
990.003
686.912
727.893
214.142
848.041
237.397
44.9039
387.062
283.888
-33.658
872.306
155.582
121.831
-6.02131
1167.46
383.072
189.778
237.021
800.278
709.941
392.024
82.1906
23.4428
892.203
453.106
613.174
740.02
591.87
1128.68
1344.45
1517.3
783.325
1374.44
815.35
317.235
390.111
1258.41
151.467
1930.41
200.291
1575.27
873.699
135.934
416.597
211.655
576.816
855.672
1349.39
266.023
399.02
1256.7
1104.77
203.197
176.83
1503.93
53.0645
778.648
1518.49
380.817
1591.3
80.6848
251.095
553.559
293.038
335.803
494.363
182.468
1080.08
260.128
741.965
542.197
1029.67
802.031
1254.47
71.3915
996.29
170.421
211.235
692.592
30.9116
464.8
45.5876
237.894
367.995
451.019
100.663
155.821
876.384
586.177
4.45182
535.611
867.837
268.451
1263.11
626.631
150.419
48.579
951.06
1238.91
553.255
812.6
408.882
821.466
458.637
26.1019
817.614
94.5734
54.8182
578.684
831.185
1074.4
409.182
151.517
1081.02
1213.53
4.65166
654.915
239.914
118.083
151.4
421.579
343.716
596.45
160.184
207.691
668.443
365.175
772.263
-0.588477
410.779
668.623
275.842
245.266
1199.07
731.383
594.823
319.345
328.093
710.789
322.645
100.867
711.786
879.057
230.276
718.821
2420.58
684.418
596.508
271.626
29.2087
547.289
72.9946
434.627
284.402
294.022
2.94968
122.755
-9.98324
474.937
862.997
619.353
377.182
1338.46
1096.43
309.191
193.738
545.699
741.74
219.949
782.108
164.752
253.591
240.69
648.358
393.731
151.087
238.78
963.151
229.698
225.814
1115.1
650.911
669.468
266.005
836.512
797.722
473.602
215.049
916.692
1273.96
43.4811
714.723
351.952
959.666
191.614
487.248
827.156
1074.33
321.374
938.162
661.881
571.383
881.436
623.555
80.4498
699.548
23.3589
244.099
400.648
178.625
414.727
536.618
-13.401
1304.19
818.647
307.173
175.317
267.584
120.97
765.494
-26.8696
577.113
206.644
150.93
277.647
341.836
825.087
212.732
216.782
204.2
230.959
987.192
376.789
157.448
44.5612
983.952
789.672
561.136
211.448
504.395
904.877
3533.37
898.034
454.41
313.473
897.517
1240.91
65.9065
283.439
288.679
101.422
41.074
720.486
713.857
295.169
106.451
445.867
68.5989
1124.41
655.053
699.93
683.026
316.751
56.2385
147.652
821.603
933.782
1235.9
93.3734
216.794
182.738
140.702
487.616
151.408
893.511
935.514
159.059
89.6203
283.738
314.974
64.236
600.007
310.137
470.058
448.021
978.029
192.208
1406.71
389.87
390.19
1365.32
1051.91
965.03
402.528
857.546
290.542
342.86
1028.71
7.28945
960.597
366.704
137.605
56.8897
1067.91
189.871
224.907
1603.24
645.174
98.1605
1400.61
107.167
336.941
1025.8
714.641
556.23
479.596
154.265
295.038
749.558
203.121
539.908
883.846
900.326
1056.85
241.22
19.8025
-8.44379
123.72
118.676
305.9
63.606
478.565
248.714
557.156
231.916
120.214
437.853
1047.98
1001.46
486.885
944.674
926.248
841.446
13.6119
788.016
65.7488
99.7307
661.881
514.119
988.998
71.0795
886.955
238.876
375.284
22.0868
6.59544
785.792
1488.64
27.8284
440.246
179.59
492.705
350.043
1547.13
211.624
25.6043
455.299
82.9555
779.896
1053.98
448.4
81.5478
680.212
228.737
99.4222
266.883
812.928
157.002
113.134
357.578
29.6634
1130.33
239.583
229.992
172.77
656.427
1139.27
876.193
546.257
170.615
836.699
920.183
1234.92
606.086
124.185
148.94
957.7
297.647
178.381
69.0722
1301.56
931.558
1019.1
123.27
1021.72
434.547
407.416
96.7548
1137.52
900.306
616.699
618.96
395.734
115.234
239.548
198.292
577.332
1126.08
34.7869
259.781
453.588
671.3
778.738
1083.76
395.314
140.159
776.961
116.253
801.944
245.047
192.23
233.325
627.199
60.7682
15.9186
130.88
11.263
855.485
551.471
693.786
1199.62
783.46
95.5477
598.51
197.122
271.349
66.2757
1147.55
59.8048
896.396
789.791
374.744
176.884
505.285
1104.6
899.433
526.078
917.48
818.019
144.335
216.128
583.261
1662.18
-19.9365
765.863
840.919
268.549
275.02
1046
229.831
137.184
293.058
33.3608
982.437
-14.8481
232.375
647.246
1308.59
65.4456
1290.27
817.249
94.8326
1006.71
183.451
511.111
1422.94
1546.97
1049.95
237.604
8.46951
592.793
708.956
1093.22
172.132
164.758
507.698
664.448
548.257
211.624
240.755
872.682
59.8712
796.038
820.908
25.7982
367.343
167.119
795.467
59.1344
936.122
126.596
209.724
558.992
75.4804
68.471
1553.35
1428.61
502.103
476.628
899.823
436.36
308.702
43.9899
671.42
513.898
194.742
2301.63
1329.03
337.787
931.484
294.723
1823.69
158.224
331.554
1054.07
918.13
442.285
205.278
855.478
86.2822
1278.15
2704.29
155.148
451.564
917.181
815.716
32.7478
519.168
443.824
38.7572
1883.78
80.3166
1026.07
506.145
334.869
419.399
200.107
124.043
1096.09
912.335
525.483
582.8
510.5
790.987
1252.39
974.82
1380.23
483.176
438.173
277.481
117.832
-6.44252
293.515
313.033
-31.4749
443.28
455.953
1491.64
185.136
1118.72
756.966
520.534
696.946
141.631
566.908
149.312
444.952
178.704
25.289
1232.83
557.188
565.987
623.101
1064.96
208.403
84.5516
-28.0111
770.211
411.13
148.735
1329.06
706.132
401.734
105.57
1137.19
1514.08
158.013
191.086
1261.42
1890.22
624.838
159.177
396.768
1046.79
831.138
595.985
789.592
1780.79
469.341
1051.09
1083.52
445.649
1011.33
399.434
279.767
576.653
48.4924
500.94
413.658
332.791
1087.89
129.067
254.429
469.307
35.5787
62.9377
27.5791
1634.38
992.654
512.35
814.906
362.123
50.184
792.663
672.323
693.94
841.492
471.963
96.2318
637.023
1223.45
222.84
214.672
1399.52
949.308
200.38
385.058
574.706
162.945
710.768
248.381
874.07
670.477
179.936
88.4084
79.5742
231.896
382.805
102.238
928.626
173.448
261.013
1391.56
130.938
195.471
798.205
90.5705
1185.62
122.233
1444.73
1038.18
211.336
183.125
25.5774
749.049
295.621
199.661
758.282
601.441
632.342
399.083
738.753
660.446
467.662
978.266
77.5415
33.5724
1976.4
270.936
52.4428
1154.9
1317.93
555.552
521.545
75.7229
99.2257
301.348
332.61
645.87
710.205
206.965
1096.17
1016.95
1182.84
650.869
1209.5
811.474
991.347
195.915
423.467
701.872
328.915
81.1228
658.648
136.632
563.654
725.215
387.046
384.791
566.307
154.955
294.897
1411.19
1061.81
1497.73
244.924
894.475
415.624
32.2137
46.6154
106.487
922.537
986.503
53.6513
1178.75
1192.66
234.776
751.806
1515.79
163.163
796.244
57.2757
1387.97
238.07
472.649
36.1618
498.388
59.8761
1849.55
3.29225
912.463
752.576
252.065
1914.68
216.316
1498.05
589.383
888.326
1104.74
180.405
883.067
348.795
751.6
610.916
1027.67
560.691
799.036
579.709
145.81
953.734
1149.39
1475.61
240.057
149.391
285.785
326.119
273.501
353.003
1003.87
246.84
773.521
125.836
439.727
162.638
510.124
1260.08
651.803
1212.67
24.3533
249.944
313.462
312.822
1570.62
159.701
803.23
999.213
-11.4514
249.875
155.412
292.876
237.002
343.424
865.417
402.642
355.913
811.151
660.7
19.7708
391.535
163.919
467.884
850.727
1211.65
202.684
557.096
677.501
60.9745
1869.35
-33.658
1184.43
1109.05
652.089
13.8809
343.451
722.404
706.193
134.335
352.669
149.657
205.227
56.3693
284.27
1152.91
8.97862
836.188
880.575
453.189
474.635
1183.28
-17.5632
243.594
1009
648.558
3.41541
485.024
666.934
83.6193
37.5452
718.152
-2.74724
690.211
200.411
194.507
951.249
940.687
1364.16
616.112
1114.86
385.259
634.375
241.142
1084.14
233.954
58.6867
693.423
840.493
841.951
45.3592
33.9518
792.7
358.63
174.634
1830.57
710.954
1348.08
35.2398
177.871
24.9548
1509.43
350.382
883.407
622.367
402.211
712.919
207.902
1322.28
323.266
141.165
1004.93
706.411
862.749
668.411
827.801
1192.46
825.995
165.192
-19.4193
303.039
211.536
680.851
136.296
767.574
203.796
104.001
1219.77
267.548
133.849
235.352
1.34218
790.254
458.002
252.687
234.686
814.147
603.034
237.54
294.763
483.545
1000.4
400.672
486.038
686.686
94.3205
3.83981
186.062
131.278
234.196
5.92657
699.865
719.201
857.67
31.6777
110.131
605.651
583.698
151.311
268.487
383.348
68.4299
677.572
891.884
641.451
752.018
804.979
747.505
-0.36868
122.605
1247.26
1511.4
1345.65
568.708
3.78216
466.556
2.63646
897.348
790.258
708.742
70.9462
57.176
946.551
65.0038
452.008
408.155
87.6627
922.395
211.533
500.041
990.004
49.4698
1009.43
665.259
330.59
448.033
69.8582
796.784
-23.4464
1071.63
822.356
316.837
99.0917
317.771
567.128
298.04
1164.18
1271.17
303.485
83.9367
1.09772
373
13.0245
61.3883
372.141
64.6587
-30.598
474.937
684.702
94.6294
488.827
313.56
672.808
742.625
924.296
421.765
301.695
274.297
678.757
1280.67
586.215
359.655
544.288
97.3826
13.8401
852.877
739.543
634.208
457.153
921.093
2273.27
695.889
658.224
709.075
970.136
707.861
401.608
829.743
93.9771
158.617
134.527
-29.6074
43.8072
563.721
1265.14
1124.9
206.138
94.3963
718.261
1225.49
65.9975
407.802
510.082
391.473
689.147
788.847
750.148
15.8626
701.371
1230.86
1202.25
1642.27
49.2842
218.027
976.106
786.948
57.7762
910.622
797.945
512.65
314.698
552.217
723.291
69.837
510.75
551.26
954.655
984.383
306.436
584.81
258.648
903.397
105.714
1084.67
168.247
125.63
1456.84
223.804
753.646
750.385
204.629
42.1159
69.8443
252.839
540.009
58.4559
425.727
-5.16701
1504.95
523.359
210.698
1292.95
497.472
878.943
826.546
780.552
1073.47
917.123
1529.08
107.954
221.611
491.463
945.379
186.361
780.167
426.173
171.44
63.035
1589.14
479.642
281.891
-5.35798
1283.1
996.634
568.846
93.7785
-14.1269
479.795
601.592
466.243
26.1507
4.24509
1107.62
351.994
20.0166
425.758
959.254
696.233
291.766
1046.09
170.148
331.291
1225.99
1058.61
786.773
442.776
128.614
835.799
662.3
792.861
2198.8
1027.29
1395.22
115.859
83.9742
159.062
302.885
1190.1
140.939
-10.6899
489.017
1154.03
1247.35
1680.94
1426.01
269.41
198.444
248.452
576.279
640.318
223.812
707.449
1000.45
129.901
283.479
637.564
689.875
114.418
436.628
244.338
248.06
729.357
567.452
309.904
658.419
552.684
1031.33
1265.8
3105.26
243.806
1468.56
414.942
136.688
1654.27
126.624
150.852
153.705
476.623
247.804
138.569
11.9227
124.932
1540.01
123.962
430.357
48.3197
678.79
589.16
120.367
172.558
1091.17
88.0716
83.1519
796.971
676.391
130.219
661.702
296.508
747.008
611.281
550.768
1077.45
684.555
66.4624
462.492
939.88
267.021
714.094
801.092
116.226
1098.22
417.518
1049.39
1760.51
751.997
456.287
431.087
447.572
1121.97
794.949
501.33
1087.11
889.593
80.1931
2390.89
28.4655
337.096
426.952
1203.89
1081.3
714.15
199.169
579.392
658.714
455.039
1771.11
494.52
158.475
1166.83
624.128
1179.17
142.984
322.225
597.051
974.576
564
1619.04
-7.95215
481.428
2442.85
904.561
540.529
836.501
135.859
284.553
712.736
795.515
780.107
506.379
455.617
159.266
990.19
154.019
754.858
40.0388
1035.11
657.43
204.108
545.284
2.59575
178.213
456.559
27.0108
78.5919
1592.42
563.146
404.83
433.519
1248.55
936.921
564.772
625.308
207.485
470.949
1163.33
164.239
809.191
1059.22
1764.2
936.661
510.173
791
487.717
159.286
96.0708
286.585
90.8637
954.305
1438.54
-20.2792
89.7482
159.92
556.088
94.5734
778.208
27.2102
64.3068
1073.68
82.139
657.623
1129.22
589.923
790.012
432.764
533.476
1008.15
66.5965
28.3959
759.495
951.115
430.425
449.702
420.24
914.103
699.128
202.426
26.3336
301.308
28.1785
83.9643
752.291
546.906
708.1
814.7
795.363
845.56
280.122
549.605
974.918
104.787
266.395
918.607
30.4402
779.685
97.9456
326.31
771.044
430.88
1100.92
692.838
42.941
68.4707
491.08
227.628
532.251
715.494
877.825
11.7414
726.152
781.537
621.86
34.0777
998.609
332.664
346.85
115.604
645.037
445.636
504.478
873.079
113.983
4.24488
96.3215
1155.6
212.524
901.557
219.571
263.286
359.462
792.849
162.81
334.638
979.423
4.13239
119.067
2020.8
1090.59
387.535
510.844
423.6
1028.77
3187.33
764.412
90.8956
16.2537
238.674
765.545
614.389
135.844
126.058
1044.24
35.8259
60.07
805.819
1282.57
173.097
684.38
1669.4
1391.24
281.732
1547.61
1489.72
73.6805
190.09
209.827
1140.15
763.906
1415.69
668.923
653.515
1406.61
327.014
372.971
975.124
245.929
329.723
28.7893
181.154
164.381
186.091
852.232
1332.73
900.747
423.133
630.064
150.629
123.316
572.017
215.662
1141.77
410.411
137.5
1141.8
1034.34
53.3824
1150.83
384.589
585.838
167.127
1266.66
322.964
1519.73
36.1285
390.676
394.024
584.307
896.777
261.084
768.926
75.598
155.265
203.953
198.477
780.64
237.599
797.508
421.52
296.977
186.774
76.7378
67.9629
412.579
248.132
147.14
109.96
1034.41
70.7733
103.175
530.387
260.592
937.799
1395.76
1436.99
987.7
647.243
696.784
578.003
359.499
1282.13
636.885
919.648
1595.59
603.805
778.624
1124.94
661.949
168.506
986.214
650.374
849.446
378.784
295.031
189.125
1410.14
499.809
277.199
528.492
295.233
382.385
203.265
247.393
336.933
93.6171
666.056
873.812
330.724
1049.53
1358.37
34.0777
929.268
59.0501
543.626
381.721
140.163
29.5666
465.123
224.652
530.026
114.815
1453.58
1115.03
98.2056
566.099
523.17
287.649
516.91
290.121
30.1046
363.335
805.028
182.945
206.532
441.406
380.99
996.889
486.481
281.171
292.26
663.263
29.5292
27.9042
523.94
242.695
484.77
268.789
915.47
1073.54
604.04
833.978
1086
662.04
566.35
543.698
301.825
539.701
17.5756
195.586
513.104
478.57
491.628
1043.49
346.537
8.08818
70.1497
511.551
669.763
976.565
715.18
1897.33
559.811
175.35
55.2745
1180.69
8.10631
686.335
138.569
471.634
93.1669
1297.41
340.612
1578.24
602.771
408.14
1533.36
1781.07
1272.12
13.545
778.197
520.981
495.446
1387.3
477.74
47.0081
718.172
49.855
1214.73
234.051
1044.48
256.238
127.301
547.749
561.818
1333.05
555.282
984.52
470.108
993.096
908.602
948.103
600.73
1371.41
1185.44
651.176
-36.2399
48.6268
446.524
1385.94
297.065
33.1234
224.814
94.152
919.725
1000.85
1087.06
410.004
436.238
539.799
709.902
19.5309
788.685
261.254
1622.07
15.8961
-3.67297
338.197
-5.58817
299.867
2122.92
672.704
1582.47
442.777
-10.3557
1103.23
453.869
593.811
13.2658
660.957
118.425
979.745
603.031
34.0877
653.813
1603.87
9.86708
62.5883
413.472
976.354
536.737
463.412
50.9054
881.727
1285.28
224.529
67.5859
850.006
220.426
640.994
290.865
379.562
213.53
1022.84
46.913
487.163
477.731
286.276
601.368
595.155
124.95
866.617
533.161
51.1905
710.29
967.929
542.1
588.838
776.082
1073.94
168.636
581.67
90.6385
802.446
388.615
901.058
140.39
1216.86
12.0536
147.982
1312.57
97.6284
516.529
954.718
890.584
418.042
616.557
53.4425
1110.99
1322.58
100.15
565.709
867.999
148.452
213.264
1407.89
615.905
646.811
920.698
649.742
100.966
954.464
-2.38453
80.3408
536.773
294.2
235.352
348.044
907.24
771.514
276.218
192.716
326.515
49.5277
775.448
-11.3114
353.732
179.508
415.142
150.514
358.505
210.531
162.761
16.7072
355.753
607.023
623.657
79.7409
1431.64
1633.19
-10.003
1188.06
178.533
810.601
238.291
482.391
536.481
446.991
156.812
1165.6
215.966
68.8992
1328.81
-22.4623
1236.98
28.8768
906.632
1127.77
464.836
240.57
529.992
652.965
1189.71
309.492
1066.05
1912.9
-1.51808
456.284
30.489
643.208
809.436
243.906
450.136
440.72
790.374
122.824
1247.69
1342.99
1083.08
494.661
264.614
246.277
325.156
1180.73
251.091
924.927
230.439
1194.75
152.753
234.796
857.299
5.44756
276.922
1096.28
135.54
1119.16
632.229
1100.09
38.5657
1225.99
580.382
956.319
109.214
55.6395
767.194
300.453
571.15
95.8178
73.9911
991.198
512.688
578.667
940.761
1177.52
208.6
208.725
712.262
2.09739
1125.44
151.247
1024.73
1655.62
616.171
272.837
1450.37
1298.27
227.838
915.485
627.199
521.788
289.274
789.908
932.002
624.083
298.888
907.543
133.44
483.728
195.003
1096.3
418.626
26.9203
197.122
103.757
877.685
663.052
-5.78755
141.147
27.0461
410.352
11.9661
1080.62
757.897
159.177
625.126
437.584
382.341
218.002
84.2208
2793.04
589.7
2120.91
560.904
910.328
303.873
34.9286
483.103
1492.13
547.931
42.7311
296.247
-5.16276
1107.56
418.61
1044.35
680.139
930.445
20.7712
235.388
60.3056
297.77
775.728
88.6024
985.357
4824.82
650.89
184.217
236.768
1558.94
796.319
110.25
726.963
100.354
282.577
137.837
996.858
332.585
514.736
455.299
34.2298
497.531
163.909
339.24
714.036
492.48
517.156
568.604
94.2003
302.613
408.598
711.815
994.531
564.438
453.256
975.468
382.457
973.926
242.113
736.116
477.468
577.567
189.044
265.783
646.518
221.271
613.337
1032.92
1265.91
57.7633
522.506
1296.97
451.416
1342.89
1484.64
347.703
1368.62
485.269
173.892
1092.64
770.147
394.972
423.332
1552.8
3687.23
685.295
937.831
2153.97
270.361
238.388
1285.71
204.244
186.242
49.409
547.573
128.92
304.282
1281.49
934.994
1050.29
899.483
79.4325
836.01
583.996
930.311
543.36
391.145
681.213
121.846
611.556
344.716
-19.9365
258.085
-18.1827
295.634
571.864
329.157
618.036
474.516
384.887
372.567
1269.17
554.868
401.51
180.838
625.694
131.975
267.963
166.011
201.798
145.033
27.7986
1136.11
742.932
222.547
620.851
1422.45
20.2663
1223.46
36.2617
619.219
1027.75
676.63
615.223
401.143
935.951
1025.42
49.5638
295.662
31.9263
467.864
1128.01
7.05756
316.743
1106.03
750.49
100.711
161.666
179.937
412.391
750.392
1508.69
1074.74
273.689
1387.67
5.63872
558.073
655.837
446.79
722.012
222.028
108.748
985.429
35.9518
174.02
1653.88
622.337
691.889
634.89
-20.2602
1133.57
115.857
201.022
176.906
33.0366
509.711
1123.32
1347.97
974.182
797.993
661.312
10.4241
563.38
-9.30649
17.2509
625.065
521.545
678.298
68.9441
1522.84
489.193
72.9946
318.435
1594.37
297.77
184.734
1635.13
715.28
25.0305
977.315
771.811
1276.83
570.211
924.133
-20.5148
33.7035
995.838
345.174
24.9851
603.082
710.106
103.666
662.355
1034.42
446.749
286.909
567.129
116.966
815.1
1356.29
612.007
163.97
21.2248
658.475
1176.28
526.076
1008.81
421.197
99.5993
4.94354
203.867
480.139
712.849
3.37575
257.174
358.091
435.243
639.55
1377.29
840.49
753.531
783.765
47.4763
567.333
1347.32
795.125
40.2255
712.615
67.0644
1166.64
506.586
433.468
980.772
190.872
-0.159375
48.4059
310.921
53.9404
4.77829
863.799
135.808
-2.50673
2215.05
1734.52
1029.15
508.628
407.635
1093.84
774.438
329.394
684.135
105.044
534.875
1232.72
861.651
654.117
621.006
643.595
891.734
149.628
1554.61
750.492
556.632
176.179
2089.18
-31.9453
847.84
943.152
589.345
1304.02
248.653
1505.22
14.7242
913.624
485.53
142.787
939.262
1114.73
1829.59
205.017
274.791
157.387
242.509
1023.76
763.661
-0.332722
1128.31
157.188
698.206
797.638
434.847
283.368
804.975
1314.27
1051.24
631.164
1189.26
719.703
185.439
-5.7784
462.438
57.8892
124.764
696.219
672.177
634.232
341.748
66.5184
1564.54
988.224
133.44
1089.05
1135.78
377.396
774.673
404.408
165.601
536.605
80.2174
320.3
1005.09
1407.35
2061.65
1457.31
868.466
616.449
855.636
313.896
853.31
444.58
117.954
218.07
267.361
8.83388
114.876
762.277
41.5033
722.711
1006.75
60.6738
1382.69
152.226
466.787
446.487
-13.128
579.779
517.096
349.485
734.79
11.6495
70.4697
455.734
-3.95514
199.276
1682.4
958.169
566.838
1031.21
301.323
658.77
109.284
656.482
643.44
665.011
421.345
-20.7889
864.973
117.659
754.405
1120.55
1487.01
1176.28
1203.05
405.295
789.986
277.647
752.256
1025.61
336.722
918.741
404.357
388.033
905.271
413.06
357.53
1049.06
240.57
308.137
1002.3
624.335
361.398
235.017
118.422
216.404
52.9777
513.898
-2.0345
337.609
633.794
221.595
110.643
182.279
937.255
731.689
650.145
415.013
1354.38
865.656
1403.68
228.719
465.709
797.981
487.962
192.868
351.583
964.341
251.094
227.233
30.9894
510.65
213.678
14.5934
46.7654
1089.59
1428.54
70.2291
747.804
1295.32
209.627
1009.2
157.569
530.719
365.024
287.087
402.688
237.672
946.9
45.7217
704.614
279.99
159.427
603.967
871.746
49.6421
57.7633
610.587
594.198
24.1291
471.444
1146.21
440.469
892.44
881.812
144.189
381.533
161.231
667.074
173.832
1042.92
117.453
297.029
992.95
662.136
657.816
868.604
588.952
648.527
540.414
1527.71
1585.07
284.543
500.945
1554.37
867.347
632.428
250.91
525.853
1686.88
1074.66
107.224
550.965
1011.09
188.954
623.554
248.202
696.894
911.103
46.4726
262.628
300.382
-0.559411
365.21
643.369
3.23767
943.737
224.41
171.467
966.774
629.243
563.01
121.786
906.267
85.6752
114.51
358.677
267.679
973.068
246.305
357.531
1954.58
504.659
93.3549
140.176
1629.22
589.234
283.601
321.228
350.542
1065
1130.16
566.76
787.046
5.52329
793.227
653.179
572.595
1428.94
343.029
261.361
952.06
22.5053
110.484
441.294
281.162
83.7348
577.557
20.3464
779.759
210.254
31.4674
-36.0257
1090.47
773.654
277.859
922.785
499.679
1078.34
826.594
34.2509
476.318
341.996
584.376
136.448
166.911
1045.5
250.305
951.312
455.462
276.489
410.975
380.321
1476.37
858.384
1300.51
172.207
679.488
300.791
91.2163
724.188
328.629
-6.57017
141.146
1021.38
351.361
126.058
114.7
440.624
492.979
625.908
169.375
328.645
140.9
128.92
174.972
29.6176
828.172
186.124
593.014
224.819
343.676
1323.27
34.8945
395.309
855.636
694.331
256.779
688.392
270.292
50.4876
549.78
179.374
446.586
143.835
431.309
966.339
29.5791
75.3403
272.443
854.202
58.5226
425.557
691.521
733.453
290.974
365.296
1108.48
404.955
1098.61
290.816
1414.71
855.939
307.212
546.223
542.075
352.913
328.597
-7.77882
612.66
48.4059
421.491
913.699
1569.62
770.096
1372.69
500.872
1487.14
152.084
343.452
1129.15
1189.42
955.7
538.306
743.563
93.7298
421.762
25.1287
23.9465
876.644
204.341
448.592
248.929
247.648
16.5694
-0.518506
3623.33
540.087
94.5897
406.512
882.963
1647.66
1019.81
658.252
121.887
988.127
681.089
228.481
563.064
61.2778
389.643
266.2
86.9118
140.394
732.018
34.8037
905.143
270.336
627.663
189.738
58.9455
386.886
1093.14
2204.66
147.951
629.31
520.307
903.234
1051.23
310.625
836.615
247.641
42.4697
633.065
972.71
1231.16
866.759
250.255
90.8587
1572.42
323.205
783.394
432.926
383.784
764.533
279.998
881.308
94.592
888.359
955.444
451.994
843.061
287.686
1058.99
261.781
303.957
164.526
477.468
594.434
1287.25
82.1241
45.4743
394.298
1854.63
690.411
682.291
1229.69
173.331
251.244
666.934
484.563
265.404
63.7821
933.669
185.419
672.393
113.542
792.791
882.591
-4.20402
598.903
450.716
313.767
13.7861
229.562
621.885
166.811
130.222
480.256
1394.69
869.785
209.995
75.6717
986.442
785.579
358.63
517.865
108.328
329.67
982.603
1939.59
530.538
177.324
-25.4631
770.122
597.293
92.891
527.539
89.9868
1106.13
101.087
484.187
12.582
598.385
282.516
813.619
1161.24
1765.75
338.036
37.1089
-14.8481
7.9557
777.591
34.6417
723.546
988.038
46.1068
652.511
151.592
632.185
393.045
1017.48
939.777
1347.05
709.37
343.59
267.709
1549.69
1277.79
413.994
842.484
801.693
250.98
89.3225
35.5084
641.935
935.444
19.4963
1012.49
761.834
736.434
708.846
14.5513
50.6263
155.644
201.291
207.605
209.476
144.371
148.741
655.554
16.5449
901.697
1037.94
98.807
208.377
2352.84
611.449
65.4319
888.585
532.595
1473.33
1103.9
54.5703
812.273
2203.75
906.018
192.462
-22.6513
74.9684
505.065
170.169
115.023
372.198
906.244
1011.13
216.421
871.516
158.287
500.392
1675.33
347.199
581.849
69.3923
1090.38
458.548
176.507
278.968
280.19
1008.39
320.824
625.546
1118.4
779.966
543.243
71.7113
524.042
1079.43
11.9986
-11.1134
242.272
466.948
857.365
98.9928
580.602
1654.92
473.905
106.001
1365.48
1.93791
982.395
4.74902
767.048
425.299
415.646
104.171
601.637
670.822
545.197
297.521
196.57
151.001
926.729
1075.1
51.2675
246.429
237.702
318.61
347.084
955.992
676.638
67.4367
1473.72
206.831
821.186
661.155
189.903
397.137
67.3975
1127.04
1201.45
525.512
76.7178
44.4431
6.684
-6.56973
1186.89
476.44
1150.56
622.868
336.701
550.439
532.793
1423.82
427.561
1350.8
412.672
176.866
326.232
1283.73
184.351
28.6044
84.1863
242.663
659.828
699.432
32.1947
1072.59
1180.53
388.453
814.215
200.995
-11.6464
939.88
11.833
289.242
247.217
97.1316
52.2996
25.3916
113.911
803.829
756.123
1093.82
916.319
161.666
122.099
443.035
594.577
608.16
436.048
459.073
577.661
541.164
534.21
-13.092
105.044
1104.59
1077.17
40.8102
961.464
1628.19
990.297
573.143
874.892
908.404
203.158
579.442
347.589
281.514
1664.01
457.586
109.7
1234.04
770.316
463.76
151.833
301.741
328.724
652.672
596.842
592.257
709.941
246.779
877.407
763.699
431.182
615.979
-26.6286
576.794
1001.11
1081.1
132.724
367.814
1571.21
359.124
247.342
709.151
24.8806
520.033
267.659
694.92
783.479
109.75
1393.59
411.421
1013.76
39.4167
200.369
953.444
539.524
559.547
272.68
797.739
784.158
1217.19
775.559
1670.38
303.617
862.981
723.608
1043.95
1218.11
1093.29
516.052
88.4265
468.126
412.978
49.348
269.498
948.869
935.968
802.031
178.758
187.584
670.203
799.126
498.383
915.884
559.534
919.219
924.525
1023.67
680.174
632.239
186.776
728.475
1027.55
651.707
740.53
911.992
70.8085
1001.46
143.931
1096.76
5.76661
699.486
118.057
847.571
56.0753
538.766
654.206
365.848
509.001
319.216
704.14
492.744
308.217
916.889
820.439
803.074
96.166
174.847
355.79
297.107
956.677
678.487
555.589
1396.21
797.953
81.3472
62.3411
122.703
2224.57
170.21
273.016
341.425
490.737
312.049
800.374
1290.64
157.003
438.886
764.383
134.598
118.563
684.778
591.508
148.017
175.042
717.898
542.123
47.1573
317.634
981.678
350.092
51.6535
423.603
360.205
409.547
950.706
391.566
833.563
482.733
69.2464
346.546
408.091
1402.88
293.295
396.689
945.197
482.561
197.368
191.173
1162.83
1079.96
498.883
410.639
189.381
781.456
744.713
323.023
438.877
760.48
544.163
94.3256
104.58
307.181
83.2681
361.626
509.923
1016.91
201.299
826.344
1493.1
2804.66
952.952
817.124
386.668
84.7598
593.967
606.002
460.39
329.299
1111.88
256.279
139.385
863.572
279.662
285.002
474.598
386.551
142.282
778.646
112.6
718.172
1253.01
155.883
365.236
527.237
807.213
783.225
38.0026
1132.81
260.093
887.406
1029.42
81.2202
18.4581
443.994
2132.37
235.958
731.914
346.295
557.628
363.424
595.32
573.365
628.309
849.956
603.734
774.488
193.992
618.368
695.727
742.232
895.83
165.014
138.264
421.246
33.8007
1531.8
953.531
89.6335
1986.78
670.618
552.331
484.268
991.737
1217.16
156.051
320.869
181.624
513.772
452.01
7.81047
922.496
181.857
384.678
646.775
1636.86
830.056
430.005
604.757
67.3039
413.236
188.91
1188.86
625.197
1432.86
738.351
474.61
119.791
1645.89
433.759
113.273
60.5252
43.0037
784.857
469.417
1211.65
844.233
487.332
702.791
177.637
445.942
98.3401
599.753
299.521
392.956
1196
269.597
480.715
1227.66
1007.66
314.425
1262.79
51.7772
811.436
800.98
358.078
483.815
1478.31
1235.13
844.97
212.823
973.801
221.204
1375.95
1037.36
102.96
202.003
651.399
789.043
142.335
183.502
844.997
1108.65
664.36
666.555
158.089
551.902
65.2876
229.227
281.129
216.429
686.403
1196.04
487.476
365.543
616.538
116.901
339.889
1167.89
1219.63
433.593
1029.48
166.424
170.717
169.827
1128.96
738.263
36.6691
515.4
542.032
859.001
1433.03
10.708
1413.6
1510.77
139.876
359.415
1197.91
1265.7
953.527
883.112
339.35
107.281
1452.39
1355.64
247.87
26.0902
1010.28
935.564
681.415
1244.72
806.473
303.09
239.745
920.637
5.22021
784.333
92.4178
933.843
10.0057
539.806
1209.64
985.775
653.65
910.71
2041.62
403.421
812.359
67.5182
1131.61
687.184
161.514
633.166
102.154
333.731
72.5001
1021.72
648.035
38.937
140.91
1826.88
231.007
362.439
124.866
11.2099
266.872
500.507
112.962
487.563
814.261
164.585
618.083
609.191
136.573
23.5425
288.67
497.628
1016.3
940.667
1118.42
478.985
650.362
1347.36
869.41
196.321
41.0226
276.428
1151.94
64.5163
10.2964
679.981
909.513
878.956
263.28
39.8505
1089.21
579.305
1244.48
991.351
323.048
504.807
748.098
1234.62
754.058
650.923
526.447
682.752
892.865
269.797
847.8
485.56
330.997
473.039
427.168
602.915
40.4172
1056.03
842.066
515.795
1328.6
107.5
488.501
108.159
925.32
1081.61
722.711
149.519
158.125
946.031
-1.44749
721.66
397.761
880.802
636.001
103.567
1482.24
726.172
1036.52
459.551
92.1648
2188.7
598.452
147.542
44.8426
1108.09
1383.53
572.563
83.0475
594.637
186.168
35.3247
606.878
517.068
360.849
565.56
553.88
1180.52
709.272
668.409
1051.25
311.592
432.039
125.847
306.228
268.49
162.133
795.868
1626.62
230.959
779.17
849.053
178.133
424.305
887.891
1037.81
669.109
106.453
27.0272
586.261
924.186
52.1766
1813.58
735.393
107.178
289.11
531.365
6.52573
1420.62
197.643
1047.64
730.487
560.26
1209.54
474.636
135.821
217.444
440.076
130.586
571.935
325.819
188.361
151.947
73.447
758.605
938.489
916.773
961.16
1084.75
1083.71
238.75
1013.17
1803.61
166.923
883.203
283.29
270.782
872.982
331.351
1244.5
751.267
369.414
570.717
417.364
1468.89
789.805
1134.35
563.218
881.654
768.848
789.712
1113.33
219.269
28.4351
316.578
942.386
897.667
615.326
921.694
533.19
651.212
984.38
245.884
1130.28
760.971
951.996
4.45717
997.687
495.099
188.09
204.895
732.392
472.099
508.464
855.383
417.848
1430.63
243.806
60.744
678.293
925.254
894.991
1372.74
375.423
180.337
760.759
731.564
848.321
333.047
454.082
80.1166
1049.75
72.4099
2132.28
320.843
1361.28
-11.6168
948.422
1797.22
1827.91
600.195
452.558
414.325
611.351
329.091
703.11
247.17
68.8313
86.072
472.786
1273.36
317.188
521.964
193.617
675.299
743.845
1377.12
878.763
47.8804
348.169
1867.6
1028.72
589.332
552.217
530.262
682.657
1239.76
268.276
1666.8
610.034
574.729
134.859
819.416
132.617
140.656
189.307
288.703
101.965
203.857
132.639
1032.68
930.227
65.2236
697.943
419.494
321.224
317.073
40.2418
665.797
600.105
788.821
1619.47
1104.18
292.669
34.1884
155.62
36.1014
1099.01
131.029
609.916
715.327
655.761
-9.3646
995.212
357.014
187.036
100.03
395.267
115.451
833.09
821.745
63.7934
51.4654
575.372
1744.77
282.585
7.41006
1192.67
592.702
529.375
592.257
1075.12
251.469
209.627
506.952
22.6361
366.728
953.508
211.351
168.331
410.917
368.494
1131.9
1157.05
-3.61709
351.367
565.635
612.461
929.656
235.899
591.385
1549.14
553.234
690.657
167.346
397.188
72.6923
117.29
298.038
1152.46
921.884
462.438
1125.52
456.338
314.23
875.987
952.693
857.374
1860.64
943.246
973.551
86.7022
735.016
476.231
296.202
101.17
484.218
60.6534
476.358
267.601
219.949
1164.42
100.832
949.986
56.8139
746.688
76.7679
915.266
563.381
293.128
204.154
2287.7
516.43
188.333
935.191
101.81
1362.87
522.752
234.937
803.438
1679.72
490.537
1563.24
85.801
262.747
928.366
121.442
470.817
331.854
446.487
16.857
1108.27
943.149
743.858
195.811
940.938
1023.65
1275.49
834.295
115.985
520.121
341.984
176.237
269.9
132.66
1308.01
8.25866
604.338
693.456
1161.59
12.5203
645.023
129.042
576.292
213.791
1524.9
133.417
1109.06
717.349
978.026
694.149
604.627
136.772
86.7248
1272.8
127.104
727.257
492.059
10.5307
133.123
354.583
1234.14
583.389
547.113
295.706
194.127
28.1723
228.542
1064.31
-11.7003
522.066
1290.3
411.682
53.2719
493.547
107.748
374.509
228.655
951.062
727.633
296.484
517.461
663.519
665.264
501.085
143.112
992.064
1087.58
187.039
417.751
143.021
470.322
540.453
211.946
1931.45
642.686
316.183
1230.45
325.14
551.007
757.733
575.765
118.744
458.61
261.053
378.093
225.162
96.7728
724.858
521.368
1535.56
545.78
296.247
772.575
714.01
1023.93
152.293
575.192
438.688
1005.63
161.505
503.917
725.888
1429.4
397.167
1928.94
883.555
349.047
413.767
508.845
165.506
1055.66
452.285
39.0728
16.7072
753.055
651.33
-2.28154
812.501
648.282
362.57
198.018
554.625
647.049
894.934
56.5069
109.451
680.784
435.746
93.0936
730.812
463.343
406.231
541.632
584.805
1408.88
499.956
914.612
961.027
32.6494
947.956
22.7602
104.429
536.742
2.23005
1029.75
754.379
473.168
223.089
100.191
15.0266
147.652
1129.98
887.196
690.153
624.953
320.517
127.107
640.332
27.8427
585.663
800.374
1086.37
626.297
219.62
33.4969
500.041
58.5928
428.031
825.767
873.28
620.447
272.257
1390.86
148.968
115.859
265.759
90.0747
204.039
167.846
212.93
187.47
178.421
632.561
752.055
1214.28
68.9441
878.161
908.983
805.754
192.873
85.7512
280.903
1219.4
276.286
926.456
162.096
254.568
478.478
553.231
180.129
252.969
834.668
26.9203
775.473
332.393
1150.31
399.768
175.097
179.842
744.726
577.389
600.862
927.544
398.642
639.983
926.399
540.158
710.159
473.508
1105.16
191.713
1078.99
307.621
803.296
104.542
455.776
145.007
46.4793
526.757
36.0667
266.108
227.455
671.409
648.28
99.482
1458.43
134.188
1662.63
457.065
216.142
662.91
592.07
527.134
388.802
866.289
280.209
1115.63
174.924
966.736
934.839
530.187
1112.79
523.895
1918.9
1166.54
625.305
1015.64
519.613
662.55
1008.53
789.737
727.636
1217.23
211.16
468.443
684.483
157.518
786
462.478
303.179
90.0227
41.9194
559.977
1256.41
273.292
459.418
679.989
1435.02
203.158
333.94
521.995
32.7627
71.2897
1022.23
997.037
1208.79
128.911
52.3876
21.3771
1134.7
899.222
715.625
59.0501
509.893
-4.33661
655.505
139.035
84.0967
1144.72
1241.13
645.423
778.915
78.6762
86.9612
253.13
19.2584
603.755
348.217
717.887
29.7513
1044.91
164.982
735.188
592.091
78.3145
106.045
740.317
134.839
1231.11
1086.5
704.442
130.386
-9.98324
875.987
630.354
428.213
93.3986
1668.51
1208.79
73.9996
510.241
806.23
1092.8
1160.15
948.248
60.6792
474.822
555.069
808.406
141.177
7.12882
1351.04
442.872
21.4239
858.253
137.529
-9.19333
347.864
95.4585
132.246
1112.25
172.446
1018.23
204.7
631.448
126.241
932.654
880.275
34.2912
23.8947
517.516
844.525
53.9419
620.693
134.56
1284.16
69.4849
896.263
1122.56
1063.29
724.298
125.719
356.478
800.019
626.563
368.682
63.5832
799.222
1229.86
908.52
797.451
753.963
652.734
306.108
292.072
177.877
269.546
134.525
158.452
938.762
411.295
189.182
744.501
593.209
82.7439
731.641
845.702
956.737
194.829
193.478
655.482
987.734
545.38
903.397
152.565
400.634
599.282
210.585
601.207
818.645
253.27
1165.37
239.362
263.128
140.911
549.988
602.079
795.008
450.053
242.114
961.71
795.059
583.329
781.708
1335.14
75.8069
1082.64
74.8001
466.648
73.1716
1069.16
1116.57
752.205
807.562
1230.52
64.7888
143.333
309.296
458.138
659.688
1568.19
622.952
684.531
43.1554
78.3808
5.02404
596.298
117.798
958.602
7.64356
805.457
1120.27
116.547
11.0081
1399.59
197.521
339.171
245.634
547.745
461.326
748.669
434.451
702.416
609.191
327.728
690.71
445.314
391.744
1415.3
167.793
733.314
61.7302
246.98
724.487
1066.4
1248.03
1204.87
662.964
62.9198
1668.86
-6.23511
973.438
857.116
248.303
27.8063
186.123
699.938
626.433
836.215
474.357
817.193
887.142
873.998
688.128
696.762
986.442
343.576
649.933
84.1676
214.235
1168.35
603.38
291.202
1175.22
827.624
358.72
604.511
1101
712.177
77.4468
154.1
845.092
442.958
59.3396
696.616
1756.56
445.56
1031.01
127.031
116.57
844.033
85.8347
542.032
1362.59
1353.54
-11.2539
686.601
271.593
340.114
513.651
733.165
713.274
1306.56
1176.71
565.459
8.01756
6.49227
772.586
700.499
662.519
1089.42
1961.86
575.179
293.909
295.257
248.407
712
992.256
389.173
618.343
1407.92
188.411
783.645
469.272
-14.4942
117.456
59.8965
13.5672
37.0401
75.0639
547.254
689.753
253.765
170.124
456.853
742.198
384.874
895.435
1293.9
348.255
398.879
631.042
77.5953
253.355
128.323
845.608
157.261
616.928
1225.95
1331.04
633.507
607.692
148.274
36.41
365.287
799.196
460.454
1629.57
443.183
344.903
8.36185
37.5154
1469.28
537.771
173.176
244.126
1872.24
83.7348
1291.58
260.227
126.516
46.999
958.933
678.77
59.5784
520.572
1017.97
442.043
66.0891
175.466
31.8246
939.661
800.744
114.624
341.996
949.918
-10.1907
709.557
708.461
514.495
440.96
1590.97
80.1885
61.0678
436.563
370.909
312.513
412.088
297.178
171.48
20.0018
448.7
900.219
0.926094
367.012
53.0645
691.549
223.925
154.169
1040.49
620.534
536.083
851.535
956.457
678.757
657.407
606.007
324.836
829.844
1249.84
680.878
268.801
171.262
538.034
418.691
756.31
851.753
474.17
101.81
572.017
623.952
1012.67
366.686
623.528
330.394
460.552
183.932
220.461
194.497
94.0809
849.656
1890.56
-22.0622
1148.95
562.679
1175.03
740.75
1045.58
287.641
251.281
656.259
187.2
154.298
792.221
916.283
630.208
591.201
146.647
85.8051
107.795
257.336
555.359
739.936
976.214
1788.89
1468.86
1279.84
240.755
347.944
48.6268
564.59
259.625
915.043
975.477
762.135
599.26
1118.92
519.143
700.997
379.327
1300.18
217.459
1254.44
285.648
248.929
584.411
278.717
261.254
326.443
1055.99
989.346
704.926
504.484
892.37
1632.77
1270.69
945.023
249.473
126.365
104.792
478.731
743.438
5.45969
453.53
1542.44
514.435
1131.57
1897.26
404.638
360.953
-8.2998
819.438
627.663
1391.01
47.7011
1348.28
189.836
559.232
236.033
964.768
829.237
688.973
817.027
1701.53
520.52
837.972
666.534
1229.02
1172.96
195.907
1925.57
438.607
165.783
271.774
839.598
419.705
821.603
493.376
94.592
1501.18
558.142
233.66
495.098
1302.21
21.5687
37.6286
846.489
227.12
964.752
-11.6628
-14.638
502.013
192.694
778.234
165.662
162.347
337.297
56.9762
1386.94
-20.097
450.082
141.471
942.323
321.981
31.9786
235.899
62.8979
304.759
1362.51
558.856
943.656
698.913
106.425
383.407
440.467
549.007
121.658
239.425
417.71
570.792
913.611
-13.7314
32.6572
772.783
124.279
402.943
941.163
607.416
1409.4
251.834
1173.51
484.993
958.331
241.387
691.365
1394.9
356.882
1471.07
176.884
406.849
417.204
55.1218
554.605
563.559
147.239
356.999
895.835
-3.13808
69.7673
271.109
633.992
659.203
438.805
413.49
808.1
169.37
280.738
612.964
787.098
77.3301
149.779
1378.35
553.006
362.824
879.273
931.204
64.3429
59.4609
991.246
172.935
39.8257
968.49
1548.57
193.587
429.797
494.594
2085.52
651.33
456.865
261.525
314.698
1672.54
943.152
484.513
183.943
285.614
1214.89
331.1
1339.88
966.577
245.604
1483.15
513.075
620.383
82.0902
331.981
985.462
436.139
890.94
1021.72
936.045
669.545
212.173
876.903
1252.88
285.762
1556.34
1202.75
1146.84
405.561
4.6368
406.724
1321.56
27.8427
255.827
819.114
143.715
1174.62
1853.12
1473.51
707.267
1854.63
256.713
1050.23
343.085
244.146
556.903
1007.29
1200.94
344.469
584.828
1414.69
765.673
392.84
806.233
1260.85
332.807
781.547
886.277
396.846
966.811
1502.2
156.488
540.992
519.914
1055.77
907.974
1146.95
231.421
504.619
375.195
941
-29.8851
192.999
197.486
1344.39
169.011
106.431
362.378
1259.99
147.684
447.736
1098.79
1037.17
412.226
1035.21
593.366
967.792
636.648
295.29
74.0151
850.858
461.63
193.456
22.3766
3835.02
859.566
2692.5
572.148
301.256
517.516
567.163
906.642
1097.03
734.262
110.996
258.766
669.501
1125.13
99.8189
31.7124
306.381
178.193
151.055
50.9353
918.085
1200.03
520.481
132.055
782.459
142.988
716.529
338.923
234.099
248.931
61.67
486.412
524.331
83.4891
52.3286
551.85
464.669
152.296
398.306
62.1291
411.176
475.102
1125.7
751.427
485.832
1129.62
249.352
564.12
533.001
50.1834
588.037
28.1785
486.073
408.178
403.714
614.372
899.823
380.138
664.775
952.784
823.071
220.152
1287.89
425.691
367.677
-18.4265
959.977
1862.89
236.626
165.14
137.61
147.896
711.115
484.817
786.945
95.5831
1088.92
1605.14
483.138
414.873
275.327
563.352
111.64
122.285
938.758
489.589
774.839
214.472
618.997
540.491
532.135
434.407
921.066
89.272
369.125
-30.1044
196.307
765.4
63.9825
421.031
627.443
590.233
818.033
1036.03
958.652
319.495
702.85
171.406
627.846
80.6014
526.213
123.602
208.784
167.289
97.5033
1502.67
74.6944
214.598
1403.82
840.867
534.467
1.45565
1537.09
172.178
260.16
0.496748
190.025
866.996
874.069
772.633
1334.64
1017.29
584.35
115.372
977.549
417.981
163.428
1264.12
161.724
552.735
854.178
23.5865
772.177
136.713
914.088
112.237
520.057
761.669
338
653.101
278.931
373.53
155.566
261.406
515.75
239.98
489.102
109.405
836.517
946.749
857.07
756.755
59.8048
197.369
190.09
67.3975
85.0547
427.464
304.76
606.097
344.709
563.559
1369.13
1252.8
938.939
422.275
161.596
465.447
106.285
195.461
1189.56
989.781
123.01
38.9494
986.136
306.176
305.1
204.7
1272.64
270.325
7.48672
889
1004.99
845.057
679.32
108.852
202.804
134.188
1094.79
-43.3105
832.71
735.155
829.207
266.588
638.655
810.57
356.661
504.682
1179.42
1075.43
241.595
22.1689
528.312
235.725
1198.56
237.861
163.919
582.202
110.471
365.939
92.8335
28.3959
749.553
173.847
696.283
522.831
167.804
483.438
19.7117
145.257
47.3896
1072.82
1448.48
1311.41
183.61
992.37
845.811
193.368
201.807
516.037
1347.47
239.091
137.155
454.819
624.609
660.19
1060.14
600.402
549.704
1296.41
166.599
268.894
505.815
87.2751
1240.21
572.833
138.66
879.541
678.99
930.24
545.47
837.931
1102.01
174.672
72.2154
1182.42
100.803
902.523
918.354
552.755
732.604
10.7885
333.377
92.9049
45.918
166.179
25.1609
1001.42
713.071
380.131
311.686
1647.32
235.169
135.428
457.654
723.608
804.074
382.28
647.262
576.022
80.9302
115.802
405.482
585.331
1197.16
218.201
366.165
38.6426
0.773858
372.82
207.209
907.975
1135.72
168.554
21.8583
119.404
187.965
91.361
189.555
1041.3
667.871
483.936
112.588
746.338
88.7741
991.874
758.85
423.944
321.595
204.609
1152.34
896.428
40.7203
129.176
244.15
362.565
791.326
-46.2631
47.4102
416.678
951.743
159.136
886.113
1292.93
1101.11
216.984
1.72882
787.983
38.7227
472.761
591.335
843.615
416.798
1332.96
505.087
-19.3504
217.318
19.1894
1429.47
1278.21
813.371
1.97072
1207.66
957.231
1238.83
1100.77
263.875
15.7828
447.58
360.092
350.153
804.979
356.148
73.9542
856.482
749.227
487.171
574.227
133.556
988.521
612.871
-0.329939
213.045
238.351
2803.33
92.7833
532.382
29.3966
1252.23
443.762
471.846
144.658
220.904
667.664
117.37
167.546
198.782
1957.04
450.692
157.188
366.497
317.878
13.5027
746.879
139.235
1840.22
214.741
1227.57
800.132
693.248
428.705
1272.28
-19.5391
2195.47
1258.76
501.174
746.546
306.399
-11.5491
414.759
148.07
160.207
697.648
648.808
478.105
918.392
742.839
291.164
655.533
980.82
158.044
55.8545
102.908
34.3251
272.549
350.382
836.555
50.7768
145.077
86.0881
263.709
111.632
42.156
84.3646
56.832
397.729
266.005
450.454
361.064
1343.17
935.717
2.14791
1991.73
163.421
487.961
170.168
1222.32
136.951
875.648
129.301
531.054
369.684
566.876
798.509
1353.48
823.844
816.886
169.291
578.577
410.285
615.215
1439.75
1120.29
297.076
298.565
77.4721
149.643
920.007
263.923
185.358
1152.14
456.428
399.031
25.2377
252.9
109.192
312.099
60.2551
424.295
-25.7386
1535.82
610.336
28.0374
547.676
2413.36
151.901
1045.83
120.706
162.627
160.75
715.961
439.221
65.2236
156.338
470.069
35.8787
397.005
839.063
1082.09
1104.18
866.705
493.383
1241.04
650.141
954.214
238.079
553.344
808.525
59.8146
304.443
857.756
243.466
667.173
-2.80712
28.8158
816.932
1097.46
396.498
1439.25
839.433
197.235
445.003
27.0656
227.317
221.9
712.045
618.066
1042.88
988.824
558.406
209.776
533.239
261.399
397.377
47.7172
45.0116
1251.89
50.2007
498.415
648.924
266.169
98.7273
586.927
228.368
231.464
511.767
1075.13
95.9358
531.843
338.788
682.515
89.7189
3.41329
515.865
943.399
199.828
839.547
1565.6
114.449
478.405
369.497
1257.17
31.5003
586.702
222.78
673.844
50.6636
1006.76
1325.97
416.597
996.607
1719.62
605.385
1358.54
532.028
287.808
907.988
383.108
249.918
1153.48
83.0496
1137.58
152.71
45.4727
645.06
541.824
103.174
532.205
431.719
225.233
470
32.5426
617.19
792.363
157.256
765.211
1132.75
1514.18
656.645
100.487
977.162
871.322
973.98
1118.01
169.592
804.584
937.46
215.405
68.1446
591.574
237.47
51.1578
185.064
1214.67
207.615
924.292
879.641
72.7162
969.319
71.3589
319.051
312.96
28.804
73.582
473.992
879.342
831.341
65.9278
794.397
467.267
870.932
751.365
517.764
995.999
969.362
1016.72
2101.42
945.088
877.698
24.0803
187.087
1094.28
784.388
919.759
107.852
577.067
876.43
240.377
373.944
1763.57
763.61
429.195
488.732
224.802
656.686
1768.13
652.227
-4.07807
-30.5832
463.239
175.894
367.464
861.482
1035.97
1000.33
97.2152
336.997
1059.34
88.8252
542.783
127.402
319.345
684.552
165.834
286.373
52.5934
27.8772
1453.56
779.675
1146.06
761.425
657.683
799.45
76.898
116.098
1684.63
5.41538
424.615
917.359
222.401
446.826
114.986
364.495
196.472
448.492
657.816
148.433
1188.38
-18.6407
757.093
501.085
898.361
890.527
962.88
525.422
313.591
1165.3
1132.75
143.151
168.843
175.449
636.082
89.8363
1420.01
6.684
555.65
341.69
750.053
683.922
1027.67
143.673
147.583
603.723
1043.18
968.486
127.814
1929.12
8.99795
1449.08
622.334
791.315
434.774
613.513
1183.03
910.649
126.471
686.065
956.903
95.9129
322.964
147.542
839.447
210.417
83.329
614.292
788.081
-12.5299
590.889
123.406
164.598
372.765
291.509
61.4367
713.175
104.802
745.246
320.366
279.521
41.9851
564.592
570.679
1215.66
913.119
98.8843
33.8345
770.268
112.541
75.7284
128.894
945.984
1411.24
263.059
961.027
377.478
1013.55
543.182
861.552
845.962
508.228
225.292
608.911
58.3736
813.705
247.691
118.521
318.664
352.819
1167.77
233.187
220.984
-25.3927
1452.41
268.074
1084.15
1345.21
283.689
384.023
404.057
106.018
680.255
36.0781
749.477
1228.36
771.07
1102.51
846.208
810.5
736.583
915.41
221.174
402.941
138.282
1459.81
4.51052
238.503
579.975
134.985
1.27591
116.537
1157.9
701.855
895.951
717.179
122.173
368.799
37.0629
828.101
250.79
24.8596
139.425
505.301
230.476
1033.36
196.908
405.316
101.505
328.878
432.577
252.64
522.984
106.588
81.7452
779.675
1077.97
388.933
510.301
119.826
288.21
15.0538
1143.09
1062.44
1183.95
209.689
730.087
804.915
64.9794
135.731
609.739
1009.17
130.88
255.464
1130.08
171.451
334.079
1006.76
405.017
727.108
171.249
840.265
967.364
409.23
322.962
2492.34
165.51
511.797
810.37
603.33
93.1689
1054.29
259.548
833.991
276.098
75.3895
673.468
213.013
153.137
176.72
1080.87
512.324
568.269
444.298
105.407
121.805
349.269
133.552
644.532
791.764
19.1458
1565.97
431.371
800.019
273.104
39.2204
71.7358
1040.98
-10.7741
350.048
10.3436
487.846
1385.49
1089.47
179.628
455.078
284.684
1700.81
715.049
500.23
388.807
151.167
451.551
53.4782
-11.1692
234.292
562.236
231.985
144.217
120.703
920.663
79.5994
549.153
470.061
677.814
34.0777
402.656
339.353
196.188
285.216
93.3116
957.229
58.4506
78.4745
252.664
197.274
780.356
207.325
69.3059
454.278
365.574
-14.4748
1031.65
128.978
55.8632
502.369
1008.01
246.556
1091.09
171.541
53.0284
213.53
207.625
340.624
47.9273
681.226
106.209
225.814
631.579
737.003
435.165
88.2997
1113.9
386.741
258.967
33.3427
686.592
1505.5
134.565
1083.04
1149.39
72.0237
590.262
439.253
-1.69707
857.61
311.869
26.118
1652.39
139.743
351.377
20.6464
931.838
1096.22
51.278
810.84
239.344
103.632
822.247
1165.94
212.965
960.99
973.018
984.588
60.1145
468.976
183.649
184.351
1308.59
-3.59168
750.032
154.803
702.568
254.738
2253.15
1093.45
270.336
509.344
445.127
930.125
28.6695
392.315
232.102
52.3145
329.516
803.8
162.198
852.293
618.297
754.249
814.586
69.2415
731.89
373.224
236.888
367.815
617.531
129.759
408.648
281.136
105.044
6.388
809.18
940.362
1342.52
193.819
366.995
148.323
914.247
-4.26664
45.7362
95.9334
1010.63
1064.87
1281.7
316.995
79.0707
1018.07
2200.23
52.968
118.289
493.682
63.5628
802.945
288.444
706.529
112.527
158.363
198.28
219.971
267.831
595.211
194.099
1126.28
851.297
672.641
821.299
1207.75
383.138
1085.64
471.151
957.548
777.361
154.573
990.698
16.8007
1324.49
591.112
155.812
1011.36
48.3564
145.968
612.889
444.056
915.485
827.468
612.895
1127.18
106.856
174.305
468.43
2328.35
52.9708
402.976
1294.65
479.163
1154.77
114.05
152.753
326.235
14.4041
838.066
794.186
77.1913
719.405
398.841
579.583
1580.58
305.438
79.465
-5.49116
202.705
1751.29
39.0227
70.9808
310.275
1315.66
549.486
758.124
958.202
39.2414
435.881
789.043
500.282
369.035
1135.23
1937.58
1063.67
-4.36104
941.579
49.3934
137.733
689.352
277.952
1562.99
126.473
528.982
348.958
886.652
401.15
594.049
435.492
364.252
789.327
1065.95
77.5201
383.816
1467.99
1220.83
146.108
1267.59
150.102
1213.68
737.282
1226.98
986.821
113.371
1229.42
932.021
920.054
1303.81
1310.53
183.19
311.369
138.002
679.88
753.752
656.627
265.745
142.573
540.19
148.042
778.43
227.255
635.162
1250.91
581.117
343.359
439.661
275.823
-10.6197
1122.06
72.9536
247.898
1039.24
917.322
989.582
1237.75
67.5004
770.258
167.554
725.761
428.176
1890.98
408.216
466.044
307.691
74.0426
1015.89
1078.87
1284.09
1011.6
718.122
908.686
991.046
2285.23
338.509
282.949
1010.25
208.539
300.156
55.2643
524.406
535.624
549.221
100.966
2476.7
1417.95
33.797
187.791
1322.22
420.345
1188.04
27.3347
1030.8
256.291
773.782
838.783
705.589
606.585
390.604
1017.64
1159.08
748.247
811.571
294.199
285.567
892.401
336.941
568.525
358.569
839.214
803.809
482.227
1432.6
350.382
808.444
193.206
501.537
177.502
57.2838
45.9041
574.074
305.9
693.292
442.958
778.981
1779.05
1495.04
1559.5
19.9361
438.125
1068.6
1074.54
2345.96
350.877
612.964
387.922
898.371
199.144
734.79
110.975
126.692
618.777
575.131
51.2245
747.243
316.582
109.217
572.46
56.6923
280.708
197.75
6.21079
120.576
541.323
213.484
310.775
813.17
2195.56
141.585
1083.06
158.296
199.892
191.056
468.801
452.406
371.563
107.785
483.958
517.339
574.23
276.945
115.773
373.007
1258.19
410.052
184.449
181.463
367.588
69.0432
599.183
182.543
240.236
66.4787
1078.09
1555.88
571.43
66.5967
300.754
206.222
135.798
134.967
294.245
232.298
330.724
515.42
1542.03
352.669
1277.84
387.012
66.8779
584.29
881.166
256.511
543.144
517.739
682.904
51.7772
401.016
704.78
258.927
453.191
1238.4
1053.34
653.815
1110.61
258.685
272.124
829.338
114.873
1212.12
64.816
28.1723
1873.97
898.753
394.494
833.346
491.803
690.324
246.429
260.191
114.909
434.802
1269.24
798.734
43.3221
701.001
972.611
467.352
137.49
92.1746
1019.1
62.5276
1308.72
648.059
220.974
1119.41
92.6385
453.455
855.296
961.573
94.8646
443.053
342.835
604.789
299.038
1794.41
241.786
146.787
285.285
1141.19
606.002
992.625
393.017
292.912
291.676
606.791
24.7405
339.91
1380.81
806.275
180.055
307.806
947.096
107.315
112.297
126.471
45.134
337.957
102.564
1013.73
935.68
111.44
19.211
501.848
240.854
922.599
374.531
256.588
1356.5
668.867
756.715
284.014
1120.55
1131.3
956.27
804.979
41.5144
283.74
1027.95
346.629
257.196
852.259
371.166
1163.89
772.881
194.486
486.838
219.333
1046.42
136.438
908.6
671.187
698.729
733.116
458.159
716.397
721.355
234.536
270.225
674.978
474.212
191.649
1447
771.044
63.5628
756.093
231.818
316.555
-5.61647
292.437
602.516
546.857
1203.86
134.772
439.664
102.27
180.381
563.945
-14.143
525.567
375.368
176.922
1131.84
374.437
439.431
675.855
577.146
1514.13
54.6121
25.3672
609.975
747.828
-11.6435
206.061
115.08
349.073
952.914
2307.03
402.594
302.069
895.535
402.004
331.857
535.394
899.91
790.464
934.741
33.4969
722.012
73.8327
524.042
188.161
1355.08
90.4729
2191.7
93.3445
1508.39
300.904
545.417
13.5027
396.429
219.82
562.106
222.238
277.423
768.273
374.657
179.454
462.688
44.1791
96.8385
441.204
832.753
267.687
164.936
162.081
399.671
954.281
95.796
56.3219
110.54
25.0462
154.019
258.231
570.4
1368.66
772.046
321.187
183.835
53.6352
694.178
170.421
426.753
1790.79
190.207
1716.68
460.908
184.902
827.801
382.867
501.782
2625.84
3221.11
851.204
107.525
320.093
555.15
15.1369
635.768
171.233
915.038
865.672
15.901
225.044
0.40515
657.052
1205.36
48.5187
664.044
269.356
131.05
454.045
1307.09
255.343
1761.22
572.563
905.763
26.7954
931.128
310.921
51.6285
779.204
1352.23
1094.31
608.072
374.181
723.291
966.148
875.474
964.026
2078.84
761.834
68.7307
787.557
209.454
491.107
753.401
318.688
1265.76
655.504
260.563
71.9045
588.088
1147.72
318.863
144.006
211.251
115.077
107.708
916.922
1021.77
622.03
247.654
326.447
397.616
229.091
478.381
732.982
340.009
880.656
465.613
860.202
427.37
2115.45
428.42
617.638
222.983
873.786
756.253
521.894
371.14
-4.75661
380.036
863.858
1029.36
752.389
296.154
445.698
20.0166
197.122
1810.08
988.587
1604.35
473.55
444.512
1545.69
196.442
708.894
219.231
41.9837
556.729
1057.49
674.969
117.109
1187.83
1504.52
611.065
299.617
939.961
525.899
275.872
68.4673
249.805
1433.26
765.717
1356.89
318.497
74.5068
861.864
53.5495
372.005
879.735
379.229
227.688
501.945
412.885
1308.12
248.288
358.442
109.077
391.898
138.781
1591.05
1063.3
1203.83
502.595
470
995.813
823.337
256.38
854.409
217.984
1185.22
1336.93
883.846
522.746
374.001
681.213
494.785
341.69
26.6637
911.474
72.4581
44.4411
581.518
715.425
440.679
565.289
867.287
193.406
412.721
1259.83
440.396
958.141
89.8085
107.73
99.482
24.768
507.127
508.207
1114.86
71.8392
711.141
853.673
1496.09
1123.12
59.7959
215.11
179.066
20.4695
370.066
883.927
1174.94
887.438
602.331
703.738
653.439
412.221
736.067
155.649
359.847
614.79
421.248
907.738
1534.49
300.855
55.2514
93.7785
4521.11
284.892
4775.14
327.562
1390.47
206.91
990.004
17.7553
194.955
162.446
1031.08
187.138
143.383
1055.25
288.018
200.883
83.9413
119.522
530.715
540.475
282.287
133.813
590.462
249.769
432.577
57.7372
314.963
192.795
1719.57
158.582
28.1748
601.959
70.3413
213.53
1109.05
1328.77
912.576
213.487
188.825
189.074
308.422
516.309
439.793
298.644
231.436
445.723
347.293
170.559
68.3774
206.642
847.459
588.675
543.579
1212.49
242.464
229.319
34.0786
68.95
189.903
1156.13
883.494
447.833
457.449
836.995
246.277
665.175
243.094
207.209
956.7
2588.12
753.985
543.367
64.3965
250.494
777.201
231.068
177.568
275.762
27.4323
24.7405
98.1551
666.795
2166.85
438.676
877.522
24.3533
960.215
614.547
671.824
368.446
1141.64
1187.95
51.2245
111.935
18.6056
264.765
127.907
812.943
257.72
343.543
1462.33
976.229
241.435
1559.05
1086.11
565.56
302.755
811.325
244.503
908.289
140.456
285.355
896.808
191.44
836.589
337.83
216.481
1250.5
696.317
548.191
834.993
453.353
365.964
362.213
870.571
310.848
928.231
873.168
480.376
186.741
1175.68
380.257
389.755
33.3001
12.021
490.346
134.356
218.643
1095.46
38.9125
237.292
189.146
598.609
517.149
238.781
362.638
642.434
38.6138
66.6628
1137.53
360.292
1135.54
650.759
668.017
41.7846
120.7
1150.58
730.51
574.469
677.441
436.733
58.9616
155.582
549.118
668.643
832.848
34.6219
740.308
475.683
415.445
807.454
44.0575
288.753
169.952
387.54
953.481
566.323
102.837
1334
551.472
602.753
865.784
1009
1043.99
834.477
1016.05
126.479
996.67
1427.68
159.415
50.366
818.253
997.067
22.8731
1631.44
485.938
93.5893
1104.92
112.505
1021.27
326.755
647.479
629.382
167.383
292.373
758.034
1072.35
15.0924
562.19
371.774
206.831
374.423
478.57
973.263
492.512
1371.65
1033.42
1066.27
1593.68
1411.35
1476.05
19.5145
633.315
102.539
752.562
1486.74
260.922
279.124
924.593
1151.92
503.587
64.2762
456.804
122.088
1095.65
177.63
258.999
73.7923
78.3384
1018.04
676.682
268.451
389.562
1451.96
647.343
67.4379
62.9377
1135.15
73.2808
53.7464
257.477
1592.64
1152.98
730.47
927.596
872.848
89.0544
2240.1
544.038
538.492
940.499
633.275
172.24
102.23
580.815
267.359
9.86689
338.336
1583.87
889.063
137.305
252.088
1371.21
1080.37
378.637
979.128
198.685
131.201
1219.62
305.387
798.849
1005.39
-16.8148
1154.09
124.964
39.6999
82.1906
583.789
326.235
362.99
602.121
1160.57
940.199
437.358
990.109
1699.34
974.321
463.135
92.7317
1114.89
306.541
1049.06
681.529
318.571
697.731
692.587
506.701
288.723
135.156
888.371
206.532
660.672
667.722
261.973
1061.82
1345.64
946.309
117.91
254.417
97.2446
503.325
342.02
49.9869
877.861
51.2675
467.569
1244.08
542.196
802.119
100.237
1357.32
315.225
318.81
193.129
71.1848
834.668
221.823
294.574
256.357
129.994
1334.96
1058.48
1589.04
1258.09
726.073
131.116
120.662
129.488
437.819
186.306
1399.81
951.491
1176.1
117.119
73.1202
793.34
34.16
55.5915
945.867
666.699
170.814
158.617
290.074
193.406
427.991
415.67
467.069
800.686
78.7012
1087.65
167.285
140.408
106.978
1364.73
1260.5
363.904
324.006
49.3504
241.245
361.56
1288
111.44
603.92
350.048
373.912
1379.9
229.271
277.079
841.296
522.545
1039.93
424.568
839.174
380.29
579.961
649.668
876.964
356.569
900.556
774.274
879.693
141.053
421.591
238.455
-14.8912
239.977
757.888
715.477
346.283
849.02
894.62
524.37
486.173
724.942
1537.01
387.634
1268.22
47.6102
343.31
838.594
602.079
886.837
682
598.187
1070.41
811.926
116.686
-20.3924
106.666
126.407
466.648
573.547
120.881
1176.54
239.72
537.115
608.268
176.131
37.9522
250.976
497.085
272.589
448.73
187.962
129.211
1536.36
1097.23
649.618
1330.52
650.182
372.469
319.372
848.082
797.382
1565.71
1128.2
1050.95
307.261
1143.94
521.487
94.592
402.976
618.112
6.89811
251.469
640.662
1243.46
13.2658
760.282
558.83
76.445
696.734
495.108
828.101
543.144
302.469
25.5403
219.231
714.773
211.901
223.532
801.768
486.898
50.7193
861.837
257.801
239.944
62.2284
1249.13
472.819
676.424
520.214
717.829
552.755
586.427
974.308
885.82
75.7607
491.673
354.217
358.858
311.59
187.788
712.364
307.447
682.13
81.2939
62.5275
1118.43
534.792
213.276
327.796
1303.07
1445.71
757.054
65.7693
881.972
-21.7149
599.582
207.487
656.85
380.467
1316.2
840.008
856.336
598.505
964.514
1033.95
515.926
1764.9
62.118
593.673
1981.27
35.2349
315.27
912.815
11.7038
14.983
714.712
1763.99
31.7124
435.692
573.621
127.842
1953.91
669.377
123.481
641.555
29.4759
342.819
317.238
229.506
328.432
420.764
17.4251
1387.44
923.755
884.239
595.779
141.584
484.976
1407.28
304.84
485.284
1415.42
392.684
385.087
329.911
615.559
912.704
386.074
396.903
614.607
737.005
165.806
1118.87
526.283
323.615
163.388
651.907
885.513
826.61
1245.67
703.133
758.578
266.472
755.012
946.069
1061.22
156.292
923.88
150.679
879.068
819.485
806.154
59.0125
20.7342
430.801
4.80187
780.772
24.4267
-20.2305
372.066
1071.57
647.651
1244.44
249.157
1532.83
816.637
1262.32
195.843
213.031
244.427
-3.08046
327.014
224.583
763.336
457.291
463.805
182.28
663.801
150.144
253.099
543.45
896.513
682.505
446.711
760.503
663.254
825.181
621.125
242.476
530.538
1161.21
13.8923
211.651
318.057
604.511
851.753
502.86
281.537
623.952
1573.02
1166.23
891.587
108.97
372.26
68.9345
809.974
742.834
385.685
302.151
30.1295
88.5405
303.589
203.092
122.308
1424.14
156.456
236.289
152.204
512.749
223.349
454.149
119.431
1124.3
36.1285
373.809
393.152
471.364
738.941
94.3387
621.907
895.629
1013.02
631.415
704.016
772.016
1213.02
1161.05
26.5219
493.635
915.043
881.774
385.448
417.843
47.3004
181.343
616.669
1165.7
329.932
1222.66
410.004
100.78
258.689
868.383
263.875
1162.71
991.059
762.448
241.236
607.956
182.14
3644.07
1246.76
585.112
1060.56
1008.53
656.237
926.244
660.165
-1.65172
2000.43
610.79
864.789
694.712
3.58563
284.864
166.875
113.149
485.222
182.917
760.84
137.278
667.018
1694.61
997.853
137.362
585.713
411.324
558.547
238.872
277.396
41.246
40.8303
188.169
300.348
227.651
103.125
372.609
769.643
911.141
1047.33
1093.53
470.538
209.307
60.3285
20.223
336.913
1027.34
672.553
408.212
67.9631
885.737
522.83
275.619
684.552
869.872
163.96
1536.4
992.435
-11.1806
866.203
372.066
692.085
222.9
185.136
565.192
45.0389
294.134
367.161
96.9956
245.296
1327.91
-19.3536
175.086
1085.75
6.54829
23.0795
127.455
510.657
97.8331
107.04
1173.27
813.315
-3.03909
457.955
622.535
1017.23
102.706
1414.75
497.219
396.237
1426.1
604.171
926.95
516.142
142.31
374.001
30.9116
1405.58
457.882
663.846
1319.23
544.157
484.753
709.735
1265.55
305.005
506.272
119.534
1570.84
355.7
774.416
401.195
493.339
384.174
244.322
909.415
1028.72
463.803
731.042
519.521
747.008
298.312
908.715
54.9726
51.9647
667.689
958.518
54.8182
55.82
53.0624
712.704
1578.6
95.2948
711.986
278.916
1317.29
218.42
831.678
154.704
468.371
344.195
78.6119
1297.35
675.668
398.058
757.621
880.201
136.733
879.386
801.659
80.6861
779.638
654.146
1365.09
415.626
818.548
217.459
444.844
863.576
126.353
569.394
507.575
1092.06
1050.24
-14.6365
122.701
1113.7
821.245
637.022
1233.41
1029.22
258.935
1437.86
893.06
602.479
404.873
115.184
768.401
425.43
147.965
883.448
259.118
869.619
395.16
975.468
159.443
516.654
459.505
634.917
1142.76
987.987
895.567
164.583
1155.17
724.567
163.009
1410.05
1036.49
39.8731
637.488
185.2
190.796
-3.62862
14.7588
46.0313
881.971
1889.12
92.2135
1161.05
36.1618
233.862
688.88
1973.3
305.317
1189.58
147.253
259.882
757.921
150.593
158.348
1094.47
56.7171
836.215
242.91
299.013
283.891
194.675
786.516
463.441
723.136
561.905
1126.88
780.383
196.432
44.8498
43.9717
1053.01
32.0834
400.887
364.387
324.616
967.143
26.2264
21.5834
441.953
776.688
788.723
131.491
879.338
228.257
118.535
614.031
1840.59
15.5236
1097.97
322.904
379.925
1472.22
1200.8
445.081
318.347
1435.09
1025.9
192.248
720.984
48.1242
1238.45
572.018
313.771
518.701
1051.28
430.568
997.592
1430.47
1066.98
265.835
1204.87
346.382
1386.63
1537.76
246.533
1302.33
463.769
968.26
26.138
437.154
1243.51
562.505
964.026
838.206
75.9256
859.587
427.213
1104.27
10.8032
193.125
916.002
2420.87
447.969
191.845
1224.56
179.613
312.451
754.133
937.389
1149.69
124.192
133.462
179.75
82.7365
19.1005
157.736
697.226
1917.97
1103.67
270.71
966.856
981.141
349.48
348.651
1410.16
-20.5807
119.957
1005.97
299.764
92.5916
390.303
817.982
762.797
50.0016
480.105
144.035
109.65
288.753
1349.69
67.0747
248.668
971.467
1098.01
590.571
636.211
220.957
1318.54
529.941
1172.53
704.628
277.966
17.4448
743.187
461.724
680.403
1231.48
182.785
509.193
524.802
621.807
38.3043
845.745
296.263
1355.95
634.277
1361.05
210.034
676.541
97.7756
233.989
116.181
248.009
717.421
958.603
689.63
1333.89
861.515
37.6999
416.143
832.056
620.661
128.92
420.474
154.296
35.2398
869.401
343.546
1320.15
951.957
431.757
796.655
297.264
671.69
464.234
26.847
1359.12
365.331
258.085
551.533
1448.18
210.169
958.843
815.596
1042.68
239.508
1167.97
1390.7
52.9333
-5.63175
1213.21
1141.8
215.371
1237.79
281.515
72.3438
69.1334
83.8238
605.188
97.9727
629.284
1074.81
1349.96
543.197
779.452
869.247
217.217
-17.712
125.155
19.7708
518.971
971.641
108.063
399.077
1089.33
37.7663
752.256
667.666
570.98
1791.53
675.113
318.15
335.559
220.723
1405.62
1374.38
923.546
829.128
663.098
907.319
1375.27
228.118
609.83
34.6196
712.649
1460.3
1135.52
1454.55
105.308
109.7
1410.2
575.413
8.36185
78.7448
43.12
1094.06
348.49
949.04
1287.98
72.1032
897.729
575.008
1090.11
343.299
136.539
166.939
651.587
64.0766
739.864
474.493
1321.96
379.739
252.964
28.8652
118.197
165.436
391.985
272.656
190.822
455.039
717.534
62.8979
336.618
614.758
1891.32
1144.18
607.752
1542.24
904.778
492.103
3002.32
1737.1
702.319
10.6315
647.22
630.612
29.6804
1392.45
231.421
626.433
416.424
843.548
852.8
614.664
695.988
64.4016
551.321
194.512
399.86
88.7034
42.7361
-28.2763
268.583
154.483
513.425
1477.49
195.08
930.698
75.7365
784.286
655.955
1080.07
292.781
91.717
572.268
1288.04
1221.42
62.118
926.984
234.636
707.227
400.678
1066.77
1033.07
378.552
795.297
249.104
88.9896
151.956
122.219
65.9278
498.295
1301.23
730.377
156.069
1404.15
615.667
236.721
476.571
294.864
545.194
1111
39.1812
518.271
175.755
1011.15
192.884
117.067
1073.74
1259.87
1056.1
101.485
999.376
939.87
724.654
1204.95
933.734
50.1586
864.046
56.9878
992.839
376.268
318.659
19.4306
29.6164
461.811
676.216
18.4434
1197.01
707.281
540.087
600.588
185.372
1166.03
127.751
1121.15
577.285
64.2124
1184.63
1048.41
419.635
1025.96
1032.45
1478.64
-14.9095
92.7702
104.577
111.275
224.727
743.263
604.52
740.107
1252.33
1224.61
370.02
759.552
1112.22
436.733
1087.82
1193.81
711.746
1043.77
1961.04
995.626
195.792
166.844
113.988
1066.08
503.535
1091.06
-9.76204
633.016
99.6801
71.7113
842.2
692.708
183.624
362.449
201.043
391.985
988.549
344.469
80.3511
1764.55
649.587
554.787
1228.51
1018.17
910.682
48.3294
340.304
1165.73
309.127
1173.01
170.084
550.177
75.9031
684.832
347.37
1142.23
723.085
388.522
972.659
578.123
727.633
45.3592
97.5514
6.33124
1299.41
377.033
95.1869
592.888
1333.08
642.437
340.915
251.717
350.382
1316.32
266.891
481.516
623.53
-12.0567
180.837
884.591
321.075
1392.86
126.241
338.575
1363.78
161.728
494.285
614.015
68.9345
272.117
336.162
893.557
969.319
249.395
654.508
1735.38
1136.38
888.801
492.733
1200.31
536.139
1633.44
791.191
710.064
793.355
155.038
1103.69
463.416
368.187
189.751
1215.37
1321.81
257.306
849.587
207.739
162.884
592.031
640.085
488.287
1529.09
943.53
1114.44
592.701
126.567
1765.66
782.241
-57.5977
383.574
558.398
418.365
320.024
524.84
684.061
73.1852
377.453
327.545
499.956
1407.49
28.8009
138.312
607.988
447.605
186.888
516.127
112.8
1827.72
824.993
608.911
153.951
958.008
0.314207
1088.91
815.713
536.786
790.7
259.465
951.863
125.645
108.325
56.9268
815.058
81.7174
773.186
86.176
442.75
1038.08
470.848
1464.5
124.449
1388.58
273.237
1466.42
65.5264
96.5817
788.011
60.0453
769.233
235.733
376.601
17.629
103.571
212.658
727.19
267.662
1133.21
64.0628
266.476
430.617
866.173
355.836
334.081
294.972
313.723
674.795
66.1101
693.71
1110.36
61.5115
1125.95
509.512
61.0239
887.594
952.089
776.248
452.651
497.182
1053.11
273.217
962.494
584.77
547.133
713.863
387.476
-2.08088
23.5644
863.011
151.186
330.503
1101
645.269
881.722
1235.5
244.01
444.372
105.048
65.5626
1689.24
796.823
16.4761
60.6535
570.338
299.483
19.5499
405.52
9.54733
1314.49
209.777
182.711
20.6464
634.044
1246.68
824.477
302.403
921.41
458.61
358.505
162.576
95.8512
1108.77
453.118
199.029
1218.85
711.773
169.093
1058.99
142.888
-18.7502
-6.80328
427.78
524.592
608.106
238.163
555.129
269.121
5.95773
859.989
86.8317
222.505
108.561
1200.38
60.6055
275.205
307.187
685.588
871.267
765.648
1155.89
274.644
97.3062
554.091
1165.57
590.827
1026.12
302.48
514.457
85.5973
1486.06
481.736
402.951
344.925
168.25
158.876
436.725
1056.6
176.952
374.492
723.092
323.695
1985.64
872.344
802.966
359.837
226.676
845.701
872.985
1290.96
408.694
681.572
151.408
149.507
1709.89
414.923
350.581
90.4729
67.772
1230.3
269.985
648.193
186.586
503.41
76.9006
468.901
1307.22
813.231
1418.27
589.555
1040.17
95.4834
670.759
130.729
1266.66
971.842
928.924
694.203
735.302
240.807
352.915
558.49
383.22
34.2283
1317.85
586.801
5.72211
550.946
85.0163
856.794
231.994
353.008
635.931
595.586
712.737
1016.55
33.6643
58.8177
153.85
126.724
699.801
1624.7
5.08775
563.282
1263.73
840.008
757.01
128.115
950.425
1103.15
477.481
502.627
1001.46
74.5903
1422.56
334.043
125.553
71.9075
437.151
850.679
1104.73
311.251
510.151
1056.77
141.18
48.2165
147.916
373.46
171.41
294.699
671.889
34.3218
375.372
915.18
129.028
258.301
637.008
297.131
889.774
1061.75
692.405
143.67
876.193
923.99
288.623
203.874
247.291
341.842
583.332
653.064
599.753
1474.56
1247.53
123.42
45.1249
1350.61
71.5729
50.2081
555.078
217.155
232.049
296.599
203.143
385.361
478.193
42.1459
117.733
168.432
1468.45
106.108
134.997
90.3394
124.689
686.463
48.6117
661.149
896.901
997.064
492.785
749.47
878.481
385.851
284.06
83.3993
649.688
628.61
800.894
287.658
498.197
429.752
189.299
64.6292
174.783
911.178
957.866
1666.14
582.805
169.375
202.745
164.527
128.12
602.198
37.1139
993.09
669.634
1031.55
25.0845
545.53
323.501
88.855
110.035
237.059
148.083
624.674
744.431
18.6285
2468.82
683.404
887.771
1473.57
509.278
1072.24
1275.56
571.184
642.432
388.358
517.387
1048.06
163.034
283.677
454.017
603.303
137.715
804.131
161.575
892.248
344.227
559.202
323.901
81.0127
1001.55
884.143
721.448
544.887
349.111
1100.11
559.997
192.65
728.71
917.073
66.2095
883.448
168.758
75.4922
764.474
259.863
485.284
105.444
300.855
358.232
19.4963
332.208
366.406
808.987
2461.1
653.608
819.068
459.173
465.534
974.098
1191.97
71.9045
187.038
806.639
524.417
1070.36
1620.77
321.821
782.244
598.183
122.701
624.568
1126.72
863.784
258.899
461.38
600.015
34.1884
73.1616
373.433
1417.7
699.102
2193.52
116.226
314.86
561.821
333.498
83.2213
454.021
352.376
678.756
436.389
783.507
664.705
152.158
245.111
186.988
275.842
301.488
518.781
1383.56
278.106
91.1326
523.619
135.064
1003.14
17.1723
1108.49
436.325
871.082
1056.74
728.191
194.189
169.05
1093.58
1715.32
1094.34
966.622
649.525
775.925
644.585
301.568
188.825
649.367
885.82
173.212
278.029
66.5184
397.893
-14.0815
-7.00114
628.031
494.853
661.516
883.394
141.238
1276.58
734.243
442.963
945.152
381.942
719.476
547.819
30.7943
682.882
564.271
201.686
336.232
131.066
915.884
713.207
716.82
555.334
596.38
367.995
151.169
27.5745
821.399
1215.8
411.616
52.0679
828.715
30.6887
96.0039
826.608
260.955
237.997
409.04
473.992
190.189
1162.08
823.844
1177.25
-26.4439
649.052
415.533
192.894
227.283
15.8626
482.105
450.749
1132.49
37.1988
117.746
577.038
1258.96
730.042
147.906
135.937
345.732
-48.6506
759.862
498.536
682.177
550.576
142.343
32.6215
384.681
782.374
1.9259
263.645
154.018
1227.66
1322.5
753.733
496.236
331.291
243.983
833.625
41.7262
478.631
525.916
897.643
890.936
103.205
49.2435
167.098
403.841
-5.95492
370.706
363.688
507.638
553.903
27.3973
506.062
356.457
330.837
860.751
260.381
1174.64
1258.6
61.9055
678.318
809.44
784.778
723.183
383.25
1708.54
853.498
548.153
554.419
1065.06
88.0997
51.5108
137.302
658.179
864.163
989.607
839.552
53.1829
1113.88
1254.1
812.954
263.053
843.952
310.728
702.609
536.575
428.096
350.382
302.446
82.6359
1168.7
358.72
622.071
63.1838
143.491
76.8683
667.778
783.786
910.684
709.075
765.863
824.053
579.644
766.025
1831.24
666.489
35.2013
283.362
265.745
1122.99
1126.46
862.53
779.602
420.484
1250.5
1135.84
118.471
1039.36
899.887
919.959
804.599
788.473
1054.96
658.318
621.186
632.031
432.507
291.453
579.675
246.061
38.1167
462.612
243.469
99.0056
114.144
98.4801
1504.47
419.646
1265.87
376.055
460.921
688.279
555.728
680.571
360.576
77.7997
59.3604
498.428
620.765
1438.31
442.355
1127.18
327.996
20.2156
504.038
662.308
13.6154
1348.34
1060.77
196.179
400.782
640.011
333.731
477.298
777.346
226.344
-27.7564
530.124
850.491
206.644
302.469
574.642
655.889
38.2355
592.336
309.527
218.308
211.437
865.46
567.962
1146.69
-19.561
287.892
148.115
-16.4823
487.812
488.355
397.208
142.273
923.116
1226.9
628.61
416.969
640.626
476.603
764.638
-1.37894
163.425
-35.5073
43.0738
814.028
981.62
111.253
405.421
749.259
581.77
29.9162
1321.94
1816.15
756.023
1333.8
390.868
1144.11
1238.79
562.83
849.379
22.3766
373.617
1078.83
794.068
182.342
985.291
1435.81
857.916
1038.61
707.227
226.39
180.337
65.7367
624.523
1375.55
679.105
386.551
1424.14
400.085
382.466
57.3512
1098.54
413.962
1012.62
835.324
16.7316
418.787
553.32
6.59544
32.4477
665.852
1576.72
52.1913
672.63
413.994
75.9914
1152.14
1031.77
1000.61
405.673
248.618
691.432
489.628
469.521
99.6105
1237.64
641.429
244.592
760.797
118.515
260.054
817.194
693.431
1302.57
109.462
1099.66
413.749
1221.96
800.916
1387.6
314.521
886.705
458.849
353.68
499.26
1263.48
1070.6
140.959
1607.79
384.461
176.522
101.514
47.3068
526.686
1469.76
658.02
937.836
1006.22
668.012
1571.78
1068.06
91.9122
699.968
1302.11
624.769
828.176
760.129
402.121
937.002
663.89
442.131
1082.19
1526.32
707.078
375.818
488.161
498.577
265.109
73.1226
614.71
128.911
361.609
116.954
557.095
754.263
872.985
1378.71
926.133
580.04
913.956
26.5953
670.524
704.23
1190.39
794.368
928.159
902.17
134.236
258.587
286.863
692.048
1019.8
340.122
633.076
584.475
55.4017
392.84
71.769
558.358
985.362
66.69
1135.75
236.038
766.037
48.5189
844.405
62.7846
467.904
10.2964
10.9397
484.1
719.66
482.546
519.611
311.477
652.394
367.417
11.2147
173.123
272.423
22.8342
1541.97
540.353
76.4693
717.602
499.094
917.228
633.365
697.874
367.494
237.294
6.39606
162.925
108.161
111.632
132.111
491.037
570.326
933.712
445.916
375.491
462.264
303.062
804.532
1409.57
257.942
142.023
64.0959
47.5553
1236.51
273.758
903.759
655.914
86.9
1078.08
496.481
147.086
697.309
993.66
1590.34
297.77
770.866
308.712
106.687
139.551
1308.57
520.588
182.758
1190.62
32.4176
124.324
110.287
136.647
228.316
1006.2
403.953
215.11
1157.33
705.524
29.8862
197.273
703.779
808.007
64.4739
770.74
1037.32
362.959
41.1558
688.231
342.513
251.151
1203.25
491.771
509.327
500.443
219.956
9.00165
1164.59
245.181
731.157
117.769
10.3747
103.149
6.48779
254.907
599.718
1483.86
785.148
73.851
864.441
53.3625
590.383
687.452
381.711
129.655
1332.19
915.498
1956.67
456.684
354.557
-13.5102
835.415
783.714
768.131
359.486
161.666
536.727
946.369
167.31
423.845
949.194
305.14
198.292
564.213
635.075
387.111
637.567
542.606
202.954
1359.52
365.984
661.706
60.9685
967.861
420.272
257.477
39.494
296.106
215.842
1555.34
694.072
130.88
21.2054
612.838
102.111
442.775
163.425
86.307
380.406
278.045
135.278
666.777
694.088
311.717
192.661
711.98
1482.98
388.741
191.086
351.172
301.902
104.235
15.7664
852.581
175.628
349.638
705.259
150.352
590.219
791.534
808.966
1058.31
339.764
1817.17
571.184
422.369
676.964
253.143
126.959
2.80155
693.16
396.858
930.327
791.949
1326.31
918.485
644.077
20.3024
144.37
225.791
206.222
36.4728
597.861
706.124
444.067
86.9694
73.5855
601.627
1049.15
561.622
19.0852
638.788
165.065
758.408
62.2026
243.21
452.004
1209.27
1295.72
413.472
140.52
233.138
260.626
133.576
991.687
493.796
306.988
382.429
-6.44252
492.166
173.415
92.3838
3558.74
501.853
1290.46
421.726
141.973
344.621
902.501
499.442
1264.38
538.655
1089.5
752.427
284.553
1035.08
575.833
976.77
463.113
41.1998
13.8275
673.135
533.718
287.416
397.924
100.832
333.418
619.034
274.423
447.833
152.521
176.339
1.16131
2110.97
355.538
265.305
439.458
149.957
56.832
772.542
629.574
752.179
353.568
1597.26
646.085
796.752
900.747
1624.41
272.117
290.108
154.1
708.541
302.184
845.194
55.0409
1502.85
349.485
1029.02
1027.39
32.9884
44.7706
1736.01
291.845
149.79
570.586
780.082
795.577
96.166
142.988
90.5906
108.413
2265.59
293.909
194.729
686.937
158.888
299.007
958.523
802.001
287.229
1404.68
202.684
441.161
1272.99
1190.99
1015.13
110.496
302.173
156.98
324.24
256.844
462.478
370.646
202.467
777.369
379.352
713.698
28.3824
618.145
140.036
268.75
1203.51
720.528
427.791
1340.36
359.66
123.966
50.9597
264.558
202.854
224.961
742.624
183.881
57.0662
1198.84
2081.93
146.183
106.905
939.848
413.299
231.414
389.881
61.8782
983.486
1133.72
707.285
841.953
1154.48
173.69
680.631
115.924
799.306
1118.96
300.209
113.9
333.938
147.815
933.782
654.793
564.059
916.549
255.391
26.5426
1592
50.2671
794.245
3.86764
26.0032
154.727
2330.62
837.771
142.813
793.731
30.5396
595.839
618.046
285.956
30.0464
337.176
93.2474
1418.46
42.3051
128.377
5.00929
124.486
1100.74
701.827
730.581
1012.59
389.824
332.621
251.62
549.483
547.446
105.048
408.517
1016.45
669.725
465.114
773.599
1087.64
1733.14
1.70872
238.598
366.252
176.339
965.918
22.3699
803.44
806.91
351.377
11.276
390.416
1091.13
7.38406
249.929
677.781
484.067
1495.04
435.057
53.6693
1086.55
731.263
479.389
200.952
54.4923
547.687
-28.1205
660.364
298.47
294.082
30.8936
1252.03
918.698
310.35
2056.19
604.074
59.8351
409.068
720.511
1267.34
631.158
57.1952
435.372
-1.31557
512.255
844.921
80.4255
16.5467
513.32
46.0063
366.909
553.88
1296.71
312.336
1223.67
34.2298
823.719
309.506
154.429
1104.73
229.502
963.304
517.259
533.71
-16.9528
109.458
1361.07
338.221
1514.3
46.5217
760.273
1064.81
891.467
153.255
-6.75217
132.362
56.1874
532.989
850.957
901.944
581.266
1320.26
944.171
539.851
-5.85596
158.475
529.647
938.971
30.986
12.7222
100.423
359.882
715.799
792.574
31.4032
1083
1284.81
325.475
574.262
873.982
575.034
309.812
757.141
32.7701
976.884
553.231
28.3296
-7.39635
222.984
1351.91
725.947
184.004
584.318
184.342
815.841
322.174
575.93
206.956
80.516
737.23
1042.16
109.857
-4.84834
940.662
1281.33
375.74
124.298
1589.63
1033.29
1734.75
1613.03
182.342
501.782
123.962
802.804
23.9905
557.024
1263.27
82.4494
527.106
706.376
593.113
601.732
487.593
934.952
791.481
1032.1
1006.24
650.822
295.098
13.5888
578.684
587.171
99.884
240.516
672.507
708.238
-24.6827
981.836
29.5776
422.695
826.318
1363.69
1152.45
209.026
202.684
752.256
519.615
825.552
990.771
629.613
628.261
155.106
479.862
789.008
35.7039
-12.3527
57.6797
202.467
570.406
55.8533
1097.12
436.336
1137.26
-8.01477
86.9656
358.303
1097.22
635.712
26.0765
350.728
54.7078
1192.22
845.277
600.195
508.094
522.709
555.568
775.297
-37.6438
755.254
61.9272
831.152
318.22
1050.18
209.735
940.04
1674.61
-33.7642
513.965
697.004
-31.4014
604.299
611.774
911.351
171.3
811.371
46.4754
1430.81
915.735
746.883
60.8736
466.718
564.959
290.514
161.186
481.236
581.723
941.278
332.598
33.4033
533.511
458.878
308.301
835.981
38.7669
116.55
389.387
347.057
2302.99
1242.17
7.99301
463.638
913.848
633.4
664.174
-11.1134
311.401
619.358
35.2745
1077.35
304.759
373.003
590.715
29.871
209.499
94.801
442.341
541.511
-5.7784
207.565
1223.56
353.4
171.48
74.3497
679.21
803.026
485.078
187.997
59.9887
808.633
1612.08
238.225
667.267
627.782
630.37
176.508
520.6
281.732
67.0989
823.307
1545.04
935.09
784.081
568.019
1224.54
1214.28
10.71
240.942
360.747
450.386
1066.77
660.915
771.579
274.172
692.936
645.874
1401.4
1117.32
101.903
848.58
727.631
1174.07
121.971
19.1458
497.757
1261.58
413.962
439.156
780.976
147.916
1055.62
613.69
867.291
803.074
184.217
1445.54
5293.95
215.358
117.746
1.02871
1532.58
29.1411
438.386
827.338
-58.7287
534.01
234.755
1087.24
246.258
982.509
237.095
694.669
367.243
547.676
644.238
483.61
114.345
1396.28
1172.06
170.124
1480.09
76.9043
77.5267
841.087
621.868
197.048
567.545
1305.71
227.521
843.686
212.273
1073.68
437.017
661.86
176.617
226.835
199.145
155.77
1247.06
125.407
286.166
119.946
277.445
375.754
823.42
663.259
2381.2
559.542
1519.84
249.722
-2.02308
754.224
876.018
206.702
294.989
389.706
505.622
819.867
1247.44
260.429
539.612
64.7226
650.376
28.9766
99.342
947.878
530.274
1080.22
461.517
158.31
245.555
87.7512
850.228
82.8035
1186.02
1460.85
1162.07
48.1372
1036.72
-2.29248
1680.8
781.151
620.813
334.328
44.943
648.558
1046.03
130.227
1375.23
108.337
292.474
831.852
636.362
2330.62
804.038
830.596
186.533
215.404
157.025
743.228
751.562
72.9946
93.2474
32.9347
357.013
1468.65
42.0275
8.16394
559.398
256.442
722.106
833.978
926.7
528.705
845.304
53.1829
251.808
264.589
260.105
23.1722
707.145
961.029
159.13
843.922
742.061
6.34388
987.81
57.3833
128.21
164.799
970.232
1116.13
417.948
203.009
150.352
419.679
118.744
1749.84
904.706
463.168
31.1805
756.717
1484.64
130.014
841.083
680.713
1658.69
878.927
821.534
343.448
733.668
744.161
-7.09111
467.772
26.5725
194.696
75.5873
259.986
292.219
167.662
1318.94
317.69
75.5512
1334.89
427.922
608.789
1729.6
543.159
736.334
550.568
818.123
172.269
1258.74
948.179
405.295
128.441
52.7588
615.449
1049.98
190.244
76.227
392.129
786.667
436.754
17.6324
786.688
172.482
180.6
1170.92
527.403
7.1746
580.663
-0.518506
-1.11547
613.176
129.814
64.7226
756.152
1206.97
995.163
254.89
-19.1398
144.217
124.451
965.641
1337.1
642.857
183.06
202.744
166.524
398.256
519.264
123.1
644.287
499.957
676.892
543.243
1064.13
654.546
934.029
492.183
738.348
324.344
1544.75
508.178
34.6496
50.2671
80.226
7.61578
153.44
632.614
930.697
742.194
1031.12
180.465
224.492
392.778
228.697
865.725
473.683
748.828
36.5477
928.924
27.035
221.807
870.493
644.374
1140.02
753.393
703.686
515.863
303.817
879.037
1013.84
517.926
817.438
344.438
694.088
1140.05
1297.45
927.594
1145.78
335.635
698.314
847.852
601.456
239.346
567.874
218.002
590.758
605.211
480.439
685.372
455.956
693.678
737.703
215.112
-1.49644
396.132
1140.93
60.1145
1306.21
688.475
583.328
155.401
431.944
777.894
-5.21705
1715.9
620.651
1349.12
83.0836
1444.4
255.394
1070.96
15.4628
108.294
1273.46
356.661
439.09
1297.49
130.902
1197.37
342.634
280.265
246.533
290.335
501.25
503.491
299.752
600.198
238.291
474.894
-31.3608
2.83707
831.476
693.331
675.113
218.825
528.588
262.396
629.783
518.008
498.085
874.77
1293.8
223.804
179.041
40.2589
717.842
6.48779
839.598
865.419
138.595
154.436
461.909
146.229
1142.58
847.422
962.35
81.8704
369.549
2137.92
923.496
422.019
423.303
528.152
90.4519
148.795
284.161
1178.75
529.241
1285.74
1274.88
56.5276
-12.202
260.162
183.3
106.941
139.841
898.232
23.9666
567.066
168.727
1369.85
33.577
111.988
794.397
72.2901
499.442
1133.2
175.086
909.59
1014.8
187.102
1034.5
192.066
152.294
49.1073
449.876
1456.12
64.4273
118.749
845.549
638.666
122.498
1117.57
3.38069
458.981
302.317
1781.17
700.832
1460.62
431.212
21.776
173.188
206.028
943.995
649.489
117.119
320.497
465.378
420.218
380.323
92.5075
96.8209
96.915
34.2912
1262.65
318.865
249.954
563.721
182.211
266.577
329.826
675.357
6.1156
897.531
651.209
161.326
618.847
15.3281
67.2594
733.385
372.43
382.174
529.357
1177.38
507.47
1620.17
1321.81
99.1661
1427.19
185.125
1257.35
-58.7287
1010.02
1325.97
628.716
335.474
359.422
389.72
193.791
1147.43
296.991
477.939
869.237
1238.16
977.994
997.957
545.501
402.336
601.934
381.918
421.246
871.106
311.592
878.24
296.068
13.8727
1424.42
1040.41
705.565
69.0077
904.815
148.171
-26.4707
57.2757
626.002
86.5913
152.8
1160.6
550.861
981.614
145.401
528.548
944.373
151.343
951.819
242.83
-29.0446
417.304
501.174
221.807
917.344
204.864
329.854
471.302
159.791
202.781
2247.22
90.0551
633.405
767.176
180.256
303.208
452.333
1306.85
406.305
938.742
384.775
81.3941
91.7604
872.162
121.991
792.017
191.929
147.932
269.331
16.0543
608.124
599.733
75.5727
1314.15
1429.8
536.661
1061.96
494.217
697.711
717.299
510.02
147.373
659.265
752.204
97.0791
437.084
241.899
189.74
644.669
527.306
1428.53
155.401
418.825
729.168
197.182
733.889
183.994
597.62
922.665
920.031
482.156
103.944
1153.02
1243.98
105.921
832.674
692.166
545.071
127.277
1185.96
138.507
818.122
59.5626
679.442
185.387
775.764
484.006
53.4781
1025.4
990.263
21.1131
199.614
87.4714
95.5037
603.898
732.319
700.997
900.318
434.367
726.718
45.0451
501.881
86.9973
252.677
403.196
55.9247
628.571
883.041
978.766
193.433
3.5877
373.299
1276.69
637.255
545.847
361.917
986.562
816.937
315.687
1112.63
-17.0291
69.3462
232.467
323.28
192.658
188.111
533.948
1058.82
656.381
1462.62
733.589
1006.93
233.144
404.698
10.8682
926.979
149.859
749.891
1215.64
-19.1099
159.086
1559.29
568.782
1142.86
961.701
1341.48
1107.1
147.27
1296.93
2.89286
170.722
1321.97
102.6
622.443
141.218
91.5838
190.266
694.802
532.025
105.958
629.736
77.5969
320.574
-13.0716
-16.7241
4.16879
-10.5419
1208.11
1012.94
1021.44
181.347
178.009
874.893
341.121
62.7804
530.244
195.99
813.897
173.392
676.203
926.225
1001.76
448.805
946.479
613.685
268.025
37.4978
537.458
648.341
519.879
549.598
726.152
740.308
104.618
1361.85
129.655
1219.75
446.982
897.825
197.135
451.258
910.378
138.445
10.9096
1008.74
752.245
134.236
803.94
156.302
1019.62
600.007
623.731
1050.99
305.239
171.594
46.1379
326.151
1259.76
367.871
1253.64
1191.51
840.679
1604.26
149.831
582.678
408.091
372.732
407.748
257.687
55.6091
377.485
888.975
574.39
1285.3
760.889
44.0145
480.256
1643.94
851.045
273.584
487.966
1584.27
137.152
38.9649
830.895
725.886
226.395
399.011
21.2066
1065.28
1360.5
157.599
1459.18
152.573
453.405
1013.34
1226.7
252.051
2067.13
1507.36
94.1301
1508.51
1367.53
129.869
331.242
150.199
409.742
531.829
49.1033
784.063
332.136
285.002
448.361
264.234
4.44112
412.788
123.542
681.195
569.873
210.301
1108.7
830.547
1024.91
223.639
248.742
1050
1149.27
85.8051
550.075
259.625
139.584
916.493
94.5689
63.7523
89.9717
3.34902
87.9949
967.781
202.896
1147.82
852.752
661.215
293.63
768.712
511.352
668.122
682.307
1035.77
303.957
1483.87
573.046
588.22
854.239
703.272
793.474
116.158
36.3615
864.462
819.273
1219.06
295.77
68.9816
738.502
558.238
74.1423
895.09
39.4192
318.975
979.263
920.721
487.143
102.677
1935.13
168.727
267.897
1292.95
211.314
642.598
865.02
801.487
553.648
1156.97
108.391
328.552
410.439
673.701
495.249
163.014
1520.58
659.281
289.228
301.357
318.426
71.8064
134.864
375.535
232.561
509.033
296.876
409.608
407.599
1379.34
56.832
744.431
297.864
32.5374
306.716
199.989
802.658
756.655
234.532
883.063
47.5553
829.839
598.254
127.581
673.249
221.13
38.1743
78.5641
656.832
151.956
97.8566
273.949
428.652
11.1094
802.622
223.884
439.002
1065.06
429.72
167.427
1313.44
1150.52
724.944
743.83
32.8878
884.152
1005.53
661.4
304.474
126.804
406.573
116.689
896.808
1042.74
521.489
1112.28
727.064
157.87
1094.01
18.842
1291.26
590.427
709.163
811.051
48.357
72.0048
837.386
856.72
498.204
192.51
409.305
836.72
909.426
1992.54
1068.06
157.699
541.965
620.63
723.845
837.781
37.9754
241.977
229.439
713.864
130.155
539.569
860.202
276.492
222.043
-39.2802
577.246
89.869
58.593
701.789
1028.91
140.225
818.369
1145.4
856.18
636.262
1300.75
377.973
969.251
173.896
709.853
675.018
157.185
1062.26
56.7187
264.987
458.45
680.251
187.538
988.151
198.957
765.535
104.589
198.771
228.402
550.155
647.713
69.4043
1552.11
432.513
529.584
618.286
1056.52
691.324
383.385
611.886
1189.08
25.9323
890.772
213.662
605.818
723.608
374.913
477.857
508.581
1278.8
221.485
2001.11
1230.07
58.688
583.644
249.182
716.615
99.5025
589.231
822.596
486.723
285.92
298.903
845.235
495.363
744.431
1128.08
424.217
12.488
259.959
1083.77
837.239
1261.52
852.021
83.927
521.694
492.507
347.129
590.475
427.747
476.003
1226.33
1153.04
69.1937
283.892
654.206
317.846
257.083
522.657
203.024
213.134
359.686
993.725
657.395
536.956
977.024
1557.19
1369.62
102.899
1063.62
1245.85
898.708
728.866
96.4522
589.698
1257.4
478.383
638.187
354.483
193.784
768.865
210.858
1303.74
215.966
809.155
22.5901
164.944
1115.17
244.394
528.07
65.173
655.991
1041.61
1447.57
766.171
459.418
398.879
997.762
111.456
802.604
734.474
401.328
139.041
575.653
386.513
1122.64
332.204
796.7
1001.55
949.996
540.635
669.907
584.743
159.312
359.734
1464.41
802.597
512.509
873.367
1096
21.8906
691.875
280.842
289.56
636.594
411.903
166.373
455.753
560.109
1023.74
1556.22
1067.52
303.564
958.402
1628.69
15.5103
137.723
134.6
40.8706
73.2081
395.194
850.006
256.033
1090.77
225.272
184.659
369.746
1056.86
597.431
501.473
1741.07
710.177
265.661
852.493
1058.05
439.472
165.716
1426.83
801.152
195.494
394.465
830.706
538.239
849.171
547.327
1281.83
836.543
480.106
678.021
148.735
441.028
355.705
648.262
634.026
1245.19
552.781
1008.97
105.125
1721.55
512.394
436.539
632.9
240.942
1174.09
740.288
69.9505
289.033
1545.99
392.358
702.144
354.756
668.573
355.394
582.429
5.99982
11.9481
145.805
230.937
129.455
1213.53
744.079
96.443
852.717
157.022
221.054
529.249
611.443
409.435
882.737
230.18
1045.13
97.796
208.975
198.798
514.78
337.69
1080.94
456.854
333.938
723.886
279.98
51.7772
682.126
266.872
701.032
465.286
997.309
15.9089
320.106
105.067
3.51437
269.045
345.989
493.88
289.161
61.7302
52.0775
531.458
267.897
140.399
552.394
352.118
111.646
418.857
131.983
21.2824
197.703
275.183
227.353
483.528
8.40726
566.187
815.319
513.464
427.996
30.3305
76.4462
71.8979
2809.85
-4.11557
-4.81299
129.242
1106.86
274.388
292.235
702.24
849.878
1411.78
615.12
342.842
183.028
136.27
135.491
119.472
32.133
1.19541
968.486
-44.6
482.339
52.9004
-16.7222
495.213
622.18
178.729
963.763
1021.22
906.082
395.584
296.508
299.106
1968.1
554.517
439.156
93.1941
462.759
120.462
171.01
30.5736
737.066
566.603
826.304
269.546
50.4256
413.323
1009.71
805.005
734.489
420.666
419.158
397.203
47.3482
169.67
47.6073
161.668
176.089
1420.99
41.3307
286.759
953.996
96.3432
231.968
1290.81
447.969
592.895
531.866
772.906
1422.09
643.076
305.176
151.281
221.898
305.829
377.574
810.1
72.9281
1001.11
515.682
532.69
168.739
648.921
852.922
750.429
2288.08
225.732
132.492
635.146
26.2427
1249.07
1056.6
148.756
129.15
1026.25
134.129
507.002
87.1106
76.9119
214.509
612.854
682.074
513.991
422.554
144.355
72.7586
1534.26
1091.05
290.212
536.13
785.592
248.832
88.4357
1139.2
1124.94
105.692
239.846
708.528
1010.64
575.644
653.091
668.709
187.048
727.257
441.459
330.996
69.4043
146.561
752.501
19.2952
1180.55
524.342
551.037
86.113
1148.65
1982.31
1283.53
310.297
250.191
1120.08
15.7906
836.501
1762.55
50.2951
1138.15
667.186
606.234
429.543
560.564
592.305
183.629
326.771
1038.58
203.883
167.475
752.123
173.921
732.594
111.162
274.423
1178.72
231.232
929.714
280.397
583.608
451.531
196.242
102.261
934.211
498.533
214.254
1222.32
239.768
1121.37
72.4581
1118.28
73.6466
2402.83
1004.09
1104.53
243.256
631.987
86.3515
1085.54
1137.55
810.601
819.042
148.917
597.861
668.643
597.741
281.872
244.126
890.233
76.5068
434.185
739.336
719.789
-21.2032
209.504
569.298
1722.62
595.717
788.647
763.489
119.244
56.1874
246.257
543.61
976.906
1017.92
17.783
477.554
55.8632
656.043
2407.94
299.03
117.352
720.026
1.00089
3141.49
172.3
93.307
28.1723
71.0583
1354.49
261.571
-9.98324
139.479
34.4009
1198.45
344.523
242.345
635.327
446.939
322.835
322.721
785.452
404.898
655.893
621.799
1426.85
2246.64
809.431
872.033
426.222
597.758
1179.51
802.277
889.469
338.106
432.79
1000.22
1119.88
699.953
242.365
127.863
127.324
808.401
737.752
259.959
272.298
393.086
1122.84
621.511
571.184
452.028
287.436
142.057
1559.65
152.259
684.727
313.462
258.474
1696.94
1115.23
73.4937
246.632
989.842
99.1185
978.887
409.911
243.494
620.837
538.727
1160.64
875.747
866.454
254.59
685.749
610.626
49.7544
719.234
581.991
869.421
1037.6
848.853
412.791
357.077
596.709
324.712
1101.04
322.266
334.033
514.927
116.219
361.791
4.51394
243.212
565.549
193.096
512.31
1129.69
506.788
333.262
495.025
18.4434
308.702
1398.81
602.462
766.997
90.3589
1460.18
232.744
1291.55
1272.95
431.108
1417.02
741.059
59.8146
117.036
5.45969
71.2202
847.161
662.486
40.8587
319.296
-15.1533
1654.06
326.056
1231.73
242.759
1177.82
266.193
94.5689
1167.56
719.242
1099.99
173.176
262.866
83.3476
326.139
429.506
846.81
267.071
997.15
967.377
320.074
402.506
316.481
54.0131
465.265
214.388
574.642
728.977
433.663
849.083
1094.97
950.457
662.462
753.042
1412.69
549.221
893.696
602.629
209.959
230.894
187.961
944.415
312.573
186.63
764.68
344.734
1763.34
143.847
379.637
169.606
484.77
949.076
384.851
437.583
151.495
150.516
845.222
152.294
667.549
815.437
599.801
1131.91
216.227
298.322
542.289
156.17
432.542
618.276
27.0461
1.80522
96.2991
252.286
188.18
743.885
-6.15664
315.905
930.463
502.86
997.43
848.84
91.1987
1388.15
388.49
1268.27
597.148
1317.06
628.19
561.049
1727.52
47.2782
292.499
830.671
262.36
1233.83
43.5969
269.719
295.137
125.719
290.885
167.127
249.044
1102.58
981.501
569.581
448.423
-12.2484
909.926
1100.98
1504.91
366.918
1294.89
-12.6215
1059.74
163.096
337.002
704.051
684.379
277.094
628.766
99.4728
243.04
1246.61
301.333
563.675
1173.52
455.162
40.8946
530.857
300.595
147.355
1053.19
994.009
358.078
176.68
-10.9387
0.91642
215.185
681.801
188.46
254.159
406.736
277.746
255.874
433.464
809.483
1212.12
862.132
5.41538
1063.67
122.755
12.5056
1368.87
1687.33
100.252
672.485
17.4573
976.77
215.488
51.3088
682.843
-9.02493
582.444
364.191
157.054
663.254
54.9398
904.109
22.6658
432.197
143.203
794.485
1065.81
169.728
162.096
950.183
1859.68
264.67
1264.88
124.367
516.612
1414.38
405.356
59.5019
1159.64
793.108
852.328
148.478
84.4774
630.146
26.2274
253.692
21.1081
209.749
244.537
185.938
499.631
731.221
695.072
1082.7
215.383
291.35
225.358
788.58
156.521
753.963
17.4251
519.752
678.129
494.594
1141.13
493.908
451.242
122.844
2318.07
743.005
322.24
1297.35
14.1227
506.283
838.463
386.556
726.227
221.589
987.192
841.557
1085.11
581.057
525.504
607.887
970.398
519.907
531.913
365.146
143.785
115.204
345.332
101.603
611.223
131.545
918.607
521.446
174.361
433.403
339.428
771.044
426.257
1058.68
1581.72
1413.13
83.3999
425.042
1807.3
224.727
87.3396
342.151
387.901
1021.84
553.854
936.062
337.407
435.649
781.52
729.028
706.124
158.184
116.689
1031.62
489.183
282.386
656.268
575.07
400.13
245.65
1002.04
47.21
22.0704
796.833
683.798
230.175
232.881
160.04
1099.38
907.013
234.389
1256.14
94.009
625.605
336.973
1214.51
144.069
19.7944
70.5008
26.6212
43.658
822.601
490.609
239.104
142.335
176.006
200.069
786.901
476.953
683.421
761.669
504.791
1440.85
718.358
707.434
648.922
204.655
33.9518
817.063
126.271
785.917
137.152
678.021
234.942
394.176
698.659
104.782
189.873
120.749
646.484
47.5733
723.567
246.664
154.447
1632.19
631.026
306.535
934.211
446.059
924.525
999.555
78.0803
91.2928
355.604
365.717
404.12
265.711
637.56
420.217
433.054
855.034
1181.35
1272.98
526.466
947.312
35.7637
110.975
162.299
210.231
207.814
405.423
451.141
607.062
954.421
1281.46
521.964
1393.02
358.505
877.698
520.708
25.3672
791.759
37.5565
463.76
819.001
251.141
241.355
98.2138
891.07
682.212
209.565
863.346
418.261
202.131
81.5389
138.828
1013.28
249.609
736.116
826.045
283.339
501.915
879.434
180.654
878.24
277.327
167.546
227.28
1353.38
48.3669
693.524
121.581
1046.89
777.801
508.256
799.353
191.709
685.794
80.1885
330.933
818.811
37.0254
725.057
949.353
525.679
905.972
62.5119
272.666
895.822
437.568
122.309
303.98
762.964
146.147
214.353
750.31
347.048
818.576
1012.68
182.407
1052.86
279.07
776.455
231.319
370.996
320.642
27.0108
586.464
74.4282
872.503
1342.44
963.697
605.211
1038.91
104.317
48.1893
855.132
831.617
470.664
91.1506
960.99
64.0959
988.337
464.396
888.734
333.728
1532.98
932.104
497.121
918.146
235.167
1009.38
510.082
156.912
294.093
1042.85
433.38
333.182
979.236
103.662
188.042
78.4282
1452.24
271.42
168.492
6.65091
603.042
870.597
1047.46
420.666
876.43
504.025
1336.71
690.661
2.15902
791.354
336.421
465.217
545.455
1068.31
302.49
561.803
863.525
1270.68
79.4007
393.185
446.818
48.4041
84.6044
58.8546
1182.89
102.086
564.498
517.082
446.305
313.329
667.482
264.699
281.183
943.149
779.834
1305.15
1167.39
684.878
518.55
297.814
-18.6577
1279.05
871.07
1050.18
1033.61
641.834
279.311
392.545
536.017
269.882
1050.95
1532.9
842.218
440.902
130.199
573.134
904.576
137.151
29.7168
568.796
1385.08
50.0113
1589.57
734.242
106.403
639.411
123.452
758.662
534.606
94.4474
417.22
502.215
1012.75
695.41
1316.11
1346.5
307.014
121.455
748.806
812.631
88.4654
117.193
304.153
785.12
1090.31
244.726
221.201
74.8686
605.167
205.691
183.452
820.042
237.073
90.2793
824.32
121.803
4.38049
1170.94
77.7924
546.672
344.11
1247.16
683.806
640.677
77.1821
736.117
203.021
1898.06
734.469
915.136
476.822
86.1382
637.359
589.618
694.178
415.924
1022.71
480.687
948.309
249.861
238.433
1306.11
1003.3
600.945
359.284
202.957
700.433
31.4531
871.818
120.644
363.196
397.446
240.573
217.885
334.492
200.93
104.203
997.339
558.265
133.683
1020.86
191.02
478.408
967.888
371.535
259.594
-25.6483
281.668
223.649
1150.39
750.655
132.651
1224.8
514.369
1466.76
256.648
180.407
375.817
540.016
184.414
11.7427
100.59
869.493
758.556
498.603
309.247
665.39
101.965
955.357
84.4005
542.295
1217.77
705.439
908.6
1111.59
743.486
388.288
392.566
144.807
757.526
2451.56
911.156
1038.55
871.896
185.606
821.335
1128.41
1121.49
1508.47
239.314
41.0669
451.279
141.26
376.527
334.654
722.52
632.464
749.702
85.1986
26.271
863.545
522.778
776.626
120.437
448.79
84.3848
69.0105
409.822
2174.26
232.116
280.19
611.093
147.463
624.422
580.569
134.514
655.687
104.613
405.976
968.858
304.353
832.216
1057.49
180.216
85.2494
1118.48
931.052
597.947
1357.88
868.853
727.522
900.106
661.431
910.4
323.437
980.198
91.673
22.0329
1142.38
1144.12
1125.7
263.167
-6.57017
106.517
122.405
238.917
268.487
1128.57
674.764
1450.5
1503.71
885.243
25.8464
163.727
369.813
254.506
307.278
433.631
506.175
786.395
1244.26
138.146
705.711
654.976
144.335
512.23
429.588
48.6135
838.386
2804.85
923.378
534.667
1455.68
1137.83
34.9286
381.904
1064.85
392.384
1115.63
-26.7474
493.961
561.742
-23.4354
1195.41
1989.81
473.055
67.4379
46.0711
-43.6354
1623.13
659.07
313.699
347.13
1207.7
151.384
172.347
395.963
1435.57
483.161
872.218
137.424
1139.52
774.519
4192.38
302.516
646.491
1179.09
615.532
227.984
163.799
21.5777
287.996
337.258
994.688
889.312
750.53
18.8158
556.632
484.984
369.105
313.731
578.101
1145.11
483.179
645.955
347.047
437.611
744.152
705.934
-10.886
625.546
72.6702
94.0579
2698.42
20.2799
1031.48
979.44
104.913
538.611
663.55
708.915
643.721
1199.07
72.7298
1368.19
398.942
317.771
321.626
1186.67
765.62
871.327
383.787
196.001
734.695
2299.32
76.3808
216.593
1.26116
990.175
124.614
47.4423
253.018
-16.3715
1238.98
256.847
-23.6538
465.452
129.656
887.917
651.808
354.033
896.396
529.296
215.449
415.33
208.795
51.9394
1372.88
35.6389
484.119
257.425
74.3321
248.714
495.311
625.47
11.5182
398.497
128.905
727.515
13.8221
1.50168
1115.21
483.969
605.314
132.912
1160.96
1403.83
1353.48
337.667
636.975
544.104
351.815
2233.75
1014.74
51.0701
278.834
1198.5
92.4178
514.053
68.1018
1152.27
430.861
1031.77
449.368
954.93
599.556
452.525
237.374
240.377
921.171
290.765
257.503
665.792
741.219
9.29669
1205.47
-0.441208
581.062
506.024
1162.02
6.388
305.056
558.052
590.398
223.704
143.934
1152.23
948.549
233.961
190.636
977.147
277.718
461.907
993.759
388.335
1322.93
886.711
809.956
94.0175
15.4477
453.597
714.513
30.9894
118.97
-7.42111
601.609
927.679
1124.35
182.547
285.355
435.672
1186.34
1234.68
859.598
193.373
916.15
285.005
1231.62
333.165
120.295
142.193
1682.58
686.405
567.145
281.075
249.382
605.841
753.68
879.853
1721.93
192.67
472.384
926.842
1451.69
6.00645
871.995
219.152
842.933
716.991
856.51
826.369
991.225
443.698
190.948
535.184
2030.87
1157.1
748.42
437.583
24.0582
34.3239
914.563
1635.1
334.079
510.128
1823.68
1360.67
221.11
246.212
34.4165
275.833
1566.33
918.976
1091.33
799.859
397.894
536.792
532.166
313.691
37.6583
33.0204
781.367
198.117
117.254
1421.47
790.888
362.305
905.601
59.8579
574.143
154.917
186.87
176.72
683.566
97.7253
18.062
207.615
541.983
73.7923
269.493
133.485
88.2255
41.6889
312.96
859.015
159.149
589.365
208.178
1368.47
57.3512
95.9129
425.206
203.024
1212.01
333.449
632.082
1262.12
1269.21
344.426
1086.06
828.926
980.695
549.737
338.923
172.255
293.909
824.415
225.917
586.175
81.615
582.689
1346.45
653.416
440.307
244.125
362.699
528.772
613.575
52.9722
996.092
1024.5
73.0149
1053.33
592.231
153.77
864.71
258.205
438.112
354.266
831.838
161.738
592.058
38.0967
278.57
77.2552
637.004
316.136
1332.41
-7.9294
623.531
32.6357
3.08864
1043.28
1107.64
356.039
298.989
22.4174
11.2784
254.89
196.378
434.697
982.773
294.725
140.607
98.9956
228.038
817.437
886.165
237.086
1010.27
546.639
1046.09
213.252
730.467
64.0728
1362.21
155.213
1029.36
799.096
1129.37
341.046
741.01
545.484
742.648
263.286
432.577
775.505
187.173
402.104
1052.51
446.092
408.931
1041.11
643.359
59.8561
584.312
375.911
717.829
507.778
567.386
1285.4
102.275
-10.304
1148.19
68.1341
705.575
1126.01
110.544
112.002
3.19271
488.413
246.54
383.217
816.865
226.508
1146.34
217.938
775.549
662.115
0.771686
445.9
62.7124
30.1621
424.7
988.407
144.184
846.543
1183.6
328.888
1402.41
217.279
126.806
899.015
544.037
668.573
714.293
124.884
1328.31
197.481
181.412
1424.43
738.841
423.529
49.4187
1503.49
309.074
53.3824
513.651
2234.29
848.207
933.62
447.695
1059.47
299.341
921.906
34.2545
1189.03
547.698
117.664
432.008
291.069
328.52
761.506
904.891
44.8034
788.136
104.54
417.073
397.157
385.959
1730.26
120.225
77.5923
1064.97
79.6738
724.654
1212.45
584.81
125.589
221.236
298.742
453.108
907.116
1198.22
190.786
328.752
192.707
288.878
455.101
45.7362
716.249
1175.93
105.452
82.8626
91.6688
1062.96
592.519
1829.54
867.766
150.419
86.0516
210.74
83.7666
582.672
316.8
231.451
237.636
1318.17
112.283
497.76
199.722
344.797
399.647
938.758
1182.99
864.794
251.954
1535.86
958.551
710.346
154.539
151.833
788.998
312.57
618.356
478.649
4.24509
735.523
526.664
1084.75
102.805
141.509
1214.54
529.772
1043.46
65.1739
292.709
182.281
1088.8
877.817
716.024
476.531
30.2907
150.842
419.458
751.142
738.502
443.92
1134.86
1421.7
715.957
-42.7193
1005.5
103.628
264.129
451.254
331.771
745.784
1481.93
438.325
220.341
475.079
231.771
323.137
671.583
263.295
502.84
517.261
555.635
1231.76
251.506
674.882
45.0775
37.4517
1181.34
1171.64
74.5722
334.267
287.354
254.708
53.0658
504.933
20.5459
323.061
1661.58
1327.61
22.3699
492.067
484.436
1767.28
1091.32
793.157
625.826
1526.17
720.885
1463.18
545.627
81.7803
1277.71
52.8515
125.19
9.7969
140.699
643.264
1216.76
1084.94
6.53071
-1.46892
465.898
1366.53
156.912
512.141
810.467
148.522
1504.47
645.652
626.497
948.913
573.182
1277.95
233.938
166.618
921.197
591.206
563.461
127.338
332.206
149.055
436.942
308.31
1232.53
974.441
26.6857
353.757
95.6787
208.048
245.599
120.706
140.139
672.37
346.77
649.932
720.432
576.891
1014.14
179.613
366.798
636.067
13.4744
490.018
564.598
854.978
998.717
125.84
195.263
137.262
116.686
663.642
285.661
863.95
1087.04
666.234
854.203
92.534
487.096
169.798
621.386
207.872
275.945
-12.269
21.4434
129.866
911.556
52.374
258.245
151.733
779.492
576.119
442.544
495.994
89.7456
665.363
517.144
911.737
424.543
651.204
314.918
493.745
453.558
1195.67
57.6969
912.584
68.2288
60.8588
110.622
786.778
1215.67
481.98
176.31
187.765
533.717
256.329
1297.21
783.123
799.891
386.554
373.683
162.347
820.806
757.877
1220.15
105.253
430.078
153.341
1218.21
638.183
785.788
1038.12
1661.9
267.215
582.896
1525.4
277.206
346.246
1120.48
1189.1
298.775
323.007
778.664
1141
491.596
863.963
150.42
333.965
457.491
39.4553
466.613
607.906
2659.98
787.453
318.201
-4.93876
238.629
614.326
1103.66
401.642
262.3
667.889
721.692
737.669
704.53
276.827
602.637
2527.17
256.779
86.6339
457.16
103.752
492.249
874.652
716.451
38.8872
138.955
505.592
88.4587
161.873
112.588
82.9183
584.699
383.002
172.907
732.613
943.564
1010.28
21.0199
389.061
24.1558
630.311
1579.33
249.116
212.291
829.207
296.573
511.218
175.261
334.172
176.721
135.568
117.784
917.973
998.703
791.885
1302.07
831.241
324.068
370.066
314.21
31.7602
62.3407
307.632
937.789
459.645
707.787
444.08
592.654
329.394
20.716
84.3595
78.8074
211.353
1703.11
1242.57
697.843
301.356
814.135
1150.35
673.061
468.219
869.048
137.163
167.678
616.971
1047.44
954.177
71.5287
382.765
855.068
1027.21
1055.9
193.873
973.544
1068.29
1548.84
693.438
414.185
1161.83
707.02
183.71
683.704
1240.03
416.387
232.116
714.973
1304.5
237.418
103.432
297.585
794.186
731.24
1217.91
52.139
948.774
225.632
831.389
37.4468
268.746
682.291
1027.51
1104.13
160.212
466.31
966.659
341.2
162.81
497.681
113.604
912.734
118.45
578.213
216.072
445.914
168.27
121.038
822.559
807.267
565.761
790.057
786.495
518.04
467.31
418.843
1035.08
987.651
120.851
755.744
684.416
247.595
1330.56
71.9236
632.244
410.766
278.045
321.088
790.691
414.761
1488.82
292.285
787.285
336.619
-21.7149
322.22
310.561
113.506
141.481
742.162
1655.41
448.329
485.271
382.988
406.042
1060.18
278.768
2136.71
256.341
596.657
245.13
1424.72
270.947
942.178
1490.81
713.775
37.0377
150.716
152.893
140.023
360.013
639.787
522.552
1031.16
1408.23
612.404
399.109
333.117
633.969
494.79
659.323
306.968
164.616
210.513
424.302
464.86
390.335
588.55
28.0488
324.518
576.176
926.793
1017.9
171.296
519.615
1177.88
1206.29
590.257
41.6782
136.366
219.367
1100.1
590.427
512.386
535.567
202.467
105.638
458.778
859.113
65.2707
909.193
657.5
1093.94
62.7306
572.094
-1.47033
712.505
268.306
262.824
1004.57
1249.44
863.782
1032.62
779.695
1097.27
301.354
26.9417
280.949
257.88
825.66
297.945
-16.3957
376.538
200.983
570.566
416.871
778.293
690.417
286.632
730.51
117.092
509.063
260.429
1269.75
1312.75
605.398
688.648
196.811
1173.18
1255.23
719.555
1112.08
208.518
463.783
1017.67
2902.33
362.039
260.227
255.827
909.069
81.8704
1001.11
644.287
558.053
413.932
247.042
401.547
510.49
74.266
824.555
793.484
288.737
813.862
80.8905
482.551
299.492
389.925
39.1216
89.1348
291.641
676.602
114.702
160.297
1128.74
56.108
1296.46
199.749
340.924
192.573
16.6598
788.369
1381.98
381.362
54.0432
418.507
1061.63
802.595
1323.47
1282.08
471.298
768.139
542.888
79.2573
39.1018
243.314
793.3
1106.47
428.816
541.477
799.22
419.575
692.644
510.52
273.495
53.8135
522.052
426.34
759.028
634.044
133.486
162.932
13.7967
672.159
953.363
774.547
353.73
1103.15
574.932
84.7106
819.671
659.299
742.557
714.164
401.51
957.638
21.3077
114.811
756.157
1124.6
542.01
226.017
24.6984
1165.46
148.676
876.554
1366.72
300.721
1036.83
128.909
696.252
562.778
338.923
140.396
516.922
449.602
420.82
685.501
104.802
1365.19
1283.1
1243
544.484
70.244
-20.5396
527.478
24.3969
687.799
83.9339
755.162
66.0893
548.116
461.072
432.579
53.7498
926.133
963.002
608.151
436.805
1195.07
585.067
1.48236
634.89
52.2376
83.9981
1087.46
255.617
1346.76
745.844
851.58
706.654
42.1459
142.096
627.453
151.919
170.306
1.05374
439.692
410.484
808.107
328.962
272.294
275.374
434.387
914.606
196.621
132.603
385.259
370.131
895.191
195.701
1981.56
376.383
15.5832
307.365
932.322
663.801
959.74
50.6997
118.036
1269.45
1552.41
1029.21
460.63
317.401
1198.15
799.859
544.071
300.66
1544.16
596.13
970.053
240.654
38.8209
195.965
696.205
309.253
178.646
1271.04
31.7469
315.521
705.892
96.1354
864.218
59.2915
59.5641
1256
1072.67
100.827
88.5077
508.331
560.336
787.801
52.9673
340.933
207.056
273.77
49.1309
122.944
712.481
125.355
114.943
1073.33
674.529
1048.12
926.259
156.552
951.055
556.673
2105.44
260.529
322.356
857.923
354.112
2024.88
753.426
1680.71
739.658
414.513
211.501
334.538
271.887
161.528
1759.36
121.396
335.812
818.731
532.732
272.484
78.0142
562.185
155.679
1419.19
189.586
291.397
331.351
509.866
835.12
230.574
656.307
870.568
81.1394
455.284
468.12
413.392
322.401
138.587
668.885
1201.07
1114.27
293.295
1161.31
47.6497
129.978
602.501
224.583
167.383
1124.93
13.5001
1064.69
176.262
230.48
8.20531
459.83
281.455
245.112
943.278
-20.7801
664.011
847.887
1062.53
30.7067
2174.09
411.582
493.653
61.7253
269.331
91.017
1243.43
1145.09
150.352
415.93
570.394
355.536
151.331
144.577
1189.63
32.2367
1551.35
131.611
418.061
986.218
357.937
1541.18
431.529
-20.7614
394.462
556.754
1244.79
992.51
633.227
439.156
1221.38
380.3
735.155
205.143
1123.04
347.675
534.667
1124.14
727.792
105.565
23.2516
275.579
88.6107
73.1817
100.117
-9.43254
386.362
154.512
113.878
489.157
926.116
36.4706
111.956
109.734
248.34
227.796
578.915
313.49
566.486
563.224
901.279
705.264
1.20844
1374.33
92.2478
37.3029
143.722
148.001
488.598
754.151
192.452
451.027
321.475
1170.85
1380.47
1216.13
1020.27
176.069
144.674
21.3893
941.801
862.074
1872.76
-7.72852
300.627
961.591
541.739
664.325
239.414
1196.44
244.478
124.517
744.559
634.195
378.462
132.682
1187.18
698.343
452.654
103.977
916.493
1295.85
1523.65
502.266
869.168
1289.27
8.25866
467.139
1050.37
745.93
1628.91
-19.009
1208.92
216.803
324.572
389.414
786.689
489.486
215.281
1346.08
199.395
929.502
314.974
1070.4
542.522
35.2484
1156.42
855.628
864.008
798.736
759.551
421.551
790.46
836.931
938.968
271.646
24.2067
261.913
854.367
743.071
1449.91
45.7756
330.503
553.776
172.109
830.802
181.803
943.566
482.13
986.14
1023.46
373.039
665.264
1155.13
969.576
278.845
411.104
246.125
1637.57
131.777
995.06
1033.33
311.272
559.633
830.092
315.453
1205.45
505.886
606.002
207.391
872.778
798.91
89.487
161.444
696.474
634.902
884.937
710.975
57.7237
159.722
586.727
347.162
968.883
594.772
292.848
416.951
1887.34
204.678
818.222
1332.8
586.376
242.379
112.965
776.733
82.9292
1806.2
287.705
783.948
1121.25
392.315
974.232
713.86
1352.76
1163.62
180.939
548.694
887.463
920.021
624.939
572.832
1242.41
341.577
816.223
172.699
68.222
159.794
327.051
679.676
1697.83
92.278
1187.72
980.238
309.247
907.145
694.17
454.982
336.913
772.183
493.569
482.425
1437.09
566.239
871.143
765.975
197.536
561.232
210.399
390.21
905.013
804.252
618.802
1164.11
1012.45
586.656
112.938
792.952
860.041
403.768
381.743
472.102
472.27
594.162
951.093
1235.71
380.275
463.899
139.584
449.851
145.169
283.018
753.391
474.636
907.937
20.6666
426.957
698.429
867.424
259.575
670.327
-9.01193
179.519
410.002
428.925
832.582
962.14
375.991
577.967
185.664
866.336
215.823
1464.56
361.362
709.912
200.645
1322.27
289.767
54.4118
277.746
149.052
768.253
679.89
994.353
877.124
290.386
533.953
1204.57
153.467
686.984
416.983
14.3796
259.419
1074.51
359.516
757.713
669.06
353.235
157.917
521.372
695.497
933.385
524.709
120.649
1146.54
139.364
115.825
715.728
51.1917
703.584
738.313
240.602
155.724
81.7462
1249.88
402.39
593.267
201.452
753.406
366.053
95.4652
28.7893
681.624
695.836
128.842
292.628
57.4174
593.673
191.532
1046.43
340.708
671.342
1330.73
667.627
882.676
19.4336
1060.57
864.853
206.304
866.224
608.327
656.259
315.468
57.5869
800.091
152.321
1121.16
1022.84
23.462
24.9515
226.479
530.187
297.131
1232.73
224.044
500.23
409.421
321.707
659.572
617.064
107.826
200.81
191.653
756.212
49.99
352.251
326.536
484.942
755.35
136.833
714.116
930.303
44.5612
22.0695
547.295
1310.66
586.214
1335.13
1006.05
652.446
258.103
765.378
370.077
1276.08
401.328
189.641
1040.42
1317.92
228.709
978.757
358.169
399.021
118.91
12.552
1559.06
783.365
929.62
300.792
571.219
1104.53
104.787
-10.1119
17.9371
41.1984
112.915
989.358
156.005
829.342
541.68
321.331
779.646
76.8532
67.0673
916.332
965.906
817.59
340.095
1512.42
-19.3388
869.298
651.255
374.961
644.09
-24.0045
676.146
196.359
463.249
181.548
78.3759
103.57
555.468
164.221
875.154
849.706
532.366
4.26588
170.846
456.314
1041.65
1531.23
440.172
507.052
1123.73
740.64
688.783
137.361
863.83
31.4628
471.488
719.703
110.414
250.918
31.0607
347.963
296.9
231.178
259.547
565.663
240.471
617.479
172.909
611.327
283.084
605.294
283.693
553.533
836.179
1532.6
1016.43
858.945
222.646
595.788
761.463
43.9127
234.189
266.839
461.197
898.839
779.493
2332.68
342.142
471.317
1664.78
823.142
424.217
-21.2452
31.3227
341.638
1974.8
223.288
1219.34
820.435
135.31
665.997
1358.33
553.276
622.334
671.375
1073.83
225.581
320.959
310.948
527.521
365.599
663.825
1260.5
1085.42
428.954
116.817
938.398
1525.35
51.0701
308.819
2343.56
725.899
329.553
700.741
130.865
1032.44
1305.38
428.754
40.3855
1173.02
718.642
117.434
66.0889
74.0928
118.351
577.968
900.05
606.286
119.33
916.345
954.348
52.0326
1173.27
1407.45
1077.68
176.928
53.9286
652.865
846.709
1014.66
826.141
952.297
811.173
303.08
128.195
996.016
1239.26
788.821
416.32
343.268
765.074
738.876
157.644
965.947
1484.1
119.374
250.962
1339.96
7.57926
139.622
855.578
-1.79891
360.686
760.887
76.4376
884.473
199.413
187.904
117.081
281.162
904.844
1067.62
30.3296
503.855
538.811
138.092
-1.51567
22.0971
786.872
365.108
849.696
1103.13
586.548
398.056
425.544
600.219
1342.75
511.287
876.704
639.176
631.327
240.934
986.919
88.145
660.056
1026.12
186.087
224.774
846.682
102.297
1488.07
342.86
916.262
1644.97
606.585
844.128
1307.15
530.056
39.9461
1105.72
216.429
806.344
929.918
746.097
627.912
378.532
1290.07
491.689
903.645
568.525
53.0961
1082.84
1197.36
433.501
711.08
9.30149
1033.33
256.924
1181.82
1739.91
983.766
1084.55
426.475
658.724
982.621
1906.35
753.262
427.965
291.724
1058.31
1205.58
651.707
337.606
413.49
871.035
965.522
1005.2
1045.36
1118.96
1495.96
44.968
1010.81
602.069
475.866
727.294
729.417
46.1068
26.0299
1649.8
661.036
1167.41
738.903
1204.02
358.417
743.602
945.503
842.044
860.755
159.931
665.011
44.8182
57.9218
1324.12
29.5776
465.799
110.425
583.709
76.204
1664.07
864.949
279.521
675.419
898.176
274.577
353.589
1083.14
602.024
159.397
147.635
400.631
1045.8
152.489
320.097
1500.04
61.5225
836.105
693.107
-8.01477
1037.12
208.908
785.738
111.574
389.881
1074.71
804.008
989.108
722.278
1540.98
804.863
888.359
228.306
702.177
180.255
5.35391
428.241
946.551
558.83
544.962
124.043
55.9857
78.3759
146.674
193.773
1138.74
1188.12
774.744
241.886
528.792
-0.957646
89.6225
33.3744
993.375
726.904
919.346
1266.16
577.276
215.902
72.2154
142.984
584.595
721.119
954.997
262.431
638.963
457.116
349.994
395.221
649.503
516.309
458.533
30.7831
654.717
40.2815
895.499
566.559
382.328
630.597
21.1099
735.016
260.714
922.14
584.679
877.772
163.727
585.054
100.809
32.5426
545.976
1512.96
468.448
1123.29
71.3915
651.462
675.438
20.4958
-4.28258
610.133
1039.16
369.801
189.707
414.056
1260.05
915.882
864.502
196.309
601.849
169.861
28.4886
204.977
419.418
403.351
478.031
47.3111
768.358
249.744
616.421
1230.3
1619.35
616.973
202.735
730.679
501
1101.44
41.7507
1868.91
1386.41
548.201
4.33672
452.208
76.5542
176.003
286.412
352.15
743.135
941.685
103.149
234.292
128.911
159.209
206.91
1351.7
540.62
901.478
123.09
57.8278
1056.05
849.099
587.868
-46.4933
393.162
-24.7813
185.296
348.241
2298.1
58.8401
1294.28
294.194
281.864
97.5825
1014.18
503.166
563.761
50.7193
100.379
86.2709
-35.223
171.095
623.95
559.949
293.452
766.554
427.131
46.0532
201.465
111.831
27.035
375.481
572.516
1239.67
1778.98
161.551
155.766
421.635
219.975
339.889
1282.21
1391.18
1004.13
607.032
469.108
448.711
5.55336
96.2991
29.2723
786.008
682.041
825.929
686.97
385.11
47.4617
549.528
655.811
1192.58
584.078
428.625
103.632
702.307
961.67
1086.28
906.642
167.496
133.485
365.587
1366.65
290.471
414.862
212.263
721.369
34.6417
-1.71761
324.619
668.297
189.616
463.519
644.17
1344.23
-25.3669
194.501
536.571
1597.34
117.784
1144.9
1227.19
434.609
930.565
737.975
1425.32
933.14
19.6155
858.223
1548.48
1286.61
153.958
6.37781
855.537
460.411
17.3153
451.751
65.6188
307.444
154.439
887.888
73.7785
685.539
636.099
240.152
899.255
372.421
-12.3599
921.053
963.774
155.951
48.5653
-16.5891
978.622
110.884
223.469
834.032
64.2124
253.221
266.92
203.403
608.101
112.519
934.151
341.114
762.761
-13.5176
281.024
1992.89
379.058
347.591
247.429
1037.9
21.8906
19.0852
983.616
342.034
940.928
141.841
13.4769
1551.34
301.306
770.596
217.155
496.293
513.991
576.082
608.375
49.4799
1606.21
1342.35
1167.85
624.98
887.975
432.55
472.031
194.083
737.668
1638.32
918.847
955.66
841.059
389.029
20.5207
1039.95
102.618
610.739
1148
951.092
979.524
188.205
21.2824
111.496
45.5683
1267.78
410.916
465.15
80.6848
2558.07
379.27
236.816
637.528
163.727
221.762
910.631
792.661
1113.92
573.641
1468.56
402.112
922.967
498.533
969.502
334.011
812.149
752.838
287.29
845.478
402.246
983.479
913.048
1492.46
346.33
88.2255
1145.51
1356.81
1098.9
686.402
22.6452
243.964
1283.53
-4.99753
680.151
596.474
160.166
1578.43
226.36
261.468
579.645
107.457
434.501
835.674
250.255
849.855
875.264
-6.63067
357.981
541.206
39.2692
137.569
305.97
126.451
899.604
211.171
1167.89
893.661
389.217
137.165
1255.23
142.011
144.658
880.575
1750.04
1027.48
641.675
623.367
112.409
1151.43
573.595
23.0065
749.932
398.218
1124.11
599.342
552.969
651.941
83.5126
889.468
298.04
200.909
19.7416
984.439
455.284
2152.91
910.857
920.01
427.08
535.184
743.391
964.068
1192.57
1116
908.617
407.263
73.1072
90.8662
1074.33
-1.49245
869.785
633.534
350.421
130.02
195.586
691.14
557.281
615.316
353.831
815.053
568.434
742.939
406.604
66.314
138.858
231.671
250.025
1090.59
55.6875
484.571
667.199
806.458
911.223
-7.60847
1237.56
203.643
623.528
1038.79
844.736
182.058
822.036
511.214
1394.68
1072.67
462.522
329.98
901.885
451.64
143.122
1228.01
97.3047
122.723
892.212
195.308
426.542
862.406
893.723
419.282
1005.37
154.144
960.994
-6.90767
1218.78
4030.83
1182.38
1624.5
1118.64
628.841
556.19
254.029
316.572
199.526
649.668
1114.97
47.3482
-7.21131
930.292
993.753
319.554
389.196
380.362
96.0261
149.484
131.281
826.047
1310.04
191.845
961.027
967.808
925.467
255.144
200.228
550.457
428.046
995.485
786.12
1109.95
242.158
162.883
586.86
242.114
133.373
221.595
75.0356
195.397
543.702
551.98
-11.1692
757.988
723.406
516.843
192.943
87.0957
804.026
143.973
91.2311
1392.78
280.842
291.434
635.456
261.781
95.9358
706.104
530.715
119.704
573.961
13.8626
83.6364
292.32
405.552
270.383
933.591
1174.08
1133.48
370.706
1244.15
1121.75
167.952
914.608
345.212
999.432
839.468
604.927
237.23
127.498
543.385
1120.54
44.5217
464.562
224.089
819.907
1234.4
637.981
234.926
450.702
858.018
283.575
1361.07
363.95
375.032
99.4254
758.967
744.713
699.71
341.425
57.7056
75.6461
411.043
29.6176
495.345
13.9277
312.9
63.0055
2.64792
357.828
936.221
66.5189
30.0167
4.35818
845.631
1053.9
415.412
580.424
126.12
732.292
498.775
79.9062
130.014
155.692
159.755
782.179
174.782
747.606
536.891
1503.16
249.656
252.254
227.098
942.448
551.6
1371.68
11.7657
115.188
75.433
23.9609
840.555
274.202
440.964
321.101
443.871
702.615
711.825
1680.86
831.24
31.4517
36.6374
680.141
-21.614
904.541
147.181
399.461
296.858
504.622
857.411
246.767
489.058
79.1595
535.542
-13.0172
1051.38
865.915
253.765
663
796.546
399.866
250.756
2319.01
75.2341
1894.38
1546.86
2150.46
388.007
4.61372
920.201
556.614
912.584
23.2512
142.926
578.101
1152.6
1841.88
37.8259
671.063
31.2706
474.497
543.087
413.75
1014.22
397.066
1043.52
1091.2
1694.9
576.092
582.966
156.065
62.1498
413.211
1165.34
368.832
566.087
14.1722
49.8861
1094.52
1077.97
685.035
973.195
170.426
27.7147
831.309
813.406
202.305
539.575
1349.12
891.257
203.34
801.487
36.4053
216.444
181.48
489.722
108.714
1177.82
1572.56
646.653
393.524
654.732
1190.38
201.209
34.3555
824.222
815.053
328.771
-9.43917
106.109
120.714
191.036
619.781
1331.65
637.609
215.405
480.439
632.804
241.218
291.886
646.827
361.016
341.784
850.454
401.477
210.04
37.9408
1105.55
506.906
1003.03
1312.98
124.024
243.422
-40.6048
1023.11
894.451
902.296
81.0552
253.588
581.519
849.587
756.963
537.537
295.257
428.754
1282.89
519.991
317.959
1025.02
921.171
1130.35
782.241
362.193
1194.74
200.451
15.4413
990.94
232.485
-9.34383
558.568
25.1287
147.635
857.903
18.8082
77.5267
820.472
38.2716
563.772
500.078
1003.98
236.891
362.051
43.9899
697.656
542.009
1572.18
560.623
920.526
35.9215
1168
388.005
828.831
1270.84
212.572
1214.24
398.146
132.492
820.678
28.1167
170.623
252.066
1174.67
904.005
565.098
297.006
69.4156
1016.61
95.1783
672.704
368.079
707.02
235.147
1884.98
970.168
25.9686
297.056
275.635
383.792
1311.43
112.799
99.0892
6.11895
1132.68
26.2024
1130.82
319.109
133.364
259.538
867.36
350.092
612.939
723.156
1088.01
226.048
157.485
242.139
242.755
577.767
820.445
8.59399
230.571
610.852
766.337
1500.67
1440.95
1646.51
60.9105
627.199
1698.7
722.183
276.414
208.612
541.624
868.604
941.276
573.846
213.862
-5.52228
127.407
390.489
628.158
256.357
763.428
1391.18
65.2249
363.403
156.357
44.9087
1203.87
898.839
146.058
-15.527
284.046
52.5055
281.72
41.6563
853.378
299.22
1746.09
1572.9
443.685
590.605
1485.46
3627.79
748.13
846.706
1064.61
1507.21
524.729
823.408
1228.01
1126.17
173.323
431.192
161.575
1446.03
1064.81
603.242
285.483
55.7128
843.195
928.184
158.292
249.721
396.9
638.156
412.883
135.491
229.271
691.248
1262.96
89.6353
713.845
1269.77
972.233
724.42
363.424
731.761
166.159
-2.74391
274.369
-46.3533
619.405
1571.73
1278.04
890.63
216.95
369.292
575.365
395.525
137.573
179.491
1034.55
766.124
1052.14
497.983
1423.17
238.362
662.432
182.288
1449.06
788.821
397.58
862.43
875.644
1031.54
1182.38
449.209
430.873
179.916
712.228
505.128
752.404
819.042
834.825
149.959
326.104
1330.19
573.378
199.413
735.131
753.426
1103.49
1.27591
1087.3
768.099
308.301
146.324
460.432
414.527
869.175
193.383
490.769
825.086
461.764
587.76
645.433
1394.44
416.56
666.835
53.9891
245.622
870.62
372.225
82.5228
268.376
386.612
63.6042
494.357
941.879
1092.64
1679.07
1204.87
1508.17
1086.75
398.378
177.103
153.061
1072.76
89.6505
1469.86
75.4578
1253.85
423.509
360.53
118.749
30.3305
327.571
109.379
457.894
258.254
1363.04
195.712
336.18
491.182
975.676
1110.22
492.76
1453.74
106.009
413.221
382.341
394.164
1132.36
22.3766
512.298
960.765
1397.52
1705.96
134.465
1540.76
252.32
872.909
49.1033
870.27
113.946
322.484
993.714
82.4494
47.5446
588.95
558.325
1528.27
173.543
616.903
518.909
124.313
494.244
605.188
727.659
473.135
1597.17
389.404
3460.08
371.701
447.742
904.854
62.8729
782.952
694.435
1193.63
743.005
711.512
110.471
418.413
92.8335
140.84
21.3703
489.63
720.604
1120.08
1176.84
875.638
787.209
528.513
784.125
603.03
127.068
536.773
95.2557
485.655
631.263
662.901
85.0916
184.014
1112.21
109.7
54.4231
2807.39
50.6163
453.125
601.489
330.333
518.131
336.734
266.462
494.485
572.544
963.628
231.992
661.127
253.353
871.204
1056.64
1023.74
585.453
1198.71
633.4
53.2281
508.003
118.584
348.882
426.329
119.608
228.756
286.498
126.723
1267.25
529.041
455.284
187.01
109.794
1051.41
74.5068
205.94
911.872
900.492
149.312
602.373
255.464
794.623
267.028
422.16
109.077
1165.89
672.89
530.331
56.931
120.286
350.06
489.815
1840.96
822.348
18.5753
1072.56
664.229
56.1531
141.277
110.747
265.017
996.884
284.324
64.6448
519.148
611.556
249.139
33.1967
429.719
74.4945
8.69167
12.7125
302.102
641.634
2191.21
112.588
242.214
99.316
435.476
470.884
156.456
283.14
230.915
68.5956
1192.24
-20.8217
966.509
537.722
587.104
309.691
51.573
210.484
364.204
1639.53
1144.9
24.043
265.943
1228.54
663.012
623.22
475.868
431.91
106.723
652.672
420.795
2444.07
143.185
592.703
816.182
469.781
781.412
45.4263
222.573
751.602
654.076
39.452
308.113
2158.51
158.876
933.352
248.067
372.57
735.424
1043.53
736.211
574.82
317.476
354.554
416.929
11.7483
839.421
88.3587
1031.1
476.468
839.655
744.498
1727.73
221.984
1071.4
764.625
115.259
977.892
1581.55
589.589
445.224
46.8206
873.786
1023.09
13.5762
227.611
308.176
1029.42
83.2191
577.113
760.495
563.12
179.227
43.0376
878.818
522.395
114.582
552.216
233.889
537.647
745.948
539.633
964.21
953.576
157.726
455.915
932.816
267.21
2811.18
680.969
864.963
193.211
397.122
11.0949
88.5443
83.0827
3213.75
281.801
427.335
302.185
367.384
291.492
237.935
96.5484
844.283
255.411
831.062
129.136
1375.12
354.15
831.2
2086.44
251.464
216.799
253.668
302.809
673.138
194.324
455.917
96.869
277.964
859.756
419.598
1134.05
64.6207
119.757
932.479
917.873
958.891
69.3198
909.526
146.755
999.934
1209.48
768.484
150.149
87.2079
784.681
961.46
457.827
554.61
779.215
752.598
1229.45
63.6242
1236.73
1504.42
709.473
117.133
638.444
1050.28
261.163
536.909
10.9397
775.882
1207.81
877.445
541.575
872.15
55.0312
1152.9
462.504
484.193
529.109
155.382
990.099
1143.99
131.362
925.076
495.527
259.961
340.268
12.1709
74.9943
1496.11
790.744
30.6633
1119.38
981.542
343.228
829.805
393.932
439.235
372.567
281.536
1034.63
66.0518
7.48672
1033.1
157.275
499.41
13.2749
536.388
181.04
3.54112
591.696
26.7582
1788.73
335.928
1127.79
843.918
142.988
420.426
344.546
44.8182
222.694
117.892
242.759
533.138
451.725
1040.14
346.719
1843.68
955.688
229.398
1168.04
801.115
477.939
113.988
1599.85
1263.47
849.906
831.497
151.408
737.964
152.154
307.111
82.1241
742.627
512.364
184.836
113.198
-11.1134
8.01402
228.942
1147.84
994.796
22.13
429.281
1268.51
1048.66
499.662
534.173
2577.84
337.886
127.322
2186.64
212.867
685.969
189.187
108.54
987.177
1330.38
788.183
649.688
973.438
643.472
237.058
622.781
898.589
750.122
963.652
228.855
1608.05
492.85
180.619
903.983
659.281
556.23
129.242
1413.77
429.338
117.353
4.52199
483.39
713.485
739.444
94.6298
172.446
1164.41
845.631
143.107
589.7
321.803
952.584
1781.77
581.234
797.674
83.927
388.309
109.4
100.827
330.262
150.07
684.494
534.099
156.24
513.987
22.3421
424.447
826.62
107.227
30.3206
24.1558
1394.93
93.1941
108.561
853.221
240.751
686.379
252.597
240.854
1080.05
1426.72
343.59
1390.27
273.454
271.565
94.732
395.02
900.582
1489.74
1406.42
456.639
2537.39
1003.12
30.9893
800.725
330.799
304.863
977.821
3.84943
151.826
403.021
458.038
110.154
170.121
213.711
965.834
966.649
893.608
230.782
623.767
604.805
493.638
369.547
43.9899
1329.22
206.551
400.89
776.141
1389.04
405.112
32.3143
552.922
348.799
48.5702
662.39
1513.68
402.762
676.544
717.85
29.052
589.96
338.037
1000.59
1043.05
577.181
942.506
15.4503
752.35
199.655
1118.89
525.604
929.553
-17.2657
567.756
1391.05
407.561
163.096
196.179
1257.84
327.693
107.776
369.338
1153.84
105.306
490.614
942.237
146.532
82.2226
1187.82
793.227
2072.02
627.778
212.524
564.225
553.367
684.34
230.177
224.529
264.363
187.173
100.379
600.862
35.6711
337.716
192.156
1053.78
297.58
527.71
442.341
324.119
82.3027
111.988
352.118
885.635
145.243
182.582
24.0582
1171.88
635.327
81.4958
90.4503
1006.76
1177.13
1308.2
242.464
111.253
1223.37
375.497
463.517
526.245
164.752
1297.45
1917.98
740.978
1104
684.808
796.359
372.405
838.769
2487.81
1028.89
56.832
1299.15
535.871
649.105
722.759
327.425
1186.84
597.359
1043.18
310.689
215.895
817.797
613.246
1430.06
28.1014
70.0334
658.291
414.022
997.912
1574.37
333.377
748.377
1011.49
470.256
384.705
396.298
504.594
78.3088
147.15
54.9365
401.609
560.063
295.943
649.981
372.765
113.473
342.547
855.604
1330.44
617.443
138.582
903.796
1018.62
553.134
746.634
195.401
1204.11
211.16
1484.19
1059.3
290.039
648.528
509.772
131.281
6.388
565.552
506.688
505.676
77.1081
248.954
115.674
1160.4
514.381
1017.46
333.861
1844.44
763.059
723.463
701.395
1533.21
51.4026
1004.34
87.0513
739.69
359.658
380.441
1531.2
435.724
586.212
317.422
1199.24
441.538
158.492
342.923
168.517
632.018
199.48
19.2958
1014.63
1036.26
1137.18
212.669
1684.72
188.811
163.825
99.5897
1502.37
837.338
1255.41
596.022
104.85
216.458
1207.9
1140.34
440.481
690.522
125.579
78.3117
150.688
151.851
29.6551
799.628
60.3147
428.893
529.441
193.176
-13.7069
622.548
949.76
955.355
742.485
340.844
624.808
634.612
817.058
1305.1
442.411
813.012
698.668
193.148
117.832
780.665
507.936
1818.23
2294.86
834.514
162.647
821.939
665.355
161.076
50.1439
1540.28
360.896
291.421
16.2537
411.219
416.71
21.5408
561.915
1679.75
82.4775
608.108
303.817
276.197
225.571
818.576
169.349
1183.16
104.58
487.849
2568.28
727.069
561.067
1108.73
323.113
123.569
527.952
977.45
559.398
161.201
378.988
31.7469
821.519
1100.63
715.425
264.517
224.209
614.288
266.495
79.4145
321.967
1241.06
80.7293
249.71
998.868
212.462
217.885
400.903
3096.87
26.3934
82.8641
72.3438
545.689
1313.51
1342.46
1101.44
89.8202
429.682
2.74414
1340.43
1370.92
433.498
448.46
497.263
132.776
344.669
40.9096
1610.85
291.947
634.464
84.1877
248.252
261.737
294.129
217.888
169.67
403.209
278.117
470.889
1262.21
831.476
650.227
616.127
530.462
54.3744
133.824
1341.41
372.52
116.26
1582.4
868.483
172.092
301.996
938.389
68.225
937.389
1001.64
572.094
1486.54
181.624
315.121
1439.64
650.756
998.95
506.492
360.043
366.246
282.114
1370.85
1008.32
528.521
729.028
700.502
225.385
160.184
429.213
368.593
60.3147
700.632
66.5463
260.642
764.031
718.126
430.643
451.232
446.382
140.319
753.04
206.644
205.017
1255.59
630.44
60.1012
34.2509
249.556
182.701
44.6449
104.589
1456.27
159.062
1550.91
109.08
295.229
71.769
826.349
760.475
106.045
266.179
206.053
1682.76
897.222
3.54132
793.806
48.1128
319.259
450.702
63.4136
504.714
266.136
39.8505
45.3592
939.126
513.594
136.777
607.906
49.409
1094.8
721.125
434.416
1405.38
806.44
293.164
149.856
103.795
13.2955
449.063
233.158
961.277
458.612
805.036
562.251
351.06
79.1376
1094.34
757.801
707.861
40.7613
1393.63
895.398
161.547
474.842
921.668
1145.48
852.844
131.644
826.454
542.298
404.652
591.239
506.154
182.19
1674.67
303.392
611.57
111.935
488.996
1151.15
700.499
45.5662
122.373
1074.48
1617.04
299.691
856.274
604.478
1605.67
690.686
1579.69
1211.52
460.388
813.841
1144.18
525.023
617.323
506.496
1303.44
316.107
891.982
227.211
1719.95
618.543
498.528
158.187
336.915
206.938
597.505
1325.24
1020.25
793.086
1243.39
832.589
864.348
622.03
167.069
103.388
623.194
513.569
1022.23
277.396
427.304
351.925
1130.82
999.766
142.099
878.339
989.851
61.5759
225.842
195.05
580.372
489.49
308.829
16.4482
982.365
31.5243
201.269
338.509
256.713
173.168
237.2
2192.24
1346.82
81.1631
19.7972
694.108
1085.2
496.851
821.842
166.239
373.003
406.29
1344.53
369.732
350.611
685.969
294.134
771.959
352.118
57.1624
-9.98324
268.789
249.918
542.531
582.53
-21.8981
873.333
862.566
630.068
427.506
654.019
-14.2835
0.683326
381.919
354.882
740.878
462.527
526.447
208.613
724.199
862.002
58.8177
657.974
70.5018
781.322
793.548
181.909
8.46492
1590.76
691.272
993.562
408.947
940.402
193.498
878.274
2031.75
74.4032
561.987
54.9126
503.613
30.1295
236.592
1296.84
195.596
1.72735
737.417
52.6303
428.416
1098.54
209.688
322.964
179.775
285.379
34.6033
602.046
443.752
1214.98
676.255
264.084
233.938
269.691
179.066
963.125
911.671
623.431
873.216
602.072
968.022
96.333
43.6018
246.466
204.2
900
996.562
1201.38
620.342
676.121
61.4249
1388.75
444.844
121.446
649.217
934.837
316.42
162.525
907.807
1134.17
1082.22
1188.66
534.513
1056.81
354.476
407.128
61.9172
37.9754
73.3109
1312.65
717.612
950.996
822.149
764.456
386.063
807.805
726.205
168.295
662.25
303.438
25.4334
182.255
237.857
1349.79
103.923
36.4359
2064.11
1411.07
203.897
1794.38
227.953
475.947
2381.07
26.3121
792.764
281.126
966.619
243.542
199.413
418.414
508.761
1566.77
134.603
392.956
45.3221
189.012
53.4279
572.876
230.869
944.138
44.5592
935.514
569.48
604.989
171.284
104.251
254.838
917.173
283.115
221.658
341.386
1629.48
353.866
271.381
618.561
530.127
1712.08
241.041
324.277
943.656
197.331
359.707
1635.28
944.435
213.487
490.549
597.62
705.724
797.419
358.745
21.2824
18.436
113.035
277.38
115.229
1295.36
146.396
1355.05
50.5701
838.417
491.689
35.9527
2419.03
1085.77
530.983
344.663
167.384
203.208
1411.1
105.669
350.627
449.063
92.6031
713.9
722.855
1125.5
118.993
916.45
993.865
13.5453
785.122
591.009
233.628
739.72
716.451
739.788
813.619
805.442
824.967
182.488
155.175
542.032
275.632
41.6889
69.3309
73.7816
375.307
1013.72
739.291
1075.87
37.8865
276.617
646.888
352.117
302.349
39.2204
1739.65
468.45
175.695
387.968
80.2364
1149.42
435.546
733.289
888.4
287.524
209.833
607.502
1022.8
5.68938
23.7108
144.122
852.261
50.6258
135.26
346.214
-40.7336
237.096
879.971
182.305
555.728
311.663
312.822
670.25
1018.26
914.366
489.199
1399.86
0.971061
1204.1
615.232
102.05
741.956
1064.97
160.184
311.147
80.2549
1297.2
629.418
238.96
813.492
162.455
555.082
548.71
207.603
804.329
693.168
1202.82
452.147
726.008
542.783
184.413
110.701
573.77
1164.71
25.9042
140.196
159.415
61.0239
1208.06
110.634
1531.5
439.532
412.849
500.262
812.948
1134.91
684.095
46.7576
397.146
220.684
852.493
1114.27
1187.22
36.4053
186.2
476.939
342.649
96.168
164.936
838.619
71.7096
403.306
1077.81
292.454
384.154
388.641
1260.06
691.876
702.384
1078.27
750.249
691.163
1064.3
645.271
587.392
1137.49
532.956
382.486
672.077
232.265
1172.63
557.659
102.126
464.8
446.638
210.322
153.561
362.373
947.647
769.705
662.103
175.694
110.844
242.95
1363.91
1096.71
1022.87
660.098
721.66
159.755
1045.72
253.692
419.644
531.269
933.441
549.507
1114.32
260.288
624.689
687.273
569.581
403.445
999.348
1159.64
960.11
118.625
454.159
106.539
798.193
887.462
70.807
950.053
201.022
698.157
54.6329
1136.44
534.607
448.865
203.663
1023.69
297.535
358.048
24.3894
444.25
305.053
809.664
716.583
36.3975
425.091
447.032
424.442
103.149
476.878
279.27
620.332
-11.6435
7.41006
390.568
178.533
193.917
67.1364
293.63
410.765
520.722
66.5463
43.2508
184.944
105.306
267.6
245.084
924.269
790.521
1157.04
1242.47
191.909
-18.6096
392.198
1064.78
171.456
97.1187
981.652
75.0822
1111.09
411.474
91.1155
41.2933
200.909
147.178
572.145
189.167
1060.33
591.429
1088.89
571.496
749.171
125.356
29.0514
59.3572
527.411
1361.24
1076.64
1845.65
9.961
1055.12
430.072
305.968
354.58
163.262
159.396
1023.95
358.63
200.87
509.355
1209.46
189.903
173.921
96.1693
720.451
1111.25
458.433
38.2552
698.908
827.525
800.258
103.5
684.712
882.055
1342.39
386.331
555.919
507.466
-1.49644
688.486
85.8347
26.6635
854.719
124.148
71.205
409.239
298.47
953.753
973.549
895.96
139.086
51.729
262.705
733.385
61.335
382.174
945.051
1137.16
553.823
120.499
96.2128
55.9394
490.846
104.628
359.646
291.947
610.102
183.513
23.3636
70.5818
181.686
988.129
655.053
167.077
887.189
772.614
1028.25
224.814
204.722
115.751
1347.55
149.952
1259.47
216.283
451.234
415.623
976.02
733.55
1577.64
626.209
554.426
422.423
727.494
207.034
26.7408
395.268
268.269
543.839
778.052
495.209
796.551
52.968
429.383
310.94
439.376
171.848
603.287
400.18
133.134
81.4504
185.567
374.83
829.812
1319.26
298.739
461.517
488.146
567.894
54.018
707.799
675.008
546.959
259.575
32.0064
35.0188
150.284
771.724
278.817
129.665
584.472
666.471
219.231
686.039
395.734
868.609
74.6299
225.007
775.63
69.4043
333.968
246.504
954.454
689.542
836.931
1158.23
526.519
-30.1919
462.096
23.4292
883.946
688.58
159.963
527.539
33.4285
242.345
552.868
711.182
146.559
603.668
483.479
219.975
1730.45
245.848
461.704
255.495
89.5877
410.255
120.532
1554.41
143.151
418.094
700.188
712.919
1062.48
940.247
4.80993
928.589
341.112
81.1949
187.833
533.997
596.631
192.398
10.708
1036.92
65.1241
494.898
174.748
1390.55
540.424
587.076
687.636
734.79
476.418
1815.23
1081.67
556.391
60.5948
250.616
570.237
19.211
811.069
199.624
317.306
165.476
526.33
194.033
41.3046
193.894
262.403
178.053
462.808
1063.36
759.494
315.732
326.139
293.898
604.725
80.9294
319.545
335.605
990.792
122.173
483.091
438.886
511.285
399.673
101.944
1049.44
911.55
1120.82
-1.35631
9.01151
298.096
1431.55
91.0089
803.261
76.9006
881.195
34.2877
485.269
863.548
383.407
612.881
1030.64
449.62
250.669
387.133
456.338
773.376
1070.89
1018.54
917.988
182.375
620.334
759.908
328.457
360.202
603.668
1096.43
644.649
326.433
994.739
68.1498
336.08
187.039
946.238
289.198
502.181
303.776
994.416
146.951
468.398
181.25
362.757
272.666
496.659
88.6912
1021.79
98.695
707.861
1771.55
35.1391
716.167
72.4099
372.533
101.577
1038.94
528.114
420.217
245.647
944.989
153.664
107.515
1494.12
348.43
1309.01
380.592
-31.454
119.195
67.8019
919.959
341.705
945.894
172.279
500.897
206.618
942.253
397.937
16.584
533.949
260.175
415.868
713.174
237.599
1813.25
1103.68
-8.4955
634.676
599.602
320.962
536.987
644.964
669.797
-3.2498
199.915
1411.1
1494.08
558.031
1296.88
213.74
964.036
614.277
674.245
1043.92
594.769
269.497
220.056
778.009
12.8212
149.407
759.755
94.5897
796.982
1074.24
638.896
1516.4
448.262
1389
36.0624
862.143
174.782
1358.92
726.066
503.968
113.288
139.989
471.395
737.411
281.185
647.418
28.145
-13.1019
9.28412
902.188
272.237
609.96
629.738
751.171
329.237
178.381
80.3166
330.79
1077.95
318.2
155.129
180.265
659.336
440.902
628.556
1279.29
736.639
701.817
2537.13
1276.01
1335.39
734.698
332.094
42.2303
246.057
1377.32
426.891
902.523
537.918
1562.88
875.033
891.6
811.264
91.0308
163.984
1403.06
34.5312
113.112
1082.26
1092.28
208.612
577.231
542.1
894.311
1227.73
232.484
750.336
315.526
1419.01
173.898
840.265
180.533
1467.03
612.654
600.293
176.971
1353.01
154.395
186.694
87.9622
1026.18
4.67467
903.331
381.045
116.619
2473.66
557.841
1007.71
843.888
1517.53
590.605
209.217
528.864
124.392
3185.54
528.631
101.659
-3.75768
1054.95
1593.86
45.134
388.337
254.128
568.178
-28.318
99.9502
279.101
246.024
6.49227
1093.05
779.21
491.594
2047.04
234.894
927.38
460.7
503.95
964.737
683.19
342.809
902.301
642.706
1003.12
936.163
944.814
979.018
130.274
471.655
689.583
170.099
1158.27
863.971
75.0593
165.684
498.082
80.6524
755.939
451.281
1125.99
971.038
1067.92
70.696
915.303
1304.71
1685.67
371.569
675.068
738.222
1027.27
839.942
708.711
1627.14
641.004
92.3234
774.212
87.9256
701.745
334.891
1046.73
868.558
22.5228
880.828
363.17
843.244
907.81
810.094
731.774
1190.08
488.801
268.336
70.9462
422.619
796.625
958.933
77.1951
185.141
440.76
649.966
630.183
88.8252
1277.42
1004.46
934.039
374.944
1332.98
69.6461
853.617
380.103
170.66
801.867
8.55
332.87
575.402
39.7396
454.079
65.4783
827.941
644.523
919.96
1142.38
761.811
825.85
73.8866
34.4009
-34.6812
506.589
534.127
673.701
369.686
963.652
258.84
865.918
1319.31
532.944
767.176
768.713
190.764
238.69
150.548
599.334
425.248
581.77
101.921
807.899
113.605
602.349
554.189
488.319
1893.73
908.954
6.23225
319.27
-5.06422
914.076
1079.74
70.5359
1054.69
159.673
185.16
155.974
1505.02
88.5405
1048.3
1322.13
560.502
736.913
352.117
855.199
741.621
78.5758
714.54
563.09
71.6848
688.755
240.469
122.373
23.1242
342.672
509.587
876.743
706.349
437.686
644.271
514.524
1180.52
244.503
505.365
140.456
686.405
67.7513
73.5869
1369.03
98.7158
440.332
828.786
760.43
91.9305
123.715
849.049
1306.99
158.879
1077.17
1646.12
100.831
990.297
1000.43
1815.67
33.2147
726.022
693.76
735.52
1213.02
476.417
174.128
793.008
150.285
362.699
834.863
211.845
364.434
461.054
1248.14
1386.41
830.125
268.488
334.472
708.449
143.973
1341.23
24.7074
-0.268291
1151.63
1459.31
963.628
1393.89
427.642
69.1042
37.1465
1100.57
332.887
837.673
2654.43
729.143
326.605
763.661
151.919
24.1291
128.597
884.623
770.625
1629.12
72.6923
728.235
912.732
676.444
1028.71
1004.04
839.375
518.318
604.71
295.026
180.578
175.214
200.22
397.893
153.692
23.3998
431.53
39.737
335.676
391.78
104.918
973.349
806.532
184.004
809.206
78.3433
391.611
472.986
629.863
344.115
476.787
1484.14
18.2062
169.728
171.467
706.555
652.785
54.2357
332.953
934.623
1428.6
119.472
421.939
889.775
35.9849
887.137
546.855
926.215
163.188
1557.81
659.525
368.225
352.73
913.006
522.355
11.7657
653.045
18.3387
248.35
1269.33
17.4251
71.8499
850.543
754.929
794.197
660.701
771.97
1123.44
310.462
627.713
655.053
37.7663
866.574
750.125
1153.51
979.527
347.151
235.691
301.826
1.90057
116.289
2335.85
1039.69
1137.14
1066.41
474.829
701.691
16.5449
588.728
110.273
1110.21
521.346
90.8416
60.474
256.587
330.196
785.689
307.42
92.3234
125.785
1044.66
378.406
1258.4
224.963
-4.75661
7.53029
73.1051
163.806
221.192
434.453
889.583
412.639
691.262
21.5687
116.55
310.703
827.919
423.893
93.467
552.515
287.229
703.519
355.376
702.74
1119.57
753.506
240.398
22.7945
111.486
1090.37
108.337
532.001
394.608
456.558
153.737
1344.09
66.5932
422.219
599.587
451.254
2377.41
191.216
1159.95
181.628
387.476
300.926
1114.46
-2.95009
967.686
235.184
516.938
114.909
387.95
654.96
1130.56
262.588
82.5588
811.441
116.901
1230.07
333.929
167.475
579.709
1219.85
1050.2
277.539
368.478
253.773
1258.56
1895.61
599.733
349.186
673.217
735.878
153.137
54.9059
520.522
257.021
12.4398
601.169
1169.04
356.499
974.659
1291.69
260.486
193.722
678.905
704.502
645.587
301.881
508.277
557.727
571.926
1480
35.4722
362.216
1213.39
978.733
1112.29
45.5662
547.786
427.922
674.381
1023.08
340.76
170.366
1824.49
3136.78
1882.59
472.119
94.5781
949.519
93.6044
980.633
655.053
2102.99
759.752
32.3575
210.858
224.278
757.049
731.335
141.988
60.0714
408.573
700.997
341.846
796.062
732.341
929.604
864.634
82.0902
139.471
3.42647
167.063
31.5619
166.273
817.851
609.427
829.224
285.362
1184.25
84.6105
630.046
809.911
976.844
871.514
298.199
1024.04
722.823
117.904
121.82
374.896
1237.82
1120.32
3141.64
719.481
126.695
72.285
680.255
99.7964
929.388
536.441
-19.7652
27.0656
800.781
63.6184
247
190.181
747.069
324.147
575.219
376.217
144.567
68.7067
7.12699
1127.98
751.57
198.553
1333.4
417.593
929.841
932.937
914.075
1534.08
972.717
303.936
564.276
210.683
895.33
417.604
358.199
786.238
238.91
262.444
-16.001
794.621
160.771
228.55
-6.99931
1155.31
160.572
380.78
-13.3868
396.382
399.323
777.149
522.473
769.823
262.133
10.9096
833.263
1126.28
311.849
-26.1059
-8.45391
410.088
481.276
736.628
125.329
823.769
608.358
82.5228
540.732
1063.15
514.972
14.8985
672.634
-0.455885
708.19
160.371
173.212
105.615
45.9037
280.805
617.158
1024.15
825.084
613.201
69.5591
-7.39635
513.464
559.181
1599.26
23.9724
189.903
920.001
770.833
1099.01
648.358
78.8878
1243.67
935.933
488.319
660.598
888.339
928.273
304.026
419.679
2757.43
645.922
1721.73
604.855
714.293
1193.1
95.1714
369.895
696.78
997.43
1032.6
176.855
832.579
22.3421
268.9
324.37
208.426
1395.43
481.971
655.716
158.046
578.577
592.07
394.075
394.424
231.982
853.673
1211.24
442.838
759.632
893.77
-2.19393
601.401
683.189
593.672
1106.73
342.809
57.0968
96.8188
879.941
743.034
71.2897
1588.2
404.815
872.916
159.209
637.945
22.9858
982.899
702.827
1485.8
645.955
172.759
670.647
1254.7
138.828
853.986
-4.16654
345.183
284.523
617.065
592.949
452.827
794.57
1157.05
434.914
292.872
1325.27
475.055
42.7708
859.838
123.808
421.431
218.552
5.68604
105.949
1042.54
683.92
1069.7
627.036
112.35
1083.05
451.194
517.035
1044.93
1102.89
1174.43
225.686
2.54174
1916.22
277.057
620.907
1076.62
43.5986
1100.46
549.32
832.185
777.708
1091.42
227.445
484.993
34.3555
880.444
475.847
585.301
890.991
1467.32
360.542
120.117
542.766
92.6031
1034.37
972.106
38.5431
261.422
510.356
182.211
923.802
422.343
1174.41
621.654
564.652
930.943
339.48
181.106
432.537
88.5077
172.874
689.647
-1.18108
795.097
1420.4
1173.32
7.90141
838.837
898.013
426.038
544.844
35.4722
328.483
1023.71
260.093
297.076
716.482
523.423
249.886
367.158
258.301
116.018
224.043
861.663
493.91
307.202
729.887
966.385
88.5777
571.875
17.6222
469.015
186.496
98.7158
1435.46
502.351
56.2485
206.913
1079.05
72.6693
1998.44
128.942
580.639
725.535
147.754
75.7212
19.0966
613.323
127.84
121.654
989.784
1211.01
270.18
311.55
322.412
808.217
148.274
971.569
783.204
338.176
42.5371
1004.34
753.458
567.471
178.741
414.008
-10.1119
1181.73
243.598
692.001
342.805
75.4204
10.199
417.047
585.612
168.741
879.803
1064.5
1304.37
1661.9
772.878
918.789
593.094
886.485
95.2474
666.569
22.8334
57.8278
559.426
654.196
473.55
1239.12
891.664
295.684
1344.06
517.006
66.0891
660.415
911.974
892.021
439.286
-26.1059
988.151
172.72
278.278
1092.25
383.825
558.591
245.269
128.49
612.106
1304.41
688.167
1452.96
399.062
441.883
1099.3
644.585
888.151
1225.18
601.368
973.716
533.175
1798.49
504.922
13.7861
142.124
703.365
484.42
-5.12707
1237.27
427.506
920.266
603.42
1029.57
367.662
76.4462
1166.35
523.487
586.215
1087.73
816.748
157.294
274.482
378.346
1089.95
339.43
839.418
75.3652
271.864
131.174
102.168
179.583
160.659
881.636
284.599
258.928
154.074
1461.39
345.297
534.367
174.819
273.054
140.322
840.945
420.872
1107.1
1003.55
295.858
141.985
1816.76
787.079
895.023
642.273
191.347
362.967
658.527
1455.84
1295.41
651.103
181.369
73.0216
89.4885
1377.47
89.6067
1257.12
1049.18
733.538
-8.75316
1021.46
1216.24
71.2897
201.391
794.638
419.807
-19.1398
584.622
1119.58
311.592
849.841
672.46
928.939
245.847
769.973
451.797
162.455
135.291
1047.21
196.359
854.929
327.725
646.218
81.0816
151.103
982.765
1118.95
497.145
575.644
1198.44
1193.45
398.817
204.039
137.861
166.078
138.745
536.367
921.167
64.2728
384.07
1416.4
244.726
78.7721
637.089
766.337
400.594
299.644
1.07561
1370.88
15.7906
274.54
625.633
911.387
820.86
1374.6
285.353
435.165
37.5812
164.888
70.0495
348.922
89.5647
658.481
623.697
1156.13
733.352
630.495
222.945
116.914
1450.7
159.177
2536.67
283.911
802.132
765.229
435.21
710.159
189.959
155.011
328.52
200.057
77.1105
1249.32
91.4232
470.768
-6.79258
228.264
1220.16
1600.91
982.504
48.579
331.866
594.484
106.077
172.75
82.2519
259.246
65.0831
207.886
1110.32
950.622
18.3387
653.148
990.096
650.859
236.768
164.635
620.156
1628.24
1440.98
690.685
220.732
484.539
187.261
664.294
1283.1
161.666
368.321
173.17
1166.17
984.889
1423.32
1298.8
8.36185
129.345
312.986
621.791
910.71
1172.05
527.11
1297.74
168.718
136.477
862.415
284.59
180.864
609.219
689.068
768.726
3738.37
308.802
1434.02
100.963
93.3685
1166.17
488.001
192.332
-18.7752
10.1245
671.047
79.2285
455.704
8.41268
1302.14
1032.25
11.3639
987.399
1052.4
622.254
92.2135
6.62309
390.36
811.357
55.8257
435.881
176.068
42.9473
196.321
370.858
462.096
473.205
57.4831
323.137
667.835
53.3999
344.523
289.197
425.432
907.543
163.425
122.033
33.8331
200.495
300.56
700.51
600.385
1153.17
121.447
209.73
958.24
95.5085
1087.68
879.114
658.958
1093.35
226.643
758.185
117.119
663.451
1316.2
7.92308
603.337
1010.8
1489.35
102.605
99.5993
10.5657
286.326
808.1
934.787
64.1448
5.76661
469.21
189.774
-0.146717
51.5083
322.496
24.768
164.173
1106.03
946.196
1400.55
947.768
533.974
62.3655
534.979
463.365
27.709
47.8249
377.276
626.497
804.61
48.4432
880.652
117.746
376.513
1187.31
469.983
360.851
880.666
1406.79
172.315
765.116
1213.53
142.714
23.2444
575.837
1072.93
5.01244
1316.04
520.549
635.41
1231.29
751.597
926.554
1170.87
131.252
56.9119
447.533
542.395
826.141
3.45089
582.316
1042.74
615.05
2116.71
2.37796
19.1444
149.765
927.94
168.98
569.789
1008.74
1295.78
475.857
994.099
591.638
535.82
978.268
131.268
364.51
533.738
62.549
822.554
59.2286
23.5593
826.432
1040.58
989.358
570.174
994.084
797.033
448.662
535.012
427.362
1318.33
386.092
98.9264
494.667
452.412
515.865
210.784
301.395
3.14997
1199.75
177.768
894.884
114.465
-9.95881
357.528
43.4581
1579.6
22.154
585.205
369.322
1106.22
295.77
240
95.3436
870.62
314.129
311.479
866.819
959.408
655.527
1065.57
43.1648
110.476
286.576
336.876
502.043
696.354
623.13
1075.1
821.639
652.843
374.509
369.782
63.7369
418.828
178.136
933.994
111.253
989.852
198.261
257.369
887.94
460.855
328.553
739.191
380.367
353.046
699.204
70.5018
125.444
-8.03071
872.503
357.978
720.251
227.189
640.818
609.75
1050.72
3.21169
911.354
453.056
294.502
-11.9231
350.828
971.47
107.248
725.408
813.804
1289.35
860.889
1113.69
344.681
1370.85
187.563
-7.09111
197.906
-5.28667
646.346
1166.29
-0.135014
1970.16
66.4624
248.35
890.77
858.958
820.558
1118.66
365.269
849.981
93.2958
593.235
745.733
190.522
811.372
45.4742
265.248
864.229
324.969
275.986
201.529
859.226
48.8009
527.478
221.174
56.2385
121.415
1081.25
26.9993
1031.23
397.354
173.958
486.659
333.928
1611.43
455.545
145.589
142.037
299.432
628.167
1112.86
654.546
480.505
1039.41
1126.28
847.209
379.079
260.801
924.831
380.077
22.6083
104.127
623.35
603.513
358.948
146.732
1397.94
499.979
1305.45
346.764
101.106
1081.18
532.028
634.51
705.91
32.6572
516.036
51.5259
1164.39
185.551
731.797
532.73
-3.36652
762.964
114.418
469.226
201.208
884.169
109.379
607.82
48.3583
174.123
913.262
51.409
562.151
191.876
858.499
572.751
615.468
110.451
254.339
254.061
1222.82
796.51
1829.52
705.327
85.5765
280.573
587.141
554.255
719.915
1061.92
1727.48
971.144
174.992
627.44
401.477
1271.08
789.675
1496
628.721
1250.16
1331.72
770.577
507.665
705.273
749.117
30.5063
32.7292
104.047
277.92
683.752
1536.41
125.388
267.146
460.613
411.451
713.874
291.355
766.394
455.895
366.447
783.645
1554.36
266.616
628.775
1200.67
14.9189
259.07
468.075
206.249
785.26
998.974
128.202
368.775
830.279
1248.82
215.149
506.788
2214.82
2110.47
912.373
173.77
141.314
27.1233
111.074
686.312
69.18
341.44
686.222
871.896
2380.14
742.624
933.507
593.008
479.605
1091.55
113.752
1291.07
63.8012
-6.55525
501.08
1150.52
510.878
617.638
1420.51
107.293
391.531
853.158
73.9381
861.025
1243.06
17.6268
980.037
68.4707
699.93
507.947
160.161
76.8532
95.1783
653.963
1278.88
770.738
484.398
620.368
524.409
199.927
46.5834
1419.62
518.528
1092.94
385.666
261.951
502.013
633.099
588.953
610.249
50.5652
1693.04
114.836
959.828
166.459
33.8527
758.763
572.644
2421.36
-18.3564
863.071
276.042
610.832
160.773
516.466
1261.15
282.528
434.577
718.843
636.249
44.3647
96.245
-10.3183
488.827
812.061
517.261
439.442
174.783
1387.19
875.407
2505.73
1036.33
208.73
446.711
935.504
220.749
62.5276
568.464
734.266
140.39
480.353
638.988
902.147
903.477
539.018
81.3587
912.551
818.432
334.646
612.851
435.393
131.611
97.3392
133.737
376.057
35.0708
227.32
102.605
129.584
621.511
582.429
362.072
615.397
604.951
392.106
369.335
1199.86
920.157
911.489
360.314
556.451
344.985
1061.13
109.825
174.624
18.5336
1027.61
586.448
30.5063
229.506
253.469
486.855
525.712
1507.34
502.885
89.7958
174.114
16.0212
715.486
293.384
172.269
862.945
1754.62
1252.88
583.12
857.204
208.52
75.9256
63.6446
287.181
307.448
333.61
1227.61
4.51394
839.165
78.2915
892.123
176.852
351.956
173.204
50.2781
523.869
724.293
163.119
1370.81
794.638
335.474
694.879
653.963
216.28
1049.97
769.256
744.056
102.744
441.681
163.388
1106.65
753.522
655.335
84.6914
730.494
451.232
691.885
389.569
739.921
19.2374
338.076
61.1476
176.128
225.642
481.766
785.751
763.051
536.899
95.2447
929.178
376.807
54.1142
158.475
120.004
150.31
1046.73
705.203
61.7302
76.4404
454.622
196.838
1221.8
423.383
558.016
123.482
141.631
728.078
8.75742
832.883
386.725
38.4074
858.018
787.698
279.254
1080.37
1036.85
510.128
219.366
1512.34
13.8275
58.7794
650.646
657.407
1878.5
1222.51
1470.98
122.406
248.186
938.838
51.3215
228.813
473.426
1599.35
215.399
46.3172
609.103
952.636
1265.67
177.406
201.863
834.517
747.284
843.604
825.784
784.828
99.7031
802.804
378.189
20.7591
200.985
73.079
557.291
302.218
159.149
111.478
103.23
611.351
1043.11
811.806
800.851
278.727
1016.27
1681.51
608.669
197.75
94.2919
34.2917
947.995
1547.82
550.656
239.706
301.317
225.918
993.11
255.748
396.669
479.662
452.146
507.002
137.092
133.814
663.868
136.366
2157.15
63.7448
344.925
116.958
964.728
297.557
97.0828
190.071
245.181
60.2415
771.818
634.79
309.979
1255.98
1089.72
431.439
465.128
92.1434
90.4104
329.909
577.706
67.6887
47.6544
162.888
965.988
121.248
873.321
106.905
-10.3034
1528.87
1249.84
390.81
30.8886
696.144
179.944
425.327
336.346
1193.83
74.6327
840.858
631.905
644.41
765.573
884.706
859.608
1137.92
936.641
596.308
1064.23
576.878
1188.65
206.891
164.221
312.935
41.3605
504.642
32.1648
558.139
1064.11
282.75
1665.33
31.923
412.679
448.903
647.107
402.81
87.6848
1255.69
948.183
41.0732
1073.38
5.41538
557.673
934.225
908.309
1035.28
392.348
664.346
275.183
393.573
188.318
1063.09
729.393
650.271
1183.22
73.7109
-0.165347
1584.18
381.245
1349.26
1029.58
196.954
799.513
840.355
685.374
53.5356
178.068
1844.51
139.359
756.492
655.387
385.589
451.924
209.217
369.895
957.275
558.965
1171.14
463.299
803.23
588.25
381.8
422.535
427.757
2304.7
505.097
652.764
688.341
1235.65
248.968
815.059
619.996
393.38
44.1322
751.093
1228.54
70.2153
719.009
1164.8
836.737
727.213
701.766
1347.05
1225.55
570.479
469.405
486.927
511.022
262.714
198.383
1060.87
458.558
144.661
889.79
347.057
1101.71
214.14
266.861
50.5652
690.411
1118.95
1379.83
669.958
205.815
500.017
18.8045
573.849
1192.91
444.708
41.1154
188.884
1239.86
1441.22
903.206
355.617
1523.41
179.112
160.236
1230.65
145.101
171.208
30.9112
2407.87
137.397
933.304
356.984
34.2283
890.563
1034.58
486.092
564.777
1507.09
794.214
128.12
664.042
1268.38
406.507
770.833
474.948
387.863
412.472
190.442
548.001
867.574
550.441
38.5431
53.4004
408.578
502.86
1115.5
550.863
113.122
190.524
312.433
154.231
501.571
528.081
467.02
476.716
820.469
7.64068
493.339
751.491
41.9224
976.882
-0.146717
788.016
588.613
1314.13
136.062
489.467
1091.33
299.341
372.804
544
420.661
51.0701
207.619
836.807
504.712
369.75
575.974
1107.29
1842.05
57.9218
512.649
172.007
1196.68
1006.23
28.9858
117.434
629.587
377.691
307.632
173.17
122.313
381.398
730.276
144.229
615.142
505.557
125.589
41.3261
263.135
89.5388
25.8177
279.303
947.093
486.889
235.049
20.2931
13.3899
1369.65
912.152
892.814
386.414
165.804
96.0813
482.039
936.873
331.987
152.159
41.5437
178.109
1034.98
340.925
386.902
398.61
129.148
830.217
208.104
782.427
1367.7
1245.08
809.436
300.983
795.675
80.5538
1422.89
20.4657
2000.09
433.759
533.063
450.331
675.424
738.282
421.289
242.655
794.538
412.175
31.3892
94.4845
375.077
1416.16
114.108
61.9135
683.164
304.502
1465.59
314.877
157.438
162.645
274.376
469.405
250.795
1221.29
146.522
730.617
662.499
909.069
29.3966
107.18
188.889
556.952
1017.38
322.836
1411.92
393.519
1580.59
633.565
427.805
1038.54
186.449
97.0926
854.694
623.83
83.5126
792.016
880.875
442.664
265.244
1062.48
1050.95
786.331
567.748
830.055
108.24
633.228
1303.55
94.6437
778.999
158.22
19.4083
671.842
652.766
153.692
615.605
6.11732
742.512
1147.15
618.542
5.59253
497.337
62.5275
352.67
396.912
397.985
41.8517
76.4693
638.891
955.705
879.659
60.1471
4.52199
1101.83
137.869
137.733
958.258
202.826
131.072
896.482
653.419
799.69
787.666
830.485
439.727
35.2013
41.6071
445.655
845.63
504.268
896.263
840.275
231.004
395.281
617.476
909.078
79.1159
870.696
358.282
243.422
246.127
889.672
584.574
690.178
523.734
465.239
420.379
279.794
62.4796
706.24
792.571
70.8947
417.743
816.247
655.516
692.561
1061.6
812.712
357.848
1930.78
499.506
866.104
534.864
551.938
554.114
895.73
742.579
496.729
1461.8
21.3805
1060.31
275.068
50.6673
1329.4
1465.15
1288.27
74.641
648.698
382.012
713.501
572.349
926.145
448.788
735.138
57.9356
986.036
191.515
262.683
116.647
30.058
54.842
337.554
167.595
1148.65
1498.22
91.6667
1150.68
335.541
137.748
373.944
360.724
961.471
20.6488
818.983
445.629
1188.07
919.055
1014.37
215.569
1581.38
218.668
1544.58
1367.8
2416.63
601.723
18.1522
1293.46
1095.94
198.233
712.5
1620.83
678.077
527.109
1044.6
355.376
706.488
304.353
230.641
315.361
54.6536
44.0199
359.488
215.159
69.46
134.699
962.45
374.1
-11.1806
892.44
804.975
219.82
350.336
1056.58
1028.09
3682.6
48.6317
972.484
1210.19
603.242
128.512
77.7771
-21.2276
130.109
23.1565
1121.62
280.805
529.077
226.781
306.384
240.376
324.595
373.158
168.766
470.361
793.439
1031.42
579.432
711.755
1245.06
328.584
631.193
310.93
270.457
-4.81299
279.167
62.5659
864.121
452.811
996.884
1196.99
130.237
1656.71
738.992
405.225
743.892
763.423
121.184
1131.4
622.748
836.107
964.465
981.605
1010.5
594.783
241.382
639.483
1756.46
2222.63
592.698
374.667
345.737
577.369
1181.07
1877.07
879.273
487.05
56.8466
649.792
1441.02
652.696
435.653
227.232
27.709
302.698
154.262
960.08
75.598
1201.12
425.093
1013.7
707.552
698.619
498.356
578.087
619.683
472.761
490.135
313.973
776.767
963.345
145.169
824.623
504.14
3.34902
535.897
240.643
1085.97
215.569
531.905
182.129
24.0946
461.974
406.82
677.823
117.674
1228.97
620.67
185.296
518.781
632.057
1014.61
1283.04
67.4318
107.576
16.9976
746.396
146.483
866.735
676.205
245.622
1069.86
705.809
695.342
332.094
49.7266
573.35
1232.74
1033.71
532.296
1649.08
683.878
473.683
481.428
1575.29
668.429
896.602
1217.19
157.117
1486.73
693.423
424.45
1068.71
90.3368
131.403
536.083
489.102
23.1978
532.918
429.507
287.416
75.5849
50.2323
618.276
81.1768
199.46
436.589
32.5808
667.345
598.988
1012.77
399.057
10.71
51.6616
939.834
575.37
264.853
819.394
796.366
945.773
1047.07
470.949
179.442
65.8661
721.109
600.079
131.888
78.3384
174.715
105.092
-28.1205
643.498
498.995
155.401
574.373
798.509
135.338
139.81
776.199
310.888
526.478
349.047
878.535
510.719
600.26
795.239
286.45
993.096
183.339
175.988
310.25
1178.38
865.673
-0.999239
106.189
1234.91
51.0963
184.663
343.239
851.582
6.12053
493.842
647.817
3.67449
161.618
664.852
181.886
880.838
378.145
53.9286
1100.14
767.183
5.25352
572.38
571.268
116.464
479.464
1530.59
791.615
661.901
1153.44
1297.36
358.35
640.77
719.919
526.972
2324.16
208.477
1205.1
637.677
163.266
13.9212
325.058
1271.92
708.234
723.395
644.762
694.345
1300.23
561.051
282.823
102.332
683.231
344.797
862.541
773.84
272.197
810.446
321.294
127.992
596.957
1322.08
236.166
833.976
1112.8
762.659
1411.93
279.733
876.078
260.547
1103.49
27.5128
912.402
430.115
433.057
1047.01
485.742
406.281
295.684
407.027
27.8747
1338.58
977.133
773.293
176.128
101.954
140.686
517.76
165.223
-21.5724
1047.27
194.544
937.153
162.223
902.586
33.797
648.811
673.791
412.849
728.615
589.555
1163.86
742.036
1613.11
284.651
462.096
1219.08
15.7906
92.4969
160.222
93.3986
15.5832
682.179
103.569
335.676
185.632
770.211
680.995
53.1572
1055.44
546.837
2210.21
204.895
194.535
782.078
124.498
326.019
428.009
607.374
514.655
488.031
164.799
559.534
1222.82
1156.33
471.001
1432.21
552.737
83.1372
1395.55
1416.26
1188.72
668.573
511.894
769.835
678.79
538.561
734.262
285.002
69.7999
374.804
137.3
1249.86
252.033
127.593
557.003
1185.54
139.016
237.799
1306.85
852.191
318.456
626.459
932.281
1190.5
151.397
30.9583
515.957
660.307
228.354
940.622
906.728
202.225
462.049
135.963
640.298
474.635
806.853
1748.79
1237.64
808.221
379.524
1234.4
781.412
733.209
835.392
701.002
247.403
832.851
105.952
510.65
470.466
941.647
528.521
399.193
389.407
438.445
714.782
152.296
1132.82
1152.22
690.932
626.283
886.165
146.324
436.069
1184.02
402.506
708.752
295.866
187.072
652.672
285.602
677.715
1233.89
1392.56
349.094
137.112
602.492
295.77
490.647
671.035
370.351
264.307
869.951
405.799
223.568
1324.85
473.742
1020.59
571.651
87.9871
378.105
440.199
167.732
117.453
557.396
1164.46
782.412
676.233
669.632
857.359
345.323
901.807
564.312
933.385
50.5701
343.663
622.873
687.392
296.786
873.937
344.461
1752.09
302.317
786.043
151.731
180.632
1735.56
612.107
-21.7149
106.703
722.855
559.534
235.185
1328.74
944.956
27.9988
824.053
470.949
1304.62
331.304
609.449
1220.72
567.47
472.691
63.8627
740.716
391.67
785.927
439.025
473.992
103.982
382.466
1287.82
938.7
62.4688
291.845
920.031
855.095
514.364
52.9442
758.595
842.429
937.622
1492.32
684.67
1189.75
845.044
314.523
144.129
25.3916
286.325
239.735
27.1118
1346.82
860.097
474.635
323.344
716.178
1095.21
174.786
776.826
509.136
172.34
172.863
192.588
157.523
543.506
239.977
251.891
994.713
190.735
412.984
308.852
65.2707
107.093
464.471
429.92
969.248
261.382
120.444
219.669
1274.2
1068.5
1046.73
1219.01
618.476
1002.64
903.214
47.614
172.911
141.444
708.449
1457.69
957.05
275.832
636.914
634.388
1400.07
876.474
37.0896
20.9693
522.628
166.457
201.022
814.089
669.007
749.758
176.68
1051.02
772.235
50.366
72.2682
569.002
854.638
104.075
1141.86
37.3673
668.645
1372.91
67.3724
164.762
933.078
499.577
1123.51
27.4981
1127.11
604.117
660.597
1744.45
32.4498
228.655
1443.25
26.3368
807.693
278.071
566.651
1092.93
831.695
86.8905
1250.62
458.779
404.633
853.292
203.121
556.775
394.715
206.921
146.058
104.413
1267.93
840.508
395.46
189.891
1081.76
700.789
328.64
741.594
519.674
29.3064
127.031
459.524
529.19
295.73
1014.01
1040.57
16.857
291.173
225.381
687.636
344.985
669.447
179.166
853.036
215.311
873.939
51.9647
462.759
45.4989
64.1886
739.854
300.824
240.469
101.758
999.513
1124.16
1437.23
188.435
871.033
857.478
801.955
924.789
968.26
432.81
830.708
533.239
135.218
253.755
69.8388
857.411
132.449
271.666
244.077
335.017
245.604
187.433
56.3186
130.768
492.947
539.362
1320.13
721.194
510.017
1024.82
733.518
791.212
4.63454
669.545
154.077
395.268
776.141
555.083
268.447
481.708
1203.37
221.943
1083.05
1383.91
101.037
137.811
615.597
1223.84
1505.74
674.698
1390.57
243.229
209.809
857.211
129.808
171.429
1630.49
625.608
1062.33
1175.99
110.717
749.038
839.94
350.032
538.212
217.155
153.339
1179.28
765.796
381.19
935.29
1265.51
1653.23
308.263
93.3706
532.001
1400.98
257.907
76.9006
1027.99
79.2653
191.041
886.037
1214.46
234.164
1328.56
700.445
576.414
844.27
835.221
881.609
1095.12
816.788
545.944
116.211
98.3624
97.9466
1090.93
1156.4
627.782
188.116
956.457
771.725
725.947
206.77
730.518
631.395
1436.34
779.543
501.097
260.672
1097.49
877.837
460.901
327.427
134.12
838.634
625.97
519.726
1222.32
378.449
611.624
563.463
419.254
677.096
617.974
901.7
1159.37
87.6751
202.777
487.961
308.849
272.166
515.513
462.885
1048.3
315.337
363.422
512.529
536.139
1025.52
319.72
526.948
894.554
1092.07
671.92
314.918
544.345
848.986
935.176
659.272
161.083
413.057
281.607
57.1106
479.813
565.638
730.288
339.551
754.329
1688.89
400.658
479.343
73.4431
745.642
20.2799
294.725
1633.06
368.494
479.726
211.901
1079.98
1224.07
1503.92
305.114
687.902
320.232
840.635
432.196
1036.42
845.588
411.421
1074.39
614.58
631.164
38.579
281.171
284.702
872.859
625.14
621.577
321.263
2032.16
575.034
317.308
963.289
173.325
1160.54
152.181
588.675
974.614
779.582
457.981
219.949
267.601
204.957
1119.44
1766.88
274.206
268.801
402.855
351.172
198.828
853.861
1089.61
824.055
62.906
538.784
342.986
615.304
66.0191
372.827
77.515
968.262
1211.98
940.103
1013.46
266.495
435.487
316.345
1003.05
659.816
146.168
407.365
727.631
42.9568
366.351
959.678
1094.86
36.7365
335.793
537.65
1253.24
563.959
890.703
396.298
324.684
796.076
864.533
433.545
31.5766
451.491
1043.01
443.746
192.185
614.548
23.3636
439.773
112.345
345.325
11.5293
1222.65
1143.68
866.782
85.5973
1100
568.291
264.345
180.007
767.259
766.077
483.09
516.874
64.5085
20.2931
298.248
166.495
731.644
249.607
373.343
1495.34
1143.54
740.57
84.7882
245.576
97.9456
442.502
986.562
175.132
151.233
785.071
265.184
871.07
468.356
900.684
99.2945
1162.39
44.8286
797.328
958.476
1012.76
59.8703
351.948
1327.74
383.5
777.672
1019.37
769.771
1218.92
270.13
383.55
904.805
642.595
31.9285
359.723
818.643
118.371
765.136
1.52568
29.5157
398.395
193.105
538.76
560.421
207.013
877.079
53.9488
116.106
718.53
377.184
1024.13
408.598
1467.06
445.43
45.3221
415.774
327.042
1113.55
584.29
58.4506
54.1116
1283.4
988.13
435.527
492.183
333.549
360.575
30.1161
163.349
1378.35
192.696
235.774
61.9637
623.83
1494.68
361.759
-7.11201
100.326
892.61
101.086
93.307
598.925
995.19
865.725
824.433
333.377
417.118
392.62
211.157
9.06566
26.8276
886.452
386.969
4.24326
131.566
811.689
1008.35
241.725
2.58311
1115.75
691.876
342.564
930.22
371.687
50.2323
762.58
120.749
183.59
249.972
689.833
-17.9668
747.633
265.305
408.578
21.2248
-20.1879
946.291
444.832
567.212
115.656
758.529
1407.7
242.95
194.497
287.11
315.547
1221.52
898.104
1231.41
1029.32
-31.8687
892.748
81.0782
11.0977
1140.34
826.62
135.338
514.623
198.987
406.465
139.306
805.339
965.009
823.236
1078.46
64.1886
1320.81
27.2102
699.615
2.43256
216.153
893.77
801.78
1856.35
1556.94
150.955
558.326
737.383
815.12
480.257
951.156
971.051
126.525
297.367
1277.24
895.879
456.264
824.606
-2.27318
998.791
681.048
866.707
247.429
709.941
222.416
648.771
55.9537
793.684
1218.29
306.758
1014.23
260.103
546.809
425.768
61.6079
29.6502
440.902
53.2179
1072.72
167.098
171.456
438.199
164.559
63.8378
648.193
932.465
748.913
577.276
888.692
47.8525
109.794
1523.68
1066.25
854.418
1373.23
612.613
203.475
272.68
1213.78
1333.26
101.867
300.777
1081.03
401.069
1293.49
691.749
97.5514
116.162
701.61
751.846
1007.86
64.4017
326.71
940.414
166.627
99.9174
650.232
540.453
633.611
726.425
965.918
119.821
239.346
636.37
1283.77
530.971
73.5154
193.707
379.119
2047.89
44.2989
910.39
785.611
518.744
950.578
691.675
343.414
815.209
392.373
326.581
-13.2652
72.123
663.576
598.232
458.401
1100.41
100.993
499.126
74.4534
82.3239
75.4839
1183.41
774.46
523.453
452.208
131.82
413.886
286.573
99.0056
389.632
722.544
23.519
372.794
718.642
777.105
882.586
264.74
1013
279.521
1048.36
1473.51
521.953
1388.07
736.434
288.165
584.81
193.055
1253.85
298.742
677.996
1139.01
750.316
20.246
1258.29
771.794
618.713
548.583
1007.13
405.154
1142.19
804.478
918.132
1066.62
1527.72
768.861
929.759
1314.52
37.3258
765.463
645.986
428.999
324.219
45.9819
1016.65
1632.39
882.719
650.317
290.081
1639.72
498.999
1282.75
745.93
16.5367
18.1425
155.892
29.7168
295.182
1023.39
196.188
787.466
685.516
1223.35
52.2376
137.304
338.076
464.734
300.605
579.217
1207.42
92.1349
38.3977
801.741
635.428
190.921
1937.07
965.208
0.384257
883.686
62.3987
209.781
1489.49
835.895
1322.63
563.887
651.377
1127.25
1526.29
266.785
345.754
1032.31
960.113
189.299
317.628
491.5
517.624
880.911
445.998
1033.29
1561.44
-30.3755
1181.35
1292.74
196.612
144.895
235.067
226.693
501.097
2442.09
962.557
932.185
882.566
29.4506
1054.29
271.771
1235.62
676.426
817.771
142.987
397.576
810.792
448.279
60.6738
461.447
1351.35
446.487
326.078
30.678
182.278
745.732
531.269
536.139
116.597
201.654
109.031
974.307
159.92
383.674
3719.89
367.838
718.238
640.529
405.772
795.163
596.588
20.3322
114.159
1791.43
668.196
525.743
150.791
7.51278
384.097
323.102
292.851
1408.31
588.509
996.673
63.1201
412.639
1392.16
1185.36
800.585
411.903
83.9146
2028.09
505.762
522.53
729.508
461.764
546.531
732.725
1273.25
573.595
1066.86
463.2
536.899
721.183
932.926
26.3564
172.18
939.961
40.5157
301.788
34.1174
617.569
1042.54
224.774
458.75
149.987
1148.71
905.018
1035.9
93.4965
688.858
190.221
98.7126
-8.57228
289.274
1035.41
217.087
650.892
88.0997
547.722
852.919
339.306
472.235
600.384
530.706
119.55
622.873
1365.83
563.929
845.796
398.111
164.849
111.292
281.287
115.479
-6.72241
24.244
1418.13
943.717
102.126
395.46
13.7285
54.2357
137.485
1284.98
599.165
589.015
771.647
95.8512
1519.19
982.388
707.227
188.908
73.5152
734.778
4213.36
580.951
133.752
71.7079
255.782
56.3784
24.768
279.029
238.631
1438.77
610.811
997.524
212.24
552.448
1093.55
174.877
189.839
259.257
1191.62
254.714
183.339
196.603
806.877
691.123
385.214
267.846
160.17
267.359
1769.02
715.023
-1.58912
338.088
1134.31
992.344
1682.3
350.899
37.0401
138.782
1086.98
236.229
816.676
215.098
599.769
923.546
503.04
1013.55
635.58
275.19
966.5
70.099
1098.56
364.455
678.916
1407.7
1441.52
212.084
575.793
114.391
647.047
73.3109
977.191
902.207
82.3661
879.308
877.837
1331.61
841.422
593.217
240.852
864.898
770.779
566.819
1141.26
834.567
1229.73
816.5
808.391
436.674
1183.62
144.652
1065.77
34.2518
471.682
917.119
369.793
934.966
187.647
315.746
138.498
96.6454
1183.99
819.883
719.283
193.148
1023.3
266.502
789.983
1291.79
86.093
123.292
309.282
1392.34
803.518
110.363
179.112
132.125
211.157
-4.82415
23.1565
29.0371
762.44
770.832
69.3591
75.8736
978.758
187.625
687.882
1224.47
79.3941
601.921
593.688
1246.94
450.398
220.772
518.951
47.6609
1317.4
1454.45
317.878
240.654
747.218
731.948
914.576
495.363
193.456
87.9689
524.108
679.75
0.55798
1176.45
335.732
882.006
769.835
423.917
179.538
-25.8104
880.956
-3.05515
114.811
1092.43
576.247
84.4894
32.2643
310.35
1653.26
241.548
612.31
442.145
832.955
46.4497
315.816
592.793
401.609
509.463
494.594
1397.73
756.277
1131.09
71.0693
188.281
298.473
300.136
409.302
92.3276
467.907
1540.41
223.463
469.949
684.061
230.607
79.4766
268.059
56.9119
642.436
1024.03
20.2931
933.556
723.092
473.023
798.708
458.159
849.456
24.7666
237.846
916.696
17.2265
275.802
114.773
135.006
107.044
872.244
949.996
386.902
454.832
860.279
613.524
378.401
248.447
856.417
169.137
528.338
75.8121
360.724
7.57142
390.671
970.8
815.235
7.09716
873.229
317.214
900.44
597.497
625.34
386.402
708.129
628.766
644.826
252.41
738.74
1363.93
128.892
222.778
263.908
171.037
287.91
1040.07
476.767
174.419
202.917
251.431
542.522
455.065
218.907
1027.11
704.415
1436.59
692.691
19.1249
147.178
344.432
790.08
133.12
783.266
230.354
610.49
515.161
1772.07
1175.98
1609.21
231.178
162.096
661.241
1488.6
35.6259
814.256
133.554
292.736
414.387
457.372
509.716
1119.53
1149.49
658.143
1538.22
607.881
557.22
276.994
151.634
1018.21
146.986
142.36
392.401
723.567
220.427
491.779
574.804
471.452
1193.81
986.369
757.549
102.961
86.8853
286.102
930.874
624.622
239.412
1229.66
48.0471
1230.86
785.611
1488.71
832.512
232.529
1057.43
1647.29
255.366
1156.15
135.089
1531.52
540.86
408.882
342.747
279.861
349.941
42.9685
30.5063
1220.89
1062.19
722.489
186.121
937.668
807.44
82.2995
215.198
1101.78
482.664
441.872
246.507
812.374
181.86
1455.14
254.907
84.3495
633.035
391.594
836.33
1010.17
693.075
1281.26
704.993
1409.03
831.165
794.751
959.88
1.45565
39.7099
269.629
67.1315
915.041
956.518
-15.6891
195.805
1553.42
1091.77
704.23
308.59
164.897
1378.04
68.0446
19.7972
1481.22
1403.79
276.809
183.722
827.955
506.821
79.2515
970.927
149.05
60.8131
383.09
59.5142
985.552
458.213
810.858
1262.04
212.437
653.101
1471.16
12.1554
73.4702
-9.27042
1909.64
553.559
993.938
1525.84
612.429
429.845
382.932
458.779
473.973
309.813
1717.45
938.838
769.089
378.738
701.675
490.886
303.064
197.839
81.5114
612.851
823.325
845.631
438.419
144.981
542.849
704.112
1036.92
695.552
1035.95
35.9849
100.029
177.664
259.081
1339.95
495.446
836.327
700.754
535.017
809.753
1023.65
327.217
95.9129
456.023
632.925
1078.46
792.328
162.143
358.535
703.333
300.486
494.471
80.4255
670.596
104.773
537.013
482.51
44.3449
468.418
221.636
823.719
1407.71
19.4963
45.4759
480.724
228.026
155.474
34.1819
473.698
1008.35
672.816
955.87
875.955
155.128
369.259
293.044
335.089
1170.21
1407.7
1126.02
861.552
579.845
1049.83
240.767
960.026
549.505
415.882
1115.35
637.542
322.654
45.4328
765.113
13.3408
594.882
556.442
310.065
357.38
644.684
504.207
89.5844
1192.61
655.762
-6.36376
128.507
1259.34
86.6779
402.775
913.128
340.055
199.48
707.078
225.648
43.0037
213.267
817.993
464.085
35.5413
127.317
745.408
20.8789
509.377
232.454
2138.21
253.939
1386.49
658.102
107.339
48.3773
1376.66
144.64
-16.1834
12.2632
176.919
14.1228
1084.11
231.376
333.618
346.719
1268.34
35.521
377.45
1199.9
705.538
2531.92
1064.14
872.717
586.927
235.864
703.729
18.888
850.238
946.012
496.209
97.2152
1155.96
1014.37
358.691
312.272
228.602
651.055
131.702
247.682
788.024
962.937
391.321
1407.54
391.446
602.629
1037.52
764.683
800.61
1258.5
605.878
277.248
252.603
743.228
571.496
935.003
509.29
691.324
14.1941
1035.42
546.614
12.0424
624.732
1400.85
106.517
90.5458
161.188
475.05
176.657
437.039
90.1738
500.476
798.323
1093.29
1033.29
830.557
546.837
699.71
555.346
151.432
183.493
369.783
274.423
602.297
680.463
507.159
74.8437
1851.04
1058.04
1164.72
159.906
243.516
830.89
585.267
526.144
531.556
783.737
405.502
1088.46
470.817
924.059
311.554
308.351
58.9996
677.403
1384.97
24.3794
490.606
564.008
753.872
497.516
730.938
106.492
797.754
158.707
347.061
3171.27
889.945
1590.75
1550.35
236.876
574.642
577.178
157.939
232.69
132.101
275.155
829.852
22.6083
411.474
585.869
586.647
495.138
392.681
857.003
445.914
1214
117.29
775.925
796.384
126.981
71.0077
469.592
255.813
104.335
1031.53
85.0006
95.2727
360.411
396.339
718.262
875.57
446.246
871.541
725.234
98.1348
92.1746
579.77
714.641
112.077
582.669
472.857
735.443
728.943
109.418
1748.68
794.485
550.441
668.229
319.518
258.653
84.943
131.611
475.901
224.257
518.58
590.889
48.2575
298.25
119.262
138.275
1314.1
439.235
1007.88
66.0189
258.766
71.674
319.284
139.174
948.131
457.429
300.256
427.623
254.666
2142.68
312.46
329.701
545.875
874.185
45.4479
273.212
624.653
1010.68
675.299
381.902
12.2746
80.4396
851.701
1650.95
1038.73
915.548
888.592
1456.65
169.629
121.205
620.242
1239.21
357.505
494.855
655.95
135.029
804.74
1032.19
951.606
1205.81
275.166
247.648
477.59
104.429
772.874
403.811
883.189
1287.89
190.994
1713.17
148.411
931.725
382.765
730.016
821.745
814.21
850.843
220.741
1502.91
669.804
236.629
1465.57
48.3958
367.662
12.8502
29.065
342.366
120.299
31.4674
3005.58
759.351
646.317
1316.09
199.828
120.694
-16.7356
571.896
958.564
342.621
208.141
352.091
62.8979
149.989
80.9691
1024.24
176.717
83.9367
160.393
1310.03
59.8761
1373.53
589.875
220.933
-0.798453
119.007
451.037
1112.12
463.82
1167.24
204.864
1124.46
740.638
256.847
667.138
246.186
508.217
2197.89
197.46
83.0812
1202.78
127.271
169.258
51.409
177.967
274.775
618.323
228.102
827.39
288.638
806.458
320.892
670.803
1083.89
454.768
1381.74
153.205
1031.01
522.186
835.427
29.6127
245.929
474.283
498.961
215.508
296.596
54.2012
656.832
73.245
348.981
106.077
521.326
1039.9
195.528
1204.52
1242.37
1381.71
223.884
-12.6481
89.5532
287.705
364.157
1290.95
1201.12
912.35
377.716
42.9583
66.4671
812.712
623.965
156.044
57.2262
131.47
17.6222
486.346
443.544
436.584
1105.26
1683.01
1525.52
601.672
47.6175
610.529
501.83
123.756
107.512
183.29
146.967
417.595
1351.47
1513.95
1445.26
489.635
993.659
974.792
103.434
336.462
847.981
981.002
745.895
610.546
108.61
969.389
372.991
590.001
782.761
127.781
610.677
287.686
1523.76
1228.8
24.7213
303.207
556.179
49.0803
205.911
554.389
175.032
1084.39
2775.46
555.478
543.61
137.325
733.065
388.848
498.169
803.741
671.969
600.862
1414.98
851.21
551.976
424.093
160.773
387.155
2413.86
134.839
867.486
1807.68
512.56
308.608
1758.67
1642.61
426.982
532.825
577.231
79.6218
543.698
262.469
592.175
24.7083
651.785
201.209
782.108
247.009
1988.22
1421.13
474.948
-7.56511
204.995
416.22
31.7402
125.028
184.72
63.7499
737.118
836.26
102.961
8.17452
234.816
220.672
227.036
769.562
551.679
221.566
798.497
317.177
223.004
808.415
911.29
633.288
1123.47
121.971
993.66
1069.35
1519.66
185.023
202.264
1256.15
190.151
1260.84
1457.12
208.61
403.483
431.671
567.559
138.522
886.113
119.095
241.347
975.545
599.556
1105.07
4471.42
532.731
38.4855
1582
1320.1
-20.1164
317.68
1322.48
1308.02
939.356
1326.4
213.745
729.038
356.169
607.963
1804.31
674.245
26.9269
158.927
516.158
436.336
277.633
166.495
700.382
937.792
9.72631
137.211
507.711
986.036
690.016
52.7881
1795.81
421.738
54.842
264.466
280.039
831.93
2.71832
548.535
1430.92
639.96
847.153
298.011
631.577
1062.2
-23.8659
51.4884
275.54
606.599
371.41
183.39
244.583
796.625
57.5076
22.8472
374.422
775.445
9.13406
601.24
34.2299
148.795
154.851
1705.37
649.181
609.203
112.962
143.97
1189.67
73.2081
97.2177
808.776
843.394
118.45
418.918
319.146
312.855
1024.72
602.673
311.156
350.356
258.465
1592.16
924.855
799.613
433.707
321.056
833.978
997.914
1597.2
187.625
56.3219
1377.41
426.122
634.118
362.04
1208.38
32.4814
226.395
212.361
1196.46
946.335
472.986
32.0361
797.639
21.3886
20.4958
179.376
1020.55
1040.14
1008.86
922.467
202.287
285.536
518.486
233.722
138.213
1201.55
548.695
1775.12
553.553
899.179
1061.15
925.933
204.733
955.764
1535.55
47.3451
642.658
92.7378
656.08
375.218
604.579
50.9353
202.192
1559.85
414.034
403.445
1249
283.454
627.41
746.514
1081.05
200.366
604.478
70.807
66.5967
102.103
346.736
33.7497
426.888
755.162
647.05
19.6293
1332.51
256.417
125.907
463.848
800.374
1248.49
841.064
146.532
1161.68
623.729
628.309
862.815
325.391
142.394
652.929
373.07
317.023
96.4938
1266.54
-13.4773
2198.4
496.394
447.188
479.825
751.885
1009.25
152.354
309.107
315.941
970.828
1148.71
1528.78
741.923
312.171
96.5178
319.852
1076.51
439.199
51.5259
183.354
105.538
155.566
94.6143
1548.47
245.884
819.185
82.5588
773.96
677.247
476.696
500.721
53.9574
26.9204
1065.09
44.6101
91.6639
1158.76
1861.76
519.047
255.595
1443.21
254.16
473.039
207.902
209.361
1406.61
551.902
642.836
1239.37
581.387
5.50999
1861.63
792.194
84.891
994.661
508.146
353.793
796.856
1048.31
771.743
714.164
292.814
1008.24
776.556
148.545
4.53845
230.482
722.609
533.577
270.058
78.1093
866.549
271.427
133.126
496.594
19.7529
-16.938
353.296
312.049
617.106
147.028
119.766
61.4041
1303.46
73.6957
59.3776
141.224
1131.95
2782.2
631.909
239.302
832.631
412.813
1617.67
42.8672
725.76
782.23
756.426
768.333
704.78
480.279
570.633
147.719
502.016
775.043
124.849
359.885
330.22
360.822
1126.87
234.144
187.01
-15.7689
917.261
759.778
594.56
32.5893
391.683
295.963
91.5599
213.633
898.31
33.3868
70.2961
61.8181
181.342
293.673
122.97
63.4903
1377.18
259.168
1107.32
125.248
-10.6748
191.926
505.653
387.804
23.357
372.724
678.589
344.115
38.2552
541.486
649.766
859.384
27.1635
320.497
302.335
268.418
876.951
431.713
421.128
262.927
258.153
678.686
1144.38
313.347
587.286
500.003
-22.0622
320.61
182.244
779.602
993.948
149.779
295.137
184.064
960.651
-16.5311
1045.52
1349.95
439.896
402.789
667.689
831.081
240.351
1169.02
1470.24
660.26
1080.02
993.89
689.374
415.723
638.211
893.522
184.663
803.004
1444.98
353.19
967.052
892.072
1069.69
99.2393
577.975
17.3636
10.259
447.954
576.882
1052.63
757.467
603.181
152.753
1180.81
1045.14
1254.11
194.511
513.076
1368.42
859.96
921.706
416.539
626.682
121.118
959.487
124.443
51.1175
1692.59
1403.34
1156.42
325.854
580.14
655.209
991.445
549.486
1065.02
483.395
70.8182
363.63
515.274
794.448
337.125
-0.798453
92.7697
160.557
130.109
330.503
1329.64
659.367
1295.57
952.044
225.799
737.003
1171.67
58.3147
884.53
971.475
467.326
1015.35
622.873
825.211
57.7286
635.143
617.16
410.352
143.59
193.803
370.946
550.441
859.384
77.7633
99.3571
422.275
1501.55
257.425
160.539
807.186
800.784
85.7388
1718.79
1118.14
308.815
1439.66
617.271
267.619
86.6336
508.331
270.359
1047.46
354.604
12.3736
495.089
1195.45
279.861
563.585
1228.03
-15.9965
420.261
93.3013
430.134
1520.46
201.084
614.534
348.256
472.09
38.51
507.464
700.057
65.4471
150.8
1013.77
307.843
615.698
2504.04
786.197
505.388
550.902
440.854
554.282
646.579
26.3336
280.002
751.084
63.299
815.286
195.593
135.723
237.685
854.846
608.774
23.8444
36.3659
300.207
433.796
311.599
948.681
717.607
435.061
890.541
354.513
1076.17
334.449
905.208
414.185
940.695
1848.59
564.983
504.176
325.758
1120.09
363.301
1135.1
740.615
887.916
346.284
132.822
169.163
407.416
880.114
905.139
366.197
581.092
828.855
116.498
1192.82
381.977
166.433
138.8
708.163
59.1498
113.604
71.5988
267.118
986.313
269.469
986.857
1257.4
607.041
1534.65
617.643
739.322
1324.35
176.96
781.181
832.676
15.9035
618.937
75.3443
974.733
283.084
153.644
-14.2835
268.337
46.4612
859.006
138.313
-15.1579
1554.19
272.549
14.9237
667.889
517.419
94.8646
116.966
1139.31
709.737
124.75
169.592
607.229
318.479
144.981
1026.36
786.571
925.32
389.127
603.043
283.362
849.656
80.2125
0.426572
502.394
1313.71
77.3301
-17.0133
1235.92
674.82
-14.5874
926.918
1262.91
102.564
209.76
969.762
893.06
358.812
479.795
479.777
869.168
1000.67
1449.42
858.819
110.622
501.92
936.435
52.8184
9.10204
446.982
731.033
96.863
90.3136
1453.88
516.824
154.374
92.4314
113.878
741.937
281.35
-14.09
1759.57
216.972
634.677
284.837
1104.43
1132.51
45.6809
367.434
431.259
297.103
490.453
1203.21
275.105
643.628
88.6218
520.115
692.311
513.975
920.897
204.412
78.7142
1692.61
-54.4869
37.212
157.411
23.1212
619.97
1466.48
659.645
492.437
370.228
187.377
336.141
446.373
3.35765
482.318
360.443
419.423
288.441
178.845
104.879
669.763
503.411
568.616
953.781
790.321
698.214
123.72
1546.71
434.671
551.654
27.4805
42.5671
1096.89
430.567
562.494
1016.94
827.931
313.673
166.42
2914.6
253.143
199.11
505.988
673.483
204.767
134.786
763.653
622.346
4.15328
705.778
174.624
436.45
279.861
794.095
727.003
172.935
2.74414
13.5888
78.3088
763.718
118.655
536.618
316.435
646.233
1455.98
671.944
70.807
919.323
2598.33
479.128
861.971
30.4816
460.15
67.7513
285.614
617.066
1279.08
660.936
93.6297
159.744
687.341
551.741
93.2869
796.059
429.229
1543.05
224.519
578.003
1495.18
15.2639
1077.29
787.866
90.3112
1164.2
511.46
725.541
708.757
1017.93
371.52
624.286
1252.68
127.281
825.433
233.692
434.621
511.703
392.621
100.829
471.095
108.535
773.248
386.027
269.716
1271.07
370.195
319.495
577.288
999.743
736.542
239.897
260.096
202.313
628.701
149.977
252.669
17.2112
284.59
323.293
1109.59
218.677
853.058
120.295
172.178
143.968
354.695
634.178
1967.73
792.861
656.441
1435.84
185.2
618.083
543.599
87.8473
1103
221.524
540.732
60.5246
1501.01
151.023
294.29
1045.63
693.248
582.379
123.482
806.924
94.6437
860.994
697.82
-5.92687
199.242
1055.12
433.82
1593.17
93.8032
1381.16
1458.73
662.229
9.71573
676.147
504.807
1843.71
631.395
660.263
973.45
810.318
579.263
621.477
1187.06
234.139
764.085
808.784
64.6448
20.6464
547.837
290.907
1083.1
325.457
610.409
216.076
2201.56
858.596
818.288
985.353
429.539
465.472
385.685
667.594
18.8851
645.138
406.663
51.2928
79.2042
811.324
593.113
95.7338
268.397
825.718
75.2982
105.572
730.377
159.161
499.372
293.826
595.052
1076.3
105.506
1286.24
415.76
687.623
69.0206
121.64
934.314
33.3257
617.598
447.757
212.644
833.327
162.945
978.759
658.801
88.3661
1091.46
252.088
53.7382
706.449
1280.44
207.58
672.891
76.8632
1123.33
758.58
170.121
129.378
1308.79
87.7124
759.787
335.161
334.939
281.868
603.805
1053.73
920.57
1229.23
843.69
159.61
229.091
181.857
1078.08
210.118
883.488
27.9555
929.374
562.226
499.506
548.131
88.1563
757.988
1915.33
367.333
1011.6
1296.77
785.996
744.501
169.555
479.813
112.114
842.732
635.653
247.108
261.449
873.462
207.63
958.002
674.329
1205.52
369.935
257.924
127.402
741.01
133.576
551.281
649.343
1238.42
123.33
582.601
771.295
955.06
1400.31
1262.25
1891.49
52.3598
235.736
632.658
710.332
1051.26
65.4361
217.185
360.896
499.442
561.607
218.19
555.65
202.094
988.224
1002.64
454.435
141.05
437.039
856.667
15.0924
897.648
1162.63
45.6609
436.267
935.781
477.519
194.738
429.753
1549.78
208.743
609.845
1167.01
1468.32
219.297
73.6986
57.9838
257.425
584.078
289.944
665.851
771.647
804.248
115.513
1146.52
806.226
704.276
19.1672
600.161
2106.44
296.795
99.8189
16.7199
302.633
69.4969
236.537
1359.7
694.308
641.006
1039.1
1055.12
31.7729
1578.73
789.479
705.538
281.162
1099.75
934.561
1311.58
467.596
255.02
113.73
5.9806
616.922
209.659
1109.11
204.77
145.047
248.554
700.866
212.524
790.987
202.917
843.635
120.857
365.11
1678.8
527.666
1114.36
114.382
1439.67
640.057
412.181
160.773
306.57
682.066
657.641
209.44
338.999
473.34
115.258
518.503
191.953
10.038
282.036
166.487
810.187
73.1072
422.576
116.687
549.483
618.542
490.976
600.41
429.844
141.238
24.9851
1292.74
295.937
585.301
964.079
1.80522
264.965
-22.3118
238.78
1416.68
1894.15
1322.28
953.931
883.295
120.618
3.11763
682.718
649.833
716.167
1148.12
351.918
759.374
38.185
543.107
449.92
727.597
34.4262
840.075
554.577
493.788
708.553
296.508
119.195
1552.06
57.889
254.738
135.403
222.612
480.734
744.593
345.387
746.514
194.583
324.039
664.448
1253.34
568.872
749.481
707.398
818.334
1139.33
639.553
662.55
527.368
1539.11
1245.34
640.321
33.6596
1190.48
996.562
208.123
178.063
215.614
803.558
130.765
76.9043
197.467
769.872
731.676
145.307
420.694
258.696
608.063
209.929
1602.34
1324.57
116.106
420.553
176.659
1882.45
445.698
496.029
1091.05
93.435
68.752
120.299
1005.98
61.4258
923.678
139.178
1131.24
52.4393
77.5909
213.775
1194.3
110.876
1657.59
1622.58
716.013
27.8772
17.9203
1164.96
176.226
469.517
1302.36
814.822
812.568
82.5202
850.732
991.174
323.415
128.377
1356.21
855.242
1012.92
610.641
137.397
299.869
1091.2
1902.56
157.521
1214.37
326.797
872.124
790.465
1306.91
29.8197
1470.08
81.3065
60.1471
761.645
9.25143
226.228
1022.43
27.1635
1079.49
219.876
494.641
504.802
368.561
668.505
35.1391
354.472
374.135
842.924
886.811
1280.69
563.721
339.633
1072.11
974.505
2088.4
898.171
569.569
437.566
824.746
1492.16
521.326
669.666
149.416
299.716
36.1285
924.785
102.672
235.232
60.5286
219.901
1079.18
700.741
243.309
991.207
630.715
419.383
210.926
661.4
912.038
1739.03
1359.19
750.631
1049.76
982.766
165.416
782.449
567.232
781.412
141.004
556.156
515.469
93.7298
592.302
98.2172
1397.64
100.78
628.502
1408.93
809.868
1744.46
117.548
1812.98
155.903
323.226
1205.43
1212.36
1171.65
1565.3
1482.46
112.666
1494.47
1223.2
914.382
258.627
249.334
1082.28
588.086
1132.64
7.33552
617.7
705.719
1881.53
114.789
342.805
879.786
1125.44
195.806
58.1712
17.7322
18.7747
281.126
110.171
243.542
308.109
431.924
356.124
3431.09
644.081
1004.65
61.2557
210.254
619.924
20.1963
127.791
269.629
63.3834
573.961
896.548
1228.69
170.505
1823.6
429.679
588.762
984.801
507.539
398.817
243.395
490.185
235.419
769.845
520.214
607.103
14.7857
270.941
148.992
94.9645
265.041
1340.62
242.681
741.826
1303.07
794.623
30.8961
819.462
624.164
118.775
225.571
167.137
196.386
761.554
381.058
143.936
138.516
1151.49
750.348
150.102
170.421
1374.75
180.837
348.608
907.658
1032.5
1374.93
584.24
197.051
205.469
89.5492
408.924
622.894
164.545
105.374
779.756
251.584
210.588
133.552
916.272
103.982
864.35
179.166
521.326
518.909
90.5798
97.9727
390.779
3746.82
255.508
796.196
629.527
633.115
1356.65
388.96
499.968
700.755
53.3487
21.8561
402.825
901.922
233.388
882.97
1005.26
965.642
898.641
376.078
153.6
671.364
685.467
11.3457
983.911
702.871
0.765806
964.728
734.215
412.362
583.525
606.114
809.275
530.632
2302.93
91.3107
1816.73
571.946
21.1186
530.764
279.513
1184.77
1996.34
277.435
66.0864
238.229
761.674
-9.52581
597.261
393.391
292.36
328.045
748.693
334.588
501.279
183.734
154.539
762.761
912.271
749.54
797.24
770.738
334.472
298.028
762.147
247.721
185.264
716.847
60.1174
94.9889
428.743
352.679
680.05
511.285
1018.11
319.335
945.707
245.468
964.024
611.077
24.8806
9.03761
410.062
524.858
190.921
370.245
143.589
519.18
1310.36
111.571
754.852
3194.51
717.829
501.794
376.48
731.961
1108.51
745.265
615.492
725.931
159.886
335.476
268.902
343.449
124.07
433.128
127.536
101.17
130.02
1020.18
367.662
-4.13862
317.401
613.442
97.084
550.81
246.095
516.177
848.883
1248.85
479.938
492.76
636.648
1207.96
148.978
586.614
585.319
620.204
2738.69
83.7025
166.255
515.926
160.701
19.0145
420.986
265.711
709.101
419.418
882.83
830.671
991.874
586.436
64.6268
794.76
-7.09111
49.855
187.742
1414.71
615.318
338.697
697.018
1771.51
255.343
160.768
1303.45
669.63
735.192
435.419
16.584
35.4479
462.574
1191.06
672.382
138.536
107.697
-19.3733
111.574
947.307
947.269
97.4855
91.8458
475.614
71.9769
159.793
1481.4
1188.21
541.275
1487.41
257.092
573.196
1039.19
1392.58
233.67
84.6914
237.615
484.965
1252.23
805.612
1.53923
1321.71
309.965
338.509
239.846
920.684
646.858
446.944
140.222
1117.06
823.875
957.712
107.206
658.798
271.626
882.289
1111.38
698.933
1366.04
1425.71
578.88
113.52
611.886
282.371
197.575
114.986
1479.56
215.213
56.8127
440.424
51.5108
811.966
242.136
554.942
1034.58
607.168
450.485
821.524
3289.33
595.563
547.911
120.563
541.238
388.524
182.594
1152.48
607.919
687.959
1234.3
660.445
961.277
404.264
735.696
42.156
199.261
675.342
181.154
398.64
710.829
266.391
1807.8
378.155
-5.24458
416.746
27.7386
1269.17
946.548
133.518
277.352
617.261
965.637
-2.83962
1223.92
386.463
202.735
554.517
739.007
111.935
307.212
1005.02
460.016
37.9516
794.202
932.384
11.833
322.057
916.259
260.321
550.568
891.212
1169.27
1168.78
449.677
424.035
593.209
514.25
4.24646
750.589
589.721
35.5336
175.721
1079.56
1133.84
884.656
451.234
179.978
255.563
691.162
321.256
694.957
318.294
988.988
937.792
468.872
259.508
825.093
1118.66
791.133
989.867
851.14
968.022
169.569
590.406
611.811
894.427
120.829
940.833
567.512
159.027
89.0351
1396.33
57.5076
1647.66
741.738
88.4357
520.754
1472.68
1456.65
248.554
933.25
326.842
506.129
-12.6007
823.021
171.456
968.559
961.037
380.555
532.001
512.674
319.752
522.928
203.4
544.034
708.283
895.407
518.34
30.0464
52.3798
1285.45
756.667
839.375
673.865
295.169
1506.14
137.605
441.073
312.664
1216.29
238.917
804.469
1859.46
43.3221
88.181
263.078
842.139
315.189
181.394
375.497
90.5775
82.0915
852.535
399.768
1153.27
496.805
1007.53
128.21
1712.78
316.183
160.357
642.836
343.564
1237.31
339.094
689.026
1344.26
987.165
701.175
108.017
886.027
918.67
1443.73
1631.94
13.545
142.573
131.175
-8.67735
221.633
303.452
806.757
1473.17
585.114
1056.23
787.443
75.5873
1026.48
400.915
607.719
266.588
245.101
203.372
523.453
680.844
54.9833
110.287
155.388
362.723
623.657
12.2746
1109.3
703.65
361.062
1367.97
1625.31
846.208
-5.33725
1453.16
590.829
982.974
331.1
502.176
217.84
381.868
142.53
680.312
579.183
821.607
273.197
464.349
635.376
144.993
198.282
195.693
858.001
618.713
880.514
158.777
474.897
326.443
0.88641
635.712
475.852
1849.78
750.121
129.533
677.341
2013.59
466.076
693.242
431.041
-5.5392
345.769
528.116
-27.4062
87.9204
1138.69
1361.64
329.805
135.404
1416.65
731.89
724.293
609.937
485.417
457.289
-17.2657
177.95
1222.65
933.782
437.546
338.876
160.572
287.077
732.492
235.212
24.5102
-19.3291
247.735
97.0597
382.664
130.948
1204.69
82.9557
53.6513
-12.3643
120.071
268.509
506.304
64.6347
410.088
158.937
824.709
9.13657
250.305
1485.42
757.187
1119.2
799.353
731.44
284.744
377.785
69.4017
1418.57
59.8139
949.945
833.026
94.9645
146.845
268.918
723.085
1694.75
661.564
27.1479
333.965
727.356
329.936
350.421
126.246
869.176
667.851
1162.54
1056.61
1279.82
94.2952
718.577
-1.94291
1235.73
978.44
257.908
844.104
-0.812268
401.977
884.591
482.245
307.774
543.367
86.8853
301.094
192.492
30.543
511.152
828.611
332.905
80.1788
1014.57
644.823
7.9557
178.027
-36.7883
986.252
565.821
1210.8
1169.82
139.306
186.897
1226.16
30.5436
2307.61
1455.87
1409.14
1039.79
887.9
803.829
353.199
563.995
1228.01
2064.35
146.462
12.2074
651.565
858.249
311.544
618.001
76.938
155.574
723.486
997.769
241.338
812.925
30.0526
561.036
1367.7
27.0272
359.499
144.574
724.966
533.59
251.883
58.452
606.21
54.8518
542.009
95.8549
813.705
613.134
-1.41888
892.858
217.236
269.299
1113.03
850.832
1.95706
252.066
1556.98
1087.66
466.482
25.4954
115.389
582.804
532.706
112.295
1139.89
49.5752
403.753
186.088
971.526
728.912
42.2338
240.885
550.005
434.858
714.885
41.2635
311.111
709.872
631.474
317.48
108.748
342.624
1108.85
476.357
140.287
445.108
903.447
94.9889
691.889
1637.54
133.413
119.704
18.4058
485.88
733.504
1303.65
1566.68
289.36
82.59
390.324
703.08
192.071
82.1262
953.541
273.38
150.979
1060.79
1198.53
491.56
279.122
119.544
700.124
1506.81
783.266
798.196
917.836
278.437
1181.46
770.909
-4.6961
1360.27
579.677
464.787
1127.22
296.598
108.796
154.382
261.179
1077.2
381.119
658.419
1343.34
543.314
276.08
802.909
11.9661
275.665
524.026
324.987
161.051
61.3097
896.865
416.969
104.979
354.809
1419.09
1169.31
925.158
21.9523
1021.92
153.947
117.388
357.541
144.681
583.538
1144.68
620.742
50.7442
245.962
316.708
937.726
39.8488
813.198
205.182
30.1415
2.27922
389.061
2093.67
256.54
92.4539
164.409
1641.55
853.57
1093.05
209.493
649.4
495.342
96.1359
1201.91
57.9367
44.6577
404.624
123.281
122.844
113.319
451.017
873.216
353.329
13.4034
248.132
69.8388
814.308
226.688
169.115
1784.21
652.941
59.5537
338.787
517.31
868.383
1180.29
1445.7
629.365
1062.87
78.4135
33.2147
257.506
633.79
30.8715
206.651
189.684
695.118
986.036
798.666
444.227
360.315
569.938
879.74
250.095
89.3888
52.3113
635.314
419.874
1034.11
985.598
248.509
1350.4
84.8038
455.856
156.397
964.099
79.2659
-19.8545
1180.29
237.032
651.492
249.185
978.143
957.178
791.637
307.611
31.2253
157.052
1360.36
985.828
1184.31
615.634
649.977
253.304
932.937
781.016
295.321
693.481
174.625
703.458
1353.26
527.369
66.3798
93.2295
824.276
468.769
491.669
7.2508
615.679
537.38
63.5087
343.004
137.567
71.3235
24.5054
22.9094
381.138
117.248
347.913
148.992
157.492
889.744
1139.47
786.17
577.096
803.187
635.86
923.019
1036.79
342.167
163.676
257.068
822.782
158.909
1058.41
330.547
177.429
486.314
68.5689
204.088
248.995
624.321
81.6853
103.371
431.514
542.737
640.672
662.828
108.084
119.737
368.928
281.111
208.367
171.311
1131.16
753.179
973.967
1302.69
959.237
156.635
250.392
677.037
712.821
852.161
200.354
221.848
627.74
324.279
1282.09
110.309
527.557
145.932
755.177
677.279
205.237
1126.28
81.1527
1046.96
567.2
494.069
272.097
83.9076
230.985
121.247
475.49
351.066
1358.36
2347.14
337.444
931.282
183.9
161.625
786.164
2.98556
48.79
766.938
1366.66
346.847
161.163
179.421
468.689
427.557
855.45
721.333
111.851
702.159
408.874
137.567
587.268
-1.22982
1092.11
54.3213
27.7437
592.538
531.956
120.289
1172.5
35.3421
734.061
617.91
359.416
397.212
667.861
534.253
514.186
121.47
319.548
823.144
96.9044
411.129
318.776
240.321
709.7
1321.52
273.906
1817.23
567.674
293.88
605.231
428.026
990.451
652.477
106.299
44.931
1792.97
549.82
1243.42
1184.16
108.635
171.918
977.852
761.655
554.453
1130.62
884.46
771.69
941.343
834.565
1927.34
1100.44
288.12
582.177
91.6519
792.515
36.5535
21.1406
1069.04
206.346
84.6383
1091.53
605.053
409.551
323.243
288.681
147.043
1654.83
331.726
276.963
473.027
813.842
1081.39
205.879
684.988
151.947
168.077
-35.2489
177.645
914.126
1394.66
1684.55
108.361
71.7113
632.304
962.573
253.517
1194.09
205.19
700.568
1854.97
1085.2
442.046
418.97
888.371
400.177
1085.64
177.922
799.83
570.814
1028.92
1424.2
303.143
449.569
188.482
267.058
42.4906
206.945
398.228
18.436
641.521
495.664
39.8505
778.119
597.927
814.054
195.586
52.8193
505.607
283.667
141.177
48.3583
801.935
139.273
2266.56
716.615
428.061
56.1031
1073.03
367.927
217.818
757.01
206.826
123.058
190.618
648.985
181.316
73.3624
707.718
1129.66
463.598
-20.4703
422.124
144.294
41.9224
444.647
335.311
941.69
1233.29
142.834
458.401
453.86
58.7207
1169.28
1029.73
593.108
155.623
437.523
1235.04
391.281
460.934
184.155
379.45
978.314
569.386
589.733
240.225
80.3166
1715.72
614.841
870.852
52.8322
957.256
601.157
755.012
1072.71
844.507
511.586
1391.31
937.164
474.656
85.2494
507.539
85.8482
1476.88
1497.15
1140.49
197.937
1055.16
594.463
416.597
309.107
89.5589
102.297
552.911
1105.54
23.907
413.962
806.924
375.754
743.391
825.387
45.6453
75.8887
845.794
474.157
250.162
476.508
693.786
354.417
468.616
206.118
383.019
80.9302
619.925
58.7183
856.081
1262.06
320.396
995.851
1190.21
13.8923
620.197
569.182
490.193
527.539
1237.49
1149.23
745.766
845.882
681.624
150.483
205.469
68.9345
879.315
733.464
155.175
99.4699
172.874
462.885
1736.08
1231.75
153.527
29.0195
101.356
247.782
146.513
1145.68
575.86
405.668
491.476
803.572
184.632
845.762
712.781
1182.25
29.8257
586.263
93.5291
366.472
11.774
423.632
414.106
118.371
1821.15
1053.29
542.827
37.2999
205.709
779.637
1094.78
317.581
385.569
1304.85
718.731
810.63
71.7352
738.9
195.907
490.758
536.551
269.719
986.374
229.845
261.135
193.447
886.255
533.528
580.91
89.522
35.074
30.3449
682.474
365.898
67.9605
536.786
1491.6
345.833
386.961
146.252
674.698
365.459
1187.76
183.572
1185.17
478.384
192.043
1553.65
1279.66
303.001
427.632
134.664
1106.65
1087.31
999.423
723.908
246.794
233.085
759.599
906.855
2264.77
811.288
548.295
-13.5377
171.783
208.001
939.511
315.421
503.89
3192.59
554.01
500.439
455.782
14.1194
45.5321
161.056
104.551
432.133
339.267
149.831
603.293
531.779
31.6523
544.555
1951.84
494.141
1181.33
1136.61
777.433
272.33
762.764
521.485
277.743
153.644
795.313
568.525
633.78
215.127
96.2608
903.922
207.654
232.219
392.272
1009.06
2246.94
330.557
594.256
267.279
81.3587
102.955
559.811
55.4097
1239.68
7.52789
971.376
430.923
-36.8031
810.84
848.416
469.075
786.64
545.627
179.232
168.26
71.5921
197.481
346.33
1831.39
586.727
1033.07
99.316
218.085
1327.33
2314.32
617.476
28.2674
1119.22
1119.95
4351.92
404.591
1116.43
1090.57
36.1285
30.8551
94.1736
651.773
25.3361
311.684
364.204
233.976
116.033
1120.37
464.594
876.218
1536.33
473.295
1043.71
30.8599
848.853
966.148
1254.04
1068.97
260.994
1159.14
1028.25
35.5336
1066.79
1722.37
185.559
722.52
370.095
890.257
499.367
303.633
1206.92
548.702
236.046
66.3547
15.4895
28.9997
1283.79
947.948
600.046
380.167
1235.96
256.894
848.363
1151.04
95.1857
380.017
170.895
277.126
55.8871
834.456
729.756
38.6588
511.586
969.646
954.031
834.477
592.511
368.233
325.755
112.085
691.297
904.354
700.187
1055.16
1295.36
1078.59
437.212
417.803
942.259
199.749
779.673
101.106
891.849
1144.26
638.444
171.338
536.651
943.581
310.79
-10.6537
421.684
862.981
1867.06
206.529
566.068
192.999
-29.276
656.606
165.263
736.117
1932.85
105.57
1708.78
44.8122
409.138
150.734
58.0272
865.996
967.792
839.463
181.25
53.5356
186.459
288.638
2204.51
334.011
1472.9
619.685
25.7005
510.304
1281.39
1621.34
810.792
689.25
639.434
193.732
33.3608
822.859
892.515
354.189
785.927
765.112
327.815
231.419
888.712
2198.61
173.779
18.6056
652.696
501.246
626.408
256.345
999.85
369.78
90.5137
807.44
74.8033
-0.174206
306.501
451.242
410.275
583.709
687.15
549.002
124.185
62.8484
1285.89
336.213
1156.8
1125.4
198.577
1623.39
346.804
3688.19
789.078
315.609
569.297
204.341
1230.08
810.387
7.1746
1324.67
842.214
618.798
41.7334
1405.95
209.735
315.121
987.993
1049.79
66.0475
1064.54
1027.48
208.244
491.808
733.604
192.462
153.511
905.18
301.808
632.501
486.886
427.992
1441
756.381
971.837
-1.4032
399.634
761.875
233.288
101.275
722.381
224.922
730.902
38.9563
1731.55
930.299
11.7414
1256.51
43.1554
140.225
719.043
200.257
101.347
222.425
1053.58
962.878
690.011
14.6577
208.518
576.082
188.584
1160.8
56.353
71.7323
1626.99
490.673
387.573
60.0896
1315.36
1610.88
679.572
125.626
-7.11201
156.548
384.738
580.846
807.326
842.553
309.127
779.455
113.862
340.873
1221.09
193.969
286.119
1012.66
961.091
953.918
101.581
211.988
582.934
446.737
1205.71
523.21
211.402
5.45685
701.493
838.517
633.365
667.889
71.3915
878.224
59.8512
303.064
276.55
825.516
552.881
673.4
626.616
908.292
214.202
1403.21
1503.27
810.792
839.176
664.123
45.4042
811.615
1205.52
1238.61
14.027
24.5193
613.225
943.784
504.459
858.115
1767.87
38.8462
301.59
849.822
1600.92
51.573
28.6996
731.521
346.42
42.9441
724.944
279.062
177.191
974.107
655.079
560.201
643.68
930.778
833.861
939.404
1091.71
95.8623
75.7183
4.24646
100.289
278.626
1482.31
1091.16
1738.69
5.72349
129.337
1113.29
589.914
861.651
1448.72
584.34
1416.47
710.542
136.51
1536.22
660.43
766.849
1781.25
1115.57
467.046
1216.63
287.046
750.082
659.744
853.194
924.137
115.121
927.507
336.765
11.0819
326.093
511.703
14.0595
1120.32
1155.43
349.48
58.1712
296.968
640.965
251.141
93.3042
360.318
145.192
543.531
518.786
520.392
1240.98
344.56
25.3169
91.9765
1084.5
928.021
160.778
741.712
380.79
818.731
222.679
1066.84
945.273
278.539
294.194
328.716
1276.37
163.562
1252.79
908.589
1050.99
22.6083
944.296
167.846
169.826
938.971
558.856
23.4897
735.188
162.93
468.12
366.541
629.747
592.049
1388.23
130.978
115.394
529.427
859.583
862.868
1057.9
1399.62
109.286
777.756
1041.02
780.107
645.06
294.447
768.467
215.488
240.59
1196.34
1027.33
80.1944
21.2982
193.651
1684.42
620.151
118.875
377.409
-14.8155
190.442
842.795
46.0394
111.496
781.912
685.796
1945.96
419.254
668.573
601.849
-17.5453
796.072
109.073
519.543
1182.68
139.14
18.7311
21.3077
1138.05
139.589
819.123
135.338
134.188
258.957
655.716
493.504
747.617
227.632
234.729
614.292
726.237
81.1734
51.1583
98.0868
477.604
147.892
1828.77
938.733
722.544
132.651
990.537
125.417
302.966
1109.35
832.582
808.727
203.621
339.025
53.9092
-9.34436
440.733
698.993
949.29
-20.6862
678.446
5.63872
280.711
678.326
159.793
2282.66
590.001
149.327
311.44
97.5987
31.2706
37.8397
526.221
1091.06
1004.26
115.857
56.7187
-13.8151
616.533
373.693
805.979
877.581
40.2718
82.1001
764.738
1657.73
830.275
804.359
834.96
545.908
309.107
1133.41
814.442
719.547
1682.76
59.5142
147.844
750.702
92.7697
681.547
832.883
457.94
297.029
891.751
154.264
858.341
476.924
575.833
367.536
303.699
93.6736
1580.55
439.215
380.781
1007.86
349.26
657.43
710.106
193.621
405.607
558.403
459.868
193.206
1575.38
1389.46
95.98
1334.46
839.571
1205.99
1277.79
822.456
838.014
841.856
420.26
651.512
629.945
23.0198
336.772
221.843
128.938
873.741
627.957
133.518
1287.47
131.878
1214.89
1277.97
1578.87
-12.962
390.211
736.196
781.913
19.5427
63.3025
710.204
1379.85
196.813
994.751
1997.45
101.854
879.554
30.7479
753.466
532.328
452.442
421.603
116.496
724.228
475.572
1010.19
1073.19
92.5848
781.984
147.14
53.7382
26.1633
127.885
676.097
7.59756
26.3336
294.994
1798.69
977.843
515.436
448.592
132.69
621.106
578.765
318.863
432.612
1042.74
169.022
77.7231
636.313
1703.6
1871.18
498.536
1188.17
1305.82
1073.75
368.079
626.435
210.784
170.592
1067.89
255.218
355.804
1556.43
286.879
340.492
1312.2
406.281
132.64
354.553
78.4745
653.714
262.866
1483.13
1204.33
2408.14
341.834
590.849
219.571
379.478
663.087
232.025
410.54
52.2401
617.622
1326.13
110.634
253.383
193.583
931.015
257.845
1169.48
618.348
-18.8969
597.371
175.955
518.318
85.2734
108.083
154.471
412.962
902.352
908.617
369.782
1106.61
1792.1
616.949
521.209
747.852
522.835
1473.72
806.532
340.69
1430.6
321.972
1107.41
285.45
814.154
245.434
278.083
1068.39
126.336
164.799
80.0504
512.682
739.309
1388.71
401.66
448.329
325.975
767.171
10.6139
475.476
1299.29
349.982
751.774
16.4606
405.176
53.1775
1264.62
232.811
440.55
28.5704
618.432
1713.59
165.411
756.976
1049.88
480.096
751.294
1151.3
349.941
78.5758
382.831
555.594
274.084
85.8051
199.624
873.903
270.424
705.284
1120.41
93.5439
1024.79
488.957
692.997
188.437
112.299
407.547
844.571
815.715
130.315
255.629
862.569
666.256
559.736
549.55
230.069
1857.3
1572.37
824.686
1603.09
1007.83
623.645
133.126
154.363
215.149
913.46
305.151
836.105
528.189
786.589
759.9
622.265
849.818
245.537
833.976
332.207
889.196
528.538
1528.91
176.507
39.0871
2182.37
755.396
-16.5082
889.79
1129.64
107.176
397.066
548.767
259.118
127.402
377.441
1433.79
49.2435
1513.89
337.451
295.869
656.977
[truncated: 223,069 more chars]
