# Supplementary material for: Nonlatching positive feedback enables robust bimodality by decoupling expression noise from the mean
Source: PLoS Biol. 2017 Oct 18;15(10):e2000841. doi: 10.1371/journal.pbio.2000841 (PMC5646755; doi:10.1371/journal.pbio.2000841)
Supplement: S29 Data — The corresponding mCherry fluorescence values were taken according to the gating strategy in S28 Data applied to the flow cytometry files (S27 Data) and were used to generate the numbers in Fig 3B and 3C and S7 and S11 Figs. (ZIP) [file pbio.2000841.s029.zip › S29_Data/LChITF Iso 7/2.txt]

"Y2-A"
64.1886
388.446
988.103
836.348
143.719
1179.07
593.199
-12.0365
100.782
71.2752
326.656
62.9408
533.435
206.402
171.151
58.5664
19.2548
-2.45841
65.8788
660.666
-12.0365
2400.74
417.139
566.491
137.418
71.7338
221.964
194.862
116.029
376.412
945.584
38.9886
77.723
832.301
941.473
960.942
523.038
393.221
131.806
677.698
159.136
182.622
897.023
285.364
1337.79
891.782
13.0663
380.787
116.164
359.732
47.6005
257.746
1564.36
267.851
360.879
215.036
1075.62
754.221
30.1899
475.535
483.916
595.178
131.057
114.944
351.587
959.282
205.622
566.676
133.755
759.042
761.723
84.4895
8.19504
26.2339
299.417
98.5227
421.425
37.8783
786.179
923.285
213.844
395.003
748.149
310.827
315.153
267.675
222.289
245.932
24.8075
949.134
768.12
43.5119
1184.75
329.478
576.048
115.282
274.312
349.124
80.866
511.315
756.571
2.11307
110.342
510.966
450.711
451.271
236.431
-5.1505
1050.28
25.7936
755.622
74.5852
310.074
287.941
0.270394
287.649
137.479
907.306
444.094
1226.59
460.329
962.916
786.067
344.394
83.3509
31.4812
237.996
125.967
723.624
168.613
247.674
621.188
742.681
1256.45
455.463
463.923
67.7813
94.7278
725.738
347.306
190.094
-1.5563
463.986
1562.66
204.548
534.671
-28.0514
312.894
400.058
49.3971
19.6051
22.5726
977.289
343.348
560.291
88.3911
410.546
685.85
306.599
789.731
272.395
904.028
352.551
118.242
394.992
74.718
7.60572
179.912
25.0986
10.1904
569.221
869.118
332.31
216.06
257.984
339.086
122.478
5.76401
43.0742
1018.59
141.675
356.87
414.835
52.9663
136.787
797.698
316.611
328.824
1083.72
612.284
416.358
221.481
121.624
78.3562
18.3327
1060.48
998.678
1163.8
61.012
94.8573
137.331
502.28
179.074
1094.73
67.0348
512.394
170.294
282.031
766.759
198.715
0.644694
86.6418
3.97533
1148.83
571.584
636.296
377.846
901.36
176.902
929.184
481.923
1349.05
693.257
28.918
-9.80507
173.633
791.026
-25.0254
-15.6997
497.763
702.343
246.81
420.85
68.956
44.4348
755.739
373.194
386.147
330.985
257.984
491.909
71.1432
133.489
521.321
444.259
651.877
160.029
509.057
401.084
150.659
358.158
677.911
17.3615
563.819
25.3477
39.4494
777.726
360.792
93.6977
25.4433
73.6364
1133.53
119.821
156.718
1400.73
458.681
15.1385
864.415
6.1363
436.073
209.016
37.0633
442.34
454.092
104.274
2328.11
240.135
620.927
542.124
-10.4202
44.9369
569.553
74.6872
27.2916
970.399
43.3193
131.876
37.0274
596.126
569.444
243.296
688.403
57.9367
529.324
451.356
243.355
427.235
309.572
61.7552
283.733
342.079
166.302
108.556
19.7987
544.986
31.3775
284.764
67.8846
787.955
52.6787
359.343
202.806
632.659
1521.61
-6.87
628.949
321.162
1094.5
-25.3847
33.8898
272.438
191.152
218.832
104.145
26.6339
109.641
91.1996
138.881
940.394
917.867
47.2478
353.931
28.421
406.356
150.355
6.77158
66.0216
603.92
409.061
-26.8213
296.389
1035.48
1219.22
75.0233
933.853
40.452
437.18
9.62521
218.003
705.168
17.6908
33.6925
-24.526
523.919
121.448
51.4861
339.422
562.912
402.47
292.527
44.3965
-22.7607
307.014
793.351
690.817
325.928
214.481
737.727
542.111
54.0542
35.3337
97.3992
206.499
59.9423
535.894
934.034
576.338
1262.63
71.0744
102.258
902.932
1148.32
515.274
114.736
-21.6419
107.027
136.329
-8.39718
585.115
1096.2
128.063
-21.3524
50.3603
889.656
452.347
166.948
19.4394
1201.27
768.127
215.915
484.454
394.798
198.264
22.0634
-37.0852
2143.66
817.403
303.282
493.309
132.768
22.9181
540.176
227.618
277.114
47.26
118.409
1145.52
508.386
496.043
-1.58754
671.91
570.798
344.889
154.77
-19.4144
105.47
1791.86
152.41
-14.1684
-24.526
893.654
508.927
221.356
311.787
1074.01
38.7743
588.185
458.814
23.1098
381.596
235.973
72.0521
226.107
146.683
492.586
625.664
-5.6744
472.616
404.771
39.2664
32.608
283.983
198.511
100.384
113.836
161.076
1239.6
781.69
186.929
227.735
279.643
760.096
9.24284
255.123
301.485
1105.17
251.822
2014.67
964.122
335.614
10.0691
1150.67
22.0552
450.847
1017.38
785.631
413.239
76.2071
976.001
127.833
284.59
399.486
854.257
577.642
181.494
619.591
133.529
307.861
10.6601
11.5309
868.687
552.057
1041.56
208.082
257.315
374.036
21.8151
54.8705
-1.61919
98.0623
127.956
216.342
288.565
297.813
162.768
362.749
658.683
1387.02
64.41
966.564
116.365
171.833
462.622
700.568
270.487
181.071
310.936
12.4634
109.201
1103.53
1105.43
7.44406
1334.69
-1.90184
525.487
274.998
751.36
388.99
192.661
1485.65
567.748
849.37
-34.7604
405.003
155.07
-25.2638
2530.4
134.158
706.395
242.004
1357.45
79.8472
22.2493
61.3192
859.031
356.769
828.382
281.266
-3.04936
434.78
513.06
62.9155
618.202
452.047
188.351
268.192
23.9755
509.321
120.336
132.791
5.9322
723.073
585.138
275.197
209.171
77.266
289.051
70.1966
599.454
470.799
698.669
553.559
1136.65
700.928
592.903
172.961
103.355
162.738
775.312
1598.82
226.534
91.1749
62.779
-10.774
782
93.119
298.263
1052.35
295.31
37.0633
48.7864
587.151
623.287
1371.14
204.796
103.329
813.956
1087.48
23.313
579.046
472.102
340.805
6.67683
65.2255
14.0047
1038.45
844.022
38.9014
65.7655
175.581
-0.271945
687.45
414.79
1009.41
339.047
120.778
301.07
422.17
22.1951
962.996
-20.2632
693.377
1626.6
699.776
314.353
-17.0067
1234.19
486.89
518.635
348.482
19.1588
0.846892
761.076
512.027
773.214
46.7242
18.9904
754.001
36.7436
867.453
908.397
448.599
391.725
49.5779
-20.4582
30.4554
767.007
12.5341
378.848
53.4681
259.703
978.323
737.076
252.325
60.4927
661.8
722.035
124.513
134.892
1051.19
475.737
555.778
46.4849
148.938
80.8006
-23.6711
74.5087
78.8839
211.188
539.459
841.123
834.58
57.3824
84.1736
281.947
-21.2698
1256.13
91.5355
74.6891
134.881
-9.01878
108.668
571.501
414.917
383.309
106.682
726.322
134.565
231.903
316.623
551.394
703.622
579.291
216.491
67.8731
48.9754
277.988
194.165
91.5898
670.391
88.7894
338.029
133.103
334.436
834.116
-12.4197
213.64
215.084
29.1823
206.544
1170.36
93.0737
584.909
38.9681
402.499
-1.47791
112.176
185.962
1045.44
576.488
309.65
1271.06
454.38
635.061
105.356
256.389
898.387
30.9487
1156.33
559.17
474.686
382.591
125.257
80.0331
198.89
325.148
118.016
89.5767
262.668
141.027
186.334
40.2731
517.603
760.427
20.9883
499.998
1067.2
21.8239
1246.72
163.558
-39.9397
7.78279
14.1127
507.454
264.304
499.07
540.828
1312.37
101.454
697.763
1181.18
270.69
151.759
-11.4075
-28.3864
164.551
1007.26
1021.58
463.586
513.04
717.94
-6.20333
84.061
1007.91
94.3243
374.1
516.206
299.196
1171.8
108.402
440.132
61.792
2.22562
117.977
75.9619
541.115
482.693
335.09
-0.481606
94.1215
280.083
35.8121
582.357
328.368
98.5504
133.529
142.943
477.303
964.264
-0.792077
468.098
17.435
192.251
1498.58
124.211
28.3659
178.647
194.485
286.619
934.181
814.006
84.4506
602.145
599.65
51.7526
35.362
34.2163
143.539
47.2076
221.805
19.345
1349.55
787.885
213.544
318.873
50.1683
92.4726
-23.6994
-14.1077
797.767
900.461
383.158
127.248
268.054
506.445
1040.9
682.281
580.593
239.399
269.771
107.24
385.03
530.566
1035.88
1331.56
935.566
92.9283
245.375
180.16
1368.69
23.6252
826.224
449.251
86.9154
85.0298
787.153
787.96
50.7563
28.8098
631.557
404.365
812.542
545.113
95.9744
405.743
901.038
612.394
482.968
583.504
98.6985
476.633
428.653
25.0095
206.36
-8.00398
243.136
924.771
123.441
749.97
100.035
6.58582
425.44
532.705
588.971
565.384
58.3826
46.9966
334.581
644.31
1195.81
248.836
988.825
-19.0668
1206.79
325.11
253.773
622.852
481.753
1131.89
1208.05
157.176
945.012
-19.5045
1088.25
290.208
54.0152
613.441
1277.4
365.284
220.103
141.774
328.467
318.298
196.503
736.456
251.476
239.853
204.184
1172.04
606.323
72.5985
282.844
329.02
52.9442
953.477
32.2118
1.22356
1064.61
4.26711
130.308
193.188
107.085
468.102
-0.682153
42.7774
491.525
128.261
134.892
537.694
144.028
175.343
218.899
533.121
60.1859
-3.05636
306.893
28.2842
55.6409
661.273
177.704
690.277
690.817
378.402
137.644
12.4634
718.273
335.164
-34.0068
-7.54847
167.143
1.78508
268.74
27.2362
108.206
146.037
1207.96
312.601
250.643
1030.64
75.3808
137.654
2187.24
569.239
10.3435
377.094
647.023
206.661
40.6451
41.516
30.9793
439.613
258.682
118.635
726.36
632.761
52.9964
511.875
-5.01131
223.533
402.883
644.516
2146.86
29.6183
503.136
892.271
907.74
353.745
110.743
100.618
29.7131
500.043
169.287
104.234
27.9516
459.984
280.455
19.2462
576.919
888.255
805.821
2267.53
334.333
310.22
252.183
500.008
803.493
-0.0940254
735.052
-19.7678
479.966
72.611
186.506
476.42
2.34443
647.067
886.904
892.57
910.212
118.353
265.238
625.146
5.20414
146.746
29.2076
346.029
71.7371
-14.3816
2.39335
764.578
1476.6
1260.97
87.2617
275.121
8.38254
21.3065
68.8865
568.015
1526.78
136.535
546.895
56.843
651.461
352.165
589.294
210.401
1043.56
451.376
734.582
174.64
914.516
678.323
32.608
700.026
359.681
497.686
110.202
587.975
78.6168
39.7736
287.579
266.322
185.055
803.073
8.59528
18.6132
373.189
141.181
-2.61174
164.678
138.156
11.9527
173.111
-20.57
583.687
36.306
609.068
100.766
520.75
-10.8474
842.401
198.021
1424.49
1056.59
323.788
120.336
350.76
16.5499
227.191
998.587
690.806
180.34
109.14
6.47837
464.521
324.622
671.259
1391.03
66.1064
248.666
601.862
156.542
89.5371
429.222
461.589
523.961
910.122
212.292
11.4993
94.2226
445.865
278.96
503.304
383.817
200.741
116.884
741.676
-29.8119
526.031
48.4538
3.41545
28.732
1146.77
57.0595
87.4261
156.053
114.024
22.2152
1041.93
232.736
297.949
142.34
146.926
6.62148
-11.7345
878.121
880.329
-5.71622
101.618
233.231
18.9455
1180.18
-6.52312
382.716
254.098
123.561
292.604
433.536
287.868
22.2493
394.903
-18.0323
79.4076
248.229
230.667
15.6913
71.2114
882.252
-0.802765
202.159
182.181
177.107
698.397
88.2815
1094.07
531.809
703.171
442.012
22.7988
595.636
714.448
1626.4
6.77158
873.744
133.503
102.056
299.603
157.83
317.06
85.8492
104.037
105.646
920.714
52.755
730.58
130.633
47.0907
606.969
156.767
733.695
65.5418
62.1426
223.486
10.1719
90.8729
371.426
293.785
103.447
113.941
0.853243
482.844
245.455
995.399
788.024
249.923
137.065
275.428
202.87
596.467
801.516
55.3422
469.599
1060.78
23.0572
602.672
46.1779
67.9889
17.1215
828.948
28.9351
406.509
-4.02353
319.646
218.899
413.181
1077.8
1301.29
353.745
3.92131
89.374
1051.08
145.844
368.477
323.177
33.0781
195.408
271.446
1.60049
434.731
-22.1372
303.571
262.28
287.481
565.093
91.3392
44.8375
61.0281
400.683
391.198
393.46
802.518
178.883
223.219
-7.97382
128.41
538.264
1.09901
-3.87562
32.1088
-1.2478
10.5067
490.766
209.37
531.069
332.406
659.716
819.819
240.037
514.193
78.7077
1682.48
50.3598
1018.01
1981.83
40.5998
359.395
112.84
69.0728
890.491
1905.63
825.738
15.4629
424.053
827.753
77.1232
156.542
10.8263
88.1418
214.212
143.629
52.9964
131.44
776.474
39.8747
64.5424
648.264
44.7022
120.995
477.52
8.38254
300.066
727.829
647.973
684.207
469.809
155.215
94.3243
805.135
44.8182
-29.1475
158.641
-3.24258
768.073
78.4372
125.914
11.2166
1165.58
952.774
220.265
739.766
158.48
404.431
972.546
7.91443
881.658
481.84
346.225
113.417
1276.65
806.947
704.521
854.824
266.744
21.7511
97.212
563.569
321.174
137.504
-7.45151
319.443
-7.3397
552.846
-19.5434
798.112
504.521
250.196
36.8517
170.74
586.195
78.2854
7.89242
457.004
65.9023
376.371
64.1475
331.419
737.657
898.107
137.251
184.515
129.063
45.3859
22.8321
496.27
130.02
117.156
204.301
122.513
1539.16
183.353
104.396
433.148
1202.92
432.255
338.267
728.961
14.614
313.267
918.764
1044.66
215.878
778.111
50.2224
285.711
400.385
1017.57
13.3889
253.915
77.5091
828.595
282.924
4832.29
59.2793
-7.85002
1308.93
-4.18187
163.936
14.6146
328.432
628.326
-11.8287
30.2716
849.946
1267.95
173.87
462.955
15.561
42.3261
-38.1551
172.937
77.0916
-6.88537
545.872
368.141
318.551
44.8144
54.0725
498.135
536.869
300.066
40.0472
327.508
313.142
33.1521
209.623
35.2746
427.908
479.047
483.35
109.533
188.626
47.3572
665
579.034
172.766
136.779
217.303
45.7264
25.7469
24.2227
1620.25
134.565
38.8738
14.8985
67.8846
79.5577
165.123
143.826
385.157
137.214
660.77
35.4798
802.35
28.7373
387.194
3421.81
955.249
11.9527
216.214
61.8889
482.487
270.022
15.6913
133.056
265.684
167.863
5.38222
127.834
488.502
601.776
151.412
134.507
645.075
226.494
393.237
180.34
307.776
71.6591
88.9373
284.611
142.837
11.5877
769.883
482.345
77.8003
504.151
-18.0422
24.9102
71.4957
170.235
141.877
48.9647
44.7492
267.337
928.598
140.176
912.969
915.016
62.6458
175.206
1149.16
254.43
215.891
93.3259
126.416
539.066
509.698
-1.60367
870.483
900.224
-27.8528
110.51
628.283
-10.7303
928.952
137.093
715.013
-36.0253
472.325
90.5236
254.096
16.1929
161.425
240.491
111.089
73.9127
236.092
824.426
886.158
829.392
108.329
482.521
1184.63
328.653
126.983
384.357
248.67
228.364
125.23
627.099
65.4329
45.8151
209.24
1169.92
183.385
230.862
252.971
644.59
92.5781
855.958
372.123
18.3731
177.555
48.6317
26.6551
115.165
216.914
45.9507
408.953
1013.09
-28.2385
182.034
698.289
513.255
962.745
557.306
2227.09
155.592
600.553
125.719
159.994
545.35
137.878
318.351
1392.83
1204.1
3.11849
1318.96
348.151
229.032
301.457
1128.5
78.4204
44.2529
77.2813
984.741
25.9895
388.34
297.619
184.368
716.857
586.61
64.4167
433.457
2.15523
-41.7812
622.429
846.849
630.906
137.742
59.9196
544.975
30.2835
-12.6468
8.29786
510.12
29.6077
388.785
31.1942
378.514
39.6258
68.1388
316.975
1011.94
304.545
522.174
1041.63
409.379
193.921
649.923
64.1886
499.016
1880.98
468.803
154.668
-19.5327
265.699
18.8013
54.9163
426.613
66.1149
15.2474
270.476
99.8448
695.238
586.42
1135.32
570.602
421.881
233.076
415.589
157.595
250.544
61.5722
872.982
366.064
511.461
186.37
70.5595
-25.7314
766.199
430.762
1030.68
56.5735
28.0832
956.523
130.31
55.7319
264.103
68.5244
445.934
154.092
437.504
1000.96
696.675
463.867
49.1325
16.0915
678.284
189.53
118.692
763.881
16.3416
68.1747
433.606
798.397
686.76
1158.33
197.476
-0.00307107
192.595
175.359
-3.98811
73.4856
452.894
22.6892
194.516
419.365
596.349
122.124
387.615
1104.25
29.6947
92.9786
7.92558
1205.47
233.24
427.04
176.506
218.908
1050.44
480.459
2.42144
15.2737
125.257
632.883
26.4759
708.169
111.505
95.5269
1543.85
232.683
345.63
133.976
388.305
6362.08
70.1937
127.389
-37.2109
45.8941
564.766
230.768
350.39
623.136
102.72
731.719
385.076
74.5848
414.573
125.182
41.4644
1.82095
1318.34
276.039
36.4374
75.0271
122.843
562.535
29.1355
274.088
353.823
98.2652
242.846
59.6601
1561.37
637.744
1072.03
43.0284
6.50391
25.0343
1026.93
253.863
705.549
306.978
864.338
116.137
62.3145
527.127
174.575
550.096
38.5633
-34.1512
629.747
13.6869
370.391
69.863
-6.88537
617.087
1250.83
112.403
436.494
145.902
83.5135
218.899
473.151
1388.9
40.0472
3.29419
744.177
308.64
-9.64228
490.673
2.49506
344.669
784.197
-6.27724
364.074
31.5654
665.02
93.6511
787.459
-24.3906
1125.44
108.206
485.243
518.3
784.866
813.251
456.245
326.292
884.082
214.617
661.952
115.417
449.648
180.16
322.966
828.098
276.837
478.584
-18.6959
744.856
348.733
283.683
-13.5521
167.863
818.727
1351.6
143.374
29.3554
120.141
235.745
31.4337
1179.18
382.042
423.222
135.362
616.277
349.726
32.2884
180.355
1526.35
93.4559
976.797
52.8172
25.8791
347.412
431.999
489.159
755.947
311.642
530.642
308.916
-26.7886
472.504
773.761
381.37
91.7788
1410.79
22.7872
13.5902
1082.25
339.567
426.844
204.647
593.702
227.615
1226.85
142.381
1032.88
49.6422
48.9839
106.762
1028.17
573.11
306.306
758.563
1417.69
113.94
312.959
462.514
215.753
67.4133
-18.4431
73.9607
933.836
643.275
-38.0657
13.405
15.9868
106.03
104.53
313.03
129.879
317.814
167.992
437.18
17.1215
266.728
465.288
201.349
181.744
226.487
413.802
103.96
88.2969
1578.66
110.116
-3.57496
66.8852
318.319
282.651
712.766
387.218
372.78
413.132
645.898
388.437
603.156
22.4366
2.22562
702.747
942.566
437.406
295.228
72.5985
146.037
653.233
1399.56
-2.35567
-1.96809
118.484
857.295
30.1899
-21.0923
66.5655
695.685
102.299
168.538
20.8645
36.2335
-2.61174
204.034
106.297
776.572
234.955
3.79288
2.72627
792.887
105.646
-16.8697
528.053
156.619
198.411
204.67
17.8114
40.5998
-14.7922
136.419
327.536
124.085
299.583
371.375
170.223
1004.93
1178.5
160.445
32.3037
585.565
685.661
152.208
-33.3899
217.034
73.7983
237.096
80.6123
559.17
111.117
472.546
18.4353
626.177
1470.91
1391.78
19.6755
8.99181
1186.58
708.869
386.859
900.469
386.418
544.91
195.276
974.137
272.593
636.518
333.536
202.67
857.365
90.6276
11.5026
1075.65
368.263
310.404
24.0091
60.8032
-30.4188
30.877
314.833
142.834
284.478
22.7237
1.82095
468.814
21.4869
261.046
493.71
652.24
92.8577
611.26
448.926
787.582
57.7204
188.01
769.181
228.954
51.6916
1032.89
131.746
159.355
219.191
630.568
982.682
202.342
482.499
596.037
883.585
1049.11
727.531
1053.17
553.32
660.185
186.003
118.58
469.806
34.7275
-10.1624
690.753
216.718
54.8705
1387.06
1533.6
38.0006
13.9426
148.01
650.138
511.345
-36.4267
76.4699
866.705
95.7931
191.847
394.974
208.195
222.433
218.994
679.033
859.16
-8.15131
446.533
117.772
20.9663
146.149
854.485
51.3486
1106.7
745.388
472.125
92.8872
466.275
314.362
455.304
71.6327
66.4392
233.781
407.646
58.5028
49.8247
-7.62375
1079.71
439.158
1412.31
601.336
824.064
13.8268
26.2817
150.777
322.496
585.407
365.44
610.512
767.564
6.01922
520.061
484.753
957.848
389.418
59.5447
735.03
40.9618
5.9322
661.229
268.421
25.9465
150.355
97.8961
786.09
1152.89
136.449
1136.39
90.9188
69.3679
538.555
319.139
45.2587
275.182
12.5668
641.17
117.838
121.16
318.541
443.775
528.785
371.867
407.59
32.2198
504.497
183.281
379.415
64.9274
164.87
761.141
735.55
579.759
125.821
644.619
1160.99
297.286
308.867
167.625
261.936
328.854
691.153
333.574
244.033
-6.00231
26.4718
67.4133
851.698
236.962
908.987
643.833
341.395
405.823
1415.39
-5.99782
1482.99
1145.87
29.2028
466.332
624.626
596.013
82.3838
252.007
338.003
848.895
512.484
1186.37
315.743
243.259
17.26
895.749
622.5
254.999
422.792
939.656
778.393
536.711
266.344
69.5164
695.033
38.9195
58.7277
359.576
744.114
1045.73
1571.2
147.557
190.706
128.037
60.5124
1301.84
-5.74226
109.359
24.5047
495.224
471.68
17.8609
51.6818
29.567
273.674
321.034
943.752
887.634
178.559
714.274
358.558
148.571
383.134
676.497
1.71092
9.09493
683.215
801.734
178.923
206.363
309.913
141.975
1102.12
304.892
151.527
571.258
47.4726
19.9011
931.251
448.739
343.46
880.537
565.916
294.58
284.83
462.805
41.9783
17.8659
499.886
99.1854
587.641
16.385
1251.78
395.846
398.149
236.337
696.675
89.0543
277.769
338.431
440.278
1433.91
75.5889
220.9
214.993
180.607
397.347
30.8373
388.088
52.4708
185.099
377.759
17.2636
29.0558
476.213
745.491
46.4263
1156.69
138.413
7.80627
372.622
103.503
207.731
327.237
1031.17
1079.91
0.856168
61.5968
62.2525
65.9356
157.064
279.946
465.732
50.6273
6.32065
384.731
52.755
1292.8
231.832
995.368
29.7567
724.609
407.607
189.23
848.573
725.562
-23.8912
180.712
645.596
380.796
408.103
1941.91
1341.45
55.2012
748.024
79.6
1198.74
116.172
106.557
295.424
56.2314
56.4682
83.8663
137.16
660.895
-31.3402
403.922
479.392
1072.13
-31.5958
10.8299
10.5622
137.326
724.214
683.871
63.4428
102.254
288.239
117.078
866.034
13.8102
134.479
1047.78
-0.581131
786.836
1793.15
114.939
758.837
117.03
130.53
667.673
515.074
136.533
49.0773
616.54
200.436
662.294
617.567
162.554
250.985
14.1765
10.8768
140.073
1.78004
448.749
680.491
546.75
44.0767
32.2659
139.78
87.9536
123.938
2.50033
52.2344
385.533
369.236
38.3335
84.4895
107.521
-16.8697
528.053
237.204
252.759
118.463
1142.25
436.028
802.301
89.5678
1092.98
7.22859
526.923
125.246
819.396
269.575
119.216
1156.73
356.517
253.855
323.966
20.958
152.763
9.3978
-42.4051
81.1322
712.426
12.5668
764.858
-13.3468
1208.12
21.5496
140.504
127.735
-44.5059
75.7642
246.42
27.6676
884.933
130.807
527.466
347.911
1186.24
948.548
806.765
459.819
125.821
1589.15
510.26
361.11
476.299
486.377
237.214
31.4411
895.864
1016.31
254.096
1897.76
5.87708
21.2256
570.235
707.347
108.655
-22.6519
530.085
821.896
27.7442
634.321
123.904
493.571
1421.96
-57.9229
801.519
447.569
396.049
126.723
89.7958
563.057
4851.3
69.846
679.992
816.819
453.876
59.9423
616.479
173.413
349.96
337.192
132.243
1152.18
14.5109
657.703
-4.77531
534.314
554.246
44.0767
304.005
1080.56
57.9686
995.379
53.1001
66.7287
1167.3
400.525
516.076
40.0522
93.7481
53.3261
13.275
673.489
309.218
38.9218
829.409
27.871
358.344
578.157
66.8367
764.819
1347.07
132.633
129.707
140.287
206.457
451.333
-12.6892
95.287
1136.11
364.013
184.515
102.826
407.081
-14.6492
539.373
450.486
77.8003
78.7382
735.332
626.485
-0.305336
614.142
386.297
27.4567
126.497
1083.16
896.102
416.514
270.667
855.492
339.567
479.318
84.7066
1095.31
115.527
843.282
704.919
663.678
580.901
-12.172
570.899
1292.75
265.076
816.659
420.683
-9.74821
507.862
28.5157
717.387
361.93
97.3983
82.7564
1074.71
19.2917
341.55
217.906
80.0005
22.7753
59.178
552.431
189.341
628.381
10.5707
19.2632
0.25488
1421.15
1346.1
53.298
-18.7814
434.62
162.768
435.838
16.4998
21.501
577.428
291.172
82.6321
460.439
350.178
719.309
195.524
778.898
1692.12
793.568
539.076
1655.31
1006.08
1097.93
271.687
120.292
374.785
305.384
225.637
561.345
304.983
565.828
136.439
535.501
-20.7088
613.238
21.4616
982.215
134.032
553.256
327.187
189.153
43.3532
339.832
10.5067
781.246
258.096
236.841
103.77
35.652
686.76
1093.28
56.2189
394.625
14.7525
656.32
703.72
321.71
5.82257
760.484
44.5522
315.153
1364
-3.3189
732.469
57.3714
997.432
630.131
135.789
1060.47
82.8673
547.571
172.056
17.5764
737.472
425.44
126.261
32.4065
390.087
447.596
732.208
202.638
333.355
64.6531
794.554
232.856
235.06
287.65
1439.64
870.997
856.822
31.4817
182.638
227.971
547.18
316.988
79.6273
259.294
824.847
395.368
229.583
797.661
-34.0869
1100.91
303.165
628.704
168.288
33.723
15.3972
790.476
52.7088
46.7985
80.8824
270.738
56.773
72.0446
316.782
225.916
107.137
295.253
1123.04
685.533
887.037
452.464
339.524
936.251
10.9343
521.265
83.0207
277.421
41.1543
-6.61455
339.877
723.333
361.779
804.874
116.585
185.478
20.9248
6.90392
20.7405
1068.16
74.2152
465.518
8.15141
313.697
65.8193
37.6572
245.257
751.065
694.036
404.554
-5.51274
476.015
379.297
1130.88
966.523
18.2921
28.7117
502.792
235.495
123.568
152.463
1193.92
899.522
212.742
54.3654
941.579
45.6438
272.959
815.112
220.128
296.614
733.075
355.605
1126.66
595.762
177.682
975.981
204.033
7.4623
728.812
655.091
314.123
201.049
798.383
96.6147
105.221
856.017
281.883
207.775
137.728
17.1323
2599.39
604.094
435.218
705.119
26.751
1090.12
73.3751
180.905
265.325
115.774
284.919
594.647
102.296
64.9186
37.7362
206.758
253.823
297.936
99.1624
741.855
63.3515
53.3601
32.0749
894.621
204.446
1427.46
756.79
712.766
752.661
812.308
382.815
202.105
-33.7854
32.2107
721.488
157.333
772.864
45.9769
679.796
54.2078
497.686
3.38053
12.6369
478.305
-2.90124
181.989
1.39651
1054.2
199.058
159.168
202.649
0.626265
477.647
27.586
442.324
463.747
157.578
926.487
543.046
131.582
634.379
1240
155.748
563.707
370.64
383.916
80.8948
910.479
244.058
458.856
377.837
525.168
525.183
393.962
56.5653
445.67
293.064
522.892
150.473
212.051
389.5
300.09
393.326
287.667
78.6603
818.588
742.429
2.34577
77.6383
862.988
463.268
606.82
45.8308
145.512
277.314
506.268
148.968
403.597
768.625
490.945
250.197
271.049
119.506
604.945
629.676
82.8636
97.6863
204.22
193.499
1203.66
235.548
673.076
469.511
184.74
14.5745
762.806
161.738
-25.1403
85.5333
662.068
489.386
23.0997
73.6079
12.0686
706.482
586.307
563.727
538.743
41.4452
467.334
291.9
50.0187
25.965
338.873
29.2715
23.3263
33.0781
1790.24
625.644
383.91
459.094
257.099
869.539
271.651
101.948
72.2138
878.797
160.354
59.4885
108.602
639.475
132.032
99.5303
81.9814
377.66
429.568
642.677
845.454
-13.8561
475.773
27.586
28.8193
881.508
476.058
169.518
-7.3397
21.3135
387.929
589.897
504.521
430.106
1112.57
133.259
95.19
1272.07
43.4997
275.22
189.591
20.298
43.5327
211.479
27.3863
81.0142
870.423
713.772
103.482
613.163
63.3604
1299.44
516.332
266.145
562.918
-27.5636
80.866
252.694
121.263
339.445
295.874
842.391
732.709
108.317
180.209
1181.13
508.674
804.892
645.039
209.452
560.719
513.117
139.89
970.719
159.566
505.04
524.997
11.1844
325.16
122.998
177.683
141.388
940.347
72.1065
621.812
1.8639
1353.48
514.988
307.582
125.509
4.04565
19.6128
448.453
552.914
205.302
607.512
1153.58
425.888
68.9648
43.707
42.0432
815.536
688.874
479.451
93.9783
547.789
369.251
16.7914
28.9927
1066.29
70.2048
41.3133
12.1445
567.473
105.341
1212.47
491.315
972.048
701.371
128.726
326.374
1251
973.722
848.534
1055.16
88.6495
248.577
127.959
167.047
-23.752
124.208
549.926
91.7885
631.397
149.65
771.127
54.5637
248.068
1463.19
419.964
201.818
537.585
9.99132
389.092
69.1811
21.8338
-16.361
31.5654
421.391
76.7845
4.09968
372.85
184.407
-28.9858
9.23021
1438.47
366.949
520.509
332.128
797.325
639.261
181.307
962.369
763.152
167.891
1071.84
1050.1
1091.84
144.064
1014.57
404.843
858.479
10.0691
781.482
104.514
250.322
97.2115
109.093
132.129
254.243
436.858
1026.6
346.277
412.691
616.3
9.68034
198.334
-5.19297
-19.0311
-17.5913
375.243
212.214
147.033
93.4559
56.6303
37.9517
287.246
683.45
978.549
1594.04
1666.11
88.6495
126.659
166.118
159.818
633.689
86.8179
32.3784
178.86
301.561
803.699
1805.78
799.859
34.6195
643.02
375.505
759.17
318.01
-15.2645
170.207
855.195
122.975
577.053
221.977
503.469
253.504
518.843
-16.9188
227.114
251.097
444.065
53.2227
42.2287
38.8653
916.278
222.198
299.483
-36.0889
170.446
315.261
407.519
202.604
533.631
216.491
214.05
426.512
-18.8682
131.434
510.372
128.573
299.611
944.004
1068.93
62.541
1379.36
250.103
401.749
1257.5
143.869
413.366
24.1229
1190.5
495.268
170.827
199.733
157.003
584.769
476.581
62.9408
-23.1625
35.8621
500.987
36.1265
98.2756
704.608
59.807
507.597
227.817
252.632
58.9823
277.578
88.7729
-14.8194
644.098
813.073
723.057
30.6061
242.915
209.736
735.471
138.026
64.2238
153.38
498.228
1250.35
9.34256
-5.71118
199.65
36.9912
67.3263
106.006
276.994
722.908
67.8846
827.31
170.745
61.3666
939.88
92.236
943.754
-15.12
644.928
61.1065
198.412
167.489
361.74
483.666
33.7301
50.1662
821.238
25.3077
786.478
388.132
410.033
856.023
601.308
212.079
832.515
27.8206
14.2678
4.17745
86.6517
240.737
1296.61
686.317
746.222
262.011
4.4579
89.9826
426.111
324.761
455.679
310.79
-2.42577
112.683
412.066
96.7971
830.161
925.41
1310.27
88.5528
664.221
1129.11
124.049
658.171
882.308
118.919
29.3201
1103.78
123.959
339.878
695.537
871.381
295.412
75.7957
782.378
52.096
314.833
129.715
526.232
75.1975
237.953
830.509
94.5755
752.052
47.6818
350.515
38.5098
491.32
598.852
446.502
25.8613
885.163
51.4135
697.47
224.106
54.0379
62.1192
309.783
193.088
13.0433
157.892
216.032
649.717
220.26
679.494
154.242
525.835
385.384
330.358
549.356
1215.01
367.836
-3.78886
336.512
374.446
227.648
80.8006
1400.62
717.313
63.8914
904.593
543.207
305.14
234.879
301.565
162.007
233.603
-23.8573
4.09968
207.994
87.9921
257.496
473.264
164.428
17.9246
648.059
1248.03
699.445
626.785
583.039
657.32
107.795
90.3619
1088.06
963.143
298.226
414.795
285.994
165.626
30.6819
149.97
111.422
268.69
1279.98
12.3157
-10.8474
79.6556
878.307
759.197
261.982
29.5597
673.186
164.65
937.462
873.024
317.867
88.5104
1526.35
1275.99
26.5802
119.582
11.9542
25.3265
1315.62
624.762
294.776
11.5256
46.5463
-24.9146
129.55
779.383
-23.1431
32.794
67.4159
38.9769
56.5204
954.371
786.035
117.11
804.335
181.341
56.5956
14.6151
96.4306
177.371
69.2927
123.959
349.493
870.239
891.995
-10.2979
2306.28
3.39438
561.179
468.083
190.173
63.3404
1079.45
1720.8
739.876
-12.8836
133.006
821.138
47.7238
276.039
2.70417
577.277
297.131
28.4259
210.92
525.213
462.519
9.97378
-29.6673
773.207
73.3636
114.88
328.021
54.2728
1044.74
195.574
490.949
109.56
7.58008
42.1296
736.139
36.0006
312.914
674.974
340.488
269.991
688.909
1676.16
373.594
73.8169
1111.55
187.583
-0.24543
338.77
261.127
1379.31
977.124
284.363
691.082
279.837
137.349
104.311
11.1243
123.83
123.659
648.444
203.065
35.5871
805.194
27.0993
587.094
244.967
821.156
363.101
178.378
871.25
629.332
224.48
884.319
58.0621
226.562
772.124
77.8786
72.3685
30.0157
154.711
215.79
192.597
1770.75
212.69
-12.8527
226.826
208.492
671.43
466.058
142.716
939.901
17.9486
-4.16619
558.532
330.404
151.022
149.252
71.7371
1104.08
143.04
148.571
1224.59
839.541
40.9541
102.254
882.318
36.4935
386.273
636
87.6272
283.157
130.604
590.059
209.563
319.212
31.1455
1199.24
1012.83
51.8188
1160.55
693.111
14.9403
448.253
571.562
34.482
89.0804
361.205
42.9634
291.538
479.279
725.17
573.882
313.816
912.875
203.796
75.9358
513.901
23.5878
24.2354
30.2348
253.625
375.95
76.5973
1271.97
152.508
403.621
104.992
13.9707
127.593
142.426
112.01
325.285
433.306
122.759
883.93
564.294
11.5544
1159.73
131.614
627.522
1277.39
24.8075
139.537
310.848
154.082
348.92
653.691
92.539
8.45989
163.071
1080.01
77.1179
1375.26
436.106
545.592
22.2604
25.5826
30.9199
411.916
131.483
1198
360.622
1140.35
114.679
97.0081
468.89
458.769
21.468
820.176
1596.66
26.5073
431.952
285.53
240.139
417.857
225.834
10.5536
1007.89
837.274
29.003
606.82
743.994
573.869
709.891
579.321
1141.25
32.7313
45.5286
334.414
41.294
104.102
292.669
122.839
551.45
50.2242
94.3068
208.835
168.356
1175.6
136.866
97.3763
317.599
377.359
109.56
1133.89
-21.5887
142.374
195.213
642.212
438.657
1119.94
662.295
422.32
41.9578
-20.3877
56.3979
520.745
267.747
474.248
194.905
583.57
190.101
385.563
308.772
472.865
254.236
236.012
45.6409
646.695
684.005
718.74
612.837
420.588
1698.57
39.8479
717.113
305.366
75.825
6.13334
108.16
854.889
185.065
1210.99
158.941
-15.4004
57.8559
163.01
260.296
350.459
16.0345
621.47
112.968
500.406
409.584
26.5098
42.003
808.193
558.986
686.195
25.3571
531.817
783.42
214.212
750.723
135.455
318.846
19.3516
180.43
148.875
151.759
170.377
698.751
690.543
732.976
70.0322
321.885
232.557
214.936
387.66
44.6449
384.805
960.682
616.408
426.251
1299.95
480.266
873.021
359.547
485.331
-9.01878
359.793
65.5033
401.799
718.767
117.576
562.08
66.6503
-19.1083
1212.04
856.354
81.003
323.186
193.234
584.231
1097.3
1838.87
895.676
112.694
242.381
144.064
572.939
221.848
32.5559
-20.57
-17.8885
103.23
186.231
131.182
513.06
87.2783
198.411
94.1003
398.546
2387.76
173.901
714.415
300.161
357.63
308.931
488.407
0.429313
174.733
660.527
1499.01
362.103
26.5802
1.51624
23.1986
78.7382
118.765
976.936
468.798
35.3019
1273.81
116.431
865.59
124.908
148.986
50.5493
398.798
1029.16
871.912
433.827
534.47
381.866
591.828
60.8234
164.253
301.677
911.067
17.7831
201.197
37.7395
31.7992
3.05733
670.562
130.751
340.702
133.049
433.314
65.2122
-3.80125
691.828
345.7
139.511
29.1394
493.194
532.705
599.117
1113.48
542.599
190.363
483.091
68.0348
92.9259
44.3039
371.588
95.8323
180.521
109.215
375.637
-3.78886
674.501
571.315
188.461
488.764
1072.85
303.814
53.1656
782.906
153.847
353.617
346.43
507.539
107.443
788.268
196.618
531.198
126.781
79.2163
614.4
-7.76985
719.589
240.232
88.0533
281.021
30.7339
68.4657
3.25806
50.4597
300.909
550.494
31.7651
-1.02717
352.529
906.57
267.091
227.169
398.401
1798.98
63.968
542.231
21.7511
183.419
363.044
188.115
49.4225
16.9113
-0.00307107
496.194
10.4416
46.6117
176.559
441.35
57.4664
679.861
1055.5
262.102
32.1691
278.919
11.6736
102.783
57.3714
144.732
229.081
396.284
14.7451
36.0156
315.186
573.106
201.489
241.782
350.998
431.316
31.5538
6.94456
-3.50913
241.526
29.3307
190.216
97.401
471.886
459.445
184.13
-21.6872
160.213
180.271
297.533
144.677
649.924
784.213
302.934
20.567
871.711
94.6198
77.5091
751.759
168.606
107.768
57.4053
-35.961
365.009
43.9955
65.5821
982.415
619.936
584.944
13.0653
1300.9
840.454
150.476
692.36
171.568
215.833
-2.72363
551.45
59.5945
114.921
1318.28
197.095
522.082
16.5565
451.925
1095.02
751.425
38.363
789.653
4.61254
168.75
42.1296
468.147
1325.36
779.557
678.722
-6.21455
52.5997
426.54
236.882
109.351
-8.64197
15.2195
549.277
50.3544
752.939
2.50571
831.841
1506.86
507.874
248.112
222.519
577.813
315.385
889.544
320.345
144.445
816.192
104.194
84.3505
88.8787
38.1475
1059.34
907.028
115.538
31.7528
336.32
236.643
106.286
1062.91
203.806
157.763
415.852
126.033
373.453
754.664
142.716
447.022
-6.41428
1446.36
48.7864
862.639
2.9707
40.5557
984.407
1452.66
1520.48
176.682
-28.1517
577.049
874.913
908.103
631.193
317.603
43.3193
1342.52
1628.11
481.808
792.149
833.688
1022.91
617.189
340.921
791.693
56.7275
-11.518
974.462
1381.54
118.038
104.859
388.681
864.944
1043.71
525.797
1049.11
773.508
222.92
546.2
515.573
271.262
111.543
75.3694
1980.11
608.944
223.264
352.951
368.453
74.7232
-9.89533
30.6934
727.182
632.412
639.213
103.772
350.447
29.5514
76.0339
363.329
744.401
276.433
1427.41
39.5558
919.779
606.772
1340.35
130.917
-14.6825
649.984
229.065
50.3094
300.28
769.223
39.108
92.2376
335.801
220.782
416.752
87.1707
268.019
165.616
268.539
112.725
31.5538
250.573
326.327
181.13
669.976
224.837
1075.34
24.8346
396.23
1155.34
586.943
-9.81368
461.394
85.8296
45.8308
74.2977
369.143
107.092
1037.28
887.106
30.2433
530.301
999.824
1063.78
119.586
1370.78
-11.6781
385.68
779.601
39.5903
-31.9122
-8.49816
-6.94521
175.118
-3.68363
36.6357
472.58
370.216
144.778
188.905
23.0922
68.2801
465.086
5.31214
-16.5916
744.566
56.2816
826.388
-0.992355
830.883
196.72
10.2347
108.78
68.3665
153.304
444.547
788.927
421.975
383.591
91.9551
697.095
611.695
71.8697
729.74
245.73
176.338
74.7172
226.326
-25.6053
-7.74095
3.85759
174.29
742.866
825.409
499.881
687.334
855.175
-25.6946
694.641
-11.3645
83.1222
1233.28
980.107
15.9653
272.86
238.024
221.937
482.301
429.654
163.024
407.892
-20.721
-31.348
1037.7
13.4337
449.308
84.6743
488.941
25.8824
1133.4
106.622
-31.8506
180.952
1112.48
133.583
84.3636
23.5262
174.561
391.248
804.748
318.345
3992.68
238.272
264.307
116.837
1181.95
341.367
25.3571
1035.94
251.186
90.5236
66.6889
495.954
665.816
967.273
341.691
343.473
107.646
69.2997
1339.79
672.514
-10.1898
104.581
311.981
1252.09
725.955
65.1384
43.2767
199.944
288.334
98.9928
746.499
237.293
732.6
377.525
570.935
84.8385
97.1577
-9.64391
341.028
37.8329
354.171
43.0145
703.524
207.531
18.6005
686.966
638.689
589.849
886.339
6.04037
1102.8
57.6185
165.891
15.3993
222.239
828.21
285.108
13.7447
673.926
215.278
1641.16
1177.62
909.619
560.391
448.754
165.074
86.9058
89.5216
448.973
517.002
139.078
150.87
532.435
29.5977
861.645
221.536
129.043
56.532
106.505
3205.08
9.07993
293.504
397.747
1271.47
44.7302
66.0007
55.8642
1044.56
1065.43
37.5088
1112.02
182.332
436.939
503.818
324.452
65.3639
400.396
44.9271
766.115
41.5279
227.234
435.585
441.323
926.162
130.807
78.0458
-3.47774
111.486
879.609
33.9914
-1.93403
611.892
12.7647
503.083
1092.15
1591.97
994.751
476.003
82.0788
228.583
1454.57
131.736
30.8152
253.063
34.7616
588.772
221.614
181.409
71.818
574.278
-1.5563
583.926
22.1787
238.281
165.48
159.355
453.449
135.814
429.833
1083.15
298.841
9.45415
422.565
155.178
1527.76
74.9079
92.1393
5.74802
136.749
728.264
754.124
814
643.533
37.7083
523.04
46.6062
52.038
671.547
271.495
45.087
858.324
321.201
19.5608
434.289
681.712
407.273
29.348
207.901
94.3666
249.393
689.674
94.5009
739.048
208.514
460.366
-11.3507
765.481
939.418
29.4491
176.477
37.0138
125.904
305.282
1152.2
27.8708
1947.12
494.554
526.621
38.6353
913.194
234.289
222.177
832.358
-2.97457
563.848
126.483
959.788
785.297
210.33
204.5
277.393
108.69
859.31
10.5295
88.0157
53.2134
764.726
419.438
1164.08
459.568
1075.43
871.293
602.382
270.336
82.973
30.4554
167.306
852.987
602.57
57.304
539.313
253.06
1072.53
319.688
449.102
62.3667
483.764
615.305
3051.5
165.742
382.146
-9.64573
437.712
112.077
1925.55
150.141
965.836
436.831
1101.37
811.199
1152.22
56.843
177.323
141.393
61.1891
87.7874
204
625.886
733.111
110.542
58.0071
969.641
29.495
190.339
5483.15
852.606
1152.97
98.2983
1126.52
1197.05
60.9433
1066.75
514.593
363.441
1134.06
9.9966
863.207
397.063
906.523
197.485
311.14
786.086
642.961
161.868
76.8336
83.8994
102.271
162.804
34.1302
218.337
840.826
633.635
241.367
290.055
191.551
99.0578
920.476
528.17
32.2884
481.345
634.584
796.923
105.804
89.7078
618.85
7.83958
130.02
160.259
699.054
383.008
-3.20076
-9.08917
84.8033
364.083
74.3783
-5.33567
754.369
405.88
351.906
155.608
244.197
68.563
920.689
1051.96
493.399
582.794
-2.03722
691.255
34.7878
1248.34
264.935
578.633
32.0323
481.054
16.5947
160.837
0.620994
89.2416
532.075
471.228
115.537
8.00182
93.4096
132.785
67.4142
300.202
966.99
50.5108
38.2302
-34.608
-2.01419
81.6428
1193.41
441.798
680.192
133.477
553.696
97.6563
-13.596
533.208
272.146
998.102
63.5908
65.842
602.712
651.936
439.881
814.053
354.895
277.407
306.325
163.2
186.231
389.803
719.208
51.6711
85.9671
202.796
720.886
23.9755
698.601
338.938
-1.56406
256.43
77.2659
629.396
83.6083
1336.64
41.6741
27.0931
194.655
978.671
313.312
621.832
493.589
112.471
315.542
716.441
352.606
284.553
173.736
343.193
314.615
196.123
297.037
267.941
65.2138
590.629
2541.71
1275.17
90.8729
41.5902
940.338
20.2373
276.697
148.003
513.765
984.801
45.65
191.413
88.0211
122.761
81.7681
164.564
40.1884
619.882
706.145
275.478
300.255
168.286
701.136
16.8135
80.8824
598.699
157.973
576.168
69.4049
145.332
17.1815
328.986
409.021
54.9514
465.086
2212.49
91.5192
676.813
60.5319
352.384
700.826
340.088
94.3747
41.1727
138.765
1921.82
87.7118
39.7488
125.508
789.292
340.488
487.383
456.525
191.904
47.58
418.144
-11.0685
1009.88
1083.84
601.331
841.565
52.4758
248.112
154.494
276.867
53.8994
133.659
-18.1984
-19.3777
-20.7348
332.373
2841.23
271.71
484.482
69.3579
27.0346
34.3994
127.929
805.828
63.064
801.994
207.01
475.477
681.693
678.753
753.184
106.467
323.806
693.164
71.015
1075.72
711.313
151.079
30.5089
453.555
456.435
238.279
666.736
1160.82
582.588
6.54311
-7.23055
828.401
542.25
135.368
7.72346
9.40115
101.194
173.402
34.8923
103.008
28.8505
547.334
180.332
1178.51
-28.2585
570.523
389.371
184.878
47.0215
70.5073
548.363
141.997
818.4
859.812
740.727
1128.7
151.215
71.501
31.067
513.076
108.756
34.3016
510.843
222.34
540.254
99.5804
9.98122
77.356
326.912
123.648
490.842
59.6947
77.8913
194.536
840.468
466.858
229.328
625.484
-16.6934
304.892
273.342
585.33
147.338
18.5813
88.9187
355.418
553.355
451.356
610.672
73.0364
-7.14471
329.808
61.7552
313.718
87.2063
98.8354
886.293
2992.07
20.2471
175.681
241.661
11.6626
347.549
176.367
846.6
819.94
638.281
616.44
150.175
203.025
-6.35987
121.575
183.133
32.5674
397.999
170.585
711.123
146.876
43.1004
788.548
318.351
4.14515
1157.24
160.54
814.831
406.247
743.737
13.4285
40.9127
177.746
167.941
1121.12
137.663
434.536
277.77
165.261
52.116
733.47
-4.65858
118.094
163.742
614.975
25.9316
263.692
723.629
-8.15059
598.762
639.006
387.553
45.276
309.693
1114
1327.76
328.322
586.139
600.075
59.5927
79.564
1007.58
122.085
64.6348
714.692
95.8356
187.347
15.939
76.1459
717.414
154.506
831.652
1018.51
235.754
14.9824
12.7384
176.397
228.583
2972.57
62.7164
103.625
821.671
354.263
53.5023
41.5444
1110.47
-3.27363
14.6169
887.037
126.376
375.131
1084.3
70.9045
791.131
142.991
-29.9254
33.658
1205.91
19.4121
121.758
668.032
415.673
335.851
1148.21
140.681
464.71
739.509
53.2231
435.438
40.0837
405.025
551.151
42.8581
200.089
163.675
552.605
97.5609
341.082
231.246
326.908
72.5939
632.986
941.382
-31.3168
16.2295
1079.34
549.765
1205.17
41.2001
392.653
1155.55
393.571
1166.47
499.168
313.462
168.646
527.832
24.2565
624.926
341.591
1127.65
109.011
183.191
365.784
400.859
1333.98
886.025
308.981
740.222
605.124
442.288
122.856
53.6278
2.39793
1482.42
155.82
59.5385
43.8771
187.16
313.89
17.1323
18.8044
336.103
49.1605
73.3158
1414.95
809.591
284.143
1302.41
106.929
52.1208
463.182
2.29594
42.8226
157.274
87.6464
1052.57
101.369
1045.07
-19.4478
662.681
243.197
149.358
289.077
73.6027
247.663
780.606
130.393
157.003
564.155
804.543
224.111
23.6891
564.616
997.258
480.372
527.132
570.54
110.529
299.687
69.065
143.936
281.996
146.869
52.0199
144.476
679.705
556.265
286.019
1495.35
49.9447
461.526
475.719
312.695
509.694
174.64
5.59443
474.05
34.482
280.235
100.709
753.234
-4.56419
335.09
766.011
80.4908
386.476
37.6861
308.743
16.0915
897.55
997.253
148.677
833.222
234.019
8.84533
1080.17
427.984
35.652
227.614
37.6379
829.036
-14.9956
985.325
389.003
80.3449
300.248
867.063
813.545
217.004
1157.75
911.106
84.0162
154.103
752.65
7.92558
62.2888
347.558
344.581
703.183
39.6987
1232.78
119.03
618.469
21.3132
60.5175
753.656
27.8057
318.04
1330.83
586.354
1061.94
148.986
153.623
893.551
268.29
129.782
103.875
57.1397
127.797
132.615
583.208
91.4518
257.6
14.3276
442.232
405.069
259.538
38.1537
242.013
682.1
207.094
83.6422
7.14251
43.9366
27.6773
522.487
119.93
335.078
760.818
376.985
1560.1
793.281
300.681
45.0421
1251.03
30.3
171.565
1257.97
128.935
755.852
66.4061
354.516
878.155
337.022
108.971
424.101
54.4076
162.969
480.643
71.8859
28.0542
236.997
575.422
102.1
136.438
242.148
322.649
8.77798
425.539
326.03
124.815
480.51
322.995
6.35056
73.3156
151.975
57.8506
531.799
736.263
45.087
556.6
161.905
180.73
644.184
1198.95
345.429
312.332
1313.6
371.728
455.54
164.889
246.623
528.504
1147.73
624.73
1565.34
174.268
102.419
80.4785
126.425
465.28
87.5452
742.445
610.478
30.3263
273.423
359.466
1384.53
179.67
71.1805
1470.94
15.0011
548.269
44.2575
193.553
86.2376
58.3689
7.0647
1016.21
506.512
244.918
935.445
164.038
124.77
381.891
83.5555
610.272
26.7595
41.4843
189.892
570.54
815.178
-26.5123
42.2841
1446.41
152.686
142.645
780.303
-17.3205
999.05
271.468
247.044
823.875
192.869
87.0446
130.53
176.668
48.432
910.523
-15.0447
101.551
3875.54
1214.31
244.377
17.8659
421.175
204.133
257.805
46.484
339.112
11.6626
-27.2641
864.149
726.66
643.778
298.383
743.229
-5.74969
1210.9
635.935
426.549
183.419
786.583
917.115
28.1557
6.47441
448.058
21.3135
191.152
2.94537
668.802
42.1743
31.2295
30.1854
1540.06
43.4997
93.4356
58.4061
751.184
590.76
490.715
518.392
118.495
154.118
734.387
144.817
124.978
82.7454
173.408
372.147
436.239
305.533
330.404
1232.36
850.152
107.344
152.054
124.299
1010.64
392.504
618.401
3.58498
822.44
812.525
282.617
351.337
916.634
452.342
43.2767
154.966
84.061
183.326
870.188
698.313
74.8033
591.168
-10.0254
69.0467
31.5855
-31.9113
873.666
275.46
26.1479
531.745
282.844
863.128
261.888
44.8836
566.815
586.105
546.326
90.3619
409.645
595.826
133.308
195.529
-34.4709
711.906
83.808
101.908
77.5335
238.051
76.9933
684.733
494.75
642.371
613.891
100.96
720.038
375.758
406.873
23.9755
46.4263
275.884
46.584
232.694
713.702
176.591
172.124
152.949
92.2586
519.561
596.809
368.944
787.516
105.291
68.9826
784.069
-4.65858
706.55
34.4316
924.196
359.515
1228.84
770.48
457.044
18.0863
104.008
97.401
209.517
992.183
332.627
99.6862
102.63
1162.29
70.8371
171.393
1121.9
97.4037
153.944
193.945
690.329
138.939
58.0361
377.634
-32.5499
31.5054
626.771
243.195
563.112
97.8561
2098.57
352.559
160.168
300.402
529.317
350.515
2362.35
637.497
112.068
73.692
403.738
212.087
62.936
1229.08
549.376
185.592
262.294
407.554
41.9009
50.543
98.3158
793.63
256.378
352.718
614.639
213.051
148.177
631.502
387.184
8.24547
137.462
541.832
37.6572
389.56
136.371
11.876
174.043
176.272
1218.14
643.54
570.536
261.875
104.499
437.258
326.63
126.799
1523.5
1436.2
745.849
28.5814
1385.45
1451.82
478.173
119.06
61.0521
69.4011
77.4051
16.0892
257.947
105.47
-1.61919
937.644
1027.51
458.096
138.64
916.255
220.864
366.498
18.3739
246.389
1014.09
752.921
815.392
141.848
160.898
140.222
41.8504
175.449
37.3219
8.71529
377.193
736.214
-9.64391
701.252
28.0832
402.835
28.8598
186.532
271.25
14.8524
520.174
1303.98
245.021
631.466
184.077
45.8245
381.832
169.073
1734.61
344.701
596.203
791.482
1118.58
563.569
-42.3952
199.348
187.451
242.607
35.7638
646.95
971.711
602.82
866.019
447.514
33.3078
103.47
404.531
1042.29
40.9127
652.604
417.626
64.8676
236.562
249.695
662.401
166.544
1087.37
326.431
1054.74
272.449
539.758
0.698447
1085.63
260.776
663.114
488.58
592.444
284.63
6.84194
81.5197
723.011
856.747
152.271
519.918
382.67
2808.78
144.677
571.213
325.067
844.539
110.522
-18.4703
759.669
101.458
88.0211
91.4755
729.845
23.9291
1204.04
331.332
446.018
64.1229
110.805
151.746
333.881
53.346
559.023
679.242
256.812
19.0556
369.666
-5.99782
221.743
861.01
671.233
1423.98
680.561
75.0223
288.531
111.452
142.372
102.064
127.52
152.699
220.77
36.9377
1923.67
312.342
11.5891
252.188
429.351
897.49
-5.90409
676.329
209.185
164.157
152.491
423.234
144.995
229.683
231.449
80.3835
1034.37
82.1226
531.84
549.401
285.675
18.467
23.5676
38.389
146.36
21.5693
56.0826
138.236
906.091
140.838
13.0438
46.4258
-3.34705
1476.14
215.987
168.07
169.412
785.763
167.489
521.893
802.838
1084.16
474.244
107.039
211.356
-10.2768
633.535
181.12
416.548
563.93
910.78
-6.29351
15.9933
601.283
73.5234
395.655
751.495
211.055
318.526
798.459
160.817
794.892
206.569
-0.147495
107.629
44.5428
71.3844
376.025
426.58
1088.09
134.366
255.932
67.0819
464.226
142.919
212.024
9.46011
1157.45
284.22
62.3145
697.667
951.441
101.486
690.738
12.7004
159.356
210.464
107.918
278.562
678.934
213.898
165.529
127.956
274.438
1101.91
597.008
48.3589
591.217
150.141
405.49
333.13
37.6545
469.809
944.257
61.5115
51.2208
777.024
89.7958
98.289
780.831
403.43
569.422
27.8374
91.777
710.623
678.384
102.985
450.525
1078.97
575.198
91.0132
115.824
235.651
462.8
375.231
443.126
150.13
46.3741
602.548
577.619
74.1876
176.035
939.157
1490.51
237.269
89.4302
1046.44
754.071
153.718
952.878
659.828
-14.2938
74.9596
520.557
578.284
174.048
37.8783
553.794
910.167
95.7777
52.0865
387.506
58.4922
218.998
228.946
125.246
428.871
51.7492
6.05151
727.582
113.3
346.455
320.874
1284.08
524.381
1102.66
741.22
432.937
75.6611
487.805
639.338
54.0426
6.94456
11.016
207.367
486.318
631.51
820.462
30.2835
70.142
1321.58
574.895
34.1068
1058.47
173.267
207.356
39.3076
540.001
103.99
1350
18.9989
251.065
321.412
593.388
100.846
179.477
2.76603
267.981
230.915
914.164
114.553
1244.33
1079.76
45.8498
131.736
1183.37
1057.97
1559.31
136.185
348.114
122.376
520.657
357.823
362.95
-14.8377
145.515
177.661
804.836
161.114
73.9689
229.657
1137.52
1258.07
1549.31
115.2
10.6174
41.5741
600.764
1177.1
61.6564
33.4513
623.855
370.355
548.34
122.506
217.893
44.6722
26.9293
158.468
96.5163
-0.201313
1244.26
137.249
455.887
1090.37
357.552
144.603
799.016
286.874
67.4371
473.237
613.94
707.321
922.533
166.772
61.19
498.395
103.936
337.843
456.736
451.965
7.02876
442.621
1444.71
185.178
-1.17723
636.211
236.87
1545.18
24.4678
58.313
8.95717
12.212
171.75
1297.36
175.999
10.0612
82.4428
16.1953
247.084
859.694
377.852
347.67
19.6719
245.553
69.5625
237.004
567.645
761.915
253.583
31.21
444.81
2155.97
41.0995
682.442
945.636
770.516
791.086
127.559
581.513
543.873
46.4048
53.6652
548.254
253.211
221.439
980.103
1064
271.317
363.922
49.9493
224.945
249.396
30.504
469.514
82.0903
270.025
-16.6033
779.197
173.606
318.265
726.72
399.063
231.406
1243.28
373.601
451.768
336.028
371.014
95.3321
1524.1
1142.42
161.526
351.115
519.721
312.653
93.9267
31.6997
53.3114
454.03
784.94
160.896
380.787
1036.33
539.642
532.984
130.31
1206.76
1168.6
754.881
809.115
783.778
163.891
1272.01
197.75
508.279
197.876
1471.01
826.713
768.993
121.077
89.7157
284.333
1093.28
73.1333
782.338
1563.13
1203.85
697.15
604.89
375.885
211.529
22.8858
257.692
2814.46
29.5597
706.919
924.225
218.949
17.2958
739.966
532.664
1169.86
400.032
1037.99
152.208
80.9282
74.6048
259.331
758.086
58.1235
53.0212
-1.59291
931.106
59.4184
483.748
636.528
268.926
865.768
45.4493
203.201
74.0063
-3.38741
370.622
472.638
758.619
447.854
206.418
107.738
25.0353
0.258226
543.419
1041.05
634.618
599.347
604.282
696.719
336.35
711.767
1.8639
137.212
726.758
395.663
11.1913
352.622
30.5361
62.6743
313.034
47.8801
966.169
538.331
794.228
38.2951
508.19
459.421
1349.89
489.191
423.464
452.532
905.845
487.2
122.679
667.251
859.222
471.895
4.14153
329.781
611.256
183.784
354.141
537.11
-2.99893
249.979
1563.15
427.042
372.503
258.376
1.98352
663.421
-3.01241
10.1904
117.572
149.477
246.103
266.66
161.05
285
470.361
621.289
236.15
146.975
83.1251
1213.01
822.695
501.595
1.76775
158.284
894.441
415.507
517.557
640.463
47.1929
380.245
573.11
565.56
147.811
22.4548
835.634
818.975
398.344
19.8947
165.442
545.384
222.177
316.286
101.973
24.1167
212.69
159.766
620.83
-2.45841
-1.58754
44.0978
121.022
348.158
344.889
648.995
1083.73
693.659
103.685
131.704
42.0536
138.518
739.981
284.039
520.624
531.247
2.08982
1143.35
145.596
74.6907
1605.74
890.802
351.611
292.195
401.888
376.032
-7.76985
770.189
174.64
1071.88
73.8374
499.501
415.553
48.5856
239.064
190.787
-13.6001
425.319
838.126
-2.90124
58.3009
-22.9663
12.2175
82.8657
194.128
1009.99
131.434
306.099
1770.25
50.3603
567.317
71.9113
134.978
-1.02186
-9.21377
832.784
775.86
-56.6556
775.061
515.128
52.8709
1190.98
34.9776
669.242
297.551
556.994
989.817
477.57
497.057
50.3094
4.89752
17.2959
118.511
4.6043
207.774
1068.63
80.9282
53.9901
-25.2733
217.419
1046.43
206.428
87.7758
1137.01
18.9797
653.821
211.115
259.556
97.401
550.597
22.7872
324.685
1044.66
1389.6
172.775
164.474
232.758
130.807
10.2236
12.4535
279.188
30.2555
415.085
482.307
1044.11
67.4064
823.661
29.2943
877.896
1247.69
461.912
318.581
470.795
168.286
539.966
571.888
1016.62
274.165
328.792
1165.73
1125.47
294.703
72.713
639.66
441.219
69.6582
-10.1526
188.971
168.941
772.677
29.9099
623.072
129.982
52.4171
0.864403
384.267
70.2405
170.171
590.724
878.882
318.901
29.3927
1165.61
329.088
658.546
118.721
0.728357
69.5675
1195.83
144.058
108.26
928.294
189.036
1227.62
125.564
864.765
63.2236
66.193
89.3181
46.7316
21.2781
391.822
1212.49
30.9578
91.0755
148.069
649.224
347.368
442.772
108.676
219.159
130.173
274.125
100.664
347.044
76.646
979.782
70.8066
552.609
228.602
387.732
905.182
756.291
579.61
790.886
263.407
918.565
134.501
159.049
66.5132
191.42
288.67
311.74
523.299
182.012
292.385
952.02
1102.94
453.459
10.1098
886.54
59.6171
43.3914
274.036
350.169
1662.15
10.1774
777.303
610.291
3.91799
793.942
443.447
151.061
891.623
291.787
936.218
1296.47
518.574
154.164
39.6097
1274.45
96.7265
-8.13386
789.876
1025.04
718.198
1064.38
420.121
326.193
147.753
49.4586
338.517
706.557
842.19
150.137
183.888
261.868
66.0872
520.715
203.384
635.402
103.062
-19.6429
398.743
301.719
192.235
380.983
187.124
968.773
19.9112
349.378
418.387
-2.45841
1087.24
649.421
143.511
406.254
277.422
166.014
835.16
159.818
48.9806
1102.56
79.2301
615.518
584.668
498.338
1037.41
481.268
527.499
481.851
390.498
98.8716
852.873
171.833
172.142
275.155
184.279
381.596
255.711
74.3076
39.8609
916.125
-1.92627
541.957
58.0683
359.732
156.296
60.9694
23.8728
676.398
977.446
-11.612
629.205
134.839
17.0714
260.018
14.0916
268.398
14.2175
142.302
123.938
330.972
222.774
550.45
452.358
32.5559
41.2742
175.14
123.845
622.889
837.704
20.1811
79.7821
813.105
296.499
893
1569.84
26.4373
987.246
195.299
106.554
1137.87
-19.0574
459.575
27.8206
135.362
54.7925
13.9746
161.578
75.306
539.373
53.1836
160.259
468.544
1008.95
-20.0674
873.596
468.211
419.239
33.9722
78.4824
769.587
70.2753
35.2287
704.947
819.439
238.808
113.362
49.0864
477.444
986.132
256.37
134.268
206.1
644.949
105.864
116.865
95.8356
129.251
859.269
188.59
1037.88
42.0625
737.948
96.4693
357.569
1311.84
-1.46939
153.293
1928.65
14.9394
90.2527
8.36843
103.625
877.893
665.358
791.884
903.615
680.76
475.637
302.328
88.3989
463.986
1290.92
193.304
36.169
101.259
215.442
96.2488
564.037
864.809
183.742
915.444
456.903
37.8747
541.55
13.4285
177.444
228.762
575.28
625.191
28.8602
101.855
1040.84
811.698
792.906
140.31
1073.4
431.667
91.5846
13.1204
130.046
619.262
436.209
169.267
409.089
0.470364
47.3658
858.609
360.815
4.83012
134.515
82.5196
609.64
126.763
47.3742
234.513
19.3516
111.089
444.978
157.258
1169.14
180.965
316.35
40.2417
659.887
521.682
543.025
281.283
72.7559
163.665
620.156
349.414
379.78
988.138
54.0542
595.679
457.22
39.7069
568.591
105.947
1386.32
440.265
47.9097
52.1062
775.382
241.661
633.853
1132.14
-0.477556
184.632
60.3769
115.417
80.4574
0.626265
398.651
1115.78
70.0372
416.087
94.5555
230.667
103.772
492.876
23.9292
760.068
693.164
337.729
-3.54776
82.0716
914.119
253.395
822.447
187.717
177.72
324.643
31.5687
332.859
607.627
1190.48
43.9597
432.662
667.576
520.633
294.938
289.57
114.346
433.608
451.931
22.1835
5.0705
1160.29
957.419
1828.43
540.666
427.237
429.633
188.208
512.538
174.649
649.858
553.223
57.7187
1151.53
8.7054
931.681
163.96
341.752
258.879
772.055
173.361
1328.02
217.038
829.778
293.246
996.625
565.958
41.6341
991.001
558.707
179.857
176.46
834.832
53.0249
300.681
103.138
66.6208
129.625
257.772
-8.89582
385.682
-12.515
1543.17
824.907
106.04
37.7563
410.345
91.7725
81.4492
183.742
375.713
1290.86
21.0081
26.1822
13.4285
-11.8367
26.3627
444.096
102.326
68.2156
317.372
92.5576
1133.99
391.244
343.586
138.79
327.964
504.859
173.234
366.822
518.668
570.317
757.665
205.51
286.612
922.704
33.875
33.7039
51.5726
392.8
447.919
30.7827
307.839
82.4388
42.4493
-3.85445
476.524
505.462
995.444
336.864
630.028
651.984
35.2527
1.46615
1096.09
766.294
348.585
467.684
-29.5147
187.921
-12.8319
1254.74
100.407
439.987
161.23
26.8053
330.932
197.977
440.928
1147.18
1835.32
122.334
703.599
678.249
730.61
563.274
172.047
564.98
45.1933
75.6544
1414.47
192.448
638.785
188.948
624.685
126.723
575.179
265.081
331.055
371.571
550.682
22.2152
865.766
633.786
14.9648
547.138
274.363
752.5
138.191
292.214
312.153
1161.83
245.921
-17.8938
390.011
1101.47
913.643
160.395
110.442
1246.5
619.068
214.78
35.3678
10.7194
167.5
268.688
775.908
588.613
101.197
-26.6705
1043.05
102.834
-12.7214
138.881
391.292
24.759
853.01
320.149
94.1325
1062.31
895.079
37.9106
418.361
257.603
906.801
791.264
478.23
387.574
179
50.6273
8.19471
246.05
78.9919
578.781
692.853
1186.52
78.4824
154.893
60.905
116.142
112.065
191.453
534.581
872.242
656.841
1565.21
234.632
660.525
503.459
48.678
336.374
812.143
433.168
-31.9191
278.308
467.826
1304
969.725
944.096
120.832
648.049
1474.88
596.358
113.938
43.3384
311.042
198.949
265.115
604
328.792
416.107
454.552
187.722
518.267
75.4371
127.061
377.291
47.6654
-2.6563
554.999
382.871
26.2966
71.1394
242.636
741.121
90.039
186.433
128.941
45.371
730.831
193.339
205.555
120.066
938.849
141.682
100.054
860.372
528.241
50.1639
156.179
0.109455
26.2389
383.045
87.0271
1056.48
25.7884
216.118
737.05
248.614
477.767
399.318
263.342
733.88
848.969
23.2864
1080.13
7.98875
727.117
650.195
358.809
1621.58
21.9528
391.995
123.221
131.526
307.156
125.208
147.643
106.582
269.832
998.678
489.602
85.6227
-15.8723
707.605
841.038
356.641
102.296
46.1779
1038.76
421.92
302.244
1029.69
361.654
1551.56
638.781
921.221
389.439
688.669
138.897
483.055
2160.97
362.988
16.5947
261.116
79.8712
1427.88
148.889
329.181
-27.6054
93.4096
-17.1402
-33.7854
84.6845
44.9498
99.2365
641.679
471.39
1167.05
104.808
392.738
5.25459
183.177
131.091
1034.9
1520.71
982.215
969.299
544.578
101.826
69.101
46.3267
148.76
583.531
56.2667
1263.97
5.77876
129.307
89.5216
57.2933
883.63
-7.2959
520.603
743.579
50.9959
732.492
177.72
472.694
404.508
625.213
457.701
135.377
212.626
301.477
997.411
573.808
591.847
28.8208
1022.33
534.136
624.762
283.531
339.487
1489.58
125.011
1265.23
565.74
79.9305
237.067
1238.71
207.643
897.976
708.869
47.6533
251.486
290.037
169.04
291.977
686.761
153.626
-33.4628
613.736
896.476
168.924
415.983
495.7
769.887
415.002
344.394
242.646
70.8366
153.663
22.8935
998.497
1165.62
65.8898
817.965
105.499
145.133
329.9
272.768
39.6703
92.3037
264.847
22.8066
434.473
480.036
1121.25
903.359
753.299
561.017
787.051
442.75
105.462
334.874
285.145
2.86835
66.6743
207.603
804.035
525.307
411.517
212.97
798.875
275.743
1160.66
995.953
93.6626
-33.8963
344.553
177.217
336.965
133.945
52.6896
313.661
215.064
2.04724
1024.53
61.5722
951.693
454.684
586.423
92.6668
-0.655041
86.7126
100.906
569.443
1224.12
129.222
1102.7
89.0804
351.834
215.377
98.9579
-21.0963
74.8686
523.711
14.515
433.882
169.765
211.642
1111.57
109.322
222.276
299.611
357.422
30.6934
1057.67
444.198
977.241
-41.0729
740.955
434.78
93.2697
270.937
1036.12
967.415
561.291
487.458
157.034
601.15
253.395
138.413
320.775
818.65
362.124
439.681
763.174
84.7776
1190.44
180.254
436.3
270.575
53.4375
224.915
122.513
156.095
-7.21511
82.1536
705.971
149.697
218.611
491.94
112.393
901.047
585.007
641.402
345.63
42.1472
61.4008
380.809
230.133
698.006
57.4311
367.269
57.1385
474.811
987.891
754.321
932.594
826.109
111.403
179.477
1084.1
224.878
313.374
625.558
1533.22
78.6577
23.0398
752.331
91.8937
29.1394
654.364
336.482
356.547
70.8389
277.965
771.055
-22.171
166.01
82.1489
45.2526
217.953
290.54
1326.76
77.7184
105.619
104.891
962.26
431.119
415.069
1015.37
622.583
185.478
174.598
177.444
410.546
3.6902
402.177
1245.13
68.1215
40.0837
1014.1
248.815
180.542
119.696
845.313
253.735
1222.71
160.721
88.6234
144.183
94.3666
118.208
0.470364
191.669
835.249
160.29
14.2005
83.9149
1150.74
1179.36
469.613
386.58
122.069
129.921
41.7487
72.0387
86.1663
436.494
244.683
16.4998
1061.61
4511.09
1073.39
-18.5675
18.1595
192.696
396.049
124.849
37.3219
782.323
42.4485
77.3423
185.239
873.041
131.132
665.645
284.83
3197.07
356.821
925.299
835.693
736.14
756.641
234.164
815.637
1193.98
520.513
109.103
34.8322
-5.74969
948.527
90.5814
-13.8561
1152.03
13.8268
214.34
178.081
-29.1329
942.812
993.954
44.9745
25.8033
130.382
385.818
52.8709
255.818
3.3608
102.648
107.218
168.398
180.22
10.9277
575.768
140.265
758.272
796.907
88.5257
205.129
59.7227
210.304
283.327
35.2494
411.13
530.388
-27.4125
493.161
331.404
750.949
62.0832
82.2305
6.84194
876.124
43.053
52.0953
345.127
146.649
130.112
981.054
24.7236
246.933
105.321
115.815
784.213
263.578
1263.07
93.9737
921.083
34.4056
86.4653
877.003
437.604
108.005
226.408
38.9216
1200.29
644.301
633.424
58.5007
235.752
285.093
363.516
187.704
137.358
566.798
133.123
981.165
470.706
847.552
33.3576
1852.18
72.0283
847.396
154.765
498.777
828.899
369.251
466.567
647.435
772.787
211.713
148.916
964.775
191.548
700.846
892.365
27.5186
766.619
5.56427
1043.11
401.799
34.3883
96.3057
3555.33
273.79
54.1025
749.191
-3.11649
31.9686
326.089
21.4348
57.6014
138.232
53.0746
459.689
14.3554
170.42
555.387
120.082
169.639
928.783
1263.14
122.612
68.1326
987.613
91.175
745.772
930.399
116.703
289.944
462.427
265.927
232.03
483.101
457.032
61.8102
205.948
90.9971
282.264
723.913
61.8748
765.656
69.6133
260.064
143.203
714.94
346.968
487.321
813.989
378.996
346.929
288.637
198.645
454.512
8.6554
222.948
64.4578
477.994
441.927
500.664
433.331
52.1929
209.748
285.665
82.0242
226.107
0.169856
18.0781
302.892
194.164
8.80328
-12.0591
683.65
692.862
978.753
339.46
1000.84
327.237
675.9
165.821
141.449
9.29907
39.4611
95.279
96.3103
154.859
209.942
288.64
36.3413
806.06
58.3251
1105.2
302.22
-5.89724
90.94
542.085
768.461
565.956
418.889
957.215
206.142
452.73
-1.32625
70.9323
408.427
64.8887
111.372
20.7607
7.75542
1648.91
401.805
980.197
16.1814
-1.86782
435.741
10.1579
30.1752
560.538
423.505
299.87
555.639
757.756
87.7826
60.8116
5.89654
171.58
974.428
313.892
557.273
95.5601
46.2923
45.448
49.2398
99.612
696.273
4.83012
1298.31
28.1716
594.647
18.0669
684.557
671.171
532.846
746.398
669.001
921.877
87.2617
2576.47
708.613
634.126
1101.5
45.1508
764.038
85.9351
35.2746
277.983
336.618
127.277
130.148
1101.3
682.666
44.6839
895.53
580.908
213.995
835.806
275.399
120.689
109.695
404.308
899.412
716.951
-15.3601
327.48
1234.92
24.781
156.394
1435.74
237.529
974.921
836.932
1087.21
231.136
546.988
244.337
1183.23
95.6221
589.309
361.851
380.432
186.973
1065.54
69.1005
621.261
164.288
491.206
554.336
606.772
650.697
490.738
978.573
886.117
-1.44484
835.543
25.5122
450.205
605.768
928.519
455.151
517.651
26.5802
464.411
239.908
1552.43
266.665
118.347
1197.22
604.772
376.926
1067.99
57.1568
335.407
245.124
213.942
200.997
102.001
53.3916
536.344
95.2
218.245
687.117
185.485
80.8552
298.893
382.982
476.271
13.0585
803.047
838.891
844.85
139.514
112.01
619.334
618.064
11.2342
51.0045
52.0937
28.0579
1467.91
169.956
429.448
447.022
224.096
-19.1587
213.704
32.4275
44.2002
951.352
1040.63
95.8323
932.022
596.472
133.018
310.932
162.768
460.201
200.158
437.544
80.8006
231.93
847.251
383.602
194.631
290.148
1012.62
546.514
856.289
36.4448
955.119
360.326
20.587
152.548
207.147
387.442
35.4671
61.0281
642.437
577.118
1128.61
551.18
106.344
338.305
52.8806
96.6764
485.256
800.852
424.675
140.316
42.5785
817.801
825.286
-1.82932
2.72627
1059
79.4096
201.966
194.1
119.7
341.477
227.707
190.525
17.067
183.233
395.824
31.5424
505.707
338.481
133.488
1449.1
70.1966
545.106
538.265
645.022
964.786
484.473
547.255
133.757
167.339
562.501
627.507
196.225
214.863
212.704
419.74
322.638
442.751
448.703
465.129
198.208
5.99579
187.029
340.059
1465.47
120.613
17.1248
747.692
-0.927604
10.5536
-2.91507
211.336
145.195
205.769
191.145
167.197
578.706
521.225
330.133
283.856
1153.1
103.138
490.16
7.81119
284.008
191.629
634.933
107.425
461.834
716.211
351.542
127.126
455.673
1287.95
530.875
78.9973
8.49055
-8.28834
529.055
4.84477
46.1779
-14.47
230.765
540.342
240.4
598.651
9.3296
-0.16315
670.64
36.6619
556.231
761.757
107.038
64.41
275.661
406.091
756.851
1112.86
231.671
27.0745
368.536
458.715
49.369
114.981
1256.51
103.983
156.396
213.455
148.113
733.207
51.3967
121.935
-20.0453
656.379
1575.57
428.429
-14.5331
45.0137
263.713
1064.63
133.308
28.7373
760.133
97.212
516.717
180.607
58.9483
54.5045
767.192
1053.22
162.61
921.238
2016.26
420.188
1191.28
777.35
1836.16
262.765
1092.31
1246.56
207.705
7.92549
829.921
241.03
406.165
222.521
245.422
153.145
919.573
-25.6577
593.852
35.6338
295.193
-26.4755
55.8323
474.77
569.018
574.173
54.6306
479.759
375.7
86.7656
883.921
910.331
112.309
31.8398
283.478
199.962
172.974
1437.32
1876.21
913.559
113.651
125.542
413.904
102.395
748.629
166.801
129.557
524.385
203.232
1225.21
42.1214
261.991
258.611
367.722
616.803
1188.1
933.582
199.523
787.659
250.081
537.921
83.4874
500.691
1322.24
916.893
282.608
58.6995
1129
4306.92
344.046
532.51
395.488
394.436
28.7824
44.9208
64.5826
35.6911
265.143
-0.369306
49.1191
753.32
52.7839
724.671
309.347
833.901
597.08
639.806
308.002
6.35056
33.9602
648.603
286.487
57.6602
126.194
126.033
107.336
1511.79
265.238
567.05
520.572
498.562
103.642
820.064
14.3188
285.113
645.29
201.044
652.999
121.651
739.981
909.977
964.777
563.106
581.176
574.156
33.2792
140.728
576.631
603.117
262.99
-32.5727
762.586
311.933
201.744
558.977
108.402
127.163
2499.95
169.018
983.857
494.664
216.266
660.671
1326.35
125.422
7.12866
469.909
-11.3384
515.786
49.5726
185.737
135.906
1201.68
81.6839
18.9904
467.269
870.703
563.854
524.214
-31.1508
948.974
116.237
210.748
293.053
103.071
8.93672
-12.0472
89.7152
137.204
239.251
440.606
1127.8
27.6856
382.706
736.24
618.125
64.1475
374.523
678.841
780.056
280.092
625.691
337.74
272.449
207.111
309.248
236.831
324.761
230.791
455.093
460.469
397.541
35.3789
848.013
125.512
436.279
77.1351
1973.86
289.524
120.301
974.071
1282.23
132.681
1335.54
807.675
221.41
606.24
710.529
725.204
669.988
8.67953
106.468
443.113
243.195
1899.93
239.87
423.159
457.507
594.026
725.561
45.8498
-12.5674
77.6668
18.8052
224.042
300.165
716.918
26.7114
775.488
49.3292
220.079
45.2954
98.5433
413.859
-3.47316
519.678
-18.681
106.747
441.287
19.4121
1436.4
965.228
231.41
578.717
75.356
294.174
571.9
125.688
1373.63
34.8598
8.24547
206.802
431.764
11.4203
398.931
884.123
589.088
910.551
837.817
79.4465
135.753
344.334
158.847
208.622
45.5199
882.048
367.197
-19.9514
108.838
79.6836
1612.82
580.978
486.181
757.789
294.721
46.8315
81.8047
286.626
425.924
1.33811
257.062
1039.64
56.0313
91.4747
822.307
55.9818
305.439
149.726
69.349
522.032
269.145
322.863
82.9293
765.909
397.589
117.186
587.665
12.7004
46.9123
602.144
362.791
259.821
8.01881
84.5879
367.928
795.123
34.5573
148.01
663.256
700.625
235.313
33.3664
40.2417
319.283
106.368
-31.6859
86.828
332.87
13.956
256.092
1033.12
623.77
5.34862
22.8403
35.5795
-9.45932
47.6005
355.198
132.569
299.71
655.556
74.481
237.912
472.683
102.046
321.862
42.2026
408.953
518.341
142.302
442.529
971.393
57.3584
121.575
44.4526
45.6859
204.97
494.798
353.177
-41.0729
1161.92
396.868
629.446
673.187
23.4336
16.2369
456.885
82.0335
-5.22605
57.8284
592.515
84.0162
283.413
9.07993
51.7492
543.924
945.385
1163.55
862.479
568.185
618.084
26.9467
234.286
377.386
285.405
91.2775
213.883
65.3639
30.9199
29.9346
20.2362
343.253
167.593
422.583
174.649
694.835
163.417
529.983
614.029
275.44
19.0111
499.418
208.694
11.5026
275.428
480.707
627.121
233.905
75.7957
124.58
112.066
689.646
127.841
1154.04
258.856
781.432
9.66785
27.1091
90.5062
325.242
221.455
119.091
217.866
104.572
111.173
-4.80846
543.797
-43.8858
1522.02
1085.65
822.775
509.671
458.154
454.195
121.758
4.61254
3.83195
143.329
736.139
1004.89
20.56
311.405
392.962
843.456
1152.49
278.111
60.6253
-19.8864
2044.83
68.9046
146.809
614.449
33.7351
424.275
96.3975
1058.35
477.438
292.897
312.849
124.352
376.829
232.355
660.644
94.8236
18.7582
862.868
208.688
219.246
21.8346
374.707
47.714
267.456
659.987
794.137
389.615
76.4822
413.761
59.7299
710.237
67.2668
65.6008
42.2714
581.484
1077.62
250.288
30.2579
664.862
152.573
269.619
338.253
596.017
253.644
9.40115
121.809
160.283
1279.27
129.245
238.746
554.831
822.362
84.6209
861.789
1586.27
89.3005
285.028
4.91503
375.949
256.18
54.862
436.073
40.3497
100.407
507.454
1133.87
763.313
1084.31
514.694
51.1223
19.3516
238.526
203.223
11.2037
127.273
628.867
297.61
66.2841
273.16
338.625
110.298
39.0227
686.529
12.4049
631.401
43.9411
-0.655041
478.392
170.246
40.9559
-7.54847
183.631
704.56
66.3412
-21.4895
248.761
157.281
433.967
917.925
316.236
-14.1456
12.6409
1636.47
147.276
1334.58
-4.99593
23.6252
1118.29
388.628
1285.65
53.3261
60.1267
68.1652
78.7077
70.7809
200.285
395.825
210.84
443.524
3.9485
601.188
48.3003
410.817
376.42
738.692
354.628
578.362
879.382
257.603
708.805
828.681
1502.64
4543.45
585.672
18.7681
510.444
678.959
466.924
355.767
228.084
1096.57
322.111
696.498
589.392
18.3621
50.8982
920.968
58.4568
638.613
785.607
37.1039
1134.66
224.84
301.995
424.455
336.13
246.449
735.817
44.6238
364.402
820.407
143.321
237.629
449.766
658.202
282.604
1010.07
435.081
49.5979
587.134
66.4224
63.7827
79.7392
1021.68
430.186
240.355
207.646
180.514
124.502
178.354
220.358
179.6
32.1341
135.495
41.2891
134.858
572.472
873.986
140.498
768.451
518.142
618.073
517.636
577.522
516.65
50.7256
22.4309
887.56
1306.97
55.0763
1473.24
1379.49
290.235
846.642
416.674
44.7329
483.618
226.764
808.458
190.101
48.2311
719.193
853.301
684.576
134.296
925.669
525.402
367.288
561.319
672.036
625.956
486.181
45.6438
793.222
865.798
10.5902
638.95
201.863
1085.4
752.907
223.355
74.5547
468.276
24.1633
432.918
145.345
40.5094
34.2571
-20.5841
478.924
186.975
115.092
-7.74242
677.459
217.455
285.503
86.6418
508.099
498.532
717.762
225.875
173.573
569.651
70.08
991.488
419.438
1027.28
309.643
1343.42
798.205
499.309
574.904
852.045
757.293
565.305
1312.98
158.864
1305.66
385.243
93.3188
338.663
112.934
247.631
33.823
27.3861
83.6954
120.834
492.808
988.063
14.9011
615.024
389.911
242.487
1077.63
-9.14124
201.898
1361.07
254.598
951.136
88.5608
905.268
886.947
87.4968
84.6195
767.487
76.0446
50.1817
35.6679
506.566
865.041
1241.83
19.2632
172.669
917.029
858.842
236.956
620.275
320.302
145.902
334.638
298.863
93.9191
364.261
267.538
436.831
595.372
10.9725
3.41545
51.2208
432.75
686.746
917.637
105.453
232.09
149.652
772.063
140.907
-3.77591
-9.45932
744.753
152.799
349.96
481.495
666.352
284.49
1416.31
132.965
107.24
608.044
1019.7
368.29
255.28
409.645
354.071
69.5902
161.796
563.356
76.5973
48.2007
411.129
75.6594
884.604
756.101
952.724
269.862
430.602
11.0044
19.1377
340.151
627.182
1124.64
2044.22
599.276
367.049
733.07
262.053
99.7547
33.4428
763.894
54.7772
1426.61
1553.35
41.6378
200.868
385.7
92.7929
1068.25
1005.2
958.195
-5.34104
499.824
324.452
985.53
799.572
225.823
146.127
811.092
283.282
572.062
182.586
716.811
2.23479
381.866
532.608
75.8159
293.563
222.966
160.212
101.872
1443.29
910.736
8.44273
166.101
849.785
336.898
257.639
367.307
189.685
1056.59
39.5903
657.744
620.613
877.614
19.5708
860.261
1981.92
277.677
156.572
232.859
23.9872
143.032
399.99
652.493
514.586
1453.97
446.303
669.603
1023.3
234.729
67.7529
499.496
466.224
485.952
8.6966
124.211
543.734
1267.48
401.569
364.393
127.396
41.0663
265.298
183.292
1254.64
174.98
85.7531
193.202
44.3965
340.808
1154.09
638.74
172.638
429.939
69.241
1066.63
138.249
581.604
128.1
808.607
-11.8299
729.921
862.918
502.062
176.224
1096.78
55.1448
7.61724
500.945
56.6774
452.493
282.465
312.879
1193.05
380.895
22.5249
737.852
316.879
188.216
76.1494
455.087
210.095
71.9121
1284.15
85.9783
383.943
506.98
402.839
14.2121
42.8653
497.561
-16.3632
384.318
159.993
453.532
513.802
49.8631
358.496
626.45
665.026
300.161
979.82
646.982
306.622
2.30338
727.582
87.0632
209.648
56.6303
13.4618
57.7382
1001.46
-38.3918
1080.16
62.1253
81.2165
110.955
289.782
96.286
80.5826
25.2494
549.66
700.262
52.0085
335.322
61.8249
818.391
146.671
89.3917
497.187
82.3751
823.604
-45.6442
20.5942
112.179
79.906
392.557
121.824
84.9163
891.951
150.429
-11.2895
886.992
283.911
214.985
388.489
184.83
514.378
287.967
157.357
567.456
78.6038
104.075
1238.85
649.679
254.96
96.9889
99.8869
16.7433
199.906
114.945
23.9876
154.67
630.548
37.426
1558.23
906.975
137.828
-24.3998
596.521
65.0487
64.6005
263.616
673.134
419.917
166.044
79.46
386.713
2483.87
163.271
181.96
247.131
46.4158
64.3499
378.317
416.152
187.409
257.567
325.593
245.054
54.9486
570.953
125.442
797.141
208.163
1074.81
1262.37
39.3729
3752.68
557.264
341.573
1463.63
1448
578.98
60.8325
217.903
640.395
52.7891
1093.99
333.925
149.571
48.3178
130.944
693.37
72.889
469.671
60.0007
358.984
22.7616
456.841
1574.99
42.8574
514.415
984.15
619.086
71.6493
-16.6394
1645.46
84.3272
651.289
261.654
161.64
416.557
244.918
215.804
235.253
93.2852
80.6455
619.01
12.341
85.5333
23.0113
137.062
1175.65
103.593
283.808
588.294
239.605
14.6257
117.078
939.123
862.762
15.1657
634.727
67.1944
149.593
883.306
305.313
416.88
1080.68
847.583
241.481
24.3107
225.239
1145.03
222.925
960.271
115.317
595.463
258.481
92.8872
1236.4
9.27631
69.7586
1218.99
1057.18
336.854
128.536
-9.49782
813.594
280.372
293.989
23.8379
19.449
45.6744
1023.28
2.72627
751.657
461.719
19.812
579.483
68.4112
117.437
492.492
18.3153
75.3588
940.513
1345.89
170.969
28.5403
425.858
478.743
1259.12
566.376
103.417
50.242
806.558
394.518
46.8791
517.941
339.487
1097.9
1058.3
425.652
779.383
83.6786
570.651
365.064
851.124
568.314
458.19
517.603
149.482
38.978
158.275
503.459
262.322
-24.0925
77.7532
152.472
52.7321
185.473
64.6647
660.855
68.9867
446.861
31.4254
373.831
-2.25195
204.263
206.552
1154.66
15.8764
645.913
640.866
910.41
-0.106932
183.75
19.9926
379.973
1158.73
235.799
627.689
214.898
909.077
44.3155
447.527
186.529
61.5785
231.39
2441.84
347.723
462.351
55.2302
679.659
247.721
12.3073
769.246
721.705
106.634
40.9476
-5.83087
49.8898
1487.25
152.491
1046.23
38.113
708.152
389.915
438.533
191.89
58.9162
55.7273
-26.6855
-1.27336
763.287
91.7092
-29.3217
7.63808
537.828
270.838
1037.48
582.852
504.921
227.428
982.503
359.801
111.79
35.5009
225.75
1228.85
798.667
2420.83
1047.94
891.865
10.8899
244.158
1068.91
19.6437
116.93
12.19
348.793
194.49
405.766
344.928
295.438
332.215
238.697
1615.43
276.69
484.51
698.734
6.99402
23.653
516.336
224.938
331.932
368.189
39.1579
829.745
901.003
94.056
28.1682
3.89309
0.518973
623.188
619.947
240.04
176.426
344.414
829.529
-49.0519
376.27
72.9757
872.215
332.371
594.197
19.3109
644.628
104.702
79.1939
1318.58
1411.53
141.159
573.148
481.858
577.99
650.201
197.059
3.31665
397.945
810.481
-21.2002
27.1462
512.468
271.551
569.778
572.037
268.788
528.608
238.462
349.419
846.559
91.7391
171.682
15.452
487.293
300.013
369.064
65.842
38.6177
42.8641
156.256
844.027
0.0447509
23.341
133.215
188.105
1324.96
365.009
596.35
15.9374
437.902
378.762
297.589
186.981
97.8476
571.323
412.605
226.445
954.329
505.707
861.346
1027.42
270.31
451.403
240.289
134.575
210.605
17.8302
854.602
302.423
11.7918
150.206
912.365
608.52
54.5869
346.474
368.537
23.4236
798.302
749.248
395.726
-14.5208
853.502
257.665
313.33
338.763
242.128
254.496
111.423
226.097
1268.69
373.21
519.789
99.5837
63.6583
357.019
850.135
59.6164
851.659
315.735
623.686
685.898
49.1304
333.204
62.0791
88.028
423.836
176.713
489.961
1165.73
718.796
19.0556
274.638
268.466
217.016
30.5885
10.1841
703.093
257.839
383.874
97.7264
731.448
146.237
435.665
161.113
25.2273
105.032
448.802
1004.13
864.338
39.3007
382.62
159.421
74.9047
38.608
143.178
148.706
601.802
1135.86
850.581
243.193
-13.3631
504.233
2749.99
19.5608
207.573
60.5708
-2.51115
2185.04
186.196
-1.73226
512.593
2.99439
603.467
697.95
214.31
330.328
792.71
139.901
376.581
10.2327
232.895
1193.24
465.084
260.028
48.535
649.946
1112.79
164.678
39.3214
169.708
777.017
75.4865
328.999
414.441
160.738
240.654
213.397
388.853
5.88792
584.772
457.917
92.264
77.3508
55.6376
929.823
325.669
134.993
23.0572
121.141
819.489
639.311
113.055
435.303
1145.88
419.75
966.855
160.35
142.062
844.216
226.978
23.1806
93.2494
560.519
520.409
114.046
207.689
737.129
254.159
1190.87
1320.56
395.934
769.947
59.6965
56.1698
69.692
779.584
91.7403
81.3337
462.02
578.596
86.0669
229.694
475.645
14.5109
149.831
223.432
559.319
72.611
617.667
450.912
52.2344
40.7045
413.003
296.799
470.435
566.82
1157
-3.7512
2555.79
4.81943
11.0044
598.224
1020.44
1196.9
466.255
537.432
1038.63
518.849
311.405
-29.5558
796.188
642.08
1008
2196.81
245.145
409.256
-4.65858
1198.23
-5.34104
232.079
156.87
37.2529
484.729
587.518
43.053
380.057
941.253
96.379
38.3991
139.042
129.684
558.094
1247.46
515.32
45.248
932.327
487.93
13.0585
611.892
-26.9277
-9.72408
-2.85617
164.54
956.178
380.055
60.205
61.7911
287.604
111.121
94.5334
509.81
1241.66
317.032
77.8612
81.0593
78.3352
81.1883
13.9322
1091.02
-15.7748
241.444
305.748
2067.66
82.5185
429.086
1127.2
113.115
284.801
864.809
187.49
1012.9
1388.31
11.6378
58.0413
260.805
98.7332
358.072
483.451
1142.43
969.641
189.936
88.8095
24.5899
290.656
245.257
333.148
165.549
421.42
103.183
719.643
1046.46
868.513
37.0328
604.05
913.213
565.331
245.383
262.511
466.613
514.467
527.733
979.06
450.442
109.188
529.706
181.678
416.905
280.574
37.7966
74.4951
17.2079
50.4091
61.4897
784.826
29.7449
475.979
621.99
1283.74
1307.27
1266.15
138.711
805.012
143.872
600.475
423.293
405.719
588.722
387.995
-4.9775
628.247
435.011
93.7341
-20.6205
42.217
287.891
77.5762
181.891
29.632
49.0136
442.701
196.496
1261.1
368.124
938.472
8.71567
7.66612
66.8039
925.081
3.00951
118.537
167.306
642.22
476.299
44.0978
593.287
861.652
888.368
845.772
77.9333
452.85
86.7296
331.965
744.615
261.319
213.603
-9.53348
711.87
334.638
395.061
38.3676
425.629
77.5285
130.731
430.454
166.459
6.24319
552.136
24.2035
623.028
1090.05
129.816
833.666
427.013
103.021
129.662
43.0757
37.3923
64.4671
57.28
55.8544
370.583
337.238
21.0329
990.354
52.6787
220.662
263.342
314.068
1150.55
822.965
-1.2478
1497.14
1253.23
978.971
319.288
372.984
152.652
-12.9619
169.365
931.408
27.6774
57.2933
554.484
636.253
1056.59
818.542
118.462
443.886
52.7839
84.0162
2745.94
-4.03853
917.568
7.94088
870.423
447.654
200.933
124.032
135.643
30.9487
522.892
536.681
412.842
-5.34104
368.886
393.002
65.3639
151.145
38.4162
757.072
1242.13
212.241
628.614
353.242
322.7
185.089
18.3633
19.5939
520.325
179.863
-27.8406
866.735
58.7685
888.566
118.006
135.879
717.414
163.877
535.549
731.778
67.0885
26.2268
49.1304
1116.56
914.779
946.35
408.844
116.257
60.9986
341.395
89.1056
873.789
87.7055
135.536
137.621
95.8951
479.451
879.212
9.93212
39.415
74.8875
533.117
38.1527
58.0393
405.663
254.957
34.1266
192.974
680.596
291.762
71.1566
860.946
88.7363
-23.6345
97.6785
303.775
633.189
482.267
-5.86688
983.994
7.4982
990.243
587.403
72.5939
1594.38
605.866
224.251
44.8575
1063.26
581.102
13.0891
25.3356
814.465
264.261
73.8862
-1.20788
26.7294
580.306
475.001
809.129
817.434
18.55
235.778
899.312
29.9511
850.626
397.311
124.73
1149.96
249.775
2177.7
280.273
361.968
291.923
-1.10051
-9.61648
324.277
198.878
5.65301
695.273
36.5948
184.818
805.783
378.208
107.11
154.095
621.909
744.811
561.785
527.832
1167.71
456.61
117.359
629.254
21.9217
349.636
471.88
455.652
766.583
630.835
1060.08
840.485
844.224
264.674
131.515
157.527
738.084
23.2217
302.91
464.815
164.952
1908.01
502.479
209.394
633.929
824.314
364.554
468.996
-18.6467
-7.50815
102.641
183.653
317.798
971.314
520.708
39.2361
656.725
305.008
24.5088
-14.7334
398.57
213.806
1078.34
90.0157
64.9072
556.482
426.371
-3.55796
80.777
1109.98
31.8251
44.9974
282.026
261.128
678.113
6.46367
592.479
-8.33082
115.241
906.295
59.4107
690.35
288.208
819.016
641.948
804.445
103.588
505.414
2378.48
1511.49
12.3264
391.262
534.169
1063.16
274.71
925.115
202.654
547.838
480.28
1464.47
605.283
86.0439
138.405
557.652
655.556
615.58
37.6971
28.8028
265.663
84.5061
222.433
651.903
440.073
862.691
34.8937
153.514
45.8151
859.903
601.302
-15.0447
1201.63
665.266
26.1479
85.0818
527.612
269.375
57.9559
703.833
550.881
227.18
135.78
49.6989
49.1325
222.239
335.33
47.1014
150.552
692.667
745.639
1376.91
60.6784
25.0597
71.2593
1130.91
663.576
343.653
813.342
707.963
188.478
337.092
7.89329
692.475
507.242
108.896
464.381
694.853
202.795
846.81
967.328
58.5253
392.829
19.17
740.701
536.839
284.611
1036.77
1197.87
751.143
622.9
446.991
833.987
-3.04969
-10.697
-3.46697
215.212
407.995
200.764
189.052
316.063
580.021
118.016
438.153
287.031
667.639
831.129
-26.6803
99.6991
653.672
1084.06
379.77
296.055
26.5073
694.321
761.543
822.973
1212.46
-2.80167
996.312
396.948
-9.80407
876.081
1092.2
800.216
517.647
175.782
654.284
616.515
538.154
375.685
547.778
186.363
457.337
160.324
1115.38
259.646
877.537
554.348
8.09971
313.783
350.768
-10.1526
39.6304
1379.87
142.489
985.684
467.524
17.538
1039.1
187.49
4.64823
1227.91
159.606
-13.7108
39.4812
281.052
353.074
471.119
-18.5136
571.766
1545.86
68.098
706.278
52.5833
1223.77
47.5874
744.824
233.764
499.927
1057.57
324.756
370.428
-22.6089
491.669
43.2453
95.548
720.762
665.311
-6.83008
-1.38158
236.112
782.705
54.2416
122.677
898.189
1.33811
440.721
35.1398
232.725
-2.06477
44.6231
65.1844
112.204
207.822
526.621
160.338
145.457
298.5
-50.5692
38.5187
963.543
897.246
64.4918
863.698
396.349
296.368
1988.45
750.271
324.441
290.511
346.696
229.624
657.732
566.707
303.246
376.54
1210.21
61.1895
720.808
-4.48676
466.21
83.7659
1451.59
914.16
2608.16
180.4
345.083
20.7045
196.052
58.9994
6.51607
1300.53
-5.29153
424.009
33.1488
281.396
-17.6587
134.515
15.0532
924.483
49.8224
194.229
513.749
-1.26318
1108.09
1329.54
318.551
91.6661
-9.64573
482.69
267.625
17.7529
93.9191
19.4324
85.7531
22.662
871.169
1077.26
41.8504
23.6493
693.245
362.532
4.96716
1130.57
1341.54
177.763
-15.0447
11.2166
974.425
177.161
84.1928
297.16
383.816
1062.11
-37.5753
339.624
1114.04
123.893
44.5
22.8956
55.4469
132.931
333.833
786.37
264.004
87.5561
49.434
122.511
708.442
548.08
174.445
189.979
22.4857
940.348
46.0489
74.7227
1304.75
92.7741
319.836
590.531
177.649
404.373
303.995
205.88
90.2652
335.141
751.93
436.367
10.5197
352.754
828.782
182.641
783.112
995.472
355.715
2390.4
305.5
885.258
879.484
34.0144
52.1685
391.128
399.415
121.586
1195
1228.45
804.446
980.938
107.182
1017.17
60.3437
160.792
306.682
483.461
219.938
182.731
-8.18706
280.756
624.956
140.545
596.358
1442.65
358.182
-3.80125
2547.15
237.005
71.7656
102.03
466.707
250.279
62.1591
-12.094
780.086
130.809
131.788
127.754
1569.69
-4.05819
-18.4657
60.5319
292.414
151.724
184.54
454.195
650.244
6.4866
348.66
801.126
781.116
101.593
69.2857
131.495
561.628
732.886
682.102
814.471
43.8527
898.333
233.113
1002.85
251.301
807.477
7.06038
541.36
481.744
1356.83
2341.44
280.056
85.7124
267.543
281.711
952.568
3.11105
363.449
384.847
208.163
506.971
452.77
548.025
2221.26
734.614
413.514
69.2341
53.3362
133.57
175.626
264.559
64.0595
1125.96
177.628
520.75
292.32
44.778
2333.22
596.995
16.1465
69.8108
152.313
78.1264
568.129
838.702
316.299
120.509
211.096
43.6261
772.37
429.68
726.088
710.23
607.034
52.1985
186.587
134.566
27.1232
1282.08
18.2867
165.091
70.9426
65.2596
26.8579
801.387
462.735
47.6892
947.622
99.8311
861.777
14.7189
13.0663
-3.77591
201.274
-2.74885
340.59
159.155
156.94
644.585
-8.95216
88.928
1012.2
1017.14
257.72
847.485
49.8247
131.057
82.7086
43.7298
625.699
1633.66
583.543
20.6595
418.769
110.726
135.632
71.2114
104.514
568.913
35.3673
581.358
276.433
49.9701
509.946
1020.98
31.4337
4.14428
157.154
585.019
278.919
755.678
160.879
392.829
275.917
244.073
52.2264
253.342
1009.76
707.233
152.763
215.545
351.149
39.9028
86.4882
59.6648
632.883
39.5944
468.288
19.9604
1526.42
207.971
142.051
22.7872
525.21
47.6533
229.554
0.360719
50.1564
129.684
46.4743
235.112
83.668
146.129
871.711
392.596
305.731
87.1535
1322.4
333.23
195.736
218.284
777.36
254.863
65.997
782.98
633.669
511.567
170.838
583.665
729.076
17.1815
1389.71
1237.36
158.025
126.376
210.213
520.68
172.689
770.301
275.413
424.421
141.226
232.327
48.8095
578.112
411.925
301.67
22.7988
739.664
35.7331
835.776
1159.3
1160.8
873.542
448.078
1.62864
151.363
549.733
130.94
624.173
208.023
6.35792
51.4199
55.7273
-22.9373
219.808
136.17
247.257
-6.83294
253.141
69.3111
347.675
1474.91
1087.76
459.812
435.276
37.4612
580.306
1201.17
238.869
749.091
111.976
914.886
239.69
215.163
520.582
162.804
22.4548
219.066
91.8378
617.61
9.40092
321.503
221.413
-13.55
238.78
552.603
407.593
292.418
238.651
287.246
681.576
107.816
102.282
414.229
23.0572
610.168
827.664
11.7669
273.869
489.651
199.475
590.29
1229.22
162.768
403.979
736.141
486.269
140.771
298.668
310.641
258.04
747.48
52.1412
11.8654
823.875
327.802
-1.03651
73.5941
606.924
584.656
82.8105
530.272
1565.59
593.204
260.005
2155.04
158.48
55.8544
70.7329
337.238
88.4993
58.9429
479.966
677.934
416.449
973.739
127.309
296.352
54.9742
38.6177
361.455
87.5561
100.034
754.071
1345.62
19.5929
-26.0804
19.4394
18.307
31.0564
1071.73
309.618
214.588
323.584
937.233
968.505
1114.64
901.822
749.359
671.226
1148.49
-38.9262
607.627
90.3998
1138.41
29.7377
622.598
384.527
155.19
73.7983
520.08
804.002
418.615
24.9102
262.65
18.4353
411.743
75.2016
650.073
-17.5209
437.592
1924.62
59.5916
161.468
1237.69
452.568
562.593
271.362
467.496
1153.76
1093.5
105.62
562.478
339.146
448.848
4.9314
97.0977
115.151
100.766
876.081
387.554
1583.58
510.151
625.558
138.916
318.538
1109.74
369.742
154.504
93.7678
182.813
4811.04
415.193
277.836
-42.5001
12.0581
87.7711
1066.62
259.183
230.57
209.82
73.9703
672.733
1057.84
1020.39
16.4973
-8.97694
948.223
519.426
919.574
849.078
74.9047
53.6005
-8.62113
645.334
377.416
494.98
77.0126
1249.76
1168.98
178.668
837.463
1.98352
285.594
118.886
70.7199
493.48
572.132
977.625
382.973
142.4
226.008
125.58
197.575
547.893
354.691
344.808
319.811
372.833
748.615
144.814
719.105
22.8041
306.879
948.619
777.547
267.637
766.085
648.187
318.557
26.0374
309.691
746.392
55.6376
764.906
471.385
1048.68
316.778
978.831
347.799
316.043
71.7371
144.558
1258.32
622.149
788.706
728.192
271.373
857.334
622.406
795.296
464.314
106.995
557.891
361.423
61.5115
90.5762
1149.96
385.898
602.413
57.441
414.674
44.704
2.22562
588.429
15.9918
289.99
880.671
994.313
127.069
248.769
316.623
442.698
757.97
116.397
89.4776
72.1877
204.68
735.733
451.522
32.1088
231.136
128.573
391.155
13.8268
107.519
97.4962
514.346
1047.76
49.4245
155.544
132.625
688.854
1086.72
154.07
83.4037
177.407
215.718
777.35
72.6632
592.601
9.68034
601.258
97.161
229.785
11.6737
787.552
162.026
24.7712
1197.87
776.573
1161.01
178.064
892.754
180.458
727.419
380.13
382.548
277.133
53.6936
158.356
93.6528
859.818
811.942
844.131
662.463
943.016
168.223
356.446
63.3409
801.079
797.687
28.0632
118.337
55.2644
714.692
477.827
44.05
548.411
365.089
553.683
939.799
25.859
236.122
1345.98
112.679
678.359
107.119
30.8572
349.127
66.4224
31.0135
779.926
42.254
215.992
91.4536
654.863
58.4138
496.317
200.8
703.337
149.985
7.42111
662.427
36.2787
583.699
414.252
15.8926
790.487
19.1341
275.433
-5.31217
655.331
639.182
294.17
532.984
930.192
58.8244
11.4714
436.833
63.4728
194.467
71.8462
277.117
266.227
178.038
208.841
1054.6
895.355
504.724
-3.20583
668.405
895.684
-1.21074
419.933
571.561
694.377
57.3423
461.818
174.954
193.521
106.802
679.632
526.506
96.4398
832.596
471.729
555.065
363.378
82.1044
528.079
219.026
28.077
813.353
214.685
474.663
702.805
552.013
793.003
70.7829
426.187
31.613
546.274
30.2508
-41.1657
49.3704
64.153
877.29
416.073
312.963
192.142
81.744
22.4234
6.36171
354.305
112.091
575.626
504.546
42.8226
239.733
23.2958
336.897
422.876
171.707
188.849
96.8844
244.688
12.734
237.464
41.7196
418.171
114.408
6.77137
211.132
321.369
160.189
76.7654
1008.68
387.84
860.527
101.305
1097.9
214.376
739.567
260.529
98.1855
305.684
305.702
183.157
510.241
816.818
1031.72
51.0795
1064.56
226.75
728.109
531.802
863.151
364.117
61.562
168.547
617.738
667.97
258.156
39.5014
839.841
710.002
499.769
171.294
24.4234
138.566
886.44
280.193
66.3799
93.8935
517.434
1102.48
80.5508
642.824
1041.02
992.014
93.4048
238.848
860.471
1341
815.133
1155.35
116.317
300.972
1378.11
366.758
990.201
833.562
84.1855
603.499
85.3504
5.68967
105.519
-21.595
965.374
8.6332
-7.00068
120.672
82.9293
21.1288
392.97
551.262
829.331
846.286
12.7004
136.867
55.4445
8.6966
216.04
17.1215
86.8179
632.08
94.5275
1291.19
1322.93
327.142
10.8776
57.1083
311.311
61.3902
9.5435
370.484
949.88
1161.59
677.159
280.396
367.158
952.863
1041.33
648.932
55.9283
683.761
74.9104
243.98
256.719
181.695
195.652
668.167
393.064
41.0893
456.456
338.838
702.293
69.2464
77.2549
609.276
31.3816
66.5655
247.783
315.942
144.176
673.416
1305.49
54.1085
795.312
546.05
183.703
569.873
126.261
481.632
722.956
1873.26
481.395
152.196
134.303
1124.64
203.886
385.632
230.906
153.406
480.071
425.842
567.552
1506.02
622.619
30.4297
221.996
338.959
266.526
193.372
192.671
105.657
325.177
1057
-10.5459
697.7
101.481
301.419
53.7962
436.429
822.061
1595.77
48.6752
43.4019
665.765
169.468
30.9028
414.529
1.43072
401.424
351.947
904.153
655.258
76.7889
255.545
206.406
3.68817
418.863
51.7831
1472.66
1188.99
541.171
233.276
117.686
28.3459
47.1492
529.359
478.438
214.474
5.6867
152.828
1310.29
28.5855
295.727
30.5885
244.442
999.969
14.6825
17.1416
446.59
1394.36
539.656
244.51
133.73
586.526
60.8345
0.0838177
358.847
37.8747
28.0563
641.241
207.429
384.309
88.0232
42.3561
10.1195
326.743
978.991
110.797
430.79
767.931
32.4908
97.2068
16.8685
255.609
233.764
1324.52
349.177
628.354
138.044
1083.09
225.551
1169.56
110.541
270.838
4.86846
704.666
251.791
49.2182
37.4612
383.529
593.973
319.454
836.345
63.1823
779.927
22.0213
1362.79
575.148
7.14174
177.628
1737.02
57.8965
530.369
280.278
57.376
519.64
58.1266
996.167
1153.99
1165.42
250.172
67.7321
120.004
422.31
268.426
110.797
534.103
864.932
239.166
3.68273
43.843
30.092
-19.0937
824.877
292.776
826.182
592.057
529.294
102.419
86.3769
53.6854
6.7891
243.197
308.654
460.206
237.622
1314.21
95.8317
200.615
151.074
760.233
398.205
516.262
117.995
124.119
400.959
1130.53
112.958
274.903
221.426
66.5866
17.9486
20.1967
303.659
276.056
171.637
322.862
751.755
362.306
885.383
166.751
89.792
717.492
109.75
21.501
218.083
541.778
608.8
265.785
643.426
74.8033
90.7927
990.726
388.437
145.883
-22.7624
28.0588
526.964
26.2092
89.8662
870.316
580.086
138.541
167.85
-11.612
42.6219
102.98
918.711
87.0539
367.522
1219.54
1738.23
1271.72
95.4499
837.468
40.7045
919.001
131.881
776.02
96.2761
-15.4261
606.395
1.63409
152.196
25.3077
310.465
56.4224
22.1015
488.706
450.172
193.339
115.875
1085.51
320.175
94.8527
159.725
-14.5479
626.794
449.528
208.43
84.6763
37.1235
2347.04
658.761
869.594
221.838
4.29551
474.42
885.882
65.8313
445.799
411.64
1140.37
121.764
302.023
24.8346
448.703
120.858
661.906
1079.02
100.822
849.805
904.509
35.5595
1012.27
409.463
1108.25
0.258226
950.092
175.235
1399.24
1037.88
115.151
401.942
134.555
772.105
30.3897
31.479
749.861
22.4357
90.2527
761.743
1280.54
742.195
51.6282
892.37
132.209
120.415
992.879
163.647
1084.02
480.079
106.04
376.377
123.963
744.566
136.866
220.147
13.7899
41.1727
218.256
629.77
424.439
471.895
33.6785
142.739
1415.39
1458.54
242.041
128.431
645.761
-15.4106
56.7904
216.614
1582.91
71.4694
174.807
34.5573
31.8184
132.896
1394.03
302.779
89.5884
42.1157
275.703
707.215
25.783
123.862
428.58
301.453
194.57
804.595
164.204
465.606
1076.93
332.215
183.365
243.355
14.9403
170.892
1100.05
131.096
516.117
261.494
20.1247
11.1043
1590.71
12.6369
37.3873
444.572
763.592
1262.64
548.2
995.536
12.3434
-35.7347
86.4568
446.654
141.691
286.493
46.3267
13.8268
101.896
253.044
474.991
412.451
525.437
73.0855
981.577
747.512
242.152
64.6631
2947.28
342.567
207.596
176.558
50.9098
50.2831
740.685
350.16
1230.54
-7.06695
217.836
236.988
134.685
369.599
637.526
134.575
279.946
274.577
1203.18
332.408
39.9028
172.695
100.894
1005.82
63.9573
400.822
10.5901
535.044
106.771
106.443
575.637
1018.42
100.243
50.9605
-19.184
401.424
631.183
534.962
227.971
554.676
20.8851
25.2794
748.425
873.573
138.621
1131.01
25.5461
470.037
77.6698
902.866
330.728
78.7006
28.5157
263.863
1289.59
168.613
34.0307
280.108
53.0249
-29.155
492.944
939.936
-5.30727
79.7353
558.946
157.046
1035.3
534.427
670.133
451.925
36.169
191.214
136.732
47.7334
103.745
676.481
-4.7578
849.036
128.337
102.704
609.465
174.233
212.079
482.917
90.081
224.83
304.725
17.6158
836.489
262.596
798.528
725.018
1459.46
661.301
14.9945
516.104
-1.05396
111.995
90.5559
24.9052
14.3554
56.1019
-8.707
511.762
1405.52
1685.91
534.126
903.966
658.29
29.9649
683.928
259.484
-6.98513
434.247
140.087
159.637
68.9859
166.384
923.674
743.97
588.257
507.88
683.202
184.812
109.22
196.808
769.404
11.5173
1144.62
10.1439
530.115
15.9134
99.5912
121.878
426.058
301.952
1448.68
318.585
25.3504
602.734
359.755
3285.98
783.467
218.913
157.709
528.909
252.718
26.0894
538.664
183.224
381.655
346.872
754.586
679.579
-28.8496
404.366
231.817
-8.31101
696.768
973.972
424.029
418.007
846.353
237.369
242.658
111.464
573.393
11.6751
-0.0914662
13.4491
329.941
411.996
116.925
137.992
802.147
363.603
591.065
88.2924
65.8214
27.6098
683.759
-42.1187
-14.5128
541.699
196.765
874.287
-15.7862
58.6439
140.273
44.8583
23.6593
156.35
59.5052
980.283
742.389
224.619
231.778
157.584
838.462
179.971
-13.8036
2408.06
678.418
231.468
268.779
858.512
1533.18
161.136
16.8864
90.4255
26.751
815.505
332.792
250.707
249.311
564.662
250.451
643.327
22.7437
673.401
639.881
174.247
249.088
955.498
715.074
334.47
230.726
58.7878
155.094
-14.8194
359.24
29.7131
932.952
617.189
1144.34
57.0595
1420.25
196.503
37.4291
116.544
76.8089
565.879
257.496
576.338
977.772
1583.45
130.369
400.683
1152.07
170.446
199.069
426.26
283.189
188.803
40.3285
109.103
41.102
48.9754
553.476
580.223
211.53
421.14
81.2932
789.679
245.547
135.632
1.871
20.1811
557.669
653.809
804.371
89.0259
512.864
69.5408
887.92
625.513
-1.47791
593.811
588.767
65.2756
15.4218
314.553
8.64565
90.3845
157.866
503.106
200.278
94.1116
139.024
842.165
538.821
742.158
553.548
564.641
35.8884
16.5613
261.818
255.112
700.672
325.433
595.014
153.623
121.436
43.4019
452.122
-12.3169
57.1397
455.759
338.763
1212.89
276.984
68.3196
112.396
85.2495
1065.14
116.45
1206.84
-4.43893
115.838
1781.2
97.0177
10.8665
16.8564
633.839
208.256
89.9021
465.066
62.3952
656.753
893.994
28.4259
568.867
257.222
952.629
1119.63
75.2804
540.823
224.578
230.785
995.691
93.7629
164.843
-14.1108
70.0118
517.185
1179.65
-1.79025
894.83
35.2379
1287.88
29.9303
830.521
42.5112
172.54
1606.02
881.938
-12.3693
782.141
68.1947
69.5675
333.76
202.154
396.866
810.228
440.161
183.768
1012
473
420.611
100.705
-7.9448
300.393
618.322
68.1297
-3.60632
183.629
506.971
231.63
138.698
731.683
58.7622
740.749
586.563
186.752
288.5
604.312
971.277
-13.6544
216.924
423.348
97.0969
67.0585
412.054
792.696
121.615
1429.92
448.944
186.056
119.971
95.1458
358.72
801.854
939.828
22.7545
-9.3066
86.6418
-10.774
28.6251
12.5341
234.545
51.5941
518.324
580.542
601.636
701.469
98.5481
128.637
686.431
1842.46
128.047
122.334
128.261
339.165
26.0738
942.38
745.059
138.314
47.7379
997.219
915.236
18.2867
1154.6
245.231
108.363
394.175
139.841
131.025
446.865
42.4485
390.311
509.452
-22.7624
61.792
521.342
772.087
108.607
1050.23
1097.33
996.513
65.4522
353.382
40.8619
646.071
150.343
120.145
503.646
366.416
1042.39
1074.94
354.071
584.958
-3.12187
-4.48581
31.6197
351.799
32.5674
1181.36
268.036
-21.6366
256.904
1077.58
115.758
1048.67
35.3673
7.89329
370.136
31.2295
24.5632
1170.9
271.314
343.35
99.6355
110.253
703.204
164.627
717.043
847.507
641.375
167.648
82.2115
1111.73
2054.32
696.795
435.493
601.603
935.857
763.292
212.051
873.009
237.455
937.272
903.071
38.7011
231.445
247.326
867.991
663.891
1128.99
351.368
412.655
55.8446
83.3121
327.297
980.089
165.188
248.293
628.485
987.573
478.833
653.358
600.534
614.26
270.757
584.331
582.824
109.101
797.972
45.2125
1531.06
845.501
107.373
585.539
27.2654
425.728
173.439
21.0892
398.8
214.247
15.8063
399.494
85.4248
104.638
35.8822
296.664
-33.6735
669.923
126.234
384.127
208.886
43.1873
703.675
419.422
52.4191
58.4061
256.155
822.841
58.0381
25.4895
-38.6062
493.535
103.802
950.379
1120.45
1005.94
66.224
219.021
329.945
738.384
829.073
270.686
230.015
970.318
15.5348
221.02
213.614
793.85
123.706
521.788
204.939
99.818
466.622
737.728
1547.87
353.187
218.73
856.763
235.665
405.14
196.586
1054.74
441.872
44.778
18.7492
297.144
174.812
416.073
77.8741
294.501
992.823
641.704
196.531
120.861
127.702
256.811
141.2
144.738
93.9305
74.9935
81.5724
777.023
824.524
1025.85
249.358
247.024
234.546
1602.8
1434.95
185.819
649.421
32.9411
648.009
84.3936
681.383
482.835
178.559
950.406
2189.43
90.7793
453.483
342.791
490.73
106.002
282.617
154.56
58.3118
336.15
575.511
398.595
1071.69
599.368
214.265
291.641
108.536
135.77
132.404
883.191
1915
623.79
176.11
15.3441
674.636
115.067
128.436
51.9838
1454.14
25.4209
376.32
-21.0963
-0.0940254
30.4032
95.7822
291.877
1063.57
566.375
83.5579
309.093
153.923
116.818
598.964
1090.47
689.131
386.766
104.992
653.027
757.279
538.556
136.804
327.528
2.94537
269.626
1141.7
347.647
24.5632
170.153
167.188
54.0802
49.0357
74.6459
234.688
323.923
171.689
88.5104
148.496
173.27
929.88
49.4355
205.237
217.419
1361.27
272.287
513.775
1178.48
95.0257
920.405
884.331
55.2828
477.836
293.85
1113.49
72.0161
0.917731
19.1014
8.92698
306.969
13.9717
580.296
757.075
242.025
737.424
186.205
569.656
531.307
883.868
-2.22782
1211.48
563.66
390.698
1.49619
509.736
280.73
187.642
194.85
22.7863
557.149
42.0596
552.914
2366.1
71.5294
9.84484
117.691
765.222
630.5
148.369
44.1954
573.154
-9.09536
746.44
254.933
657.722
34.4046
487.2
439.396
52.5577
1317.1
686.302
852.645
50.9098
-21.2071
31.8012
855.701
480.51
17.5217
515.595
35.7832
24.1174
320.029
6.25384
591.96
535.985
122.55
917.238
194.408
46.4031
159.896
47.394
1558.59
596.616
61.986
54.3186
53.4466
135.73
90.4477
114.298
357.292
88.9435
446.539
520.454
195.218
908.455
596.294
1519.51
83.9251
918.258
807.523
1053.23
1708.32
68.6204
367.841
121.845
1026.15
97.7243
-21.0463
647.326
726.891
295.149
556.661
161.814
26.6717
58.3232
54.3787
31.8533
74.0761
295.388
1568.53
341.82
1060.83
78.3577
584.997
278.955
845.056
596.76
128.876
456.617
63.8881
293.566
576.474
23.9309
288.039
308.406
82.0744
494.211
384.674
491.26
333.674
394.703
935.629
364.083
293.644
9.65685
375.807
152.881
11.7634
364.566
336.963
1148.96
123.952
280.695
745.196
162.718
153.256
535.87
184.555
832.859
-23.7012
442.397
1053.17
1247.41
466.397
272.223
265.354
49.0816
19.4057
858.546
265.021
18.6412
170.822
117.635
159.939
2.75889
8.78485
744.914
898.526
593.891
749.689
922.487
349.373
678.533
-14.4231
142.884
72.0575
1230.74
781.395
160.437
1394.76
140.591
93.173
121.976
122.624
177.349
368.88
189.48
332.407
660.083
138.452
-6.51448
18.6558
62.9378
52.2356
1286.54
1207.4
742.264
343.651
80.0448
3047.54
36.157
671.427
21.9479
332.379
243.002
15.6128
115.684
92.4759
5.83455
14.4848
143.811
3.66727
-19.2693
383.59
396.007
777.51
18.7681
577.911
84.6141
74.6573
960.844
440.645
205.919
488.477
739.317
258.571
44.5991
375.112
741.058
127.797
868.066
417.539
801.079
359.156
14.9448
234.931
20.873
265.19
595.262
98.9717
544.312
49.6177
499.998
121.804
995.534
245.123
256.982
382.256
1132.23
206.698
109.526
1422.48
1198.56
-9.05541
42.254
234.733
366.941
-23.7594
596.767
210.213
79.8026
348.266
742.692
215.577
20.5396
602.457
81.2562
119.883
888.391
557.498
1595.22
487.202
330.146
1073.25
299.793
98.5781
15.7417
219.921
600.43
1300.78
1165.42
335.022
204.029
-5.51274
646.555
304.334
646.058
-21.0633
328.562
276.03
501.613
241.634
0.663328
161.14
23.4616
197.897
273.631
85.1306
120.433
148.031
23.7086
689.55
25.2252
137.318
903.615
1009.65
257.088
365.252
53.9934
308.813
3.50794
1322.89
1047.61
722.557
893.209
96.1012
1008.28
64.7556
248.819
105.721
93.4572
130.231
167.058
33.7969
416.687
-18.5135
579.117
258.615
25.3504
409.706
753.309
182.524
103.181
7.14321
536.271
643.227
164.637
964.997
793.537
436.223
286.077
449.946
83.6258
145.439
588.025
1058.28
62.9035
683.65
192.486
528.977
77.0911
935.249
147.326
805.211
109.599
139.575
39.2841
303.704
145.036
666.479
485.429
577.246
937.767
41.4408
80.8139
51.9727
980.607
1124.95
792.146
380.722
643.799
47.9336
38.9373
189.341
437.226
583.931
479.087
1162.44
-27.5001
375.637
48.685
290.317
87.8057
218.446
250.758
891.068
40.0472
-9.82428
268.165
569.135
25.965
17.4876
628.973
225.725
117.411
172.92
753.322
395.78
1838.43
-9.45932
924.663
-10.2451
522.374
249.111
583.893
67.0988
-13.6001
427.193
530.779
1285.81
563.616
120.913
1022.47
618.314
918.542
145.938
998.352
23.1971
489.828
1038.28
124.541
75.1192
131.883
466.639
336.898
186.604
545.113
310.166
33.1035
146.378
48.3384
403.32
963.002
506.308
627.495
829.921
227.191
275.932
654.905
254.626
172.822
382.653
100.035
36.5709
-29.2866
1113.74
47.1328
87.7758
14.4408
345.067
80.3565
109.916
717.717
488.753
99.6239
264.715
1025.92
484.427
195.264
-11.6877
536.357
1415.77
951.361
127.389
480.031
1039.15
2204.57
122.761
199.484
406.239
1045.35
178.026
733.165
293.848
361.642
596.251
34.6054
1970.47
800.291
752.529
9.68525
177.187
573.939
533.733
572.194
894.743
206.465
10.4622
917.982
9.64531
28.6728
410.48
86.1319
345.71
664.091
743.948
756.113
2644.39
102.704
337.725
400.995
1462.08
402.332
151.925
466.585
44.2302
-4.87299
903.955
1196.38
-1.64705
1195.83
505.752
851.458
142.184
826.573
22.4907
218.212
140.06
685.46
482.236
429.703
687.145
74.8426
302.388
290.622
449.747
126.535
531.481
732.777
585.506
457.938
444.646
271.719
190.501
844.192
139.192
938.371
536.298
110.102
-7.15498
940.427
376.447
99.2915
-0.199536
491.014
34.8872
56.7459
260.526
671.953
446.301
404.367
1312.62
-24.609
2114.21
164.982
249.895
896.031
200.556
754.362
546.512
382.244
103.813
892.162
92.1172
826.885
72.8076
226.615
83.8982
23.7082
316.887
147.389
394.721
956.909
543.047
735.965
585.199
185.787
843.42
334.733
737.744
23.3921
773.009
1014.3
772.024
1565.18
294.334
323.915
1299.46
188.592
346.736
21.3488
989.718
2412.15
479.26
871.166
141.54
487.351
46.8398
81.5566
196.344
657.792
201.605
154.221
-20.1444
99.8396
437.947
834.954
46.0596
20.1967
402.985
208.59
46.0742
1462.97
206.67
817.348
120.551
60.4894
214.468
1362.41
503.961
132.783
733.815
1184.04
68.3527
1000.97
25.0546
-9.82428
43.2767
44.3965
46.5797
558.139
43.7245
382.15
1020.71
678.917
48.432
256.473
309.572
1058.82
-9.45932
49.725
421.175
24.2227
598.885
344.461
-30.4667
129.217
109.114
-19.7678
1162.13
22.0112
87.1802
1432.19
308.446
607.07
212.019
968.154
99.086
169.374
598.524
2780.09
1203.31
308.046
91.8262
128.877
158.493
410.181
94.9477
474.339
33.3459
104.522
11.6405
-2.14175
248.934
319.02
104.657
25.5122
978.692
423.984
177.018
142.182
52.8822
182.128
691.173
36.317
418.88
39.3829
1025.81
437.205
367.598
884.254
694.727
326.327
142.201
79.6456
344.778
306.968
1548.28
103.545
774.791
105.865
214.004
57.6527
735.008
528.109
576.192
755.201
808.639
148.309
80.5249
400.123
177.345
113.277
827.904
282.002
-20.9926
837.697
22.7237
1060.67
24.6604
58.9262
234.323
260.81
411.445
374.438
412.898
540.545
88.3989
104.638
2.14904
35.6669
71.1394
892.727
624.007
42.0939
-22.405
458.172
333.214
858.716
442.225
487.567
434.191
140.681
39.2975
330.962
694.154
-23.7077
373.668
11.4203
59.7247
-14.3609
24.1182
410.422
79.4465
345.648
78.2161
385.609
872.041
1256.17
302.962
245.383
285.521
7.63808
305.443
488.23
72.3348
553.647
958.314
212.262
489.111
1048.82
801.994
668.03
1377.95
512.958
1254.07
201.932
961.737
1036.17
477.479
445.788
410.387
198.451
356.081
1106.74
533.389
755.279
197.814
1090.98
1056.54
221.913
636.229
315.109
234.322
1334.77
67.6936
243.659
376.682
306.46
525.898
31.7937
746.618
2442.02
123.335
515.656
667.589
961.115
261.302
53.9132
1090.05
62.014
1165.01
-4.4553
8.63171
432.477
1159.48
300.91
503.739
181.242
815.709
995.383
63.808
402.199
36.8437
272.643
36.5011
1339.89
540.201
971.28
666.583
159.582
261.577
584.769
251.693
1146.15
1264.32
137.062
214.254
19.2599
488.081
1156.26
597.664
87.8057
-10.1898
215.151
602.461
680.502
251.817
60.1433
224.307
190.883
447.569
113.065
96.7378
327.802
58.9336
1150.02
611.451
1118.54
721.463
920.518
1161.89
226.673
281.859
210.895
629.196
18.6005
-2.69013
1363.95
136.325
1492.17
0.846892
33.938
1060.24
10.3435
270.272
861.295
80.8346
873.941
503.386
245.263
258.096
716.602
58.7928
1636.1
360.673
181.941
401.749
29.982
456.839
117.263
145.937
0.397021
542.55
38.7257
78.9111
306.96
696.727
347.098
983.617
941.091
1086.64
605.753
29.6947
-2.59875
1164.22
157.866
40.2116
1232.89
785.642
174.631
76.4789
939.617
19.7043
982.038
379.26
716.441
897.959
644.373
482.957
84.572
635.08
8.716
342.015
560.295
410.042
759.469
32.6607
19.6584
1027.35
100.756
124.062
33.3558
313.822
14.3276
211.722
873.585
98.1239
26.4952
768.307
752.447
884.205
145.136
3.31439
118.958
305.095
107.226
1004.12
356.307
582.781
137.104
281.982
891.012
245.567
21.6432
431.35
102.224
43.578
42.7279
-27.5075
474.952
438.849
166.01
350.14
911.071
309.783
423.599
244.3
732.703
913.535
209.979
662.445
305.103
332.103
644.624
637.492
972.048
-7.5542
25.4895
53.2231
832.74
581.689
54.5749
785.41
648.181
186.971
703.406
1096.44
20.6167
55.168
14.4979
31.4106
163.644
926.331
-15.6296
312.849
95.7192
63.6889
799.325
680.304
13.9161
605.99
1306.2
943.875
1615.34
30.4962
238.322
508.213
758.806
333.229
-4.15605
104.708
148.017
104.748
31.8676
145.345
19.8947
892.579
425.444
165.955
534.882
5.37605
503.171
78.9765
150.57
652.61
97.6786
669.072
1274.36
252.112
591.49
33.6678
62.5837
194.55
170.828
107.244
76.5558
142.282
1846.76
760.436
542.825
21.8263
91.1221
154.809
3.31616
458.579
962.455
372.555
60.0599
548.376
550.338
396.331
6.51607
841.886
146.086
324.544
755.354
829.913
954.633
248.562
391.714
1372.03
52.7029
942.154
532.73
-23.8925
19.2548
556.013
986.045
934.279
-8.28834
333.166
56.2826
575.907
1535.96
815.741
1177.17
184.269
708.916
79.5349
897.515
597.552
104.128
297.61
8.38254
609.287
405.49
20.1608
-39.1822
42.5224
-4.02008
173.955
709.018
-2.58767
440.246
671.753
464.113
828.843
670.622
537.583
346.65
41.581
335.369
180.659
750.626
46.3616
1156.16
518.3
601.208
1.39246
781.392
1329.56
1192.11
1493.15
188.38
437.064
1023.11
37.731
302.351
31.1215
934.634
214.34
1351.25
13.9707
536.139
705.348
803.971
634.875
97.2115
836.231
1249.07
477.257
390.006
67.0791
176.558
46.584
496.938
760.554
463.324
3.45773
-34.4579
238.436
86.6517
806.705
105.356
62.1875
192.671
621.026
1391.52
369.219
755.947
60.5175
264.524
402.619
130.633
43.3425
400.822
518.462
85.2678
1369.89
376.986
624.536
353.126
315.761
320.826
78.3334
101.47
1084.13
58.7685
751.759
44.9176
390.989
207.668
456.231
276.928
456.29
544.975
444.143
61.4641
7.73117
761.168
64.5904
-1.32301
334.414
922.105
608.226
1107.89
639.531
360.424
15.3103
379.653
147.741
17.1416
208.583
723.449
142.354
118.948
1035.35
540.631
172.045
727.531
26.1822
854.884
218.673
131.31
63.6603
557.347
41.8846
401.277
515.544
325.842
374.377
480.393
357.702
76.9462
260.497
49.4614
424.359
104.453
1065.9
163.644
555.266
1013.23
517.122
171.203
736.65
464.739
34.706
36.7276
878.955
143.227
414.661
1106.92
117.054
658.308
29.4491
4.0634
380.777
57.9053
1152.2
788.742
924.438
-28.0804
9.64318
383.752
85.1065
46.6055
-19.6938
7.76198
110.634
433.554
19.1755
493.107
174.319
662.533
715.178
224.823
289.346
388.039
1215.92
680.574
316.436
164.77
265.05
846.643
1033.83
369.361
299.188
-10.0775
141.997
80.0178
229.695
65.2078
-11.7872
116.682
13.3728
286.007
-0.637597
113.347
275.416
84.7636
378.47
140.886
912.776
823.448
46.1629
515.414
288.64
383.044
307.558
296.332
385.556
545.848
503.849
566.953
156.027
721.609
26.225
1631.41
1064.04
704.643
81.6652
-38.8076
380.316
441.576
16.4017
498.761
556.328
739.136
5.68271
216.707
213.528
39.3616
218.349
268.779
32.0493
549.293
1093.11
1338.6
903.586
27.2312
-0.792077
1579.42
856.509
489.7
186.629
136.133
244.151
124.299
707.042
24.3221
3.58498
218.99
267.625
458.158
794.82
58.7878
37.6545
407.965
-11.5163
147.719
860.817
1693.44
816.933
435.621
158.641
-3.24258
1064.18
1052.95
131.132
174.64
-22.5166
621.065
14.1177
411.804
-5.76232
47.9097
31.4915
-26.7185
146.083
184.077
53.3207
192.551
868.666
174.695
523.963
80.4574
455.648
98.0777
488.394
106.582
272.448
714.871
178.193
67.4633
992.821
179.108
818.727
7.89329
36.5521
158.666
267.604
1230.84
455.794
59.7024
944.839
93.3866
988.062
216.667
349.006
620.76
158.278
247.129
480.169
32.2024
573.106
1033.32
996.093
20.6422
24.9102
1189.73
202.784
1005.68
525.447
148.334
170.538
548.114
500.934
895.165
1056.51
500.24
-22.5081
-7.00258
557.908
449.692
4.02023
617.457
16.2
790.835
99.0609
132.062
376.697
15.2388
76.7327
862.025
103.633
70.2673
166.26
105.505
3.046
469.4
1040.04
10.8584
863.838
104.075
260.587
289.858
40.7669
170.206
219.142
175.543
125.717
412.922
169.878
155.172
-2.75146
79.5727
575.283
7.23063
402.867
-17.8763
172.498
-15.9665
235.763
260.889
1229.33
178.346
668.449
7.62209
14.9346
3.0007
671.644
-1.69815
492.634
192.593
-33.1015
558.227
920.276
487.993
171.36
132.564
857.874
26.8376
216.997
1081.64
10.1873
436.384
139.76
139.589
217.427
412.478
32.8137
477.747
850.555
1004.05
349.493
794.887
656.754
239.806
878.511
-8.11803
60.4396
310.499
58.8424
19.3232
142.958
111.267
41.1955
112.244
422.707
233.538
176.686
759.027
76
34.006
267.56
80.3387
49.6466
744.27
93.767
782.13
133.493
67.6936
1705.43
106.816
808.71
29.2701
58.0307
859.062
418.024
768.014
331.998
929.959
247.229
30.7921
436.223
197.996
596.123
683.372
1337.38
261.631
1049.05
288.039
83.5182
252.614
142.919
75.217
7.58604
-25.0877
600.938
115.221
306.367
200.454
90.3858
1401.71
652.506
16.9723
297.678
1327.57
134.244
779.658
46.8855
645.413
354.41
119.439
165.413
728.737
535.094
109.176
16.9606
841.444
92.801
932.852
424.619
189.828
57.8138
45.448
4.26224
21.9045
828.624
76.0446
-26.655
766.554
0.568422
718.864
-15.6663
15.5151
1098.46
-20.0038
609.896
532.194
737.563
485.016
1097.21
215.733
802.792
887.853
3894.48
175.581
181.512
48.393
47.4726
357.233
132.899
594.917
208.527
25.9633
112.392
1012.35
648.399
99.2365
96.3262
115.702
653.909
1290.42
22.1212
1523.13
655.829
-10.8262
473.112
324.418
2797.5
49.6989
199.058
97.324
47.1014
782.112
1485.4
132.819
629.161
-4.91388
405.495
704.694
156.4
862.227
156.246
824.586
758.563
812.542
11.0044
24.7599
891.126
168.036
0.200368
595.528
176.558
194.635
-9.06033
1393.99
21.044
149.635
48.001
32.2884
838.564
1234.76
60.3785
1304.69
-9.72815
158.131
570.68
7.52373
1398.75
589.004
-29.7039
1026.68
400.498
1128.43
239.652
126.782
424.474
867.642
31.4806
275.786
-1.40237
733.561
761.789
413.725
33.3558
-6.64302
1324.3
378.514
165.188
103.99
671.588
11.5026
29.9251
450.722
87.3903
1.52031
1063.49
133.463
1251.5
152.034
241.701
95.8749
1029.73
467.194
53.304
517.307
27.2654
84.6479
522.015
444.628
166.416
81.1883
772.929
429.479
778.829
143.993
77.3985
852.76
247.302
154.555
875.86
26.1802
851.69
374.897
1383.01
40.6371
981.953
401.799
787.763
615.422
210.122
543.234
297.541
154.305
99.0808
101.309
1077.59
765.439
790.361
48.2772
567.205
903.963
86.3489
790.827
448.875
6.74253
422.463
433.402
164.898
467.862
512.482
3370.08
385.522
543.012
487.598
382.119
306.992
1154.02
59.9362
577.013
256.756
197.931
995.653
1004.53
38.5187
800.499
98.8939
-14.219
196.531
1157.22
212.035
88.1448
-21.8441
54.7827
189.508
785.265
374.807
51.7589
519.051
601.682
871.088
75.2506
9.79221
745.597
176.015
366.25
109.915
520.328
398.469
621.451
398.744
18.1736
55.8375
50.057
232.874
584.963
333.674
152.949
535.345
304.502
1293.58
2084.48
838.997
823.002
452.644
16.0745
-6.04026
97.5121
990.075
222.236
101.722
163.299
64.3291
752.02
111.394
511.579
161.007
505.722
132.692
1479.52
538.073
50.1458
85.9351
691.198
197.398
3.03453
367.158
13.956
79.9298
221.645
904.88
217.118
931.359
528.459
170.451
19.4895
145.302
5.13212
348.436
109.754
217.024
80.1032
883.103
954.747
350.655
38.8778
585.682
1068.62
430.26
869.439
502.499
433.536
398.438
59.7307
123.163
62.5525
161.866
564.139
555.576
1709.15
48.2921
559.543
180.307
83.4037
59.3405
305.673
766.106
162.618
603.845
1278.42
97.1347
1.58366
159.725
519.561
536.839
503.876
761.279
48.132
17.4458
239.907
295.193
-18.9792
972.251
233.602
913.056
-6.32023
85.0416
13.4012
397.3
1089.72
23.0473
945.765
126.971
265.982
59.9508
898.975
1049.97
284.295
336.017
-7.58005
87.0963
487.237
55.5432
12.1215
648.673
107.405
695.175
620.819
101.154
356.632
370.118
1096.89
763.917
117.427
350.385
726.752
161.063
143.431
513.586
533.487
549.189
98.863
54.9093
12.7849
650.178
205.528
54.5027
1267.5
272.952
314.468
175.15
489.076
25.9713
711.151
421.592
455.361
2.44179
492.336
380.381
176.472
40.6371
1053.35
652.117
895.056
375.562
360.476
883.414
577.439
26.4128
473.703
-33.1015
927.418
61.9536
637.184
36.343
68.2865
1551.23
661.097
111.171
45.5199
805.211
16.7465
1115.73
1008.39
341.051
165.891
117.312
164.935
145.101
55.0141
1055.59
58.0759
63.064
-15.0988
96.4398
384.695
1.33811
716.208
234.6
800.036
627.458
786.7
25.9967
417.717
719.65
402.092
62.9982
-14.4687
856.479
81.6222
65.8652
293.797
578.84
786.155
17.1323
-39.2917
536.418
7.72346
20.6455
818.961
374.098
702.709
94.4428
517.349
892.477
711.864
136.659
62.6512
37.0466
93.0486
17.0365
657.135
-10.0775
505.259
145.745
745.311
958.707
822.331
23.8201
945
112.958
486.377
454.606
518.698
616.628
225.456
338.429
694.605
41.752
309.476
397.913
598.346
838.532
996.84
347.757
711.778
566.854
123.904
149.471
129.484
162.463
72.8166
391.347
675.285
490.292
29.8257
100.163
76.1817
-3.24258
173.994
-28.1632
881.163
-11.2722
1733.42
315.592
1076.71
617.952
831.945
-0.816061
320.098
1677.2
51.018
79.5577
367.522
869.089
64.125
801.973
228.886
196.039
846.838
597.302
258.666
258.778
248.076
26.2339
445.594
36.6786
745.638
782.43
1112.57
979.749
344.403
369.587
159.028
56.532
606.881
279.665
428.871
1706.55
324.643
101.644
699.883
123.441
976.732
37.1235
60.6799
195.867
176.443
453.219
35.8463
42.8751
439.751
1095.39
916.368
157.043
90.2536
728.055
445.584
611.319
599.324
308.2
589.666
20.567
63.9886
265.16
236.805
1139.37
1121.64
529.67
50.246
152.632
1140.87
-5.63236
566.373
78.3307
11.4793
155.494
397.6
45.8498
68.0174
816.049
916.483
471.419
2.18899
1046.75
-22.0143
550.6
373.543
-6.68253
39.6732
3552.45
132.749
-12.8435
9.42997
361.62
105.829
2.54547
11.1877
20.6985
540.631
938.538
1306.62
41.5395
557.879
805.101
-4.87299
1589.86
1083.94
579.313
1145.23
13.7501
110.325
99.435
103.076
145.039
160.116
955.279
115.744
525.339
737.05
934.522
-15.1126
317.38
54.4897
445.998
235.231
943.776
871.458
748.55
536.649
20.5946
119.286
65.486
62.7066
860.707
149.389
24.6781
528.019
-7.15498
27.9203
402.57
279.202
213.444
879.979
124.842
236.656
-22.4582
576.376
326.36
940.35
-1.10051
335.212
176.428
-12.4738
208.249
51.0701
69.8546
259.911
1008.53
122.809
537.065
365.025
37.542
124.257
47.9483
46.1779
388.454
961.651
41.7487
265.067
369.15
640.767
222.738
599.334
2.76034
1119.03
504.816
722.936
894.103
520.409
5.28952
181.625
928.5
2518.09
905.68
1289.06
456.999
78.6586
637.534
565.94
-15.0815
577.961
134.058
100.709
1236.74
192.213
187.039
196.295
94.5502
73.2934
65.1148
14.0916
1049.88
891.28
247.249
834.209
532.861
138.441
134.408
221.837
31.9039
851.678
564.25
240.579
-5.62527
1079.03
629.446
292.751
1370.89
497.872
3.9485
404.411
544.928
1248.52
57.8284
705.078
54.0575
295.378
307.776
22.9334
364.425
192.781
373.348
633.778
190.797
405.508
195.867
48.7532
139.379
28.6584
24.644
29.6797
1071.41
723.629
136.578
361.04
268.926
211.391
410.719
-31.3874
235.06
585.626
1763.05
958.021
796.101
164.253
414.121
-25.9665
42.146
156.22
410.679
785.174
373.886
104.257
145.823
325.047
31.4254
-0.982105
1.8639
892.46
1037.85
648.662
818.914
2.17159
218.264
1003.18
253.829
138.745
283.299
413.319
298.451
563.718
354.516
812.562
82.1489
451.925
69.4001
534.991
30.6565
506.862
133.143
77.7368
448.295
54.2932
300.161
123.814
897.62
310.348
399.925
36.2624
718.496
583.062
1441.33
14.7471
711.709
656.555
428.916
249.36
176.164
228.141
597.379
1341.19
158.085
84.4748
1401.77
428.26
175.408
729.029
205.071
754.041
204.766
580.94
40.5752
86.1007
615.556
43.6147
130.649
227.077
98.858
515.709
147.861
820.486
211.362
-0.240195
73.0546
39.1559
472.273
437.699
102.354
41.7533
-58.0655
501.413
185.805
604.892
574.238
284.612
521.911
33.9989
84.3967
782.13
348.803
215.548
7.49049
743.118
765.778
202.334
364.308
180.017
879.225
21.0366
54.067
129.163
565.313
824.759
480.972
-2.58123
711.406
801.668
68.7734
234.729
703.289
94.993
37.7678
126.557
1442.24
253.06
517.811
14.2151
194.229
345.351
465.023
834.57
19.5648
181.744
294.065
513.219
111.625
241.388
972.856
414.86
438.078
157.595
981.43
102.802
237.674
75.5836
209.182
339.047
4.58569
73.5941
974.221
144.03
359.768
200.877
209.868
507.783
208.77
735.633
177.546
653.909
349.634
336.964
786.626
65.4983
337.75
88.928
468.721
110.092
1009.22
322.746
1006.25
390.055
739.008
47.988
1058.61
49.434
40.0522
856.493
120.097
1999.63
-13.5521
733.831
61.6042
362.092
47.7965
949.522
633.635
68.9531
102.648
150.321
166.524
-27.801
897.361
804.419
606.18
104.7
45.3859
628.155
52.116
351.16
1344.25
650.582
683.482
5.39382
889.527
47.7865
653.999
20.2362
830.51
416.514
81.3864
956.691
648.788
76.4593
548.081
130.52
69.2927
929.807
207.064
189.539
56.162
758.069
-4.43893
241.401
23.3219
812.911
289.498
138.303
684.024
34.1379
35.2271
1179.02
33.6801
36.1583
671.746
168.73
328.99
1023.55
954.924
304.073
1041.61
96.1808
797.292
148.369
123.378
658.072
527.174
-11.1848
-24.438
4.62984
201.196
17.731
95.6612
233.284
1384.57
620.709
395.373
450.086
317.999
136.933
378.503
847.827
924.57
383.038
560.573
153.849
301.289
478.518
725.019
596.062
251.127
937.769
13.9386
503.629
869.118
62.4449
420.333
938.27
144.183
961.538
1060.69
289.579
278.482
955.791
1166.47
371.731
-1.38158
22.4686
305.366
1143.69
125.026
34.0745
803.784
1405.2
258.213
485.143
376.653
92.8712
784.514
82.9828
-22.4582
604.487
401.323
428.73
366.216
65.3462
596.874
33.9989
346.766
373.584
540.166
367.544
224.919
416.037
681.274
375.972
110.505
55.8689
-37.0594
194.622
7.34877
186.34
37.0466
986.229
1377.95
33.1488
566.255
-0.792077
151.381
120.001
225.456
6.82253
122.337
101.454
17.4775
755.768
1138.38
1281.82
95.4142
245.227
565.149
35.2405
222.026
1411.39
868.384
647.973
114.491
153.092
179.638
123.356
3398.3
600.862
884.4
563.057
287.951
536.488
316.423
391.406
43.0513
161.521
33.7054
693.315
465.768
916.278
445.212
603.082
89.4736
26.1429
11.6626
831.058
47.0565
488.654
338.305
212.176
447.774
213.893
797.104
46.6122
203.107
-5.57745
40.2076
97.608
115.017
333.581
153.24
1.0713
1101.71
399.573
431.98
531.605
620.516
295.715
26.6331
1124.17
193.339
700.584
656.352
233.968
23.6382
9.79964
88.5257
96.4335
136.559
431.444
695.622
743.646
802.81
988.596
324.241
206.695
123.97
151.494
250.573
13.3575
1288.7
773.05
682.11
425.034
438.83
723.861
152.601
128.354
65.953
35.1639
50.9734
400.673
43.9568
66.8015
118.018
1690.68
122.731
35.8655
16.8066
1024.19
432.218
121.461
49.5588
226.328
208.913
22.1109
46.8415
54.7526
356.307
249.198
330.133
885.431
759.548
489.961
-1.80956
145.332
224.038
238.481
796.102
688.596
-0.782232
129.001
942.93
540.293
1.93371
113.326
13.7899
719.585
285.722
226.846
75.8627
687.413
184.052
26.1822
240.19
153.081
33.859
16.8087
632.687
1007.12
249.906
226.938
18.4952
1648.74
2.50571
29.7404
1152.66
61.8461
28.9311
619.821
1270.17
1044.4
1.23698
-3.8682
739.045
1229.53
185.503
90.928
570.836
1012.01
148.849
754.041
49.2182
74.3084
873.208
778.6
311.606
591.669
968.425
62.1855
462.704
543.125
65.1844
593.839
460.986
-20.6062
74.1305
139.835
13.6423
374.844
34.006
55.7904
499.275
63.4721
792.996
832.149
1147.57
172.849
114.545
78.7416
95.5716
467.63
1232.42
751.435
408.834
1655.22
57.8151
162.896
244.436
1065.69
21.8263
685.201
851.961
796.046
175.595
647.612
102.689
713.476
637.673
599.956
466.732
352.795
332.224
394.844
356.359
160.29
10321.6
612.402
798.413
45.546
169.763
389.132
261.018
583.089
504.735
84.8523
744.828
97.4107
74.7995
164.642
52.1071
150.812
999.093
119.486
241.928
359.24
35.3353
512.241
638.343
181.625
96.4149
10.5894
0.505551
275.214
144.251
-12.7669
13.0907
438.442
130.059
62.8435
970.276
1009.98
218.45
76.4691
312.487
713.925
118.484
668.014
251.33
513.017
257.72
107.229
488.356
1049.73
58.7223
505.26
20.3753
1101.43
1053.93
201.222
466.687
403.776
567.999
431.734
125.559
5.18858
1234.77
1111.72
388.877
108.066
330.036
53.9606
155.122
236.528
0.310004
794.287
-8.9411
698.736
128.586
77.266
390.25
171.396
102.826
416.451
0.34332
293.871
68.1761
130.274
24.3903
427.986
607.745
667.449
67.161
1449.98
1204.09
455.348
346.324
317.016
79.1825
-2.94653
102.117
7.85698
31.4158
177.659
497.481
825.798
597.779
172.684
349.493
189.953
592.463
399.116
1288.43
-2.22782
415.002
484.949
34.6252
321.961
715.883
317.122
112.064
129.545
950.098
303.896
192.027
529.038
1136.51
620.38
10.3988
963.585
992.405
941.256
125.187
-5.01875
373.753
167.11
733.852
558.162
375.088
199.213
151.724
844.211
159.239
544.344
122.208
515.313
888.617
1234.42
90.081
987.575
696.405
1097.08
4.40328
860.925
26.4639
30.161
413.923
621.754
438.287
31.9686
1666.05
772.935
249.852
694.641
-22.6089
585.372
275.63
356.043
17.9869
37.4988
367.983
48.7056
44.3234
260.389
64.1886
152.313
602.865
1016.03
164.038
1339.17
123.27
479.822
114.886
447.124
14.3188
484.032
764.874
1027.6
993.774
414.993
-35.648
35.4441
3.47273
197.832
539.364
614.909
137.499
805.394
916.591
61.5722
1170.96
0.620994
235.419
282.825
433.747
204.779
816.799
981.737
942.603
18.7129
361.606
263.118
147.176
-11.7345
106.682
1019.12
1414.44
209.801
137.654
114.523
297.499
203.372
208.428
149.15
558.344
830.461
703.401
902.562
1084.84
1380.02
1134.51
1015.79
709.249
9.52689
173.113
-29.9881
160.736
593.276
125.322
332.954
373.14
723.002
827.912
583.231
524.471
247.687
167.221
453.234
353.474
708.826
843.774
626.794
503.876
152.143
-5.98002
1098.91
703.738
112.471
-3.04969
47.399
97.7326
329.284
180.149
16.6382
1024.46
120.875
509.695
402.546
114.616
725.735
-33.3725
1270.17
888.681
811.093
87.0603
1296.19
-29.7147
990.423
28.7834
163.302
505.938
578.159
687.091
1290.88
576.171
248.817
180.802
31.4812
549.091
337.737
599.321
24.5978
996.95
688.08
130.183
217.943
94.5334
29.1394
937.348
280.26
439.006
693.029
146.781
553.663
467.734
2265.44
830.486
38.0431
1244.44
121.739
488.139
836.505
85.1974
364.469
445.658
65.9857
331.655
0.31003
162.451
238.132
239.823
1522.87
38.2305
-14.2642
-24.1358
449.53
394.992
8.12791
243.384
35.7167
95.5793
739.118
465.589
156.927
603.001
150.526
129.853
257.984
547.107
32.5225
24.5047
11.2151
65.6098
705.446
495.42
184.151
44.9574
728.357
279.13
1631.3
521.502
608.536
157.737
78.2433
1266.68
202.045
27.7031
35.3671
517.251
981.291
380.466
252.162
1793.75
55.7904
806.622
72.8424
126.483
-3.48241
120.004
96.2221
139.116
32.0863
-26.2427
596.941
38.6405
437.397
374.92
10.8913
223.302
1254.17
74.6817
117.919
361.26
376.025
109.863
233.52
113.886
1738.57
124.748
278.851
592.695
135.187
526.702
248.526
278.598
343.424
-10.7303
355.488
1014.16
216.512
10.4523
518.698
1488.07
469.085
405.895
8.6966
920.689
849.207
54.9588
472.784
197.601
335.417
513.331
2.9287
82.6747
839.31
1004.17
1375.41
587.42
49.9447
225.393
202.105
1152.28
268.343
61.7552
58.8449
126.562
444.014
385.242
646.185
1180.18
262.275
643.223
576.185
-11.722
332.683
645.086
20.4872
363.819
73.7148
4.88453
56.9303
210.592
99.3703
326.94
131.341
699.725
103.071
475.21
196.537
1054.47
824.202
893.504
700.633
238.316
741.813
59.6797
893.205
326.517
73.5332
744.86
528.239
294.637
391.322
1110.16
40.319
11.2719
-12.42
733.307
290.761
492.574
25.6852
751.74
994.901
368.252
584.658
634.93
641.229
92.3009
208.823
398.22
-11.6877
244.002
308.844
184.512
501.585
1013.82
502.52
1132.85
285.53
496.886
683.974
857.395
-21.3055
119.586
0.833063
651.741
632.452
721.505
420.195
160.79
97.6863
502.197
1017.92
51.472
418.468
458.102
313.284
1202.3
476.616
77.6505
652.493
-0.782232
7.18621
-48.4507
768.929
65.5172
1342.71
-1.20267
162.987
270.73
609.465
300.161
192.436
594.021
317.844
186.188
330.564
0.227014
127.612
29.7396
40.9848
3.85759
942.657
763.481
900.931
771.667
205.51
324.877
858.464
244.601
443.4
593.003
491.672
673.282
131.164
323.559
1224.63
45.4887
138.145
635.624
170.073
551.446
1074.35
869.853
30.9793
816.301
2505.69
69.9089
385.384
101.722
292.609
828.948
152.319
300.675
262.329
140.28
140.188
368.203
461.712
841.002
749.8
20.0336
663.087
881.432
664.58
84.1736
388.769
121.159
515.874
393.26
691.257
391.628
493.231
275.46
154.673
629.196
26.0968
454.582
235.765
1279.89
90.3733
186.379
189.486
66.9888
14.0916
287.139
445.253
774.239
454.15
344.09
56.9303
709.094
65.6371
351.303
228.793
22.4857
175.729
447.099
2.27109
780.856
365.643
78.3234
55.7966
571.986
34.0432
222.697
13.5477
693.114
753.819
1327.69
601.328
510.154
744.348
10.8866
478.597
241.782
238.705
885.107
140.836
1328.41
-32.4108
178.275
145.523
51.5346
179.86
22.1103
628.111
714.821
332.07
160.726
47.2252
308.844
591.184
365.701
93.6433
347.649
840.765
125.209
23.3219
20.181
200.147
1135.67
510.151
1111.56
260.793
578.085
307.898
107.652
809.661
94.0182
177.187
215.992
10.8688
590.934
40.1691
913.762
18.4306
34.0082
21.1765
54.4076
511.545
-2.86642
336.129
761.735
646.637
103.974
621.821
6.01559
661.491
798.662
94.985
414.294
910.738
107.948
186.282
555.379
549.83
77.0126
153.428
91.3934
373.571
571.7
764.621
435.519
358.767
63.2236
612.371
41.8302
568.384
480.998
52.3538
199.314
633.576
159.266
1584.71
143.227
1115.74
829.557
560.239
1.33811
300.166
1577.5
75.3039
543.288
1288.95
185.292
224.854
22.2893
442.288
641.973
823.239
342.985
25.4002
369.464
-11.676
56.9955
1163.55
898.599
77.1024
963.334
34.3779
1030.96
1124.91
32.3732
-4.33247
356.359
1084.2
176.223
251.693
62.9408
812.671
352.579
956.385
60.4894
534.933
76.796
271.576
129.035
167.847
31.4923
156.434
144.995
-0.453944
-16.6934
561.639
843.058
104.615
589.078
124.849
262.21
495.591
728.357
572.096
679.992
1097.93
672.738
558.823
110.481
235.007
493.879
130.695
170.4
411.478
18.3731
786.626
177.942
88.4993
498.706
438.054
23.4619
643.211
225.987
-31.9866
524.988
159.922
692.667
586.343
383.659
150.634
161.866
241.799
102.052
129.467
993.954
223.011
20.1811
359.018
273.374
283.381
111.515
18.941
230.123
-0.425399
117.798
191.465
708.08
127.866
85.9166
568.991
660.101
71.6591
261.351
1144.81
1381.6
729.355
651.011
381.399
635.336
510.444
733.307
120.221
329.53
947.726
622.429
168.438
947.623
2154.24
76.7862
22.1103
133.357
82.9306
73.8902
94.621
60.3308
1157.73
668.664
-1.02082
1080.67
386.01
476.283
32.5315
75.2209
29.0575
610.255
644.325
113.277
320.032
463.786
396.924
181.774
158.916
26.4718
20.5616
596.251
92.7014
429.712
649.257
1169.48
2.90251
159.611
164.068
-10.7699
603.074
470.994
900.365
1085.4
-12.0266
217.082
609.346
50.6594
185.457
15.8742
484.18
755.192
15.0763
30.8852
20.2454
-8.97694
1004.44
470.701
151.207
852.826
1.81613
216.644
15.6477
62.5725
1780.59
509.922
98.8896
39.4648
550.977
218.127
553.67
383.689
1002.18
692.131
1063.14
477.25
41.1094
25.0262
687.924
192.999
460.119
392.8
402.942
216.315
41.7219
31.839
417.263
597.721
203.262
394.065
110.034
986.074
-9.02904
502.059
335.218
695.245
5.42266
477.895
332.752
284.138
744.528
16.8972
923.078
800.499
-22.9204
37.2352
493.8
322.605
26.3007
772.76
860.631
43.3307
129.341
185.527
409.534
96.7365
-16.932
180.65
18.8476
-20.9678
26.6588
942.508
1001.56
29.3304
746.048
278.573
12.6865
404.231
113.503
554.339
106.279
319.081
1503.26
48.0008
100.562
986.653
548.517
26.5234
505.118
4.83012
-21.0328
174.349
485.952
315.94
14.3188
221.662
1023.49
564.613
40.1795
157.381
125.399
1217.87
89.1357
173.921
4.6344
17.5584
1213.94
-3.57496
27.5299
-24.6348
252.666
15.6135
1905.21
614.534
23.3263
625.283
259.127
142.135
1319.07
157.369
665.645
777.71
284.769
401.799
1056.1
-17.3567
953.76
165.976
113.836
20.5207
277.78
34.5801
393.759
-17.3442
994.228
-11.3719
-14.3663
387.194
138.441
512.969
527.321
634.131
970.811
257.599
271.896
688.481
504.121
-45.4112
741.327
48.4857
781.883
908.292
185.733
467.039
368.923
183.968
114.001
21.044
964.419
472.694
506.442
79.5669
189.033
363.977
806.192
1036
803.064
224.915
358.645
365.99
461.301
59.6648
41.4685
233.604
6.55704
134.882
807.344
1012.29
283.786
95.9381
507.429
10.867
1059.7
85.5421
921.993
673.06
227.434
948.536
749.566
40.3018
227.945
524.385
488.09
702.341
115.21
919.789
140.79
-7.54939
264.541
137.679
849.503
358.777
597.892
537.007
232.859
37.1057
452.253
538.671
410.738
280.8
616.843
69.9022
243.688
310.103
573.407
390.67
257.647
717.398
204.667
258.566
1449.93
65.5344
589.583
66.3415
111.225
274.342
73.3156
103.25
1262.88
727.769
618.197
165.027
143.165
73.9087
226.267
917.844
447.265
697.033
62.5075
399.318
61.8149
70.3132
51.7201
727.155
373.737
469.183
156.04
266.097
25.5827
460.914
838.219
55.686
215.833
488.664
1094.8
112.253
67.1118
368.783
985.519
63.6843
20.4152
88.0896
896.846
77.9907
433.433
712.176
173.451
661.818
150.699
95.3312
10.2912
2284.75
577.276
32.5038
129.745
361.922
569.747
1154.42
195.89
233.543
10.1098
659.778
82.1059
613.108
553.271
59.8226
1188.96
662.985
51.0701
723.904
-8.08061
120.227
312.089
511.202
432.97
32.4275
865.041
612.146
184.181
1583.84
98.0623
600.22
285.682
-24.4036
346.539
102.254
257.633
223.23
555.415
957.194
579.26
1701.07
1103.55
754.916
557.758
412.135
514
481.341
472.616
194.875
104.859
116.941
-10.2451
848.462
44.8375
70.3985
608.704
1090.22
9.27631
444.572
47.6985
101.404
125.085
70.3136
354.605
477.759
480.011
41.8557
42.3658
127.197
121.289
536.691
486.08
669.086
424.391
7.65282
257.446
46.8486
121.381
381.507
46.6117
52.8709
520.061
840.826
223.214
455.794
663.152
79.0208
215.201
667.597
2430.37
741.406
881.256
1067.2
393.306
21.0231
11.5877
40.8716
619.152
1014.83
305.5
371.764
686.456
481.916
451.098
438.77
1146.7
344.174
233.319
526.562
88.5528
214.561
421.222
30.3586
642.427
634.288
69.2927
206.418
225.804
129.983
101.458
155.488
1012.94
342.263
-22.8425
319.424
464.335
635.713
122.049
65.8898
885.431
98.0025
19.5708
303.663
19.7691
1206.05
-8.89582
-24.7385
49.3292
997.817
112.762
169.758
202.089
738.657
271.799
588.382
45.8593
382.981
685.851
64.5826
620.4
1026.01
10.8751
309.166
325.495
129.436
52.4159
81.7115
-14.2433
441.061
472.993
747.979
1203.33
24.1174
-12.4868
353.954
738.384
46.357
89.5066
562.821
150.468
825.826
76.7166
156.211
43.2453
408.517
42.2022
409.667
80.6023
682.958
941.447
249.743
63.6981
765.839
61.7379
1136.55
178.547
102.538
367.632
258.962
48.535
106.414
353.958
1242.47
408.347
1221.9
195.945
177.316
708.921
224.919
265.281
123.961
112.012
656.697
492.633
958.569
-18.4749
116.256
-19.97
476.448
123.916
446.059
241.04
7.43087
116.932
31.9661
115.839
502.538
1735.81
-4.02907
2186.89
154.48
651.74
906.393
204.443
362.862
100.461
1197.1
601.008
1194.84
473.754
190.612
186.023
193.283
460.295
158.658
116.662
937.547
83.7486
39.6419
27.3189
403.493
-2.5478
1050
502.505
1035.1
523.384
33.6925
1139.27
142.154
681.341
55.2342
701.592
185.079
577.386
501.669
533.837
415.71
56.843
631.401
51.4373
437.876
-3.24258
588.163
633.161
1120.64
444.505
509.718
243.54
-8.37105
486.767
183.518
-0.816061
1405.46
577.631
163.451
574.563
-30.1125
187.656
-12.4922
1149.94
1708.91
175.637
34.4415
313.666
1008.29
392.532
639.755
35.6042
250.322
214.041
75.9075
145.79
-6.0476
80.981
37.2136
293.912
1042.41
449.485
99.7548
1424.73
969.748
340.833
105.356
65.9356
83.9752
30.6948
80.6123
338.03
1430.46
447.596
168.114
238.245
792.076
484.444
151.749
89.5767
969.191
873.786
501.177
606.241
202.76
321.896
918.666
157.044
765.472
242.964
209.848
171.457
17.539
137.065
758.937
44.2868
681.119
998.443
133.951
157.044
176.152
181.404
586.818
-1.57654
107.694
109.247
105.778
52.5384
437.686
80.8998
224.038
686.383
53.9723
221.458
216.609
52.1638
249.31
18.6655
4.62984
75.634
59.9134
1039.1
251.209
544.379
46.4823
157.815
1025.06
1184.72
899.678
37.4234
806.975
804.724
73.7437
472.492
631.736
578.841
132.623
236.764
292.11
54.4574
44.9795
64.454
326.908
80.0902
53.8994
396.029
53.0161
344.191
-52.5939
290.622
726.236
1123.69
65.6098
591.128
199.317
349.069
579.066
413.514
242.617
1520.38
818.431
1428.35
231.917
684.375
344.637
95.2228
466.402
262.335
208.03
169.708
19.2645
472.295
621.353
1315.87
349.35
535.737
96.4983
39.6211
410.484
17.5113
142.864
26.4641
74.9935
344.822
15.9801
291.639
996.938
776.603
26.3439
286.379
41.5174
137.229
597.546
1665.9
609.879
1234.57
1012.17
597.165
169.136
399.69
338.622
1505.16
700.021
1011.2
419.373
133.119
86.7755
853.9
131.707
592.46
229.247
12.0686
1369.9
-2.14947
538.912
50.233
196.993
836.525
42.6496
85.6259
220.868
63.3856
557.219
1112.48
76.6773
165.755
723.895
136.513
835.56
179.858
170.892
528.459
183.569
32.8584
599.211
880.671
666.352
7.12866
164.436
903.206
133.477
-14.1456
393.759
64.125
216.617
185.405
32.1088
866.445
145.439
46.6122
98.8005
143.137
40.0522
73.1333
236.985
693.561
888.304
12.6848
257.818
1008.64
506.943
55.5923
292.555
827.95
501.824
957.38
388.242
69.0237
380.865
33.4428
539.006
21.044
530.805
150.781
1786.39
1107.92
275.13
600.411
86.2345
27.8057
376.926
174.06
149.271
780.546
1155.92
212.068
124.16
231.312
36.525
-27.7503
555.097
266.971
164.253
299.803
526.883
521.907
36.2797
131.125
285.805
722.699
919.813
257.58
80.1511
377.579
68.9626
1402.21
70.8344
912.905
794.551
851.124
43.6546
73.9187
628.841
298.291
14.143
225.362
438.156
463.498
30.7988
305.791
1168.64
25.9269
296.377
1235.57
0.0596397
112.369
486.265
918.964
73.0318
69.4243
411.925
446.421
1047.55
118.376
134.34
2271.49
697.095
8.6229
36.3565
77.4919
30.7134
1034.71
183.413
98.8896
36.2389
479.516
172.524
151.801
193.765
-2.36871
31.4106
939.508
88.6234
295.982
-18.0773
451.792
515.339
310.341
833.977
34.5308
229.129
249.231
888.201
40.2178
58.6072
779.076
232.699
243.161
781.827
610.755
174.048
95.5434
286.533
603.458
224.056
368.471
763.269
391.953
350.019
281.883
482.556
90.2209
75.0264
-34.9626
896.274
141.845
99.612
111.564
593.287
153.734
10.467
1046.93
253.254
772.726
390.325
42.0536
209.855
430.872
1333.97
180.797
127.652
143.121
59.5162
401.223
990.8
415.771
1603.87
48.0121
200.366
589.676
-1.36852
633.141
205.874
459.498
309.193
1023.15
120.689
-12.1192
263.753
1021.23
214.702
293.861
200.043
102.98
1036.78
-38.5085
1190.24
36.5804
238.413
98.5504
80.4574
28.3607
86.8333
754.511
1217.9
981.486
116.9
472.961
194.948
295.081
138.837
251.824
353.765
92.9005
657.557
50.9968
1119.76
1039.48
2665.12
681.773
95.9735
20.347
245.813
-18.3114
153.383
218.541
-35.1779
442.724
514.35
790.609
448.31
240.224
1067.86
990.217
2128.97
725.962
386.605
0.281159
250.82
415.491
405.037
129.082
486.603
493.814
82.4084
61.4657
761.169
-5.1505
308.148
1011.04
791.217
7.05292
695.652
23.342
93.6555
234.529
727.078
-17.2203
696.112
1043.42
591.223
168.288
989.912
361.315
652.41
908.869
221.437
173.286
24.9139
68.2965
308.375
433.934
926.392
831.025
269.083
60.2451
109.258
198.711
440.33
787.99
486.055
118.009
688.647
65.6761
943.555
102.704
512.013
492.825
320.775
-19.333
165.044
534.051
239.133
538.606
532.89
870.295
1274.59
30.161
1313.47
361.259
467.274
287.202
133.573
613.106
636.303
216.6
177.618
114.379
414.737
426.51
-26.9107
129.833
17.1215
71.8254
941.3
4.57229
166.751
475.85
927.387
149.106
181.418
2024.88
13.3342
8.18803
631.106
273.342
1067.89
163.665
325.374
556.438
168.011
169.172
621.896
1002.57
579.438
7.46849
14.9035
175.037
506.997
1339.47
12.9783
272.798
3.38053
201.918
48.6317
17.2848
-16.0197
824.794
198.173
116.599
357.172
290.353
564.344
101.826
1607.21
57.8566
10.7194
1125.15
161.866
22.5335
1029.02
56.9208
116.189
927.229
177.234
496.388
388.877
164.288
78.9111
18.3533
597.402
1299.12
1002.94
676.221
118.495
530.07
926.938
99.7548
30.4297
534.965
327.714
480.169
290.824
49.4355
12.208
-5.59473
85.0314
174.836
22.77
1302.17
33.1815
47.0907
550.747
347.922
919.227
921.99
423.16
45.276
148.523
1188.96
707.441
74.5193
935.533
833.582
48.0608
588.409
168.936
501.048
842.402
8.67953
29.6313
422.498
752.941
1323.98
211.392
342.944
43.5082
192.649
800.461
95.5243
873.612
1198.4
579.638
1050.31
343.019
741.285
673.105
31.0096
1316.07
217.016
727.951
519.434
573.154
965.419
141.117
854.634
39.2802
1290.24
969.564
1062.54
126.427
1231.35
68.3665
4030.75
944.923
372.884
-4.34048
200.651
1000
10.0255
1372.54
112.671
487.433
260.25
698.591
124.32
147.807
1105.81
249.253
426.149
1134.63
400.602
354.799
-16.3243
314.206
-20.7348
216.181
344.97
7.46694
171.513
435.904
193.046
323.137
103.74
420.283
14.9724
1200.62
867.586
677.4
32.1744
603.791
747.562
314.489
503.716
338.966
1.8401
901.434
122.856
242.909
495.791
268.264
308.789
-21.7152
44.7314
178.55
658.879
372.521
116.253
495.322
158.518
366.643
804.497
1109.7
911.407
202.918
163.868
354.158
562.057
175.887
598.882
509.379
111.456
300.542
734.18
1394.48
246.796
10.9725
29.6524
249.872
278.522
207.862
268.829
205.492
600.207
1049.18
86.5586
50.572
901.337
1351.95
580.086
121.324
1009.98
94.7613
605.229
332.557
141.951
134.032
1267.28
531.46
226.635
266.367
497.764
820.602
348.051
375.522
137.504
562.265
1164.65
166.948
92.528
446.025
518.683
55.4192
824.349
869.964
188.351
578.457
1332.66
125.175
175.737
427.683
123.421
305.783
241.438
104.657
109.845
929.966
169.111
707.379
344.581
84.7413
-11.6022
38.1911
-19.6511
227.46
80.866
-4.05347
117.514
41.4685
338.978
512.84
1861.25
900.023
32.6607
538.775
733.121
434.34
556.971
589.953
145.156
67.4186
50.8702
64.6348
40.0278
342.894
295.412
7.14251
17.6997
430.601
-11.6223
210.3
312.589
384.418
78.6577
79.5409
-20.5502
68.4948
154.698
178.511
-30.3607
907.651
995.943
193.347
29.2028
202.674
1066.91
264.303
232.309
795.486
30.6565
410.364
778.602
1431.87
586.213
536.376
43.0488
65.9023
10.652
256.873
1990.2
173.069
540.459
635.535
256.923
205.902
1.43819
45.6092
-24.2534
88.8168
780.432
479.266
150.526
184.201
728.375
159.959
290.622
204.244
836.806
490.252
307.364
328.759
124.355
19.2331
537.751
1276.75
143.767
37.7966
23.8954
150.267
906.857
492.525
917.884
5.382
222.98
52.2743
1462.81
-44.4537
438.562
285.895
1293.38
8.93876
656.697
254.627
336.379
40.3562
944.237
115.69
117.356
94.6346
3.79865
1598.8
593.077
74.7651
64.7623
1083.79
89.3061
572.949
144.959
300.64
26.1069
249.753
320.748
898.785
88.3556
37.7112
330.341
202.769
215.64
281.662
828.732
1510.05
2859.14
1174.19
32.0713
425.712
807.689
349.047
1308.61
293.644
1102.24
36.6015
36.6892
436.239
232.445
136.029
687.109
77.3593
609.326
216.128
167.311
38.3055
-20.6555
198.488
185.257
197.832
436.291
869.782
219.958
115.738
680.459
1230.68
736.236
98.9928
139.302
778.898
74.8033
311.933
98.6705
52.1801
5.34862
307.295
416.394
1129.97
744.753
17.8659
614.204
1742.74
443.338
138.313
188.799
637.088
53.3207
633.639
406.195
488.23
73.4953
761.97
-26.3644
155.797
1013.13
348.051
186.229
39.4001
293.207
-9.21377
692.229
565.165
346.462
506.395
900.497
29.3554
232.585
106.434
119.515
891.788
500.686
84.0162
472.694
-11.5348
555.873
41.6588
99.7701
48.4783
841.799
17.5764
327.051
43.802
855.122
573.159
606.646
26.4759
-0.228379
83.6786
469.451
1019.44
3772.12
235.06
79.6285
1514.61
156.978
26.6105
329.458
180.764
-0.664931
860.149
5.89259
1054.14
114.576
442.22
975.461
98.9717
589.29
402.49
10.2623
93.3254
11.2342
438.936
237.626
41.4644
61.7911
22.7863
115.19
23.0398
979.093
269.93
3674.2
182.099
81.6093
320.09
-3.14469
402.142
374.503
373.214
-14.4307
5.68184
128.318
240.552
192.972
226.846
353.829
180.304
691.476
446.338
383.591
245.628
841.398
-4.87299
605.979
1257.73
151.554
1258.94
1921.55
9.12565
785.343
48.7277
88.8168
417.422
-2.3226
234.801
89.3181
121.694
343.617
46.9935
316.688
72.1873
317.837
73.1061
701.698
148.544
940.761
-5.15183
139.195
-9.95467
-16.5801
25.4448
389.388
329.896
56.7904
220.362
1174.37
678.934
215.772
287.343
96.0967
548.051
91.7885
588.294
54.0725
-34.5526
627.445
49.612
46.3977
48.1446
1487.74
132.726
39.9764
422.825
1071.81
-23.5253
383.529
1012.5
741.836
-13.392
380.787
178.009
848.863
6.37106
883.684
619.826
119.8
1192.96
855.967
194.809
-44.1307
406.877
29.5075
377.66
1048.01
162.269
37.731
9.9966
971.903
249.011
819.664
200.57
71.3711
73.7874
303.596
-17.3002
21.686
539.491
512.017
375.758
156.792
138.881
306.96
15.3887
192.761
1285.92
575.022
961.825
382.019
218.541
189.71
345.273
-1.0179
14.7451
268.4
360.164
11.9542
679.376
19.288
39.6365
123.137
699.266
74.3083
795.539
479.71
143.925
412.593
1241.1
426.215
-23.4451
7.85698
1459.45
820.464
190.134
87.4162
682.112
557.514
70.0129
75.2209
1075.65
1039.18
955.083
814.865
31.4254
17.7586
709.893
1609.81
22.8935
745.498
191.102
1316.15
360.651
361.759
173.443
849.267
1124.91
162.668
223.617
79.5245
528.804
795.696
80.2748
0.561785
1487.93
634.316
562.891
93.6466
811.554
1382.09
245.133
129.256
107.132
875.315
162.296
193.778
656.15
579.262
1544.74
-6.20654
182.071
-12.1242
868.775
-32.2772
129.371
463.463
2.9707
121.141
399.699
564.705
315.362
115.142
48.685
723.226
252.632
28.9973
549.317
1348.15
374.359
954.073
89.374
271.468
9.03765
1025.74
413.455
607.038
115.156
833.304
302.23
117.772
192.755
687.73
598.179
-20.6425
352.235
684.783
63.2282
573.324
439.589
275.12
175.681
14.8985
8.34316
359.343
259.594
26.6437
334.683
-31.9866
1398.3
289.232
450.912
350.211
115.667
30.6819
934.137
-7.3397
480.46
291.921
679.483
498.262
823.112
2.8189
469.761
487.458
138.294
472.661
412.027
423.849
164.601
472.694
200.235
328.391
6.06682
289.462
18.4933
476.421
193.372
263.885
145.013
56.9204
757.67
115.887
6.94456
860.435
436.429
42.1643
123.638
128.932
288.905
416.514
780.413
799.27
260.856
651.732
309.595
155.17
489.984
683.369
850.778
1100.34
57.4053
1.52031
105.781
871.007
-12.2265
432.531
446.018
195.308
891.675
1062.83
404.745
858.62
85.2051
127.988
193.859
311.159
962.424
-24.0479
210.92
369.666
-20.9904
392.283
32.6729
363.887
162.262
104.638
1049.75
191.717
892.115
23.3705
216.189
1630.38
167.656
365.527
360.721
824.22
577.606
363.514
663.729
229.918
208.147
82.401
430.288
439.281
321.12
107.55
1019.72
386.234
387.686
1.43819
724.021
1191.66
925.791
692.266
8.31637
-13.6131
17.4673
532.115
244.292
74.9333
1153.52
439.652
576.136
617.234
114.811
46.8315
241.1
918.186
214.506
305.984
1024.58
272.055
754.781
502.591
67.2757
423.184
-5.86239
677.441
848.023
935.376
162.631
525.706
636.716
661.122
721.868
778.961
597.884
875.334
281.629
40.8608
204.537
721.101
257.939
672.372
215.405
728.034
733.534
55.0096
365.56
1361.14
725.213
380.791
309.886
45.5819
71.4379
-4.17961
956.417
60.8549
12.533
666.142
755.06
225.335
516.165
91.9502
-7.97787
301.631
795.022
-4.77531
209.418
853.673
407.079
139.78
-15.12
412.544
68.0926
-26.9746
11.0049
126.271
124.385
223.059
924.071
892.754
230.507
423.105
108.456
17.2636
207.092
629.057
819.167
522.477
98.9001
50.9959
74.695
176.472
44.6609
60.3993
762.455
769.516
558.901
17.7228
-0.247405
4.15648
468.86
313.679
25.3265
13.6658
92.1104
541.3
604.772
134.278
722.45
104.897
637.481
176.634
682.962
0.917731
206.508
438.088
500.749
342.577
518.096
439.741
1302.43
182.055
-8.45382
243.364
212.965
231.387
1499.26
543.375
557.101
76.7916
238.566
384.74
8.6682
205.157
109.93
123.623
282.598
204.166
29.1125
706.614
102.452
974.602
830.773
147.718
39.2321
347.957
366.07
-0.662058
-10.2477
293.216
217.336
327.696
25.2431
294.156
44.1244
103.037
547.795
340.536
881.693
65.937
321.528
36.4864
136.996
873.127
365.161
1802.64
68.6304
227.875
799.044
199.152
1090.4
302.417
69.4499
26.9726
824.094
188.832
229.237
512.857
710.151
532.377
734.605
285.831
722.313
49.3919
1136.18
196.757
604.669
192.923
90.8176
409.058
71.5298
1281.39
745.283
45.7239
116.775
1273.02
88.9842
83.1964
85.2785
92.0462
151.386
140.655
524.074
1108.08
114.155
90.6461
-6.4955
165.388
277.876
1.28972
137.093
-23.2809
123.27
341.141
725.832
578.309
-0.67373
776.386
304.21
975.034
88.9053
-5.66293
97.2883
-2.14947
1311.03
40.8627
113.33
723.605
28.8028
52.0199
131.358
184.951
57.8241
93.3706
1110.07
229.797
24.2035
939.745
418.422
593.785
648.153
642.752
86.5586
460.992
139.68
447.412
102.934
1245.89
1005.89
1384.84
1623.36
619.289
371.27
150.898
922.447
5.49471
315.093
79.337
85.4694
475.773
482.984
96.2857
25.0597
5.66695
150.082
592.904
402.921
447.468
61.0414
37.8783
113.389
80.7852
1140.88
163.44
-19.0083
5.30546
608.781
1845.23
958.077
337.777
260.904
5.96552
299.493
126.526
9.3978
60.6686
934.931
1416.14
94.6381
218.887
746.177
262.841
171.342
471.308
172.775
200.899
140.178
10.2236
687.117
284.81
263.286
928.335
438.79
597.767
19.6871
831.395
185.179
233.825
8.38823
7.11838
142.419
1495.91
57.7159
99.5604
224.835
4.6203
585.26
40.1855
1410.33
24.6778
79.7353
191.629
1.49844
131.655
-3.23403
31.2748
348.863
527.607
1075.3
43.1642
285.955
958.848
347.225
169.185
1228.34
475.972
335.295
82.1835
991.014
96.4636
481.851
641.622
1404.97
160.898
492.547
865.105
721.356
619.279
265.462
1190.54
241.461
87.8075
147.999
290.832
48.6979
29.8961
131.933
364.568
136.317
303.459
884.192
1354.47
543.385
36.0254
261.342
56.4268
65.1148
408.953
308.446
337.204
88.3308
-8.23394
70.9751
1092.06
124.397
496.672
141.407
123.845
924.613
1362.44
42.6699
715.091
933.045
-12.7214
274.559
1268.11
905.374
42.7162
263.818
284.59
1132.25
21.044
467.792
545.783
75.4073
193.885
908.675
279.644
388.275
-5.98002
126.526
519.815
1021.91
164.612
-17.4183
493.118
798.124
45.9124
293.85
165.216
283.456
109.497
717.324
489.505
237.629
199.504
477.222
67.4186
-31.5887
130.227
63.9765
101.14
866.765
378.208
735.467
113.884
548.119
850.448
796.468
226.997
425.711
162.042
212.321
137.637
498.566
373.968
421.98
134.083
376.312
465.372
673.603
-17.6488
625.628
51.1616
318.516
75.8444
1008.92
507.815
666.158
749.71
651.806
2189.22
398.584
588.583
101.142
158.548
-17.9915
1166.32
499.23
215.745
15.1684
136.561
393.118
390.437
799.982
274.349
759.817
569.221
158.847
34.3339
0.542298
1039.99
62.5075
530.503
398.275
47.972
108.713
572.388
264.736
637.162
183.004
316.611
825.451
-8.03222
558.787
523.335
45.4917
542.895
34.0197
857.443
186.615
145.759
18.8013
390.374
29.2076
977.589
870.089
197.032
30.8092
61.8035
588.294
120.995
202.032
42.1157
759.213
281.802
222.56
1495.68
207.44
395.156
187.074
249.872
12.082
1624.16
55.9283
-4.02171
588.808
1474.8
104.073
3627.7
177.896
100.384
769.874
31.3775
743.91
283.402
907.895
575.543
111.966
347.675
131.591
1483.49
-15.12
69.5902
279.862
220.402
554.484
676.013
797.186
1609.87
126.415
202.556
81.2836
440.402
-7.92988
702.535
1241.58
126.807
42.7162
621.765
21.0109
104.68
583.145
5.30546
521.42
299.56
441.555
101.644
1269.6
268.4
299.493
49.4355
208.985
23.1872
-14.7114
235.827
270.105
636.954
495.973
1037.85
828.636
3265.09
289.408
913.588
200.886
1163.35
595.576
514.347
414.121
-12.8481
300.767
1584.26
556.856
149.865
328.908
-2.56486
134.579
1009.08
342.52
-0.982105
301.347
61.834
71.6192
696.772
120.175
830.158
94.0008
587.455
208.572
148.881
153.738
315.872
309.536
450.25
998.502
13.7219
214.457
495.071
-2.6563
451.34
-39.0804
284.918
267.916
36.2787
131.128
80.6687
278.262
462.525
148.445
1731.04
136.933
751.443
971.893
11.9936
478.542
530.588
127.612
110.324
443.718
369.823
561.975
948.387
167.528
17.6867
351.83
703.317
546.59
35.4872
330.499
213.785
414.139
30.9578
61.0904
1.89157
293.152
124.355
1376.06
1122.55
11.1381
1114.06
8.83438
2042.26
377.029
331.519
445.673
400.642
72.8484
601.541
84.1334
118.075
700.069
398.456
90.479
476.043
85.3704
-14.7197
316.286
111.343
603.715
1636.12
-31.2144
17.3014
-24.1357
468.511
1194.77
602.734
286.667
238.746
1313.83
183.946
446.45
383.903
279.088
504.931
123.254
767.712
531.528
1114.33
76.4047
20.0477
93.3188
356.563
7.58604
121.089
312.331
969.796
711.165
1356.75
-16.4359
-7.58773
56.5527
123.735
11.2782
-1.13997
228.865
74.4615
280.835
27.2217
721.609
847.066
456.839
99.3199
612.026
48.4435
918.173
22.9592
901.94
741.546
292.641
610.066
-12.0365
75.0233
643.373
59.2964
613.342
348.831
909.533
60.4894
679.236
82.2958
207.202
368.824
1726.9
253.691
113.864
60.1433
795.897
25.965
297.644
778.358
314.13
1026.83
615.531
286.077
-42.598
543.185
966.966
-14.641
341.052
410.331
0.999278
329.02
226.394
555.142
605.528
74.4851
102.173
151.024
99.198
264.493
294.855
272.876
563.854
-23.0138
43.8118
540.428
48.7705
42.0817
-7.3397
366.142
134.93
52.0402
2242.45
380.195
7.89329
719.012
291.967
417.491
-15.2602
80.8948
16.5499
438.961
197.206
446.472
2699.51
85.9596
609.415
-9.72815
40.0652
480.725
665.321
1599.28
350.998
264.524
87.7758
-2.42577
198.89
70.9861
411.64
8.4311
26.1864
53.9694
875.487
958.12
-15.9489
16.4232
1843.7
251.978
164.253
380.388
425.683
53.3904
55.0203
858.581
981.951
1149.75
59.2793
760.517
855.407
33.2994
102.092
-9.3805
65.997
402.544
613.055
309.168
11.5419
-3.19708
1114.03
1216.33
330.864
1083.53
55.3724
3474.99
657.422
23.0922
70.1542
62.1619
1354.17
1137.25
103.349
875.114
139.563
529.158
149.869
954.764
1115.15
686.808
-5.9915
121.76
600.011
332.991
13.2443
35.5493
379.688
163.793
208.75
341.307
187.583
443.908
1247.69
105.579
936.788
-9.26088
43.1055
326.908
552.401
75.5633
28.6533
6.85918
258.501
373.602
65.7341
14.9632
542.578
515.839
663.934
452.644
796.623
549.62
55.3456
574.97
940.941
1122.83
466.228
518.434
102.747
426.309
58.8699
416.16
113.014
14.9418
1039.39
59.2063
58.452
79.3759
485.067
491.229
28.8886
1034.77
488.7
712.788
570.38
30.8699
1648.59
220.175
389.717
686.657
74.0879
95.0873
1499.11
106.006
479.279
21.0329
291.327
1305.32
136.679
52.7236
116.818
104.21
775.624
221.837
296.147
370.043
307.503
675.363
1055.1
127.003
750.698
610.706
277.759
524.351
1109.02
1823.86
293.961
257.057
175.845
438.961
23.6382
225.317
300.295
55.2041
170.948
49.069
149.567
264.953
-36.5177
511.648
219.964
-1.32669
733.041
1210.34
-4.29983
129.55
380.207
199.871
144.253
185.154
236.431
424.011
443.081
65.953
-13.5618
90.3288
211.105
8.41277
218.064
260.753
731.832
246.686
123.335
420.624
38.9216
-22.8667
26.2268
952.43
205.767
97.6863
350.748
88.6322
96.4075
-16.8021
1622.1
366.467
277.836
492.504
-42.5001
-8.55659
315.935
39.0453
223.289
210.457
65.652
518.124
21.2861
131.128
-1.00966
152.27
178.55
381.725
146.464
212.764
525.82
10.8263
108.756
482.203
727.393
397.913
154.193
489.955
428.886
-12.0638
574.351
33.9489
68.1581
318.137
11.4176
147.47
1442.76
612.487
375.974
163.881
91.1742
182.29
732.466
640.878
433.261
1015.72
983.796
250
271.599
314.027
1035.99
113.836
307.253
154.092
137.654
22.6936
513.017
581.934
15.3993
-31.9866
135.182
90.5814
53.6102
361.455
237.481
-14.2842
75.6594
104.992
302.577
217.548
870.265
31.8561
209.093
831.845
24.7599
334.828
569.916
52.0865
552.424
209.628
200.835
228.319
242.184
387.641
477.162
577.642
936.786
984.293
125.906
929.179
261.205
-17.777
16.8941
8.19471
862.618
129.592
1431.23
114.557
82.2305
94.923
12.1792
174.238
23.9843
114.616
-5.1505
954.817
712.506
1272.05
199.025
769.864
394.407
111.779
61.7964
911.067
1243.42
101.458
-7.55623
17.8131
306.656
728.658
25.1959
173.854
0.891962
44.5997
1049.47
139.086
226.382
120.175
348.523
498.799
645.551
251.676
57.0521
93.7678
53.5023
36.6318
71.689
660.275
-16.0529
515.686
10.4622
592.48
482.197
-14.9329
442.951
1113.14
42.0939
789.066
647.453
27.7417
0.393394
27.5186
397.428
402.866
25.4895
23.238
347.357
1277.35
1044.55
88.5823
781.18
362.387
746.925
1138.5
1240.43
640.814
36.0496
823.203
110.234
46.4569
219.566
28.928
198.377
55.4268
0.907713
129.346
842.41
131.982
840.248
78.0566
162.937
53.3362
347.017
181.317
34.0745
871.25
565.613
672.55
164.884
561.388
527.767
258.652
314.006
58.3689
682.934
5445.08
137.073
945
1642.2
258.037
94.6976
54.4086
495.322
83.5555
1208.1
341.603
52.7287
109.307
1045.31
608.094
778.511
16.9842
101.77
936.982
33.0119
854.329
845.687
553.96
71.5704
49.3301
338.89
208.245
338.11
1707.17
802.382
447.47
182.669
153.088
103.922
177.848
48.2356
845.064
111.628
972.273
1489.4
333.49
750.045
435.63
716.098
544.876
74.0617
534.516
6.72121
330.085
126.189
836.97
799.701
759.705
411.117
595.998
130.163
-3.59157
95.1438
453.284
630.083
941.726
166.162
13.3188
736.121
200.1
155.944
65.3246
15.3025
151.483
785.663
1954.36
167.941
755.678
10.2265
523.273
1031.08
1401.44
1794.44
86.2345
553.548
650.848
416.324
27.8057
51.9221
103.313
181.556
314.189
825.524
264.193
70.836
113.246
684.395
791.709
681.495
290.432
1075.98
46.587
572.785
714.896
166.801
43.3498
161.066
287.235
577.167
122.741
288.074
43.9874
237.367
799.84
44.8707
45.069
96.8293
91.9167
342.492
118.628
110.236
153.054
1698.06
111.197
546.565
224.513
12.2411
43.9654
404.743
10.9788
15.8728
270.748
252.372
480.824
620.505
942.467
5.34031
580.752
259.785
458.385
204.965
135.434
145.872
148.744
34.7797
814.284
904.973
35.4903
663.862
135.421
410.084
10.8497
190.098
82.1852
823.794
244.536
257.702
153.534
813.074
278.791
488.174
517.525
321.296
1185.86
54.749
514.746
73.5581
3.15239
92.5756
1091.29
544.945
704.409
58.0621
76.6372
256.756
623.232
583.358
110.6
4.02099
490.574
18.4945
606.244
234.485
1088.86
161.164
90.9427
241.861
22.1357
24.8332
236.646
252.415
1038.52
158.416
379.643
160.752
616.628
700.227
519.639
22.7437
405.409
163.563
-19.7906
-16.9073
82.2958
1225.36
941.836
1043.49
291.367
650.517
1188.85
304.892
117.794
175.83
-8.74934
130.471
256.588
171.378
141.774
224.594
346.429
2149.5
84.6845
56.1942
515.279
28.8598
14.1177
194.413
241.614
503.308
12.7509
891.574
442.186
-16.4484
548.074
546.326
405.205
191.027
629.936
647.179
393.314
40.7045
126.259
483.554
381.288
-11.0878
454.223
846.644
9.13035
879.334
64.6631
479.374
16.4412
15.3887
284.59
37.1646
423.249
370.34
204.703
337.777
-4.76603
271.492
435.192
262.713
248.893
889.017
-5.59473
990.205
858.603
501.944
271.979
774.924
104.897
52.0953
463.366
270.667
330.753
62.2178
402.547
81.4381
454.733
149.878
-14.7221
214.56
223.686
59.9101
458.219
951.335
314.489
1063.43
23.9291
501.268
-17.2445
61.834
219.67
721.135
610.892
1460.2
338.204
1119.37
8.32637
1450.59
46.006
159.611
878.087
300.325
1340.77
2.19183
85.4248
777.427
161.445
94.2651
369.251
665.218
96.4591
206.819
1844.02
677.402
350.534
1035.38
721.146
125.956
716.203
709.679
142.555
144.245
158.548
75.6178
469.245
24.5899
864.12
24.1174
74.5268
658.429
59.7254
723.391
362.43
214.464
576.718
185.084
1006.97
176.705
492.242
153.553
169.329
60.1119
114.289
276.608
127.454
57.0196
1297.52
442.772
51.8196
69.2341
1020.35
227.273
-13.6544
168.981
18.2732
978.604
359.63
153.266
179.67
667.134
771.916
989.515
205.315
21.7687
304.123
847.108
138.954
749.195
210.669
515.122
891.102
9.63605
290.544
547.662
568.069
144.297
443.267
516.527
-4.88269
-17.2196
669.33
356.494
1362.17
17.6736
-6.05694
509.091
2235.93
2064.56
540.898
3104.59
-11.6764
8.80328
254.058
1054.56
71.7047
605.578
427.377
59.2452
203.302
83.3528
706.452
360.251
142.338
13.4491
299.956
674.365
497.36
617.753
82.5051
1098.24
84.8471
14.1127
572.672
741.712
1045.79
-0.67373
365.965
231.121
88.6004
176.986
267.951
-24.526
44.7022
407.727
207.655
278.248
191.37
-26.6909
239.299
762.473
280.777
628.973
605.164
1213.36
242.974
255.379
325.814
15.3441
483.481
80.4959
94.4522
201.524
1.38399
47.9097
882.318
469.909
196.683
253.846
5.82703
59.4926
-14.0194
1502.87
75.2124
49.8621
824.35
179.385
94.4116
-29.9403
497.48
1141.46
10.0691
29.982
218.832
-23.9658
14.0633
374.184
822.915
839.194
7.07087
369.587
230.242
718.077
2057.41
-22.0596
55.9316
968.167
558.916
245.255
596.361
656.266
500.018
461.73
297.066
745.906
201.224
51.1472
507.567
599.149
684.273
480.696
93.6528
47.1501
66.51
76.3934
187.029
765.828
987.903
175.205
338.004
792.988
805.788
-0.927604
248.56
719.288
817.926
138.247
12.1364
314.833
425.818
562.455
571.537
133.61
50.6643
1003.65
245.977
-30.3607
135.536
731.7
144.621
61.062
106.512
948.552
872.003
923.974
906.973
838.379
189.224
88.9455
336.358
237.637
274.007
833.905
322.649
280.518
537.799
152.549
645.334
531.089
62.0712
65.7682
614.448
164.482
289.238
676.293
506.107
772.117
111.39
21.9941
159.838
1020.73
929.417
131.326
174.259
62.817
511.638
510.544
70.0066
109.188
530.341
940.127
11.1381
1179.65
499.013
504.439
646.085
633.776
10.8899
6.15131
474.836
336.403
1325.07
543.696
112.031
21.5824
609.172
160.506
682.666
1.71059
1256.32
888.291
143.632
327.669
170.038
6.78643
12.2122
234.611
119.06
137.889
151.381
93.764
937.602
53.5705
1058.17
75.4852
708.652
9.98122
1044.37
950.111
414.005
606.922
-28.9304
153.307
19.6269
45.1933
86.8988
76.3828
1057.15
166.211
256.475
14.6598
984.506
833.246
123.529
19.5782
447.247
8.00182
121.521
3.47455
22.4366
47.2032
1321.19
140.466
281.859
458.271
10.7543
459.006
319.649
215.15
-17.3482
333.49
13.5366
561.193
824.794
200.048
109.103
70.4395
698.899
538.107
510.372
232.584
71.9121
1051.76
651.946
651.935
1367.18
112.359
497.721
27.8727
92.7632
184.162
97.5857
589.154
23.8228
1045.74
313.276
499.639
79.2605
55.6811
476.682
87.4541
592.825
295.812
679.561
193.458
304.455
505.75
289.015
899.895
707.233
207.111
13.1459
158.12
-40.9483
526.307
232.623
164.689
-4.40246
626.873
18.6902
67.0879
909.22
47.3234
227.564
27.1547
103.434
216.948
1136.06
102.696
430.014
674.616
285.128
1071.01
649.099
284.798
975.698
270.699
471.283
44.9674
21.0194
421.285
125.797
111.442
187.958
18.8052
272.055
396.031
184.472
185.85
-6.40443
9.06028
556.873
444.715
1019.55
217.317
719.725
164.549
757.516
41.1747
80.8949
72.4962
298.102
187.349
53.6005
139.43
270.521
1142.03
225.115
153.849
359.575
754.813
42.8588
517.352
438.533
785.969
178.856
308.726
-4.19667
1027.46
-2.45841
-9.08381
-12.1242
16.0745
655.505
45.0382
204.842
31.0817
4.94847
-10.7219
813.6
234.869
697.672
57.0461
235.969
1157.9
899.185
779.827
11.9362
-34.1871
99.4987
550.394
-39.6273
85.8744
99.9465
115.479
890.022
1020.33
552.194
645.184
629.393
130.911
848.9
262.721
329.808
506.747
435.783
4973.28
643.863
-37.8489
336.85
382.215
261.342
894.134
10.7668
27.2101
-1.4673
38.5803
48.5982
509.996
476.639
42.3658
24.1234
501.725
-40.5211
656.62
-2.76635
376.602
4.84173
249.013
319.525
1662.8
453.658
751.508
59.2335
49.2754
482.147
47.521
104.321
266.738
263.736
90.6018
167.004
119.433
55.7296
263.059
55.6933
846.484
195.482
621.963
118.093
460.111
-22.7274
-0.38966
8.71446
98.0831
1087.34
464.07
748.461
856.731
97.4492
118.953
711.506
198.186
354.063
760.852
-0.576314
43.5972
479.197
135.492
543.395
888.579
274.503
1339.29
325.823
759.874
970.776
1315.84
306.056
880.707
482.138
110.525
182.344
816.146
486.725
227.319
-5.67532
86.5046
220.096
239.945
403.953
487.572
16.017
283.458
408.171
881.415
4.56187
558.789
-15.7748
24.0528
526.888
211.694
100.207
234.93
69.2837
1627.55
491.089
992.281
573.095
800.62
262.315
193.339
1138.84
114.444
1360.51
960.271
150.58
18.9677
536.159
886.188
82.023
1501.76
88.1906
605.325
265.063
692.91
383.735
90.4975
129.19
678.383
216.49
191.172
199.449
838.374
819.459
805.828
1318.69
788.876
2.73646
191.666
332.025
498.034
92.5756
469.099
675.567
238.744
789.927
468.621
18.3275
961.496
237.342
26.7424
44.8141
326.778
54.3318
117.599
171.991
140.908
552.199
438.589
150.07
49.2447
336.456
979.768
459.306
37.7446
162.629
1050.93
357.834
169.562
735.408
324.875
431.153
92.3995
515.317
297.731
156.031
79.821
101.865
487.862
318.275
875.089
1115.35
41.8728
94.3668
47.7365
243.043
135.842
-14.1445
1021.43
384.631
256.607
1037.42
-52.8415
518.635
550.881
270.284
-21.6419
107.027
196.299
1025.52
-9.49782
26.8632
449.038
112.205
514.843
630.395
1239.45
834.812
131.341
-1.17529
35.6042
900.623
-3.98811
531.306
166.162
969.093
121.427
374.388
140.865
573.148
560.775
865.528
167.941
545.783
215.962
24.1155
35.2494
982.974
191.182
540.43
980.418
218.96
-19.2924
509.985
155.319
278.582
666.228
429.111
505.619
1658.85
945.001
143.347
184.019
291.911
823.089
60.8234
720.851
194.855
1420.81
83.3754
553.522
2144.19
708.337
803.047
381.619
475.031
2066.72
24.3527
393.959
78.3307
313.204
-20.6678
322.637
1055.97
620.867
1222.72
356.137
162.198
112.759
342.105
931.885
977.887
381.039
512.712
1235.28
639.618
-30.0602
222.022
261.167
1308.96
762.829
478.787
177.667
1401.75
703.085
1601.73
159.421
657.739
1033.74
1027.64
855.302
1345.33
20.1788
-4.99055
1118.57
-13.009
427.289
64.454
212.59
655.428
38.9068
21.2154
-18.1984
-23.1259
378.441
631.702
743.975
-0.753738
976.406
75.7603
379.228
292.847
1300.58
190.501
340.974
190.143
613.331
363.033
233.791
863.59
541.197
37.2411
333.55
460.188
501.53
23.0127
35.6378
248.414
-5.15183
-3.23403
25.6526
1074.83
893.137
1305.81
365.504
-12.55
156.644
808.923
191.677
701.156
907.659
673.309
208.845
533.946
12.8431
289.661
388.818
17.0824
454.216
72.6346
813.518
173.707
189.009
944.197
19.9011
822.556
742.968
838.927
211.476
162.77
183.631
445.939
696.027
149.051
408.056
108.556
42.7359
-15.4741
123.594
148.898
444.358
23.8853
475.112
476.42
310.32
65.4648
541.855
116.818
81.7212
22.2493
394.903
1649.89
302.421
22.5335
73.9408
0.15656
29.1823
528.247
7.89329
45.9224
302.969
1503.2
586.195
1.44867
56.6181
603.182
1082.89
423.968
447.611
15.4218
360.265
232.303
491.695
629.158
23.7691
249.83
211.796
377.652
11.0058
31.4695
789.614
80.9702
570.892
444.862
401
38.9769
5.98292
461.394
837.33
407.526
21.8239
50.552
-37.2109
222.056
1037.03
330.094
161.11
23.4353
372.248
284.504
679.245
477.453
79.6027
667.157
847.483
72.7085
161.117
287.03
207.019
180.461
308.177
831.24
35.9222
939.932
403.399
400.675
1387.41
141.025
343.468
630.976
145.297
62.9262
155.129
63.7789
1171.86
870.663
81.7852
137.329
75.2175
815.83
763.264
512.444
948.237
72.9254
585.763
389.439
32.7454
341.296
12.5373
216.139
48.0121
122.652
25.5819
257.253
470.117
110.518
116.544
189.192
1151.43
1622.07
1699.29
272.798
584.227
642.711
24.781
17.8397
37.8881
145.402
219.138
32.1088
632.187
430.298
325.848
451.125
1250.71
1031.43
965.189
181.351
827.534
798.112
375.21
-37.281
70.8272
261.944
264.639
717.5
1062.28
133.488
1560.81
10.5197
628.241
157.866
4.6043
693.157
163.452
174.631
683.676
74.0522
-18.7132
85.0314
97.7326
297.671
76.7862
185.831
904.101
72.1322
17.2273
451.207
212.143
117.689
598.68
435.992
802.053
-63.4479
542.522
429.834
37.7395
732.7
463.841
349.76
406.319
23.3219
333.15
27.1289
544.975
13.1083
942.89
408.493
350.748
150.797
641.482
444.984
196.841
439.56
86.6815
1307.72
578.026
49.0435
-10.1526
335.148
19.0156
126.124
39.415
423.464
812.352
101.871
607.141
805.932
379.461
25.8676
124.082
803.92
523.174
-9.96268
777.863
408.488
628.939
101.928
-29.758
142.605
155.302
469.955
2.50571
-5.86688
-5.51274
476.015
-3.01241
-1.05396
683.539
645.221
387.295
290.36
133.722
228.778
22.4595
1325.94
124.809
58.1135
287.398
440.898
18.7205
168.012
700.794
696.141
1289.87
190.619
129.626
62.1855
738.191
524.384
1105.46
970.732
115.993
719.65
358.989
265.397
454.048
822.746
246.54
354.471
428.73
-53.5744
855.044
774.503
402.34
83.4532
137.889
211.351
105.008
534.677
404.021
1.20034
341.603
911.051
69.9513
64.2375
73.9127
142.154
156.602
410.054
19.6269
401.266
19.4324
691.076
159.469
621.609
1013.6
919.834
1314.34
167.952
940.622
790.201
213.35
713.746
185.48
519.468
47.6005
569.226
770.101
10.4283
842.962
23.8813
363.475
9.7885
1183.38
273.818
670.015
423.946
775.088
494.626
867.942
323.476
127.197
188.756
124.385
860.241
21.4669
15.1491
673.489
61.8411
-15.4261
540.802
25.9969
197.722
183.029
50.8002
164.53
1001.15
108.428
170.85
556.281
457.701
348.286
359.096
144.748
27.0931
550.728
941.125
89.5974
47.5614
915.508
166.819
570.415
255.42
703.056
713.714
-32.4108
952.265
239.652
195.838
93.6528
185.154
100.243
-21.0581
35.9808
432.532
193.882
71.1667
-18.4703
30.9016
28.7834
487.515
203.346
784.543
235.779
415.002
5.18846
229.528
31.4812
863.934
607.602
225.123
207.968
1790.03
769.239
750.177
259.451
680.351
432.064
402.075
731.36
-15.3682
292.958
-28.8932
228.326
163.319
155.607
398.184
1044.53
946.347
1262.11
219.35
383.21
693.035
-37.0879
944.475
273.924
419.198
31.8012
803.227
-46.1024
343.682
255.1
262.545
970.521
479.325
742.762
635.064
221.249
1283.74
426.149
1706.22
218.771
84.9337
144.845
282.347
369.071
810.26
1178.93
16.8373
242.727
196.023
138.698
199.449
23.155
174.781
517.222
15.8549
738.893
1.33811
-18.4254
721.857
715.703
48.3712
70.8066
674.424
391.646
993.055
764.628
617.61
612.1
572.114
80.6154
115.355
213.916
443.722
394.327
-2.12022
-1.4037
391.095
42.2237
836.915
-39.7734
778.735
430.667
129.574
951.343
50.2736
350.033
533.996
493.776
754.148
1.99167
668.991
702.054
101.683
-13.8823
581.316
326.753
1930.89
303.283
1581.94
169.444
59.8706
1567
602.219
624.416
13.0907
706.434
969.641
267.851
38.8738
200.431
590.749
173.261
256.952
788.504
598.8
144.71
1069.32
361.944
431.661
968.154
1000.51
623.539
150.634
71.9113
909.079
896.502
16.8635
1.44045
583.906
1005.44
549.302
659.284
419.365
266.514
174.02
4.05814
1105.38
899.981
350.16
514.643
330.265
111.015
917.274
42.8561
19.149
4037.08
188.923
400.14
646.58
791.554
-29.4377
153.368
456.72
107.061
1279.76
788.328
92.7641
481.256
718.066
6.0939
261.297
133.976
347.063
1802.41
882.308
951.005
79.9199
789.898
362.367
-1.61584
-22.5488
358.893
149.234
16.5128
17.6997
1403.24
-21.5968
280.732
99.3153
13.5231
365.063
-22.2539
350.397
71.512
656.474
632.39
315.872
32.174
625.089
894.404
220.764
465.372
163.857
317.035
192.247
192.719
525.3
61.9038
49.6074
476.684
341.944
284.942
237.032
321.97
191.1
213.954
782.767
6.5013
583.024
963.082
1712.61
-11.4531
42.3424
298.668
362.196
170.235
257.686
162.842
755.132
80.2485
57.7013
-1.0571
164.644
544.387
888.343
9.55363
331.57
1852.49
213.926
143.26
4083.52
162.621
21.8383
464.826
157.567
219.785
139.679
104.579
386.217
157.685
741.716
3.06598
1463.32
11.1315
102.096
264.905
1171.41
87.7143
309.437
968.311
22.2168
10.9117
26.8579
250.088
340.425
13.624
67.1727
485.11
16.8144
22.8403
532.207
228.547
1449.4
72.2138
241.264
-2.01419
731.944
162.676
95.4833
219.684
615.541
277.567
-24.8404
49.1325
1007.47
226.635
161.419
1121.32
925.051
342.715
368.666
-6.78795
-7.45151
0.852207
1090.86
501.074
779.178
42.8635
71.6115
57.1668
64.9627
203.886
115.767
21.0109
144.035
52.7839
18.4239
22.918
946.113
162.319
-3.31882
300.295
576.194
46.6042
322.748
7.83958
1092.22
101.909
205.237
648.454
-36.7829
9.9177
129.592
286.18
946.642
173.349
477.836
-9.74885
247.675
34.2049
801.028
4.66586
809.957
340.637
715.516
0.853243
877.015
180.181
370.108
735.306
1969.9
1076.66
66.7756
312.615
1232.09
166.358
272.632
284.848
491.41
132.679
725.498
9.92138
386.888
224.952
195.931
210.92
1094.93
378.186
641.534
25.1766
170.858
125.252
631.835
1327.4
393.614
4921.22
62.7259
456.069
61.7874
24.8332
1690.92
600.991
773.109
47.9336
286.314
174.349
71.7829
177.259
4.94847
244.151
883.296
437.177
1123.39
442.239
200.362
235.857
492.06
29.6183
860.412
56.9138
1187.7
211.943
173.707
175.83
1103.67
467.48
638.401
856.954
700.607
1015.47
223.365
554.696
721.426
1161.05
102.584
681.344
515.001
766.011
-18.8347
139.099
268.838
103.278
1110.42
71.6213
786.333
558.344
553.099
141.691
931.171
839.057
66.3006
62.0007
917.117
691.527
498.068
550.173
389.566
43.5005
819.912
887.678
185.733
183.271
608.646
101.596
69.6505
222.697
335.887
438.241
658.242
4.6043
809.349
64.1266
1269.45
343.918
438.559
1007.07
935.706
15.2737
432.358
644.918
39.127
1.21974
300.785
-0.378519
716.695
491.923
65.953
275.044
185.906
630.895
179.863
455.668
81.5014
1422.36
8.44273
434.093
450.609
524.305
1502.02
10.8665
-0.0101652
234.493
20.5616
123.986
328.834
141.106
467.473
1225.7
8.52077
6.0967
42.7279
206.961
1126.63
91.047
132.749
24.9246
284.918
352.249
643.476
567.785
163.908
378.645
42.1296
50.2305
530.754
1049.42
596.263
-19.333
210.021
1146.87
42.3561
244.378
465.424
995.857
680.513
1094.63
104.702
569.28
-33.1015
97.2068
153.783
427.289
106.327
10.7959
94.304
662.088
94.3666
536.125
215.488
62.817
655.941
469.183
161.662
9.35018
835.179
498.395
437.169
63.1823
268.307
132.591
826.804
153.483
262.015
-13.5264
605.083
40.2585
328.699
834.905
60.075
55.8088
317.685
48.8261
173.624
178.542
1.71059
635.292
807.051
820.339
162.334
521.958
188.338
39.4059
1598.11
116.545
229.86
521.048
425.558
6.14117
27.2346
11.404
523.128
402.242
442.167
244.525
1447.55
47.5133
16.9842
714.589
237.956
1016.9
44.7323
81.0679
720.752
952.381
21.2798
212.374
54.0319
32.0826
51.3774
99.226
75.2446
117.635
150.569
652.838
257.632
576.627
148.899
136.619
554.786
856.895
280.033
1081.46
15.562
438.987
762.651
178.454
409.393
185.055
778.711
341.487
439.63
39.2279
363.819
0.626265
522.339
429.858
594.236
81.2836
371.062
-7.92988
70.9745
135.33
192.399
1002.2
127.833
114.05
30.2951
95.2606
19.1699
412.004
239.156
94.1326
319.447
756.875
244.037
412.638
1373.33
954.863
149.953
64.4167
11.7918
2.15523
185.227
1765.61
76.1824
293.289
12.7399
127.735
534.581
169.584
80.9456
201.956
813.718
215.14
870.42
810.806
43.0558
754.291
525.411
802.359
296.042
1584.53
280.419
226.408
756.082
531.801
564.986
1214.01
20.8496
532.182
126.435
-14.4415
1174
0.0645027
936.187
258.936
531.385
747.377
446.631
697.47
166.482
182.059
139.243
75.0223
5.54704
454.406
53.1453
377.201
1433.08
9.65685
188.401
870.649
436.239
108.756
-10.1478
680.809
300.105
81.1957
1117.46
68.2905
243.353
-12.0638
6.50847
95.3321
309.704
307.703
1092.26
225.111
338.11
125.463
7.77826
162.75
123.415
556.545
580.933
13.0295
838.456
304.598
875.049
651.359
263.876
544.872
616.474
1137.98
894.776
1576.29
140.427
367.567
9.9966
31.1215
548.862
1003.97
480.469
36.3041
509.791
943.507
218.09
3.31452
363.329
868.09
698.097
484.753
-50.3994
524.351
631.135
399.572
678.722
249.68
57.8056
8.64565
26.6662
180.355
566.824
269.618
673.198
637.526
-15.3504
36.317
906.138
447.929
-10.5459
223.561
17.1478
322.034
-15.5442
147.823
613.754
200.475
1031.03
-10.7727
-1.07247
29.0287
251.486
109.069
22.1114
716.747
269.201
704.601
-9.09994
341.997
94.3757
63.6583
915.491
197.96
655.569
606.156
33.2994
102.092
781.108
20.6046
50.8347
1171.24
1130.36
902.298
202.95
107.652
3.81263
235.287
667.482
53.4984
193.503
434.408
521.594
272.553
129.628
49.8176
179.6
255.148
1462.33
1113.25
177.961
86.8784
33.6764
-1.00966
895.887
598.727
113.949
1173.56
657.742
315.153
93.111
189.406
432.851
10.497
428.036
635.964
264.47
560.522
353.953
786.672
1034.24
1244.49
331.712
995.949
106.327
483.061
467.243
99.8678
550.338
399.056
225.551
923.885
256.765
148.849
965.81
1121.18
501.595
286.626
218.254
752.012
-11.7804
231.917
1345.39
292
629.278
961.156
1308.06
329.636
269.033
304.753
549.625
-3.71754
14.1558
34.006
829.78
31.613
812.392
88.3468
326.151
452.295
253.434
52.5047
-20.6205
763.732
128.596
281.045
862.81
1002.73
-24.7159
-46.5637
927.382
987.485
2.68112
112.009
263.589
220.477
916.617
37.9864
35.9772
940.904
714.572
284.411
111.761
580.113
822.681
348.533
227.628
183.152
40.201
115.769
-12.7658
31.2086
1.93132
33.8781
175.286
711.776
888.571
411.88
441.597
1759.33
980.024
-6.72238
594.741
373.509
37.4306
24.1176
37.9644
520.227
-3.39223
195.568
887.991
1045.95
131.025
60.8077
25.5819
678.917
1242.21
40.9559
567.79
245.854
993.227
297.888
935.908
928.662
535.493
678.272
1119.88
803.607
18.2591
466.548
290.898
513.699
408.069
60.9433
184.065
210.994
11.1169
71.4642
24.9891
1013.13
174.049
1166.38
529.183
646.598
536.835
543.636
354.897
536.917
298.48
434.918
960.219
119.4
391.688
-3.44074
803.238
652.725
46.3108
399.845
130.558
377.308
379.928
467.289
918.505
707.889
1007.76
232.303
525.428
505.469
475.419
216.097
743.777
655.95
823.68
18.351
197.995
174.673
175.464
1128.9
232.382
120.827
47.4102
614.055
245.037
56.0865
179.891
637.676
621.813
-1.02082
229.845
164.87
603.72
8.41277
55.0203
380.694
597.767
150.872
-26.5907
583.668
91.3955
100.217
-28.4889
1191.9
277.766
196.397
984.355
107.336
-19.325
926.075
49.72
-4.54021
63.3002
529.583
347.903
15.5151
1180.92
56.8329
596.472
358.771
421.624
369.028
471.989
576.393
59.6033
51.4861
709.089
72.6346
1087.13
205.566
828.065
1937.45
1134.43
-23.1438
873.82
-2.16777
293.955
67.4142
221.491
9.34256
554.635
486.132
478.886
136.317
54.2078
18.2591
427.193
691.949
27.0838
-4.22569
315.816
1070.5
697.025
174.538
249.877
97.212
-4.27313
1271.33
193.726
412.339
559.324
425.57
309.92
464.765
-17.3002
241.515
-20.2177
233.329
966.388
28.3114
14.6052
153.248
437.054
170.272
318.901
859.88
594.508
50.3094
441.555
1480.94
99.7701
-1.0179
112.197
34.1415
858.666
-37.8391
763.455
92.7929
75.51
839.863
-2.42577
18.9797
57.8677
4.96787
473.199
153.623
1043.48
360.119
266.589
-17.9391
-19.697
1152.91
37.038
184.032
320.088
401.903
322.292
60.2405
799.269
697.825
597.767
3.05733
683.68
16.4329
527.505
76.4588
639.461
844.824
685.855
1422.71
124.239
289.436
-7.43176
51.6282
601.89
4.22264
1191.53
66.1958
666.107
37.7991
-38.2636
212.044
911.358
453.584
-18.8158
411.302
667.839
367.26
-19.7503
286.816
68.3665
507.503
232.778
119.885
-26.8293
1235.14
26.179
535.235
512.275
68.1947
459.373
809.772
464.523
-14.3609
599.456
183.768
146.913
118.886
57.6014
1009.67
1218.74
918.835
687.924
13.0891
1131.03
1099.32
213.661
2174.71
814.011
866.311
322.319
767.713
192.923
2796.97
296.614
194.367
555.039
876.595
114.127
57.7415
44.5697
138.441
766.459
305.943
289.12
171.83
493.166
298.971
104.156
157.003
1385
21.1831
169.763
38.6817
63.9731
83.0698
547.747
-10.4202
635.268
192.866
22.2134
100.38
145.81
117.078
-14.7768
576.03
37.0274
466.816
94.9962
207.749
115.859
379.182
362.855
97.2921
1050.31
181.129
119.647
687.509
832.033
99.6771
468.489
125.473
492.005
-15.4826
723.249
104.132
31.4915
539.249
550.881
976.807
353.171
836.038
-0.477556
456.371
317.124
181.009
-28.2385
290.73
158.048
900.688
921.516
442.324
295.081
-9.21377
312.966
-9.80395
29.1823
1026.75
250.196
224.258
163.244
40.8421
409.995
303.995
174.02
406.982
1304.03
855.003
-19.4653
9.79964
94.1479
534.965
573.217
182.193
305.816
835.476
229.346
201.489
166.819
0.698447
551.257
464.463
-24.9146
671.155
929.308
861.416
100.26
192.978
767.989
566.266
13.5902
486.185
508.79
493.24
642.427
34.9423
7.76666
177.079
294.901
311.353
936.973
846.15
332.893
12.7647
415.002
458.712
692.422
391.67
97.0713
135.168
998.824
601.873
280.108
1271.17
669.872
-7.43176
1132.96
339.521
92.8537
823.318
276.301
97.7692
761.963
533.799
49.0007
-24.3032
406.597
932.293
28.7824
692.001
898.192
111.86
13.405
203.393
1682.12
18.3226
573.525
566.536
419.013
231.71
266.64
528.742
-25.626
980.961
-22.5295
867.529
-11.5198
653.682
28.8028
345.001
677.831
1587.06
43.7245
321.626
458.987
-27.2734
121.159
88.5867
500.082
633.161
811.418
82.8105
204.184
-15.8673
14.1765
61.4766
293.747
833.865
982.429
103.921
950.356
222.536
23.4619
161.576
81.6839
217.264
1001
75.5889
717.03
336.807
1044.56
221.837
116.237
3.90469
251.122
-4.18175
595.15
61.6042
308.292
308.591
18.941
1399.54
176.558
89.6875
294.538
381.993
1375.99
1022.95
282.259
-8.94102
277.806
122.67
31.6117
706.931
697.496
1095.97
617.266
425.96
315.124
481.083
219.037
642.15
103.023
63.3397
112.742
1276.71
1228.31
32.7769
9.73105
-0.443348
382.683
1133.43
195.756
149.26
791.126
1061.64
793.402
67.7246
-11.3044
98.3979
85.5162
188.24
537.423
925.411
907.038
30.3897
700.521
721.813
386.93
34.5633
616.632
829.366
1310.29
525.763
778.212
543.104
-14.3891
6.43594
521.308
57.3138
367.007
114.593
73.6504
46.9113
723.314
69.2837
287.597
3.83195
25.263
-19.11
165.311
20.56
-11.8367
18.8665
48.6678
613.946
557.347
-16.2115
98.1798
268.167
189.035
456.03
472.02
1027.81
232.985
952.568
464.648
544.143
1122.71
1090.68
51.266
525.231
412.274
471.253
26.5522
814.751
1276.58
3.55743
2568.99
351.917
215.277
177.837
631.569
707.565
173.568
225.412
860.227
570.753
-17.9671
190.909
-30.9382
37.747
2280.8
663.854
39.5826
792.761
131.179
-12.1309
222.299
466.577
191.894
1199.51
1255.27
-5.33428
75.3845
202.118
132.911
424.758
317.929
-8.20343
402.357
522.322
74.2378
514.731
4.65146
46.7804
350.881
443.855
188.14
347.888
-10.5103
234.47
1216.5
230.009
613.315
402.035
26.7166
318.685
31.8472
561.318
132.626
43.0979
17.947
738.93
132.776
1439.16
379.732
295.031
1410.71
717.913
425.672
798.083
43.2656
890.936
9.43084
1189.35
618.912
28.6251
385.473
926.871
254.455
358.007
352.893
109.792
486.583
332.232
229.247
999.397
761.695
773.949
241.591
415.767
703.829
74.5959
152.686
716.109
1023.93
149.471
1186.46
516.661
516.97
968.56
98.0724
115.479
63.5589
827.301
462.601
987.581
-5.27065
187.379
989.418
34.482
596.952
248.761
169.724
745.397
121.72
129.729
666.14
438.736
1343.23
12.2175
735.041
145.402
734.506
210.145
1346.21
349.713
230.271
-33.0249
1957.22
43.2601
34.432
408.543
614.26
645.75
590.091
1425.24
12.4888
318.792
475.625
631.135
703.171
213.376
277.672
42.7868
234.688
169.815
622.635
23.345
491.414
526.956
678.054
-0.910443
509.773
105.646
418.464
49.0069
353.893
130.633
146.416
18.5123
301.07
82.4084
604.945
292.653
-18.269
692.332
228.997
194.46
1098.58
841.078
-27.2577
69.2927
590.601
-14.076
551.648
629.944
575.278
900.498
-6.313
1082.86
2079.17
368.209
414.158
596.358
-2.25418
440.64
663.366
260.793
667.719
827.293
-1.80956
523.893
697.468
750.651
667.642
664.918
173.018
4.56187
135.251
1457.71
-29.7101
703.337
37.541
309.146
549.983
407.344
445.971
694.305
151.43
45.371
423.484
197.087
1006.5
265.37
559.127
2.60242
165.145
807.898
586.337
606.762
180.542
785.343
852.702
115.054
58.9162
447.407
779.163
47.4524
165.46
372.302
468.396
285.521
912.812
31.8298
83.4317
32.9795
2230.16
519.914
1186.95
240.373
108.676
256.093
429.055
356.935
26.7481
-2.41002
142.744
13.4597
134.742
48.3712
211.362
185.292
59.9362
79.1811
197.291
20.0304
1254.04
267.112
1522.31
164.14
685.234
184.181
140.81
242.365
34.2525
1129.01
957.607
140.392
199.706
51.4861
511.836
517.415
582.563
310.762
-5.0012
130.471
14.8332
60.8077
327.307
804.48
130.911
44.9254
1100.43
172.386
1216.18
201.274
-8.37105
529.871
608.931
475.197
406.578
95.9955
-74.1158
115.715
1245.35
65.9991
424.638
168.538
11.4941
321.092
852.461
40.7045
-6.78795
197.474
745.923
173.266
1390.71
275.485
305.039
16.0638
828.097
274.559
767.737
191.355
239.493
3.32273
377.083
84.0653
631.87
151.483
46.5613
59.2454
71.6438
309.666
186.389
25.9895
-12.7751
421.307
523.574
199.615
238.288
307.042
505.446
676.777
874.961
16.2123
61.7937
42.725
1029.33
-2.94653
44.0213
-51.6206
1172.5
1609.78
-27.8406
0.916509
73.761
1347.71
-31.9191
491.952
1046.91
769.887
1172.12
520.557
403.816
786.73
920.156
213.263
661.78
367.264
30.2826
759.869
279.787
585.539
571.655
748.067
342.105
13.593
743.629
358.76
406.99
574.556
340.77
178.311
504.686
822.775
766.418
0.881711
179.854
1122.2
631.954
18.6859
300.161
-14.8667
1371.76
285.985
-14.2433
259.276
180.639
255.1
361.871
31.6137
276.926
30.6167
1175.15
667.169
557.333
544.299
1047.11
224.439
562.821
804.517
312.849
6.28553
1306.19
525.711
732.006
448.568
796.971
513.474
1159.39
1382.95
726.126
322.851
235.596
391.995
215.859
147.697
919.759
125.322
1932.13
117.867
579.095
965.175
355.236
390.079
443.722
347.476
505.752
364.49
6.26689
152.234
15.2197
170.571
-18.7464
188.394
102.359
502.184
184.398
530.008
176.45
124.11
979.856
1017.47
176.969
606.763
438.701
1180
143.596
780.747
809.165
117.499
966.634
344.285
60.4405
819.481
-19.325
25.3571
169.748
704.231
940.842
1164.36
188.607
94.2259
0.610891
560.865
481.594
1399.76
225.943
441.913
975.401
18.9564
23.1806
185.079
382.483
115.611
30.6061
237.293
162.884
763.582
-28.766
785.739
938.613
112.17
747.7
275.399
353.708
57.28
125.081
290.386
585.127
355.045
380.64
402.447
705.622
348.983
743.877
509.996
17.4929
700.163
563.854
644.154
677.235
294.273
18.8972
658.496
16.8635
899.118
31.0564
711.905
135.33
222.085
1389.93
766.693
14.6052
128.885
82.8551
305.205
107.132
332.139
217.101
130.46
727.582
109.552
558.224
871.849
54.6912
1317.11
562.93
822.742
19.4391
103.621
-1.59291
1013.56
1078.81
34.668
577.162
492.501
435.082
32.3308
617.369
199.569
774.35
39.729
70.8371
13.9717
1067.55
24.3151
406.943
135.849
467.315
91.7693
364.515
27.4202
61.4904
819.8
469.957
203.291
130.807
431.025
718.172
622.425
387.879
609.369
115.19
482.186
80.6493
834.988
498.816
1487.16
144.778
490.63
1155.24
1.09183
676.813
562.782
440.465
98.1228
26.1802
203.264
93.7871
-2.24337
242.148
468.462
51.8815
659.797
848.894
561.095
990.162
905.902
-24.1358
136.983
125.317
207.585
1263.75
12.8738
144.305
356.808
669.862
50.1051
1332.01
577.813
124.231
1106.94
595.833
739.045
26.2076
302.697
30.0026
426.211
587.249
289.099
845.184
263.589
134.826
430.024
439.043
943.993
603.765
136.339
341.421
25.8824
280.702
1094.21
327.928
249.051
1692.29
525.78
603.973
363.599
31.0224
210.168
66.3659
33.487
315.313
1021.88
179.326
160.29
623.272
413.751
986.327
184.755
1030.06
1139.95
-16.2557
114.837
667.992
633.394
608.908
31.5837
8.5509
871.074
510.632
999.093
1089.52
40.7755
1.60212
491.626
760.711
162.389
521.496
333.29
548.828
1281.81
187.758
127.409
1103.74
757.872
295.612
935.019
107.88
220.772
160.688
215.424
438.95
64.5651
416.247
89.4776
289.579
1677.7
27.3359
77.0864
958.274
383.944
325.562
-33.0249
38.1781
238.051
-17.8885
35.7638
106.388
600.772
185.293
363.966
102.144
366.687
67.6667
303.211
949.726
64.1144
117.798
824.899
104.631
24.7921
205.857
256.022
270.295
71.6591
88.9373
57.8486
884.968
590.674
360.53
971.73
431.063
81.2833
999.425
684.315
40.9241
8.81863
15.2315
1201.05
338.552
771.176
97.401
46.4731
811.769
38.2829
132.102
0.360719
1358.25
43.4771
1091.92
-15.0403
281.38
109.612
60.6425
76.7767
551.922
1725.32
1450.17
649.26
196.343
143.321
931.033
914.534
214.048
1360.19
9.60524
637.129
491.303
349.448
484.06
167.622
80.6493
1357.85
1055.41
818.117
15.467
282.608
332.313
814.158
1735.7
258.681
1189.96
643.686
405.47
663.363
-12.2541
356.156
390.706
37.112
146.571
668.987
1209.08
419.198
682.286
575.28
900.678
-12.4633
549.83
123.915
644.855
48.4803
412.05
0.109455
20.6167
797.298
108.201
25.7884
476.613
259.163
374.176
347.675
756.369
552.867
143.227
915.037
599.681
162.937
12.1068
1087.43
150.439
773.405
1475.18
34.7275
55.4299
45.0382
978.831
87.3037
111.77
1203.67
-25.982
53.0847
318.551
503.961
14.7171
1137.19
931.627
66.2841
91.3753
63.8914
29.4039
779.279
1602.95
1052.51
302.562
186.752
337.837
1178.49
327.688
588.405
22.8403
243.601
135.682
806.848
38.8653
558.104
95.0958
318.497
131.603
804.821
732.965
2503.27
1114.17
478.294
357.172
269.738
135.182
231.136
334.72
1221.65
319.3
583.531
-29.1329
530.517
714.718
322.336
102.834
969.289
1131.01
780.856
-1.6737
301.337
218.84
229.032
288.339
626.248
335.141
345.257
498.211
34.8826
536.412
6.06682
844.186
-0.247405
34.1415
17.2099
-4.10595
130.02
122.778
311.122
274.312
24.9102
761.152
161.409
736.28
134.278
-12.1836
414.118
301.346
751.799
133.53
776.665
283.902
594.44
315.217
288.229
123.023
470.343
1413.32
40.0278
249.509
67.4064
934.231
-32.2129
68.2994
363.135
480.653
383.806
35.5971
208.426
115.812
1287.72
562.167
719.939
615.566
279.787
135.763
203.428
5.93712
1207.92
172.889
267.616
36.421
11.5622
816.311
345.299
351.74
989.793
640.051
718.849
181.366
257.315
66.6889
664.62
1829.34
4.35902
187.926
344.787
503.961
-15.2679
263.877
1035.37
676.754
152.491
353.745
965.317
61.2631
-5.89414
606.484
771.956
1065.31
834.465
205.874
264.191
79.0623
878.909
77.836
233.768
86.0669
349.969
271.646
388.779
513.017
2998.91
78.5833
22.7385
909.548
882.446
1643.03
716.602
98.1482
67.5111
113.296
253.155
-8.67156
1534.86
1015.31
127.197
150.322
495.698
837.078
99.5259
65.205
265.692
676.934
24.0952
431.345
20.298
94.1325
254.148
849.381
324.658
47.7078
245.255
67.8747
1034.83
177.678
291.444
329.863
120.639
51.1472
275.769
35.3019
250.573
466.881
269.637
927.008
375.748
396.923
770.54
-16.3949
484.311
68.3841
67.8271
63.2749
506.371
934.138
1256.83
112.396
1096.6
311.767
1014.13
350.39
1500.2
979.446
1279.63
188.24
717.334
754.267
128.933
447.892
239.5
957.883
618.389
1070.39
192.027
83.01
377.517
661.61
730.04
470.015
204.877
829.151
742.448
220.358
265.807
26.5119
120.502
459.206
14.0002
51.2712
1023.18
-10.38
834.043
21.5148
158.926
230.455
405.108
219.392
157.364
319.718
189.751
84.6195
53.4681
627.02
33.3151
62.4126
134.155
61.1705
0.522545
641.185
276.007
64.5424
29.9443
69.1773
260.22
231.565
209.529
143.315
322.555
401.742
983.431
157.595
410.149
187.074
515.989
876.349
84.1736
-1.03651
58.6016
895.53
264.191
972.613
620.227
285.607
465.768
1097.71
890.041
651.359
93.3357
357.465
490.911
94.5502
1484.47
638.579
463.301
126.661
125.435
343.58
282.246
40.99
-0.525002
323.048
203.096
80.6296
36.4595
620.472
28.1079
888.067
598.224
518.187
168.036
35.8076
1099.69
657.372
378.958
39.0387
1336.64
610.655
1239.91
-23.9335
208.466
130.167
470.143
33.3754
0.709767
782.449
-43.076
-18.1933
198.932
365.138
406.121
545.125
-8.43549
1026.94
55.8435
43.4019
240.352
-10.4428
-12.2007
4.10885
968.449
84.7066
820.464
208.875
130.52
200.477
167.062
-6.57975
159.968
93.9615
395.368
171.723
113.964
640.497
833.582
252.989
931.816
132.357
681.17
1105.06
258.556
114.406
233.796
347.264
89.6216
464.149
52.6287
437.284
688.994
413.793
210.892
87.0689
162.988
125.525
45.5453
866.701
653.422
90.2999
261.374
531.953
377.379
131.686
1420.24
842.148
113.49
20.4134
771.061
831.591
930.962
525.339
261.037
-45.6147
471.054
303.741
295.201
83.5792
765.417
107.488
465.261
534.089
141.775
828.231
21.4771
440.917
255.343
2.38817
-13.7028
177.244
65.1743
403.493
1460.99
-21.2885
-6.97372
311.35
56.7413
-15.0333
1632.15
2752.73
-57.0414
6.50847
279.452
-6.8045
781.032
612.993
325.506
-24.6348
3.41545
294.849
46.1381
20.4553
227.6
48.0707
407.178
678.118
397.965
1177.8
700.315
1217.18
1011.81
1205.09
190.078
899.673
1376.13
60.4255
724.233
372.42
642.715
128.578
60.4296
303.635
59.4399
198.813
385.37
296.302
324.911
11.6564
69.1117
1216.03
155.463
214.737
125.324
285.792
118.57
1108.27
53.8079
37.4891
107.129
149.189
272.289
224.347
894.599
585.329
799.718
391.389
447.177
371.51
1014.73
620.068
112.852
161.513
25.8791
707.487
421.692
-25.5385
321.013
563.789
975.837
108.935
2175.56
351.67
-2.81329
577.162
50.8982
4.21983
1016.55
23.4065
306.904
292.728
0.853243
439.741
342.906
-22.2184
310.137
41.9019
11.5026
158.368
524.048
166.438
221.973
72.6548
1012.89
327.951
-18.336
848.572
611.18
558.419
-20.3172
268.864
457.823
118.896
755.313
278.39
821.156
840.606
585.183
691.155
439.135
70.1542
95.8951
586.273
-16.5916
888.367
695.203
139.563
105.619
380.379
969.757
608.098
468.147
736.901
312.914
830.521
520.398
779.554
36.7339
38.4756
597.035
23.9448
1409.36
330.404
19.8373
316.043
231.033
97.7063
416.654
866.643
217.351
104.785
681.885
754.429
194.536
838.594
736.724
737.2
1682.46
383.602
-4.02008
951.693
917.039
23.6493
350.291
982.848
527.832
798.858
486.964
393.28
468.868
470.302
1224.51
315.842
664.803
522.724
160.354
-24.7305
83.8514
712.051
864.363
354.403
44.5
-17.7675
1085.49
1151.78
2391.18
3171.17
450.402
-21.3524
809.357
872.79
469.225
679.109
854.619
416.895
2.03063
49.4245
67.4633
166.358
598.898
378.958
441.35
509.116
433.11
1386.42
511.195
646.863
138.364
432.619
62.9936
482.064
185.977
379.418
1587.09
-1.46572
2.21739
-4.10595
169.376
32.8227
25.0613
695.826
594.36
129.082
323.274
273.563
175.784
22.7872
109.168
13.9201
652.536
613.193
1013.49
338.185
331.045
59.9224
163.314
83.3754
98.1239
67.7246
52.1201
331.276
64.6102
550.598
579.076
172.034
719.876
39.6529
177.034
45.5286
787.938
243.693
255.901
182.099
381.46
229.111
3.37251
-12.515
137.621
573.782
300.942
59.6601
63.9932
101.761
26.2966
82.3838
120.822
26.9083
73.0318
460.011
581.044
96.4775
113.949
300.244
374.758
123.998
471.672
749.752
790.798
803.227
426.162
69.9956
995.857
1381.41
659.847
204.028
207.585
17.337
-38.8413
765.909
918.579
673.872
205.729
41.2901
272.308
46.0742
319.792
978.873
172.933
170.499
524.463
409.601
57.7293
58.9823
427.503
28.8028
136.226
936.761
40.8968
684.655
141.715
762.586
643.31
751.207
912.397
26.1847
693.756
45.7264
1121.69
676.048
1178.65
-35.9749
29.5035
929.443
703.622
493.084
297.499
1039.21
1074.94
1420.79
279.862
868.829
511.381
102.549
-7.45151
373.791
850.983
424.979
6.6935
753.772
18.111
348.777
756.735
100.774
407.069
721.199
155.977
55.4973
66.0216
287.177
22.2414
1008.66
455.04
688.492
883.649
674.691
64.4167
1087.51
251.406
82.1536
113.766
105.187
53.6936
223.949
52.4234
904.795
386.356
1046.2
244.43
853.061
482.009
861.693
533.088
68.6755
207.974
283.9
129.983
69.5987
556.538
25.3093
327.271
1015.39
58.9291
445.594
401.942
213.633
815.623
814.839
929.484
806.146
656.795
1080.01
261.325
204.338
452.678
148.366
630.711
478.361
115.816
54.9514
954.713
854.892
308.439
115.882
303.874
699.588
258.681
554.648
4.41953
1351.14
604.314
657.881
6.5223
61.4749
911.19
547.537
-23.0811
0.125823
1019.43
-14.2433
958.303
197.505
60.146
65.1564
109.327
1613.33
1012.11
131.187
71.9502
194.408
256.299
49.3264
97.9937
2621.18
562.1
502.913
440.547
63.6889
574.437
254.89
28.9086
58.7622
305.965
89.935
10.5902
99.2192
102.538
0.31527
65.1248
302.066
37.2906
50.2453
1099.67
-39.5956
93.6693
567.643
112.452
726.305
166.072
64.2421
-22.0184
587.097
64.0048
810.679
40.8114
52.5345
1059.42
561.442
908.248
412.817
524.993
716.504
1666
170.377
198.376
23.5434
411.307
754.066
468.063
783.533
147.779
198.318
86.828
194.189
8.33382
242.26
230.216
337.058
31.8069
140.907
700.873
1463.56
15.7414
253.998
1105.21
106.454
848.47
429.067
135.351
370.038
-19.2182
1202.25
111.669
487.507
188.033
21.7511
54.1085
1231.97
19.4375
510.598
457.429
435.482
665.29
10.8108
981.208
668.802
4.69297
53.7183
1012.2
483.122
841.03
259.017
558.204
500.686
858.006
140.984
513.204
21.044
604.305
33.4858
103.482
809.239
165.628
788.071
253.026
10.0688
75.51
86.4882
537.305
41.4685
181.13
173.349
1482.34
64.1899
268.793
495.671
1154.79
447.458
92.2028
788.604
819.82
1033.82
-15.0403
365.713
265.16
81.2573
605.582
224.828
649.373
287.915
1080.98
420.624
443.72
756.141
483.131
224.878
129.715
351.944
146.412
989.454
354.496
523.416
712.975
13.183
68.4948
249.566
1217.29
855.178
73.9023
19.0584
302.816
129.001
944.804
146.739
408.606
384.108
476.895
79.5752
929.621
907.948
533.74
620.709
228.946
820.249
31.9849
-1.932
136.059
326.837
1781.09
82.6348
204.028
1065.1
1045.48
725.373
24.3648
598.563
390.626
494.259
372.491
39.9561
163.586
709.634
141.218
564.236
189.298
204.939
1387.3
412.765
8.01037
-6.20654
613.106
365.025
5.68285
221.708
40.5557
97.7063
1196.27
140.514
407.727
197.663
176.378
504.816
16.4127
500.549
156.84
979.865
284.525
103.695
548.388
59.8107
761.708
748.971
-18.2351
576.919
807.449
239.828
22.8403
301.697
202.31
830.96
192.154
1717.7
83.9654
263.762
906.954
-10.3975
1167.75
123.211
266.524
979.362
241.627
719.891
77.463
962.532
194.663
239.355
278.07
73.7854
785.278
445.006
-27.9544
484.208
535.98
160.736
707.594
623.135
-24.1625
365.839
584.441
-3.43813
1079.89
996.713
136.082
345.257
303.351
13.4618
1566.36
1008.96
686.872
454.222
307.894
680.567
653.744
1013.32
92.0682
717.539
78.0564
10.3052
592.154
35.2287
680.584
171.012
13.9201
154.591
-7.13555
312.526
-14.6189
-15.3699
-21.6356
92.7458
317.39
170.798
5.56223
1250.95
902.609
357.593
647.386
979.703
4652.32
20.6046
345.233
72.7085
742.077
94.0008
1325.84
101.751
313.034
340.234
326.558
1085.6
-21.1991
0.286524
302.719
-30.7771
179.492
82.5196
737.076
334.68
357.273
470.913
459.401
345.439
2305.62
127.396
640.767
50.3244
953.08
721.149
71.4303
126.254
119.486
629.859
694.697
1.60212
48.0707
492.586
749.353
372.887
1128.54
74.9349
676.449
789.731
137.806
235.642
74.8225
44.1615
676.17
11.1504
62.2624
192.002
125.767
606.72
38.4545
489.538
74.1876
713.892
107.071
62.9806
271.5
213.119
1331.3
206.844
-33.6884
478.739
655.92
1315.16
-4.37778
358.147
256.36
256.322
635.705
603.182
847.388
1356.51
51.0444
437.514
490.758
999.221
402.566
887.143
255.837
605.351
-6.79782
281.657
613.101
46.5463
284.306
365.682
-5.85058
18.0863
484.444
273.563
47.1501
-27.6393
308.148
1048.52
645.039
608.628
560.719
861.05
1924.94
593.121
784.032
125.821
346.642
6.56866
76.1459
46.4979
33.2994
32.7511
113.94
433.314
9.60524
-28.1641
90.8273
105.499
904.13
-28.0465
36.6357
710.586
632.585
433.384
991.005
114.921
60.7839
381.527
42.7935
1231.82
935.219
157.346
66.474
806.52
1154.37
729.876
294.312
643.705
533.74
427.232
480.071
464.176
1379.44
147.993
688.909
152.549
73.7437
124.417
15.2195
429.337
413.923
355.637
17.4982
93.4586
1.98352
968.398
46.4031
259.222
200.995
-18.2266
353.614
5.90872
604.444
1054.31
700.961
41.7979
130.407
579.609
122.069
326.698
255.697
493.934
-24.7296
8.38254
204.489
574.156
604.869
689.83
331.438
5.28952
103.695
814.505
72.9292
142.33
253.281
329.25
726.173
193.877
258.433
416.49
100.122
276.057
105.403
595.434
35.5171
350.91
798.388
389.275
-14.8306
609.881
863.257
1467.08
408.746
121.586
987.393
325.195
700.12
312.731
-8.43637
201.028
759.131
31.3191
669.049
122.122
1016.88
347.252
122.326
338.665
141.802
583.455
186.899
261.142
324.426
754.756
29.9042
53.7542
592.784
13.1451
563.855
-28.5007
151.143
664.051
26.9456
194.901
149.287
629.221
176.143
900.849
718.261
656.483
37.3975
127.709
340.095
463.165
263.286
785.906
687.722
34.6797
-25.0537
-34.0869
-6.05594
529.379
331.332
684.024
26.6416
-13.4986
174.523
277.659
415.041
770.792
493.71
226.827
84.4204
293.766
-6.93485
-15.3261
36.8621
909.549
696.491
899.177
149.048
-8.50846
1879.42
222.02
362.716
232.952
295.559
79.9578
217.736
1221.08
100.205
45.1672
428.973
138.399
1322.88
555.888
197.89
70.0321
271.434
677.23
207.194
122.753
1617.12
99.2086
401.493
265.781
49.9627
44.8575
1264.09
151.817
1121.49
94.3695
228.616
244.848
174.182
177.025
639.568
300.166
1532.52
365.784
50.4091
771.761
501.842
450.246
274.128
100.615
173.496
53.9299
73.1492
161.738
366.54
6.14474
1012.25
109.215
347.526
1274.09
314.024
801.734
301.94
989.053
371.238
794.023
1124.17
182.405
492.166
190.995
21.8338
646.259
402.651
793.082
35.5795
429.072
845.953
-6.49699
751.947
799.149
142.998
58.5515
642.286
399.086
633.894
685.944
371.227
23.2983
518.429
138.37
740.954
103.486
520.762
44.7374
22.404
0.698774
727.135
-8.29903
73.4856
70.2853
610.316
180.111
38.9681
213.218
172.81
24.0952
889.865
383.893
357.222
1913.85
49.5819
1431.54
28.5193
603.793
1133.45
1014.58
155.575
115.016
819.514
801.795
764.067
356.312
1144.83
139.901
21.5496
668.663
369.489
238.478
23.2904
316.274
388.305
188.903
180.764
814.554
35.5595
436.928
356.989
879.609
9.62856
144.243
115.264
707.706
398.822
49.5588
-10.3524
77.3959
143.356
40.6971
321.637
1072.85
520.351
472.2
490.619
295.23
1092.67
301.262
45.539
252.38
11.3992
43.3785
427.212
778.619
366.114
1392.37
460.011
1197.61
29.6158
1226.03
824.534
15.3026
882.093
382.435
46.7937
1209.9
130.06
204.928
50.8268
686.084
256.502
706.087
68.098
470.146
75.0721
223.75
581.781
65.0977
322.94
47.394
33.0961
659.551
821.504
52.6157
155.518
190.253
256.765
514.292
519.782
678.904
833.305
861.964
979.125
590.801
42.5192
330.122
936.153
724.846
163.612
306.569
792.056
877.586
114.573
600.312
625.52
605.21
-15.9703
199.425
1850.36
552.967
64.2885
402.873
199.804
934.914
399.659
784.47
682.516
498.169
114.939
327.248
1778.33
632.398
368.536
56.7275
299.557
172.141
44.9254
17.2181
922.013
766.404
124.437
38.4806
996.513
82.3188
66.6503
50.2322
262.275
1110.29
791.061
608.594
956.747
127.843
44.2025
588.329
1029.11
272.366
-11.9821
24.1234
885.411
-14.836
592.904
-24.3659
715.46
2.94537
588.217
221.537
426.358
385.428
99.5259
175.775
286.307
124.085
166.524
-14.6825
67.1496
245.932
72.7982
1256.77
234.703
72.0707
558.88
809.94
2.58383
246.466
372.967
43.802
727.685
-27.8298
1174.73
526.852
882.457
34.9529
990.442
1472.64
11.5428
-1.40237
225.69
611.863
-31.4984
155.104
499.998
7.76666
17.7831
469.189
16.8066
165.864
256.056
32.4424
42.9995
-23.8596
687.737
83.0181
776.79
220.607
1046.29
1667.22
499.385
25.5974
26.1721
308.835
845.097
91.9206
384.271
5.15967
615.255
857.989
565.845
1384.32
3.90293
617.195
709.609
638.681
239.003
859.184
142.374
69.0748
445.034
421.592
266.08
66.4746
919.539
88.2707
964.956
830.003
212.934
116.884
60.4713
869.261
210.588
402.097
212.708
142.871
208.51
1716.25
112.744
1030.46
10.278
461.056
311.278
98.406
582.695
100.755
1039.45
59.8638
102.062
671.427
-23.8488
74.3783
9.65685
763.739
448.984
453.106
653.272
301.051
36.1298
58.3509
369.802
-16.0424
84.1698
2347.93
1009.3
493.571
-0.453944
9.5435
771.843
104.615
907.669
621.476
1654.64
317.555
179.617
39.0818
502.198
408.519
22.3998
15.7414
42.2287
267.501
1557.21
402.108
108.328
1131.45
549.007
796.896
-17.8938
401.255
722.912
19.7138
474.546
16.0915
101.072
1141.56
542.231
895.066
3.50868
1732.99
1072.66
569.761
456.097
46.8486
543.046
374.01
256.507
210.84
773.36
993.455
52.0865
243.203
438.928
151.532
9.68034
390.235
119.216
547.657
330.28
424.395
531.987
474.547
429.504
404.44
36.5709
378.589
38.0287
303.88
629.381
20.063
435.022
449.547
1496.72
1889.99
29.9346
33.3547
328.26
594.551
769.169
343.872
264.604
370.622
427.661
474.992
83.668
247.329
650.571
23.4053
234.198
795.55
730.195
-2.22782
96.4104
97.0177
721.138
496.617
309.626
417.537
-20.6678
382.607
60.8423
163.595
158.252
1329.03
111.594
1047.23
1248.94
1469.59
-4.53036
84.0229
761.433
309.281
459.071
748.634
1003.3
194.846
776.728
113.949
356.466
35.5525
129.621
12.5261
431.161
166.734
269.118
338.081
92.4844
11.9728
931.638
671.092
488.886
-4.99055
204.029
299.96
1191.91
510.566
985.264
1064.02
495.354
669.584
85.57
224.768
1499.92
26.3787
103.044
791.829
789.452
765.133
130.6
225.174
89.0754
625.146
166.374
144.364
517.811
685.131
801.427
137.329
763
406.509
245.227
527.667
260.128
283.87
710.963
387.478
65.7655
31.278
469.138
18.0271
-9.52971
263.207
823.934
90.4607
1008.2
1164.15
511.592
279.147
36.9912
181.644
314.027
674.296
1223.28
764.525
-3.32996
186.379
208.226
10.7668
177.135
781.892
101.449
-6.87
184.795
934.92
21.9638
977.097
718.464
30.0298
92.6814
88.2377
-19.916
-7.49934
97.0178
1174.24
175.922
-46.4546
1410.54
1.48674
12.6931
169.062
91.5616
-10.9344
59.6534
497.057
651.885
160.445
354.628
43.9597
286.485
285.266
944.873
558.114
285.822
712.844
166.487
162.492
170.779
249.022
632.78
259.556
80.5344
152.098
99.7972
399.978
227.68
654.41
316.274
47.2252
173.911
36.4605
413.504
1165.62
-20.3443
536.899
79.3832
339.464
346.642
47.7981
1003.81
277.008
467.476
125.129
332.602
98.9476
73.0784
127.056
901.661
249.198
350.748
94.5755
2.70417
2010.94
278.39
223.329
362.169
256.371
26.8404
742.944
131.502
162.262
70.9045
476.288
414.228
885.441
247.32
594.163
118.966
1558.85
79.1042
940.726
107.132
57.5037
1606.2
172.356
540.858
88.8303
1297.51
832.814
427.514
586.337
233.822
41.8611
886.189
571.7
208.757
652.995
12.6238
50.1512
615.294
416.585
226.125
45.1194
93.674
1942.51
6.74253
245.52
128.234
60.6363
178.529
28.0908
1378.66
314.737
587.053
322.853
205.563
176.449
291.562
1480.09
644.739
229.733
379.762
161.692
1012.61
266.637
40.1795
7.45553
3.58498
-20.8901
267.172
500.009
698.039
294.444
152.491
175.708
159.469
1092
70.9426
445.695
491.626
374.1
68.3039
621.535
277.867
166.498
237.733
311.447
1049.45
115.317
162.554
1122.43
-0.816061
-26.6045
145.696
187.313
1155.27
221.345
-11.722
179.009
83.5579
229.262
363.329
973.989
161.878
197.474
-29.9403
238.859
136.963
216.216
228.633
859.763
1327.91
2359.85
994.2
815.419
556.172
438.264
496.938
228.319
961.825
357.656
136.082
126.007
347.558
1111.07
122.223
1043.5
8.45989
674.691
182.483
133.34
138.376
329.284
292.593
482.855
1024.17
159.245
300.149
178.508
330.637
799.27
2.23479
-0.443348
489.505
483.132
15.8458
1549.19
24.3151
125.833
237.049
1301.27
-18.8006
343.901
157.668
592.788
258.517
154.177
644.634
3587.52
182.711
96.9191
26.7938
14.353
277.297
291.968
44.3555
1143.27
261.057
12.7849
1193.66
121.195
361.85
64.3452
552.474
74.0853
38.3432
133.003
310.101
290.408
115.339
573.427
-10.6767
59.4265
752.908
490.582
2.22676
1253.1
181.842
262.514
394.073
838.705
531.866
22.6484
67.7297
68.926
82.1328
814.801
61.7313
1114.09
302.499
690.318
15.1101
187.977
127.191
643.915
118.422
2585
831.769
13.3419
43.8812
677.375
108.041
718.273
981.717
57.8225
378.509
62.1957
254.845
354.947
724.389
149.109
1032.24
-14.5744
57.0689
667.372
185.055
160.269
294.635
441.505
239.753
39.6051
416.669
1030
-30.5101
225.596
437.354
652.22
-23.5107
523.021
429.86
-24.3659
273.18
89.1524
346.462
841.853
297.047
81.8293
-39.155
674.276
408.943
361.427
65.9023
24.0461
150.355
115.902
21.7641
427.716
937.478
1145.91
-0.247405
120.349
135.276
85.8492
281.82
-14.0289
357.974
467.341
375.361
386.339
183.353
734.082
333.823
55.9936
512.84
-10.3096
414.118
267.613
1085.38
94.175
1001.55
-0.956336
652.536
351.881
42.7261
145.156
113.653
479.713
283.254
398.219
621.499
852.346
193.862
83.8992
632.452
797.974
910.786
245.907
355.692
22.7237
112.391
-7.19874
392.552
225.439
551.806
472.329
-13.9641
120.255
497.652
347.177
419.415
96.1808
69.6582
20.3047
450.051
225.45
275.547
27.1186
438.475
56.3058
169.566
447.533
116.585
198.961
332.991
496.753
1125.19
1198.18
596.681
258.848
26.4128
38.9195
560.977
462.65
995.239
208.757
456.218
203.825
28.7117
677.775
261.159
597.969
116.163
544.452
525.859
440.423
832.883
1458.52
24.3427
814.207
294.74
265.581
-5.30693
1118.35
798.693
363.378
507.517
3236.1
-7.0259
914.831
591.413
-2.29213
367.378
208.59
222.236
123.015
246.025
800.481
41.8403
4.26742
169.49
-22.5295
24.1997
61.5688
638.237
867.326
182.671
82.6747
403.616
318.137
494.927
398.904
-5.0012
24.2035
521.828
91.1742
853.206
629.393
290.207
74.9104
317.069
56.1942
631.471
130.059
252.183
539.363
-0.0940254
169.084
1505.72
166.314
888.714
226.635
236.382
426.039
872.577
159.056
609.78
1378.14
537.902
178.888
526.609
170.106
531.432
548.861
176.559
484.454
910.167
103.274
153.248
104.68
260.924
9.07993
407.822
770.67
237.759
9.71365
1.90154
874.013
714.567
678.693
1324.66
702.223
836.073
1211.87
585.643
28.0605
-17.2451
1038.53
798.824
1067.15
1116.5
247.75
48.0608
605.276
135.203
57.1385
694.077
1834.97
156.494
606.844
973.473
68.9067
145.195
28.1008
204.678
217.012
-11.0095
269.812
628.11
428.159
83.01
311.159
66.6208
116.507
9.84484
381.039
576.152
56.5397
147.269
190.845
183.718
1271.5
68.1378
460.964
323.204
442.363
263.269
576.843
129.704
245.813
1186.23
340.333
145.052
-4.96706
817.821
901.602
70.9691
20.1788
-63.6088
101.202
446.763
90.7753
284.363
27.6625
99.9262
21.8517
365.323
519.78
54.4897
539.702
876.162
803.221
71.232
25.1605
10.0365
566.46
137.277
-12.6044
569.132
400.17
-12.0365
578.668
-6.39963
9.62521
452.261
470.91
60.7943
-9.41106
436.494
63.4428
211.887
86.7773
722.668
117.821
36.7175
62.2001
53.1389
209.579
438.755
853.478
624.346
1131.5
463.558
118.951
780.9
876.098
296.951
297.788
826.525
504.921
324.334
795.447
6.9774
247.287
91.097
461.182
666.103
130.497
897.367
244.041
3.51942
1277.87
859.304
307.262
323.975
338.266
472.768
674.798
714.716
44.4376
242.699
162.414
523.065
25.8115
142.825
2510.98
118.376
173.971
373.368
749.336
12.3938
51.0291
1067.2
181.537
624.472
221.483
670.558
73.7983
387.021
694.103
862.618
49.0069
277.056
-51.1515
2.11307
509.518
132.404
248.312
8.99181
22.7872
892.857
467.56
-10.8837
543.853
1223.39
1910.53
166.127
725.216
73.359
862.743
1244.64
620.256
621.262
216.701
262.016
8.32933
449.342
566.86
246.999
150.16
170.838
285.73
152.35
1039.06
-20.5502
197.805
487.572
878.087
-1.39956
42.7279
220.079
1297.17
74.1804
781.176
1184.68
924.476
185.592
157.346
109.578
497.299
109.56
410.504
348.207
133.452
927.608
67.7764
976.514
1387.56
388.587
416.771
478.114
268.167
350.205
220.704
281.742
5.37752
135.042
402.926
176.898
615.514
100.705
22.0403
386.528
611.46
923.33
1074.13
89.0754
420.873
1319.4
911.365
216.614
368.517
204.796
75.2175
-18.1298
388.451
6.44636
-18.7814
996.728
285.913
448.788
697.368
555.415
29.5311
169.959
70.9426
112.111
158.043
29.2715
57.9367
45.8151
585.928
682.666
531.941
61.5706
785.182
159.647
956.773
230.02
524.598
634.941
-6.1038
1033.03
1144.03
71.4193
842.852
222.113
733.167
520.863
-5.37247
722.142
-15.7302
97.212
243.104
51.3081
1203.2
362.547
514.193
84.3299
-7.92988
158.493
202.159
353.269
1110.69
157.034
1.44867
211.502
1036.67
40.9127
94.1325
553.999
-16.4373
85.9596
854.982
41.5728
68.9826
225.598
535.072
599.729
172.961
101.481
81.9072
291.7
418.852
306.274
321.383
54.7086
323.77
32.2327
522.487
68.3196
698.362
277.314
643.075
396.344
467.315
-12.8602
20.5548
45.924
213.29
60.8032
10.2623
-7.87414
-5.63236
358.351
322.574
914.491
266.415
220.138
109.247
367.381
188.435
-29.6701
233.883
632.164
150.739
17.9584
1034.17
682.435
715.953
747.677
-34.7255
442.223
410.504
261.395
83.9637
630.08
24.3081
581.271
95.7032
74.9047
696.405
452.399
583.49
456.126
774.216
577.388
61.5988
115.756
75.5943
680.041
721.625
346.254
13.7192
352.867
173.651
134.813
1203.81
877.205
817.063
1003.6
-8.89997
1259.89
822.131
1077.87
141.549
589.539
897.738
728.234
445.354
590.586
373.458
215.477
443.991
878.57
27.1232
345.044
608.618
299.269
282.712
130.852
367.938
516.529
50.4404
1382.02
1239.98
547.733
552.556
22.2152
20.5625
56.5735
14.9648
146.926
848.077
153.183
891.915
597.459
-32.3407
294.134
795.451
952.23
825.562
817.5
1316.69
33.6057
178.286
120.566
482.771
355.833
299.326
-3.03981
100.022
15.0373
720.494
140.712
592.904
902.866
40.4267
353.959
349.821
32.0595
325.7
10.819
733.156
788.714
412.605
471.948
79.14
573.174
518.392
633.864
62.2888
90.8113
147.804
217.8
929.88
351.967
351.16
224.915
1115.77
-7.21511
196.472
614.142
255.112
5.39382
66.812
222.075
1948.98
1116.56
161.468
727.609
169.468
47.7694
1315.96
720.015
42.7261
1030.07
569.987
624.981
5.88042
130.257
162.353
-24.7166
154.506
436.224
73.9805
215.14
309.211
49.1304
1227.98
767.007
704.935
-2.75385
115.4
604.905
963.838
748.849
169.866
1098.73
331.965
221.751
-52.5146
447.739
38.9886
939.793
172.63
109.388
344.374
474.312
514.787
69.0078
98.0724
850.112
205.988
58.6016
614.4
9.09675
-22.1372
-0.0277734
513.405
210.895
785.094
175.346
106.454
3.26653
294.134
-1.4559
448.749
45.1824
8.89277
44.0767
113.543
983.757
203.025
190.417
207.782
36.9563
710.979
263.066
419.836
6.47441
740.413
368.016
19.812
5.38222
1124.84
218.337
101.4
1069.7
48.3003
954.296
31.5914
238.316
45.4068
155.257
366.592
1503.43
750.071
480.617
653.802
1194.19
13.4618
721.158
120.65
68.43
1231.29
81.2833
362.242
191.436
115.887
153.122
54.5869
1286.83
213.593
230.132
39.6538
81.0565
312.013
208.382
1167.1
45.3512
1020.35
224.223
65.5445
721.786
4.66464
697.825
84.5912
11.1844
128.383
14.3017
142.075
326.979
621.812
860.186
345.233
299.47
442.514
622.137
571.888
866.691
30.5361
392.51
-44.9131
602.604
19.7652
195.377
229.24
538.671
408.864
267.209
145.867
643.366
569.776
597.752
1402.47
140.498
66.4567
213.727
645.579
308.852
135.326
809.542
716.203
329.243
18.8665
-0.0579326
10.497
1027.74
113.099
662.274
110.797
88.257
280.865
1165.23
-13.3631
-1.76461
299.853
296.838
218.212
40.7348
989.058
180.511
497.17
621.553
327.841
868.356
144.445
447.872
746.851
760.117
517.26
909.72
20.5946
27.4568
761.733
467.981
125.878
732.292
279.577
269.675
859.842
578.846
73.0546
1051.15
835.842
203.441
-21.3348
52.988
81.8746
253.285
743.124
278.444
125.144
337.9
100.422
784.56
56.7445
54.6028
840.193
787.627
245.462
663.256
413.893
-8.3157
209.529
1035.37
573.68
50.1458
204.446
447.321
337.06
430.703
1962.77
216.678
125.403
926.626
981.356
236.638
54.0542
37.2077
41.1772
690.008
680.258
-1.96305
795.353
585.708
50.1097
1614.63
200.157
202.305
-22.0706
817.298
-7.97382
-15.8934
601.982
340.305
42.976
3975.14
32.4854
8.63266
558.232
880.286
1529.95
495.45
316.762
64.5705
837.864
45.6764
185.529
-9.80395
591.402
198.411
318.988
617.513
1011.37
1109.65
1496.95
148.447
52.7839
992.938
532.664
61.5538
799.502
251.554
73.5332
94.5595
382.062
1053.63
318.935
275.13
298.686
274.577
859.021
457.82
-12.8373
545.048
906.496
286.971
33.5048
93.049
493.814
277.66
352.796
741.058
1138.48
1230.82
393.927
741.753
452.503
139.89
41.1817
19.0111
654.966
88.7535
227.02
996.943
96.5238
132.368
1727.54
394.387
200.091
130.807
69.7451
246.997
337.567
59.917
-7.19874
291.031
163.874
201.554
333.899
420.815
549.705
114.008
384.459
174.213
741.138
71.8859
552.793
295.093
775.947
297.003
455.029
442.673
65.5376
337.802
410.935
233.674
213.93
14.1127
17.9486
889.763
43.6719
426.51
14.3188
231.033
347.526
76.796
599.426
-12.0638
179.544
165.804
174.98
305.646
53.7668
149.653
743.672
551.596
239.225
289.112
50.3061
10.9708
166.74
26.5885
31.8314
11.1554
73.8374
1.38399
48.5856
900.61
196.409
717.286
339.624
-32.8863
235.655
120.347
23.5878
249.123
120.19
-19.9885
125.323
250.6
249.959
332.562
3.90469
21.3135
9.36726
441.846
96.6487
35.3673
823.112
360.766
1175.24
408.159
1392.01
118.462
558.204
65.9023
215.201
1128.62
882.395
40.5048
195.332
1280.43
1110.3
633.187
459.555
75.306
463.604
863.972
353.023
107.369
584.157
779.851
397.074
681.506
795.539
264.193
436.279
69.6388
169.138
8.29786
415.086
56.5827
136.363
65.9659
524.361
158.275
381.645
37.4336
328.232
73.761
639.315
41.1695
51.5462
1549.16
19.5737
233.825
313.861
9.36017
202.804
33.3531
187.642
440.352
583.132
296.654
355.029
14.1469
403.239
42.254
1209.25
-13.4941
682.763
388.745
215.835
440.095
785.509
838.269
-7.43662
550.9
866.7
13.7899
487.2
1739.22
34.6333
9.00102
763.138
809.907
5.02985
677.664
175.037
64.3734
-8.89997
56.7361
216.807
716.888
250.333
68.9224
620.377
390.374
29.2076
-36.281
313.492
75.2175
444.765
26.7562
280.06
569.675
668.878
938.632
-47.6711
468.15
162.056
841.671
92.521
1.29293
-15.2645
65.2596
527.234
216.678
1208.61
72.0521
8.71529
1051.86
591.911
65.3187
1279.93
105.299
978.174
641.679
336.457
835.343
72.9485
57.28
344.461
372.845
431.453
570.563
71.4193
207.544
280.209
733.167
115.417
254.745
271.989
872.067
115.454
172.175
994.604
41.9378
261.192
1413.09
111.422
249.407
251.824
603.446
447.468
19.812
3.50815
152.744
342.324
5.82257
127.049
361.269
425.809
258.353
592.515
160.853
1064.9
539.441
688.932
34.1625
495.198
948.03
142.837
35.9506
280.752
268.701
-10.2808
227.46
90.2363
33.4279
76.285
84.572
74.7343
1318.69
39.3049
18.3621
94.175
362.496
12.1621
86.5678
3.30478
703.148
498.124
235.112
1393.64
97.4037
315.113
132.101
441.078
208.28
-1.93403
268.938
887.617
-19.0944
555.557
670.482
771.133
1746.25
410.41
405.203
388.167
44.9245
172.712
278.234
281.661
769.197
0.0645027
364.597
270.89
7.97077
52.0982
632.374
-36.3895
828.027
19.0156
584.768
702.7
1078.47
32.5305
176.105
276.352
61.928
295.128
115.823
-16.4732
818.912
67.7764
29.3927
959.648
820.783
514.621
930.286
236.787
109.424
78.9378
-27.9351
27.8656
468.081
387.687
1355.06
318.593
579.822
951.909
22.9312
37.9698
106.485
40.8347
540.548
21.6936
598.735
1540.52
1107.76
89.0356
161.03
284.587
632.99
202.682
649.258
794.529
48.2998
866.22
724.642
609.541
241.159
135.679
262.952
317.414
163.947
36.3448
115.264
731.103
190.742
68.434
50.7001
38.6912
425.918
116.029
881.502
45.9784
235.84
119.438
49.8899
716.861
511.153
4.10082
6.84576
807.867
225.886
202.968
255.97
8.6966
545.608
645.29
429.68
21.4389
292.314
-5.78535
155.272
-4.56756
57.7293
1079.68
1162.61
567.388
-14.8194
247.044
32.4801
246.663
31.6997
-1.03651
304.818
101.705
1264.7
475.739
-3.80034
136.779
1412.96
122.814
70.7244
82.3188
63.3506
3.26653
344.734
140.973
684.881
1353.28
346.225
42.2026
21.0215
692.629
558.344
48.9754
620.942
-7.73572
572.939
-40.5211
814.042
502.294
793.582
1467.55
202.396
74.529
2.94537
286.492
263.314
66.8367
427.487
535.557
796.874
606.93
564.404
500.059
806.278
20.3243
76.112
4.17745
32.3037
435.639
322.092
184.067
525.082
91.4714
27.2005
404.826
138.376
309.46
68.6861
408.496
8.99181
1209.07
326.559
2.67566
175.206
332.07
39.729
359.443
407.526
278.571
-13.1662
198.921
317.634
992.053
110.51
-8.42387
-10.0611
267.638
671.749
3.31439
-0.982105
612.809
1319.75
260.73
41.1763
840.454
135.763
15.057
158.45
28.4259
291.505
532.709
415.667
-21.8853
191.968
13.4362
139.773
663.109
-18.4657
88.6429
50.6594
710.196
66.0627
1032.03
783.646
90.9495
1050.56
145.759
161.738
329.058
510.946
150.448
1104.08
570.327
485.902
30.8092
179.87
1124.28
1011.72
53.5285
48.3589
1048.49
1357.04
467.334
10.7905
318.764
44.7056
290.148
675.285
38.6418
344.669
120.778
727.643
157.128
318.539
1162.27
361.667
1371.73
347.451
1346.58
1259.23
738.014
254.779
446.446
645.526
301.929
-4.22569
36.5804
688.189
81.6839
14.865
762.995
131.811
-43.8412
533.869
376.162
-12.4101
1897.25
52.5186
534.961
3.90469
143.128
408.543
803.541
651.372
524.499
1286.01
471.335
164.288
-20.4144
160.782
14.5671
64.1144
230.242
-14.6825
387.615
313.398
901.135
83.6083
62.2735
369.636
299.77
212.459
361.166
765.899
199.23
646.326
543.506
553.814
468.278
29.5954
143.647
41.8612
137.192
61.1462
2150.26
498.784
215.515
45.8641
871.999
589.865
567.707
766.474
76.2604
86.7007
634.745
86.7667
1144.97
390.078
632.45
33.0666
103.053
1348.65
810.18
685.804
650.804
58.6552
57.1488
149.393
28.6679
-0.702128
308.231
269.801
619.93
75.9642
217.483
153.761
751.038
90.5166
796.145
376.564
400.431
596.108
778.364
503.462
708.022
17.8633
268.853
22.4335
381.316
539.658
136.77
746.446
250.133
83.706
168.792
367.259
883.434
6.27734
-27.884
170.716
567.597
267.747
348.686
753.377
319.327
193.849
25.7423
603.92
903.814
481.051
337.618
647.547
-12.0365
168.248
172.475
103.642
117.289
64.9186
60.4927
620.571
173.025
169.185
1250.83
260.332
-4.02353
-58.9155
300.066
461.712
138.227
65.7655
143.722
415.771
-5.0012
3.03453
44.8182
561.183
861.415
-29.4795
631.287
32.2107
254.845
119.851
167.541
51.5991
248.761
1656.53
272.798
111.962
176.068
225.306
709.244
211.974
1009.64
336.431
215.924
1095.55
652.048
796.728
1233.76
645.815
533.869
550.45
360.517
553.702
448.601
331.707
385.818
1014.81
417.287
110.77
820.454
188.855
352.721
97.1347
778.167
55.9316
-53.1985
221.569
270.31
402.677
690.065
54.6912
4.4579
323.303
11.2719
266.816
6.16957
717.216
1064.71
305.244
1024.17
901.375
916.04
830.51
1306.7
266.919
107.74
139.042
241.311
82.8325
771.738
308.556
114.832
861.486
693.691
649.421
718.849
50.1817
427.348
484.606
263.57
1201.8
800.481
66.2032
750.146
406.632
200.362
22.2134
40.41
901.059
302.611
564.31
935.851
18.9138
177.455
74.6907
5.28952
71.8355
287.893
1467.23
786.453
1123.07
636.889
670.642
333.935
221.112
677.287
205.657
339.066
8.55427
441.912
44.496
1531.02
918.497
642.327
450.749
133.465
269.09
-24.4903
1120.94
257.373
692.667
19.449
38.1781
122.667
815.375
414.166
134.499
492.077
155.308
401.447
238.951
2.07443
113.931
608.646
271.472
1091.02
1081.02
133.488
24.0725
509.021
399.605
397.747
632.416
558.224
362.103
290.824
158.938
201.235
57.1856
714.047
487.956
768.914
552.298
1298.97
215.289
89.3008
973.575
374.435
466.941
621.234
225.249
436.214
383.806
45.8308
503.459
601.527
994.172
478.559
11.5026
226.702
724.573
440.052
831.044
904.74
249.241
69.7451
912.29
51.472
26.788
88.9112
655.078
24.6778
1219.17
28.5855
78.3352
90.5586
1675.73
1725.23
380.125
73.3636
32.4209
129.37
221.065
626.82
334.255
805.792
924.779
530.445
208.921
164.549
44.9229
242.065
66.874
970.892
95.5194
464.021
156.297
441.061
476.741
794.831
67.2209
766.057
1111.95
565.723
1.876
51.4199
599.253
1051.95
727.68
361.058
88.7444
498.472
44.0763
88.5515
221.654
-8.08061
1110.9
404.859
396.525
222.34
291.003
367.572
920.777
36.1265
750.451
856.407
5.45905
29.7097
164.551
762.961
965.836
1277.66
629.859
278.655
453.252
61.5115
39.9764
212.93
764.46
283.822
93.0483
146.683
95.2837
515.095
236.08
73.4401
153.646
401.799
1987.51
612.33
18.6005
1207.96
67.0988
188.799
131.603
169.513
881.016
489.538
887.532
858.572
188.033
1022.5
78.4713
14.4675
489.84
1582.41
1308.8
181.781
261.936
1.0713
878.697
468.914
120.885
651.545
328.162
112.057
53.9225
176.558
410.153
1411.48
48.409
602.004
220.849
560.775
148.496
166.544
41.6378
101.543
912.312
-8.40671
661.573
-21.7903
152.347
704.93
232.079
655.371
573.703
52.2455
304.818
94.6381
129.26
162.665
21.0864
495.671
148.412
479.318
94.0769
556.22
88.9343
1058.18
196.729
808.395
804.233
577.152
57.4053
179.557
208.854
-6.05594
4.64009
284.48
110.56
304.003
372.559
20.5616
144.601
30.8572
416.873
462.959
62.1591
305.097
131.788
615.507
229.728
715.583
-10.9694
836.395
292.414
611.827
424.21
170.483
210.76
90.039
23.3889
72.7193
669.435
207.967
1242.82
1067.63
26.3627
625.88
160.422
649.176
167.019
260.671
46.6062
147.615
277.471
1146.93
32.5948
191.975
194.408
303.15
450.377
510.288
38.7183
500.256
399.839
138.823
297.947
445.126
300.971
1444.92
733.557
13.7846
238.499
76.8166
16.7603
510.608
739.72
258.936
66.9989
913.011
518.926
74.6081
451.242
297.736
406.638
931.211
5.63072
-25.7131
729.042
-8.33295
1130.33
293.797
45.7511
57.8499
173.335
133.324
794.668
290.951
1685.3
1168.83
127.723
1354.07
175.37
726.72
60.5385
934.485
8.01881
236.387
13.7294
446.547
250.075
520.95
26.0738
76.0173
565.601
634.321
494.969
240.572
245.049
127.61
72.5074
42.7708
336.079
1274.21
295.066
18.0856
45.4831
-13.392
350.398
721.867
296.013
1385.68
671.915
621.7
1083.07
85.391
406.305
201.918
-0.0940254
1061.14
653.022
598.032
805.371
109.669
170.947
795.703
42.976
107.071
272.876
11.0049
333.629
422.517
659.828
135.632
67.4633
185.099
197.848
931.808
15.9374
79.9552
118.267
275.1
372.514
12.8508
781.796
37.1646
384.613
1124.15
-11.9691
174.717
253.444
489.987
1169.17
661.889
237.649
399.886
1152.58
733.041
647.875
157.661
468.288
763.68
489.081
520.612
142.727
126.364
290.841
72.6452
212.143
608.694
45.8308
745.213
635.261
603.72
244.545
85.0054
32.1174
161.64
620.83
559.761
193.315
760.079
23.9448
611.006
366.54
402.25
305.995
686.163
86.8179
105.467
308.171
-18.7814
121.651
134.657
16.0472
44.6108
1042.87
95.7931
649.847
50.773
816.512
357.675
96.1984
280.396
297.321
99.8311
554.43
1.60049
357.894
184.01
980.109
911.545
703.774
1301.99
312.153
1570.1
597.345
530.779
246.35
80.7897
-13.596
64.6914
19.8397
33.6057
526.862
43.7298
307.107
957.123
812.179
797.175
294.273
118.918
459.303
351.149
354.195
694.476
74.7227
185.93
377.632
63.0886
153.874
413.781
367.049
431.345
181.468
-5.19297
35.3169
464.044
285.303
835.586
54.7563
574.98
984.594
29.0746
198.678
341.778
999.425
15.2737
1086.65
243.077
946.642
873.086
171.76
218.327
37.4308
190.776
285.33
42.0311
626.856
852.257
1645.8
608.694
6.83133
228.588
30.2555
302.641
78.969
670.856
192.101
16.5128
664.252
160.736
868.585
942.277
371.055
1246.66
1335.83
238.241
-22.5419
1662.59
233.256
54.899
0.830101
236.197
396.456
97.7664
954.924
489.606
398.8
339.809
898.491
590.649
778.829
110.845
294.79
114.378
196.702
551.857
311.766
311.038
113.308
599.332
43.0488
641.241
115.6
725.389
505.94
111.697
101.949
1113.85
58.3231
1261.42
861.825
676.102
195.535
683.789
1021.48
60.7058
589.277
233.764
222.565
182.385
-18.1984
1041.34
76.7166
159.959
550.074
1194.9
257.545
167.284
67.9367
27.5266
127.723
38.4756
541.187
63.7789
547.796
46.0742
1457.35
216.04
307.602
296.713
454.348
524.698
301.561
1.59867
375.868
198.284
171.426
155.763
163.736
57.6421
1126.49
51.8927
813.073
112.111
255.494
64.8787
14.8332
906.011
271.085
266.623
46.558
-0.27358
937.385
89.9274
44.8886
386.806
293.354
38.8653
57.9559
1695.66
146.083
238.425
-19.7678
288.811
51.9963
270.839
58.5028
404.023
373.189
-4.99593
1219.28
1021.13
606.672
149.97
302.577
135.089
1141.3
567.408
331.47
884.956
411.365
1129.43
210.096
481.248
137.203
931.143
97.1347
81.0141
1283.44
1294.26
-14.5632
1471.59
27.0931
1109.86
258.964
764.261
1597.67
389.833
24.0575
168.114
569.955
290.252
518.462
23.4236
524.688
421.286
779.91
71.6862
23.2904
113.362
45.3383
681.717
438.905
107.675
6.83133
586.535
37.7517
388.848
576.011
923.855
722.462
752.684
426.246
8.93659
1711.91
55.8441
78.7006
307.752
9.60524
247.674
634.307
112.995
675.494
80.6493
40.3838
927.978
62.3187
48.3501
-5.01875
456.212
271.43
525.013
276.049
20.6744
211.694
415.05
2495.05
142.372
373.804
102.1
404.429
393.499
215.828
237.414
592.331
600.828
173.069
45.7059
438.707
235.887
192.593
587.214
146.287
356.808
779.117
297.528
855.175
266.66
126.799
232.264
242.418
483.651
41.2001
898.65
529.284
377.353
34.2257
114.298
209.241
350.344
385.046
647.064
271.549
87.7266
340.672
978.022
18.7067
882.486
710.28
290.951
23.0029
66.882
1057.26
1192.9
23.5708
275.548
148.62
92.9259
-23.1625
148.574
148.306
92.4401
96.0967
658.621
429.12
676.375
293.953
255.928
1061.61
351.142
16.4127
200.698
153.092
173.955
73.7096
522.705
180.748
473.484
307.852
689.363
27.8374
682.108
678.384
-28.2
879.686
190.28
220.65
121.674
848.136
1142.81
683.553
19.1588
156.394
577.417
434.306
90.9283
41.6362
197.876
41.102
80.8346
163.67
77.9731
352.085
8.84533
276.196
92.526
614.738
175.14
652.332
332.408
492.876
389.372
182.856
135.33
240.825
385.428
384.384
200.138
177.611
56.6181
95.3097
854.257
266.547
278.945
113.593
17.2959
15.4371
45.8338
230.263
154.082
5.96552
53.9901
116.902
249.278
70.0389
322.887
163.325
303.047
112.683
1082.98
323.559
14.0533
224.837
237.628
62.1426
1415.84
453.885
672.346
350.824
921.663
448.755
297.312
1143.13
1462.69
624.736
740.514
445.968
1310.92
786.417
103.907
522.431
332.602
-9.74821
110.56
142.834
318.211
78.9457
1194.33
1042.05
456.427
390.83
-7.02176
232.009
40.1691
1068.54
176.633
37.9954
-4.33247
1040.39
143.423
107.904
112.026
41.2901
407.241
698.353
795.127
22.7437
69.9513
935.678
484.333
318.551
9.20718
582.559
190.335
1006.01
371.757
129.484
89.6832
157.089
15.6135
732.6
572.428
214.863
781.991
93.4096
873.041
73.0608
128.185
793.729
104.458
687.642
12.3024
730.518
479.279
52.3798
87.0539
360.026
243.151
1187.26
705.056
-0.775055
24.6126
309.847
820.103
63.4788
816.568
611.654
163.741
97.4962
683.012
0.15656
1134.51
290.477
20.1811
730.083
436.417
1061.12
385.128
651.545
78.9111
37.094
1437.8
814.951
65.9023
432.593
470.82
650.011
362.844
431.465
61.3518
131.104
540.421
181.256
17.4458
74.7354
0.0265902
893.02
683.796
514.712
877.695
4.13346
48.0277
36.3159
170.823
551.862
81.1434
758.358
520.525
131.165
640.354
129.804
286.169
757.682
80.5011
875.461
434.117
1201.26
1137.29
73.098
809.843
47.4349
231.013
725.219
501.303
74.4303
492.177
130.194
51.8343
119.875
721.129
156.549
94.9553
832.173
149.463
161.731
1332.13
16.7433
767.748
266.272
-13.7805
202.024
310.218
675.546
521.662
81.4492
834.043
778.638
488.762
418.31
470.336
99.6355
697.278
162.986
139.808
28.8602
68.1215
572.319
350.677
24.5388
351.889
547.859
60.6625
109.742
291.419
1433.46
1053.11
739.92
415.648
124.505
69.0667
141.634
212.677
253.035
657.658
363.298
814.774
118.983
309.504
641.761
277.287
32.2602
1701.03
49.1952
338.61
81.3312
156.13
287.47
829.798
70.3081
320.566
837.276
2034.99
-45.9307
371.331
384.247
4.39283
144.773
212.284
490.421
105.234
1397.26
1064.05
1336.27
1010.69
732.086
409.069
11.8553
407.192
113.268
-31.8999
940.618
262.094
353.379
788.615
570.602
1720.61
547.919
385.604
183.832
-0.271945
934.826
557.219
400.337
778.575
726.483
-12.6129
217.098
393.905
89.9274
423.45
2.62292
128.436
616.078
24.2227
235.316
368.823
113.836
1066.76
-10.3975
354.403
301.247
933.692
349.675
107.071
56.8482
1066.1
160.645
546.062
819.664
-11.1996
658.649
476.169
15.6913
236.129
728.209
29.7451
-22.0918
883.63
44.3479
944.73
666.78
915.993
54.7441
496.36
526.296
7.92549
18.4503
608.347
174.717
958.504
472.017
208.43
26.5802
-17.2244
357.036
794.632
69.8878
643.086
505.693
751.74
-5.85058
-8.15059
223.949
11.1939
98.947
714.491
375.615
523.782
75.3234
179.467
67.84
267.614
1267.72
645.888
84.2852
54.6183
295.145
85.0054
568.1
1189.97
-17.7942
754.208
1355.84
1448.28
515.358
639.461
102.694
1598.81
72.0867
116.743
135.763
494.818
1003.65
412.609
788.132
17.3411
-15.3682
748.356
767.307
341.398
181.002
93.3932
721.986
146.691
244.918
279.522
930.531
649.883
262.43
881.38
737.605
576.539
195.425
764.874
161.781
218.216
134.892
972.477
-5.8976
591.385
1367.08
950.367
309.913
134.479
47.0248
308.64
10.9117
-5.0012
173.575
63.5589
223.851
867.038
244.134
1139.14
-39.629
668.989
-29.6335
357.919
204.184
53.2227
30.9843
171.924
366.501
711.778
149.444
31.7651
-5.20403
-4.77531
470.595
432.432
949.251
337.739
522.089
26.4867
732.022
674.424
81.9339
516.076
169.363
181.829
111.422
811.627
51.2986
281.107
496.194
1067.98
214.588
158.908
325.662
24.759
561.952
479.444
140.984
7.20586
-30.7097
-8.94102
1108.02
443.136
731.294
18.3828
724.099
152.763
28.8094
210.443
200.806
258.316
466.091
747.991
175.934
-2.52839
550.036
564.043
30.2835
572.392
267.035
322.7
20.1714
944.903
1375.19
-2.89489
192.981
1770.03
107.494
468.775
717.707
872.624
-15.3463
49.5588
63.2845
1003.52
196.399
305.877
559.966
507.819
4.04565
484.381
463.445
208.851
116.257
90.9836
142.744
47.8762
245.977
20.2391
266.435
715.111
938.597
15.2675
470.952
-20.5551
155.472
808.604
365.386
27.1013
1075.8
154.574
27.7417
19.1341
550.921
216.799
106.948
264.185
589.583
765.274
1098.93
58.3231
35.7832
445.782
-0.435879
206.779
31.6144
14.9945
135.668
150.745
156.927
286.284
262.97
815.761
1174.4
1088.71
283.647
-11.1026
73.5589
156.062
589.746
315.13
119.06
-12.0365
-0.41806
93.764
1085.65
360.917
469.717
439.054
391.935
111.181
55.1721
305.432
-3.91128
218.99
-4.56756
172.047
531.247
191.37
210.587
25.783
290.653
68.7593
1088.56
567.509
405.419
499.662
1612.53
374.158
680.792
1002.33
151.747
2.22562
-20.6425
91.7403
130.059
91.3392
229.694
59.6025
617.96
91.7352
309.639
17.7135
108.901
374.336
300.824
64.125
126.661
751.373
543.729
416.669
447.164
129.071
547.936
234.955
978.307
1189.01
329.833
899.118
308.418
1.63409
-35.2102
40.3002
8.74069
504.324
67.0791
108.27
120.336
597.559
1026.67
241.03
28.5403
1402.25
214.5
26.6453
590.674
342.596
100.035
190.244
294.256
96.2758
-5.07483
684.315
1667.61
98.7738
15.2315
-17.8058
347.001
1302.95
538.659
375.731
214.004
957.27
1312.7
74.2977
41.1817
-39.085
6.53871
45.65
35.8655
130.257
106.131
-13.4722
319.424
797.918
529.379
-6.00008
860.186
678.817
200.76
262.316
-1.57654
958.52
150.476
181.849
581.989
959.837
203.424
37.9558
992.879
473.078
336.55
25.9269
67.7414
416.604
455.458
660.553
1141.98
560.289
341.944
78.7946
1082.24
17.26
1023.19
1155.71
125.688
662.672
145.052
161.825
83.1873
333.811
434.959
846.832
-2.30995
141.187
625.693
133.061
1140.17
461.84
-24.8575
125.114
17.4673
-16.3243
198.014
642.685
336.121
215.659
199.624
161.64
36.1214
85.6227
25.3571
574.546
494.335
1.93471
414.737
499.598
276.688
141.077
1120.95
577.732
65.5516
200.362
411.475
2241.02
42.1157
474.354
1035.9
298.15
331.129
-65.8643
128.978
328.583
96.7378
406.513
765.457
94.9223
13.624
1350.91
-15.2661
455.346
-50.2482
119.912
936.944
900.301
-12.1192
1451.91
410.28
211.402
747.271
532.141
-1.4559
41.4343
1253.27
117.165
62.2509
239.105
-61.9717
945.156
196.039
543.24
10.7194
338.029
892.1
-8.51812
491.162
1092.58
16.433
818.164
71.6115
1067.29
1386.18
193.229
185.107
735.03
50.3321
1142.86
105.377
590.04
4.89752
73.5179
875.633
595.706
369.599
313.312
895.446
151.827
641.629
-16.3192
125.844
10.9391
312.417
466.881
468.288
372.285
821.776
13.068
331.331
155.846
90.4269
306.274
30.9028
103.434
498.972
737.022
252.415
155.834
253.993
1106.78
134.515
691.591
144.872
6.71883
497.828
131.707
81.1957
620.835
-10.4202
616.405
543.204
623.245
209.529
223.9
731.102
291.172
250.671
590.504
353.927
217.059
32.4801
196.063
473.979
495.591
48.432
280.836
616.919
442.191
409.295
59.1541
509.378
48.2441
485.289
13.5366
536.188
-2.77498
404.671
1201.9
857.585
217.152
95.0524
1565.54
680.331
315
898.376
603.446
1498.82
715.091
584.469
772.512
85.2778
8.74069
-29.7847
693.017
391.254
1142.91
127.746
1054.78
-8.9411
57.8056
548.377
680.715
550.728
380.844
392.023
-22.8466
105.657
179.001
72.4327
840.213
509.048
120.649
192.041
213.005
766.028
65.573
971.26
1191.34
51.1594
597.743
21.504
58.0755
934.894
293.55
336.335
256.993
15.5758
837.604
-23.8596
202.354
901.985
89.008
201.76
1167.16
783.253
162.171
247.468
1478.02
148.139
164.455
534.67
796.145
490.882
76.2174
76.9915
94.3303
638.394
120.802
-6.82487
114.261
454.388
790.94
756.149
823.108
-3.4381
-19.333
930.051
-39.9397
-12.8319
101.257
175.286
151.431
708.557
719.905
711.731
-2.20021
44.5598
390.58
525.4
92.3995
347.855
642.559
91.0654
901.782
92.4336
198.335
1055.32
716.671
569.617
73.3706
643.448
-3.08468
109.581
486.672
361.667
-39.4444
806.597
473.649
674.524
263.427
230.143
-41.7111
93.6093
-7.0781
-34.7604
112.649
87.6036
484.482
185.939
104.173
1150.55
24.6126
534.735
595.215
771.876
145.652
476.71
635.353
270.022
278.061
1474.89
98.8919
126.634
7.25628
426.358
406.043
1385.14
130.797
97.026
41.6256
262.102
395.738
605.007
229.065
-32.1495
289.756
695.708
195.347
465.625
70.9671
549.51
5.96552
55.0577
540.695
434.811
2738.71
3906.1
689.938
89.6498
144.542
996.775
14.3382
527.547
792.68
561.841
927.961
73.5603
356.874
220.183
774.35
156.978
485.757
441.902
83.3121
745.213
41.1817
9.64072
471.063
80.8431
1167.48
1095.4
98.6347
486.903
216.351
1005.94
298.868
-9.74821
26.2268
456.892
161.405
151.746
189.578
253.871
26.788
849.782
1396.24
355.227
-1.55914
171.565
146.652
319.195
13.9322
631.878
89.1729
372.629
712.707
601.635
453.449
6.50391
594.022
15.8569
286.816
-15.9665
370.696
4.14153
344.773
466.952
59.3778
318.717
898.804
-14.2433
793.385
43.8319
41.4565
172.169
104.512
352.956
815.328
1774.74
1095.19
251.945
304.978
571.142
68.0671
463.437
741.493
940.661
70.0038
650.443
792.701
53.4466
55.4682
642.822
58.8937
180.577
389.786
49.9456
363.463
647.415
101.711
176.633
630.2
71.501
685.028
136.015
22.0707
114.379
289.703
681.486
1166.19
761.482
67.9857
257.571
953.859
3.58498
179.544
641.817
678.628
486.075
-1.70089
1315.01
526.341
24.0302
933.906
10.5308
843.17
1777.83
517.748
35.3136
37.4291
1685.14
946.376
-65.6813
1125.19
76.3466
845.064
405.856
7.12866
117.585
-0.0940254
56.6402
1458.87
144.508
12.6409
42.2026
470.797
77.9357
-18.8682
375.95
548.862
511.095
917.127
694.101
78.7555
-6.64406
24.5194
40.0542
685.905
275.054
29.1823
181.544
1036.76
45.9224
214.888
13.3188
46.4643
113.893
260.891
104.68
217.702
1785.67
-14.5633
269.575
56.6666
311.951
687.535
512.028
575.682
515.01
116.902
81.5485
-31.1607
1358.98
1453.97
12.5668
639.296
340.852
164.263
216.452
98.947
371.363
834.761
645.596
118.427
342.511
-2.25146
446.881
533.444
479.713
508.142
506.67
616.826
35.5473
1736.33
261.678
-15.3463
0.833063
375.705
305.877
396.922
429.396
1415.22
79.5829
75.5137
37.5458
4.77657
2.18899
252.149
982.485
102.698
450.379
1284.55
245.82
-12.0266
1274.05
93.9783
442.951
301.668
1107.66
135.833
142.06
780.005
7.44153
681.568
391.806
20.5568
8.6229
287.481
83.1141
90.6835
980.312
1691.85
880.566
131.187
291.3
81.9643
44.529
54.9486
1181.9
162.924
-3.0848
564.236
543.45
902.546
18.7582
100.123
714.49
362.209
838.997
1445.19
488.339
201.981
120.001
682.729
4.84477
224.214
871.696
339.817
39.8747
27.0611
50.5591
50.233
94.5896
290.696
1424.98
153.847
209.314
288.334
200.192
375.434
182.945
295.943
634.272
248.596
515.874
631.267
-5.89578
202.347
251.476
916.391
199.65
840.966
1238.62
137.865
468.149
7.01466
121.72
82.8771
681.133
257.72
667.574
8.59528
1011.87
849.202
40.4918
52.2344
-3.03981
-50.555
-6.64406
1051.51
43.8023
762.742
374.38
92.9005
166.552
628.209
143.374
188.651
138.294
237.581
2.27022
393.286
18.4239
118.495
76.5463
583.279
-7.15294
908.564
41.9392
373.903
1034.51
984.432
903.581
979.831
439.854
277.601
239.226
59.0309
40.8509
122.113
489.603
68.268
675.582
526.973
1824.9
2082.46
297.599
30.8383
271.075
365.395
204.544
713.062
21.2871
438.79
206.618
51.1139
355.488
369.478
14.2005
-4.16619
442.34
39.9238
-17.644
535.309
124.211
669.652
148.571
935.983
149.885
1189.87
76.5613
390.86
1007.88
426.299
543.695
411.112
1571.89
196.95
657.465
647.174
81.7453
1128.03
1018.46
-19.3957
178.542
252.705
629.413
965.092
213.995
354.171
16.7776
229.635
8.88026
484.567
599.334
108.214
62.2624
-27.2641
594.284
-4.64905
133.465
94.8023
856.321
1019.74
941.407
47.988
391.44
1146.4
120.637
759.042
483.666
945.228
556.595
-19.1743
737.579
56.619
398.247
286.102
92.0296
22.1015
97.026
564.49
114.05
67.7764
372.622
82.8881
57.3714
-23.9335
72.0707
207.774
845.547
-17.777
127.464
261.194
-6.94889
63.9994
108.391
404.57
33.0789
17.8014
468.138
718.066
182.256
169.468
1072.88
20.1714
663.042
542.814
157.374
88.9976
343.627
15.2508
28.051
454.47
344.137
543.125
263.202
207.588
966.036
636.805
1.8639
311.5
1028.48
28.3459
665.24
412.846
28.9411
110.634
87.2355
197.092
227.786
262.844
387.556
967.622
767.585
14.6825
-29.7101
77.3985
213.703
1124.36
278.243
271.683
38.3457
1536.82
23.3889
89.5859
483.902
695.589
203.681
307.473
13.0605
4.87477
776.592
172.641
80.7608
185.287
164.482
1756.63
3.50345
112.553
48.7277
1085.82
268.812
424.918
364.994
17.4673
210.438
1195.53
-16.2033
71.3563
1319.31
109.669
617.688
759.014
169.464
688.448
14.9724
42.4493
129.204
608.06
581.472
177.5
54.6632
200.058
49.1961
18.1563
35.8938
145.297
556.658
930.105
205.37
8.6966
21.2256
656.442
1235.83
-5.66293
243.465
529.541
859.83
234.474
193.721
727.311
31.278
175.89
67.1337
17.4876
49.8862
22.3294
714.857
670.261
-3.24258
256.453
757.07
498.853
743.977
13.8673
300.85
348.086
366.501
381.942
291.873
227.18
283.831
1516.32
76.3592
71.6213
315.942
50.4723
95.8271
1136.31
441.542
560.106
542.313
426.11
27.0891
502.406
7.49319
673.861
620.076
504.521
141.799
30.1854
484.996
584.283
699.423
1456.46
255.302
421.374
162.319
-5.19289
345.273
77.6929
174.041
140.898
-19.0985
79.6744
40.0538
481.916
556.292
610.394
506.237
211.541
18.0863
90.89
243.578
55.8435
97.9231
-14.0748
631.921
27.6676
253.373
22.1114
77.69
85.5421
99.2777
1006.64
497.544
1818.52
153.932
-0.0599656
1063.54
-15.6833
-0.353754
1182.1
585.601
98.9476
758.987
278.856
2.10897
96.4075
36.0776
746.392
273.029
279.522
124.683
1041.56
895.026
299.177
873.57
695.889
352.844
528.323
616.292
-4.56756
140.188
846.09
35.823
1187.7
226.935
21.9077
747.42
731.507
156.708
0.837555
513.2
237.954
481.987
462.867
177.947
46.7115
53.5319
16.499
29.5035
99.7437
51.4467
273.818
40.7519
30.9582
371.472
231.609
116.065
2.50033
522.127
820.602
318.066
504.832
674.709
88.9333
792.887
328.66
395.425
340.277
172.811
98.6959
419.991
100.812
400.625
1677.69
788.714
90.2652
192.712
577.642
421.374
51.7492
264.673
24.8075
315.699
543.121
66.3021
876.153
401.749
620.863
397.583
621.885
181.233
52.7129
693.176
42.4492
429.111
627.434
463.193
1227.98
534.91
274.531
478.248
170.097
245.876
486.88
51.8089
682.112
1555.75
904.216
1260.04
-20.3565
161.11
482.581
-4.43893
235.779
19.5737
22.0551
707.415
110.192
9.36017
51.0045
132.679
150.16
639.003
-24.0653
173.286
199.202
735.464
7.56077
879.965
99.6404
883.71
60.4446
1991.76
161.773
1449.47
348.894
100.417
1169.11
206.422
627.872
198.576
246.174
475.956
463.759
1141.39
15.8926
336.963
1012.39
895.749
152.109
524.146
184.408
73.7437
356.801
-5.39518
298.152
1481.95
129.942
210.005
1279.99
60.7902
383.689
398.728
270.466
464.131
-22.6089
536.646
95.7192
938.878
773.088
1100.87
582.814
797.698
1046.59
484.02
198.184
-14.6512
42.9128
485.029
391.272
357.706
953.7
230.519
814.387
1001.91
34.7706
468.789
959.09
122.588
337.086
370.112
22.7545
-14.9288
257.392
622.625
285.085
1214.43
288.6
782.473
792.015
353.064
123.795
670.563
395.85
258.34
42.956
221.947
507.437
-10.025
689.826
85.5445
100.492
853.214
128.726
-14.706
488.251
349.658
-30.4031
408.607
41.7979
649.523
1050.68
953.859
1.71092
262.094
2.9287
438.165
135.819
618.658
613.511
522.411
-48.5525
25.6558
-9.64228
14.6598
103.695
23.6493
1040.94
-13.7735
461.526
1356.53
140.503
838.059
548.227
809.107
2065.08
-0.816061
-2.24167
594.497
960.369
56.4268
260.018
9.7771
1030.61
762.995
360.447
996.266
323.974
-2.39907
626.635
781.53
66.4445
573.621
630.385
892.052
177.603
59.1674
63.4783
122.211
208.966
492.25
86.4074
451.263
694.853
135.329
14.7248
605.007
129.74
402.634
1093.01
728.764
815.627
-7.15294
730.528
216.227
-30.8955
61.8717
212.468
737.055
155.829
1206.59
574.787
830.45
657.569
336.678
1039.17
260.445
593.7
86.5054
409.018
821.643
27.1547
740.617
911.17
83.9556
-32.8799
494.089
50.552
-63.4479
6.53871
8.16868
133.317
54.288
30.9315
389.115
464.415
45.8106
533.675
264.233
380.84
-13.4986
882.92
621.188
677.089
598.657
937.098
172.889
123.313
720.455
772.433
503.342
372.629
2.14904
21.1765
603.374
825.26
34.5976
382.393
892.526
390.32
785.52
317.799
125.144
592.266
118.635
14.2151
51.8001
28.6335
1409.55
808.333
-6.67211
923.874
63.5551
245.227
59.1507
727.353
25.0546
284.404
789.155
61.2631
-41.5014
633.102
1340.58
216.678
87.9217
186.37
23.7078
1344.21
16.5729
37.2077
234.206
11.5959
209.806
36.3561
536.982
181.294
1510.36
769.425
689.175
882.591
11.6626
30.1899
79.6839
693.811
402.149
56.0945
62.0939
971.903
175.923
8.84533
19.449
862.767
264.288
135.785
-42.947
51.2986
131.182
60.3671
763.69
51.8442
343.154
443.766
536.379
520.723
422.094
-2.59875
616.997
205.129
463.303
172.757
632.524
1230.09
352.872
401.331
273.308
284.306
301.964
202.171
94.923
6.55704
549.051
125.184
560.644
377.159
1194.58
184.019
1056.6
109.549
289.815
63.6705
-24.0925
0.916509
776.536
699.285
-11.3044
2.82053
456.581
419.437
488.09
284.424
769.259
897.3
239.87
1364.72
78.3307
369.426
146.124
30.2826
270.738
489.682
246.333
245.818
112.918
-19.1163
1385.54
802.914
341.398
407.764
230.785
1839.02
7.5559
327.886
199.533
1071.38
1113.48
548.222
497.71
200.107
528.547
150.494
887.53
83.0698
1237.4
799.176
620.275
95.4142
527.667
209.529
107.708
1235.23
26.9287
91.3753
123.862
541.024
828.065
638.02
115.537
-12.6129
10.9507
350.177
387.879
224.799
0.999278
785.094
-11.726
151.705
515.786
-16.0197
54.5527
614.216
372.038
335.865
122.913
185.405
1463.9
47.4779
-6.35987
663.18
42.5785
1496.21
135.63
592.25
45.8298
17.0232
69.3374
72.655
179.67
249.648
638.127
416.243
177.649
492.454
401.446
1161.65
1182.85
20.298
140.984
318.301
182.934
144.732
150.781
11.5877
155.19
725.973
83.4225
449.803
-3.20076
137.088
213.338
987.081
251.364
818.739
96.7971
807.672
494.375
568.14
945.001
266.919
598.188
167.165
344.451
836.687
426.622
667.12
459.417
829.01
391.938
31.7992
611.892
126.746
-4.18187
132.077
215.507
52.8785
1047.84
573.411
785.531
28.662
844.16
404.863
322.654
1685.26
-38.7519
1020.31
525.056
405.89
959.212
1141.87
234.318
2702.33
310.103
128.108
65.5356
1157.16
418.001
780.005
196.722
62.1542
668.449
2042.86
161.112
1046.38
536.711
421.841
835.588
389.37
71.8462
89.7105
76.9462
20.6167
6.35792
30.8052
168.171
8.92179
877.664
562.762
957.528
-8.707
48.8675
1238.73
267.09
27.3573
1484.28
21.4124
68.1326
26.7294
37.4612
627.158
54.2416
407.535
1012.51
46.3157
230.825
1007.78
20.956
41.0388
895.449
706.115
12.8783
901.392
899.352
369.2
459.67
97.482
2.64762
307.101
214.564
187.672
811.534
171.185
289.041
477.918
271.734
212.757
122.973
103.008
143.169
328.069
477.534
176.584
635.027
38.2884
415.388
211.939
-25.1015
730.454
707.83
1380.37
37.0969
544.81
62.3343
665.548
843.42
290.951
39.8695
16.2823
912.957
229.718
95.1593
196.838
68.0348
46.0742
138.007
107.344
345.083
240.491
163.563
639.881
95.5366
84.1698
16.5912
255.928
655.556
593.091
30.2008
443.573
164.646
303.266
17.4876
14.2789
329.676
347.54
-2.52911
92.3348
29.6914
155.495
92.1808
1409.27
252.91
326.836
885.558
100.709
29.169
406.305
226.28
315.69
206.352
634.831
1219.12
0.40677
27.3359
224.76
26.4867
216.144
825.725
666.002
348.621
639.909
403.081
83.1577
878.934
125.129
247.137
88.4781
64.9627
140.755
29.5977
398.751
412.691
106.505
879.366
678.122
23.6382
568.271
294.673
30.8412
86.6154
350.093
919.002
25.3265
601.603
842.154
-1.32669
903.581
284.306
311.334
22.2604
782.705
75.8975
101.149
35.2287
1432.08
746.68
102.117
296.463
752.931
307.72
403.777
64.9274
48.678
258.892
1565.76
772.788
766.751
18.6807
148.998
102.383
1086.6
187.921
51.8895
-22.2023
29.1053
130.393
82.0408
442.848
512.717
820.167
328.484
1418.92
-23.752
774.509
56.1813
14.8294
5.3468
145.358
400.683
765.505
802.316
967.71
65.1384
331.883
123.107
288.334
16.5339
787.729
1106.86
89.7958
632.398
64.9373
326.593
458.853
878.663
269.813
67.8179
451.622
40.1042
124.688
385.568
726.322
310.727
12.6369
247.283
11.6626
877.91
965.349
943.628
152.206
254.098
252.871
1366.82
527.749
636.943
156.897
637.891
403.621
1062.64
130.163
378.718
79.4096
14.9895
426.853
443.914
69.7375
169.611
42.4739
376.888
151.412
182.181
1030.47
859.88
47.2809
754.958
197.926
347.132
457.717
933.038
253.342
684.744
265.207
163.071
2.57251
279.517
158.99
474.378
24.1345
437.877
840.516
609.021
453.145
-3.27643
199.569
1222.25
350.007
487.631
202.022
838.917
74.9149
485.654
300.767
350.709
144.243
330.782
497.811
-0.353754
147.01
218.832
81.4768
293.85
417.907
54.7526
50.2197
20.8496
14.9394
523.162
360.693
210.446
1329.54
345.857
430.186
30.4596
471.889
1361.18
541.923
537.075
828.027
126.124
768.427
200.45
334.465
158.093
367.26
574.329
217.475
96.4775
113.949
345.222
153.619
478.197
809.004
581.086
494.696
379.688
60.7193
639.712
448.63
50.8268
14.5566
984.516
29.7404
18.8501
29.987
1207.63
688.602
687.288
1311.4
321.066
484.051
117.429
31.7391
888.971
594.221
243.599
34.706
280.356
153.691
915.21
114.788
864.459
-19.325
1358.98
655.043
441.488
340.662
144.872
342.177
-6.29593
669.564
658.052
688.302
888.267
813.182
421.389
-4.56756
747.386
237.019
103.289
525.43
884.105
67.6396
7.22432
854.241
560.967
139.841
69.1811
30.8226
338.551
17.3721
82.1652
59.6965
76.7845
1503.35
121.787
78.6218
238.755
392.679
18.2506
9.23021
803.158
108.328
-21.0963
69.2464
30.8319
464.291
0.973149
369.598
383.409
159.168
187.656
225.514
614.454
539.206
13.8268
501.072
7.54102
10.2225
549.258
70.0392
20.6117
376.254
38.5526
926.186
297.347
854.187
700.475
257.143
736.24
541.288
-42.6743
496.337
524.014
215.947
79.1554
13.9746
1264.75
778.146
665.637
983.527
469.226
-12.1548
1077.62
-10.5459
1135.38
179.359
946.642
33.5048
241.1
1009.18
794.554
183.28
380.734
79.5124
312.013
181.341
931.784
113.941
162.023
1071.92
260.766
81.5014
907.72
90.2134
338.278
467.826
711.791
975.347
83.8992
274.506
1189.65
14.9824
285.263
32.094
1845.9
112.741
160.168
0.551054
629.751
94.7318
157.736
756.273
482.109
458.771
875.792
548.041
174.606
763.837
342.644
120.215
39.9172
691.59
-0.0751579
960.404
875.86
197.641
1012.08
15.8926
65.223
101.593
168.611
612.227
524.864
136.749
1138.68
362.444
1919.7
472.993
-3.52112
302.195
429.675
231.8
7.78279
908.042
1684.37
230.571
613.388
855.671
1369.27
943.178
1016
86.7263
51.4239
1371.54
842.963
66.4786
626.154
141.247
339.379
589.75
277.09
937.654
132.345
31.6997
38.3189
974.221
477.613
324.161
202.751
-9.3981
86.1181
717.277
1018.68
35.2397
258.14
1124.35
1171.71
-12.2716
1231.47
316.24
604.422
579.493
767.592
446.277
560.972
565.23
87.8417
259.318
11.2413
874.755
31.6191
73.4856
192.399
54.5483
522.477
887.882
268.388
333.316
174.598
33.4165
3126.37
297.252
680.715
126.007
763.153
367.66
147.693
1402.51
306.436
148.079
435.482
-8.82296
82.7401
897.372
735.956
759.236
38.7011
1333.4
7.44578
808.021
513.966
13.9201
185.089
99.6991
1182.16
456.251
49.9349
369.143
163.314
0.672414
33.9914
-0.927604
23.6721
826.109
167.625
597.393
731.778
27.7331
556.587
453.929
57.7159
147.998
611.243
130.183
6.17325
583.665
652.24
1574.53
808.747
701.375
1294.6
789.585
72.0283
754.939
56.497
1102.51
75.0223
90.8369
375.485
73.0318
68.3308
369.275
199.551
846.709
714.413
282.929
61.2518
1476.71
953.152
-6.74706
1072.44
1038.75
258.037
157.708
4114.57
497.71
1024.7
273.674
410.989
103.596
277.617
351.061
911.315
567.801
610.126
981.644
866.705
346.918
963.962
10.7905
-39.1822
237.425
110.298
218.933
447.188
738.223
750.464
482.854
414.674
85.9133
762.471
19.0922
466.615
803.885
43.8524
-12.1192
16.3765
59.83
-30.4667
153.579
260.913
666.14
975.911
12.2175
1131.81
174.538
692.667
80.3454
1238.23
602.284
446.725
260.54
660.523
322.496
1021.36
245.263
641.328
147.122
1344.95
0.200368
80.1975
94.0995
1129.79
165.228
21.044
548.811
1457.3
388.361
1778.93
45.8338
22.2414
828.681
454.234
293.318
161.197
800.925
255.42
361.934
1193.55
179.256
135.868
48.3472
77.1351
1188.63
12.046
103.991
1270.98
908.479
613.193
72.0678
555.933
733.03
81.5014
1181.33
328.22
666.24
679.932
171.373
-4.73024
550.598
1085.07
58.331
1085.03
1616.32
-8.81928
719.706
347.731
624.379
99.8
22.1132
420.394
465.582
1264.21
194.593
144.578
253.561
264.303
427.958
663.363
742.995
230.594
1724.53
661.491
575.648
865.944
86.1491
542.732
-44.2284
49.3809
40.0837
255.049
122.285
710.785
21.9045
595.073
578.294
404.38
389.866
6.19062
389.028
52.9964
182.039
1166.28
195.727
693.241
12.8431
31.4923
223.23
219.958
151.345
145.596
419.519
44.6449
568.463
149.212
207.366
259.127
248.977
277.713
136.779
296.013
128.185
499.501
602.959
84.1928
319.649
925.421
66.9848
335.364
503.097
701.874
735.041
1121.79
659.544
-3.12187
462.157
1304.11
89.4302
4.45645
817.138
65.7489
720.34
389.803
1189.6
374.573
144.7
199.596
229.88
187.607
25.8496
5.1968
52.87
629.419
283.294
1019.18
-1.44484
2029.32
-6.34688
378.991
1844.53
169.522
333.992
122.158
520.633
1039.2
99.353
-21.7903
444.701
393.835
470.085
886.672
1435.31
8.716
81.5197
237.956
23.9843
202.698
165.39
1310.77
773.033
268.352
278.793
616.941
807.345
57.4311
712.416
79.6273
504.796
0.258226
301.665
439.715
408.193
201.358
882.251
64.6102
432.531
123.678
369.596
275.108
-26.002
-1.4037
587.097
436.073
255.16
190.275
679.494
384.244
75.4852
549.356
238.617
420.31
999.701
1830.8
-9.64573
381.49
869.2
934.171
107.038
594.771
524.285
-24.1897
413.587
-19.0126
445.695
767.114
855.735
52.3145
150.763
1095.67
69.846
672.496
931.137
991.329
648.778
850.798
1038.14
780.611
205.657
687.642
272.798
441.912
325.606
526.519
364.416
264.448
239.403
373.912
348.983
810.696
54.2204
442.529
16.1289
74.7232
915.893
146.885
45.0223
-6.64406
-18.5841
601.572
951.592
811.868
315.788
809.797
293.803
1149.2
314.575
686.218
616.251
182.214
353.908
52.9032
139.126
330.692
112.197
172.822
1025.46
257.457
223.977
762.772
1441.86
174.836
341.361
78.4054
604.772
457.511
-13.3468
1230.61
1101.01
950.101
179.532
562.518
1014.34
634.236
-15.9489
165.279
288.163
174.662
273.236
32.7124
304.808
215.47
521.261
261.412
11.9168
107.08
434.723
623.136
621.499
646.199
212.603
1800.54
2154.19
496.25
89.945
928.067
1405.17
614.929
324.16
232.682
1269.61
933.836
85.1631
160.324
615.009
537.007
448.376
1166.27
288.924
587.674
558.162
18.8003
192.954
197.659
129.982
292.298
601.659
962.296
666.798
412.688
601.521
5.02985
13.2443
-24.4208
1337.34
-2.99893
306.128
2421.52
378.737
76.5913
454.962
-16.2349
3.50345
361.804
438.533
71.9502
8.87569
89.5066
478.488
304.141
1442.39
532.115
-8.707
686.05
633.905
146.691
636.598
691.817
23.4831
523.946
1137.14
29.2076
114.841
1340.21
8.10715
623.014
28.0703
196.614
127.161
218.446
355.085
255.089
639.748
1004.05
-24.1897
764.038
5.28952
184.279
769.528
812.69
311.601
739.962
387.658
24.3107
552.822
624.813
630.685
430.545
161.03
230.143
541.123
191.061
708.815
4.59502
37.6861
91.3517
396.401
133.465
80.8346
184.285
642.067
1337.84
970.241
219.974
93.8599
90.6539
367.314
70.7809
477.084
749.386
-10.8474
1084.16
29.3554
674.864
837.32
829.786
1166.07
232.117
69.6505
764.302
646.982
344.538
570.865
602.005
43.5481
88.9373
822.468
476.421
180.254
24.005
115.028
104.037
562.918
873.862
1079.16
893.378
506.237
104.719
512.84
185.482
241.376
285.156
542.077
341.882
12.1621
215.074
1075.34
40.2086
202.351
558.742
64.6348
709.069
493.138
245.443
677.484
151.109
1485.09
854.14
1144.07
110.192
269.855
283.389
470.337
547.778
289.436
83.4874
405.113
557.622
442.754
606.822
470.994
340.298
633.124
481.91
815.781
142.489
194.828
523.746
133.73
640.874
96.4418
144.387
257.647
573.095
260.889
157.367
241.162
687.908
991.323
728.264
686.563
40.0837
86.4341
28.2869
136.562
271.849
241.756
467.378
53.294
173.794
976.989
424.081
910.159
179.79
253.662
151.941
153.644
97.4689
909.392
79.2249
912.086
9.65685
62.9262
474.199
60.5385
791.953
57.4223
60.4927
150.536
1121.21
70.1646
1028.82
86.0439
996.728
485.016
238.893
1090.92
0.691769
-6.07614
506.171
638.475
436.385
464.436
531.521
384.024
117.03
220.485
930.042
50.3061
423.487
757.474
530.333
399.087
763.744
1080.85
404.658
102.258
284.49
537.375
89.8611
43.5217
555.57
1203.36
51.9963
175.261
160.395
369.064
813.594
39.9817
726.4
665.054
1371.29
859.031
740.301
45.8298
513.651
36.306
892.052
756.689
308.418
646.313
101.597
147.122
559.716
691.731
59.5828
147.626
40.9618
234.568
953.583
101.629
672.499
124.838
1001.2
1350.18
795.012
165.261
20.2569
186.242
67.4939
589.004
812.793
828.576
725.035
872.66
60.905
84.2825
22.1103
311.393
146.649
890.983
150.843
112.805
256.304
360.674
282.319
839.534
168.936
917.335
193.701
22.4288
385.13
375.996
-22.8425
328.795
53.9142
160.188
550.598
133.049
36.0119
78.3307
157.656
365.39
238.304
589.329
842.286
622.254
25.3913
498.816
317.742
1108.05
543.104
11.8478
-6.68253
912.988
-45.7598
65.2823
614.969
201.087
456.395
757.985
170.485
571.325
235.139
580.888
-13.9717
359.784
646.009
193.911
1033.86
896.148
154.736
128.316
485.573
563.906
685.626
65.3836
539.021
351.563
161.861
737.009
158.99
249.943
1333.51
283.923
815.017
329.719
41.6718
268.48
1139.1
453.057
5.19927
1237.24
78.0603
153.731
530.506
49.7234
1015.38
236.292
102.659
317.909
91.5031
507.454
284.745
407.446
767.155
302.295
498.451
132.337
303.353
510.229
17.9768
386.414
28.7761
133.663
95.2613
107.599
-1.97354
408.828
111.213
999.541
1101.9
744.356
659.643
440.317
235.007
42.2287
78.5706
797.536
14.6249
98.8439
354.617
58.9429
646.758
526.135
1164.77
43.5103
233.483
1227.39
272.366
1129.32
91.3042
598.535
-11.1996
227.614
388.088
171.239
1004.5
516.809
1122.33
1044.25
833.03
18.111
1070.29
1384.55
520.565
17.2627
100.932
42.7868
159.005
218.541
125.992
1554.05
645.535
743.757
1315.94
490.647
930.247
261.459
189.308
690.355
394.101
45.2587
248.699
198.89
53.6936
555.658
97.401
69.6388
34.2049
398.104
-0.956336
258.982
44.5342
17.2402
85.8296
420.644
141.764
429.113
289.523
384.856
105.206
611.892
3.05733
931.057
98.8918
153.296
485.373
639.461
749.246
-37.2464
609.018
-20.3172
64.5904
32.4102
521.82
393.618
17.895
308.371
7.97077
170.164
210.499
55.1617
7.81403
55.4398
22.7638
414.73
24.4225
951.95
261.377
192.972
58.9605
373.023
18.3714
95.9708
93.6486
530.671
1581.84
46.1042
-6.74706
1379.97
619.17
22.7158
1049.65
234.013
59.5342
39.987
138.436
526.722
78.7127
203.135
36.4274
14.4979
20.1662
514.095
-11.3645
401.713
478.029
48.6964
640.029
229.756
93.7208
527.41
656.589
51.0923
500.846
772.629
769.657
429.448
685.028
439.613
406.254
487.318
632.129
229.733
241.081
54.8705
94.3142
296.622
181.744
676.262
32.9138
80.2181
630.573
515.584
557.289
202.572
263.971
102.741
695.9
426.573
1774.58
647.39
1286.83
17.3721
665.02
28.0588
400.175
100.709
54.2078
606.381
293.861
490.524
1506.66
1154.84
321.312
509.951
173.811
803.073
144.71
540.83
-41.3569
45.2273
259.247
42.3658
1039.87
1414.39
206.844
133.103
343.806
618.598
8.19504
421.231
923.112
651.935
1016.14
87.1519
4.99255
933.485
93.316
318.166
487.653
519.426
629.396
645.828
427.716
185.977
724.246
385.81
986.167
1280.33
534.819
428.251
59.9976
101.747
148.332
80.2795
391.128
513.733
42.8751
835.179
-12.1836
893.879
190.776
2.67566
75.8804
15.3532
1453.9
1010.97
344.163
1092.53
-25.9665
32.7756
189.953
826.721
48.6658
280.182
293.875
476.846
23.9291
81.4768
-4.12601
236.122
208.426
265.737
230.745
483.456
699.324
497.5
112.995
220.096
211.834
284.012
4.06306
370.216
815.693
254.497
111.384
601.893
576.43
280.8
62.1192
315.405
294.153
523.746
99.9969
281.053
115.182
1075.34
17.26
344.773
207.429
421.791
961.338
988.759
77.5859
396.083
98.1798
15.2195
267.746
1510.06
433.541
25.9922
374.923
723.391
1284.47
19.5608
550.481
456.824
497.228
609.614
211.132
1343.59
392.343
1055.24
-22.0184
77.3508
784.649
5.90872
364.651
-13.5365
90.0158
84.9014
456.495
-4.42186
116.715
504.643
1093.4
635.268
174.125
263.424
-5.98898
926.675
802.316
680.978
83.879
773.408
46.519
379.182
1091.87
159.136
1025.62
157.128
459.094
97.803
1036.33
1047.51
604.198
83.9654
389.324
224.794
182.631
944.734
713.542
-2.77498
43.5103
145.402
460.893
328.211
81.2111
246.639
989.267
720.99
529.195
585.405
1400.78
692.229
-48.7288
3.31452
92.9005
1163.56
34.9776
33.9336
362.005
115.875
551.405
175.872
574.614
459.576
51.0444
156.404
835.476
8.45989
2.57251
1644.1
50.8809
55.9166
131.424
70.9861
1041.33
997.938
569.666
166.413
423.837
105.749
107.74
1209.13
50.1564
414.542
15.8458
718.976
372.891
291.397
601.833
333.524
8.44273
364.752
844.85
759.83
600.593
38.9775
58.0859
36.0119
886.38
706.82
889.18
742.681
969.722
99.39
128.465
1505.19
500.85
277.832
1141.59
0.994287
104.156
298.037
1143.75
27.4373
763.267
155.802
622.801
60.4894
459.97
237.966
117.791
703.829
664.927
47.7379
112.66
198.197
268.165
422.958
904.841
1239.92
410.261
542.443
1472.72
337.058
194.851
275.839
590.303
993.166
280.235
111.954
170.4
38.5393
226.394
777.256
211.675
176.58
51.4467
369.396
533.631
465.175
157.294
650.551
298.603
705.785
78.4713
6.97126
1106.41
836.53
1.91882
-29.1329
219.422
1076.41
378.128
693.164
155.945
29.0558
19.9851
1904.25
33.3459
320.861
552.582
1825.65
1450.21
152.229
5.3318
-11.9691
289.035
47.2963
872.297
406.425
88.4895
104.59
330.545
130.274
1233.16
-31.1607
34.2806
13.3996
218.96
25.6852
749.865
790.628
29.3307
892.99
442.229
496.249
155.846
174.76
428.089
431.953
418.277
98.8822
1184.78
59.5927
169.519
741.465
371.017
17.137
4.00636
86.1471
237.079
27.4202
611.779
357.513
-17.2445
178.026
368.811
26.4718
85.2051
169.217
497.458
-3.68363
126.587
395.902
425.037
1914.02
960.336
-16.5488
216.609
286.422
498.777
54.9097
817.018
281.992
776.535
43.0468
274.478
331.794
1144.08
108.327
1431.73
543.789
732.167
536.109
1412.99
672.042
296.852
133.714
456.126
-18.5136
479.937
1107.33
13.7501
159.051
710.38
580.962
497.448
36.9867
376.239
404.462
-19.1354
746.178
1325.78
526.339
34.812
829.245
69.3762
60.1534
330.79
603.31
552.579
974.07
381.352
307.63
145.134
108.621
453.098
7.89734
344.206
180.38
66.8706
62.5905
602.158
87.1101
615.431
286.949
563.681
483.042
18.3177
425.766
136.156
575.396
22.6337
776.382
207.145
106.044
18.0669
491.528
380.69
1668.44
631.52
391.517
665.018
180.965
389.439
615.58
174.98
96.9975
56.3952
561.639
282.712
119.608
716.514
807.563
62.6817
317.936
28.6165
205.854
745.605
1875.89
414.52
3.65915
163.793
299.913
335.905
722.312
909.043
88.9241
295.584
74.8725
385.325
127.896
1403.71
87.5508
1548.14
973.45
1024.43
63.4075
105.147
379.259
41.6415
309.929
116.889
-24.3181
62.6964
170.697
79.4096
419.788
687.349
992.452
252.759
937.43
141.5
145.548
140.755
18.3533
190.729
263.976
601.258
157.131
-10.8151
141
8.35243
732.512
165.326
573.808
3.39031
130.02
119.03
73.1161
630.385
232.932
-24.9146
69.5795
184.878
668.102
-4.12665
118.365
122.286
105.749
60.8878
955.33
60.3437
338.829
949.131
377.896
622.142
27.1534
8.16868
153.932
296.042
-25.2905
443.463
-0.353754
196.354
588.809
212.993
254.93
91.9742
532.754
570.714
445.659
48.8853
105.211
704.234
108.37
1238.34
113.34
330.61
1031.4
-37.3637
392.25
149.875
1353.77
98.8716
32.0323
479.489
823.336
951.312
616.408
182.622
955.119
116.698
224.594
149.652
84.2808
923.887
119.851
358.695
756.248
1075.57
76.3551
71.1205
944.948
2772.59
84.5378
632.957
232.791
560.596
973.267
130.447
428.922
424.888
51.3081
137.504
1057.83
721.672
191.854
468.513
98.8919
34.8045
543.239
350.847
273.621
65.8997
113.581
4.25977
475.472
315.512
837.081
279.856
367.746
308.931
465.918
425.842
270.31
1145.91
22.2414
24.7712
148.395
387.574
47.5614
-27.1474
16.8941
25.0613
495.301
-10.9632
1049.17
199.973
140.794
49.9455
597.777
251.423
410.892
70.142
145.221
155.104
549.475
490.628
-10.3912
188.616
1053.18
412.565
452.566
206.406
828.277
23.3219
884.125
1087.85
235.754
26.2268
384.588
55.8419
35.8422
526.559
84.6305
102.072
575.889
602.405
70.3689
615.009
-19.5902
43.578
23.0922
424.353
633.752
188.498
734.909
296.664
9.42997
674.589
147.059
870.238
46.7949
6.4866
223.098
40.2555
989.138
1019.44
474.449
63.1259
620.442
58.0381
1037.49
427.942
366.171
50.7757
383.748
255.505
-13.3631
1420.65
191.157
115.054
579.907
-3.20583
1116.31
882.565
-8.707
714.161
142.4
25.3356
1236.13
82.4764
47.6493
349.242
498.994
228.616
615.914
95.4711
883.196
222.478
942.188
30.3263
777.547
194.548
781.078
110.536
129.111
890.19
759.467
-21.9747
1208.19
438.818
295.223
36.6892
833.541
1295.04
21.1831
520.317
182.307
569.971
45.4969
1026.95
318.428
16.5912
220.32
218.899
237.019
22.7046
212.461
121.36
180.084
143.722
100.928
674.331
756.963
77.6743
-2.52911
30.4906
636.889
333.31
1.78508
38.2302
565.828
54.4689
1504.36
906.958
126.704
1267.33
24.399
260.657
38.2909
130.497
87.7703
82.6583
22.9008
738.153
500.135
718.749
142.344
111.663
42.8653
343.888
17.37
551.11
-17.4066
253.007
303.906
349.714
369.741
25.696
459.816
317.964
1078.23
1053.44
351.817
68.848
100.015
1058.25
34.6977
5.38361
10.8547
113.662
47.4833
885.735
37.4791
901.984
147.413
683.569
56.7157
46.2882
436.93
298.866
284.191
837.687
348.312
325.409
752.378
268.001
45.2238
163.877
-0.433739
185.155
391.67
51.0045
475.633
412.241
665.591
120.812
531.191
307.411
-8.34189
656.238
295.253
731.36
85.8314
32.4626
197.591
427.605
1384.15
453.799
879.499
-5.56256
260.42
831.093
287.404
550.919
139.545
245.586
-0.369306
30.3785
749.572
429.103
143.556
180.66
28.7661
456.126
746.054
1049.23
481.199
169.298
348.686
453.526
180.73
59.4755
-11.6929
90.4975
314.206
1017.5
49.1961
99.8396
585.998
23.4831
106.404
73.1492
235.355
372.265
67.9889
1507
1128.8
538.681
447.861
-11.4075
145.902
188.461
76.4699
1661.31
92.045
769.059
271.286
847.251
121.233
1210.37
427.908
400.337
27.9516
409.765
818.693
388.283
702.747
350.361
75.9619
286.242
222.874
943.713
138.313
1097.72
247.283
-23.9447
2766.97
599.906
902.822
756.222
110.977
543.641
682.97
59.2828
230.199
483.708
577.624
-3.97685
106.582
694.386
584.624
29.2046
89.7169
503.184
1014.37
197.474
337.729
518.487
916.619
128.923
228.211
1533.38
518.849
703.085
46.5349
0.429229
263.953
128.586
234.688
418.361
188.263
97.204
733.168
120.284
797.994
30.6948
533.198
725.291
576.037
1027.54
212.051
635.003
208.26
1023.01
256.093
188.341
237.956
130.806
41.5279
69.8121
1267.67
37.842
85.7637
41.603
46.4743
75.8159
306.682
575.291
483.779
1067.26
259.294
1647.56
524.679
580.033
314.152
443.113
874.207
856.07
513.484
283.389
245.123
131.42
603.396
88.3786
188.279
339.757
2954.36
744.069
19.7691
1810.66
1575.24
46.476
56.8254
559.285
710.589
210.987
152.361
721.575
118.948
199.322
929.48
374.897
21.1825
274.944
274.496
642.178
600.046
781.675
112.256
209.614
365.234
911.96
292.825
155.834
171.534
182.866
1549.43
84.3936
34.3016
17.9632
555.924
429.684
1212.78
283.808
263.266
399.95
40.017
1486.25
339.776
809.546
198.406
289.089
930.647
75.3186
86.8721
26.8413
271.424
571.814
255.651
683.935
258.903
83.9015
55.0114
53.3587
432.324
272.649
403.772
693.467
66.3892
1090.83
879.506
102.555
820.751
484.651
103.533
897.147
116.354
847.887
308.534
228.325
665.493
950.849
598.239
151.571
502.009
1168.53
117.981
321.559
27.8727
10.3043
51.1032
431.732
327.422
0.00780284
92.1366
317.229
735.967
877.732
88.3911
659.355
1212.95
46.5613
18.016
249.695
43.9597
391.432
1891.34
649.137
750.59
304.297
88.6285
67.7475
1139.13
745.327
652.414
826.235
62.779
1249.95
393.175
264.542
881.283
947.205
83.3766
32.2198
72.6452
214.017
921.663
353.178
758.332
191.107
0.270394
341.997
32.5315
489.071
523.811
425.059
649.26
-2.30781
1768.14
237.629
252.989
302.129
620.551
670.863
39.6529
105.82
611.497
81.4149
380.5
1098.52
613.844
736.982
71.818
829.151
19.8325
295.792
99.6005
24.9246
151.859
-15.0677
23.3705
23.1602
18.6839
960.386
286.363
517.636
221.085
478.197
477.295
-3.80606
47.9783
45.6327
757.851
193.256
388.108
25.9915
275.052
-8.73868
1002.38
-13.009
241.756
877.799
823.535
850.331
318.143
144.904
89.3181
109.359
179.881
59.0688
106.068
224.905
343.752
806.341
166.772
23.7086
213.537
802.963
275.999
104.412
39.6707
21.0851
620.83
179.326
937.32
626.932
274.696
168.248
45.0382
39.9238
139.778
795.127
718.022
236.743
677.057
177.873
14.7171
141.61
193.915
62.0599
561.038
23.9089
1096.5
61.2631
70.9426
513.161
221.761
1003.79
689.497
36.4448
100.545
163.549
115.898
346.429
822.663
-55.8704
758.969
558.383
88.83
-17.7414
36.9912
194.763
381.493
666.8
50.1182
449.682
210.314
251.972
662.942
4.1549
1024.34
-28.2385
1392.68
331.47
718.476
82.5037
1070.94
459.303
255.572
198.648
856.015
29.1823
1497.14
7.89329
-36.5365
1577.33
378.762
67.0791
95.9735
329.568
80.8948
629.37
58.5253
921.75
233.534
140.984
551.42
510.602
308.974
669.45
281.453
35.2494
334.294
720.605
316.745
47.5501
502.797
-55.9408
355.767
83.7813
667.407
219.037
169.886
113.379
114.268
138.302
205.075
72.1322
103.434
-6.06555
616.941
883.538
94.9124
672.742
30.9016
724.062
594.337
1263.06
259.568
3.05733
580.607
834.792
561.238
968.514
148.041
-5.15183
1271.13
672.205
420.077
205.267
61.0521
-15.4106
18.8013
675.232
925.011
33.0595
695.801
448.157
45.5885
540.25
115.142
356.032
-17.0297
8026.35
233.439
1157.81
130.197
549.317
857.14
132.605
245.676
587.876
372.667
841.123
92.4502
22.3294
391.025
114.266
137.158
311.067
987.544
38.2302
670.041
-3.88826
-10.1864
155.18
269.384
286.638
240.299
872.288
279.441
518.639
315.816
721.922
169.765
239.753
82.7086
1367.33
82.2195
329.311
88.7779
52.5186
465.621
1250.16
294.927
14.9895
178.171
1679.86
36.9413
863.952
504.431
74.226
210.445
1100.59
106.281
49.3951
93.0763
1619.84
45.1899
220.632
228.144
153.593
79.4004
451.121
895.21
199.23
498.274
273.64
436.419
945.747
540.363
26.6223
743.306
521.699
1604.48
1002.62
538.744
532.793
183.02
278.771
339.071
-7.51557
428.585
144.863
369.107
741.145
61.1775
33.4686
945.725
148.928
105.894
732.069
447.548
1471.97
816.659
11.2342
1124.84
644.299
699.262
502.197
909.794
148.602
385.014
755.313
1041.14
2197.43
0.474506
95.2018
619.045
27.0507
99.6433
199.743
485.073
-1.59909
217.953
732.82
189.206
1065.14
918.376
177.062
372.57
626.331
164.863
14.4002
95.7032
419.043
-4.87299
25.018
-1.14571
213.871
172.59
1082.96
962.834
411.052
760.873
651.037
1591.9
1137.06
409.972
671.516
744.547
42.4664
311.758
2.01588
258.592
289.579
177.283
830.229
81.3825
637.849
324.684
590.845
415.458
420.077
362.777
1049.06
798.413
552.072
164.244
662.068
247.632
560.957
332.229
171.364
339.165
299.687
702.499
-27.0564
417.55
51.4861
942.871
107.514
882.231
161.343
535.402
67.1944
106.489
411.041
583.995
325.928
188.244
-25.0179
965.65
588.163
354.146
217.743
54.2589
206.896
1753.25
205.657
-7.63639
12.3024
50.2322
100.718
1336.12
6.04037
418.764
-3.5433
269.388
85.3061
810.003
810.223
31.1215
50.3603
584.184
150.634
41.9263
0.0447509
24.5194
154.372
200.522
132.625
25.4342
775.623
868.09
77.7815
411.665
69.5408
123.301
3.32273
137.203
852.432
446.338
89.6384
159.005
544.629
37.9106
62.2888
881.667
273.366
836.242
725.607
689.299
11.9542
105.911
835.861
219.964
-12.5711
17.1478
110.265
3.19643
328.201
114.09
426.348
1377.39
235.754
243.927
67.9381
1222.69
148.969
450.137
550.532
665.667
484.362
413.504
803.927
356.343
23.4053
754.047
71.4727
352.264
1101.02
626.408
632.85
867.979
898.76
443.736
129.371
51.1682
-6.39963
-38.1551
1261.77
629.941
572.201
923.497
307.234
43.9998
1209.55
536.645
-13.0009
98.0217
260.444
80.3396
315.326
76.0729
126.167
31.5431
132.345
607.038
1084.43
13.624
365.149
25.9633
142.377
9.34256
74.8737
684.783
746.878
462.404
97.3113
712.715
495.209
323.182
95.0585
507.782
300.31
908.392
924.077
949.087
169.853
125.974
449.547
258.381
390.788
623.979
330.929
153.435
83.3929
-20.1113
676.672
776.56
69.3483
122.122
670.179
34.2829
754.823
926.185
210.205
44.6609
82.8881
372.649
964.419
180.34
159.74
192.011
65.3449
107.23
-22.1455
754.891
2309.81
359.848
300.549
920.714
968.34
1463.88
689.002
666.228
20.5642
20.2362
289.408
5.98292
876.62
300.224
1292.73
38.3346
78.0458
689.927
692.447
585.381
138.621
716.84
49.909
715.539
150.758
95.1995
318.581
637.587
127.383
157.719
265.115
130.141
31.0135
819.282
8.52077
395.902
286.357
605.927
420.605
545.671
657.015
485.073
676.813
247.939
239.94
410.345
673.671
161.841
1025.06
163.908
785.318
774.889
-5.9915
375.207
215.463
101.51
1069.5
800.352
1259.31
632.687
-42.3543
394.209
469.245
543.706
296.278
271.304
941.413
-25.7666
583.349
579.373
342.074
392.762
57.678
67.527
418.485
1233.65
581.785
815.178
-17.0297
-0.2754
565.149
59.6033
150.141
2228.96
91.3753
238.18
520.409
-13.3904
286.399
61.1306
24.2035
295.066
124.907
154.179
192.735
601.302
221.088
1384.91
52.3849
392.429
328.961
408.056
1045.36
-21.0963
787.014
-8.95216
724.786
422.638
131.591
887.532
434.656
129.56
73.7148
642.067
-18.9801
18.2157
120.639
80.5818
83.8994
458.343
314.603
36.5521
281.31
202.012
76.4113
245.899
10.9277
883.114
68.6158
463.324
315.288
19.5968
112.197
52.8822
-9.02701
741.772
651.011
109.659
268.019
502.948
144.584
70.9092
201.847
54.5869
402.696
833.305
484.444
153.623
410.042
1158.47
26.7086
229.438
185.089
5019.12
436.28
1087.81
831.42
464.721
-24.0925
405.715
532.907
614.952
159.236
261.442
235.442
589.977
424.979
958.54
715.515
314.833
1424.69
1086.58
1045.96
-3.80125
1076.59
8.04732
563.05
28.1755
407.701
632.585
321.069
53.2876
697.47
315.935
876.753
-25.962
232.946
755.308
-30.9774
62.3145
-66.9523
233.674
4.03466
711.265
460.228
404.859
39.9238
246.599
720.842
71.7371
414.423
1106.31
656.442
21.4389
117.903
37.2059
-36.4267
417.55
534.995
446.72
576.758
802.273
1324.63
60.5911
85.4934
220.98
583.672
295.447
191.66
425.119
179.637
378.509
1227.42
-10.2451
143.813
65.4522
199.709
891.688
156.94
177.942
335.876
102.046
543.684
664.816
1364.73
124.787
580.833
1512.62
499.128
252.261
333.344
31.3341
1001.46
860.241
806.701
173.113
201.596
174.048
71.6115
316.918
520.603
97.026
300.247
1394.04
67.7764
852.383
9.79956
42.8131
105.377
324.658
825.445
322.092
645.087
58.4394
7.13844
107.532
36.5709
449.803
729.293
603.144
501.698
202.638
747.098
134.882
18.3621
628.111
-25.7652
193.83
38.3991
126.993
242.128
1262.74
156.401
117.401
556.55
1411.44
77.7532
206.82
358.205
723.33
907.994
426.596
473.785
729.845
74.5289
1035.38
14.6146
425.818
29.6049
43.3384
1.82095
558.769
130.183
1211.2
628.642
511.685
396.456
283.458
188.905
390.409
557.411
614.384
525.013
285.42
434.843
367.242
235.14
193.7
156.412
629.77
564.994
22.1195
946.349
187.717
6.90392
54.4737
176.104
17.9932
442.75
626.452
765.909
71.501
156.629
78.2927
303.659
1919.61
192.251
377.21
453.779
281.629
485.342
1038.07
159.02
688.837
261.381
757.338
163.736
241.301
710.444
226.181
352.052
258.288
208.642
10.5308
94.5409
647.772
209.602
938.634
1051.3
13.0907
-11.3334
171.289
432.034
113.828
162.904
27.2949
383.702
104.854
43.3083
55.7444
72.1877
474.546
64.8173
776.49
718.904
413.929
499.851
94.4116
992.078
822.76
877.915
106.978
135.632
181.781
87.6475
459.543
107.767
164.288
258.822
254.486
228.211
264.639
505.73
37.7913
841.139
1220.45
208.451
455.843
230.263
408.955
163.387
311.805
30.9487
547.255
619.14
459.694
738.663
-1.63506
104.719
162.389
-10.3096
110.519
1137.18
144.602
478.359
-14.1909
898.595
-36.6281
182.994
219.218
101.47
12.1609
184.331
1023.5
4.69459
825.772
426.933
372.505
598.719
168.656
60.3748
711.765
230.745
286.679
1422.71
1979.89
96.4075
316.782
139.709
309.536
75.9871
225.362
29.6094
472.868
890.499
381.527
811.161
133.334
11.8062
-26.3121
512.502
309.892
331.653
561.21
807.806
147.077
10.8751
569.661
-3.4381
-24.9552
112.57
910.738
640.183
339.955
180.565
326.816
607.424
380.611
33.2973
356.704
536.092
1411.17
587.403
927.168
1.42553
199.252
9.91263
605.203
176.304
282.955
536.956
949.398
15.7902
323.006
30.4775
123.668
514.714
580.854
81.4472
126.074
333.048
686.223
0.341286
116.001
678.057
923.507
131.881
29.0141
733.705
140.66
809.814
358.914
549.202
62.3496
554.257
862.423
23.7124
84.3902
263.451
792.791
199.748
430.361
96.0999
99.9364
120.46
964.094
35.5665
258.346
709.452
546.861
304.485
108.912
66.2841
702.321
1613.74
396.721
670.644
548.769
765.24
677.698
382.15
2347.17
42.4485
195.408
726.864
524.686
532.586
395.4
31.7701
924.663
340.205
57.606
61.7041
12.3024
1004.13
16.385
354.104
890.6
224.798
-18.2812
151.835
393.024
1392.59
87.0166
55.9112
987.832
1355.65
534.521
498.273
115.952
934.267
446.88
104.945
68.9068
696.35
164.678
318.988
55.2928
975.759
311.295
160.744
4.14428
663.729
20.298
386.487
713.729
1575.36
-3.31882
4.19275
781.829
78.353
851.79
194.93
514.193
355.767
970.215
343.193
1242.28
499.721
1175.97
490.955
574.96
328.26
197.249
158.223
801.144
62.2049
246.933
114.692
-2.89489
421
50.552
1016.01
113.116
586.841
131.125
610.018
760.18
30.877
428.783
387.922
1004.12
50.8347
959.819
161.721
55.178
45.0421
186.561
302.04
194.053
493.483
60.7839
411.512
33.4231
909.197
107.384
208.081
-7.57142
79.3822
58.0393
1321.3
806.749
749.257
808.116
63.6635
408.672
127.379
546.48
83.2081
26.8686
115.947
539.841
91.8312
156.973
969.493
648.969
314.206
45.448
9.88443
323.629
592.491
968.1
1103.41
209.956
-6.29593
444.676
26.4918
75.5735
356.592
969.716
202.124
135.987
477.52
808.609
551.191
150.617
421.211
472.438
379.854
537.585
612.487
1228.13
10.5308
95.418
251.962
23.7078
641.436
33.4395
642.752
287.084
-33.761
91.7403
690.405
98.4507
1221.4
34.7912
646.185
-15.4741
161.076
802.518
579.933
151.024
2.12379
366.069
617.704
249.011
424.888
184.367
47.5485
3.79288
0.852207
13.275
512.319
908.919
93.2697
89.1524
510.143
413.239
494.124
2691.36
233.871
957.222
575.734
719.374
339.516
250.808
135.362
389.515
277.791
723.834
68.3225
87.8337
1147.27
92.7929
1201.3
242.453
15.5399
93.9845
99.0202
43.3425
445.799
254.219
446.963
376.637
882.307
952.324
103.545
19.5423
265.161
283.345
179.467
137.18
57.7187
184.512
1073.79
-10.974
1123.48
64.3907
167.05
286.672
68.4128
664.603
260.141
446.861
934.177
427.277
365.848
529.981
467.194
491.835
603.514
737.536
418.232
83.4834
352.799
357.571
448.716
475.231
85.897
695.554
1550.41
878.862
231.392
596.624
52.4171
866.683
873.399
327.592
9.76373
95.5226
882.995
66.874
1313.85
634.561
150.674
86.8622
58.8244
695.506
286.908
1028.62
558.036
954.531
157.177
249.721
2679.33
9.65685
437.652
197.859
1570.53
484.709
161.692
37.7362
96.1883
409.066
-1.9148
87.918
247.101
315.729
658.489
1010.29
419.21
788.71
-5.95488
471.012
480.921
104.788
726.101
569.061
1040.61
500.102
91.777
-3.39658
-13.1462
29.8961
116.941
718.767
1022.75
623.924
6.6802
87.7135
473.657
668.948
185.951
598.032
728.534
-8.39718
214.05
259.72
-7.62375
837.957
17.4929
734.394
14.4675
96.2857
900.249
72.0667
948.434
748.451
599.698
767.933
-8.29903
76.5967
403.321
739.327
436.028
249.451
368.804
1300.18
414.565
155.28
726.821
127.146
158.571
-18.3113
652.62
22.2414
1267.28
458.788
1582.42
278.325
86.2345
88.7796
163.591
185.814
923.609
184.981
13.3575
63.4899
18.0863
49.6606
657.747
136.428
86.6787
68.268
150.843
772.476
149.482
360.194
674.286
23.342
81.794
586.853
731.558
0.258226
507.812
514.441
283.498
266.404
14.1127
151.007
661.606
746.447
182.881
709.597
273.869
210.506
377.207
219.225
1877.65
-11.5198
714.235
1681.73
747.171
1006.1
783.981
119.227
-23.5253
88.5867
84.0594
-35.6595
823.067
-15.0815
253.748
514.493
136.317
434.643
777.37
36.9997
-22.5828
1512.79
42.0763
1377.64
-7.97382
47.2584
2.97308
195.153
937.659
-8.23394
292.115
150.337
981.782
413.928
160.277
29.2046
668.102
1539.11
62.9155
46.6117
260.892
953.27
1017.82
59.5828
533.683
585.105
29.7174
200.835
914.228
43.5327
788.691
497.057
307.791
47.7078
172.167
43.4468
46.4938
92.539
225.852
123.716
699.574
693.686
177.731
641.316
78.0127
738.38
443.166
66.1508
155.082
16.2903
781.979
443.59
395.988
56.1382
32.1312
879.826
1273.7
513.474
530.096
87.4023
57.0991
221.149
824.835
107.405
657.693
517.746
84.8921
649.354
1663.64
178.593
179.208
111.454
55.5825
269.801
1438.9
204.166
85.3345
249.342
445.406
639.144
604.861
157.983
33.3996
132.935
94.0211
12.3362
889.871
652.45
11.8062
626.82
43.7749
549.045
92.6936
9.45415
355.099
230.141
150.319
3.6934
142.739
1017.03
121.94
-18.7986
672.042
257.496
11.8995
283.712
7.72328
9.1249
289.238
1229.14
185.642
44.9795
336.278
35.1126
679.837
124.289
-21.9465
179.273
388.402
817.607
692.82
105.234
282.104
80.1668
43.1642
367.885
-19.5181
-8.16999
566.491
4.00301
176.773
268.511
70.1646
-30.0258
470.227
511.345
-0.819432
127.07
443.166
408.762
993.947
348.122
47.0248
476.634
64.8787
432.75
49.5633
614.039
-20.1092
39.0818
787.056
-12.7669
417.889
-48.8147
332.459
21.614
537.717
175.681
824.495
-38.5085
31.3816
111.543
461.427
244.728
1872.06
813.971
613.956
520.751
803.449
26.9452
489.828
1075.76
1029.71
406.829
-8.67156
1.0713
1083.61
96.5222
33.1035
997.204
747.365
1114.64
1685.1
1375.25
193.458
117.776
267.267
217.821
403.369
17.7228
78.4634
116.6
623.706
851.536
96.541
73.1161
51.2982
304.146
240.162
675.986
675.884
602.51
162.993
78.3323
77.1351
384.655
784.277
165.279
238.38
23.9855
662.399
93.0384
1047.56
75.233
259.538
92.5017
2728.58
-44.0311
66.7756
-45.3313
111.403
177.658
794.594
363.974
760.818
551.848
274.165
51.4299
-18.6762
538.885
277.677
383.334
736.982
59.5945
49.3292
-5.15183
347.216
507.288
20.9013
14.2005
241.336
166.853
484.606
246.703
1276.76
785.489
292.965
41.7487
195.727
430.994
563.931
267.716
1074.89
235.766
293.241
277.578
23.1806
59.5162
16.2855
114.046
1461.44
2.49506
10.5308
477.727
45.8151
188.626
502.755
754.955
-20.8883
106.77
192.539
215.377
-15.8086
188.913
262.275
413.141
1075.92
125.085
99.7323
-6.39725
558.344
1107.82
14.2549
271.215
152.508
789.679
0.0447509
686.76
719.798
437.356
312.966
647.624
91.5893
28.508
17.8114
233.629
796.678
183.271
239.455
510.142
1420.27
242.065
586.266
229.065
366.592
944.959
152.244
50.3524
26.6453
505.64
135.896
-1.8466
375.512
795.151
326.369
516.937
484.831
352.563
16.2123
40.2902
517.192
546.849
356.371
615.165
769.169
445.071
425.787
543.102
791.709
124.897
970.719
457.945
108.954
1219.96
62.7906
580.27
271.386
746.77
164.54
301.714
176.567
99.5604
46.7985
615.566
235.088
854.639
357.101
405.113
53.4984
10.8688
229.24
251.939
495.071
229.728
99.0154
73.3636
33.7928
505.923
806.52
324.157
328.826
1072.05
287.632
901.057
457.666
1300.55
800.536
758.404
286.858
1264.25
36.3565
251.78
506.726
185.76
9.54625
955.528
404.362
877.695
82.2142
211.879
545.355
229.456
198.156
156.148
13.6608
-26.357
112.586
597.798
49.6985
447.148
903.317
187.877
4.26224
274.903
30.2716
47.8459
394.636
528.069
614.754
1140
876.389
118.589
159.815
21.4389
110.529
1399.76
282.709
32.9138
98.9587
720.528
191.37
632.98
315.016
119.359
72.7559
956.395
593.365
61.6848
43.9411
25.5819
-20.1092
2197.99
331.436
24.3107
-9.01878
1576.06
751.411
75.7115
45.9769
104.458
109.754
115.824
1296.37
695.185
498.92
36.4541
470.595
1.39651
332.683
9.7771
46.0766
69.213
1447.03
66.2186
-21.3524
20.0897
40.0637
907.093
34.5854
180.067
58.7948
16.8635
16.433
19.812
286.492
34.1302
246.447
887.678
14.6052
781.06
137.203
307.079
362.005
162.727
15.4218
605.033
974.944
594.935
54.1005
21.0231
766.135
-25.2733
95.6048
38.1798
38.0287
326.369
55.9166
694.727
753.146
85.5527
227.697
90.2536
6.0939
263.171
454.442
264.604
61.4668
690.51
1487.96
180.827
289.279
678.67
73.0286
-19.6683
106.131
288.252
351.891
1089.72
1195.28
624.054
1081.74
496.247
1184.36
64.0158
187.958
169.694
234.573
31.0096
67.9409
46.476
469.12
253.813
110.888
128.528
7.18621
170.815
50.6594
109.578
412.966
236.076
130.175
-9.28651
265.143
393.185
0.393394
788.927
838.018
456.68
653.991
197.904
761.62
857.103
739.11
584.936
225.064
250.879
1010.75
348.332
541.715
1.876
191.625
1220.53
347.992
122.809
233.466
-22.9069
346.763
58.6645
77.9333
411.621
253.521
82.7138
562.831
36.1265
600.525
164.755
485.108
330.89
323.847
109.582
678.628
1166.36
150.098
139.974
164.646
282.651
702.061
78.5514
143.267
-15.6476
543.185
395.4
-41.3184
390.555
1397.18
267.851
1535.92
490.638
125.081
1114.98
24.781
1648.15
279.441
458.245
51.0066
205.372
52.3464
206.397
242.381
265.38
55.9825
43.8118
36.3041
303.643
2884.34
568.541
655.92
-2.30768
265.315
653.809
553.794
104.318
70.7891
294.625
719.374
62.1542
69.0237
656.352
209.605
647.702
528.916
21.0593
113.3
378.314
75.371
94.0466
157.064
701.864
43.131
662.244
-14.4452
440.687
188.975
293.677
50.8388
286.504
308.567
83.3937
980.086
177.658
710.569
761.343
40.157
478.805
525.099
662.976
176.536
40.8521
623.043
357.282
376.64
118.337
355.115
198.909
493.826
454.707
753.021
83.292
631.127
484.401
95.5672
566.373
490.625
243.863
167.676
318.484
324.305
338.584
37.5688
42.641
648.988
5.28861
48.6024
1581.09
344.983
384.811
445.366
133.118
147.976
81.4666
1007.04
1167.49
1123.43
643.705
106.452
43.4969
22.4341
-5.31217
665.236
949.404
28.8602
-31.1308
39.5824
596.129
50.3544
616.132
75.5943
228.391
527.433
260.001
2249.48
176.705
413.532
513.374
709.06
523.006
384.654
122.328
660.961
984.171
261.489
413.751
16.9272
0.568422
434.006
91.1555
116.447
-6.88537
195.727
33.57
1094.18
428.342
445.661
23.3751
101.415
71.9063
441.826
-16.6934
14.4114
24.0909
89.6225
69.9614
143.589
71.0551
349.414
61.1891
240.386
59.6965
1442.98
345.18
104.92
384.095
62.593
70.3397
608.581
745.738
128.943
57.6144
1004.41
234.676
155.752
443.676
844.303
202.806
934.384
264.116
399.426
551.602
842.592
183.419
27.586
79.4191
4.60034
562.376
469.215
275.485
151.366
-30.7878
889.941
2631.59
165.863
318.792
22.1015
27.6856
1409.69
286.464
-5.31219
18.4239
1034.91
119.65
792.005
109.125
81.0295
49.5819
80.9932
69.6838
2091.1
435.493
-40.2658
62.5426
247.924
103.355
132.83
1269.96
-0.939226
468.466
433.208
272.211
248.178
439.449
271.296
1868.82
631.183
163.897
242.025
368.233
51.2722
401.308
14.9326
128.383
398.485
704.295
396.261
52.0401
1264.01
97.0736
826.453
390.21
516.862
37.7162
168.963
0.551054
28.9411
1177.94
51.1139
119.356
243.915
167.786
1286.69
123.749
377.256
327.184
645.879
92.0841
94.3142
56.7413
810.421
11.2037
1019.33
972.365
330.89
5.25541
25.2491
552.396
11.4176
544.772
620.044
67.1337
1066.96
1037.52
12.9591
771.079
33.0781
2156.76
147.778
667.519
527.522
168.478
197.224
381.232
3281.61
45.547
7.95169
250.094
203.754
142.339
762.781
672.259
90.1171
27.0465
117.379
434.983
1260.07
125.974
77.545
288.651
485.54
68.1652
1150.67
-6.05581
390.877
67.8634
604.394
670.286
1210.85
844.816
872.889
793.126
503.856
150.235
406.356
761.3
361.404
23.6382
669.486
1159.03
1017.37
86.6154
41.5728
638.699
11.9428
785.515
54.0426
661.784
635.08
151.145
535.044
221.089
260.117
279.534
846.122
227.123
35.1639
157.795
107.675
505.333
1145.01
989.777
2.79058
161.842
1199.66
-14.0461
87.3903
145.136
775.43
203.291
644.301
138.671
470.795
501.87
50.8347
1122.51
238.304
287.604
53.0249
888.372
330.86
677.012
14.6169
658.401
259.435
560.664
263.461
46.5416
2573.37
530.922
402.849
272.411
344.771
567.926
570.616
411.925
168.611
1156.61
700.308
773.931
256
71.9637
887.162
420.018
174.464
46.6062
231.948
23.1204
837.463
828.447
1366.2
111.306
218.212
226.267
749.178
536.584
603.992
291.717
382.973
189.422
341.051
456.371
91.0755
274.084
1177.43
-20.3282
1149.8
155.129
882.746
257.315
478.409
48.9806
487.868
731.405
32.6833
-35.648
166.516
250.758
1005.39
905.866
1178.96
801.519
524.467
550.643
698.313
798.193
1590.05
283.49
222.72
46.5781
412.242
658.149
-18.8296
563.219
721.025
3.60801
330.894
674.296
957.166
35.5132
574.311
241.277
982.984
815.626
803.199
102.946
4737.89
-23.7366
115.953
581.669
1511.19
211.814
802.953
175.922
146.574
643.75
1119.02
134.545
788.556
215.914
39.0877
345.138
813.028
465.198
657.507
248.526
165.347
727.582
195.759
278.988
665.702
500.719
2354.79
37.5088
682.859
598.374
502.531
814.913
524.978
14.942
95.1989
1458.32
215.989
600.503
313.887
317.078
448.275
648.049
8.34951
113.653
236.085
-16.5962
405.715
195.161
781.426
834.906
121.461
218.225
50.166
-19.7228
80.9895
71.4494
312.916
1021.66
621.188
840.133
729.842
655.078
884.874
385.208
358.421
738.006
566.571
5566.29
-0.782232
115.882
989.782
455.96
343.014
697.077
1127.2
1020.16
108.639
724.254
262.453
171.44
181.415
24.7563
582.78
547.537
194.311
1173.11
445.28
190.03
120.595
287.46
532.411
138.435
140.119
-4.99055
35.3626
427.397
320.936
405.312
636.598
24.6494
283.978
597.035
282.566
1236.94
984.981
709.597
90.4777
155.802
523.475
81.1041
22.3256
303.323
53.5285
70.8477
15.8788
108.912
-25.5452
-13.5724
245.676
42.5224
113.985
96.1984
184.819
524.579
-12.2809
835.178
7.20256
-45.2512
959.47
-15.0203
-5.71118
467.391
-15.8673
115.702
108.328
434.689
129.729
8.34316
1173.37
-13.596
79.6839
811.877
8.59528
1167.42
97.7012
426.039
-41.9671
228.397
-21.1397
-10.5361
933.982
1212.57
482.487
163.2
720.34
213.64
603.016
53.5452
25.9969
386.455
355.143
-0.629645
464.969
53.9606
91.4038
1242.9
698.759
67.7764
1106.13
9.07993
-2.59875
468.946
60.4147
846.831
294.637
110.913
59.6123
321.429
772.143
-1.17562
118.614
170.821
636.631
-5.38319
820.613
51.5346
998.827
82.0804
30.2835
384.655
176.964
163.961
-1.51335
8.92698
188.903
252.334
365.395
1349.6
527.529
180.583
187.665
56.162
703.721
486.566
456.918
653.008
1528.8
366.335
187.029
327.951
309.626
48.3456
75.1975
488.129
281.661
-14.928
51.6282
526.927
150.95
765.094
871.065
99.9289
311.909
1092.9
896.895
338.896
346.977
9.93212
37.541
42.1112
317.389
35.5505
115.182
54.4317
10.2704
751.131
967.411
653.994
118.376
20.0224
243.754
80.5269
304.725
566.717
585.364
484.237
755.476
184.948
721.802
1003.62
2103.78
353.78
303.659
223.582
158.518
447.228
22.7437
664.03
259.14
38.3055
198.61
1.71092
753.099
758.63
508.758
35.823
446.72
833.378
59.6982
260.163
1359.32
286.019
1141.15
557.435
447.247
654.555
337.058
41.581
104.92
204.184
649.176
490.131
353.708
470.25
754.433
644.311
331.228
678.318
11.6626
585.556
73.2934
441.802
98.5504
200.775
1385.56
36.3156
677.235
63.763
677.39
950.308
1342.53
84.3299
93.2697
111.641
794.364
253.396
79.6556
8.74069
1302.68
1451.98
1018.01
12.8508
238.316
597.51
373.368
505.707
77.9861
611.375
55.2041
1281.61
513.902
1106.04
228.278
32.5689
540.695
710.299
332.408
388.479
-15.5442
658.036
460.792
19.6755
1167.49
351.946
390.104
829.255
1402.16
642.361
71.5881
188.26
194.238
157.374
448.172
523.781
1020.16
176.42
863.885
29.0575
338.515
344.474
210.728
460.587
345.72
140.177
410.41
137.212
97.0713
75.1975
505.945
1049.77
816.091
53.0249
27.067
23.5172
131.5
435.808
22.9633
28.7144
473.829
260.77
819.529
129.37
953.825
43.9852
38.1527
90.8196
277.446
353.225
481.266
661.939
348.522
92.1393
119.348
1081.46
39.2975
485.61
-9.19441
481.39
872.879
-57.4644
18.496
56.3314
28.1129
448.638
649.806
93.2548
8.09697
1089.3
15.5066
359.236
22.7753
44.0978
741.712
590.391
478.455
486.48
6.82253
504.646
360.432
54.1848
37.2059
664.474
559.979
123.904
553.541
282.53
-1.70089
349.869
325.816
55.8893
26.8579
21.4523
606.542
49.2313
67.1727
614.641
-56.311
246.502
557.982
498.361
899.07
76.7427
283.402
150.772
275.693
36.014
234.508
99.9518
25.4993
247.137
284.333
1168.25
28.8078
2031.53
215.674
666.734
711.342
114.078
77.7815
8.74069
1519.48
631.135
1144.79
56.532
563.777
864.374
589.606
200.954
45.4222
43.9597
1024.87
528.895
892.399
67.1086
122.524
720.605
371.093
844.028
0.547373
406.953
271.434
60.2091
46.6233
89.3008
25.2977
13.068
385.679
911.095
693.876
154.475
703.693
124.049
18.2973
1166.04
23.9855
1014.72
778.947
123.641
11.5148
814.261
38.1537
4245.02
798.292
244.575
130.494
-35.961
555.557
7.06253
859.214
170.162
462.884
485.788
348.196
781.72
586.53
733.057
375.364
-14.1624
281.174
197.805
521.465
22.1132
131.788
932.975
703.05
840.143
1032.67
429.086
306.354
898.349
33.6764
510.61
-13.0346
533.135
52.1045
228.581
954.21
724.671
1489.82
4.87477
287.481
917.073
58.8244
661.721
283.454
862.585
18.1563
388.218
276.482
520.198
350.032
564.155
75.5311
111.667
197.977
-1.61919
967.537
600.525
264.203
262.206
372.664
501.883
557.484
1282.08
432.455
131.358
1416.52
1249.29
1246.09
-19.7772
892.561
1060.43
-15.2661
719.993
95.5496
189.192
51.3486
896.803
12.9783
72.721
792.248
56.6402
13.9654
423.744
1240.15
-6.52312
24.7696
1153.65
344.701
306.099
836.97
799.701
47.56
48.7705
96.4296
0.15656
1106.4
714.016
670.482
625.135
522.624
676.935
19.6855
680.486
185.145
737.957
588.853
172.146
252.682
718.917
1662.73
705.094
177.018
125.315
122.223
91.4714
17.5764
-8.40671
238.034
319.29
11.5256
490.7
-32.4108
864.183
85.9787
750.561
571.54
245.801
7.96797
847.879
165.836
991.742
351.881
305.846
1199.02
55.2012
445.363
15.2629
154.59
223.686
330.094
397.242
152.746
-8.18706
363.215
611.779
837.274
744.896
179.532
39.3452
502.654
82.0788
24.3097
321.295
277.426
724.418
566.283
608.222
139.155
514.993
1003.23
100.139
708.867
71.7286
203.689
345.115
179.031
47.9336
438.113
39.9238
14.3188
62.0991
605.934
439.356
892.015
905.011
262.094
1416.43
964.156
583.526
62.0174
353.617
9.03765
1018.24
465.929
18.5813
2249.72
3138.41
347.208
434.49
76.5631
59.9179
993.607
155.458
315.592
255.931
134.565
100.718
344.734
542.023
1410.14
140.76
353.298
1212.93
773.214
929.409
356.322
418.543
467.779
254.634
147.526
1245.08
270.718
620.472
576.037
1154.42
878.503
173.485
427.047
1241.03
143.374
306.717
7.69663
40.8421
974.089
453.92
1750.69
1045.41
81.0141
553.999
341.509
201.381
130.937
187.75
94.4131
921.13
20.6422
478.585
8.04364
-16.5854
231.445
260.445
430.657
697.451
22.9605
898.479
175.206
148.412
38.912
15.3661
401.321
922.713
90.2134
142.369
184.605
377.871
68.9867
523.698
655.489
391.302
174.278
41.6341
451.27
740.491
108.643
656.221
298.849
1184.96
1044.68
565.122
433.934
856.923
1003.44
1121.01
197.869
445.718
1328.99
705.211
80.6445
211.694
124.57
107.493
71.6849
859.612
65.8788
216.512
134.141
488.713
537.918
354.767
381.532
355.399
0.522545
39.6103
147.888
724.988
1312.73
408.762
116.884
211.316
165.091
63.4463
649.968
898.299
85.4934
563.057
-4.40317
142.935
346.409
50.3262
80.5326
-7.14471
2145.78
905.085
368.066
6.62148
481.145
166.652
336.516
550.881
82.6637
323.736
576.311
230.917
20.4872
470.64
54.9742
-26.9746
215.278
484.858
506.706
-26.1922
450.628
695.435
777.734
113.884
58.4931
521.935
208.222
155.16
949.726
29.7174
614.377
54.7771
513.204
160.445
185.962
26.6815
290.889
255.216
481.277
90.6649
-30.8955
-3.72066
261.194
478.168
1198.85
325.859
276.707
38.4162
423.488
425.711
289.408
516.286
408.907
-6.06555
995.503
215.14
608.051
344.163
179.863
476.283
62.7607
800.899
129.569
176.102
163.99
117.375
16.5128
553.683
20.181
788
37.1034
18.7305
895.424
0.234905
88.028
348.874
227.313
193.859
487.322
117.221
681.31
-3.27363
104.572
146.781
864.758
125.88
1136.78
460.71
911.071
86.7688
296.162
44.9024
330.717
124.36
331.653
77.7011
-11.6137
545.747
56.1673
748.062
297.384
91.9551
48.6678
983.137
609.821
815.874
71.9429
498.729
564.27
426.851
0.631646
809.352
35.7167
470.393
62.5799
130.131
33.2385
295.654
158.022
530.903
364.806
617.231
47.322
913.184
183.945
646.613
351.019
688.983
17.3891
858.577
259.232
292.874
-14.1684
728.971
102.91
301.449
674.297
145.189
140.771
113.864
127.61
535.402
859.924
566.589
152.96
42.4485
43.6091
333.29
666.894
764.567
-10.8928
149.898
-13.2074
34.482
33.5931
715.077
35.2397
565.486
320.371
272.586
67.6712
119.463
25.336
23.5878
27.9835
5.87192
664.046
-10.5361
332.406
166.837
1224.62
351.149
148.048
784.994
70.2853
346.073
596.153
316.33
267.566
266.514
31.5914
-1.56406
69.0237
9.79956
539.441
315.992
393.983
360.265
855.43
558.224
684.443
120.284
1107.22
887.143
329.863
124.236
391.961
203.968
683.806
1015.09
59.0309
642.754
670.537
52.7723
64.1899
49.5273
23.4065
144.664
957.204
191.528
185.155
208.875
49.9349
37.4336
510.016
343.871
663.678
156.494
182.968
1006.02
1005.33
310.661
666.79
198.641
669.446
113.938
225.123
86.1539
112.741
263.241
249.802
978.327
960.55
50.9147
287.757
37.9558
372.564
397.905
-10.1526
670.606
306.035
256.807
940.706
479.704
868.557
1042.06
326.988
176.556
1321.16
290.79
164.325
1360.7
832.027
59.2227
525.488
-36.753
-35.3802
2.04999
22.2434
370.629
36.2389
417.672
311.204
126.942
55.7734
311.696
-10.7021
8.73325
176.304
59.9408
19.2548
619.732
152.086
518.324
246.959
86.2677
66.1607
424.636
777.064
879.46
513.749
737.119
714.538
646.512
863.781
428.342
672.423
240.767
727.353
932.103
499.922
77.0099
1245.67
14.7206
633.102
471.012
778.898
867.533
62.6817
241.099
1029.37
906.754
700.627
346.65
4.09968
1118.79
824.5
130.31
578.596
86.0669
398.36
113.95
989.025
779.517
420.209
21.4616
569.921
126.959
89.0543
242.161
1570.34
20.8645
72.3509
249.011
1060.2
234.967
360.517
313.014
527.465
358.645
612.386
528.247
678.809
568.787
-12.9181
91.4419
1149.2
12.8508
1106.01
40.9127
127.866
1049.19
471.54
1284.16
736.953
403.78
916.171
482.043
403.268
85.8492
49.4355
223.977
108.723
2.57251
94.2507
62.1253
1946.85
474.378
541.377
568.777
63.6678
724.885
99.6239
97.9231
43.9051
355.116
11.6051
378.118
69.714
833.582
735.843
230.462
95.8478
182.701
-26.2969
-12.172
331.019
526.259
767.326
215.084
4.64009
466.265
434.773
686.313
282.604
103.309
1105.65
198.949
617.119
132.015
1191.97
1039.26
11.5593
445.178
256.371
1091.52
688.1
1322.31
117.756
525.013
120.502
494.813
524.663
49.5901
789.066
401.95
597.772
328.272
312.377
24.4887
687.724
1880.81
23.1439
101.928
30.2121
163.22
132.813
668.606
266.749
30.0945
59.9721
203.135
171.36
104.453
1024.67
195.504
444.696
149.288
106.702
-12.4551
1092.72
402.895
1078.06
551.49
477.303
1453.4
16.0745
293.81
63.7789
587.151
1005.6
265.444
579.609
0.25488
424.15
834.479
799.176
1047.56
1086.8
378.286
924.969
25.8701
649.313
262.585
885.251
921.587
781.659
955.193
91.5573
85.8744
160.456
27.456
819.472
734.34
2143.66
134.881
84.3052
790.767
32.8584
228.146
798.212
42.2875
573.097
23.8813
65.4983
259.039
367.522
507.394
175.261
161.576
756.348
89.8277
168.916
191.781
563.356
338.967
784.709
60.6784
229.333
259.473
922.739
659.668
866.89
417.677
420.188
606.568
912.283
1140.88
425.809
39.0877
27.7943
457.701
1134.25
368.173
67.219
427.63
35.2494
32.5689
849.916
680.313
679.11
180.458
1004.78
440.1
51.9221
241.994
361.04
133.994
258.571
48.3472
716.192
4.21983
1322.02
717.324
79.0844
546.85
283.837
271.075
826.734
819.883
60.6425
2.13229
76.7767
64.6647
117.375
601.221
112.01
862.962
31.4812
56.2118
161.574
70.8344
146.412
226.709
309.518
615.566
1181.21
117.022
997.068
928.133
602.089
120.227
853.694
53.9299
648.488
665.862
583.931
251.647
23.0997
579.606
60.7943
588.416
404.635
363.293
74.1432
946.037
21.501
208.237
38.1731
110.116
-3.57496
248.67
533.776
66.2133
424.699
560.186
117.03
690.875
246.008
337.038
427.013
485.331
65.9439
1180.63
218.141
14.1177
27.6209
630.744
580.593
795.997
50.5058
64.1364
185.055
39.7622
379.66
1508.5
56.4717
41.8557
627.074
33.4937
14.4675
321.174
284.903
21.4669
374.97
51.2986
843.327
715.46
820.038
11.0044
-16.4696
932.655
283.184
173.901
824.164
90.3513
57.8284
436.967
348.26
157.851
76.5463
597.102
946.833
554.476
423.947
288.949
310.737
98.1612
778.701
61.8717
313.667
-14.4452
504.405
100.894
119.389
405.037
762.517
188.626
735.569
161.119
496.249
131.656
519.918
-8.4526
566.329
459.999
884.511
122.085
594.995
2631.86
976.647
1347.39
-4.10189
449.342
23.985
311.085
69.7451
728.632
1154.66
22.4357
275.785
887.305
13.6695
47.6818
65.6568
142.744
510.77
155.172
416.646
-29.1713
999.195
1329.8
805.538
129.586
772.677
417.976
13.0433
-4.9508
76.78
480.625
103.974
110.201
264.637
232.694
878.19
600.45
126.218
557.326
249.478
385.622
89.7105
54.4574
917.154
328.782
576.718
398.728
560.946
17.4089
229.873
520.87
75.1045
637.153
854.592
810.394
673.456
425.393
91.7229
308.209
388.443
22.8041
7.02876
603.791
293.874
316.309
145.937
99.2915
24.1633
588.465
61.012
129.834
157.452
1318.51
772.629
188.696
326.374
350.032
642.865
682.729
257.947
978.785
48.9806
32.3784
13.9426
89.9144
339.043
590.055
1073.02
597.46
270.752
174.504
685.454
641.104
211.188
16.5339
875.81
462.181
653.89
242.592
1663.52
281.615
84.0594
11.1922
94.0549
-13.9933
-7.63639
803.158
187.039
95.9955
117.039
133.264
323.736
656.896
748.159
68.5654
567.715
150.552
595.215
179.671
-8.02127
673.498
173.111
171.392
226.919
278.061
839.579
1227.08
471.462
341.477
152.744
340.45
554.924
902.913
629.261
453.92
552.582
107.132
530.044
0.429229
114.028
6.05151
155.992
689.409
495.097
525.448
66.5559
284.886
872.139
195.184
425.108
186.855
255.112
33.5048
57.4417
1032.23
740.555
1344.18
92.747
131.545
1084.64
323.836
422.518
91.1643
1622.89
710.541
473.181
90.6276
1096.59
30.9315
2330.65
91.4755
857.281
314.409
596.845
65.2144
1497.78
606.817
507.819
90.2527
722.388
9.92138
986.787
986.074
254.023
64.1928
1694.76
394.368
101.517
440.681
461.582
101.259
197.659
1110.12
367.26
416.907
58.1799
15.8926
471.895
300.244
61.7894
24.6729
1361.85
34.2036
51.1139
338.622
819.961
1234.22
46.4336
387.992
58.6645
274.71
31.1854
630.209
1467.65
1702.26
590.85
28.0703
713.2
15.2083
1696.72
281.283
842.749
462.622
426.954
336.618
78.5514
975.733
307.852
331.416
123.415
635.66
586.555
-18.8296
330.585
65.1022
111.628
80.2172
438.05
155.966
132.032
388.137
614.216
212.176
151.024
603.322
137.057
104.21
278.711
-6.78795
25.0597
359.865
85.1852
208.178
-14.2938
174.285
295.669
1276
116.589
117.137
554.094
446.228
511.195
80.981
329.568
243.939
546.911
784.943
933.714
1186.73
51.456
40.982
264.652
427.63
263.079
8.45989
-14.2941
23.0362
980.418
248.945
539.179
146.416
809.368
1037.58
143.364
337.281
461.492
30.7867
21.5325
723.75
149.482
225.262
83.9556
527.466
42.4386
121.767
69.6108
355.115
382.982
22.747
324.153
874.261
128.62
57.7423
1052.18
46.4179
0.891962
282.974
266.522
1024.73
1418.9
460.967
122.112
72.0867
686.738
294.293
23.5172
1224.08
-4.5977
937.508
6.22565
722.329
37.7991
16.0844
130.875
502.525
727.699
344.888
635.233
309.892
603.393
358.03
518.142
749.257
212.163
198.596
313.279
21.8964
398.051
144.958
30.7134
3.31225
0.631646
112.553
114.32
107.557
559.292
364.948
27.6625
154.274
635.851
66.8293
642.685
656.586
191.297
532.205
619.562
273.631
1507.55
70.0066
22.9813
106.802
237.352
78.6045
88.9435
579.598
700.365
132.591
2.21535
378.362
380.444
805.128
19.778
102.642
56.9955
42.8574
274.535
909.188
58.1598
268.636
373.374
125.79
294.259
13.1127
557.585
1078.75
599.636
1576.83
867.8
277.009
1149.22
1011.71
224.74
1262.05
94.2174
57.2163
5.20414
43.6719
4.84477
-4.42186
525.261
144.558
53.0847
52.9931
491.829
110.529
134.77
40.9541
724.444
67.0996
1022.06
867.866
822.134
395.156
1178.63
10.2079
590.037
288.333
140.503
135.284
1879.66
121.725
1131.06
593.589
552.033
782.992
404.317
407.091
247.582
166.314
64.6914
561.445
243.501
792.98
1359.32
750.763
443.914
61.3192
163.752
1395
164.963
934.137
63.8748
24.3598
872.881
127.197
354.596
32.804
385.428
828.538
149.538
216.966
112.84
133.369
35.2905
392.109
533.818
70.4898
305.902
64.1629
49.5819
539.484
914.888
728.101
974.542
56.9204
53.0212
110.851
1289.05
915.867
738.154
570.936
589.392
-3.79862
-7.87478
288.905
169.138
756.05
461.381
297.533
75.3362
-2.25146
415.022
1163.13
1075.67
-9.09994
426.33
639.729
532.175
27.1834
509.392
171.432
303.221
46.8415
315.248
2077.96
654.284
13.0653
1550.15
192.027
437.208
33.7977
726.292
26.5518
89.1056
75.4371
-12.515
1222.7
598.145
9.06028
73.5589
802.614
63.1339
659.958
591.325
666.375
477.469
801.323
250.451
62.3667
673.045
433.52
1036.88
1018.44
764.578
207.858
355.797
1067.85
28.9973
489.347
698.573
127.61
209.314
20.3428
4.36913
861.911
647.39
355.418
161.675
91.5355
387.658
1058.8
525.09
550.948
46.7627
834.708
857.448
338.716
89.815
938.091
619.948
479.667
37.8995
683.007
375.018
16.389
280.209
34.14
84.2055
858.572
862.697
291.617
119.415
55.0562
493.576
1296.9
255.725
1238.91
101.898
88.078
889.748
718.839
745.638
103.471
1001.7
1335.58
228.249
805.423
1424.69
3624.75
18.4239
11.6736
447.611
979.412
448.331
150.37
135.789
55.9746
150.334
463.238
33.3754
971.476
460.11
211.797
757.821
71.4957
865.267
753.614
170.312
960.742
165.853
502.199
311.393
107.293
15.3532
209.452
49.0993
57.7187
439.385
275.44
287.202
112.958
522.28
35.8938
66.5866
209.103
1039.69
1008.31
1660.99
55.4445
156.748
856.971
157.676
9.98122
169.185
748.577
99.2848
1716.48
595.134
93.3365
73.9749
290.696
171.232
3305.4
238.18
108.115
29.6524
484.13
227.922
1223.61
1380.15
1178.13
156.053
138.387
29.7115
655.871
384.535
961.368
18.6517
1024.24
181.294
262.229
392.738
155.18
413.687
444.06
247.795
28.9579
315.048
306.869
66.5655
13.5252
36.7063
593.951
1177.16
221.766
-13.8561
638.817
1504.35
0.708317
98.1482
669.086
544.331
196.934
1055.8
743.571
608.269
323.973
-5.22518
506.943
274.858
384.384
260.07
244.025
861.803
418.346
455.108
167.941
285.287
478.331
163.9
533.861
774.333
61.4864
283.694
274.577
1399.95
167.49
1137.84
1364.01
882.133
333.823
1141.08
775.209
1001.69
284.808
878.558
157.72
257.549
475.056
185.089
1368.44
-1.02082
21.8239
1664.12
-35.3369
557.514
705.321
24.6211
-20.6747
583.781
23.6721
1581.36
285.691
-0.433739
0.891962
209.518
-26.2471
463.299
22.1087
43.3384
187.353
26.5344
915.416
656.753
1100.14
242.783
142.904
-5.99782
1318.28
416.36
-27.0192
252.689
425.688
69.9022
275.413
300.732
677.209
143.293
39.4392
137.707
16.4973
241.7
204.583
74.3703
476.139
342.207
735.383
30.6402
2197.13
890.408
472.441
82.2135
40.7936
332.341
20.37
382.419
90.6909
10.1904
158.801
50.1512
534.71
289.148
1136.92
970.646
650.964
468.658
1038.2
587.555
59.2164
172.432
58.8937
41.8956
890.674
209.241
948.748
91.2449
510.033
1031.73
102.282
125.144
105.008
25.4595
121.141
397.825
157.676
1066.95
692.05
1084.03
451.609
532.072
213.368
1028.04
700.534
1063.48
397.518
476.705
48.2718
56.3952
72.5074
1242.23
212.39
241.041
910.637
171.378
833.304
800.732
1118.52
144.03
537.805
749.978
945.278
216.517
65.1022
72.9485
701.959
161.588
263.216
13.3233
111.966
351.424
854.981
145.402
279.108
1204.29
831.846
773.464
244.337
345.525
1098.25
57.0742
105.646
374.81
12.6848
87.2783
818.038
1626.06
275.688
260.108
60.3663
509.478
736.818
295.786
341.509
541.315
941.931
287.161
64.1629
510.602
262.778
315.186
158.938
844.039
484.473
84.3604
158.12
1005.05
508.153
1174.73
735.956
51.8195
32.794
108.645
676.159
292.826
193.543
25.6526
1122.85
1182.12
1711.08
36.1757
610.168
88.6037
504.379
75.5735
38.0006
148.01
56.0588
719.366
998.058
303.232
77.723
204.489
38.1731
248.67
374.541
608.739
167.952
1236.72
1284.57
40.5744
-27.6054
333.29
129.258
327.934
91.7403
413.043
293.354
267.501
713.879
259.679
194.535
81.9773
56.128
140.973
522.387
330.809
440.812
325.312
29.8576
50.8495
81.2111
6.75859
177.511
6.33052
926.485
1492.61
-3.59157
86.204
201.966
315.914
595.713
101.597
271.11
105.148
492.492
50.9959
157.154
320.149
988.062
95.287
1.14938
352.754
730.638
21.0231
35.9506
1237.59
162.133
288.634
383.008
99.8729
273.062
59.7417
604.669
29.0458
944.479
26.5353
937.835
430.079
1670.15
248.807
22.8624
773.612
257.6
84.6034
154.59
808.395
1159.99
952.972
536.816
423.105
435.675
192.651
745.868
89.5751
294.175
191.452
433.781
64.5483
50.6643
425.728
1187.31
270.34
38.9798
292.958
484.323
327.179
104.638
478.162
49.2875
847.003
6.2936
747.696
118.931
129.394
14.0186
377.081
717.713
290.79
111.852
723.515
285.985
1333.21
221.795
98.1798
7.72328
378.737
410.175
1292.67
150.557
425.168
901.896
12.5341
57.2163
996.211
-22.9069
575.399
607.766
209.118
212.292
83.0698
564.613
226.721
108.42
4.80277
741.763
452.536
341.296
457.964
80.758
627.231
466.371
1094.12
590.952
664.257
81.8039
-7.76985
178.388
981.983
106.733
392.429
224.013
653.559
176.022
651.807
741.649
620.222
103.921
41.4343
158.395
917.517
414.041
907.298
977.015
480.897
1096.09
522.339
184.367
43.1483
605.48
523.563
616.565
155.114
89.1524
219.026
84.73
38.7257
740.456
1011.61
14.5671
39.7515
314.575
401.36
102.757
633.864
1274.07
19.89
249.68
382.754
355.055
67.219
738.79
60.3134
1225.28
90.6649
1052.31
1207.6
118.614
824.87
29.6797
436.106
1154.66
1004.27
18.6902
642.426
557.069
611.747
192.072
798.713
243.185
88.4547
944.152
894.783
1148.75
34.6497
131.443
123.628
19.6871
12.0775
411.861
10.2623
548.724
552.839
71.6192
1408.92
466.877
183.956
132.057
334.135
684.864
333.648
300.879
13.4334
1873.22
717.392
596.767
696.37
561.91
167.067
322.399
1276.16
102.081
184.33
357.89
681.15
230.594
2262.9
444.547
925.734
395.738
706.649
196.719
156.674
86.9562
1108.23
281.337
1122.74
40.984
610.51
701.532
1069.85
7.60572
633.436
373.675
600.521
779.117
1371.37
281.711
862.613
674.027
183.538
686.572
82.6007
22.4595
548.2
553.97
312.987
615.491
10.0365
84.8255
164.898
27.0993
1349.84
970.23
105.263
33.2657
178.378
86.6774
142.943
1406.84
815.505
1481.03
1327.84
48.3571
40.9033
788.564
1232.16
741.03
52.5915
69.9107
151.749
340.359
54.1027
37.9644
283.157
1090.13
946.131
26.8579
807.009
1015.58
759.834
473.484
446.533
175.869
813.071
-26.2891
296.075
573.375
79.4596
265.243
97.3113
432.542
835.352
39.2614
787.526
556.802
-24.8404
130.284
34.14
166.017
736.38
32.1088
173.04
786.37
48.4863
421.14
946.163
124.67
683.949
439.625
189.042
306.407
75.4661
0.134268
154.37
850.286
170.548
1061.03
157.971
3.32273
322.736
42.8358
71.5245
123.372
1018.05
308.931
968.167
843.759
1317.91
25.219
365.195
300.259
50.9431
1077.23
943.365
505.087
131.212
-8.67188
19.288
613.101
396.997
1536.18
170.779
783.131
-19.395
1185.34
541.555
1042.45
879.931
230.571
29.2076
376.014
103.596
99.9364
367.836
516.192
777.574
522.589
267.172
40.8627
847.294
26.9287
805.394
256.92
254.292
153.341
162.33
445.868
113.282
460.365
1439.79
1274.07
-24.6364
569.664
830.563
1032.58
131.096
197.776
409.93
176.022
267.175
22.0072
399.594
255.078
72.611
150.898
110.977
166.017
-7.62375
1469.52
126.189
175.425
130.945
-6.78795
43.8003
316.762
72.0667
150.082
492.876
8.93672
2609.77
661.305
73.4856
726.208
700.271
221.34
269.478
46.4263
575.734
3.48045
64.0283
775.547
701.33
605.033
426.562
-10.8151
47.2963
135.789
1362.2
832.494
551.319
22.131
165.628
-14.0289
11.2719
369.738
63.9994
747.447
264.482
1114.84
417.262
520.051
399.126
1035.98
127.735
266.589
248.178
441.323
54.7086
107.195
513.117
128.29
535.318
153.626
110.84
90.8717
1350
704.907
297.917
-2.80167
735.817
315.676
66.4843
147.673
1583.99
893.549
747.987
667.114
1126.86
1295.81
775.928
274.642
1124.75
278.386
62.3187
14.6169
165.521
17.6803
37.7991
342.644
22.7638
62.406
747.812
5.54704
756.13
253.67
50.543
371.93
1.95788
2.77416
35.2379
43.4969
509.691
116.502
37.6071
23.6154
300.6
830.866
171.268
32.0861
153.849
145.932
565.532
579.718
987.742
26.2389
1693.02
28.9311
3548.99
263.795
13.7192
26.7792
203.636
76.7166
218.055
738.852
557.112
451.066
420.785
666.375
1002.21
775.924
277.93
550.198
572.791
750.149
1074.09
156.158
52.9931
66.4165
624.023
7.33311
520.715
259.676
423.172
19.6269
80.8006
952.717
63.2643
759.17
629.105
653.716
174.909
23.6493
11.085
150.763
175.507
761.376
382.036
271.687
-12.7669
981.983
-0.0889857
666.293
363.079
715.753
696.337
91.4616
68.8588
123.594
1093
47.0565
557.994
23.4619
658.204
329.061
14.865
860.446
502.876
472.025
1012.7
694.101
281.155
336.31
569.873
15.6913
339.203
355.639
1285.37
152.196
30.9299
7.69663
41.6256
74.695
1167.85
125.246
184.088
10.5197
214.073
109.14
1177.77
309.629
749.269
71.9243
491.969
296.65
296.384
29.6797
799.674
182.023
605.095
94.923
62.779
204.745
1076.52
501.806
102.053
428.496
1051.3
1527.63
506.914
261.168
523.123
161.11
1222.84
293.538
846.724
742.963
61.4104
422.557
621.812
556.587
251.53
245.123
202.634
440.352
101.497
265.115
307.898
21.4448
419.855
3378.1
47.1666
362.719
51.0743
198.275
815.822
133.872
82.7767
188.498
157.111
660.233
505.923
124.57
959.465
16.9504
559.372
538.25
1604.51
874.596
299.976
1.81613
1386.06
-16.1174
114.973
145.031
689.832
772.747
823.451
1176.42
57.6475
71.8152
452.192
44.3405
196.657
108.838
59.9408
102.172
1170.54
987.65
184.456
583.501
176.633
843.844
473.554
26.5234
606.318
818.549
106.882
86.7755
102.296
138.007
635.831
273.869
673.309
48.4503
-21.4342
145.81
604.336
266.809
676.084
29.4039
269.594
634.976
128.057
330.996
519.954
128.656
1146.63
295.829
1.82186
407.024
522.837
686.657
190.28
1234.52
911.854
475.645
325.606
78.6168
1612.11
283.831
2498.33
53.8704
272.713
13.5252
55.4469
-0.127489
1120.94
11.8707
662.682
3050.74
207.496
546.062
81.2816
144.348
173.266
168.823
180.609
1060.72
25.8033
14.1898
852.46
448.299
10.3152
451.02
181.985
179.523
25.8115
34.1293
290.213
356.383
1193.46
-25.8077
345.978
751.93
373.384
203.255
70.9671
1203.56
408.89
520.633
257.457
1261.27
49.4242
101.747
747.447
499.824
1111.56
100.971
19.9604
89.0159
1100.03
42.725
487.556
838.179
349.378
982.928
211.326
523.238
505.62
2.72731
1011.33
1152.5
-25.9665
163.96
502.922
260.966
575.852
1086.17
-2.29213
31.9198
868.261
1331.68
1219.34
103.596
888.562
755.86
1366.71
524.698
663.144
104.128
812.978
1177.8
1293.32
397.994
336.878
534.282
-15.2645
61.5115
710.892
312.255
1047.44
92.6668
365.149
185.259
95.5496
910.707
-12.3696
126.562
1446.64
623.248
524.371
254.391
575.244
15.4107
240.727
67.6712
301.247
158.395
46.0766
59.8426
131.434
1333.09
57.8566
79.4076
1256.48
412.993
1079.46
531.432
955.534
261.44
317.962
483.709
200.1
360.217
854.306
706.833
54.0312
986.188
149.635
111.719
133.488
330.28
255.729
40.982
195.311
393.897
260.137
746.588
57.1856
-13.091
731.433
882.38
94.923
443.214
202.349
173.91
152.271
122.616
291.398
626.299
112.001
23.342
27.4461
44.9298
45.248
310.137
92.5017
-10.9862
490.945
229.583
1077.23
140.121
649.319
190.777
908.912
688.187
258.241
1025.35
234.205
11.5419
128.309
49.2768
162
118.131
189.755
1341.46
56.8254
171.354
183.976
-4.53036
385.748
418.192
1291.29
41.1543
128.108
-22.405
506.898
430.666
294.622
37.4266
543.789
1.28172
498.444
460.273
83.2081
-6.84112
90.1311
38.9195
-55.5903
284.613
-13.009
116.194
28.9311
700.406
17.4673
986.301
695.249
255.846
104.194
210.693
264.91
73.5811
110.55
376.033
78.6045
88.5922
994.593
148.366
282.516
120.282
2529.8
164.563
361.455
69.349
398.344
539.011
427.318
138.954
278.804
488.031
546.981
219.531
3.81186
1396.82
58.1269
1.98104
132.706
9.65825
84.7549
267.711
398.109
8.71567
30.1549
287.899
23.6242
112.012
554.156
602.635
968.508
363.026
749.881
273.703
66.8288
-31.345
522.28
41.516
606.318
557.68
53.9299
922.609
1131.16
76.163
290.735
86.8179
287.251
154.498
309.058
567.567
664.474
185.166
68.3527
727.353
113.136
945.949
764.792
70.6334
-22.7607
172.081
1063.22
458.433
421.505
514.332
1219.36
-3.24258
267.698
618.39
344.8
451.561
504.873
720.641
1021.23
300.909
717.4
243.147
33.6392
980.555
377.534
444.358
1026.09
780.018
27.3359
9.24284
71.4642
294.855
336.594
910.557
125.037
234.955
55.2001
1937.94
396.127
665.29
-0.433615
437.729
1150.44
193.426
375.758
1202.52
262.57
83.9076
129.707
471.997
1152.86
10.9277
512.049
407.102
849.397
1070.95
964.897
227.17
502.593
876.705
34.443
77.8003
1829.79
924.462
350.732
638.505
15.2315
518.888
713.365
967.953
104.897
55.8435
444.452
41.7012
1080.26
6.53993
771.672
290.854
10.867
177.371
88.0333
380.706
452.566
965.816
483.767
146.117
445.1
331.019
102.72
21.4478
700.467
51.4917
155.17
41.2193
75.3673
668.661
822.95
343.468
370.481
58.3826
490.126
649.509
22.0707
255.97
733.96
1224.29
-16.6117
740.775
501.2
1038.19
297.813
479.486
1252.93
336.965
154.56
667.383
388.623
136.353
11.4176
816.512
40.9575
1279.65
849.573
883.846
134.773
584.054
37.9869
117.772
59.9179
80.9364
161.081
161.919
2523.49
1163.3
142.289
36.6653
626.356
253.846
508.077
51.9963
240.854
1613.98
100.425
524.001
973.989
682.868
1293.8
179.955
523.717
54.5045
116.891
822.712
366.883
147.248
576.972
742.527
1350.27
883.93
45.178
166.405
70.7891
127.833
462.627
513.804
771.799
753.804
698.736
282.259
21.044
92.6854
678.165
1079.87
360.164
85.0427
139.645
354.226
334.282
1420.82
884.254
1296.3
71.4535
250.896
57.4417
607.147
19.0391
32.3308
334.385
72.1322
581.334
132.681
32.7124
507.207
762.697
776.134
565.01
804.233
346.642
237.079
48.0349
818.613
0.833063
-2.85617
14.6146
970.756
39.7601
68.9603
976.623
26.1838
1186.58
229.508
161.721
308.177
81.6133
540.756
129.785
-10.6409
735.448
408.864
520.208
40.9194
957.923
444.079
-10.573
2227.25
-22.405
4.64823
68.9711
187.352
929.847
91.9551
807.665
484.636
-1.12486
8.15141
553.578
373.166
374.989
942.41
3.31225
790.611
707.259
173.234
861.622
635.851
439.768
526.492
229.299
36.58
687.8
30.7827
225.38
20.5946
48.0715
852.594
236.995
-18.2295
225.882
716.975
400.632
419.851
264.812
113.541
106.148
202.922
105.203
39.9663
156.067
229.46
297.936
1088.67
488.856
8.5509
65.2255
512.506
530.576
251.817
256.293
-41.0563
940.2
217.059
748.373
271.026
342.795
45.8151
44.3225
699.532
40.9358
189.007
4.09968
29.9573
-52.5628
604.198
30.9843
215.028
189.141
16.0505
33.3656
619.834
74.8686
468.935
233.231
321.862
83.4321
913.077
920.039
142.679
300.987
620.076
229.985
1627.39
359.865
-25.3847
624.221
272.438
191.152
514.935
22.2488
333.981
44.0484
702.975
471.877
98.9001
107.218
513.804
172.097
225.317
426.997
149.201
1205.45
298.421
27.8636
36.0156
14.6347
624.774
343.918
1113.22
161.717
95.272
522.313
1158.41
301.496
891.401
315.778
108.317
665.765
17.6682
64.636
478.248
447.458
472.638
321.962
438.802
810.513
407.345
-1.61584
689.596
102.146
95.2236
471.224
394.994
134.923
28.5157
694.898
24.5978
792.677
808.02
36.4794
465.319
105.778
-11.1799
1920.07
-10.9295
939.932
440.88
886.058
456.002
2349.02
-12.0266
1139.71
88.6429
109.578
347.374
554.667
68.3308
1150.76
62.7443
336.963
39.7488
1.81933
219.576
367.443
133.001
330.962
887.182
315.498
1381.92
528.714
93.8792
498.256
40.7936
-0.244682
84.4424
212.59
190.66
243.18
1006.84
54.862
31.2748
212.056
398.296
200.107
551.036
375.382
731.982
-10.0441
534.631
281.365
-40.6186
382.829
589.281
605.283
1071.69
111.625
1015.38
2.76034
950.367
118.758
-9.82428
1448.83
685.636
320.133
1631.6
944.37
1386.52
1000.48
404.746
86.1793
400.961
43.8524
49.725
825.973
27.9709
636.366
22.1212
514.887
504.542
1033.46
460.119
139.78
166.054
11.0049
865.294
32.5559
965.189
167.644
202.556
1150.67
424.61
1328.47
710.668
128.381
55.5923
352.525
260.108
619.891
523.261
751.81
95.2606
823.144
142.139
479.036
36.0366
32.7153
44.7302
665.702
835.476
1359.41
984.848
326.115
621.014
43.3847
289.929
1490.12
389.577
111.505
84.2825
914.843
577.684
780.413
12.1621
185.893
431.409
155.17
270.719
673.999
380.388
-9.09994
253.915
812.143
258.561
392.626
477.196
3.39438
797.311
490.572
57.1139
844.826
333.574
304.003
440.025
923.861
1130.36
1554.47
287.283
178.866
982.075
701.216
92.8537
895.428
843.933
474.952
959.84
145.395
353.888
779.886
1246.82
470.45
114.243
551.857
513.964
25.6526
1160.33
1020.49
5.20414
110.631
79.2792
70.4371
-6.29593
159.818
11.4993
334.195
127.273
132.783
370.246
104.581
173.3
204.489
795.296
1367.61
687.201
10.9117
384.805
250.411
277.202
169.504
21.8338
41.735
207.728
863.671
788.93
972.992
460.992
467.642
569.226
104.808
585.767
-5.9898
632.953
236.038
1087.38
17.7135
172.619
424.935
1481.49
392.087
490.23
-46.9791
497.254
775.624
85.682
527.321
536.68
60.0149
105.8
451.806
838.406
264.24
-26.6705
210.967
252.759
750.023
679.357
497.872
3.9485
595.566
424.988
24.759
483.241
29.6683
545.782
531.51
656.352
208.466
96.4335
764.372
836.177
85.8492
8.20603
178.064
-38.6569
416.59
202.094
53.7962
13.3575
910.568
89.0159
356.022
108.994
182.256
287.093
136.363
150.299
16.4892
360.674
55.5571
-5.66996
1422.69
1042.9
868.365
142.687
46.7917
111.516
2870.38
503.77
268.825
275.054
17.7586
14.6146
847.068
1392.84
589.951
138.916
757.07
916.716
1027.86
96.1284
94.5334
-14.928
548.256
292.669
128.461
26.7114
122.418
55.1617
94.0211
428.379
177.726
718.042
845.766
232.444
386.939
737.179
1341.77
8.36067
1220.1
-27.2109
265.748
69.7338
2046.42
42.3561
739.131
251.78
709.125
11.4714
24.5388
48.4803
45.6092
442.035
-7.38681
103.076
748.488
126.383
758.502
42.655
2.34443
520.406
58.3826
55.3422
585.791
149.986
388.5
808.819
1016.94
52.9964
18.9955
101.719
1395.13
517.202
-15.1557
-15.2679
405.853
430.047
1102.17
349.268
188.827
1162.09
164.646
33.4005
184.279
1275.53
651.138
149.27
81.0904
3.45443
-24.6364
241.702
362.046
125.535
301.636
581.709
540.73
25.4209
162.95
825.007
1074.04
479.283
117.165
977.487
918.165
671.165
54.9742
1073.1
157.182
111.919
88.7894
161.866
116.237
111.422
-16.71
284.855
-6.05581
115.389
54.1079
795.001
108.704
406.98
1061.27
117.525
90.6245
78.0837
757.743
505.49
202.109
699.456
459.591
287.588
1131.69
58.5044
67.8097
42.7457
143.139
821.805
309.248
56.9204
476.56
80.866
758.691
-17.4183
208.26
159.067
31.2048
87.1419
238.305
13.9201
473.182
332.07
1017.17
35.9808
649.924
154.527
328.878
43.7759
912.928
805.788
600.884
154.506
707.963
177.658
494.743
759.401
833.579
37.7162
129.608
169.538
898.508
477.951
1303.5
932.663
1043.39
954.461
145.844
456.849
620.669
347.926
311.152
429.306
109.215
1012.99
203.905
313.129
712.408
964.462
14.6664
121.397
1176.8
1220.79
0.117602
116.762
146.126
477.642
1016.23
785.899
163.648
265.801
292.578
334.361
683.935
579.368
372.508
1078.23
924.578
226.177
758.032
34.5812
837.77
315.29
409.343
976.509
405.368
774.445
549.944
912.151
1273.63
13.5779
785.27
561.69
225.05
51.4093
450.963
-0.310768
62.0435
823.413
452.062
-3.97685
1527.12
289.588
1405.46
42.323
567.604
79.6447
345.332
304.296
-8.03628
18.7485
704.849
668.654
18.3153
506.394
405.108
93.3866
49.1549
462.604
139.83
1085.51
21.0593
19.084
85.8492
149.015
91.8567
598.526
538.404
393.835
42.7982
-49.2774
219.505
166.564
747.098
439.466
1804.68
136.428
1074.31
73.8902
641.848
120.301
1416.35
452.024
794.227
585.562
179.245
346.654
498.772
488.174
1254.42
192.969
1109.09
210.728
664.311
84.3228
223.419
430.655
0.234905
389.753
536.28
394.105
765.449
70.3689
10.3948
-10.7699
-24.7385
557.201
645.492
451.968
415.26
-11.5545
611.221
860.758
839.641
-35.6824
217.126
1070.97
60.991
1115.03
-21.9211
23.8192
458.154
38.7284
82.8036
23.5516
862.26
80.397
136.525
-30.1937
107.986
617.681
900.243
701.402
263.938
259.313
580.133
452.589
760.67
502.692
11.7329
693.068
149.459
348.153
1904.4
111.793
15.0498
61.9891
973.159
45.9753
486.889
500.535
578.672
340.662
232.271
10.1442
1032.73
1053.8
599.65
74.2414
44.7323
437.141
10.4805
452.006
103.678
1053.85
229.797
629.527
552.194
707.029
104.654
552.797
412.646
762.717
1460.65
229.635
-4.23821
115.376
293.861
100.718
839.488
789.4
178.883
17.0714
55.7444
267.091
2.28084
100.425
-9.49782
875.815
-28.8487
87.8417
-4.27313
1370.65
26.9337
-10.3922
188.105
11.2413
762.311
683.231
1013.63
283.381
96.5222
576.583
348.777
67.0791
3515.48
219.576
153.357
227.191
526.322
388.376
113.3
170.293
229.044
896.147
829.853
51.3096
546.317
123.716
229.335
-31.3118
179.605
394.876
1072.2
910.568
227.982
-6.56142
777.687
483.131
60.2685
634.865
465.142
558.094
267.944
401.321
270.782
176.835
39.6136
9.31036
-40.283
276.671
1253.4
169.499
836.725
89.5773
513.484
36.0119
801.72
28.3459
389.753
-40.9319
30.8572
163.874
30.0496
613.848
92.8537
648.901
-28.4866
304.412
725.581
209.585
78.7704
983.81
152.681
18.6839
124.553
373.023
23.3889
689.287
345.222
596.263
779.019
571.716
86.9562
772.77
8.22462
590.558
393.73
226.517
559.91
564.203
391.682
787.844
10.1904
589.836
57.6475
-6.89556
-14.4502
331.073
-24.4829
654.712
103.215
696.251
702.021
127.454
184.456
596.423
157.936
51.5941
259.703
395.01
378.622
98.0199
750.723
282.31
75.4852
182.304
1310.8
136.766
417.754
224.613
-47.6711
1167.18
216.404
839.797
1629.26
-15.4465
41.4026
323.632
213.372
38.1023
214.804
186.37
212.988
610.514
53.1172
111.233
88.9659
23.3368
878.749
141.352
316.838
626.508
587.038
285.701
314.753
833.227
1053.68
208.057
689.126
300.013
108.009
99.0147
273.813
165.33
308.329
-8.27674
477.649
117.126
564.597
184.73
650.061
318.988
353.269
763.989
144.503
970.341
1070.49
734.366
1154.85
352.034
823.864
386.487
203.781
1195.57
188.096
117.537
41.8087
-13.0919
261.46
1279.6
314.187
581.592
35.9926
274.79
374.585
2842.3
951.086
386.007
159.594
232.856
632.362
-11.6877
1628.94
914.167
458.125
387.884
942.926
797.151
850.766
124.635
1408.94
356.906
251.628
44.9325
36.5341
61.3118
187.964
627.11
385.418
338.162
17.337
343.468
203.689
262.656
21.609
-0.792077
171.996
2.44249
74.1852
153
298.499
480.016
-14.3816
0.824157
-11.2851
329.56
909.977
1037.87
75.8489
489.347
1233.83
829.757
723.563
529.78
222.681
448.523
177.323
1030.58
40.1929
81.2282
56.8854
1142.19
48.1402
12.1537
88.9292
1161.73
574.261
584.83
768.937
518.085
499.857
524.648
585.85
244.088
444.19
208.183
997.813
1470.45
741.819
1006.57
1020.19
106.593
522.624
357.054
689.572
649.52
186.231
753.372
760.437
98.5227
505.758
750.023
328.906
109.94
168.866
104.56
350.025
262.765
352.754
1052.93
117.341
350.88
96.022
563.076
187.159
105.356
330.179
957.29
514.458
-5.07483
738.663
535.678
159.067
439.751
1274.31
185.154
191.453
29.8496
-20.634
518.54
202.893
818.403
141.115
29.9013
598.716
591.538
29.7204
63.0394
57.0991
178.046
864.191
425.996
2179.43
13.0734
448.461
525.665
145.475
1458.91
1459.83
556.212
271.633
255.875
581.052
100.577
833.497
517.804
-21.8853
621.13
251.443
342.172
44.6675
-14.7176
176.222
54.2728
767.375
917.09
1266.81
156.412
230.594
308.247
9.00102
380.829
667.113
292.664
16.2742
279.362
174.23
68.593
690.406
113.099
459.875
240.107
95.7533
61.5988
469.955
755.88
115.947
61.9536
33.7351
652.911
211.275
305.024
45.5783
384.726
589.694
116.072
66.0627
538.371
681.576
54.6344
90.9495
126.644
110.152
590.391
877.631
102.296
923.241
1149.33
341.335
47.4625
28.6303
13.9426
421.624
279.073
730.61
66.6469
83.9662
613.706
987.849
422.357
1034.66
612.238
1459.63
760.538
116.813
437.818
633.275
566.806
31.2041
184.164
992.961
370.792
543.831
54.3201
2625.48
345.577
38.4806
430.545
449.636
477.071
723.022
-21.0963
652.081
54.7661
25.2098
566.173
-0.477556
117.165
92.9283
-35.7347
388.558
-28.8487
719.402
534.817
1158.87
876.041
307.503
1299.43
142.426
633.001
595.15
270.263
14.0633
201.77
294.429
123.301
490.58
480.157
1075.42
37.9106
578.069
48.4783
377.096
311.438
105.657
218.355
1021.39
652.722
443.848
158.744
200.764
54.1195
33.0789
731.821
852.65
387.553
971.238
220.067
53.3916
774.35
-9.81368
474.512
327.584
109.549
180.181
542.522
70.0129
937.291
854.514
237.079
762.054
516.201
256.313
45.8695
406.294
685.898
230.915
93.3232
457.507
337.279
433.207
594.951
1031.29
80.6493
1333.49
58.411
465.793
-30.3607
-31.5414
750.718
753.065
174.563
66.1541
-9.31069
286.657
126.444
612.763
951.016
414.252
60.8702
310.726
264.189
-18.4306
327.369
21.7414
368.066
131.84
963.998
500.552
976.143
994.693
238.638
455.153
-3.27777
1672.18
578.502
538.143
525.733
991.442
1316.16
803.197
319.792
1201.8
227.281
228.473
14.7171
125.196
173.3
283.2
23.1806
14.5386
459.319
46.2705
54.076
1684.45
477.173
198.492
42.067
72.4335
500.881
1084.79
279.184
414.52
432.882
177.947
652.924
2.87334
539.241
618.302
87.265
51.9922
54.2539
-12.7003
502.455
438.054
32.8323
397.709
823.814
-20.7422
564.344
823.341
108.456
134.408
491.714
-3.05133
37.5261
160.148
577.369
191.854
54.3448
-11.678
231.581
189.041
397.699
297.047
5.82257
235.745
767.942
112.84
211.502
1591.39
24.0461
332.139
-34.4579
0.429313
92.6854
2952.06
125.906
-19.0985
51.3096
111.534
547.255
148.75
182.332
114.599
-17.4183
170.779
787.39
506.884
165.476
136.341
1075.69
1054.52
118.56
861.507
296.662
39.6275
506.887
-15.6592
237.742
887.31
1015.75
373.185
706.419
141.058
29.94
124.248
143.356
555.896
79.5947
109.93
1064.4
957.262
323.341
31.9505
559.724
161.257
186.094
50.2662
39.2321
644.834
566.595
51.8118
663.044
74.0853
726.125
374.548
639.937
459.617
514.008
407.962
907.335
274.608
72.2965
-11.6625
15.0532
898.246
44.2002
1071.29
186.055
828.592
-44.3667
17.3859
28.9351
-35.648
-5.78535
51.6544
20.2479
960.408
114.534
210.587
-19.1946
20.7879
50.0187
-4.02008
1051.96
506.221
819.745
161.07
174.57
365.011
58.7394
990.17
133.944
376.102
87.0551
130.996
436.72
9.81729
53.2708
63.8392
139.25
759.452
178.879
194.813
248.519
502.709
1503.04
361.164
213.806
139.49
982.21
173.112
851.238
342.714
126.544
541.52
152.893
2746.44
-0.433615
1663.37
1365.95
242.699
293.599
360.021
27.7237
276.936
993.651
52.2062
708.707
1238.44
729.441
42.8131
40.5048
1302.91
272.184
544.335
184.067
-4.10595
79.4205
94.6669
209.923
197.475
54.8953
-7.21511
533.804
1005.82
616.339
514.714
563.155
86.1566
78.3323
918.591
43.5752
229.438
488.175
549.462
563.651
435.157
50.2224
82.4111
858.593
12.1609
1423.09
-5.68216
70.2869
152.983
232.855
292.868
319.586
156.629
726.72
419.851
56.7904
92.9259
518.443
590.853
1776.87
45.4969
-2.92398
284.817
726.974
-8.3157
293.862
523.751
914.76
1374.38
29.5311
725.437
449.195
642.533
593.746
68.0874
137.967
52.3145
353.162
554.069
259.127
665
63.4447
354.146
105.299
16.8388
950.063
73.8374
132.184
790.716
621.374
702.407
231.903
571.496
1259.79
43.3083
-13.596
210.869
204.68
233.483
125.435
15.2423
714.645
347.839
672.55
293.703
-16.1583
38.1781
9.41508
386.91
146.876
2312.59
400.617
247.137
354.596
1235.95
353.569
133.259
106.434
265.692
70.9468
-7.18626
262.053
66.0215
213.353
254.148
47.281
967.463
160.152
278.988
369.599
819.31
110.212
163.754
935.186
1035.18
530.908
499.824
62.0832
889.953
554.069
1430.85
93.6528
42.725
56.5204
326.559
997.805
443.197
652.536
796.035
125.185
130.164
1351.15
821.111
195.819
1018.29
999.135
3.68817
316.363
338.165
121.381
960.414
297.599
164.908
64.1229
436.892
65.5392
1110.32
68.0174
851.656
534.173
40.3838
339.521
1976.29
259.091
-8.85623
394.844
478.173
2435.87
84.3936
231.079
76.0593
49.9261
246.025
219.521
124.513
13.0777
1384.77
22.2134
49.612
26.4527
868.384
27.657
551.149
734.053
282.712
1028.53
722.136
825.75
80.4255
726.101
733.979
388.437
97.1577
191.103
924.266
296.075
1158.08
3385.56
1129.92
156.605
7.12866
1.39246
206.053
1093
66.4392
587.979
340.179
-0.775055
-20.7422
159.545
28.7373
767.629
38.1896
62.6964
67.6229
1899.13
56.2189
601.142
-2.67683
1590.84
853.097
868.637
732.13
236.333
134.545
1058.42
1140.77
60.6395
87.4541
247.997
683.526
142.641
29.4773
1004.01
370.984
752.19
183.065
1220.6
1099.85
811.497
1187.25
644.44
539.341
16.2107
41.8612
744.39
87.3831
156.256
461.303
473.151
240.439
546.589
792.265
369.056
586.563
102.497
792.646
378.833
60.8594
679.619
1113.17
82.1943
527.808
231.387
146.187
210.142
28.6943
745.774
1253.32
39.3452
131.589
310.715
1209.01
-13.1716
13.416
326.96
264.794
30.8152
477.951
263.398
1092.9
445.178
-2.24969
881.415
15.8063
148.369
40.4472
348.266
32.1341
437.219
575.398
494.678
802.982
1163.74
45.842
742.214
98.3515
1.50476
539.676
532.545
123.096
225.014
-3.80606
27.3636
448.651
43.8319
365.67
367.072
132.623
-8.73868
7.25158
15.102
764.621
47.5874
186.912
1116.49
313.57
532.777
1249.36
1454.16
21.2781
629.828
371.036
1091.68
831.332
995.622
322.319
111.79
-7.60258
632.071
205.611
570.031
38.8879
1132.28
426.933
80.1769
421.631
980.145
306.515
462.174
176.193
256.315
512.09
87.4968
1392.72
1127.77
331.77
15.561
409.643
3.0744
1286.13
1120.95
916.938
697.977
194.74
61.5688
692.585
179.544
21.501
180.126
894.621
826.009
48.1446
627.54
112.111
169.287
209.182
876.904
100.545
77.3423
910.502
138.407
783.307
129.662
432.882
-1.96305
414.917
465.768
80.0948
357.806
21.6727
42.7359
-2.35567
914.45
356.491
162.017
315.048
786.63
362.102
351.549
1237.13
57.3584
938.668
171.889
997.711
40.0522
607.242
906.026
54.5045
257.446
104.945
87.6475
149.123
422.062
92.7741
333.158
684.43
69.0728
1179.1
106.505
866.248
485.093
18.016
4.17745
1342.28
722.372
39.108
215.926
30.3284
187.049
1290.07
491.969
474.837
605.604
140.25
-34.2849
536.222
556.369
349.796
50.5493
83.9545
123.987
161.641
499.303
148.412
419.347
302.098
173.267
-3.47774
81.5014
143.101
843.588
787.048
1192.85
829.521
-37.8351
19.5737
643.697
14.9824
165.322
365.063
219.501
35.5541
-39.0579
767.365
165.469
176.992
161.234
514.523
2918.95
229.111
127.061
454.127
36.421
-5.30443
1320.43
7.18621
303.874
907.61
189.34
324.138
816.1
164.652
707.403
249.178
368.338
33.6963
268.559
536.865
190.528
839.926
91.018
188.286
436.847
22.301
172.205
3854.24
666.406
206.839
167.293
5.31681
383.002
66.6388
801.165
26.0356
1076.16
734.298
754.854
1524.43
441.484
218.299
296.138
637.366
238.961
976.249
700.456
109.613
1089.66
67.0405
364.976
705.163
326.374
435.778
104.156
1022.82
108.756
8.06469
53.6742
114.841
628.067
804.585
746.702
146.136
27.9478
423.264
-34.5526
23.9961
34.6195
52.6896
43.7953
668.588
744.177
87.5
-17.1385
-24.6955
292.975
34.8937
953.74
1554.44
279.741
428.867
335.184
565.916
363.92
577.185
35.5183
315.592
690.656
-11.7345
307.207
42.2875
837.34
591.723
452.068
643.778
43.5103
347.801
166.664
768.993
151.062
153.434
3.22313
1779.2
10.0671
238.051
325.066
266.274
107.521
689.653
31.4255
102.834
920.563
153.044
729.212
5.23487
1607.52
223.41
12.8508
290.164
705.078
69.05
40.5048
613.249
319.036
220.122
180.319
62.1875
151.442
386.767
145.267
384.211
296.801
-16.3192
815.5
314.538
458.594
3.98714
250.896
199.871
723.688
1089.3
967.82
129.671
537.414
594.453
65.2149
1323.94
447.237
358.217
692.447
658.055
-15.6833
552.496
175.121
166.358
731.778
57.7182
627.802
73.4933
83.9529
32.094
-46.9048
187.704
684.906
663.97
1177.74
164.982
1028.02
133.374
38.5058
332.184
494.378
602.046
49.2398
33.1488
57.2163
1352.4
28.6335
204.528
630.206
381.26
970.726
432.746
-5.8976
357.127
78.344
454.41
1102.17
658.489
38.9014
143.722
196.505
563.761
379.182
895.644
-19.7772
203.618
-23.8573
102.78
468.243
118.014
560.697
31.7701
300.599
-17.7414
216.902
41.0893
61.0281
295.735
38.8738
112.862
55.1948
155.752
254.395
23.4619
770.648
85.432
312.842
-1.62434
41.8557
98.5878
213.404
334.933
-34.8989
952.722
1471.19
163.896
-22.3322
516.067
376.684
653.246
271.5
173.359
119.311
624.264
764.232
1221.47
273.346
-1.56406
-0.316736
120.369
39.065
1000.03
6.05151
468.961
2847.56
584.461
17.2749
-27.7677
1185.93
58.8058
151.827
-21.7903
540.278
824.87
20.3094
245.742
777.509
347.922
59.0309
71.164
1163.42
1284.03
-29.1835
887.351
170.901
212.143
363.191
90.8084
289.815
451.92
148.968
283.656
590.589
-5.68216
576.285
479.07
-4.10189
274.447
676.104
473.157
775.485
1100.48
93.3232
350.685
138.628
1068.52
244.501
-36.9303
92.6593
706.587
608.226
90.2701
-12.094
320.003
79.2722
194.569
786.984
46.2324
894.084
347.329
1.21201
475.638
-0.877393
4.61001
239.825
771.85
36.4875
5.54957
154.694
403.492
203.73
203.281
852.073
504.468
411.483
390.685
86.3966
57.9082
162.762
548.893
1162.27
33.0827
429.218
455.543
13.6374
132.182
59.6015
181.944
21.8151
-6.97372
559.083
362.214
126.387
773.949
383.908
1331.64
282.617
1089.72
532.451
564.267
844.871
24.9839
138.522
-19.3957
958.153
509.472
1107.52
766.465
174.199
47.6005
527.612
3042.99
35.4671
220.324
826.096
736.026
187.313
894.348
92.6761
168.871
23.4619
223.421
237.231
374.686
212.019
759.623
295.365
1034.24
572.939
534.817
1728.59
-11.1996
23.341
105.104
-1.17529
1006.37
-4.5509
1.63409
701.846
4.99255
995.329
33.3459
10.819
109.092
523.174
648.11
205.857
289.756
96.0067
382.754
27.0931
24.7712
967.361
220.782
304.308
354.226
947.102
866.366
275.769
627.507
104.396
1002.4
141.775
-0.939226
134.882
867.054
57.6307
39.22
44.9583
78.1345
334.077
349.887
738.942
311.011
223.286
201.414
286.065
346.682
209.631
456.593
278.239
-9.3609
131.431
187.99
26.7402
123.643
13.6776
199.578
55.6896
43.6604
276.66
90.8391
336.692
1070.03
395.042
22.3819
521.992
1068.31
256.125
326.175
23.9003
157.983
134.599
102.95
74.3434
1297.48
-6.28426
142.054
149.985
1203.08
919.174
858.994
247.32
285.722
2203.99
12.1445
218.896
1042.37
1332.41
1418.98
537.265
939.378
976.903
657.213
-6.50198
1530.32
616.15
1651.62
300.947
342.28
167.314
-1.61919
45.4969
161.994
181.621
117.791
128.491
262.002
-0.987794
211.985
7.04232
854.241
32.4801
222.3
903.141
130.148
27.456
33.4395
147.778
397.25
570.068
537.768
308.096
357.072
1210.16
567.702
17.9246
70.8469
280.628
890.087
62.2624
88.928
854.779
98.8479
1509.6
478.986
3369.44
78.9605
439.158
919.429
593.839
-15.5175
128.145
130.007
215.562
265.096
588.613
30.6838
661.542
67.0328
227.833
271.5
221.537
385.128
630.931
84.5333
357.559
98.9001
34.0432
61.5274
1437.84
957.357
310.37
523.294
362.139
281.966
468.925
740.599
-5.98002
21.3245
-30.8955
-20.3336
983.579
153.122
605.562
27.8826
160.23
878.887
561.841
828.636
262.841
608.115
914.905
599.258
253.373
89.5778
553.703
584.044
929.489
371.335
413.211
109.368
18.9989
8.44273
383.83
1039.07
141.995
21.5067
906.67
16.8564
740.661
1142.8
90.1901
423.486
414.466
431.907
828.888
444.984
719.706
52.7888
12.2689
592.679
383.808
109.299
187.724
171.632
876.753
566.243
669.603
15.0522
661.47
208.903
68.1378
623.054
249.335
255.773
921.671
564.487
187.352
596.263
51.8815
890.307
788.234
624.813
369.846
261.224
1145.28
837.883
147.806
91.3934
806.48
297.732
157.531
622.192
160.031
724.21
5.12755
702.326
856.991
55.5849
592.085
530.831
828.851
353.614
285.145
358.941
149.133
-37.8994
737.605
6.14474
11.8553
334.103
12.0686
232.343
320.302
773.17
113.33
549.317
649.119
357.493
556.771
604.742
792.458
85.8744
1224.39
46.1381
972.481
1057.81
514.713
461.526
395.154
14.9403
525.09
717.74
457.183
517.991
630.685
409.93
194.763
850.01
1225.27
70.7329
1036.26
399.594
544.326
33.938
132.158
339.613
302.824
981.883
431.285
990.133
752.637
254.634
274.963
88.7894
92.526
24.4076
1245.23
-11.0878
1093.28
174.285
3.31452
168.426
-33.3362
55.2928
113.688
13.3188
462.507
829.786
841.852
451.382
264.553
-18.3114
5.3318
170.985
418.773
27.8636
772.524
167.135
1191.55
259.331
300.814
89.9826
-10.697
138.962
307.042
627.26
869.806
37.2529
252.345
654.984
882.635
179.532
49.0241
607.669
70.142
898.595
238.367
7.05292
122.188
305.095
896.657
149.26
-14.7221
692.447
814.017
243.569
1129.13
38.6646
113.964
122.647
-4.18187
516.26
84.3228
92.2339
755.484
31.806
581.258
491.878
132.015
239.945
225.916
228.951
62.8687
60.4446
333.208
1355.55
220.079
377.005
368.409
110.26
916.693
43.6653
3.80777
50.5246
248.258
88.7525
764.562
1084.07
348.66
564.994
380.066
333.977
573.774
436.065
177.978
92.9559
392.429
71.8697
128.165
779.839
350.626
50.3544
61.4083
-3.11649
138.436
655.925
1271.44
715.399
213.195
433.51
1168.09
104.828
-6.83294
62.3145
613.334
12.5341
635.595
810.591
1438.49
71.2752
19.3091
4.84477
308.547
24.8854
952.28
587.194
6.14148
532.194
241.479
441.46
908.555
947.29
976.604
219.958
318.137
50.773
188.948
424.16
107.982
301.565
608.035
872.66
551.481
614.4
121.541
519.089
1008.16
386.806
188.406
432.419
166.424
1000.27
71.1205
521.409
2590.81
379.958
302.698
77.9357
1472.89
129.56
191.781
668.802
222.489
551.684
484.206
764.664
216.37
524.895
323.038
256.744
98.5227
110.33
780.009
439.476
44.3479
133.259
276.936
554.456
927.973
798.035
133.488
67.176
29.2604
528.916
234.703
413.151
200.278
684.443
52.116
950.861
219.293
723.937
596.234
203.722
24.1345
495.973
8.4311
309.17
597.449
948.576
487.729
94.5049
-12.2007
536.344
67.023
504.497
91.4518
240.734
93.0384
894.2
441.322
575.596
425.353
115.501
303.245
1211.48
346.268
280.128
443.776
972.63
242.159
493.114
3.69501
37.7788
148.923
30.5361
221.97
5.6867
109.724
152.27
538.371
68.7561
779.898
1159.17
76.0446
1197.11
76.8974
422.233
83.5555
6.82253
1331.11
180.521
291
643.629
-61.8849
26.0738
1.59867
876.244
200.158
418.803
67.6821
75.6544
207.567
648.6
70.6334
541.333
951.693
54.9689
27.3974
166.633
742.968
304.104
811.177
10.9708
1139.38
-4.23821
466.502
42.7359
128.829
532.141
7.91443
836.68
172.619
777.26
264.65
98.5504
39.2279
3.99786
182.411
-32.5968
401.747
20.6595
143.281
907.205
497.326
20.6117
936.599
96.6487
1172.93
167.189
209.266
350.651
190.767
374.388
453.92
20.347
811.781
59.6534
-23.9336
5.3318
385.333
377.117
264.688
847.934
1028.61
370.471
300.43
27.8837
144.33
1189.12
7.25768
222.624
883.903
88.7128
90.3405
29.287
193.737
459.429
99.3233
666.18
-6.93775
882.047
35.1419
46.7162
517.223
10.6681
108.132
454.084
262.285
542.494
48.0591
481.614
638.792
585.904
15.8696
603.459
5.86843
352.22
845.159
557.157
536.91
160.637
1121.25
200.139
1073.73
521.992
1317.56
332.962
75.0501
528.024
-20.0533
430.702
56.0987
406.053
463.049
-37.2063
34.295
43.1632
256.672
-6.61455
173.085
61.7874
428.151
90.039
484.409
40.8601
659.617
826.773
291.762
0.125823
101.142
254.126
1009
287.46
1199.63
481.811
67.2209
200.089
99.9572
985.514
571.592
5.12755
426.839
86.8077
169.208
31.7391
34.3965
433.882
99.343
2161.6
1456.82
127.929
423.519
705.869
258.515
572.453
750.138
20.0788
110.885
239.413
835.643
425.058
207.613
-15.2327
191.121
80.3853
20.6233
147.219
735.788
127.96
28.1416
10.4077
345.101
25.1364
24.1167
216.439
382.575
273.677
135.577
81.0196
54.5751
110.601
318.585
235.246
456.557
33.8402
503.771
105.236
302.147
374.666
1218.95
29.3304
112.614
194.24
209.188
447.163
704.217
355.506
-15.8073
246.992
18.1979
847.168
91.1043
1146.29
654.952
352.253
513.403
1285.94
201.039
1536.15
-1.58754
36.6892
-2.29213
815.279
504.692
494.08
124.211
1447.03
621.14
136.766
-13.2816
563.274
220.773
545.569
272.431
-14.8194
139.974
54.076
233.926
-1.25307
1189.32
102.914
8.33382
2430.01
575.844
108.402
713.746
31.8069
343.306
1302.45
1090.62
233.133
132.184
1562.48
782.544
35.1256
638.963
53.3207
759.202
20.1372
688.755
895.029
65.842
735.26
153.434
130.66
849.649
805.893
654.901
680.443
166.789
355.639
79.7821
464.528
50.9968
493.824
649.671
476.213
584.321
324.61
-3.43813
415.318
1016.17
294.673
65.3449
9.77868
-14.6492
29.6272
999.587
759.96
416.59
569.411
801.549
532.474
623.836
27.4567
765.554
239.83
77.1351
-10.7727
0.801599
358.864
1094.82
318.148
288.98
243.251
118.919
921.376
496.58
360.493
-7.23804
5.56223
327.034
340.726
203.232
390.698
520.612
725.253
384.588
50.5467
386.355
756.121
1154.98
581.791
470.455
53.5023
270.18
266.592
347.306
846.018
188.498
352.014
1276.51
300.412
431.095
440.33
353.206
772.787
58.0393
1129.05
56.3058
36.5074
149.556
718.161
511.565
-3.4381
-19.333
71.1566
10.497
178.785
722.171
375.04
249.005
1283.3
-6.86462
80.3402
558.474
159.766
240.395
948.564
632.555
51.6818
128.893
597.888
84.9014
-0.777433
-40.0291
725.786
62.0991
875.8
122.334
524.698
179.747
735.689
363.115
33.4612
402.211
558.312
448.739
597.172
1068.72
69.0467
125.289
43.0513
-10.8928
146.149
1045.64
272.488
-13.9933
153.183
87.941
894.988
979.769
235.651
901.332
1171.71
1513.22
781.69
426.81
1020.47
22.8956
507.097
142.302
142.679
535.245
398.937
289.955
45.6859
353.021
403.081
201.224
700.898
-22.9224
16.0638
730.646
407.617
610.316
809.209
16.4412
77.2329
739.988
288.916
22.1721
-44.5484
108.405
-1.44475
77.2813
190.137
5.37479
32.2675
75.306
1444.55
137.517
670.943
452.348
103.621
607.479
762.193
635.547
25.5826
-8.43549
-5.67268
629.308
43.5752
2.67566
-2.8304
-9.81368
-29.1318
629.021
539.683
-14.7221
27.1534
439.204
-33.475
1060.66
30.9315
336.641
471.911
164.484
163.936
634.931
202.389
427.692
123.308
110.805
37.4282
994.127
-9.30583
17.895
203.424
613.294
599.326
815.822
559.285
451.968
34.825
52.1638
-1.59909
11.8062
228.696
534.034
68.3481
203.071
968.835
178.901
103.974
106.452
0.393394
515.678
1508.03
311.221
121.756
1346.33
-3.09299
373.668
624.291
781.661
466.397
1177.55
112.199
236.603
34.2473
295.518
112.73
53.4681
966.226
-17.2847
288.667
-1.30564
1642.78
971.967
-12.8636
221.659
40.1795
121.774
-4.02353
248.884
43.3193
414.86
231.93
1512.54
400.717
607.818
600.862
497.465
359.166
369.697
460.727
153.621
108.668
303.51
746.627
821.84
33.2431
910.656
302.783
1378.95
260.014
54.2539
845.622
-4.77531
747.957
203.796
2360.42
727.544
565.193
204.523
60.5964
121.077
485.144
11.9412
5.66695
163.896
232.541
525.437
374.38
447.099
207.781
135.33
1084.45
178.237
196.39
38.93
417.649
242.065
154.103
212.199
765.064
333.336
881.219
1158.52
579.796
-2.78451
58.1235
986.457
367.864
425.694
621.885
-0.551702
744.243
964.916
199.871
265.178
760.82
234.557
176.634
872.242
615.611
103.434
415.599
586.956
127.059
486.236
160.505
148.003
1138.47
352.997
500.634
4519.32
439.715
-32.2129
893.496
263.261
852.322
69.3303
685.528
390.041
537.804
30.2826
73.9607
71.7656
529.317
178.101
81.6133
841.771
86.6815
1180.29
118.67
154.487
463.212
-13.9007
492.569
157.697
665.353
204.198
311.977
493.551
421.608
238.871
964.17
408.177
221.533
429.106
856.758
18.1483
91.7713
355.325
630.435
459.875
127.664
466.818
115.947
25.801
20.37
513.604
14.9945
161.905
73.9087
250.63
103.674
662.088
1442.39
11.1243
21.0851
388.446
692.82
303.885
179.031
-39.7734
103.134
36.1757
422.762
765.142
150.18
101.81
345.347
1408.25
946.363
498.226
130.818
85.2192
463.11
158.113
8.91639
1222.06
951.444
-45.2495
18.408
216.678
-36.6438
-21.2698
298.482
505.704
1026.71
377.039
251.097
216.266
670.041
241.264
385.242
121.447
-41.7111
33.6392
187.825
171.387
234.463
215.04
246.476
75.3694
10.4693
502.122
62.0939
30.6113
589.593
54.1085
687.257
435.492
632.257
67.5111
1142.16
32.5579
586.58
409.618
440.166
45.3746
30.1854
42.6781
813.741
95.8874
91.5388
1009.4
811.9
660.527
82.2115
961.804
19.084
321.982
64.6819
597.855
-40.531
247.924
380.717
929.231
91.2775
236.371
517.014
525.958
973.575
262.319
105.246
547.699
161.971
131.545
2.24766
1515.74
-31.0059
29.3201
326.04
69.6108
649.343
879.609
79.6572
1427.35
865.465
141.995
70.2324
151.421
151.789
1151.08
43.5739
122.328
46.2673
734.92
265.238
396.51
-41.6475
80.6455
714.588
355.295
149.252
1048.13
380.69
326.698
49.245
32.6833
9.09493
505.631
319.478
396.12
1163.34
121.987
377.98
904.841
358.568
181.071
129.151
1187.5
682.666
63.4245
-24.6364
16.8144
69.692
67.4386
86.1181
538.606
936.158
436.167
228.496
758.181
908.554
653.567
48.6317
322.758
345.675
41.4343
164.017
195.31
19.8397
-9.49782
581.21
761.497
29.2474
876.823
473.614
598.535
248.074
95.6221
1189.01
644.835
1097.03
427.284
10.4416
115.952
238.403
183.029
1188.36
288.181
510.142
1039.84
-1.56406
20.3243
160.445
11.6737
991.826
203.255
145.93
1096.74
5.26438
2202.99
101.227
10.0688
1109.99
1139.71
406.367
68.7887
322.578
303.37
643.74
134.882
794.226
153.972
39.8271
126.364
-17.3099
807.345
634.288
898.887
2505.58
163.314
96.4939
101.872
182.043
185.473
55.2944
128.62
578.733
152.632
151.421
1225.63
1387.21
869.187
1064.7
50.5467
420.663
122.365
180.74
714.084
163.359
169.69
19.2152
614.318
23.0922
538.175
197.869
1127.88
318.866
238.568
446.087
166.717
559.353
73.0318
257.611
343.038
398.202
426.918
137.2
1094.4
91.9551
26.179
248.503
-34.8581
-21.8337
86.9354
543.706
41.4054
9.87148
89.6498
236.825
216.564
145.242
605.122
430.918
210.338
404.375
103.426
677.761
1019.55
1027.51
175.286
1184.04
187.566
446.291
246.962
218.584
565.642
677.994
329.723
430.057
103.848
-13.0009
1100.65
31.8084
647.706
149.68
265.354
688.447
289.211
428.845
245.071
1235.65
143.092
321.35
502.601
41.2017
380.346
266.866
171.539
39.2153
102.258
18.3731
734.152
361.601
463.312
334.431
69.5453
1061.69
532.642
30.2348
135.559
6.75859
33.4937
3.22313
1110.16
471.243
-29.8285
154.372
952.023
-9.80395
880.571
342.025
881.011
260.108
321.914
275.884
350.183
62.1542
462.578
106.531
1323.52
513.939
135.789
899.304
26.6453
-9.02701
5.26438
999.587
752.199
812.018
582.529
216.84
1370.18
528.258
559.691
21.5496
39.3049
183.28
427.585
587.054
763.547
559.389
22.8624
117.045
608.407
1008.2
159.566
411.337
721.774
947.924
793.563
1836.15
360.713
228.258
764.609
405.203
48.3456
50.8347
-15.0456
540.029
1222.76
23.0398
60.8002
635.373
375.838
330.31
89.5796
143.032
602.389
456.49
282.674
180.185
24.9246
39.415
655.848
469.398
19.4121
297.92
753.458
609.972
11.6378
721.461
-1.56404
35.0149
48.8515
627.754
32.9858
-29.2359
5.84921
315.019
211.524
391.244
84.9646
286.487
768.477
267.993
731.622
31.3645
265.669
36.208
748.295
1526.73
344.708
336.121
97.5932
55.3207
715.14
90.6214
116.685
12.4642
117.96
122.325
128.775
146.648
232.898
36.897
131.471
999.872
320.047
236.193
2588.65
53.5705
211.096
201.048
155.802
268.602
204.792
126.387
320.425
18.5775
790.581
261.55
235.766
257.633
93.9191
293.046
679.832
316.89
96.8703
479.489
205.815
49.3467
42.3899
586.423
1335.17
1165.01
469.022
262.076
-13.392
84.2808
566.32
18.7129
308.096
164.043
443.664
204.133
-37.8489
-45.4592
237.912
199.069
235.231
759.404
46.0766
530.233
137.057
913.296
216.654
1154.19
304.948
493.588
25.0597
898.53
30.1416
782.184
93.7002
224.454
10.4416
172.174
82.8559
199.596
23.7332
133.259
415.655
640.505
440.716
143.986
37.9106
715.603
408.991
-10.3882
365.195
671.324
80.9282
-5.98002
416.752
241.782
745.573
952.265
61.6158
-2.52839
113.379
1234.96
-34.1117
669.34
493.351
304.516
290.841
1132.31
1121.54
1492.97
1085.04
641.201
628.485
-31.6009
285.805
561.529
644.325
-22.9225
802.992
-22.8667
214.048
211.389
-7.26136
577.159
49.0232
1100.95
339.757
27.067
30.0496
58.411
566.992
654.524
284.482
208.625
578.026
157.739
499.593
260.77
394.116
74.8875
1170.3
323.011
16.8098
461.885
988.533
-28.4803
896.197
129.256
-32.4515
16.9924
209.837
878.19
504.873
135.661
438.758
35.7832
106.576
434.347
334.215
87.8364
125.672
114.32
1481.25
431.855
53.8533
216.943
2135.16
900.022
446.542
825.879
105.234
297.097
188.863
178.097
598.396
207.244
696.479
841.978
60.225
2764.86
268.511
800.063
89.6798
327.142
185.166
538.743
515.584
474.831
113.864
18.9138
57.5149
112.111
204.894
570.877
693.245
1020.33
48.0707
60.4757
33.4395
100.926
138.629
262.721
48.6979
466.553
4.49699
9.23021
42.7359
323.732
144.209
62.2624
15.8394
225.093
-32.3367
-0.900917
140.962
851.925
217.641
-27.4847
915.681
1283.5
60.6669
756.101
311.252
868.391
817.09
151.366
1809.55
1016.69
27.4813
9.5707
318.204
586.157
277.758
31.5914
796.788
106.505
-33.304
597.537
194.178
1132.37
270.722
770.65
358.29
213.286
422.375
19.7043
459.174
643.352
907.329
121.509
1311.29
839.821
968.664
36.827
87.1419
262.668
330.307
463.696
-4.70447
-3.38741
30.3586
513.117
96.4306
442.55
26.9093
78.969
457.212
113.39
838.891
400.696
248.21
3.31439
1198.42
834.43
184.173
1294.4
1199.69
1606.14
971.335
546.45
1298.05
1063.12
138.936
39.9663
360.645
650.26
554.56
432.634
912.303
475.025
532.451
77.5285
1644.98
168.839
198.07
69.0685
779.279
439.152
134.219
545.194
913.508
227.981
56.7275
93.4096
-19.0142
189.228
1113.55
487.229
852.611
992.13
493.879
138.541
909.98
413.801
-7.97787
179.816
7.91443
288.811
1005.9
222.113
94.1101
22.3613
374.076
159.056
323.688
11.9527
107.519
52.5186
47.7039
783.516
38.1801
667.164
79.7821
728.772
159.693
173.359
3.11849
80.1975
603.024
748.149
155.28
5.9322
1489.57
416.472
91.5388
66.7417
122.244
54.7925
377.543
493.223
360.53
83.4225
579.114
302.423
227.309
330.117
98.7738
54.5869
241.526
484.729
340.141
279.185
1050.97
903.598
395.9
298.778
27.1547
740.617
46.4743
13.9717
354.151
-18.4703
308.263
735.306
470.649
34.6797
74.2719
1084.73
83.292
155.114
786.126
340.702
871.431
1405.95
42.7234
-7.26136
120.238
1052.22
68.2965
-13.054
12.2728
300.165
679.436
105.761
1121.01
898.77
1656.36
543.754
182.346
284.918
406.597
836.715
611.617
451.593
196.861
-4.7221
-11.6137
551.369
-0.0547335
204.583
998.285
232.51
301.667
505.25
731.635
114.973
-29.2567
281.337
209.65
14.5566
26.8686
412.05
67.5758
54.3499
401.786
126.383
89.4605
164.469
206.748
990.744
322.219
583.498
198.793
243.599
21.5875
1833.96
183.676
932.208
776.53
1033.1
66.0627
249.765
458.562
50.8863
38.4756
936.615
547.288
71.7829
374.036
-8.16999
810.119
249.506
392.291
821.36
250.075
728.736
-10.1898
-0.987794
674.88
35.1533
-46.6785
20.0336
237.734
2156.72
47.4726
42.9441
-53.1289
501.956
382.257
631.912
897.65
1238.67
855.573
511.13
161.03
169.724
342.86
92.2474
227.609
558.677
340.602
814.318
122.221
1176.14
5.49471
783.986
410.181
128.145
311.792
97.4962
94.5555
599.858
609.77
74.9596
196.343
16.0638
103.471
640.001
229.88
-11.044
992.868
183.233
240.19
39.0387
716.323
417.626
26.6662
232.829
78.4634
442.688
39.6987
756.765
257.457
127.464
98.1499
785.781
749.908
149.374
198.89
597.599
48.0714
707.458
118.538
855.376
246.42
52.8346
339.58
893.552
263.223
640.266
103.026
967.289
312.011
77.5091
2.13229
245.443
441.352
340.389
63.3645
43.9366
640.497
122.706
-7.87414
609.061
36.0119
642.425
911.031
362.246
289.436
268.056
197.805
669.357
738.857
1266.49
42.0432
671.233
27.8009
316.992
898.239
181.844
363.494
879.819
662.217
728.955
744.869
192.66
73.482
296.048
60.2801
411.702
200.651
1101.89
28.8602
849.68
440.633
285.034
511.375
50.1639
496.737
524.74
368.137
-4.24278
373.54
24.9052
454.761
1090.59
-46.1883
-1.73226
32.8319
1074.96
54.3654
416.84
607.864
242.247
424.759
170.434
609.542
51.1139
35.0229
1165.96
377.682
610.154
147.633
155.608
235.355
6.82253
96.0999
-14.3816
270.385
133.883
1017.58
192.866
10.425
541.238
531.247
579.302
317.409
303.772
308.64
235.86
-26.5696
655.21
993.096
660.509
293.573
8.00182
627.518
871.167
438.479
24.7144
1411.14
82.3699
332.709
125.072
1158.03
142.061
96.9698
140.461
444.572
100.172
117.589
497.601
320.872
242.004
13.7447
475.275
48.4863
98.8005
270.574
757.82
610.99
683.012
365.599
952.724
204.27
1257.06
424.61
46.6117
19.1377
126.807
727.338
83.9456
383.758
36.0034
640.663
-35.2973
917.976
701.33
953.609
623.339
527.042
750.071
606.18
732.512
478.295
294.572
40.8716
325.177
48.7532
1677.99
358.494
453.219
-28.6627
212.008
52.2455
582.18
150.86
833.909
37.1028
761.169
620.788
1938.59
-21.5711
299.407
28.4846
269.488
36.8164
20.8851
576.011
414.427
106.762
19.6871
98.6347
63.3645
100.159
786.674
609.963
425.035
-9.3805
208.426
693.024
43.3384
547.174
1132.49
47.6818
108.76
272.055
19.7652
13.593
904.798
752.104
623.004
196.467
716.455
56.2816
886.358
152.681
23.1602
1139.38
173.278
1274.45
1004.13
84.7264
662.827
65.5344
263.496
529.236
19.3958
454.252
972.867
899.728
64.3499
897.433
-11.1349
183.66
98.8309
873.916
54.8902
293.591
698.907
86.8704
401.021
167.765
355.319
95.5949
28.9086
1314.39
405.291
279.216
211.115
-20.721
130.173
1149.31
-11.7804
73.4038
280.642
264.585
911.266
354.713
201.815
191.441
10.3646
872.523
3.33007
745.939
1419.24
480.858
1288.68
514.017
388.187
632.171
221.659
542.429
-28.1517
367.154
413.893
178.252
47.5434
267.538
384.357
-0.581131
818.695
431.656
259.782
95.418
383.529
367.823
85.9335
63.666
744.356
-18.7684
575.249
403.673
312.094
25.7469
412.154
10.4283
216.91
798.258
815.637
73.9355
551.18
-45.4551
272.713
1160.45
321.564
303.471
260.745
530.987
632.697
621.951
378.036
418.625
13.1632
381.288
76.9933
654.046
1140.87
255.944
625.698
165.315
810.541
602.82
331.91
496.24
857.897
77.2329
24.0952
680.596
9.05359
181.494
55.4973
365.872
266.562
0.856168
796.231
103.482
20.2569
1288.19
195.867
595.98
201.224
268.273
82.1536
154.996
380.674
424.759
1476.39
64.0166
294.7
493.797
313.33
33.2898
34.1068
70.8371
351.304
33.0683
1091.18
57.5117
123.975
94.6976
98.5334
558.054
558.532
32.4275
27.3336
171.74
478.409
-21.8779
403.444
102.024
354.158
702.499
1348.51
450.662
500.591
426.105
349.996
2.04724
102.493
530.089
44.6449
32.4801
27.3974
239.721
191.66
337.038
305.199
125.51
26.5885
7.46849
-41.3184
456.147
591.715
211.629
46.0356
138.313
-9.85194
181.69
115.715
930.51
124.787
295.975
909.172
216.144
16.1289
826.224
494.228
-6.78795
334.281
281.962
592.361
6.32097
67.4633
-6.05581
450.847
417.677
94.1003
148.996
661.855
848.635
660.101
-21.3394
275.917
90.3998
420.647
52.2264
112.787
299.493
1213.48
148.079
330.534
277.909
-1.59291
1727.58
1065.79
1169.66
41.0011
6.55704
52.4234
35.2287
313.267
457.744
8.29786
613.18
132.615
275.861
366.94
439.741
-7.54403
903.972
-24.1046
142.369
516.315
59.2793
629.332
140.121
-14.1006
1056.6
1225.63
991.786
123.923
-22.5419
533.107
1110.94
781.379
445.155
451.741
68.7183
0.0874687
587.144
-17.2002
59.8468
319.846
238.633
606.535
188.905
42.2261
30.8469
110.515
7.23063
540.611
860.124
1086.11
980.1
2.44179
717.224
1239.64
882.058
1.06286
34.6123
553.039
108.508
528.205
3110.74
177.326
700.14
4.43974
-13.946
125.361
26.6793
134.484
79.2531
1097.57
176.042
1042.64
50.7416
1000.72
90.928
625.956
755.741
114.298
642.15
245.396
1155.29
139.192
1303.81
407.143
334.098
809.012
1448.94
690.651
10.4523
130.767
596.014
409.115
1509.72
402.25
142.952
257.002
171.059
310.045
221.099
397.139
350.175
771.296
225.774
225.104
79.4025
728.558
135.106
226.181
1223.49
1092.25
224.729
92.6668
130.753
866.462
99.989
1303.36
458.561
368.226
701.749
1407.24
850.888
141.002
563.017
1092.7
547.797
13.5739
478.73
559.827
978.172
276.63
429.197
666.103
861.76
443.416
99.086
50.0748
-49.8915
116.889
438.576
-14.1403
17.0232
729.711
509.743
8.93672
94.7746
963.03
1359.09
6.56703
25.6073
345.029
1533.54
465.28
169.999
94.3727
203.646
273.106
1005.15
554.936
286.224
338.714
140.474
153.145
80.3576
-24.3363
786.198
153.435
380.046
168.01
386.689
191.54
111.746
298.685
380.718
768.365
79.5973
331.071
711.68
131.049
5.04588
735.128
126.122
414.085
163.316
113.651
196.512
29.3063
92.7063
1238.77
311.341
-35.024
933.181
549.605
1173.12
51.1589
8.42313
84.8899
98.6234
698.036
451.01
689.591
57.7101
860.089
222.141
1385.03
153.051
178.124
-7.95879
262.931
232.051
-9.49363
308.602
-9.21553
371.692
40.3521
144.248
39.0898
218.272
9.2977
334.605
412.258
76.2931
338.214
704.022
15.3372
170.666
129.253
857.575
1348.2
1143.84
502.477
361.871
708.152
179.474
-3.11649
1.98352
99.3274
98.2715
3.25349
374.365
-16.3243
1125.68
920.046
1085.75
32.0009
41.2001
19.7134
306.593
76.8542
712.943
278.028
678.392
833.305
774.852
62.3553
466.107
413.701
616.909
33.5425
1598.22
638.816
520.956
59.7706
370.345
26.7608
-13.0879
724.427
80.8577
53.9163
182.558
162.798
250.172
401.316
24.4266
318.818
715.924
618.436
29.0985
53.633
606.063
151.906
78.3577
82.7468
738.101
245.355
246.31
362.914
1156.47
996.341
290.951
518.532
1833.12
1215.39
158.504
421.247
133.119
299.073
27.4373
1102.47
858.577
847.689
268.511
911.62
-30.0258
-7.65941
-15.2679
275.121
79.597
105.163
11.9362
55.6409
50.3278
180.531
79.8712
743.845
132.022
282.329
108.402
329.783
1199.75
369.163
39.2664
838.456
480.76
61.3541
86.0669
424.931
442.186
71.6327
338.179
17.0714
1011.52
94.6765
776.27
22.3613
168.916
317.343
-10.108
464.529
3.22313
304.307
227.459
1195.7
458.124
468.673
840.28
464.765
-32.2927
62.9155
594.476
452.894
558.672
1062.21
1853.03
129.707
97.1838
742.44
166.475
961.825
-9.66073
6.77158
7.92558
30.4297
705.505
385.81
527.021
190.797
1460.61
1069.18
-1.8466
32.5576
647.1
629.967
959.216
51.9221
-9.13133
61.6158
267.337
102.134
89.9047
649.922
159.594
165.39
113.246
199.569
-14.6318
344.385
30.3586
1172.79
44.3127
243.581
986.029
98.368
784.032
-39.0972
76.7767
270.812
971.95
668.688
265.076
739.822
535.001
164.54
-3.80125
364.441
714.57
559.302
555.752
298.291
912.295
851.429
186.346
401.368
582.052
419.481
204.548
534.168
147.976
304.48
143.1
1394.25
28.9754
930.437
514.999
107.215
412.24
-9.96268
1173.29
264.185
1187.41
761.526
345.557
-31.6321
650.477
590.085
385.622
976.498
760.873
694.225
72.5939
52.0253
782.086
8.03856
368.554
59.85
-33.0699
1180.8
674.634
428.26
517.26
409.344
234.238
183.004
22.3825
488.12
491.516
258.085
839.897
1815.78
934.804
160.762
1592.72
249.217
472.273
224.056
308.501
1501.65
185.563
1148.37
94.4769
1648.93
59.017
66.0627
107.336
423.825
117.186
415.625
22.5494
480.858
688.983
232.907
489.651
15.8167
893.654
165.972
183.292
456.284
168.882
784.051
320.011
17.0398
561.887
13.7395
72.375
1086.8
107.659
48.0707
148.557
292.061
134.881
47.2032
5.59443
210.644
460.145
42.6134
32.9171
179.543
44.496
41.1354
913.088
424.386
2095.41
739.779
-2.77498
307.754
237.231
312.842
963.52
685.171
134.693
-17.3916
566.676
210.592
121.859
485.54
111.269
148.048
627.379
291.552
2.8189
216.762
1345.78
749.239
758.571
208.417
127.169
1214.7
2630.87
15.4218
50.3094
969.321
476.457
51.456
353.951
176.571
635.652
661.188
651.011
72.1781
232.932
-14.7114
1317.16
83.7813
101.439
600.921
-14.0577
1188.11
95.1989
614.992
72.0161
784.277
1116.5
483.883
196.4
2034.21
252.334
52.7442
124.605
53.1463
554.664
737.454
111.753
573.11
4.58119
962.836
126.454
151.789
107.226
661.165
191.39
65.5392
105.245
222.012
227.592
127.751
51.6243
17.3411
227.232
695.793
1007.37
649.509
22.0707
1017.68
259.19
407.769
1281.19
1143.7
47.1065
759.608
253.518
398.126
43.0628
63.4428
103.289
60.6619
529.907
48.1446
1137.29
410.088
26.8579
721.356
40.1929
8.71529
335.164
84.0594
1191.85
5.97375
301.636
437.657
666.677
584.568
312.153
198.283
447.42
14.8985
358.794
410.625
183.181
625.037
523.963
1.74658
714.269
617.194
96.7138
870.916
737.216
127.481
21.4669
725.962
730.883
127.003
167.863
214.041
203.344
638.427
1062.8
569.329
953.632
168.349
1164.22
35.3169
-25.0875
49.155
1098.65
510.602
352.077
289.015
38.9976
43.8133
611.909
435.482
1055.65
496.909
42.7982
25.6852
1092.35
16.2123
44.0384
1392.38
65.2138
19.0391
-18.269
313.771
32.7769
155.908
1056.53
88.9343
8.7054
580.913
897.948
602.492
51.2722
395.686
384.124
0.946462
962.579
238.839
220.706
60.8621
560.336
88.4858
25.8568
609.306
294.526
362.567
637.734
235.088
231.539
555.039
150.95
502.724
1156.9
83.2726
674.982
1444.12
1360.26
129.586
986.321
476.072
691.455
473.146
264.915
303.542
423.623
328.862
449.407
667.561
747.698
122.124
40.6371
225.014
-26.2949
177.289
259.37
2.60242
54.5749
717.943
327.716
98.8896
109.327
672.545
-13.009
510.482
287.202
623.48
330.83
285.94
61.9048
240.449
113.541
690.857
937.556
524.993
156.158
463.414
353.149
873.152
891.78
-0.819432
239.514
36.4935
144.995
1169.59
543.207
277.029
344.115
770.082
332.547
220.485
577.718
518.843
-12.7669
224.86
254.784
21.3636
216.517
415.903
16.0505
430.668
616.474
575.543
649.4
371.472
295.327
174.538
338.468
113.793
907.756
191.852
-2.89592
465.467
-9.3734
248.448
39.1154
272.137
70.5849
378.174
696.727
61.5765
481.945
322.023
-37.0521
590.04
589.606
67.8957
172.859
615.55
1071.72
208.43
646.195
368.027
516.332
760.898
396.126
1422.96
155.829
175.857
1465.76
87.8527
377.907
107.757
738.004
212.068
553.321
135.734
638.1
180.271
57.6527
124.542
323.548
460.973
221.41
626.196
785.174
763.578
205.714
55.2399
531.857
196.767
1298.35
455.633
11.1913
408.844
27.1091
-12.5674
699.091
105.263
465.793
197.251
5.24657
6.43594
951.243
1122.84
231.072
427.347
646.478
60.8518
33.6764
125.646
282.01
761.264
598.137
-6.21455
241.88
968.834
148.8
384.912
315.07
1079.64
117.821
31.4232
346.458
403.034
802.102
283.804
228.141
768.856
627.476
395.033
97.7514
711.088
397.028
902.505
32.7668
734.67
391.863
268.946
402.785
1097.74
614.751
710.416
47.3706
576.336
1318.97
684.194
86.4703
286.318
889.499
52.1477
201.981
65.4794
255.769
225.662
249.912
341.198
58.6663
252.278
367.072
388.415
182.895
427.643
727.803
82.1429
2063.57
187.307
17.1486
713.746
384.131
103.046
1452.31
152.548
381.435
280.97
275.12
291.873
24.2688
4.1663
2236.61
138.886
443.676
1232.23
187.813
327.187
1282.11
211.032
296.811
101.896
414.213
332.562
35.7638
1097.03
-9.80395
102.271
380.195
831.456
54.5483
31.4718
114.05
138.991
273.297
669.471
282.259
549.531
24.8075
235.114
447.654
641.274
18.3828
609.781
218.355
453.551
1634.42
286.504
593.425
42.1643
311.044
487.556
272.211
596.755
921.084
-4.19148
1462.15
681.783
29.3201
2164.5
802.371
628.729
126.235
54.6061
1023.18
758.069
1022.55
72.7348
135.766
156.988
115.21
366.939
16.8564
560.75
539.966
24.3097
560.643
23.361
176.713
633.499
685.063
146.492
285.883
742.605
541.229
388.535
216.331
-17.6488
856.138
339.481
165.48
609.131
504.049
165.8
694.076
-9.42708
1471.23
1571.97
103.467
104.893
512.902
106.074
205.022
977.117
1000.98
13.2944
387.686
714.651
355.828
105.057
157.423
133.794
306.293
310.6
541.157
401.651
-8.82803
47.322
330.35
1028.28
179.031
195.985
374.874
388.5
254.096
138.007
255.128
512.231
572.109
989.466
578.811
182.839
145.81
1159.06
390.498
110.116
71.3877
820.26
-28.3829
205.815
337.953
1123.73
1780.2
32.6967
475.358
592.71
292.061
367.043
249.199
734.985
306.472
809.107
213.503
810.655
273.246
404.317
1055.52
15.8394
290.685
143.826
1003.6
17.2734
278.461
966.891
30.6113
40.4918
213.404
784.709
347.411
34.43
316.762
156.4
-22.3322
1020.19
159.293
1680.23
475.773
320.862
765.564
40.8421
484.958
343.35
61.5765
99.7547
5.3318
587.732
1074.27
138.433
125.971
656.266
556.24
203.363
546.052
697.7
73.3697
481.33
750.949
335.697
61.6158
1211.87
1644.49
689.606
549.4
229.438
602.493
112.805
350.007
348.95
207.644
96.4306
18.0757
200.477
764.889
118.983
427.96
52.7321
788.922
936.105
1856.51
802.571
118.58
168.082
2041.14
252.119
270.948
168.727
268.56
291.681
305.995
47.1065
686.519
90.4745
221.099
162.881
870.621
-13.4852
473.151
301.94
180.602
889.727
-52.3007
488.55
160.898
1799.72
1213.68
642.645
103.911
-10.0254
558.977
61.5505
125.535
-16.9556
83.2078
379.561
297.486
170.4
282.616
200.043
127.855
228.841
297.499
870.54
99.7323
6.72121
352.197
1145.3
634.571
987.393
900.26
706.568
168.823
-12.4197
71.2114
468.083
848.149
82.2189
686.305
458.517
712.346
441.892
874.763
365.175
465.078
87.7644
655.633
121.09
4.17745
133.503
443.136
112.197
66.0007
1045.37
776.573
450.74
202.427
827.162
1391.1
95.8585
947.972
59.4184
167.031
443.925
651.521
30.9199
138.302
334.055
694.206
581.321
443.71
631.934
479.384
40.5645
646.505
277.632
98.368
92.5017
414.427
758.937
188.353
915.728
1020.33
47.7436
741.752
110.56
64.1229
52.0937
163.279
146.124
125.86
405.67
997.554
793.56
41.294
130.339
279.551
945.004
222.638
375.417
827.277
56.5397
36.6991
434.473
752.062
284.918
380.36
801.108
1173.84
1323.03
201.389
35.6911
722.416
340.711
230.904
52.4191
1098.51
106.948
310.348
263.024
427.514
35.7832
1206.65
123.252
1096.08
110.679
590.333
793.466
86.6774
144.817
342.37
95.8639
115.312
407.754
331.292
802.669
205.37
158.622
232.907
691.785
729.623
75.4819
38.3055
292.314
175.999
170.265
-15.812
535.616
132.071
47.5434
462.44
412.468
288.025
14.7206
340.747
193.65
1374.85
163.881
314.188
30.4906
108.422
668.989
856.8
635.219
34.482
778.737
773.499
807.582
179.543
-9.85194
44.8836
15.8394
500.58
-24.8404
227.735
69.7472
362.794
-7.62375
538.483
-0.737673
228.397
33.2082
137.515
1707.32
113.296
799.051
511.617
175.729
665.69
282.354
225.088
299.425
453.256
721.825
106.505
1141.74
175.872
38.6307
79.1401
545.798
291.336
7.83958
333.226
662.255
495.301
916.113
662.868
44.7492
762.091
933.234
115.814
826.935
160.097
1522.66
1231.62
28.4846
827.96
87.0603
46.1867
966.97
950.422
25.2794
167.464
103.332
-5.68216
59.2793
35.2535
13.9515
441.846
549.993
240.285
48.3456
498.736
-7.54939
474.436
40.2276
45.5286
58.9262
37.5458
995.604
357.571
470.994
608.011
601.893
54.0379
547.502
727.699
215.577
161.095
28.9927
58.7674
93.6466
691.614
831.111
52.1045
1139.83
464.714
802.41
267.399
275.614
427.229
-3.09299
1421.27
230.737
45.1535
297.731
100.764
-27.4793
183.66
220.086
22.0403
838.308
838.25
1056.85
692.194
44.9483
1020.46
81.7052
800.244
87.0047
32.5253
28.6035
2035.22
610.291
119.834
270.728
915.055
323.677
581.276
-9.83783
30.3263
52.2831
923.56
177.796
625.904
974.315
15.0011
773.157
76.1166
97.9218
476.527
108.111
146.464
1005.49
304.681
841.516
1497.95
51.6964
93.0296
365.965
661.8
174.899
176.682
135.757
794.329
486.438
372.572
493.766
950.367
1732.33
653.595
798.525
1662.02
67.1337
596.574
137.967
419.136
966.724
61.792
182.136
228.608
215.429
402.049
533.619
447.762
415.227
299.483
608.59
196.683
62.2624
53.3207
566.173
923.437
59.0692
122.221
445.253
434.656
571.84
559.608
666.928
93.1783
171.248
326.784
45.0223
518.094
95.7339
454.223
27.6774
375.885
54.1079
562.617
295.173
325.458
532.435
479.374
136.381
30.3812
108.428
221.45
1096.01
488.407
1139.86
706.968
1192.76
213.396
1572.75
127.78
768.009
171.25
49.6893
296.13
521.689
1304.63
160.864
6.94456
1165.91
569.488
4.68297
140.504
709.893
127.735
740.728
810.398
390.723
80.9456
535.54
245.876
380.058
1588.19
111.779
1686.61
120.211
100.242
589.129
97.7097
593.151
608.381
194.549
223.847
305.039
173.306
250.747
281.515
962.89
213.878
47.4027
965.614
133.573
819.253
439.526
538.939
190.737
135.501
1372.91
584.035
24.8854
204.884
1912.07
836.658
-7.53699
175.999
897.402
72.2691
837.341
140.771
523.556
689.202
93.8765
192.448
130.913
1232.8
83.0799
171.7
76.6773
531.58
733.265
44.704
73.0364
94.0549
222.986
151.71
175.037
756.248
353.708
70.3985
1120.32
413.687
1105.6
497.046
1213.37
912.875
87.1802
155.42
493.129
246.129
229.985
184.367
291.177
243.673
446.88
545.51
817.792
1161.92
314.409
926.86
445.788
472.662
96.5222
674.034
120.141
5.23487
213.218
154.07
385.79
202.709
181.468
84.7622
3.45773
1545.38
-5.19289
298.421
72.0707
310.848
80.9932
1179.5
4.71176
610.973
422.363
470.938
330.117
292.049
486.705
877.302
123.46
850.172
29.0458
856.398
347.001
81.0565
148.853
34.0939
224.445
120.314
258.244
85.5421
401.002
132.101
950.824
584.649
96.5238
1016.93
714.852
333.15
398.798
37.4712
2022.52
478.122
-18.7938
50.8973
158.294
2354.38
25.193
1010.19
791.884
88.396
77.8612
127.061
390.409
146.991
135.251
214.735
1133.5
108.971
1190.59
191.214
24.2877
8.37798
1100.75
302.625
-30.3544
956.167
119.885
-2.46642
348.702
1022.49
697.902
49.3809
-10.516
592.432
285.034
818.531
49.3574
1015.5
82.5684
654.051
195.639
712.965
201.904
1232.69
607.798
23.0311
908.802
752.164
232.526
786.354
607.215
62.6418
441.072
536.475
20.5946
220.486
-0.106314
411.283
328.473
61.3082
0.31527
595.486
316.526
37.1268
1056.73
309.187
202.2
468.525
499.544
633.958
1458.05
345.866
11.5173
546.796
383.083
305.227
253.92
97.7172
166.856
2.51876
157.856
665.521
244.099
6.1363
672.205
114.605
49.8077
-30.4031
15.0532
9.93875
46.0742
115.518
718.29
15.2474
422.276
210.415
373.763
1236.84
816.93
256.472
531.415
458.779
626.824
731.102
38.1731
580.507
5.04107
470.058
639.678
-8.20987
676.378
-2.91058
1534.21
369.697
1277.82
1.60049
312.917
1186.26
472.176
739.131
53.4731
87.591
370.925
851.884
335.09
567.36
340.986
15.4107
1308.95
285.063
16.389
298.95
639.463
851.925
768.24
590.581
34.3595
25.4993
66.9414
604.158
219.963
394.406
3.90469
302.423
309.218
616.134
413.366
511.38
266.514
111.515
1307.47
1195.85
87.6938
82.0335
101.596
423.271
631.87
376.371
163.473
192.738
613.969
618.871
600.146
102.056
76.5893
219.674
1229.73
172.056
79.4205
207.111
732.787
776.411
122.095
370.76
72.5369
1021.61
769.587
217.341
318.213
103.372
82.9306
722.317
426.331
480.122
453.081
86.5806
310.718
68.3196
196.729
653.091
92.5017
1570.73
869.507
774.936
66.7756
64.5513
541.171
842.348
533.731
631.55
65.997
520.61
65.8272
112.391
49.0232
1601.32
709.227
459.211
165.946
-1.55914
96.6019
266.592
447.526
1614.17
163.857
22.8066
383.401
365.718
485.945
537.917
224.813
17.538
82.4022
1286.47
350.534
85.2331
55.8527
31.8044
516.65
71.3403
62.9708
124.438
463.549
354.927
747.979
93.8792
1040.58
127.951
779.027
26.5234
402.044
-2.66614
521.051
49.2941
402.147
418.439
37.7362
120.46
139.505
950.111
35.3319
177.669
229.522
999.093
705.341
438.078
305.646
593.498
1094.12
1546.73
63.5589
529.706
350.956
498.208
946.13
419.739
41.581
219.238
22.3998
137.556
8.49554
162.228
4105.71
899.07
502.156
157.84
831.058
1038.44
163.451
329.708
20.8645
1471.77
-25.1005
925.549
1264.47
25.0712
70.0372
1113.24
83.3111
596.652
61.8411
539.297
928.734
97.2115
260.892
261.44
524.313
142.825
575.648
1073.52
24.0725
145.452
309.65
39.8
870.423
151.552
127.845
584.351
85.0427
4.71176
198.678
154.372
36.1546
-5.34104
164.612
-54.8996
54.5869
423.311
55.2828
841.405
648.048
676.836
81.0565
774.791
-14.0748
481.996
230.067
453.147
548.081
33.0683
847.03
1157.22
362.367
9.62856
182.731
108.005
17.6997
335.024
1082.23
528.109
714.009
519.521
136.427
148.286
110.517
10.2425
547.778
191.985
29.1394
868.008
179.061
330.31
518.741
24.9663
656.737
24.6806
156.639
927.938
399.738
20.6744
35.5321
237.014
8.16766
50.543
49.5901
283.068
816.119
273.244
1025.51
1005.78
457.398
693.347
445.28
409.202
4.47649
1100.3
440.581
301.479
473.703
81.2165
1004.25
118.176
129.781
9.88443
171.83
163.33
188.401
-17.6587
-24.7809
1103.89
257.27
35.8621
148.571
716.717
-26.2777
110.407
977.987
117.247
46.4849
1217.16
923.461
811.644
820.26
350.178
460.688
262.99
57.3824
425.254
179.255
156.053
621.896
728.738
498.474
18.6517
135.682
53.4731
171.924
200.385
486.441
811.103
571.109
615.541
43.3083
245.909
814.444
-7.62375
187.656
710.032
40.0637
272.436
-28.0662
201.377
991.538
870.265
178.033
102.271
18.5007
369.588
156.492
143.673
1408.91
301.299
116.588
432.642
-5.31219
262.053
30.4143
1693.87
-2.59875
7.92558
525.183
496.38
943.064
116.535
413.811
25.0726
709.361
24.3903
2.57251
204.821
986.04
299.545
6.94456
594.318
37.2529
372
374.763
236.431
4.21983
527.414
96.4951
17.2273
233.815
227.136
752.997
266.971
226.097
118.018
39.6258
120.857
9.62856
67.4064
192.338
194.549
441.846
533.127
1077.21
230.915
410.04
161.405
712.092
17.4176
-4.7921
584.773
-15.8382
4.06306
908.073
195.377
245.127
840.185
467.456
284.548
408.821
377.249
993.315
127.361
637.854
326.031
383.174
755.332
267.017
-22.8581
19.1341
110.515
236.442
741.538
416.168
755.191
940.034
497.283
649.155
283.211
466.818
874.943
233.822
624.696
794.359
-14.8831
74.9646
26.9726
193.849
1004
47.4524
572.132
72.4515
565.848
540.394
22.6306
65.563
789.955
798.37
413.092
266.784
112.936
114.298
251.019
58.9584
309.732
5.08624
99.6408
1924.2
352.666
74.7719
18.3861
160.929
455.868
249.765
422.955
665.58
595.073
79.7928
608.653
226.823
529.055
284.184
251.647
648.682
199.262
187.926
105.772
108.533
57.8206
1376.62
184.545
84.5487
124.38
679.832
374.986
501.669
1.60212
202.066
394.175
12.4049
818.807
1371.16
156.053
55.9283
515.095
414.116
-10.8928
-20.6425
487.168
514.243
878.447
44.8375
83.5169
262.002
571.496
397.72
6.46909
360.026
240.287
91.0542
56.4717
1044.48
19.8771
44.7381
943.364
1112.02
249.296
379.414
-18.5841
1160.75
118.063
915.985
398.373
273.374
52.8709
968.263
1130.26
608.684
445.602
103.47
610.678
47.1617
904.857
129.74
129.02
142.874
100.182
37.8897
22.8321
157.064
0.963623
144.331
184.357
830.759
238.288
835.528
289.929
828.109
857.383
88.0306
114.616
332.181
210.697
285.776
560.706
477.444
300.224
48.3483
538.71
411.63
99.2777
90.2256
32.7756
54.6061
427.227
-0.690798
1202.8
300.684
490.572
720.533
1015.73
938.527
22.7237
185.83
564.966
36.1583
514.324
704.713
578.241
114.633
349.601
28.5855
95.2018
808.326
630.5
549.419
169.758
46.5416
183.933
489.693
219.325
449.701
460.028
776.535
73.0318
689.74
-20.1444
186.047
308.637
560.632
147.171
126.644
933.346
1406.12
716.99
15.5151
1051.61
768.978
195.422
1603.15
95.5366
395.265
203.998
939.962
122.701
195.119
577.904
93.2494
50.773
21.9077
1647.03
992.922
21.2357
615.854
179.751
465.606
231.729
75.4682
160.876
54.0743
560.294
-14.641
779.584
-5.71118
152.548
-19.6154
140.065
753.234
1091.76
-0.0940254
175.135
410.625
833.059
423.946
137.906
790.728
682.41
675.29
1133.07
537.617
1195.13
1501.84
32.5559
26.2817
94.5555
35.6042
141.995
76.0339
460.78
603.846
1003.57
1062.8
42.7162
869.141
112.84
556.33
148.361
1776.3
1064.9
42.8131
1256.77
746.308
658.242
311.951
781.238
73.4969
64.0616
268.701
59.0597
365.47
465.467
704.93
453.219
461.259
471.61
12.1792
751.45
164.539
665.592
304.07
1346.38
355.116
10.801
372.562
1447.63
83.668
52.4261
1437.68
894.846
954.158
151.739
668.114
211.079
193.921
207.643
44.9674
757.527
187.027
311.042
815.516
253.55
595.107
32.174
19.7652
551.45
17.337
150.439
250.541
180.197
776.858
750.708
727.198
189.849
74.1852
53.6742
823.238
821.096
392.291
394.073
226.599
1320.94
-17.686
226.395
311.981
41.4452
145.723
170.713
700.32
425.141
739.003
77.9972
183.499
504.961
63.0632
484.015
10.9507
-32.1327
232.332
50.9513
80.4959
113.193
330.835
228.146
400.91
98.5094
3.38053
460.539
168.572
785.652
360.668
24.5677
239.403
720.615
69.7472
203.498
254.745
101.449
962.022
151.56
205.622
525.435
346.747
1383.91
105.646
1154.42
12.6848
-12.0472
878.697
733.705
15.1929
44.5903
29.5597
109.092
886.166
789.292
118.495
318.301
171.689
1124.87
431.48
162.026
87.8337
534.452
944.172
300.56
57.1856
221.167
77.5352
157.969
73.3697
385.752
946.642
723.161
102.419
132.119
125.512
220.761
64.0166
673.261
143.231
1475.81
1130.42
5.17885
64.0918
108.318
807.058
1525.44
287.003
66.2647
118.324
1094.39
569.025
-4.10189
490.572
139.573
7.4861
615.098
1313.34
554.67
712.443
139.553
116.743
542.435
0.0645027
325.242
219.581
1043.01
60.4446
148.865
54.6657
669.317
797.04
339.266
327.886
6.50391
178.708
820.784
1280.85
90.039
73.5589
90.4693
706.809
100.32
107.904
192.611
404.859
508.44
134.155
414.691
63.9731
129.921
536.502
379.385
577.172
342.791
10.425
700.534
934.171
547.443
95.1234
15.1657
430.703
499.123
203.56
19.9597
1304.86
565.674
558.198
1019.44
-0.0889857
180.659
53.4731
117.576
-6.43826
1037.86
110.988
192.002
89.4776
15.3993
64.8173
1184.66
475.275
340.841
378.036
62.5525
88.1259
88.9333
869.723
298.675
852.697
-11.678
217.152
4.14515
501.32
267.362
166.992
55.8347
260.891
1240.36
1027.3
82.1422
711.42
806.278
1497.82
289.462
1041.73
513.902
249.594
685.55
105.657
-15.903
526.64
1226.19
333.865
69.0351
660.994
147.823
985.104
1198.46
1143.13
857.944
185.831
86.6787
349.378
593.123
262.73
604.88
487.631
33.3558
133.912
674.616
60.8866
977.061
191.095
413.241
87.3903
775.51
921
243.195
-2.85617
1116.57
56.2118
761.276
336.952
1595.07
788.929
613.117
296.975
23.0398
191.985
52.5384
358.262
771.266
457.747
610.57
722.119
276.301
607.515
1728.98
509.436
337.607
596.515
372.999
356.954
645.35
316.66
310.085
1044.75
158.926
270.259
580.906
408.856
16.2742
18.8665
820.783
1274.84
632.074
721.802
261.489
57.304
119.522
230.571
148.62
182.307
354.453
83.0698
478.406
840.406
312.928
280.947
61.0247
962.903
396.314
279.452
409.238
31.4052
-7.76821
383.851
1308.72
149.766
615.531
212.988
315.349
46.558
25.9633
640.878
517.594
333.556
1257.41
149.051
121.324
50.4597
795.662
501.882
83.8514
50.5058
566.386
1142.15
644.884
10.7668
51.5729
55.4469
78.5833
526.862
1700.4
657.06
496.388
-21.1397
622.898
47.5485
-3.70338
390.658
33.8898
740.253
1242.07
385.255
1161.68
161.567
83.4037
31.2295
922.241
215.13
117.641
369.587
40.9618
1752.56
1017.3
181.494
1.14938
325.07
389.448
392.39
905.201
516.067
1269.29
78.0549
241.057
182.493
11.5271
189.839
44.339
-15.4579
528.351
52.4545
431.529
92.3889
3.66434
609.344
632.45
24.0982
775.185
907.925
61.8536
448.148
1078.17
386.561
985.714
867.16
1025.67
554.021
280.12
36.8418
22.4239
788.596
221.033
572.592
461.112
89.3331
-26.1495
521.552
1330.25
143.684
856.603
1379.94
454.736
-17.744
-12.2566
1259.32
3322.45
543.407
197.798
-24.3998
-21.9211
449.232
231.392
488.504
549.446
548.29
122.693
535.795
919.885
620.107
40.5194
482.748
28.6121
1178.48
397.994
29.1575
10.3093
145.976
652.058
28.5534
457.761
1315.26
669.859
1193.51
53.5527
1165.64
450.749
235.379
1625.61
1889.72
145.523
160.158
866.33
-2.41002
26.5522
314.376
354.54
269.675
78.4706
290.446
191.625
11.7585
391.095
421.951
224.008
44.1855
53.9299
886.494
838.804
1066.6
487.868
176.682
1295.8
567.801
245.227
45.8639
45.1933
547.919
676.084
24.536
48.1446
724.992
110.237
909.543
1095.62
893.77
1708.11
1020.71
650.027
800.174
97.803
101.172
1058.76
384.932
-4.62292
475.873
290.113
273.132
56.128
386.476
518.089
30.1899
1028.38
343.927
172.821
385.283
450.026
1146.19
132.819
151.274
577.921
137.504
52.6304
198.648
156.619
247.774
641.875
778.982
-37.281
12.7311
196.352
13.5146
27.7943
496.337
616.997
755.693
1170.27
333.336
51.0081
819.31
138.323
679.122
27.2005
155.575
517.941
378.843
9.06499
192.477
688.021
517.014
246.722
225.823
41.179
794.902
602.047
594.997
117.623
321.962
739.235
1815.31
50.552
1119.09
334.5
641.603
50.858
59.6164
-6.6632
469.957
105.84
108.318
1.8639
307.752
119.56
360.056
372.886
806.146
72.0867
699.578
21.4448
305.537
383.338
341.395
1007.4
115.816
189.884
28.9247
258.939
-4.53036
678.687
474.701
1034.54
33.658
130.192
489.803
455.341
236.997
133.143
503.15
1067.85
20.56
270.176
5.02985
129.436
-24.4208
115.445
193.778
-1.14571
58.3231
160.924
42.6676
437.289
1073.6
1240.74
469.252
546.173
36.208
81.1271
357.827
932.074
153.815
206.118
208.994
449.022
127.454
476.81
1048.1
998.857
1642.9
850.72
173.276
-1.35996
649.717
3.09762
166.849
90.4741
30.9827
932.916
219.425
25.8224
503.442
39.0292
623.646
871.328
124.585
111.344
306.134
157.539
214.214
219.215
184.811
663.174
28.5941
247.733
19.4057
431.64
149.609
806.072
397.203
723.672
608.64
62.4875
-23.6994
467.527
2.78333
1025.96
618.254
87.2063
1000.61
17.9246
544.986
35.1256
237.912
39.7736
210.742
501.772
25.336
725.136
-4.48581
368.666
746.587
630.383
155.592
829.189
459.303
145.002
97.4484
597.393
76.0339
329.596
1010.52
1192.85
259.866
129.511
417.529
14.5671
62.2403
591.937
1379
608.781
139.83
656.368
1254.61
554.476
1479.05
302.068
471.907
152.509
184.622
845.231
-25.5385
444.701
233.953
557.92
118.305
130.956
554.673
371.363
182.256
1367
1007.29
633.795
35.1639
421.287
79.564
297.312
119.892
761.141
626.855
-3.48991
22.4288
68.4128
524.048
66.4254
155.114
666.185
708.019
232.374
290.885
957.268
123.923
685.855
64.0158
643.677
560.897
340.036
206.212
14.1469
182.099
1097.35
390.28
529.985
1006.98
266.931
20.9325
25.4547
48.4157
26.5119
39.9172
1437.47
89.88
478.769
925.732
102.064
361.779
460.046
380.066
395.821
432.855
34.0432
9.49615
3.6902
141.682
253.748
691.757
652.351
160.924
799.79
182.416
174.043
466.752
573.466
36.343
285.678
-19.1892
954.442
36.8442
408.426
1016.41
292.496
11.7148
104.363
133.345
1104.82
25.4448
23.9448
239.941
217.96
14.2151
-8.16999
257.002
79.3217
43.6228
467.467
159.255
33.4578
490.186
1288.99
767.379
343.17
282.53
320.193
200.192
1378.6
605.164
767.331
-30.6401
54.0542
777.464
297.924
182.136
-26.2647
856.359
244.377
372.449
239.74
1076.77
402.557
7.40224
395.846
25.2098
99.5303
-2.77498
30.3918
252.224
2792.61
68.0926
1133.07
1114.54
1609.87
81.437
-11.0878
1561.8
249.248
18.307
17.9379
3.50815
493.824
387.302
1137.76
887.92
14.5671
348.972
977.995
313.279
78.394
125.992
6.77158
969.321
15.4371
1040.96
629.439
939.315
778.081
13.8282
18.7681
659.952
1215.96
115.538
120.875
335.407
12.7399
264.542
774.461
192.072
348.937
301.281
37.8549
968.515
756.102
14.3276
311.047
804.891
62.5166
457.53
187.347
964.216
571.236
441.239
175.728
-19.7228
462.884
229.041
799.846
609.018
13.9906
371.616
68.2965
387.996
209.05
5.93712
681.31
7.97077
1670.4
371.879
830.529
195.995
436.347
95.8523
388.493
134.992
89.88
473.146
248.048
69.2837
907.912
4.64823
114.711
277.307
444.279
1465.46
51.7264
688.531
55.0031
-6.76791
84.56
54.5238
436.412
5.18632
129.942
595.708
185.642
1280.72
364.389
76.3421
143.855
298.577
158.659
284.738
2654.34
221.282
490.976
135.403
0.514104
-15.5769
116.479
77.831
932.493
-13.5365
555.292
175.385
510.946
1817.43
166.11
1206.57
320.048
801.987
351.347
-6.72238
397.964
0.117602
156.118
183.608
709.55
226.517
49.2088
124.799
86.8721
368.875
105.171
743.905
472.547
576.781
212.413
1.28858
591.24
752.349
1437.22
174.735
452.447
436.778
24.9323
255.328
95.0585
747.662
257.889
-12.659
316.753
901.588
-10.4349
1007.56
52.1631
556.797
639.754
202.811
749.386
77.8185
970.681
32.9527
160.931
1218.14
953.466
676.298
15.3896
152.744
1264.36
-11.044
306.96
142.004
414.565
1096.06
776.173
59.6534
289.035
308.931
-2.59875
641.36
1361.02
639.913
74.7152
1177.32
266.461
827.979
532.945
162.133
107.52
362.242
2.15523
633.129
726.586
899.791
185.304
1189.38
132.119
166.741
106.443
99.6239
86.6787
499.303
42.1472
238.367
398.733
77.2103
287.585
394.763
137.479
490.945
445.1
-9.72408
939.74
43.9955
565.59
554.713
755.653
413.789
35.8422
785.181
581.833
51.1508
266.947
268.056
1387.84
105.263
120.415
1582.32
754.188
365.761
75.2376
961.456
599.626
122.696
257.418
114.261
67.5502
349.476
-11.6137
536.376
830.157
564.404
111.852
183.601
104.2
62.5934
152.454
73.8169
427.514
421.841
108.45
112.008
321.097
1204.78
1852.31
1601.27
27.6163
188.832
1021.97
-12.5762
275.368
662.209
645.476
116.858
156.04
395.408
447.248
7.38995
752.015
528.773
1318.55
473.721
469.085
81.1074
382.564
32.47
1023.76
11.0812
1073.56
1187.34
629.319
746.765
26.9287
596.126
-8.0774
567.57
13.7395
399.017
266.955
64.9373
-5.11665
635.035
850.774
168.577
103.822
616.078
1047.46
-6.43826
31.3775
37.3873
309.639
311.942
137.012
529.883
0.973149
467.049
-4.52319
87.9536
849.578
-17.6043
48.4863
1069.57
780.32
131.881
37.5261
38.3335
331.866
1108.27
367.314
700.467
750.698
190.915
-1.47705
246.447
1386.18
136.381
39.7515
138.413
1433.34
217.821
98.6008
34.1625
886.878
361.447
1076.12
142.772
391.322
23.1986
124.387
216.065
963.551
413.863
138.129
1002.86
61.6158
823.935
593.14
160.791
459.445
32.3308
368.119
240.395
3.16379
144.59
30.9793
21.6967
-13.5365
376.748
118.589
465.023
83.0698
708.916
1348.28
1174.88
921.765
173.469
67.0996
56.4377
574.156
507.418
300.024
147.47
1199.13
466.31
356.694
374.1
151.64
281.947
44.3225
-5.11665
638.763
650.027
699.378
46.8239
727.049
71.9634
312.094
333.094
196.637
62.9022
472.171
214.062
295.075
44.5
0.973149
691.937
59.1951
543.352
1441.41
431.661
-13.8561
434.544
484.858
688.491
37.5261
42.0817
315.542
691.527
691.097
570.787
55.982
252.369
1109.65
37.0559
150.321
147.784
719.951
1493.31
13.5477
81.7342
26.6662
262.814
189.033
581.369
-9.02701
305.115
34.443
14.0821
763.443
298.524
107.103
455.093
646.001
341.319
27.8826
40.5751
484.444
153.623
1251.5
1231.56
69.8121
846.005
59.0138
140.916
1088.39
880.434
105.801
674.616
901.696
602.492
177.976
49.6722
217.038
737.341
181.351
17.7586
237.629
624.054
12.7384
217.627
4.04565
298.849
45.5286
343.784
39.4199
662.574
122.129
673.814
82.9334
618.066
113.047
1247.07
82.7767
542.697
170.23
343.229
515.428
442.204
10.252
85.0044
237.95
844.194
26.3207
66.4924
332.103
58.4061
660.953
125.688
492.821
460.273
506.747
10.0255
236.861
270.093
140.31
233.822
21.0851
376.103
485.67
29.193
368.773
328.022
523.433
181.007
157.944
67.7213
68.0773
650.82
91.7885
1176.75
1069.82
32.9138
-0.366786
355.085
348.792
549.793
648.6
76.2556
393.221
302.346
31.1455
226.603
366.28
188.626
311.043
1419.02
331.682
419.702
55.0968
612.004
145.81
1090.22
613.238
10.2172
200.73
66.9888
60.3769
22.7385
688.919
5.0972
463.603
647.25
26.2817
430.013
326.244
579.785
1817.41
285.929
436.417
32.2561
-13.7481
472.465
591.818
215.914
245.235
-16.5566
999.306
130.46
223.443
7.94088
272.596
1177.32
305.816
1969.29
193.739
15.9562
1071.99
626.637
671.463
116.473
951.72
-4.29983
678.651
1536.51
94.6381
46.4731
532.706
4.54973
30.9028
838.068
79.0844
744.857
752.71
734.586
343.224
683.077
594.751
1347.39
407.619
51.7831
42.0625
226.328
31.849
278.856
168.901
1.82095
345.126
512.492
133.61
731.716
73.1531
77.1516
59.1206
107.296
859.821
911.4
171.354
114.636
900.644
457.547
885.121
903.359
957.573
206.091
894.794
873.399
452.55
475.643
47.245
511.565
375.123
1384.34
674.79
477.829
667.917
216.173
566.195
1330.76
1274.12
-10.6128
-3.99281
31.9686
28.1129
248.112
15.8126
520.496
179.462
193.63
39.8977
717.13
84.2129
258.763
419.761
77.3071
821.355
29.4007
3577.88
117.274
-6.04026
318.652
186.101
1194.88
8.6966
320.988
129.565
54.8672
448.726
-15.0333
1068.05
9.09493
91.0098
14.6257
32.7454
127.652
188.098
709.817
446.201
437.95
301.453
142.096
435.404
986.919
423.38
8.33382
651.52
710.777
217.098
278.962
625.886
343.306
134.905
665.204
431.784
355.198
113.828
391.54
505.182
65.2247
915.937
1079.37
18.2631
154.08
480.86
76.7092
256.997
392.306
57.3584
84.0935
10.7194
88.7894
394.251
1436.39
633.591
496.194
1199.16
-3.35111
621.261
132.429
475.625
5.1968
530.757
204.583
254.556
275.917
-4.03853
440.835
1392.88
27.0931
112.197
695.687
403.268
453.166
276.197
23.4524
294.256
94.4018
641.478
847.359
702.469
143.751
612.591
1039.45
759.932
122.113
7.96797
832.887
137.725
167.153
374.37
34.1068
290.103
368.17
812.68
766.445
654.966
412.967
41.1695
512.567
175.471
569.362
724.83
598.719
438.154
648.417
112.679
487.204
646.85
126.435
183.723
6.65064
764.934
1061.75
17.3411
95.2018
324.817
-9.05256
973.732
608.761
345.103
49.2875
28.0358
486.265
680.957
672.733
10.2347
236.216
801.126
829.842
281.503
80.5301
247.687
237.414
-3.62231
82.401
72.3411
115.067
113.099
23.2172
663.646
69.5164
889.936
91.3934
1123.2
942.765
1.876
653.465
918.579
328.956
124.77
190.737
954.468
597.05
181.111
613.342
41.4843
579.697
605.843
201.349
18.6999
524.575
12.8431
1547.16
621.202
806.54
25.783
54.5211
379.854
239.609
61.5115
502.871
572.751
457.113
208.859
3.09309
29.6914
22.2152
138.629
412.267
2077.21
939.906
769.751
221
154.731
518.749
548.62
445.934
73.9355
536.442
1000.22
354.36
1010.93
197.964
63.4075
26.9345
730.657
1197.29
-21.507
1099.3
130.946
30.919
429.665
661.68
1481.21
-13.6585
13.1263
586.89
1364.52
1635.63
581.357
168.398
783.67
942.339
1098.63
84.0426
77.9861
71.6438
343.399
90.8113
151.552
99.7338
238.35
762.387
121.842
454.222
506.545
519.397
-26.7886
494.992
1041.04
140.176
127.735
349.048
-25.4353
546.271
303.155
97.825
434.406
19.5939
186.742
1234.96
558.742
30.9016
739.054
62.1024
185.473
-15.9201
76.1459
1060.37
253.832
-17.3003
240.772
370.687
342.944
88.4858
1110.94
236.367
492.826
2161.1
130.183
8.32637
26.3014
10.3988
290.795
64.7428
592.679
427.891
-35.2895
908.14
1017.31
183.933
108.755
294.153
15.8742
131.856
35.6911
32.7592
1.50476
124.082
106.767
176.472
141.837
58.2219
1621.01
46.1042
709.146
-18.0123
549.572
1008.53
881.805
488.339
324.274
43.6719
1181.76
145.503
51.1223
-21.8779
1139.95
766.33
226.487
113.499
803.608
932.297
477.433
-12.9453
89.374
659.399
256.414
28.732
632.721
250.965
681.124
61.1891
841.162
134.659
41.1772
120.292
110.542
685.819
182.533
521.99
413.679
628.87
1328.35
801.619
127.342
1055.52
499.348
69.5453
190.677
218.365
1149.21
2096.3
1598.45
2513.37
1014.5
55.697
493.588
362.392
22.5335
1333.31
564.091
57.2933
1157.24
685.279
82.6593
1077.2
32.2553
69.6505
455.081
610.655
679.268
254.626
255.281
455.741
130.274
74.9901
323.038
84.8803
25.9316
87.4268
728.073
142.379
198.949
489.933
473.182
871.801
23.9195
610.568
589.31
711.48
425.365
1645.7
141.471
277.832
174.802
934.575
607.484
134.053
383.391
387.514
54.4086
56.7904
709.597
30.5076
566.223
232.995
1102.47
659.631
-6.44163
211.403
170.756
540.423
573.01
1788.03
109.989
-13.3904
44.6449
367.938
101.04
75.8002
89.3001
246.008
1695.74
599.428
560.294
7.84782
474.111
635.219
701.65
492.005
78.2207
46.7115
293.412
125.195
784.752
340.986
4.1663
1168.39
581.165
979.236
935.566
527.712
46.7242
554.973
1402.43
711.407
177.797
990.856
341.788
481.68
214.496
-24.2063
139.38
751.497
149.492
-3.98811
450.173
55.2928
42.4739
671.116
376.3
46.4263
15.3887
114.05
742.44
106.505
4.17736
115.902
1534.14
131.629
1267.72
696.905
163.452
2485.35
374.455
105.911
620.343
471.089
485.931
138.962
1064.16
81.9072
1499.49
52.2455
1142.53
210.83
408.168
135.231
163.515
-29.0673
2.23479
48.2824
12.0976
102.409
830.164
654.319
-2.83162
43.7759
631.5
364.515
301.371
473.098
228.202
134.555
624.054
808.127
1002.25
99.5604
133.006
324.511
270.738
43.6546
443.11
312.123
41.5444
179.061
21.0892
1174.66
752.104
979.076
510.064
205.365
37.1713
71.4895
722.077
1040.17
1673.47
405.47
582.778
587.447
98.3515
194.534
549.047
41.5395
544.761
35.7331
815.689
272.254
239.296
27.2312
74.1706
619.898
224.949
118.635
1028.08
878.263
658.32
656.178
1089.44
133.578
266.942
1023.2
-20.7779
10.969
745.059
342.587
458.158
1461.99
587.274
751.674
16.2855
61.5722
376.355
240.501
94.8638
1118.16
92.3348
550.682
1538.33
258.569
-1.52252
301.697
124.688
140.065
146.037
-11.612
23.8813
136.713
540.149
195.75
58.3009
490.104
1345.99
89.1801
215.767
538.483
432.172
-7.73572
200
705.346
603.494
330.688
612.976
699.725
48.7226
-13.5521
649.498
210.292
6.56703
1247.5
1169.62
730.498
391.254
86.6032
205.88
553.159
320.149
39.7846
37.1909
81.7342
-10.8151
663.864
225.296
770.584
1009.76
401.76
218.355
221.167
632.259
257.294
330.117
449.471
1114.84
917.353
269.487
15.2909
244.1
-16.065
553.767
1724.5
3.30478
648.049
169.519
546.562
839.534
50.8702
200.783
234.198
62.7906
812.654
2911.95
527.446
-2.30781
150.817
14.9824
864.349
328.196
286.679
80.8824
891.054
232.935
135.763
88.1456
1078.62
39.6703
480.235
44.602
178.64
137.621
1344.02
-30.7673
35.2972
1093.14
58.1557
607.122
87.0888
1428.71
188.271
416.126
94.6034
280.741
94.0967
155.493
631.87
205.555
249.377
200.467
1470.39
703.524
156.203
161.898
689.883
26.4128
730.45
-5.86688
112.553
545.355
328.697
21.4348
5.17366
433.51
88.6234
799.589
297.856
274.277
301.866
62.817
122.935
350.468
88.8787
15.6587
0.492484
404.778
44.3234
773.883
375.676
247.888
-16.5513
945.936
422.006
211.579
799.872
1086.55
495.224
-25.7228
-23.0731
1152.84
10.3646
803.182
-7.91432
281.171
1211.22
214.74
1020.69
598.35
1741.62
1119.34
1153.37
1186.24
-26.4001
591.838
188.293
1323.31
652.867
23.9089
-12.9453
1032.03
346.43
93.3873
667.391
592.983
337.232
67.7484
969.536
174.952
2.75889
100.614
57.1312
1159.02
275.3
255.32
668.226
40.8619
59.4885
155.453
420.209
23.3357
114.523
241.277
808.696
587.682
728.884
140.805
131.811
111.706
327.722
941.49
133.103
15.8447
110.726
481.632
72.2858
1052.99
580.42
689.964
469.654
208.571
592.717
955.233
613.489
259.868
482.255
2.5207
425.625
-0.50772
529.868
597.298
659.078
4.32734
357.719
-3.72154
917.383
194.513
722.734
291.112
682.545
1037.53
453.807
811.468
445.04
45.5361
992.616
5.15687
7.36083
970.19
551.469
66.9029
34.2928
182.994
331.98
6.53871
129.983
78.969
627.752
188.927
778.57
1330.15
201.417
29.6072
465.239
217.906
99.612
53.4681
8.57825
198.233
1146.99
36.1757
735.731
205.474
274.136
-1.61919
236.652
356.897
-15.0333
1191.74
5.3468
105.834
515.584
118.758
82.005
639.23
350.178
1140.05
1064.31
834.797
124.907
-12.6129
1289.06
218.992
69.2882
19.0922
517.214
28.8598
989.367
87.265
736.026
129.217
669.46
735.481
1169.62
-30.4626
165.891
547.634
6.72121
755.121
116.442
399.802
21.7511
582.595
256.222
789.679
179.955
242.607
106.978
330.534
485.38
595.519
651.372
616.328
247.774
348.777
1049.09
224.463
37.8775
35.3396
22.1721
170.969
263.519
356.502
364.013
643.661
1308.51
41.5728
297.619
375.523
98.4151
186.08
389.5
970.215
432.681
181.13
302.659
95.5269
8.99181
712.617
771.043
140.112
1312.22
663.042
-4.76896
306.682
294.181
58.3664
126.479
1246.93
330.094
132.999
1067.53
434.43
10.2034
672.356
926.681
440.028
230.5
26.4718
655.87
652.473
542.477
1231.81
17.6967
247.441
25.3874
1076.19
83.9574
77.4402
696.092
1220.33
582.052
198.341
547.502
157.983
663.479
1308.02
257.629
275.431
636.173
258.705
244.529
165.311
393.499
82.5847
965.086
231.637
-19.8655
161.825
613.548
202.626
24.1174
-11.6803
238.638
310.85
301.834
129.312
285.594
44.4829
133.659
88.6234
196.14
42.9835
244.292
226.904
277.332
25.3356
76.083
15.01
23.2864
362.361
954.392
80.5647
674.01
885.07
1072.28
215.859
50.4091
908.568
172.38
719.442
1006.38
598.869
404.078
77.3606
62.8816
157.694
42.672
18.4945
881.732
193.295
532.299
0.644694
36.042
211.997
245.533
489.125
45.9651
520.275
-7.56166
30.7246
18.8476
-25.7666
141.069
76.2524
423.825
413.377
-36.0253
820.902
540.299
76.0593
81.1074
135.188
13.7294
236.652
343.778
1.83334
346.539
177.761
-34.5526
183.292
568.728
691.746
1117.64
833.505
774.61
81.7453
20.4553
209.24
533.815
966.745
434.731
148.403
627.784
4.49699
683.159
94.7613
42.7359
715.412
438.437
684.452
847.925
701.106
685.431
443.253
1657.08
1133.03
865.691
142.679
184.285
381.784
684.742
109.393
78.7555
43.9557
-31.7026
9.36726
810.668
725.024
758.068
890.382
578.699
78.2854
1134.12
218.949
-40.8001
30.4297
994.111
906.801
959.93
1276.58
1174.68
482.599
871.468
-36.7829
15.5399
708.678
33.4279
5.0705
611.185
389.577
391.025
145.238
639.006
55.8435
562.692
366.244
686.826
1151.04
627.369
701.274
871.063
19.5939
465.978
567.794
67.7368
141.471
68.1388
1051.61
575.278
59.0425
730.195
1135.33
1078.42
270.757
-28.4889
485.373
763.15
348.196
144.538
24.3097
1177.21
827.335
1048.15
373.769
33.7977
542.634
39.8299
-2.24969
330.439
-14.1788
127.754
10.4622
489.406
146.739
48.7854
185.457
433.791
120.612
410.364
641.795
28.1948
19.6408
9.3156
602.857
30.1109
682.102
456.525
178.691
66.3207
5.84921
148.227
59.5342
-25.6053
278.991
393.663
189.164
536.471
464.302
391.257
4.10082
40.5789
496.685
388.077
519.635
64.7159
9.00172
736.668
19.004
1251.46
37.1552
263.826
713.906
381.332
1470.04
851.488
135.05
13.6887
530.31
790.135
648.182
633.917
649.537
84.9981
83.0633
578.77
315.621
191.055
193.311
512.284
57.5106
587.431
400.862
1201.34
272.187
399.973
979.32
269.498
10.7628
369.097
9.7885
81.4317
650.506
659.194
-4.64905
281.517
587.682
187.279
1001
581.587
276.624
353.959
1007.08
772.812
170.585
83.3111
217.548
986.458
1100.07
453.09
186.604
232.144
267.062
222.384
354.399
222.627
119.515
343.35
200.257
928.092
408.256
-32.5838
948.722
568.698
162.796
332.419
1279.08
968.92
169.364
19.288
1889.34
723.084
38.8037
815.458
31.6307
199.871
235.193
206.097
638.678
1094.75
296.574
49.5273
10.2881
812.901
266.491
40.8521
551.829
8.7054
453.476
348.847
103.99
17.539
1132.19
-37.5413
287.679
-37.8351
422.498
601.141
572.482
193.019
247.781
333.204
1047.55
896.101
310.093
39.9064
564.158
356.387
332.18
223.528
526.028
519.403
486.465
1126.37
-4.52557
-26.9107
386.58
438.786
346.376
235.715
97.3386
1035.38
508.646
416.16
574.034
91.7785
400.805
627.048
302.081
939.572
146.782
267.675
71.4379
233.162
500.276
174.57
214.287
1323.75
199.536
205.562
514.403
381.283
432.721
24.8098
373.736
114.439
62.6911
185.055
829.31
51.0066
188.506
72.9611
1432.04
871.201
967.726
167.489
667.212
111.422
354.897
46.8486
185.099
628.883
27.871
737.453
36.8517
1134.01
93.316
1375.96
479.493
48.409
142.858
100.909
1091.86
658.227
41.6741
499.358
93.4559
142.837
137.15
112.086
275.515
729.71
6.16957
875.47
614.388
364.891
123.927
220.911
269.211
164.916
845.762
104.309
136.341
119.805
213.624
207.445
94.197
48.1623
913.23
215.434
238.279
433.799
31.1925
1030.47
12.1215
650.31
210.142
181.68
229.139
5.57713
256.367
414.404
65.5392
1240.93
823.587
165.469
619.272
1264.15
613.135
135.957
611.42
118.67
735.448
728.229
1530.8
-9.09536
289.168
560.271
443.161
1578.64
222.957
1102.82
9.45415
21.5148
70.8452
48.671
122.124
20.0224
1186.41
734.576
293.481
637.932
116.662
81.0989
1345
875.475
400.632
279.297
167.36
87.3037
-21.2885
1121.21
195.158
79.3217
75.4819
278.186
123.648
-9.53348
152.854
468.15
79.597
288.822
641.622
485.556
168.085
535.711
1517.66
712.766
68.6268
830.052
653.013
10.5894
650.807
711.851
217.118
558.419
712.497
138.653
9.28135
253.748
385.183
185.042
170.4
267.175
5.25459
286.638
227.609
897.883
544.452
116.599
662.644
434.656
63.968
1014.5
812.607
368.952
1213.87
45.6744
119.985
-1.02186
-7.3397
835.83
121.381
2.94537
33.4932
813.742
74.0334
512.864
549.302
246.989
286.307
21.0109
226.494
669.352
213.327
643.234
188.99
612.095
407.102
1115.51
19.5968
51.0081
-17.2244
860.906
559.435
56.2495
634.133
35.8884
550.67
21.9371
833.731
119.286
570.651
610.895
133.357
24.8346
980.938
152.717
1205.39
339.58
136.429
868.546
40.5645
292.307
243.899
148.968
257.005
31.7992
456.345
1528.55
0.833063
132.625
453.146
7.4861
43.5082
752.994
129.545
103.021
0.297522
336.33
105.499
333.648
499.53
178.351
263.394
744.479
514.993
939.511
-17.9269
601.893
235.35
917.982
-3.47316
536.545
777.797
31.784
651.183
579.03
32.7235
1474.97
36.5074
1159.68
274.007
96.4597
647.8
478.232
482.698
896.683
535.795
505.288
462.133
103.765
43.6047
91.5238
295.636
267.569
102.423
1073.9
354.343
855.093
235.764
781.749
132.644
479.079
-0.326142
209.478
712.032
-0.977763
98.2253
865.936
467.213
578.365
250.88
1902.66
668.278
1269.1
66.2574
887.038
1738.42
996.844
317.555
72.4335
129.017
450.127
466.615
71.1255
484.258
169.665
1453.79
498.361
9.00273
291.873
301.631
230.928
433.756
164.44
89.0543
854.981
791.955
777.61
892.305
690.283
78.4713
87.5561
1117.65
124.385
142.474
448.754
77.5355
58.093
456.839
32.9304
558.232
76.2071
-3.54776
151.412
205.722
244.025
383.916
195.213
666.851
270.295
243.338
441.555
442.709
549.546
242.611
769.994
667.576
54.6912
-19.0985
28.8208
92.7929
1165.7
358.645
429.709
464.463
117.514
41.4685
121.586
739.602
355.133
554.673
565.589
787.406
845.676
263.171
14.0362
541.966
370.622
1139.81
244.482
62.7335
599.035
603.429
144.038
143.306
123.698
436.904
555.307
78.6068
79.2141
415.998
913.227
379.733
7.0296
681.737
247.729
994.479
43.1608
369.336
484.028
1005.5
74.594
761.03
1516.38
128.896
743.322
145.851
1435.12
972.527
602.471
368.091
-13.0009
714.589
67.4156
790.611
143.849
22.662
181.203
447.63
54.0152
587.204
998.164
760.711
152.637
1043.2
-5.11665
560.052
415.99
944.881
439.441
1076.56
69.1523
198.713
43.5505
165.715
24.4838
279.805
451.556
272.158
379.408
99.5303
1039.63
803.073
39.7622
555.823
873.187
30.2348
148.677
117.827
21.9638
491.714
616.612
64.5705
245.659
2044.6
923.481
409.618
237.766
253.396
177.107
211.14
774.19
1564.46
198.383
101.51
370.748
45.4068
228.346
1185.56
230.939
200.97
525.595
323.966
708.74
992.091
-19.6511
354.226
101.898
1518.54
431.316
824.284
8.81863
607.436
445.799
471.325
74.9122
245.124
343.426
102.001
250.169
52.8346
517.616
509.369
51.453
121.767
646.823
527.529
967.691
5.88042
19.6871
458.455
758.643
151.366
-19.1185
198.641
34.1379
52.0937
215.464
281.407
377.559
1211.2
1397.01
7.56077
107.85
95.8923
694.429
410.895
112.068
58.9098
235.35
177.726
388.207
532.294
11.1692
673.671
984.556
330.7
618.073
76.782
26.547
389.213
537.983
82.401
246.629
2107.2
377.342
1085.81
613.047
80.7608
502.004
113.076
989.262
329.945
937.035
276.223
190.66
250.676
43.7042
126.105
16.7465
82.6007
166.763
77.6343
1550.52
69.8329
277.342
131.655
295.518
1154.71
595.073
-11.6625
236.701
59.1927
548.428
607.72
361.95
1173.68
35.5665
104.785
451.375
127.07
784.246
-7.28051
431.727
20.7879
104.367
157.15
1778.16
184.279
51.7603
110.411
396.266
-36.2623
54.8535
310.801
-24.6364
-16.9188
483.861
251.097
607.108
465.517
121.674
29.169
192.547
140.461
607.616
498.706
610.468
14.0916
774.396
70.4395
202.272
622.44
-8.74407
-2.61174
16.6271
745.353
34.4415
56.9188
41.2742
64.5705
989.663
1286.31
558.469
38.9218
81.6561
380.195
513.891
587.528
704.019
-9.16996
361.307
867.267
24.759
100.932
577.522
67.1496
253.428
-0.290402
186.682
131.614
1025.56
422.521
335.21
107.23
348.92
460.662
1146.02
170.567
251.823
255.42
49.0069
936.728
50.0481
33.9722
85.9787
143.649
705.584
616.517
678.033
463.193
811.942
666.095
321.383
622.551
220.696
12.7411
27.0902
44.3127
133.011
526.883
864.617
155.806
889.254
175.808
73.9805
202.021
1549.84
954.304
44.5975
37.7162
63.6651
-9.07281
274.486
71.7656
193.093
450.091
169.69
56.6965
458.771
692.134
-10.4307
39.6732
383.401
110.26
238.281
875.751
594.139
835.758
716.565
961.339
66.4567
303.683
876.089
322.733
1324.91
99.2676
830.725
442.794
33.1488
387.052
128.518
710.839
632.657
376.014
313.492
116.447
150.536
161.689
250.075
221.099
301.561
230.235
92.8839
29.6183
666.18
301.453
164.585
23.1098
411.581
57.9367
473.102
1035.7
182.29
353.905
-15.0447
62.1957
37.4535
255.622
598.826
582.344
633.294
177.669
170.446
548.074
330.04
177.559
64.6914
204.68
218.491
-5.74969
839.831
2.50033
970.029
156.897
6.33052
1194.48
689.701
-12.2663
288.763
472.963
734.631
16.0638
33.4932
-19.6699
475.383
223.214
196.39
344.403
1169.15
251.435
455.081
392.109
-31.4298
1331.03
214.5
51.2894
606.669
347.983
193.608
481.408
194.929
583.799
12.7288
300.559
528.769
521.877
13.677
218.627
91.6938
1019.47
863.368
300.344
154.984
334.143
-7.58005
762.08
228.588
236.403
10.2868
242.427
7.75449
-16.9266
72.161
647.736
400.946
429.116
457.831
655.391
250.423
1215.28
2073.95
914.479
164.532
1038.13
440.497
5.00009
432.447
88.6425
958.251
53.2876
167.11
29.2028
1217.83
375.088
68.0282
389.731
55.2296
176.105
66.4567
436.741
475.976
323.67
276.37
165.797
135.122
372.751
155.266
269.657
21.7788
352.826
97.146
420.837
488.196
322.138
157.305
69.7828
230.999
1701.32
1014.17
57.039
1136.59
1034.52
133.242
419.651
427.016
3.30358
756.166
779.894
862.901
766.418
730.264
191.624
359.225
139.263
1623.47
165.615
160.199
506.735
777.746
568.884
480.915
17.3905
88.1117
75.2355
43.8771
162.798
246.424
4.01385
-6.85157
343.389
331.937
773.984
75.9502
385.343
50.5344
516.108
293.875
118.354
-50.1779
149.644
1598.43
161.977
177.602
1037.58
478.057
104.285
55.5148
-6.36082
423.107
169.973
-7.88074
398.633
112.934
1128.28
151.162
606.227
846.098
-7.56753
51.0304
174.197
46.9573
46.5532
-31.1262
775.175
950.185
293.088
192.528
189.776
-47.1267
0.9848
242.234
933.379
-7.50815
45.9494
363.136
178.031
501.456
111.118
31.5769
723.27
145.474
355.001
1015.28
84.479
191.414
205.878
568.004
28.8654
729.072
660.86
89.0387
529.274
118.256
851.018
105.48
477.907
465.401
1169.12
23.3303
515.643
958.687
101.114
2.79729
380.56
109.817
19.4161
732.743
27.5516
43.7973
411.897
102.926
1266.92
272.757
416.11
1063.17
15.8864
1463.88
1418.64
737.645
-27.6154
396.16
826.64
1173.99
88.5029
438.866
54.489
705.752
868.397
124.153
1337.03
1508.76
780.672
86.5866
93.0694
-20.1252
158.835
-15.1445
151.339
38.0958
83.6835
29.3363
0.194729
950.456
1048.32
-25.9925
370.805
44.0597
-2.86918
436.788
871.955
-38.0657
187.693
6.61648
-25.1549
-30.4031
202.46
47.4201
806.945
267.318
581.483
60.581
23.0081
-20.6555
622.027
-15.2679
1408.48
1234.64
120.826
414.384
600.393
462.44
583.008
25.6558
1150.4
185.2
564.715
95.418
62.6817
863.289
44.6839
1002.35
-35.6595
854.926
365.415
269.777
296.851
141.554
38.8653
215.377
1725.2
1898.06
1646.82
162.95
81.4317
618.647
775.386
424.512
1014.28
2261.22
301.597
639.306
11.8707
38.6177
554.484
452.999
459.855
1003.32
80.6296
941.633
1030.89
43.8023
1145.05
10.8108
192.226
-1.47705
126.507
265.488
17.067
97.0641
1056.55
84.7291
87.8134
658.107
27.7943
474.568
238.451
341.936
40.982
408.89
378.204
287.442
87.1707
395.455
544.178
210.443
1036.64
751.195
1040.35
241.1
21.5496
622.139
614.315
577.511
343.426
338.133
6.53993
219.626
187.78
430.658
906.027
402.259
695.231
897.948
664.092
815.477
545.293
17.8131
357.256
1198.36
576.779
585.601
-47.2295
1109.44
21.0194
513.114
170.775
254.82
281.407
139.553
182.335
96.4075
864.415
838.997
360.107
156.542
672.372
584.769
549.67
29.2076
141.755
-1.35152
391.935
958.167
471.215
925.748
670.64
829.392
33.3664
111.456
581.176
377.379
869.113
328.135
216.811
24.0909
60.5911
235.419
365.284
757.96
190.5
330.341
957.374
134.881
105.299
316.628
1185.16
1151.68
1956.38
1067.4
353.831
421.183
297.882
79.1289
79.5577
779.134
428.26
129.717
411.52
648.677
6.24846
450.912
129.071
150.634
2.57086
342.999
27.0891
116.349
365.44
136.373
25.4342
25.9969
148.996
747.123
479.961
112.019
116.588
11.5544
256.43
322.769
402.634
152.229
177.789
80.9932
129.654
526.255
107.532
86.2345
493.578
823.262
866.1
35.3019
231.832
69.5795
159.067
1052.57
295.163
95.5269
470.012
107.12
523.336
1664.04
635.289
414.662
269.302
246.062
1085.36
398.191
1431.12
605.303
181.52
19.6177
101.209
556.844
114.901
29.8811
578.104
53.97
262.359
693.809
462.514
65.8272
58.9682
313.52
261.325
903.364
104.102
670.066
117.691
159.899
57.0357
-1.5563
107.914
747.442
69.6154
619.004
320.525
78.6356
169.337
773.933
1260.24
955.858
115.608
470.677
615.776
526.673
547.796
31.0817
614.02
47.1065
928.182
752.325
61.8035
-28.2741
1401.53
62.8988
20.2479
626.824
26.4527
73.7803
98.8716
528.66
124.981
220.868
1051.02
11.8654
630.847
428.125
501.595
731.391
203.98
1103.55
357.894
-26.2647
918.203
223.763
158.421
202.259
-6.43826
207.654
-30.4667
307.253
348.994
624.911
360.026
226.284
94.6765
469.616
249.123
228.886
104.21
-10.5361
896.5
198.696
118.918
333.74
86.9058
367.314
31.4255
-4.5509
1982.52
41.6265
928.608
225.088
37.094
38.93
124.085
35.3396
808.032
14.6758
257.176
391.389
-13.8431
7.92558
493.324
371.921
308.974
36.0156
47.5614
35.6347
-23.6644
894.477
950.433
177.731
713.467
320.704
1079.23
684.969
161.119
14.614
1173.64
469.434
1008.61
83.8896
80.9584
12.7411
336.667
327.914
429.432
98.368
135.605
444.412
993.195
2066.4
708.043
80.1511
365.065
410.41
342.574
290.427
-25.9394
216.39
261.325
5.6867
375.842
1301.63
304.073
288.231
296.706
531.174
460.238
451.34
6.09256
8.78599
532.521
-6.50198
1091.79
133.119
36.1757
317.918
268.514
193.64
510.265
1205.85
644.638
1126.15
400.775
979.317
29.6183
229.522
341.296
261.915
348.244
604.07
149.212
554.564
834.797
857.667
416.548
-4.04183
263.97
43.0513
950.503
271.651
546.102
207.147
1.38399
310.955
299.035
222.532
92.2474
405.645
498.024
298.95
37.8881
-3.87562
727.387
90.5814
334.72
147.812
231.859
675.372
251.822
959.567
90.8074
534.808
629.683
730.452
497.699
691.29
9.76735
250.196
329.206
589.905
465.165
417.649
9.05359
448.331
702.484
4.89752
1509.05
1372.26
27.8636
622.598
41.5728
338.848
169.63
144.331
202.68
-23.0405
301.964
571.362
1032.56
288.228
180.209
26.7086
17.6682
199.569
511.981
363.125
1092.95
73.9418
182.994
661.498
41.4998
463.811
56.8944
170.798
69.2805
310.167
113.627
822.361
208.854
327.528
43.0934
17.2713
33.3531
869.802
543.777
137.679
0.551054
23.3189
890.246
2118.72
3210.59
611.46
340.496
361.981
23.4831
750.708
202.968
117.289
42.4298
187.929
223.625
294.748
6.44636
-13.1592
340.805
-17.686
218.899
566.854
519.332
206.839
1298.27
75.1358
89.374
209.623
59.6374
892.676
295.389
277.202
984.722
220.485
425.919
149.632
228.362
753.322
-5.64997
629.597
47.6005
679.411
14.5025
97.3113
610.13
779.244
1290.75
1060.63
79.1289
510.593
333.789
61.3666
671.322
10.4693
5.49471
249.877
140.316
504.832
1280.68
250.103
697.309
755.947
1073.84
29.1823
376.447
420.188
237.077
1031.98
388.132
23.9375
92.2254
54.0802
391.99
402.607
184.088
72.7982
655.198
86.6364
255.318
125.315
86.6154
309.564
795.314
295.192
127.464
8.04364
948.559
565.416
421.904
11.016
612.165
99.275
48.3472
300.149
924.832
974.875
739.879
939.76
771.45
9.64072
62.7607
246.175
54.288
735.58
-4.43893
94.5364
288.172
57.1139
130.807
483.499
78.6577
62.1417
1299.6
624.894
-4.59376
2.18899
117.217
135.407
558.096
1029.47
-16.0529
903.618
597.045
155.237
64.28
657.857
95.5022
458.154
38.1527
406.616
356.937
248.277
-15.3618
1136.08
74.9079
17.1766
531.642
270.992
714.768
300.506
2.60242
114.545
189.457
236.603
410.935
1270.03
1049.76
55.3422
64.2867
400.273
473.465
24.8854
682.415
13.7294
73.6079
102.024
498.461
406.509
1204.75
64.7729
481.268
1069.1
598.043
694.096
403.097
190.822
851.447
1174.33
541.446
283.822
-27.6054
170.246
70.9409
400.998
781.837
449.748
194.028
21.9987
119.8
195.961
550.608
22.3948
624.482
-13.596
426.386
1021.77
66.6913
933.157
575.588
1059.47
14.2549
595.714
18.2157
206.856
208.066
229.488
479.917
881.51
239.447
799.423
14.7525
821.786
198.021
48.9261
1150.29
55.7966
575.734
33.4655
346.385
-1.44484
1489.59
197.926
-3.31882
163.9
299.603
240.289
100.842
214.353
738.41
156.095
-7.21511
477.335
13.3575
26.0085
63.0639
47.7865
1058.8
323.835
17.3383
146.979
188.324
233.815
17.2402
-1.02082
19.9498
968.844
199.568
744.677
182.043
159.236
545
-0.433739
192.047
-62.2221
365.433
542.01
472.5
207.968
77.1342
1095.33
990.058
87.0371
69.4049
743.155
9.84484
666.792
-12.515
859.136
433.227
109.788
985.449
219.325
1146.85
323.221
79.3822
82.4022
127.52
555.624
-5.9915
948.223
228.946
374.221
219.392
828.279
57.9082
76.5548
122.978
272.853
101.891
1344.21
73.7809
5.42089
183.322
483.114
467.459
349.655
171.448
56.2577
316.9
190.235
856.309
95.3065
25.7924
53.3907
1046.01
45.8083
361.62
128.885
191.556
23.7411
527.082
413.573
894.512
946.932
1264.02
226.867
1752.47
48.3126
58.1964
150.431
3.58466
-10.3235
30.2508
405.269
358.461
168.082
564.38
6.61648
456.48
578.668
69.4011
23.0572
162.266
261.696
43.6261
337.587
2352.56
90.4745
87.0312
140.514
-5.78535
-17.142
-38.3008
38.9886
844.216
429.377
653.595
1054.52
962.937
823.875
44.8182
480.98
988.138
-30.2586
269.813
45.3291
166.764
1081.25
233.133
373.938
471.775
1152.41
19.7987
104.58
-28.5926
515.274
313.387
764.141
17.8397
21.0215
473.364
1279.86
185.782
302.861
110.33
12.5935
439.24
229.333
243.673
60.8223
136.963
158.12
213.64
262.129
30.9299
-11.874
762.358
118.462
987.365
75.2727
66.0215
239.59
542.755
528.916
79.1554
723.142
686.317
82.1011
827.173
89.0447
-13.091
889.006
941.329
15.2737
54.0426
1107.02
221.379
217.163
1204.37
373.874
425.363
56.5204
277.833
437.459
486.301
348.133
210.269
706.146
10.5795
28.0632
283.254
782.402
840.254
1548.24
5.56223
479.07
30.8181
162.61
40.2473
179.532
901.416
82.8636
2194.15
125.797
509.693
277.659
683.032
304.15
132.015
3.81263
148.366
-0.849564
302.199
91.4536
102.013
195.221
486.475
44.6675
348.851
234.82
391.739
234.202
62.7086
126.463
196.408
333.977
103.019
116.502
-9.96268
90.081
274.74
60.6985
144.53
228.812
342.709
29.5492
903.932
453.279
388.041
974.516
85.0687
433.729
1015.25
33.2847
493.48
96.1197
891.418
243.509
1098.34
736.978
364.083
3.16379
182.071
295.31
550.557
1053.29
141.123
868.789
274.814
105.47
288.861
688.393
2.39335
231.334
474.098
183.383
628.867
170.173
671.802
894.145
289.298
128.857
-5.44902
8.7892
93.4314
1229.05
767.654
1146.77
126.4
203.618
482.141
292.061
307.073
88.0289
245.475
633.345
489.88
100.325
535.843
610.13
1127.82
-9.46436
230.928
148.898
18.9455
3058
19.7138
212.868
-6.87
1202.41
1320.98
522.339
729.72
79.563
352.481
64.417
492.876
-11.678
151.559
459.543
120.885
406.873
606.81
57.6707
824.985
179.643
1145.36
312.652
594.508
29.6947
128.586
25.219
683.787
47.26
19.084
107.532
372.029
365.47
635.856
333.032
279.475
1409.07
194.249
90.89
1347.4
209.517
682.458
410.892
478.688
473.182
133.419
75.3362
276.984
696.132
703.984
202.351
577.483
45.8941
1406.22
377.634
494.4
199.484
781.052
207.039
27.7331
146.167
277.766
543.099
415.99
631.858
242.627
23.0398
163.874
923.979
272.768
122.129
392.704
152.274
8.09971
965.614
12.5341
1027.27
724.384
152.881
739.838
545.414
536.551
-27.0144
372.265
1057.5
686.163
199.262
187.926
668.222
807.356
1027.87
129.526
435.475
-6.07614
148.224
934.578
233.986
110.237
347.323
154.834
1980.73
1190.87
36.8263
798.058
50.3262
29.9329
1059.2
612.792
328.71
164.043
736.018
693.264
121.447
989.025
1199.31
508.29
250.098
309.426
53.8704
14.0916
187.813
305.345
22.7385
782.112
23.6252
160.93
741.605
1057.68
673.487
723.434
384.882
485.38
33.2996
1105.46
909.319
533.18
760.241
346.903
136.419
87.6557
75.3588
280.842
864.254
1275.92
590.76
155.257
649.576
594.508
684.479
1035.34
727.481
170.182
2050.94
818.056
2095.23
-25.5385
-25.6896
118.347
902.748
1674.48
119.89
213.942
1224.24
21.4163
57.1397
579.447
393.927
1075.34
291.333
64.9274
134.885
847.348
177.079
83.1313
78.969
-15.0525
-8.42387
70.5237
318.237
549.934
1511.94
45.8695
471.887
712.135
260.9
112.064
206.382
64.5904
-7.0259
4.26224
42.5192
851.113
216.974
423.6
204.842
417.243
399.699
2142.31
403.444
615.518
3.7074
471.989
91.4625
448.788
63.934
289.298
569.262
901.599
293.647
177.764
24.0302
197.398
222.854
47.6892
203.618
238.512
40.9358
1.60049
350.398
495.105
43.0757
623.975
212.518
666.293
288.116
650.161
31.0431
211.402
308.739
378.467
92.2474
-12.2716
1287.69
138.203
22.8956
242.854
415.915
669.291
643.431
546.988
91.3042
439.228
448.754
927.819
536.682
301.291
22.2488
268.388
2.8189
-29.7847
8.983
1695.6
1485.87
1133.49
230.939
110.279
98.6008
573.894
84.7776
1039.09
29.7377
110.978
1803.19
42.7457
107.785
118.094
487.956
585.256
159.577
-0.551702
584.948
52.2455
57.4417
10.3052
453.474
554.345
382.608
245.974
769.169
683.078
324.574
5.17885
746.252
1691.9
696.132
1335.54
191.107
431.306
915.217
2.13229
292.294
701.847
287.915
726.784
112.01
122.706
249.241
675.068
1118.44
50.8347
35.5541
603.747
416.915
-35.0562
15.8226
183.723
212.798
493.904
583.438
193.843
131.502
798.042
867.968
199.213
649.098
372.882
92.6936
1153.45
1345.21
790.801
204.583
116.318
101.142
212.425
997.732
1368.3
32.035
751.255
95.1415
13.7501
798.107
245.612
476.749
251.945
662.925
241.306
0.600705
32.4014
-11.8815
68.1297
136.949
99.2962
566.941
154.794
545.371
413.092
223.68
586.563
32.3295
0.514104
610.361
138.967
-8.37604
17.9486
-11.6625
24.9313
981.233
[truncated: 252,188 more chars]
