# Supplementary material for: Nonlatching positive feedback enables robust bimodality by decoupling expression noise from the mean
Source: PLoS Biol. 2017 Oct 18;15(10):e2000841. doi: 10.1371/journal.pbio.2000841 (PMC5646755; doi:10.1371/journal.pbio.2000841)
Supplement: S29 Data — The corresponding mCherry fluorescence values were taken according to the gating strategy in S28 Data applied to the flow cytometry files (S27 Data) and were used to generate the numbers in Fig 3B and 3C and S7 and S11 Figs. (ZIP) [file pbio.2000841.s029.zip › S29_Data/LChITF Iso 7/3.txt]

"Y2-A"
68.5568
50.0587
29.2014
5.0811
-9.31033
13.5182
27.8492
281.408
17.2774
53.6596
154.446
18.4348
-21.2607
314.938
-3.9688
24.2391
-13.2197
74.8305
352.915
219.77
2.58688
52.9847
12.8796
-33.4107
241.42
208.598
327.737
24.449
184.063
44.1905
32.3568
26.7412
-8.08896
354.104
27.9734
66.7004
480.293
40.6027
-16.6712
572.784
95.6383
39.6755
406.496
42.7255
22.2673
-9.28241
177.333
-16.9454
-18.1457
198.024
347.871
44.1518
6.30824
6.59393
45.6731
1.9465
4.14577
4.99484
2.68637
39.2467
279.512
-4.90115
-10.7665
18.0575
-31.0949
56.5402
-7.65306
-5.41029
48.2704
82.9792
39.5926
26.416
232.021
-14.8538
76.1186
60.1629
97.3288
10.5173
9.34229
16.3305
-1.1337
9.96732
46.1198
-0.0258496
364.806
82.5713
-1.6913
2.34801
119.022
-19.2164
260.294
-54.4232
811.128
29.0337
5.05001
53.5046
24.0222
-22.8766
21.7182
-10.5433
65.3421
-9.95129
-11.8644
43.6458
329.877
-9.49729
111.956
244.961
113.429
-21.5276
46.0539
33.5521
19.2839
9.29039
17.8968
-5.01634
103.443
77.0325
-8.05785
24.3332
71.1533
-20.1122
17.2116
7.18034
40.0293
18.4491
53.2242
0.781078
-7.87563
51.2011
-3.71882
5.77101
-11.0008
-17.6565
-46.3723
-4.42268
0.955714
14.6664
-22.6317
64.7187
48.3736
-13.8686
6.4313
5.56228
-2.08972
30.839
319.316
-17.786
63.9759
41.4753
-11.1615
-34.1929
-21.7179
16.8777
37.4028
112.509
16.6317
21.8742
-41.9101
-1.61502
-12.05
-5.68424
15.6097
97.9095
-11.8962
44.076
86.0776
454.533
412.29
20.6383
123.982
11.8127
156.833
52.389
-14.888
129.185
6.80031
137.564
57.2513
31.5711
60.5193
97.3324
138.26
12.686
-5.20049
36.737
36.5199
130.357
19.2737
34.8236
51.9328
-1.4743
130.923
-25.9392
19.1515
42.4152
73.8607
49.9539
0.0952055
153.453
12.9947
22.3566
21.2052
122.319
43.8163
73.5994
25.9981
405.121
273.279
-12.5418
33.8193
23.5758
24.8605
10.6517
10.5624
56.1271
20.2519
-2.01164
225.132
23.5969
45.5094
130.558
-14.7971
28.1719
-0.176354
14.6145
328.595
45.0655
-4.45106
-44.3826
10.6169
14.2872
21.663
-10.5584
28.5086
104.32
24.2542
579.363
-4.90115
-33.2553
364.76
-14.2283
-22.1706
50.0564
11.4563
183.521
50.1444
13.6387
6.36211
33.3698
37.62
77.9927
-3.55533
277.334
256.211
133.799
-8.77334
386.032
-8.13292
18.8531
-17.9699
356.255
6.09614
149.007
3.67283
29.6427
118.989
284.286
280.267
166.451
152.985
406.285
6.72569
324.915
9.12016
383.854
55.641
38.7354
13.6607
80.4579
203.785
179.376
111.555
15.9537
46.6706
252.919
17.8968
-16.2607
47.2211
60.166
81.8973
58.0664
453.463
-1.37156
193.374
-19.0566
25.0368
82.1674
19.5217
37.102
-1.27273
13.1478
39.5042
57.8051
114.562
-15.7825
47.331
16.192
32.8148
29.2014
20.0736
-31.7991
25.9751
24.7737
44.2892
25.135
162.738
61.1983
1.96927
3.52747
9.24654
282.883
492.747
236.637
373.652
-8.85947
11.5669
9.03613
255.45
110.345
4.15308
11.7421
-1.36983
13.3622
79.8189
105.479
31.2324
37.6767
25.5562
228.697
107.142
-10.6114
-5.84367
43.1914
49.8969
181.706
154.268
143.676
141.724
36.6555
115.004
56.9175
28.5086
64.965
8.30856
18.632
41.1036
-8.64929
-14.5146
370.382
58.8603
11.5626
-13.6619
166.635
-13.2555
22.0334
116.712
-18.5035
54.527
75.7026
3.38478
406.811
14.2744
11.4372
16.8386
-25.4966
39.9524
51.742
79.9482
52.5863
32.6298
191.338
-7.02232
258.145
29.7834
9.02793
645.602
-6.19438
90.9859
35.2666
-2.56211
241.367
25.064
567.592
872.986
16.2856
63.0982
26.7792
206.02
130.696
66.9323
-24.9044
107.806
8.58669
42.5624
-18.6807
24.7626
29.7233
144.601
48.0374
12.0165
31.5533
6.85034
15.0877
102.972
71.0823
139.271
-18.0278
-5.11134
241.516
5.94472
39.0212
23.0654
179.685
43.1897
360.226
62.9312
6.11989
8.0005
166.199
184.851
28.0161
-0.362874
524.601
5.86597
-12.0104
14.3658
-29.7897
490.325
204.334
47.1718
-0.176354
-0.378009
30.618
48.5042
116.28
14.2896
-24.4417
191.75
392.849
-12.4324
-10.2727
-3.05258
31.2318
146.989
23.8218
-14.9325
56.6217
35.3455
24.6606
51.7855
28.8831
95.2715
-19.3866
487.352
550.755
292.231
26.1357
181.652
23.0792
34.2379
10.0831
3.5093
344.494
120.517
20.7009
61.0571
11.7421
0.504235
27.5183
19.9327
3.65328
31.4963
490.868
5.86597
169.774
43.6353
85.5803
5.81759
96.7708
384.245
204.097
79.3438
22.2673
159.217
6.21716
49.9723
439.7
25.4112
38.1674
14.0902
-1.17852
-3.6757
2.2717
55.5946
143.241
9.26168
32.1354
69.2146
23.2098
-7.01836
212.96
6.38643
9.68853
171.871
7.33947
148.263
-18.8777
290.025
26.7572
-24.1257
9.54939
0.739907
22.1254
-61.7055
27.3929
58.2889
52.3513
-36.3343
20.0786
262.966
27.3792
777.712
55.5853
620.499
-7.02232
171.496
-6.09792
413.967
5.5469
121.472
96.8793
173.445
98.9848
79.8968
14.6047
55.049
18.4905
50.2706
572.844
11.7867
112.485
22.3618
10.7562
3.20655
60.9313
8.57255
7.31518
202.319
40.3856
2.47993
15.362
1373.89
186.845
-3.77781
13.621
16.083
539.19
90.0152
21.0145
25.9751
290.778
206.558
81.7706
10.1425
50.2939
-17.5125
-1.77886
-45.1982
134.809
41.1283
24.2307
73.679
424.044
19.4535
35.3684
77.1592
22.1546
-23.7862
52.2489
52.56
2.27902
34.8202
13.6162
28.6152
12.5258
16.5037
-17.0042
33.977
32.9672
45.5094
31.2324
140.75
134.252
56.2829
75.2828
-0.176354
-17.2446
-13.3399
-3.66021
-10.0733
18.6618
364.164
8.74286
145.472
12.2927
105.634
23.4605
184.354
1.09043
25.6958
28.171
-16.4668
50.338
373.237
90.366
261.681
-9.6762
-24.5835
-5.74598
-24.464
7.36409
11.8348
455.903
-12.4056
-10.7335
342.715
-12.7959
749.292
8.07291
20.3897
-1.46912
2.37176
28.6152
83.651
31.7643
20.2519
-7.63383
-12.8747
19.8487
92.361
3.94352
14.3118
95.6383
20.9349
146.001
11.8774
-2.09554
0.0879207
1.17114
67.3876
-20.0198
12.4131
113.492
-25.5509
-23.3911
-11.172
6.01984
-21.6765
258.897
32.5802
-16.3887
126.327
-3.42994
31.3157
74.8058
-13.9021
35.0662
-37.4213
286.47
-20.317
28.5218
46.1633
-8.59818
-8.14219
845.299
-15.2132
-9.49412
7.39508
87.9489
294.819
-3.03532
-7.17374
9.03613
66.169
18.5157
30.0712
22.8937
19.8277
0.497691
120.444
18.148
42.4215
47.6938
339.78
45.7771
46.1584
52.6449
31.4539
32.1694
-15.7342
47.108
42.2274
8.75343
45.7383
474.698
48.4217
333.818
30.8433
39.4666
-13.3695
245.537
46.6102
31.3197
65.902
56.0973
19.569
4.9614
12.9025
-19.1998
82.7128
327.789
1.25523
7.88988
60.7504
565.243
727.938
578.631
-63.4811
-12.9394
-10.5045
-26.0982
8.65225
622.383
12.9959
-28.838
-31.8872
12.5823
-19.8744
-14.3955
134.201
-15.6292
116.305
-17.9699
-16.6838
15.9482
-43.8872
187.803
14.4553
34.968
51.9476
815.467
633.269
-27.4798
-1.58296
12.2766
11.9608
79.524
102.035
208.826
12.7719
10.8121
290.256
25.8108
66.2905
-24.9774
55.8616
55.06
2.89726
5.09011
-15.4319
14.5597
28.4553
5.87721
94.2775
-70.415
4.92894
48.8968
25.8317
185.843
257.879
43.3599
49.7237
254.256
45.7383
3.37012
-10.6114
-45.1991
18.8286
-15.0714
48.0204
388.98
-19.643
40.0509
-3.6757
3.20874
67.7761
91.7045
2.02746
8.4933
38.8181
36.2825
23.7236
42.5773
43.3522
26.072
8.12743
-27.0788
55.0643
36.4205
34.569
196.43
23.9306
18.3145
7.25743
-1.55155
42.7693
401.627
82.2339
0.404949
49.8127
193.527
-35.103
34.9252
13.0236
-26.5998
1.7365
20.8585
1.10808
147.424
-41.0341
4.94151
11.3053
2.1942
428.985
65.2143
11.8774
-2.09554
-10.0733
-11.3232
8.74286
299.025
-16.1806
15.9643
13.814
121.031
25.6958
5.6822
187.806
40.9677
13.4162
98.6372
12.0165
-30.2909
-11.8903
95.6726
-39.5761
16.7428
-1.97525
41.8199
32.3639
2.58688
107.333
11.0056
-14.67
-0.334201
17.4432
-20.8397
8.58327
-23.8586
10.6517
113.636
44.8827
-15.3554
-11.382
93.9471
54.8797
177.41
75.158
23.6822
45.0385
-18.4205
190.978
5.24419
-17.0881
20.7026
8.66741
-13.1973
56.8169
1.24659
19.9094
16.0408
-16.1806
199.623
518.875
244.638
61.3048
24.6725
61.1834
67.6198
229.032
29.108
71.8897
25.5976
110.044
477.199
118.838
-22.7947
-23.1347
0.0952055
-11.4651
26.1357
33.601
8.08671
4.25288
66.1032
31.6203
-12.7959
378.227
-7.41011
27.3239
6.12643
106.14
7.40141
20.2519
5.48463
135.177
91.0633
17.3984
29.3583
-29.7897
25.5562
24.4238
-22.6651
-14.3595
31.6377
78.7987
4.91928
-0.0788243
2.46903
109.942
23.6575
40.4037
-34.9212
231.843
-52.4139
43.5033
12.8567
397.6
210.306
36.793
19.5128
149.619
-30.631
-35.5121
67.2457
-37.6051
112.312
21.2052
-16.3619
-16.1538
114.829
14.7537
127.759
14.6583
58.6727
22.575
24.7678
62.9312
124.186
-50.0956
27.5183
-26.9189
-16.9615
-15.3554
54.2104
-6.38818
13.6502
61.2175
-26.0415
432.229
54.4089
7.8164
648.251
-13.4965
158.055
-7.71774
63.8062
274.785
18.6618
13.7134
66.8389
14.2872
25.4112
118.752
117.164
418.612
288.679
127.713
-15.1184
0.721044
27.3274
14.4514
33.7932
-3.34837
25.5486
75.7348
9.06446
364.797
-43.0083
-3.9688
5.49841
114.908
0.504744
-35.0964
-20.2922
-22.823
46.6267
204.678
156.634
11.7421
4.25237
303.006
-13.8005
325.993
27.7481
298.22
-13.8844
51.1316
93.0766
584.904
130.504
46.9126
-20.7911
142.051
4.38111
-0.221471
18.8286
6.79334
-16.9454
512.215
1.24659
61.1388
227.81
-27.4249
-14.0208
-4.92665
6.01984
12.4911
58.9083
63.6096
-5.34597
-28.2369
56.943
-22.0109
74.2795
-6.73203
86.5252
353.655
12.9617
48.9376
-18.8777
3.29278
193.549
393.791
301.904
115.058
3.38478
166.931
-1.68126
33.0061
-35.6353
1003.96
135.673
-16.2696
92.9715
22.4629
34.9706
16.979
8.26699
88.2639
0.473942
121.339
-2.07574
18.6654
-11.5868
231.433
-13.6906
46.0083
560.005
3.06009
1.48625
10.4738
4.44925
9.12016
-22.8179
19.9947
-18.1984
13.1593
22.3618
55.7338
5.08808
198.109
14.1031
6.71263
20.0736
-14.9325
47.2514
35.3455
-14.5817
-19.429
0.77215
-26.5428
-40.0013
-7.40106
5.40154
1.77288
31.727
4.33858
11.7491
-14.2797
13.6293
179.672
-50.2773
365.109
9.14533
26.3231
2.27902
10.4573
341.578
-1.36983
16.2739
-15.6745
-31.954
145.814
7.3587
30.2288
-15.7585
11.7762
-20.4193
19.934
-13.0575
50.9199
50.4234
14.6145
26.8699
7.27479
31.947
-10.0733
515.963
64.9648
295.397
229.684
11.9304
72.1862
0.695547
-28.0386
21.0124
507.245
15.8048
48.6171
30.2613
-16.9925
0.721044
34.2111
72.4054
540.495
76.2933
48.5689
14.2089
65.0512
13.1785
58.4958
290.218
11.5422
30.3959
12.4301
0.77215
-26.5428
198.005
-7.40106
-30.2057
211.646
303.498
12.9863
15.583
4.25288
13.8313
37.9922
-7.7351
219.588
-2.20827
110.345
-7.41011
-22.0838
12.3314
-20.117
-20.1105
5.0295
38.6734
-15.0874
18.3778
-50.7374
-12.8747
728.246
24.8946
18.1139
-54.1525
51.7932
19.0608
48.5494
136.429
-1.24109
-7.71774
53.645
1010.04
-18.1457
12.491
55.5166
229.684
-3.06209
-30.8874
216.213
148.124
80.9825
25.6096
32.6714
45.2538
-15.1184
-31.1381
92.3071
21.8056
-32.4025
26.0801
22.7007
132.922
260.04
26.7572
37.7185
-20.4357
4.48804
16.5032
-35.4686
21.7707
1184.6
78.5882
19.8877
59.9421
12.5823
270.606
0.596993
-8.22808
-22.5146
-0.636654
18.8531
-12.3477
195.086
405.272
53.4296
44.9023
44.6352
-12.1957
40.6573
87.2378
112.103
-26.925
76.4489
46.0811
11.9455
329.585
18.4115
833.378
8.75033
43.6458
30.0259
5.49524
70.7263
42.5694
-8.2799
353.657
-7.43627
45.3773
22.227
-16.5688
-1.46327
169.852
1.56819
-36.2532
-31.7639
423.318
206.023
-26.3381
436.525
52.9786
-6.78345
-23.852
14.7537
13.6951
112.219
328.048
-7.09132
36.6943
-29.4874
-18.2364
-4.34083
-17.5486
125.468
24
-35.7448
11.4882
261.603
67.9982
-8.12299
-12.9231
38.6747
75.0236
-7.17613
160.993
16.4886
24.9958
-22.7103
5.71012
14.2896
-6.24967
130.479
327.136
-34.9117
-13.046
62.2418
48.0984
25.1752
63.6096
-12.8422
37.3554
9.84824
42.4203
5.07879
42.9467
-7.28435
3.61107
213.188
493.4
24.6
45.7175
33.3698
-24.2242
50.4772
42.3765
11.2164
31.323
-8.62996
79.3078
28.0851
158.659
20.7272
13.8892
22.6716
114.792
21.5704
-26.7126
89.7535
10.902
-23.4401
696.58
17.8973
61.1561
16.4788
-8.26684
72.8384
-32.1883
-0.580962
1.25406
0.542276
22.5297
46.7247
398.634
165.902
21.5759
-12.0422
-18.9217
134.672
523.408
-3.82807
-6.46605
11.8503
112.64
117.283
44.4365
-29.9251
18.4789
-25.9392
-12.7077
4.93385
130.083
-35.9131
-14.8973
370.844
159.172
7.39508
865.686
68.0568
-12.6137
11.9572
51.1106
9.1315
-9.04781
-11.5786
-18.164
-5.84719
-26.1508
21.0197
14.2055
-40.7318
379.066
21.8961
-58.7781
-2.23694
-37.6189
-11.0006
1.10808
38.9501
380.746
8.62869
193.285
53.4718
-14.2318
15.5516
335.154
15.2266
-12.2603
-4.0902
72.4611
179.205
46.0259
510.432
75.9344
199.347
-16.7942
84.7306
51.8465
30.7974
91.7206
93.9795
-12.3974
-1.39616
66.7832
345.592
2.19226
-15.5359
57.9393
28.3229
5.48514
629.231
62.3644
-11.0072
139.421
46.4883
100.481
9.56313
57.9734
40.5024
-9.39838
66.9303
176.903
178.633
205.415
159.27
19.9781
26.3494
13.8892
26.4197
24.8368
49.6814
23.8871
222.812
44.9023
52.1315
-2.8254
31.2869
578.243
27.7703
19.9267
455.01
53.175
61.594
293.899
50.0188
42.4835
58.6383
215.558
97.3245
85.7188
2.26952
168.714
22.5129
-1.73481
203.155
39.5088
28.5069
10.3674
166.255
11.9196
171.888
41.4781
35.4424
0.631161
-35.3162
21.647
41.9458
36.4205
28.9468
51.4046
155.201
333.151
5.39798
-9.79651
56.9202
25.6224
48.3915
184.235
-22.7138
24.7678
46.0646
289.104
376.095
-28.2058
12.7556
1.7365
30.2288
39.8872
44.3509
-22.2934
540.924
95.6383
-37.1612
5.44584
29.607
103.707
123.467
-14.9046
-6.32512
404.719
-25.642
-8.12374
64.887
-10.1961
2.56011
-2.7764
34.1308
34.5455
295.994
-16.5904
-19.8937
47.3296
-0.683183
41.9937
-3.42994
29.4416
215.361
-3.53622
41.0924
-13.5738
36.1275
208.259
618.621
118.806
140.192
13.2572
14.2744
-7.30346
125.44
23.5792
53.8068
140.615
110.97
52.2121
-11.9327
657.491
11.5355
-0.841828
-18.0243
28.9468
42.0343
5.27561
273.181
14.7683
73.7868
12.504
3.38775
19.4527
40.6974
61.9942
20.1754
-2.30686
114.662
-27.856
482.477
8.07042
12.0439
137.988
45.1486
245.097
30.2954
42.3619
28.3673
8.75343
8.25694
118.625
428.857
19.4562
-1.63996
30.8433
147.709
125.794
43.2148
7.24527
443.912
17.8761
170.001
21.8614
9.26168
110.846
8.21731
-25.759
96.7683
221.904
10.701
18.9526
-7.63333
68.8851
120.46
236.37
-1.695
-6.75636
-16.7279
426.569
133.251
236.01
3.02108
40.6933
71.9549
241.023
-13.1443
-41.8661
68.2371
-7.3135
36.0812
34.6889
-11.7201
18.539
-3.82343
-32.2015
32.7819
196.205
17.8973
198.31
25.5489
-19.1285
124.792
19.4418
35.3571
14.6634
53.767
-15.6125
94.2456
48.7666
39.2284
36.9931
23.8287
55.6804
27.2216
105.909
128.513
39.1743
213.382
-3.20489
10.4005
8.10212
52.8433
-32.4207
56.1923
260.434
-20.1122
7.84125
10.9285
261.169
20.3232
17.6169
47.6327
290.101
9.97166
11.2737
24.5117
-19.0316
8.58038
9.84966
40.5549
14.0742
-5.94829
-13.2614
983.011
42.7514
160.386
-12.7187
34.0309
-1.46327
582.146
17.6387
42.7976
-36.2532
1.96927
-13.3391
9.24654
-0.101187
27.9788
64.3087
-6.99152
219.979
0.510858
15.315
7.16206
4.32478
24.1379
-5.53604
28.5159
19.2384
-14.4883
20.022
81.7769
13.0236
-26.3745
32.9672
-3.21635
49.9731
-37.2859
21.8081
247.438
57.718
17.4996
-18.9621
239.968
8.66741
-5.70102
202.994
-2.50154
53.6426
31.0333
0.686043
-4.65047
15.6881
301.797
451.023
13.9308
28.0023
-7.22003
-12.3974
-22.0109
100.516
27.0012
69.6586
54.1911
18.9526
233.803
289.126
-33.496
30.1641
34.4731
52.1105
-16.7279
1.15598
37.6741
22.3662
-25.0899
9.34229
23.8267
-21.7484
4.34513
178.01
-11.8811
-4.85148
-20.432
-5.14826
295.184
44.5019
192.827
-9.44563
12.7761
6.54493
-23.061
37.1406
-10.0584
2.97756
39.0262
201.818
16.9075
89.8282
85.7188
3.21402
33.1916
6.60684
12.2056
81.6611
12.9374
18.4796
-23.8196
-24.4428
24.7324
20.8106
91.7996
-1.52908
-22.8047
40.0293
46.5601
173.164
12.3348
1.33297
-3.34837
569.454
-31.5614
-7.08546
46.1633
38.2535
5.31633
498.597
-30.2057
-3.87192
-3.84932
5.49003
9.96078
-10.7397
-18.0278
17.3775
37.2425
22.8113
50.2656
324.79
487.032
-14.9064
86.612
1.08701
-6.99857
-20.1105
55.6293
-58.7781
50.5049
-48.8633
-5.37842
32.9672
56.7538
46.2249
-31.6637
-15.6732
-3.428
104.57
-12.4855
-11.4659
39.4433
-8.19919
54.2691
-16.2716
12.491
19.9094
159.982
4.44368
164.99
17.2642
-13.7458
-2.93583
97.3428
20.891
82.333
-38.6343
197.255
21.8056
27.0012
71.5327
-28.6544
89.7984
17.0785
-48.8628
-7.95162
186.053
-27.9319
-4.88229
42.7402
33.8719
12.4004
-27.9182
474.016
114.29
-15.5286
-51.7335
45.5746
59.2383
14.9667
1.23741
260.608
36.378
-3.56537
127.91
14.0742
42.6278
99.1238
3.40573
-10.3217
-23.061
18.4
179.222
63.3304
8.59975
212.471
2728.39
12.7893
5.04124
33.1132
141.097
18.7815
-31.9861
27.6228
216.858
14.4509
89.0658
15.9537
91.0315
14.7315
-31.3159
-1.95401
90.9854
-6.89041
35.9768
72.527
39.3257
-21.9863
30.33
12.8025
178.71
-30.2766
131.935
4.52921
9.97166
59.9994
24.5117
4.83856
14.4514
-41.1695
42.8417
47.1494
-10.8336
218.577
6.39435
50.695
-2.09473
20.4909
18.6395
-3.03532
22.25
-10.9219
72.8636
52.56
26.6419
26.7346
81.0891
392.872
3.65328
-5.98507
116.055
-3.50436
43.6353
25.6102
24.5582
44.2969
45.0385
15.3127
239.704
48.3477
105.581
3.52666
556.686
-6.32512
-3.82696
33.1057
29.2797
12.2927
-19.9287
-14.0208
-22.4164
105.345
-23.1161
81.3971
378.453
30.2613
31.7332
373.66
-29.5071
66.7832
6.38643
62.1624
-17.41
24.2061
247.589
-9.50739
70.7592
142.949
-44.7404
13.2975
-6.75636
567.479
131.323
12.4004
-26.0441
41.1069
49.8727
-7.52431
140.019
-19.8744
448.499
23.631
-11.2702
12.4818
13.2309
21.3855
47.0344
-3.27419
10.3261
7.02054
61.6425
-43.1788
16.5242
145.226
-24.935
156.578
14.6518
-4.43618
-17.2544
2.97756
15.6937
220.89
-7.82541
36.9004
12.4985
23.0311
43.1444
48.5988
33.245
10.7103
-26.7785
23.4734
0.96117
269.068
59.789
18.4796
-6.95302
-5.70214
156.578
8.10212
19.1102
28.3068
-11.806
58.0664
78.6495
20.9597
-7.81219
4.42204
65.3008
41.9798
47.6327
-17.246
17.4679
116.341
-20.3711
-45.7675
-8.89101
40.5549
-10.2887
3.42204
-9.51323
40.3558
464.416
184.749
18.1996
556.658
69.7402
24.6606
104.259
23.2609
-30.2909
-49.3716
108.791
35.4835
294.127
5.49003
9.96078
13.6232
4.46095
13.6293
27.8722
-12.7959
54.0137
66.169
-7.72126
35.6934
-5.21725
111.657
425.911
24.8671
38.7627
21.8068
161.075
1.51119
179.773
9.61411
431.567
209.269
-16.6712
147.371
62.1643
84.1566
29.607
19.3736
9.14886
16.9545
1.17114
54.9429
68.713
36.776
25.4112
141.527
11.9399
-41.157
-23.9652
-13.7458
11.1357
11.1185
-10.5234
-5.14429
21.379
-33.415
-13.6619
45.1895
33.2778
49.246
7.73344
0.179064
23.9995
-41.0908
34.8892
9.24773
-15.0206
591.669
-1.1337
4.89039
-11.2702
-11.8811
11.3568
2.64479
73.2713
34.6889
53.8722
29.7834
226.687
12.7761
-45.9289
-34.3054
47.8824
293.54
61.0736
49.4268
20.3646
3.41899
-0.580962
31.2391
240.423
58.1369
479.227
76.2951
12.229
21.5759
141.631
-3.92922
1.61299
-11.3243
120.546
103.443
50.7956
-24.9244
50.5701
93.6421
13.621
65.9373
-8.69642
25.9454
32.6095
666.788
47.453
121.844
71.3633
10.9535
36.6977
70.6734
-26.1769
30.3848
9.10854
11.6552
44.2892
30.7572
-28.4169
79.9389
-9.27513
162.823
648.303
159.194
26.1048
6.12694
154.386
92.3401
5.38336
5.288
-5.04555
164.693
-9.28417
30.39
10.4573
49.2234
27.5183
-15.6745
37.3865
22.1259
-2.01164
84.5768
1.10808
15.5243
19.988
-18.5453
40.5488
33.7941
-14.6724
11.068
263.002
-18.9621
-0.702923
21.2097
25.6095
115.487
119.114
-3.06209
30.9568
30.0575
0.397638
10.617
40.1677
440.297
47.1279
82.333
978.984
172.892
205.464
12.0086
0.318195
25.6935
44.8208
30.197
99.1884
46.3963
56.7422
-22.2516
-22.3097
15.7324
-18.602
137.963
84.5258
33.6106
533.382
-35.6353
-44.2372
158.019
-10.1021
-22.5146
-32.4958
13.8892
7.67903
-7.02232
315.799
304.997
52.2722
18.6654
308.879
57.1447
-8.06845
49.7564
108.355
19.9267
44.5898
17.9701
19.4418
196.527
-32.4401
27.491
238.549
-1.83319
177.909
108.208
16.3325
-19.2822
177.147
0.96117
344.03
-5.88327
-10.7012
-43.1835
25.3931
169.272
270.235
47.0475
12.5569
361.665
56.1607
11.7469
26.5819
-8.69642
-17.1581
8.24661
10.1514
5.24283
47.453
30.1339
152.89
98.7844
209.955
175.9
206.445
154.084
154.859
-2.97598
151.153
-20.5195
-20.8354
56.0982
37.3801
24.2307
68.0568
52.9786
-16.3557
89.7163
118.389
-35.9415
104.723
26.3231
47.2566
44.1905
2.37176
-27.6068
23.7702
10.5624
354.104
27.7481
-0.137569
17.1104
27.345
60.5019
115.565
-37.2859
29.3044
78.7717
-11.4208
164.54
23.1218
-26.4584
309.309
21.7859
28.0322
46.2242
17.9149
4.43418
-0.902339
-8.67478
79.9575
68.2787
-5.34597
-27.3899
-10.0535
-8.6061
-29.6669
-11.7878
5.83411
5.48514
10.789
69.8607
-27.8738
26.9768
27.7476
29.267
170.417
8.64327
1.84602
38.8193
17.4636
119.208
164.892
10.6077
165.689
255.056
-3.27419
32.8148
10.7687
29.7834
-5.6975
9.02793
-21.5661
59.1268
61.5035
-17.5546
-0.387819
2.97756
6.32332
145.927
10.9153
23.0311
131.226
367.19
16.3784
-34.2748
29.0956
-2.78696
68.5427
20.3537
21.158
-3.82807
1.03021
-25.6311
455.768
310.533
49.8161
93.1622
0.0599978
26.6367
145.915
133.356
39.7662
12.4301
42.0016
-2.17994
-6.26813
-20.5195
-28.3317
56.0982
460.919
76.7045
41.8199
-12.6137
388.645
77.3476
498.263
-1.55155
5.288
-5.04555
16.9528
-3.34318
42.3165
332.207
9.87457
40.6368
-13.8005
78.6159
37.1185
104.81
45.2214
64.8263
41.7612
23.7361
91.1486
236.193
56.5421
558.295
13.7514
35.3858
56.3099
155.469
39.9503
6.86879
46.1463
59.1443
71.9006
66.564
41.925
-11.172
84.7306
269.238
984.697
26.1283
50.876
18.6148
56.6999
12.4353
19.0589
284.315
33.5764
294.44
-15.1296
0.237179
189.46
25.1028
12.7551
-39.2167
188.563
59.8475
57.369
36.9452
118.807
8.09326
31.1273
517.216
-13.7551
37.5938
27.0076
50.7826
41.7034
207.103
22.0131
82.2572
9.29503
44.6352
-30.9364
-36.1794
29.1417
65.2516
27.4229
23.5923
58.7972
48.4755
24.0337
21.9078
18.1207
24.9051
168.707
67.3394
51.9856
25.7028
81.9173
34.7178
12.2056
14.1947
39.1743
-5.88327
83.0022
39.2754
8.10212
34.1027
33.929
-23.0504
460.991
284.797
186.035
24.7078
-0.315929
16.575
90.7363
5.24283
39.9567
397.331
135.082
80.2939
416.286
-23.2787
34.2125
64.9178
47.9421
147.51
114.378
54.7477
112.182
88.8533
55.9161
-36.2532
63.4976
117.942
146.076
29.8529
49.3162
-6.99152
-27.6001
16.6278
-16.5441
-7.83047
69.9171
5.3972
90.0413
36.0122
36.6943
22.9865
30.4893
14.3998
36.7993
127.342
9.00746
155.41
5.86597
-30.751
-1.34228
48.099
-18.5453
831.405
296.163
-24.0427
16.6902
-13.4965
54.9809
1.6526
506.086
6.79334
15.5875
14.3651
33.0278
585.757
-29.299
-44.0059
291.176
305.545
15.3902
1.24671
15.8048
132.95
95.4515
-8.64929
-3.27022
25.5537
8.2605
-21.1581
16.7098
-22.2769
-11.3815
-17.3219
56.7422
301.962
215.697
197.517
22.1254
17.0053
24.5557
-16.8946
607.938
19.3377
4.89039
118.04
-23.1254
1.9865
182.555
2.05683
32.8148
46.3759
33.5315
5.2798
-25.3142
42.5313
38.512
37.1406
-8.18431
-6.01002
-8.26684
311.796
35.0263
143.683
107.364
45.0185
265.99
36.9931
-21.1488
-8.03785
49.7104
25.324
4.82442
29.804
70.9534
13.6617
-35.6872
27.2671
83.0648
298.346
15.1884
5.06061
9.34065
22.9913
-18.3957
47.5256
208.802
14.6132
32.0079
-11.5353
-13.9084
-29.5057
4.94765
149.007
78.3847
18.5978
-6.49582
-13.4706
167.916
8.30536
12.0043
-15.0524
1.09043
364.902
-9.31033
-7.0965
29.7233
34.0309
58.5069
214.829
17.6387
-19.0465
-0.645929
20.7099
-22.7095
82.3351
545.221
26.8274
-3.24339
38.1941
-1.36321
-0.238835
-31.5366
24.0287
2.45072
37.2563
7.58242
-29.5801
10.4573
79.2085
-0.592696
-4.43015
11.1495
145.814
1.7365
431.279
79.2426
53.7212
-27.9156
365.504
30.3052
-37.6577
13.7514
5.40073
464.856
318.512
14.3651
14.2872
611.994
-27.4249
44.0752
6.31775
33.8056
22.8864
-0.627355
35.4986
7.37039
19.4617
22.9667
29.3019
25.1271
-3.42994
81.9155
271.583
26.4488
-3.8852
-15.4479
-18.5035
285.037
-31.1192
-18.602
-4.46621
131.377
20.4921
-21.3418
89.9271
-2.41018
45.718
-3.15114
-11.8811
341.263
500.85
4.70385
-26.7126
-0.201676
-24.7053
-27.1883
612.247
87.2378
83.9923
-0.688043
633.047
64.8217
-6.79514
10.9942
173.707
40.6095
6.16447
162.917
364.955
-47.3932
25.3475
128.398
66.6686
57.915
-12.5752
-18.8206
25.3931
-10.6385
-6.40584
-15.5336
-14.9325
11.6442
-4.00993
17.1644
6.033
25.5486
199.423
-17.1725
-13.7644
-7.40106
16.6459
59.8463
80.4837
462.762
47.4421
41.7342
-40.5166
0.510858
267.753
-29.6625
7.16206
60.5468
18.5157
43.1897
275.893
27.3239
28.6087
-27.6068
106.229
1.19205
-0.0948548
37.1185
-20.371
12.3525
38.0131
40.6027
-33.5378
377.881
136.868
1.69771
22.1108
330.469
11.0229
3.83605
-25.0658
3.66931
1.16872
12.2927
-51.7878
186.504
0.695547
-5.54977
-20.2171
-43.7309
263.182
11.1357
95.8536
3.62225
86.685
-26.9201
-23.5986
-42.7853
3.59134
-11.0325
111.989
305.993
345.007
0.739907
7.13292
-35.4686
-23.2069
-7.30346
381.582
3.72009
66.9303
-59.2297
2.47106
-30.6217
30.0975
-20.432
386.532
252.523
-26.3122
18.3983
-19.692
-21.1869
6.65291
74.622
-32.5472
18.3528
8.59975
189.982
10.9942
-26.8179
3.12813
-6.95399
-3.70725
11.1174
5.13399
96.9173
57.1832
14.1947
82.2778
-2.13514
24.9061
18.6607
14.1487
2.47993
34.1027
41.4253
54.3182
35.546
54.8504
-1.52908
67.1505
129.984
29.6935
38.2317
154.454
327.582
47.453
-48.6964
61.993
18.9843
-21.4047
12.3348
53.8068
1.93406
21.0145
177.774
54.6457
19.1515
6.80791
8.26841
-11.5503
-19.3866
455.493
11.1206
174.187
59.8379
26.7417
-6.78345
22.9997
11.0056
-29.6625
-11.5786
11.0194
11.3306
27.3239
22.9865
-3.2439
3.15544
-25.0449
20.5199
-15.3554
-11.382
78.9546
16.1006
187.938
-35.4119
-4.42882
46.9126
39.6755
7.31991
6.25518
7.27479
45.0655
70.5116
-9.44915
-5.02724
6.86879
33.0278
47.8999
-42.4175
-27.4154
-1.47643
25.6096
13.0098
123.965
1.74819
26.958
-12.6406
61.161
111.334
4.06633
-30.5285
325.931
7.70818
290.343
29.5297
3.98531
58.2751
2.61397
23.9995
69.4791
18.0226
24.5557
46.7291
80.5568
1976.6
150.522
21.757
13.0926
-10.007
7.60869
19.5114
60.4441
6.57792
48.25
31.6574
14.9172
14.6501
-15.9439
-24.935
4.77885
136.466
154.859
-6.01002
-8.26684
38.1824
70.9643
31.53
-0.580962
18.1207
52.3469
89.467
-6.15631
-24.9044
4.73278
68.4276
10.4466
46.6706
24.1018
328.505
-43.1835
19.7709
-1.26821
26.6064
43.2994
38.7938
11.2147
-18.2382
9.71532
38.1552
65.3008
26.9873
-2.96705
132.679
45.5789
-28.0817
13.2673
-4.03903
826.707
-42.0194
99.8048
-4.66648
147.725
87.9382
59.0965
-9.72249
74.2125
205.082
15.7524
-15.0524
160.954
17.5913
-12.1638
28.3568
-5.53932
25.7772
-59.1992
-7.57478
114.136
18.8054
38.4211
65.3574
23.7483
-10.9853
1.06842
-18.8027
36.2244
-20.1566
59.3183
-0.129408
-30.85
9.36599
-11.2208
4.04155
53.0422
14.4044
7.33436
174.203
-3.64355
1816.73
-2.71883
22.2008
43.0082
150.474
425.294
31.4387
14.5601
31.1148
1035.4
42.2762
30.5181
62.9482
-21.8966
23.9849
5.0326
44.4104
8.03116
-25.1973
52.9411
-14.4914
4.13885
51.9328
33.7932
317.117
91.5674
45.2753
-5.2114
19.9264
45.7497
48.4198
40.5835
121.91
560.125
-13.2422
24.2617
57.9639
47.4421
54.8527
2.58688
-5.11134
104.709
609.394
20.2805
1156.88
7.27127
22.575
34.1381
64.8053
-1.37637
-14.4883
222.421
44.8827
-5.98507
-13.256
24.6066
295.336
126.094
25.6102
0.195389
533.428
15.0535
-5.30206
39.179
72.7106
56.855
24.4508
12.4155
13.0396
13.7134
717.14
31.1538
34.7815
-4.93616
14.0902
-59.8977
6.01984
76.2094
229.448
26.1283
9.64656
-0.125878
313.69
161.934
60.2883
344.285
50.443
110.782
104.811
228.181
17.3869
65.8295
386.237
8.23617
12.7551
78.8495
60.1629
14.8699
14.2655
-45.0056
55.6859
115.058
34.3302
-7.52211
-6.25885
58.2085
62.6149
13.3012
0.473942
628.768
98.8498
303.397
-1.94937
27.7686
81.5076
-4.32032
19.7714
33.3925
1198.71
856.06
26.938
162.794
14.3725
24.9051
9.41121
16.7396
336.844
72.1992
25.324
34.8095
438.27
96.1206
213.564
6.65241
-38.7495
47.2211
18.9365
366.755
348.515
19.2432
-12.7735
-20.9307
-16.1927
44.686
21.3958
26.8383
-14.9632
-4.53177
-8.03736
206.207
-1.4743
7.23447
-25.9392
36.793
56.9941
9.06446
74.3167
-1.77886
-32.0798
1.75028
28.0098
16.7344
21.2052
13.6232
-6.98541
273.375
125.885
22.1546
8.07291
41.0045
84.4191
24.7678
49.8127
60.4678
6.12643
119.348
4.94018
76.7419
50.2369
-15.1301
23.0206
31.2324
-9.17494
43.1645
-7.17613
3.57178
46.4736
84.966
57.8746
15.0805
55.5191
142.35
-5.02724
19.9873
49.8944
23.5371
-12.4324
6.59393
285.554
-14.9201
22.8864
55.5946
-4.8099
1411.06
24.6391
87.9552
-3.02709
4.22604
113.635
-21.7246
-27.7928
66.923
-3.53622
-17.0037
158.84
-5.10194
133.296
-48.5467
49.4656
-22.8521
26.3756
119.222
0.192804
-30.7121
226.734
-8.77334
-13.8503
-9.39618
34.9706
73.201
-14.2218
-11.0616
6.09614
33.7519
26.6982
15.7279
27.0987
23.0834
-0.0143052
-10.8795
7.58994
41.8258
24.6118
13.6677
-1.70761
52.2379
26.9238
-1.26617
11.6005
20.9318
466.248
34.7111
55.158
22.9376
9.41794
7.5204
11.3837
25.0388
14.5987
-1.01697
16.9598
314.512
27.5435
27.3698
109.071
203.306
57.0978
91.2372
24.984
18.4775
75.6081
155.361
3.59218
19.2983
20.279
-19.6484
184.744
-1.22794
19.9213
18.8877
-7.95397
28.1297
107.433
24.4263
-3.16326
60.157
76.7088
50.4227
15.8696
4.46951
7.41315
31.6468
15.0102
111.765
48.0345
19.7606
45.4549
-2.04022
62.7924
68.0576
6.48071
49.4804
74.0903
56.6179
-25.2399
17.2664
63.4565
420.089
39.7662
-17.9685
-30.631
30.0803
-32.0798
-30.0862
9.23816
-3.15769
6.12694
523.577
-3.23727
14.7537
144.626
-32.1933
-18.164
16.6416
-1.78791
21.0197
4.24582
-16.3624
33.1405
137.999
-13.2133
-9.7332
72.951
5.86597
-12.0104
421.038
0.195389
25.5562
556.659
-20.2946
59.7938
-1.24109
5.40073
309.309
199.822
81.4431
253.308
82.6906
60.0814
-39.3207
-8.36087
23.8235
32.1688
37.3566
182.613
70.5537
12.0556
-13.3345
1.41494
56.4758
61.6714
3.12929
54.7415
15.7728
40.5043
-3.26645
142.012
-11.9443
20.4176
9.94401
8.57199
33.9521
3.0039
43.918
158.331
446.429
-22.6855
1.53403
20.8199
-4.71101
54.6483
14.1679
331.543
115.438
-4.21122
239.899
-3.28682
85.0683
55.2096
49.3204
-5.6365
32.224
41.8258
103.323
56.7712
28.2774
29.7491
6.23009
65.9484
52.7909
52.0791
27.2148
326.898
20.1265
-21.1488
147.51
-0.88942
42.1906
72.2908
44.7965
20.3537
731.429
18.6607
12.2746
-6.89041
24.7324
161.366
38.7938
48.696
46.7904
-23.8604
120.285
301.409
26.9108
18.4491
-0.783639
53.8068
-16.8066
1147.33
383.922
-9.07257
202.81
342.266
28.8831
-2.17994
-25.0088
849.047
5.40154
-1.99785
71.1133
87.9489
36.1977
-27.6062
62.557
129.821
37.2425
-25.9144
243.294
-6.91961
11.3306
79.1157
132.272
-21.9846
21.8961
-4.43015
3.65328
-19.1035
-56.3596
48.9695
145.411
-7.30088
1.19338
1.93501
167.112
-13.2948
25.8589
88.7141
20.3933
114.406
-13.8214
7.41744
38.0763
14.3651
92.998
-40.5434
10.0659
-41.157
33.1058
115.13
50.4911
33.6073
463.615
-7.01836
78.0276
17.6308
5.94039
37.8749
12.3933
0.79997
97.9331
46.4349
-6.38017
14.7954
-1.30038
-0.798345
9.58928
299.106
62.6586
13.3284
105.349
627.615
56.4272
36.5184
32.1595
254.985
62.6149
50.7826
7.02054
56.0203
7.42096
162.701
29.0337
46.511
-4.43618
194.132
53.175
29.7349
-13.4476
16.2856
29.3651
51.1421
43.1444
41.1025
81.9707
27.5769
15.9772
49.802
37.3002
42.8424
11.7876
-3.82807
224.044
38.0872
37.8508
114.514
365.413
24.3016
75.4652
12.8025
60.644
82.1674
21.3651
83.9536
40.4458
42.5624
-20.5547
78.449
13.4162
21.0255
89.2668
193.801
25.9311
75.0579
-2.09473
595.829
5.52101
44.8454
30.5755
10.0831
22.9997
27.8722
270.188
10.9102
32.4358
41.0045
57.309
13.6162
55.6293
66.7844
61.7493
25.8741
24.6066
81.8322
84.5284
12.4378
69.4014
77.1568
384.007
65.2143
24.9958
22.2673
65.6802
40.5265
52.395
-6.9013
46.0259
14.0902
-16.171
7.5687
9.76797
36.854
25.1752
35.4986
1.74819
-10.5234
21.8056
17.6308
30.3033
27.9542
0.211911
110.433
38.9
51.12
-16.6294
505.634
-57.9574
-5.42939
27.9884
74.2356
3.72009
18.2045
66.3327
36.2043
204.247
14.3559
61.9566
53.2446
189.463
36.0812
17.8223
-7.97199
301.523
-30.0604
10.902
25.2856
-34.3054
115.349
282.643
203.585
-0.387819
47.9551
13.8196
24.0337
-15.5735
8.75033
30.0259
112.317
213.155
31.325
21.5759
40.4317
72.9075
27.8499
41.7727
28.0311
23.519
77.2062
73.2844
23.8013
78.6495
49.2282
-0.315929
32.533
37.1898
43.8539
92.6103
9.97166
13.1478
112.593
-15.2834
26.4806
518.326
13.5978
53.6734
19.6964
-3.89103
34.7336
16.5144
14.2424
175.048
230.45
14.7769
8.35018
-1.14935
59.429
-29.9251
39.7551
24.1011
39.6531
143.615
24.057
1.22814
-3.65293
54.1273
3.62435
22.3876
37.3492
154.264
8.00101
-3.03532
0.510858
39.1166
146.5
25.9027
13.6951
42.8785
105.034
112.849
94.7903
15.4902
-0.682021
52.379
158.933
-7.63383
110.814
21.7228
39.8872
48.099
81.7782
249.312
4.06827
7.31991
10.8664
24.9958
15.0805
29.2821
22.41
56.8169
372.312
92.998
-25.5509
-10.2727
179.983
73.4862
17.6789
31.7505
35.8835
26.111
18.0575
-1.10983
640.387
11.0876
5.83411
663.282
31.4038
15.5128
60.2073
3.9272
11.9843
3.38478
355.354
7.68907
39.2328
6.76921
14.9645
132.523
176.903
9.96732
-0.0258496
-26.8736
9.48276
-16.0959
3.9309
17.3405
8.45198
5.14648
12.9168
-11.3197
1.53166
-44.0549
-21.1869
42.2602
87.3931
10.8566
34.4343
104.698
-7.82541
-6.20316
-2.49407
83.0012
65.6332
447.775
80.0966
3.21402
32.8438
2.83524
-4.54591
14.8114
27.8499
36.1505
213.564
44.1337
270.235
52.6697
-17.4282
20.585
39.2942
22.9913
39.7004
7.18034
-5.91375
176.913
10.1514
-11.6238
28.7123
9.39964
15.1413
5.3313
33.9768
4.83224
-8.89101
21.8142
16.5405
1.73116
30.9855
46.068
71.2745
50.9995
-3.45038
7.90706
-0.688352
182.557
-4.054
236.228
18.6169
41.1283
29.8529
36.1977
11.7491
124.401
6.13306
115.953
37.8038
173.954
11.821
166.567
60.3751
-0.787056
22.9865
-12.6142
406.08
3.06611
14.6297
57.9585
26.4807
16.1006
13.6502
31.2324
-20.4193
74.282
24.4238
560.666
230.334
136.429
64.3512
33.5117
25.534
29.9062
-36.8864
1.24659
29.2797
25.4112
-3.06209
36.579
-9.2979
32.2568
-2.50142
55.1602
41.1208
39.6316
82.333
42.4203
-2.9839
19.0589
-19.2841
69.5524
-5.75926
7.04091
36.1275
-33.496
3.9272
152.539
35.2439
280.392
-1.68126
35.4847
96.7244
33.7051
136.271
8.23663
-1.27707
334.726
230.484
-6.25885
105.06
-29.2143
-1.6913
17.3405
-15.4683
61.6425
-39.4307
20.2723
-17.8179
-28.6832
36.638
52.1332
35.2194
-8.26684
8.19739
52.2237
-4.07727
-8.07723
68.7204
30.5273
15.0334
147.924
72.6004
20.0806
30.9697
1457.11
-10.1681
16.6055
4.29137
-18.8206
75.9929
60.576
20.9842
-15.5541
13.0888
350.389
-20.1122
-7.15128
155.232
223.688
7.20471
452.4
-4.84112
52.0945
32.4605
-13.0892
-3.59932
65.3014
-31.6155
-42.0194
-22.0095
-2.65771
27.5699
-13.0585
-8.97057
16.6048
183.956
4.15893
19.9264
8.26841
-35.9131
183.013
189.376
269.645
5.49841
99.1933
60.5606
-21.984
-1.16125
21.1256
29.7462
5.94472
12.7843
38.058
9.14533
9.77528
62.9312
-29.4874
-5.11796
23.7702
154.865
1.77921
-26.5998
503.986
37.7251
10.4784
34.265
587.83
-33.5378
19.934
18.8016
-1.55393
101.023
68.9624
4.38111
44.7561
-22.4009
758.294
73.0098
-3.15317
8.66499
326.774
334.555
118.762
22.5612
0.397638
6.86891
26.1283
13.3947
61.7183
-19.8937
-1.39616
14.3093
-22.1706
231.841
29.8283
-7.63333
284.403
26.7572
26.416
-1.13416
245.139
-27.9723
122.97
30.1779
61.7216
72.3615
28.0829
-6.7559
491.602
12.3867
5.59635
44.3409
43.216
13.3012
43.5775
143.385
7.02054
37.2796
110.495
7.15386
42.1522
42.5313
29.1417
37.1406
179.222
44.5898
-17.6372
45.6787
-17.1957
14.4116
91.2092
9.41121
24.2359
173.8
-0.534114
-21.1563
64.7029
25.4391
27.9299
-12.5752
1.79413
32.8893
-10.6385
275.857
43.2994
160.608
148.022
63.657
0.502509
67.8114
145.861
34.4071
23.2391
38.2624
108.316
6.22353
1.90337
48.8745
12.8276
39.599
47.9358
0.479325
16.192
64.674
155.221
-9.51323
34.8571
-12.3094
13.8784
-11.3043
-22.7045
13.9724
508.597
405.753
195.149
37.5642
597.367
-15.3383
35.5287
14.8102
226.514
98.3912
-47.0866
18.1261
1.19345
26.496
44.1719
16.8046
34.3504
665.752
100.548
21.5872
46.7222
135.942
14.9882
292.378
56.5154
38.0496
31.271
9.20843
52.5784
57.9703
12.4225
-25.48
14.1478
1.58609
16.7713
4.29728
215.399
181.364
-5.20049
31.1148
272.652
115.365
62.3773
44.2075
-40.6373
18.3627
1.28447
68.7733
1687.19
-4.58262
491.473
22.4096
4.13885
30.4799
29.4922
-17.3001
19.2482
124.046
53.4541
78.5053
-7.35683
436.783
6.71263
42.5624
-18.6807
86.6068
22.227
-20.317
-1.46327
36.793
409.319
50.2939
-10.0163
125.658
127.216
-7.62005
134.832
20.4826
30.5755
19.2454
6.33502
266.628
-5.29968
473.805
174.063
13.2046
51.0047
53.5609
9.86802
-40.7252
21.8961
-21.2967
-9.46519
83.9701
7.3587
122.058
16.1006
48.099
-16.6712
134.252
249.312
-1.55393
-2.05042
22.1108
133.692
254.652
118.154
61.1413
58.0172
-14.3976
177.409
167.84
343.64
60.9418
26.9325
1.9465
22.8864
18.1133
27.0492
37.7576
57.9702
40.0764
9.84824
68.6573
36.3715
35.9254
3.20472
18.5839
5.83411
436.202
30.5053
159.533
195.082
47.5916
447.538
3.88682
33.0151
-5.42939
29.258
16.8386
10.7083
236.729
16.1348
-0.0258496
91.1926
26.3494
98.2222
24.5456
137.281
38.8797
20.4131
1.79876
-13.4609
-23.4401
-6.19438
17.8973
72.7479
78.0227
140.167
2.97756
118.767
3.49796
42.7744
222.433
25.6169
11.7867
9.41121
11.1174
23.8287
-8.03785
44.0882
68.4276
23.5651
20.4336
55.9609
13.6617
322.259
21.6449
19.3465
69.7099
390.002
110.008
43.0738
104.886
0.502509
28.456
5.30627
13.7924
-22.7803
145.053
30.7661
529.088
129.34
37.6301
-4.03903
30.2287
-17.6565
-8.89101
12.4439
6.71263
12.5774
-18.6807
320.865
33.4714
22.7866
2.28487
59.2818
2.64622
7.19039
42.4576
-9.27513
82.3351
97.3503
71.0823
11.8348
339.711
-12.4056
165.429
5.38336
-29.6625
7.16206
-6.91961
54.1229
18.8268
56.6269
46.0646
19.2384
-1.36983
-13.8005
-3.84299
-0.362874
-24.5004
-25.9932
21.7228
28.6428
83.7063
3.94352
108.015
7.55721
-14.6724
26.0606
23.9848
41.8624
9.14886
-7.40834
104.869
193.624
-0.627473
38.65
94.7516
-40.5434
-12.1467
19.4362
-54.2755
42.4762
175.1
42.9949
35.8835
26.111
8.21731
34.2111
14.3093
205.037
142.747
-23.0322
131.028
5.83411
161.033
45.4978
-12.8813
18.9197
32.599
40.8661
30.1237
37.3587
-30.7121
11.2164
35.0711
36.3476
32.4561
23.631
193.003
31.2225
33.8456
-21.7181
15.1753
22.9627
72.1702
231.908
42.9018
-16.9419
42.7611
-15.9439
-39.9276
29.1417
526.272
-13.8065
8.98251
-12.4173
22.2386
-26.8179
10.6244
41.7717
45.0185
258.494
61.356
-19.2822
-0.88942
92.7904
44.7165
9.91357
65.5124
197.807
19.3465
86.5765
22.6846
-21.1763
22.4591
-0.0612383
-16.3641
-22.1438
18.4247
19.4146
16.575
32.6095
57.0031
3.36876
49.3271
31.8884
11.3932
-5.9131
83.543
62.3235
151.125
23.4445
55.8959
32.8596
-17.2188
6.4313
115.078
7.43635
-2.08972
21.4686
36.332
-55.2673
18.9983
17.1124
-44.2067
408.558
18.3948
436.579
50.6645
7.24869
253.939
34.9927
-25.0435
15.2516
6.69062
9.30829
36.2244
7.95437
-19.3925
169.638
-26.3663
12.2536
44.1939
5.0811
0.0599978
9.77009
39.0936
37.7791
22.8996
448.674
-2.17994
27.4651
247.472
250.904
108.595
33.601
32.4496
1010.63
25.0757
19.2515
46.6128
10.9102
28.6876
247.152
24.449
21.0197
299.064
34.2309
24.8671
25.6442
31.1771
35.4697
183.902
87.3151
36.139
-16.6712
304.792
46.9126
13.4386
50.4234
-7.87427
-9.5918
37.5692
33.0303
-20.6936
-10.6494
27.4835
19.9094
46.0259
40.3271
111.265
1.9465
28.5086
23.7355
57.0343
95.4687
34.0094
346.576
2.59511
6.81308
95.8956
274.944
24.5748
-31.9962
50.1444
19.2609
17.0457
38.2212
67.103
18.0226
1.75147
423.003
-38.615
68.6086
9.34448
4.98554
541.718
193.8
26.4197
45.4515
-4.66648
40.7537
18.539
-11.3197
-13.4609
-19.692
308.649
31.0158
35.2666
-10.0584
1.48625
430.265
247.048
-2.45503
44.3576
6.16447
178.077
-18.8676
184.998
243.087
32.8438
-14.0314
510.822
153.492
37.2202
216.061
91.7493
46.0078
15.5984
28.4805
-24.9244
76.807
-5.27721
23.1627
16.575
158.203
7.1169
362.296
-16.8373
73.2374
25.946
41.4731
15.4719
55.5474
98.4072
102.748
71.0716
8.4967
24.0107
-2.62423
36.4164
35.0662
-16.8066
49.1255
747.491
28.4087
47.2625
121.126
28.8831
12.8126
31.2132
-1.77886
-3.9688
159.172
28.0098
41.8199
193.534
115.031
6.13306
48.4869
-25.9144
-2.20827
68.043
121.589
13.2046
122.219
70.4275
30.4827
90.4594
31.2664
198.556
-22.8517
-5.75977
43.3473
194.137
19.2724
14.3658
-9.17494
10.5637
13.1794
-18.4205
-0.176354
50.2218
32.4921
-0.221471
48.8136
3.04521
-13.1973
6.21716
29.2797
16.0408
-23.6768
-10.2727
-18.0451
37.5538
21.0124
295.475
103.886
19.0169
-7.62214
-1.15302
180.388
214.834
-19.8505
-9.05214
-2.41748
18.9526
9.23327
114.838
0.237179
103.253
111.31
395.065
-16.7279
10.5263
-7.30346
-4.47519
-9.39838
12.5823
-31.1188
58.693
6.76445
-0.0258496
346.066
5.73463
-4.85148
-3.27419
55.3036
1.39834
267.79
474.063
-5.9646
17.7893
194.331
68.4971
14.6518
16.1786
-13.5063
62.9477
40.0565
59.7199
1.54493
29.4041
33.1132
-5.07992
5.66308
29.8581
3.25993
8.83622
23.8213
-14.0079
104.035
34.8095
3.56704
1094.19
11.7876
35.5273
27.2671
39.9612
90.3247
26.4328
-41.791
39.2942
-1.37156
58.441
99.0096
36.2812
3.45658
11.9947
27.018
138.302
8.0976
18.77
-5.47339
-7.25264
189.76
130.51
15.9482
61.5181
-18.8836
83.4594
-15.3447
25.4868
-4.8131
364.329
18.6807
-17.0823
4.60205
17.5913
14.0732
48.9834
112.69
54.4308
42.6438
-6.72538
0.0111396
155.202
11.1659
322.404
211.522
308.287
-7.73118
44.363
1.19345
5.88125
19.8091
31.7971
54.9651
21.0728
-2.52587
-12.1459
-8.36117
39.3511
121.838
77.1301
29.3969
41.0676
-15.0773
43.2081
1.74828
409.725
176.919
60.9994
20.3267
5.52686
38.0305
29.866
95.157
220.707
55.4777
47.7643
31.0318
212.303
-19.5107
26.8291
44.5996
12.5289
27.5438
334.119
32.8987
4.24924
24.7536
65.0994
216.958
43.4616
332.69
72.8831
39.4948
43.1946
42.5106
26.7655
53.976
26.4616
11.4364
254.701
318.821
5.22998
185.318
39.4473
31.2702
224.236
21.7052
18.8007
55.9602
24.6606
21.0255
59.2818
90.7273
-30.2909
-10.0163
299.946
618.221
27.9872
59.8689
61.712
-1.36932
4.46095
120.451
12.8796
65.9148
-7.83047
-18.164
27.886
154.078
70.4275
47.3493
2.3783
316.124
-23.1708
13.0236
67.1035
22.3512
-1.63029
27.345
109.228
3.94352
55.5413
3.57178
559.105
-7.71774
157.509
31.1562
22.41
34.3282
79.9574
42.3982
98.4997
0.686043
310.193
13.814
507.944
285.256
53.7206
250.063
48.6171
50.876
42.9776
-3.27022
175.479
12.0086
22.807
5.07879
48.9376
37.3443
726.682
58.6163
9.60751
2.05313
38.2212
25.8736
-11.1057
366.599
412.487
59.8475
-15.7196
73.0605
188.004
91.0974
86.1812
8.73368
228.748
10.1411
54.5307
26.7109
23.4445
428.685
183.457
22.4135
-9.71273
6.54493
-24.935
53.5046
39.0147
1.18602
316.329
44.207
55.049
44.7274
12.7893
269.285
66.8464
26.7792
18.7815
95.4504
18.2065
-4.28972
34.7178
184.62
117.885
63.4572
18.6607
542.635
6.22806
-1.50457
3.18655
84.3033
6.12471
-3.40315
48.4098
369.865
-0.291552
296.853
6.40328
177.657
34.3345
41.2588
32.0079
57.8051
33.9768
156.632
242.845
21.9477
78.7708
6.02196
22.227
15.2903
41.6403
25.5486
-6.72411
31.5533
-36.2532
95.3567
7.37248
48.5935
49.3162
36.112
-33.0204
17.3775
120.263
1.53986
28.6876
191.241
95.9823
4.83514
26.7346
-25.7327
-0.592696
-32.5411
28.0161
123.325
-45.1152
-14.7488
-6.38818
30.5168
-19.4213
170.601
350.072
13.7514
-2.09554
9.45825
3.66931
92.4242
23.7354
34.9019
162.218
-6.81022
-3.05258
-7.42383
41.6271
29.3577
1.76542
50.876
48.5998
-12.3974
238.484
66.7832
40.1196
-14.6743
-30.5285
11.0876
15.2044
-17.0037
22.0334
34.2534
114.555
-16.6875
60.71
-12.9798
8.65225
11.4372
-38.2084
164.382
109.436
73.6856
4.89039
461.133
6.39292
24.5456
26.7109
21.5704
207.546
181.583
-16.9419
44.6352
-21.5661
-4.32032
98.4821
25.8962
16.1786
12.7306
6.32332
70.9643
-7.82541
19.9947
2.41634
35.4803
657.309
16.3325
-36.1488
2.85871
55.3091
457.091
-6.95302
178.642
397.672
24.5587
-41.791
20.585
-1.9353
-18.2382
5.96718
-2.19
49.3996
12.8269
311.845
4.52921
5.24283
9.97166
224.917
-11.0956
-28.4019
-24.1192
47.9358
-14.5132
21.8142
-23.4071
55.8959
11.1015
-22.841
32.983
51.4089
51.3597
44.9177
-7.71192
25.2168
40.0801
160.25
1938.04
20.8606
-20.5318
33.2735
-12.3476
18.7518
3.40232
3.66961
284.676
7.561
10.9968
32.7989
1.63915
-21.2953
4.00718
231.579
14.9305
51.217
-18.2826
-15.1219
-6.4871
524.762
15.2859
12.9566
228.551
22.5934
7.37048
36.7854
68.2233
22.2008
67.371
49.2749
14.8735
57.6756
22.0563
109.118
115.448
77.7494
40.4022
41.7625
1.104
-20.0226
95.1994
-19.3303
21.9216
24.8978
-19.5751
-3.28086
11.7455
7.41706
58.4868
54.8428
-9.80387
105.455
294.586
25.3431
7.62164
36.8884
-19.3568
425.942
36.6977
27.5699
236.532
20.3529
34.0309
-1.46327
8.68198
263.141
-26.5428
138.035
-46.7564
-41.4501
39.2316
-28.2122
59.8379
17.457
144.808
9.88119
40.9906
7.81878
12.7843
11.821
11.0194
9.45649
11.6493
173.501
-12.6208
339.71
-9.96303
398.494
5.52734
-13.4813
-50.7374
-35.3635
25.4709
-3.21635
645.926
-61.6488
-6.30288
56.2829
194.727
7.11826
23.1218
-3.9696
128.608
198.572
-10.6494
-9.9978
49.8944
44.1518
116.878
-8.3986
-14.297
-22.4164
21.8614
20.5061
176.438
6.10011
87.3979
13.8827
13.4367
66.923
67.3096
67.6783
5.48514
20.1594
120.46
-7.25909
241.391
-46.713
-4.46621
-1.68126
1.75147
-30.7121
-39.3834
74.4265
101.94
24.9599
179.179
26.3494
-4.85148
286.915
-5.14826
77.7924
12.6427
86.0054
14.9172
363.226
-19.692
-4.32032
27.2676
20.274
-32.5472
8.59975
8.19739
67.2162
10.9153
-2.45503
417.297
13.6607
20.4878
29.4969
-2.41565
2.85871
45.9388
-4.54591
226.581
291.023
51.63
120.546
49.0952
54.5438
-28.6726
509.716
93.6421
-27.6085
19.0856
42.7876
-8.69642
42.812
21.3651
86.9881
-2.25343
424.14
-11.2151
27.3274
5.0811
-33.6732
-9.07257
2.28487
18.0523
19.5128
447.596
-32.5051
-5.52699
39.1347
33.6094
18.6395
52.3417
9.87507
-4.90938
-10.7335
33.4944
516.908
49.3024
1.64907
193.115
54.7529
49.8127
126.06
30.4893
205.555
-21.2967
153.579
38.9925
63.5807
65.8361
49.2575
57.4693
358.142
76.156
245.564
15.3127
26.0606
44.5996
23.1218
37.2599
33.8211
-21.3176
50.521
4.34309
136.179
3.04279
-19.643
-3.05258
674.736
210.293
-2.50142
43.9158
75.2389
125.437
-19.8937
-59.4922
33.05
358.711
-44.6594
-34.2766
57.9393
564.306
42.9665
23.9075
54.8682
-52.2367
-7.3172
-8.63042
342.591
-3.60944
465.924
-22.296
5.4996
-25.0899
59.9421
25.7008
30.7254
4.34513
128.579
-16.8924
55.5853
31.9716
-12.3477
65.7751
72.1702
-6.09792
61.6425
48.6504
175.82
0.922728
-30.5572
154.704
12.4304
-0.387819
-8.26684
106.572
192.7
44.3966
5.0022
112.986
50.6407
5.49524
16.3325
-8.03785
105.932
-14.0314
-2.67184
14.8114
24.9061
-28.1909
190.311
8.10212
390.175
13.3143
-19.3022
-11.2741
58.0348
-14.49
11.5894
18.4247
116.866
29.6935
40.1057
14.6132
131.786
-13.0892
18.8895
10.9535
-6.41215
33.0586
105.903
280.784
-2.01697
51.6002
-11.5966
124.812
21.4238
49.4856
344.768
-20.8304
0.724715
17.957
158.755
-1.81407
60.3699
164.656
5.91995
15.4033
16.1782
64.4904
-5.92807
91.1833
470.486
106.601
5.49841
-9.47152
54.2157
21.2052
73.5933
-3.03532
26.7478
55.9831
0.32252
22.1546
-1.29742
-15.2175
324.3
21.7017
-29.4808
27.5183
-11.9264
1.77921
5.48463
99.5693
14.2265
34.265
18.1139
193.224
42.4228
24.4238
-12.7983
-3.92449
-15.214
15.0805
4.91928
136.728
152.394
44.2722
21.3008
-11.172
28.9233
65.4837
41.5057
127.311
-8.64929
28.5889
31.1759
-6.73203
188.737
44.8208
20.8266
42.9665
235.677
204.793
7.73344
18.9197
10.1102
140.192
12.4004
-17.5937
61.8161
36.9452
-10.504
19.3377
16.1348
5.59635
1088.2
30.0975
0.770722
1385.12
0.473942
30.9408
65.1166
250.923
455.323
48.3833
-23.4401
231.812
314
1167.2
134.245
-23.2594
87.8309
87.752
1.2931
-28.731
-3.20586
11.2853
33.245
12.5843
-24.9044
15.9772
-2.78696
433.986
35.4262
25.9759
21.158
95.4974
319.621
-14.3867
30.3546
15.1884
16.305
31.8294
136.746
244.131
24.7078
69.0245
34.4071
31.5676
214.394
184.44
-2.25343
45.5789
161.199
438.68
14.7016
-7.25264
-6.41215
157.901
-2.54862
169.622
9.04424
-26.3798
258.269
70.4644
13.9276
23.2487
-7.55618
34.5871
8.22098
34.6879
24.6205
63.8011
-0.459726
42.0003
232.038
339.127
-13.3008
45.0423
1.62649
79.6505
91.5943
72.474
6.81565
-7.55831
17.4838
-16.4085
-26.8887
21.5872
27.9816
49.7349
146.173
11.268
4.04155
6.19052
6.90813
29.8232
63.5925
10.5484
-14.2356
269.021
12.8305
37.386
-3.19899
12.9994
37.0609
43.5252
47.9814
53.3865
-10.7113
-28.8811
0.592173
7.11826
-13.7081
-0.567145
-16.3317
-12.0789
14.9133
-8.97961
359.328
-23.8553
11.6025
508.852
361.489
0.139436
90.0805
120.031
57.5032
-32.4752
-1.34554
44.6057
163.268
-20.4227
9.19862
20.8446
320.073
277.147
22.5807
38.7665
27.4593
207.014
21.5061
-9.3525
3.707
49.4762
34.8236
68.7993
-7.43627
-1.4743
-2.13586
0.297756
17.2774
46.1633
62.6163
-56.5279
-10.0163
430.815
-3.87192
-15.0937
91.6971
32.4496
13.6232
-6.78345
69.1016
43.426
202.065
11.821
286.507
13.5234
29.198
6.11989
-16.3624
59.3774
12.4364
14.8977
-5.98507
221.384
218.5
31.2324
41.4248
269.185
39.6755
11.068
1.49606
30.618
31.6377
71.3024
467.814
24.284
0.594961
72.4611
63.0129
334.632
40.0414
604.145
264.316
2.2717
154.92
55.1602
46.743
896.08
981.885
21.3358
-7.01836
113.635
34.4974
-0.543413
35.4505
168.878
7.3592
10.789
13.6387
127.674
5.80126
34.4731
12.7551
-12.9798
19.8966
32.0519
202.277
-26.265
57.5599
47.4486
-0.0258496
27.4743
13.2309
13.8892
0.182765
36.0812
115.274
8.89461
46.65
-9.44563
39.013
-10.3217
14.4203
42.2602
7.15557
6.80822
-4.13595
141.658
637.884
155.297
10.6634
12.4985
6.16447
44.8506
192.541
-8.03038
-17.4082
14.1031
36.5684
6.69849
7.23519
19.2839
87.2373
-8.76447
24.7324
219.462
-11.806
58.0664
9.30909
37.8263
118.74
5.33065
73.8389
36.3883
1.4947
27.5699
219.326
60.3699
236.543
23.6745
32.6313
7.19039
48.0798
26.3321
-2.09473
207.898
-26.3381
168.534
103.664
64.223
4.46095
-36.9705
22.25
-33.4107
104.614
178.613
1.64907
30.39
31.0721
-6.99857
32.3634
66.8737
6.81424
52.379
16.5037
99.1879
612.054
67.9982
19.988
26.4323
79.9042
15.0535
-31.539
25.8589
75.5956
-13.3399
-1.78615
-11.9473
3.66931
-1.27911
-21.2422
21.7835
25.4112
-4.93616
413.266
2.56961
-20.5423
144.701
42.4762
-1.06177
16.7579
11.5206
82.333
-27.3899
285.336
23.6797
161.934
2.19226
149.382
833.803
0.211911
16.7295
11.7647
15.2297
11.4235
40.0953
14.6292
24.5015
25.5188
416.235
33.6106
-6.34926
-15.0206
106.286
240.621
45.5746
31.1273
106.796
8.73368
9.48276
-21.7181
-3.56537
-8.89639
5.14648
1504.67
618.367
1.53166
325.136
-26.8091
12.2751
16.5259
6.80822
63.3304
81.6883
17.5677
27.8608
-15.3217
-0.620002
84.3739
20.4878
44.4894
214.983
-8.03785
6.60684
29.0722
91.0315
86.026
9.10926
-1.33083
-7.5762
205.303
11.8503
43.473
50.7956
201.838
275.458
35.546
-16.3641
17.2116
80.2689
13.7924
1.58251
21.3651
12.0255
18.3613
75.564
65.6216
69.4893
-15.2834
92.9134
34.2125
-6.29675
-0.918352
269.539
-41.3724
30.9855
-54.7001
-19.8056
-0.0599161
57.0759
4.47285
10.325
18.9983
39.6012
-31.7762
233.799
98.2223
-20.6036
-4.09395
-43.182
252.817
-13.0537
35.3597
49.6655
8.75574
-38.1619
-25.9779
-36.4129
-31.401
304.821
-17.7681
344.699
-10.2352
-16.8709
226.786
116.486
-38.7871
6.90813
20.7193
5.49641
14.2966
-8.61342
60.9994
-13.2138
17.4157
-7.61533
106.401
1064.04
81.0066
19.6533
30.5181
-40.1255
235.349
20.0736
-18.6807
50.9995
-20.8765
-5.32444
90.366
29.2967
2.64622
5.31633
-38.1273
271.835
-13.3391
11.1206
39.9458
22.9935
2.58688
13.6293
67.2275
34.0557
44.6434
17.4432
16.6416
11.3306
144.708
46.0646
251.623
-31.3549
-21.2967
1.77921
-34.0961
-18.8782
3.99191
700.135
28.6428
21.8621
286.051
24.4238
2.1942
101.023
181.406
-9.5918
33.8211
12.4155
-16.9454
411.667
248.545
164.092
-8.68429
-42.1318
-3.05258
129.383
-5.22456
3.12078
221.952
20.5061
9.64656
-15.1184
115.039
-7.01836
74.2795
70.1047
-10.9262
-36.1507
89.7984
-7.28435
20.4777
23.9075
17.3869
256.984
67.6454
429.901
190.791
36.7632
-9.17753
3.62553
-10.0974
-33.7612
44.4415
4.4885
326.685
42.3717
6.85961
35.7197
8.26699
19.6964
57.6203
22.2871
18.6654
57.7536
29.0337
-30.5572
21.6454
33.3925
31.1711
10.8566
44.7274
-22.8179
20.0338
206.188
-0.126956
27.6228
-26.771
-8.03785
81.5695
53.435
643.881
37.3002
9.29039
25.3931
-12.5126
37.8508
148.247
18.711
147.99
-25.7344
3.4322
-8.69642
10.9528
11.9947
19.5217
253.6
-3.71882
35.7561
22.7324
427.766
6.82171
60.9258
-15.3186
-7.63917
17.867
-20.9669
21.7052
6.95517
166.852
86.6068
100.938
124.099
512.806
19.5128
-2.17994
164.272
-9.27513
-13.3391
18.6395
48.5935
30.4898
15.7053
129.821
29.7462
-6.91961
39.1304
397.388
6.02715
16.0795
1179.29
76.244
-2.55609
7.40141
-2.23694
-3.8857
11.4882
-13.8844
88.6129
18.1139
15.1879
10.5637
13.1794
654.369
419.614
-2.25208
-4.98922
35.3858
73.1765
-8.19919
26.1581
-16.2716
1.24659
38.65
31.0333
4.43418
-19.643
-3.05258
-16.7942
13.5161
244.875
6.4345
-3.85678
11.5206
20.4888
2.59511
-10.7665
78.0276
15.7568
39.6736
-34.2766
46.6949
101.411
27.9739
30.5053
54.5851
9.54939
19.4806
-9.73368
-9.23164
6.77818
579.279
738.259
-4.47519
550.947
186.87
124.429
146.774
47.9939
43.0777
-30.6217
24.4753
8.26699
17.0494
7.97021
27.1926
27.6353
95.3757
40.2781
-41.8016
137.838
115.851
-2.56211
35.2194
404.028
163.745
5.37203
29.6559
12.5375
21.8688
213.684
22.3618
18.2525
177.502
63.1767
-6.53509
10.4466
-5.80329
20.3537
287.275
342.874
16.0227
23.0947
288.976
41.4253
647.865
50.5701
26.1757
54.8504
470.736
-9.68626
291.154
147.76
-10.4941
27.018
269.486
-22.4595
22.6376
-0.290902
2.11769
263.453
-50.1205
-21.2893
-35.9333
-41.3724
83.4594
-7.84843
398.426
43.9126
137.567
455.338
-7.71192
13.9724
90.6799
364.524
-18.483
24.4457
-24.8226
-16.0957
-5.61106
-0.345813
33.6547
33.5508
37.5461
18.4931
14.0582
-35.8422
14.3779
-25.0435
5.88125
27.3053
249.189
309.838
555.182
8.71852
-6.52374
3.61872
25.372
123.684
1.89769
408.84
34.3015
21.9007
5.4603
-20.6995
18.8452
89.8294
122.992
-19.8578
200.43
13.6676
783.241
53.9154
418.338
1.12978
19.6533
643.338
-3.15596
38.9774
102.484
27.3274
27.5699
5.6822
26.6367
3.48634
52.7716
-12.7077
12.4301
576.11
110.264
-19.3866
1.96927
-26.4576
110.446
11.1432
22.3566
49.3162
30.4898
707.236
-31.3483
-24.0403
16.5324
126.139
3.52314
217.478
62.2491
-10.7467
118.57
14.3998
-56.904
-3.84299
235.769
410.664
-13.8844
58.6278
42.4768
9.56572
39.4163
189.601
-5.79855
11.8774
-18.9621
22.5767
68.6375
43.0247
373.534
-19.3681
212.938
25.4112
-21.8027
2.84579
125.635
13.5161
51.8465
19.553
72.9799
20.891
58.8171
234.736
124.879
6.38643
2.19226
-4.29154
20.4579
322.551
-33.8703
44.5222
24.8831
-26.0579
287.472
-15.3559
-46.713
55.5039
-16.6738
37.3587
-31.8872
29.4489
17.4636
74.2308
337.306
-11.8811
43.216
88.8518
18.9234
4.22207
15.9482
-36.083
127.235
16.5242
-19.692
-17.4388
700.56
291.666
1.48625
44.207
-13.3686
-30.3142
-13.7385
-3.20586
33.6062
16.3784
-13.6526
-11.786
29.0956
-0.912896
12.3207
22.3077
4.29137
-23.757
189.65
28.3068
-38.0429
43.0738
110.509
184.161
15.3375
27.7951
-14.3186
102.782
-1.12372
10.1514
27.7316
-28.0817
26.3857
50.3089
18.9843
10.4544
2.35339
21.8142
-6.54055
-7.82235
-9.51323
40.3558
-20.9669
31.109
-2.93903
250.011
258.561
-11.4601
6.47612
25.0876
-6.54156
3.99398
16.9495
-7.95599
-14.2216
196.788
5.27639
-9.44885
63.5359
18.4931
81.5246
-37.7162
441.665
-2.55468
637.442
-27.0426
-1.93611
34.3504
-8.91223
33.0814
-6.52374
-3.87754
38.4905
84.3286
-1.85044
7.78968
0.568325
-13.9021
308.68
16.9266
110.97
18.4789
103.371
41.6403
59.2818
34.5053
-0.305872
-17.5125
82.5541
-11.3682
-0.101187
155.415
94.2937
157.926
-16.1538
-24.0403
33.399
232.961
-5.84719
13.2046
13.5234
12.3314
2.37176
25.6442
130.503
191.06
185.17
179.773
15.5243
18.1139
-65.3969
7.55721
20.9349
44.8012
1.49606
28.744
-2.09554
103.162
-23.1917
11.1656
-16.2716
51.8464
44.2722
92.8775
-46.1656
-47.754
185.605
-12.7208
34.9799
250.063
93.5947
19.0169
-4.90115
-3.27022
25.5537
19.5049
17.1848
-11.7878
91.6724
-14.7806
-3.8852
-6.07755
41.7497
-27.8738
-20.4357
118.806
57.7327
228.775
79.8668
322.532
-2.60112
18.2045
-1.1337
16.8407
10.6077
80.6973
86.9778
33.916
-16.3927
55.3036
370.863
-33.8085
7.15386
-29.0623
-43.6757
21.6454
-4.08882
-0.387819
76.0661
25.064
1384.68
-2.20321
237.425
-36.2273
0.542276
16.9075
1.74711
121.326
-17.4007
70.3251
-14.0314
12.3207
57.915
515.911
252.919
16.0227
51.2056
67.8359
39.5512
70.6529
9.34065
26.1757
-12.616
26.5819
7.18034
12.8269
-2.96705
20.2354
50.7486
-39.6463
0.243626
293.438
-23.8835
-4.42268
20.2886
85.3334
543.127
-2.62423
0.8091
190.041
24.1472
21.4686
30.7098
97.6973
-14.9096
52.0141
-18.7295
-4.09395
-1.95258
-15.7762
-26.1769
110.97
12.8567
49.0235
22.8996
537.169
0.77215
3.44226
4.97627
-22.3936
-18.9613
-13.2422
-31.9603
9.23816
-29.4803
-14.2797
343.652
-0.614513
64.3211
5.26182
45.6896
96.6006
48.1936
103.224
-19.1735
11.5887
251.38
-8.52815
11.8186
248.176
61.1509
13.2895
323.808
206.458
47.108
49.7237
8.75343
25.1235
131.744
57.792
-12.4029
1.02495
7.73037
171.398
256.405
161.479
37.713
3.49714
18.7754
11.0029
2.88353
38.816
54.6576
52.3491
42.0578
40.5687
8.30742
12.9025
8.91121
-15.1653
-7.10264
-2.94816
-23.1886
37.2842
555.297
10.4461
60.1891
16.1224
74.84
-48.7538
3.21202
85.0733
25.5051
-2.51072
264.356
-1.10334
-11.0616
9.84427
660.627
-0.475723
39.1537
-16.9419
456.93
14.0412
299.278
4.77885
35.2666
117.378
10.8566
50.3496
-5.95134
6.9153
14.3725
13.6607
103.115
59.8432
51.9856
3.21402
-43.6451
72.1992
17.8278
19.8169
27.9299
29.724
47.3949
-0.0799394
68.4966
24.9687
88.4506
-15.5541
7.46658
16.8054
189.783
19.0856
136.491
30.659
108.404
25.1132
17.6477
198.272
296.704
18.77
515.517
-12.8748
21.6988
17.3459
4.94765
75.9184
-13.4446
108.553
6.62264
-13.4706
10.4942
13.9276
17.6265
13.0585
24.1472
28.8357
-2.79343
37.739
15.2384
-28.0281
443.694
19.5115
-20.6036
14.6467
-5.70072
181.602
18.8054
44.73
29.0507
267.757
23.7483
-22.2297
14.1869
88.0191
111.187
38.5718
37.5413
125.962
175.9
20.9125
-3.33733
319.777
4.52028
104.642
-25.0088
148.146
48.6019
-0.101187
41.0973
58.6865
22.9935
0.712817
4.25899
22.25
-7.17374
192.695
21.1914
-2.09906
260.581
21.0197
27.3239
-29.4808
8.68831
-39.493
155.791
312.203
309.753
70.5878
226.957
31.1784
16.9275
3.57178
16.4886
118.699
50.3783
60.058
-21.3176
116.113
-1.27911
78.0833
122.983
1.04829
8.18231
-2.7764
-13.046
10.617
-10.4321
29.8764
47.1279
1163.67
-19.8937
41.7074
8.68715
43.8678
-18.4225
-0.543413
37.3245
110.782
7.3592
307.867
-18.5035
60.71
52.1105
-29.8464
33.0151
159.488
132.936
1.14701
138.653
364.907
54.9449
18.0088
587.82
39.4678
21.3855
-29.8023
111.526
119.465
63.5166
73.0133
33.3908
-19.692
-4.32032
44.1342
67.1257
128.623
23.975
57.3255
38.1824
27.8608
-36.1882
19.9947
306.015
52.5147
33.6062
48.2375
8.83622
-13.66
2.85871
-21.5276
79.7871
11.0633
61.5831
-8.82709
91.7493
2.90428
-1.26821
84.7025
-15.5541
35.546
536.485
135.278
31.5432
10.0442
-20.9063
21.3651
75.7437
41.8308
-9.34102
61.993
25.946
101.443
-8.28622
58.5754
8.69578
-0.918352
18.4146
16.7237
-43.4557
-10.4353
86.1471
-5.83786
139.535
113.169
117.147
37.739
84.5788
129.393
299.391
407.443
-11.2333
-15.3383
-30.0636
10.4608
25.6958
226.822
2.27383
320.204
4.04589
-14.5817
32.6313
-11.5503
235.486
60.0653
18.52
-7.62005
18.6395
-0.132171
4.25288
304.312
523.375
37.2425
-9.04781
20.2805
32.4358
44.7526
0.0861573
24.7678
-4.53519
56.7262
117.473
477.205
9.27548
-17.2295
-17.0042
37.7251
19.8487
124.22
40.6027
-2.55475
830.272
-5.30206
12.9421
679.908
868.326
-33.9547
9.45825
3.04521
93.6245
21.8613
79.8795
44.1518
-1.18802
-2.7764
6.31775
99.7231
17.6789
58.3723
1.74819
0.721044
202.877
63.0351
-27.7928
-56.7654
31.7023
9.58224
284.721
12.6631
38.0016
-14.7554
-29.806
-21.7489
443.79
-11.1057
51.7558
-16.6738
207.899
-19.4677
11.2164
775.327
154.414
38.0783
-19.4725
-26.2628
-23.1254
54.4603
2.64479
17.0494
-7.02232
759.953
12.6427
136.605
5.5469
54.0055
325.136
593.507
124.719
762.404
-0.387819
126.666
55.049
3.49796
157.092
83.752
5.0022
247.919
61.8851
71.0876
44.4894
-0.534114
-19.2822
60.9548
-10.2832
289.682
42.9224
20.3537
-6.95302
176.082
368.347
-23.757
26.6064
15.1884
50.0382
3.71845
29.9238
5.96718
69.0245
21.7052
72.5475
-46.7917
99.7253
202.137
9.66809
34.144
111.756
25.135
-2.17994
617.796
5.7174
14.7719
258.497
43.0023
12.9863
51.1902
100.038
-5.11134
234.019
-7.17374
69.0062
41.8061
69.1154
374.899
36.0122
92.9163
-8.87264
56.7262
1.28137
248.569
7.40141
61.4813
11.1068
32.1029
9.56572
78.0301
45.0385
-7.17613
-5.79855
10.8664
24.9958
-15.214
26.3248
27.4081
24.284
6.21716
63.0908
74.2573
454.572
43.7896
-21.5171
214.339
116.59
4.99484
120.753
18.632
15.2688
134.807
38.2024
30.463
31.1759
21.379
470.709
48.1823
61.6874
41.4414
1.737
44.5222
51.12
-12.8813
86.3861
4.48804
48.3624
-3.60944
38.6373
95.7702
7.37367
-10.0974
50.0637
499.242
21.2117
151.068
-22.5146
968.256
386.17
28.8817
0.182765
107.296
27.9093
502.174
-0.342402
471.313
184.689
284.517
14.3045
1.48625
23.5923
36.3084
217.141
1.54493
14.3725
49.268
28.1519
7.36931
168.178
5.08808
6.60684
2.83524
34.8095
24.1818
1127.93
339.749
7.41633
14.1487
-3.14227
43.2994
-28.6726
249.221
3.68689
47.3542
2.21905
419.475
219.94
27.8194
137.557
128.218
977.883
60.5714
17.0154
25.946
47.0953
119.15
84.8123
53.6734
30.9408
9.04424
14.8496
17.867
53.9958
40.4793
109.505
78.6509
24.1472
41.9542
752.455
35.8531
3.83101
625.478
8.26715
219.277
31.5133
86.1285
678.23
26.3017
115.945
145.243
44.363
-10.0509
17.935
28.049
446.645
217.85
19.9629
38.4538
423.41
-34.5981
125.586
39.6488
-23.7945
21.9007
16.7047
14.9077
30.0896
46.068
449.235
3.80813
259.021
22.227
52.7716
39.7662
29.2967
23.2609
312.663
93.0574
18.8359
11.0237
42.9797
-20.7159
61.712
19.3311
28.6157
71.7254
115.953
-46.5291
13.6951
14.7675
95.6635
-10.8394
152.886
6.11989
6.12643
25.6442
-20.9776
-37.6189
-1.63029
8.60435
311.627
25.5562
37.5423
1257.82
71.0382
39.9884
16.6451
67.5543
-15.6955
76.7579
-6.9013
106.194
87.3758
46.0259
-19.643
212.465
149.998
6.01984
-4.37549
-19.8024
39.2467
17.1428
41.1036
53.1949
-44.4997
87.3979
-12.3542
-22.1706
-24.9063
-7.65306
7.70818
11.1073
29.5297
118.806
37.118
-14.8538
10.5263
-14.7997
93.5807
-28.838
11.2164
12.5823
10.1107
75.5596
40.4976
-15.6292
10.1411
28.2938
37.9553
-32.7775
51.9981
-11.3197
211.427
-4.69947
-21.1869
218.422
31.5184
205.459
-19.1285
-12.015
17.5677
82.2087
33.404
-6.20316
-17.4866
23.0311
45.0185
63.5913
36.9931
40.6879
79.6719
23.5651
224.707
5.36113
-5.07896
29.1412
116.798
500.745
423.735
-38.0429
71.1848
129.249
24.7078
-18.0668
25.9454
165.668
47.6327
-9.7497
24.9642
22.5181
138.83
-4.03903
185.776
-4.53809
36.0866
49.9252
160.251
35.2812
-11.3873
23.4892
2.99797
62.6041
18.6807
-18.9563
45.8315
210.62
621.271
644.936
5.86805
11.3273
-2.97725
67.4775
22.143
22.4103
16.6842
-24.2981
247.129
-0.234917
94.9628
-40.036
208.28
23.5572
7.43422
15.6097
-14.5344
31.7297
21.6239
106.817
64.0117
59.382
144.141
61.9488
-16.9924
34.9113
214.4
27.2662
25.9489
-0.0953345
12.698
7.06379
11.6661
21.7445
77.7494
-16.3335
259.725
374.03
-16.8066
19.1404
-4.00993
4.04589
37.8921
8.68198
85.1051
-17.1725
-0.645929
16.9618
-9.59099
37.3575
48.5935
315.434
6.12694
-1.16125
-20.1039
24.124
4.07065
26.8136
14.7675
28.1971
79.7978
21.1124
6.90357
-11.9264
112.349
24.6066
237.24
17.3984
138.876
-0.680683
86.5272
689.48
10.8664
319.224
-11.4659
39.4433
-21.3176
37.4025
2.46903
124.857
36.6555
-12.4324
-30.8874
-3.05258
208.094
-27.7134
23.3011
331.601
148.327
33.6073
133.78
15.4704
34.9241
8.2605
18.1972
-5.77899
67.6783
80.4478
61.3888
30.5053
-16.6294
17.0457
23.2287
0.138688
42.3854
142.622
400.928
49.8727
191.127
35.0711
-4.88183
17.4636
6.76445
382.284
-17.5033
46.9641
-16.0959
11.4272
-5.14826
478.843
70.7388
24.1612
22.4135
29.6427
-9.94252
62.8749
27.7703
34.9192
2.97756
154.375
292.104
-34.0623
128.73
44.3576
47.3939
727.179
67.3394
38.8672
50.0657
135.917
48.5446
14.7315
8.03951
3.66819
34.7634
-8.76447
-11.806
63.6886
341.019
36.1098
15.3375
3.4322
6.29611
35.3157
-6.74592
-21.7077
444.755
-24.3336
-2.16497
-14.7489
-21.4047
-1.39474
64.9178
0.955714
323.887
50.4569
134.059
44.6254
-13.8686
25.172
34.4931
-20.6746
-2.08972
17.8213
24.6205
234.504
4.83856
23.8218
-3.34837
-10.9466
30.3959
100.511
38.2535
104.642
8.7244
7.59147
352.915
30.4898
47.5645
503.885
-9.04781
27.7768
21.1914
54.1229
69.4266
15.3975
81.6719
4.24582
223.518
50.0071
4.94018
28.0161
53.985
-13.256
18.9844
29.2191
38.0131
16.2399
252.318
30.046
-1.55393
110.394
29.607
17.4996
636.961
618.53
467.814
3.66931
53.0688
4.99473
345.876
71.9006
235.23
-1.17852
530.433
28.5086
57.0343
24.2542
47.1279
294.103
171.261
19.2186
18.0575
-1.10983
-5.304
1725.86
47.0636
12.9814
44.5222
38.0016
13.3556
18.9197
4.48804
74.5993
11.3831
-0.718082
27.9884
46.1246
3.72009
51.9377
-3.00776
249.848
34.8754
-3.77398
-45.6142
30.0975
113.215
7.67903
30.459
-14.0368
25.7612
29.7834
-33.8085
1.53166
19.6634
38.7832
12.2751
23.6748
-13.5063
259.322
50.3496
-19.0698
27.53
18.1207
109.238
35.6481
59.8432
50.0657
-21.1563
25.3475
57.1832
2.95035
12.9374
7.23519
38.0246
378.481
46.0078
-12.5126
28.4805
215.488
121.753
-8.86782
19.0856
-28.4269
158.095
22.1972
45.7279
580.581
234.86
112.593
185.242
123.932
-12.0344
94.1826
49.9252
15.9482
24.0368
1178.64
23.4892
33.381
19.8646
75.7717
79.4707
41.1695
174.072
100.179
339.931
34.6879
5.87986
5.86805
-16.7837
8.9106
581.731
-28.0999
89.6094
-28.1895
16.9313
10.9968
49.6655
78.4759
295.488
71.4736
21.6831
-7.55831
257.364
626.396
36.8295
38.4538
-0.129408
-15.8574
58.0917
67.49
7.78968
-14.4242
23.7747
12.9566
31.7743
-7.39169
652.049
33.0372
-31.1022
501.405
1.58609
54.2526
81.134
108.275
278.803
56.6437
14.2482
53.3865
315.934
89.4141
-16.8066
15.3923
76.5749
75.2604
64.904
105.72
22.1829
28.2062
-3.9688
204.149
119.839
147.919
141.145
20.3759
13.441
187.072
47.4283
7.27127
41.3156
36.0122
70.4275
47.3493
19.2449
40.6368
93.0213
26.1421
37.1185
700.763
2.11784
56.7538
59.3434
24.5582
33.0525
50.6607
909.242
12.9421
136.429
51.2328
-22.7103
73.1765
6.79334
28.0322
114.913
40.4037
-16.1806
-0.902339
13.814
166.864
69.7381
166.165
-2.93583
41.1208
30.2613
-1.99994
-29.264
24.8408
227.953
2.6383
650.619
408.003
22.332
157.633
44.8405
51.12
0.179064
-1.13416
55.8586
-14.8538
-4.46621
17.0594
577.09
35.0711
-25.4966
43.7005
18.0088
421.639
161.282
19.5114
6.09614
-2.79241
16.3909
134.731
14.9172
29.6427
64.641
-11.8166
192.185
16.1786
1.10349
-5.87237
5.29306
3.16717
11.7867
15.0334
46.7247
198.163
25.7028
-41.771
29.0956
122.775
859.399
57.915
18.4796
28.0311
19.7709
-5.01634
221.509
-17.4282
39.3257
103.012
122.317
-9.02534
202.083
146.851
605.032
251.875
113.225
16.4872
75.564
28.1403
90.104
9.07943
7.73989
36.6914
-3.26881
68.6659
117.148
52.1478
661.402
44.104
18.3885
-2.62423
47.6608
36.3672
-13.1784
23.3427
13.8432
921.121
532.492
234.341
35.1475
283.755
-5.61106
16.5208
247.298
41.0471
20.6795
20.3671
96.5171
-17.1015
10.6298
8.68972
29.2014
40.6884
-39.2954
22.8886
54.0861
268.289
4.15893
40.1275
245.197
488.485
279.015
-11.3682
-5.72339
417.785
54.9384
204.778
-3.03532
-6.98541
11.0056
161.492
9.03613
19.3173
292.44
227.167
40.4424
212.267
-25.7327
235.54
18.0586
-5.71705
-7.25249
447.136
77.3685
81.8322
45.173
61.1635
41.2904
19.0608
-5.79855
-1.24109
22.2673
9.45825
-13.8214
-7.57509
8.09122
23.7354
557.766
19.789
137.493
-25.2652
-16.7942
49.1234
19.9874
145.115
101.091
32.1354
117.383
-4.85797
152.118
316.56
41.4414
87.944
12.6631
36.1275
92.0083
6.36211
29.6217
-14.8538
379.717
-11.0516
5.4996
242.902
-24.3909
31.323
319.332
390.403
44.2458
121.788
61.2075
58.2085
4.51885
97.6342
-5.14826
51.5555
20.139
78.5091
-1.94937
250.782
32.8898
91.4885
29.297
145.407
6.32332
-15.3217
134.352
70.5945
86.2479
449.649
27.6228
68.8063
85.6655
32.8438
14.0796
374.015
91.6481
106.561
429.704
159.216
651.331
855.18
19.1102
118.262
104.386
46.822
95.5161
4.25064
47.1966
31.5432
19.4146
372.648
0.750345
103.855
730.506
203
133.088
531.944
-16.623
-21.4047
-3.26881
12.2001
29.659
-22.6317
29.1114
20.2626
494.003
8.30536
13.8784
183.443
218.246
51.5545
24.6205
15.2384
-1.79118
222.554
4.51902
253.01
31.5133
361.616
33.5508
82.5237
67.2188
45.9173
-20.8496
34.9927
-11.925
285.117
285.926
22.4268
21.2319
41.6876
205.495
27.9816
-4.61303
5.64582
-20.3213
-5.05387
29.3969
3.58623
5.72678
-16.9924
27.415
79.4677
59.1254
16.5786
132.963
66.1415
320.346
16.4462
295.67
538.279
49.8555
298.889
85.3798
111.103
19.3328
37.1033
31.2695
40.6623
19.2756
141.595
4.2154
111.071
54.2687
7.88699
67.9613
200.032
27.6775
-8.86281
13.4766
49.706
9.16487
33.8726
11.3698
90.0462
55.6291
111.828
126.091
38.9835
3.97282
15.1845
26.0652
1370.17
258.229
6.71263
608.53
-13.0585
54.7477
29.7233
282.296
60.7423
312.663
16.2207
37.5765
191.031
9.26914
173.127
-6.98541
22.25
15.315
86.7837
24.1379
13.2046
365.848
46.0646
-20.117
-6.99203
33.1405
12.4364
127.342
27.7481
17.1104
29.2191
32.3909
121.188
15.1879
14.3118
283.045
-5.30206
7.31991
73.7216
-22.7103
432.997
49.8969
73.0098
174.883
36.8538
81.7536
32.9074
-3.06209
25.3346
0.695547
1.9465
48.0984
42.0418
69.2318
22.765
16.7407
2.59511
2.35197
23.6797
28.8752
35.4505
50.8117
16.7295
3.29278
36.1275
-12.8813
50.7789
2.61397
61.4808
2.01275
156.703
-11.0516
46.7291
21.9527
96.3177
34.3302
42.3717
9.34448
3.11148
41.3419
2.64479
20.7975
-1.40012
21.5704
3.27241
9.16866
3.67283
18.3983
254.185
-6.01002
10.4738
-3.04701
35.3571
-5.95134
94.9964
29.3651
20.6556
11.1174
27.6228
79.6954
85.2941
40.4317
27.9299
10.9833
47.3949
24.2829
40.3856
-25.6311
159.665
18.9365
3.18655
29.9554
344.767
-20.1122
102.758
4.42204
72.797
-1.12372
56.8233
86.2364
121.963
95.821
1.08411
54.8272
21.8142
25.3186
46.5256
12.9756
267.118
91.4771
8.62017
57.0311
52.4139
-0.215658
45.8315
41.9542
101.457
11.4902
1006.46
113.858
-3.73699
95.2316
24.2843
54.1655
58.1608
16.619
102.139
61.2296
-26.9175
41.4885
10.4387
172.352
56.8392
396.4
318.462
25.372
311.091
9.39395
64.8087
16.9266
30.3848
76.5749
34.0309
38.667
1.56819
1.22814
13.2137
-20.8354
1.75028
273.481
36.1977
51.1045
8.20908
16.6278
-20.2922
-2.20827
447.677
41.3156
47.2566
56.7197
4.25237
31.2664
37.3865
33.3703
-18.8782
38.5894
75.4944
33.1065
9.56572
392.873
46.9126
0.320137
78.5344
85.829
236.765
20.7026
589.628
788.903
32.4541
49.9723
89.2498
76.0109
6.30824
45.9493
116.888
33.8056
210.293
413.541
45.7899
18.632
26.5132
2395.78
9.84824
-4.85797
30.3033
10.701
-18.8975
43.3154
-26.374
104.492
124.209
11.4816
7.67533
38.2212
-15.3559
-5.48351
12.4004
-14.7997
31.7365
76.1097
33.7051
848.416
-1.1337
51.1968
6.76445
101.174
14.3559
-16.0959
176.636
66.548
40.7537
31.6574
9.29503
37.1389
-24.935
31.0158
40.8888
46.1636
327.574
136.557
7.16712
5.04124
16.2466
43.6458
3.78901
14.8656
451.162
-34.2673
-15.5341
8.48091
68.4276
23.5651
24.1818
64.2615
18.6607
32.8893
17.2361
-23.0504
277.332
26.7394
2.21905
-28.4269
2.54797
-11.5359
130.061
42.0105
-15.3719
-3.71882
71.3633
-30.276
7.73989
-22.0095
4.94765
-0.918352
458.82
541.462
10.3708
-13.4706
62.6041
18.6807
20.3991
23.3427
23.2135
-6.54156
178.282
-7.41338
1.41434
-21.7179
-5.61106
24.017
22.4103
9.18796
11.3091
15.9323
-22.7237
66.8518
55.5414
-24.1038
53.5423
41.1674
73.7057
86.6651
31.2073
2.84659
7.36686
14.1276
200.521
65.6159
-2.65771
46.3106
-20.5547
22.8886
12.8567
34.144
8.68198
-1.10192
-36.2532
204.368
166.571
37.3801
26.1048
13.8313
-18.2298
104.709
-42.781
-7.83047
11.821
115.967
288.692
414.574
17.3643
11.7486
44.3849
26.1421
22.1259
76.6991
-3.50436
19.2724
299.224
-24.1675
18.5643
3.37012
32.4921
187.185
24.4508
16.7878
600.296
-6.24967
34.9019
21.663
-36.7953
58.7916
22.8864
93.5947
858.599
324.088
-7.01836
42.4203
-1.55587
184.989
537.72
49.246
50.837
2.61397
-0.363349
-7.35758
174.166
250.398
-7.52431
48.1896
-31.1188
21.2117
68.6086
33.7073
73.8593
161.352
-20.1408
190.679
24.1612
31.7838
7.15386
17.7893
-19.3128
36.638
198.31
1.18602
-9.75815
29.2145
32.5602
42.8533
-7.82541
-8.07723
78.0908
33.7741
31.7322
29.4969
23.8213
70.3251
178.997
19.8169
46.6706
11.7876
11.1645
17.8968
0.605859
772.485
30.1809
-11.806
41.1998
43.0423
281.612
-3.40315
7.18034
26.9108
-24.6544
71.9956
-9.7497
283.585
-26.2076
0.148811
269.575
26.4806
40.4395
13.5978
1545.43
122.77
7.17018
-18.8836
-0.873626
-22.841
102.323
4.55723
-3.80805
-3.96379
23.3427
126.517
-3.49047
60.216
798.435
250.022
33.7443
-26.5827
44.8991
-0.182374
16.9313
157.174
19.6804
-7.73118
76.2221
113.637
52.7329
91.7672
208.639
112.902
-30.6369
64.6908
400.921
6.63136
48.7214
46.8753
191.448
2.44239
55.6339
533.947
20.5299
-3.64355
3.62234
36.7854
-12.3616
96.6067
145.889
22.3935
270.415
3.62907
65.1719
535.55
19.8704
34.6459
2.40715
-4.5182
272.332
310.717
-13.7081
8.80319
-5.12109
43.4942
63.2254
203.84
15.3506
42.2097
42.8981
-26.0975
27.5181
41.758
33.3613
32.0838
11.4364
32.089
175.77
70.9998
365.535
89.3662
181.133
135.799
222.031
-9.3525
-1.9152
55.0984
-1.70518
24.5435
33.6861
25.2495
42.5866
382.726
16.789
44.5923
-2.4993
33.7364
-2.55357
-24.2733
168.35
34.9048
25.5297
-28.0493
72.8011
1.98006
52.1359
673.145
-12.4546
13.138
-0.503851
329.052
-7.43627
-1.4743
1028.6
32.2699
0.77215
20.3089
4.97627
176.257
-2.09473
221.016
27.9788
54.9384
9.87507
-34.8944
-20.1039
40.9906
0.32252
2.45072
106.597
5.70836
551.38
27.3239
159.8
48.133
-49.4077
-46.9465
38.9925
-3.8857
32.1029
6.73028
30.5168
31.2324
131.38
72.4079
108.757
7.8164
149.749
29.607
28.744
625.717
13.2064
19.9118
26.1581
-18.1457
-0.627473
4.91686
45.9493
-23.6673
-33.6608
21.0124
23.7355
6.4345
29.8764
17.1428
3.62225
-8.64929
643.996
15.7568
-44.6594
-9.91374
3.96004
-24.4999
18.2853
51.12
17.1038
20.7938
64.4582
20.2514
11.4372
44.855
-19.4677
-19.8744
77.4337
134.201
14.9667
-26.8736
65.7047
40.1261
223.197
37.9553
420.747
303.123
33.5315
-3.82343
192.077
33.161
162.2
475.672
145.489
413.781
2.97756
17.5677
74.6335
-24.9438
19.9947
41.2703
410.294
46.3634
3.21402
216.85
621.301
272.701
4.82442
89.7741
35.3462
13.6617
-0.0799394
923.071
86.8129
65.9618
0.195837
5.06061
50.5701
58.0348
22.9913
20.9597
59.6542
25.0368
50.3082
49.4761
49.5068
3.36876
429.762
13.1478
39.5042
24.6065
42.3136
135.412
33.0586
155.405
36.6077
417.565
1.12391
28.9201
24.3029
31.6435
64.5722
186.257
14.0732
489.389
33.979
31.942
-0.459726
311.866
-13.1073
25.8911
54.2694
13.1832
10.9968
77.7765
18.5057
33.1186
-15.6731
11.5034
653.243
-11.3064
17.4838
-3.29003
304.821
-10.2719
-27.1018
67.462
5.91561
26.8053
-16.9514
-7.39169
69.2147
139.859
-47.9688
16.0218
123.4
20.5194
51.1489
173.868
-13.5509
-52.0521
117.322
45.8903
27.2837
24.8959
-34.5033
559.064
42.7255
-11.834
-17.4337
19.2756
25.4024
0.467268
19.2418
41.1502
47.2424
-21.3984
13.1785
37.2195
435.081
108.007
4.52028
14.6867
-43.7495
161.265
-9.59099
9.24654
-16.9678
48.5935
184.163
-3.03532
2.38492
12.8796
-12.7959
1.53986
38.058
-27.6133
29.3924
9.27548
215.155
20.4772
28.3548
2.98215
325.461
-41.0341
127.497
22.8089
1.69771
16.4886
41.8624
3.52666
3.83605
-0.702923
114.239
-21.8938
-0.627473
16.1613
317.765
122.5
188.378
-6.80072
-28.0386
161.567
34.9799
32.6714
-5.73085
101.476
19.4617
-7.01836
12.4353
45.7418
-24.0447
23.8194
-16.6547
67.3293
246.921
-6.97601
-7.25909
30.1641
-16.1267
438.168
-9.23164
9.56313
134.81
34.8802
37.4533
111.908
43.8439
43.7005
164.186
-9.39618
-4.38479
121.927
32.6298
326.27
-10.7705
-32.7775
85.7313
1.79876
276.79
51.6305
5.28151
-0.688043
-15.3803
23.1899
33.483
36.9004
368.571
2.41634
48.7666
12.9915
-22.977
3.21402
-47.3932
60.9548
313.93
29.804
275.227
478.43
22.4089
0.369496
52.6697
81.8973
-1.90375
286.671
32.2041
6.29611
7.20471
41.9798
266.898
4.34947
133.088
35.7561
35.3164
62.0878
21.0941
17.8223
-2.20015
-13.2614
634.435
-13.4706
25.4868
2.68317
28.8709
14.9326
31.6435
47.7056
435.041
47.0975
27.6513
109.467
5.63334
-7.84208
-0.0785177
183.723
31.6115
25.3026
-7.73118
-2.48866
445.347
-22.2297
89.1495
37.4193
793.347
495.212
-10.0221
10.3429
42.9741
96.5865
-0.0043366
273.637
24.9312
38.7673
5.4603
-14.888
-5.74799
-17.9838
27.2662
80.2969
35.5119
30.5342
-33.8523
31.4266
25.4926
70.2531
152.846
-1.34099
134.163
197.369
-13.4965
876.496
-6.96137
-6.45669
0.467268
41.7306
37.4021
103.464
612.386
-6.98874
0.358089
-5.82766
2.0135
-22.3634
0.0910749
-6.23829
542.134
33.3613
180.135
892.247
121.643
56.4519
-9.76255
7.2816
20.7066
25.648
31.2074
27.1037
295.12
144.321
-7.5374
37.0386
193.779
18.9095
-36.3675
0.180645
454.411
29.4681
7.91286
46.068
12.5774
-48.6657
22.8886
239.619
243.926
-8.95953
-2.97598
-28.4169
34.9613
-33.638
70.9939
11.1206
215.416
97.3193
13.7089
296.607
328.674
22.25
-9.04781
222.68
4.32478
22.2638
13.2046
19.8277
11.7421
6.12643
27.5183
-28.793
9.27548
61.4813
-15.1301
20.8585
31.0931
339.738
25.6102
-26.0415
19.934
60.0311
275.808
7.31991
12.7405
10.0033
-5.84367
7.58419
35.8414
38.3395
460.678
94.0129
101.431
99.4368
16.6156
5.65689
20.3732
1.00946
-8.03566
65.902
18.6159
66.4207
8.70953
765.43
-11.4604
55.7629
43.3574
725.091
8.75149
22.8824
53.2541
61.1191
55.1479
204.755
67.0496
151.1
501.492
175.965
13.6921
38.557
31.1149
87.0215
15.9015
36.0082
140.358
25.8969
56.4272
808.634
123.989
66.6418
357.78
287.852
303.136
39.3741
37.9426
205.946
545.278
258.279
124.611
-28.6832
132.215
40.8888
-19.4287
33.3454
2.97756
17.5677
48.4755
-2.20321
51.8929
-4.36813
11.7867
29.8581
46.3634
25.7028
805.307
8.48091
104.035
25.4391
1.69298
27.8499
1.79413
17.8968
-23.757
15.1884
479.199
33.672
-27.6085
15.3375
-5.93813
516.042
7.20471
26.9873
45.7587
63.3389
9.97166
312.678
47.0953
21.8142
1946.83
14.1189
-4.10029
-4.49829
12.0535
32.619
33.6733
7.28061
32.713
143.154
6.5769
9.62799
144.549
24.4457
-27.3401
18.7518
27.7652
-5.70072
29.8027
105.012
45.9173
11.0095
83.7184
-2.55468
15.2516
252.193
80.5228
43.7207
26.695
123.037
40.3279
18.6113
1.00916
59.9658
196.801
26.5303
268.56
25.6488
944.367
3.85271
57.9703
432.213
55.3772
22.2008
46.7563
30.5342
80.4658
87.6607
-4.18061
-5.20049
347.832
25.2755
55.3947
390.339
99.9177
31.4811
124.973
325.52
0.534892
-22.0215
0.501112
359.741
-3.35741
30.4799
276.869
-2.3076
-23.8553
39.7135
92.8095
11.0389
363.708
-9.24496
384.275
93.1104
413.553
17.3951
202.027
24.5549
26.0652
-18.5108
44.5854
147.268
31.318
30.0451
24.7626
-4.00993
191.452
66.778
51.3719
-2.17994
239.235
-5.52699
-54.5686
27.9788
41.8199
62.3489
145.016
0.510858
29.7462
92.1518
52.1396
455.975
42.8785
26.3231
34.1381
59.1831
41.7271
57.5034
-5.71705
9.00746
252.861
9.61411
295.336
246.034
40.6027
30.1804
4.94151
206.467
-5.79855
29.607
111.203
50.6877
21.7859
31.7803
64.3132
259.868
239.175
100.374
-55.5359
21.5865
-23.6673
-5.54977
-12.7208
14.3652
19.553
56.1133
7.37039
0.721044
0.477908
244.819
-16.1024
-31.5409
-23.0322
33.5764
-12.9066
101.063
70.7592
81.1051
95.8146
-5.44313
53.2138
10.881
-1.73538
4.90412
-18.5479
-7.52431
10.7083
36.2043
5.59635
-39.992
-1.76164
27.0076
69.5232
-7.02232
165.874
55.7463
27.9093
1.79876
18.3983
-0.951338
409.848
77.8674
1.53337
233.57
16.4788
10.4738
-4.92108
108.446
638.727
372.358
5.0022
144.845
15.0334
9.24337
53.8597
25.7028
-64.2598
8.48091
-4.66103
-6.41998
108.515
12.8574
-8.82709
-13.1984
313.999
-12.5126
37.8508
17.0624
-17.4282
13.0888
4.25064
-22.8047
17.5405
51.3501
-1.09299
3.36876
11.8457
54.3772
7.64508
85.9161
77.0803
31.0692
21.0941
16.192
17.8223
7.35336
142.077
21.7386
-10.4353
60.73
-11.3043
14.7769
141.409
19.4654
-19.66
-20.3689
189.364
-11.7041
-24.3517
3.40232
-0.0785177
20.4324
52.5386
348.329
21.5545
786.873
-9.11128
6.69062
219.204
38.0985
-12.6604
512.842
29.0835
-16.996
-12.1093
28.1067
-13.0948
116.486
96.1457
132.897
54.2631
61.9488
-11.3702
6.80031
-27.3541
104.103
52.1859
16.7713
3.62907
40.809
35.1748
-12.6967
555.853
6.53489
10.4171
9.90341
1.104
-18.1485
8.99232
-13.7081
154.98
-36.9464
-2.70855
137.274
193.53
200.446
15.3833
49.2206
25.7441
-13.552
-14.485
50.9579
25.3431
-5.48276
-33.6078
178.127
-8.11235
26.7655
29.6132
9.59502
-27.919
-5.79391
414.398
-17.2588
42.8889
56.3139
27.5221
53.3652
13.1363
16.4239
25.1133
-9.20145
-25.1231
84.2858
-12.2318
61.3272
125.979
183.8
10.8591
196.152
50.603
106.142
190.371
51.9328
-20.5547
50.9995
35.3455
888.605
17.2774
78.0224
36.3794
125.257
27.4651
15.0877
9.14967
78.6096
26.1048
4.33858
6.33502
15.5034
18.5018
-3.42561
-7.83047
15.5692
12.8935
16.9528
65.9973
379.648
5.0295
147.369
-0.0948548
5.48463
77.0805
21.7228
32.3909
21.8621
110.765
432.229
350.511
2.1942
-4.12614
23.1218
-5.84367
100.497
520.912
-13.7459
16.1613
-0.825774
249.937
122.786
4.44368
185.605
371.463
10.1826
26.1283
571.866
37.3554
97.9293
246.694
306.237
65.9105
295.946
35.4702
87.6258
24.8831
-5.38502
18.9197
66.3322
728.648
211.908
46.1336
31.7365
44.2505
-22.5168
16.3305
75.703
45.5746
61.1124
9.34448
-2.51072
22.6012
-34.8365
425.596
6.09614
6.57792
22.0131
18.539
46.7764
-7.83867
-45.9289
-38.0535
231.541
54.0072
94.8893
335.07
-12.015
21.3158
-9.6205
-6.20316
6.87626
13.6607
20.6556
22.3618
16.3784
-0.534114
168.124
754.359
-38.3942
19.8169
603.268
1723.88
131.728
20.5348
-4.59199
17.0624
-34.2948
1.84439
76.7755
66.0948
22.8338
12.8025
36.2812
33.4416
409.297
4.52921
61.4648
8.0976
0.0293086
60.1189
14.7016
13.3621
412.774
64.674
-0.326088
-17.0095
-7.84843
98.5753
259.43
25.1228
459.086
211.554
521.844
21.3394
-32.7785
13.3761
-41.1466
-17.3263
-53.577
357.958
-41.5753
-20.6932
3.56576
-16.8019
29.7375
17.8063
37.2464
-11.859
8.68972
63.9773
31.0535
39.9726
36.0654
722.738
36.5798
-15.8574
178.032
1.89769
17.16
10.6563
106.66
-43.1883
22.5934
160.474
-53.591
70.3698
-20.9027
-3.84347
11.7935
-3.8672
7.07584
751.068
-52.0521
151.055
19.7875
-1.34099
34.8372
217.984
29.607
-13.7081
5.05505
56.7569
-46.3844
-11.3236
-22.0981
2.36895
-6.11506
10.8109
223.521
2.85435
151.594
213.783
-7.37089
50.0069
-24.9789
8.02479
-52.2818
-22.6605
5.8521
39.9002
13.8408
17.2147
457.557
217.346
-0.919207
13.6128
9.18378
46.0835
-27.9342
132.075
14.9421
285.278
214.503
485.935
18.8941
34.1291
47.8487
8.83306
15.6678
-17.5059
76.3105
43.3522
9.20545
-25.6058
127.728
92.8615
-12.4021
2.68731
66.3972
100.853
20.1824
267.767
67.0402
19.4389
12.7581
26.949
47.8748
168.134
48.8757
-26.6763
22.056
26.4919
-2.90595
-1.29991
484.978
13.4288
23.6212
22.7451
12.2424
31.2422
373.7
8.05529
69.0364
-19.8992
25.3878
-27.8769
-2.88992
236.442
573.696
46.9629
40.9785
26.2716
-3.98962
4.7576
184.993
42.9788
42.4427
1.41494
30.2389
52.301
16.2478
11.638
8.2765
30.197
-13.2555
7.04091
36.1275
-16.6294
5.80126
23.2287
18.3773
-35.4686
51.7558
35.8001
164.795
-17.5937
41.2014
319.929
29.2532
22.4629
-23.1254
7.60869
-17.9699
47.0344
19.6964
16.6649
29.9098
33.3908
-32.4313
49.7564
22.1481
49.9117
40.8416
6.72569
56.9231
39.1052
-26.5661
18.1597
21.8688
122.357
127.477
37.3544
87.5929
12.5843
1.33248
38.466
42.1906
2.95035
35.4262
33.4721
30.5283
3.66819
53.5041
56.8278
58.4655
35.8031
20.0531
33.672
-1.52908
7.18034
19.4146
24.0713
17.6169
23.2699
40.8501
139.282
-3.71882
-1.63044
188.491
30.4644
38.6808
-4.66648
1.54798
483.366
49.7262
5.27004
360.63
146.937
5.56228
5.40654
173.268
398.027
28.3687
11.3273
20.155
-2.97725
20.6259
3.40232
-1.95258
101.017
20.3671
100.265
40.6149
229.83
4.00718
16.0609
123.626
114.935
-10.7863
-21.2665
19.7132
16.7372
-2.73897
176.186
15.2859
11.8127
76.2486
-5.7841
-31.9439
-7.39169
8.67437
342.666
28.0157
13.6676
16.7475
267.571
18.3082
-7.07455
385.096
36.654
23.0219
-15.7626
29.607
424.823
-4.31528
339.741
19.7802
-7.029
22.9899
56.1428
377.078
11.7393
108.203
3.31459
401.558
95.9355
57.2023
37.2759
-7.35683
506.123
483.6
31.2662
-0.616089
9.89886
57.7242
436.849
16.6949
150.155
-0.392219
5.40753
18.8326
-8.0852
205.496
-12.2517
12.1358
26.2548
22.0461
64.4687
54.5168
81.6986
-24.1822
78.6636
10.257
44.4606
43.5201
82.6
346.317
29.3598
31.8624
-30.6646
3.83773
12.8022
63.0158
27.4038
63.1247
-5.56047
65.3048
13.2245
297.639
-37.1265
-25.5731
-13.099
408.043
125.281
62.2087
154.186
27.5707
51.0783
-27.0469
34.4686
12.3348
16.3255
206.207
13.5182
27.8492
-5.32444
161.58
-26.9253
25.135
-5.92807
-13.7644
114.097
14.8604
47.4421
24.8676
11.9572
21.1256
374.574
2.19659
183.324
-5.04555
51.0047
32.9461
17.3643
13.6227
27.5183
23.6808
7.40141
151.436
698.889
0.243775
-25.1288
32.3909
496.001
375.009
33.7941
-20.2946
207.845
7.11826
24.9958
325.866
3.83605
21.7859
-9.44915
45.5725
353.571
57.2703
-19.9287
428.259
13.814
1047.68
17.2642
160.542
83.2712
106.713
133.335
41.1036
11.9654
-8.89242
38.6722
8.2605
327.418
20.4579
7.70818
376.55
-19.196
13.6387
18.9197
25.1028
57.7327
19.8966
-1.68126
24.2403
16.8386
21.9527
-27.3706
21.757
-9.39618
12.4818
20.7272
354.969
93.8861
6.09614
162.125
-36.083
50.3981
131.109
-28.6832
-25.2062
40.8888
-51.3704
32.5602
35.3571
46.5225
74.3817
123.068
13.6607
3.78901
41.1025
3.25993
61.3101
-24.9044
30.9697
319.552
1.07629
174.107
-28.3721
8.03951
91.7493
-2.71792
17.4725
-12.749
52.6697
-30.5466
97.4218
11.1832
431.538
236.477
54.032
79.3847
-22.7803
165.668
43.8846
237.627
-3.1468
15.0218
106.971
159.005
307.59
-35.1279
428.243
147.725
11.1015
42.2299
57.7439
21.4238
160.056
-11.3043
393.338
158.275
21.3394
-15.9119
114.576
28.3568
627.895
35.1475
13.8893
-3.73699
29.6392
-15.071
26.3017
18.4931
126.502
-48.9606
115.578
89.2746
18.9997
-8.30191
9.30829
139.298
91.1774
59.0686
123.559
85.3421
71.2102
22.5124
73.382
-27.5427
61.2561
318.429
65.5075
28.2156
309.095
93.0073
158.178
32.8884
80.2969
-9.4894
16.4462
16.4341
41.6512
49.8555
30.8977
-6.44947
11.7775
4.85213
274.206
224.51
1.28447
18.1735
19.2756
19.7802
461.488
32.3602
44.8984
437.048
81.0797
100.707
-0.433538
-6.98874
28.4691
14.0987
26.0315
11.3355
29.3922
6.88018
0.528527
50.2279
80.8095
9.19862
-3.51823
12.7262
42.8889
193.121
173.699
443.502
36.474
169.557
3.76596
194.862
32.6096
-1.70518
6.73599
406.853
588.41
28.9976
193.445
-3.60703
39.2778
48.3404
-13.7437
0.00325346
94.8979
-13.0289
55.9057
31.1567
44.2704
-17.4601
-46.7899
599.414
20.7207
123.35
114.673
-34.9434
-33.7137
-9.87418
-4.02955
47.2161
-3.23562
175.622
137.285
-43.9135
32.5945
-5.03441
28.2573
10.2909
-15.957
105.919
-28.902
17.5721
21.0013
98.0675
40.9716
19.8311
259.954
136.867
7.89603
52.2121
161.58
49.9114
42.0016
-21.2607
-11.1492
-0.220664
-16.9904
-13.2197
402.792
34.3236
-16.3619
-4.90938
-18.2298
25.9981
9.69285
-9.70453
53.0505
1.64907
167.197
-21.9846
18.148
-26.9189
20.5199
10.8815
-31.9967
-9.12656
70.4485
38.0131
12.4917
47.047
21.8081
41.2904
9.69047
-7.67262
-4.12614
-16.2336
104.726
7.58419
31.7803
544.074
-8.12374
16.1613
66.6406
36.2933
-21.5171
66.2879
-28.0386
-8.12362
15.8048
18.632
2.1503
159.17
-8.64929
-22.0109
36.7981
8.2605
-12.8003
156.878
9.21354
67.6783
-13.2555
14.5372
154.194
58.3332
-24.1838
6.36211
-39.2167
460.302
260.688
-1.99667
36.7543
33.1971
17.4636
3.01632
-28.1368
15.105
34.5039
92.3032
4.70385
5.14648
44.7759
7.42096
-21.1869
66.623
18.4
-19.4287
-2.26189
38.5848
58.7972
803.724
104.619
72.4686
17.4089
27.984
125.074
-11.786
120.925
-4.54591
9.10926
-1.33083
-5.70214
-31.2533
202.769
24.5587
-28.6726
9.30909
26.7394
9.71532
16.5507
171.214
22.1972
32.6095
98.2325
6.22353
-37.452
5.77101
226.471
-16.623
254.083
-10.7651
14.318
6.57791
200.199
-3.89103
34.7336
-19.0928
-10.1205
12.0535
1.81415
44.7619
103.928
101.924
336.413
7.75393
15.2384
22.5717
10.4608
237.465
616.628
19.1404
55.9602
-5.2114
4.93385
21.3869
9.06446
284.212
-13.0233
-33.9539
12.9947
-0.101187
204.864
17.3713
6.33502
34.244
11.0056
-1.55155
308.887
-5.04555
26.0119
-16.7804
14.2055
37.979
-27.6068
-0.592696
64.9103
-37.5762
53.985
-2.01164
-20.371
8.60435
8.02805
70.5878
-3.55274
29.3044
1.93501
54.6681
-7.67262
117.688
13.7514
108.784
261.666
23.0838
25.5316
184.707
-25.5509
-17.7689
54.7456
73.9009
20.5061
35.8835
37.3554
120.661
180.388
44.2944
175.052
95.4206
5.83411
-35.7443
106.366
24.8831
-20.3775
17.0457
113.184
25.8736
-31.7204
64.8742
-26.0441
37.3587
83.6059
226.734
6.96015
-10.504
388.529
16.8407
3.86056
-25.4662
26.4197
24.8368
-17.7849
334.982
-16.9419
-11.5868
64.641
333.012
9.02964
111.756
-6.01002
40.4589
0.701121
181.455
138.1
-0.620002
-14.4503
20.6556
369.064
48.2375
-21.1488
-28.6526
12.229
126.524
-0.797779
320.204
86.7503
-11.3243
10.4005
-8.76447
285.228
2.0699
-49.2873
48.696
-0.0612383
67.9689
-3.40315
-26.5529
-34.9333
439.282
-25.4558
30.5864
682.189
35.7561
-19.0316
-5.37857
6.70631
49.9252
-8.41462
5.4793
19.7411
5.27004
57.3459
60.73
78.4951
27.0908
25.0876
34.6879
24.6205
30.2309
37.5642
55.7623
-12.3476
65.6035
-4.09395
-13.197
65.4099
16.9313
69.0929
23.4285
-39.5903
38.7408
667.427
16.8046
15.6097
-21.2665
-0.901544
57.9666
12.2536
3.7438
16.8902
15.2859
-33.1649
11.0825
1.78925
140.66
-5.74799
158.6
-21.7319
21.644
10.9564
18.6453
60.5193
61.4238
-20.193
40.4852
32.7718
-4.57541
45.5107
160.4
17.4588
25.6473
21.1496
4.78771
-1.4068
303.52
-20.224
22.9837
31.3663
-7.9298
240.388
54.706
17.8469
-0.205458
-18.6012
-3.62276
159.387
160.554
216.046
8.99844
5.84689
-37.2893
249.079
-7.88848
-5.83687
16.9585
-4.33707
14.3408
-8.50359
2.76544
11.2622
91.7881
-7.93894
28.8615
-7.32738
8.61005
24.5435
20.5676
105.834
38.8384
6.03879
121.955
29.9075
10.8591
8.7451
24.3661
-10.0498
-1.78447
31.5429
40.527
53.6407
-23.0823
-50.5381
27.8235
350.556
33.3952
-6.83242
-31.8396
27.6071
39.074
180.275
-5.10969
-30.5254
-18.2621
-42.0394
2.60944
366.031
-26.0906
2.33309
-14.072
20.0541
-25.3273
-17.6576
10.0758
-25.8504
21.2308
-32.117
33.799
22.4957
79.9668
62.5567
-9.36184
-16.9534
268.427
176.728
-45.6286
-2.37047
-26.6223
1.96686
3.1764
131.63
-26.3878
76.4322
-7.41281
-14.3213
-11.8331
232.939
13.4575
5.98892
-3.43639
96.3077
-27.0933
-4.13661
-27.7931
747.298
-16.2461
11.9398
68.7154
12.9571
-25.4515
50.3805
-31.4524
43.6238
-8.72031
-23.1271
-25.4715
13.2129
386.259
-9.94917
-47.1797
660.493
77.8025
-4.99846
-16.9708
10.9034
17.652
21.1565
28.2249
-24.849
-10.985
6.62396
6.51614
24.5273
8.79505
-21.6599
35.9204
64.0835
632.893
-9.31033
6.02196
84.0712
13.4162
19.1515
14.3042
6.39435
-26.5428
-69.9864
101.295
-33.9539
-0.123786
-22.59
47.4421
28.6157
4.46095
82.9698
9.1315
191.477
604.989
17.4432
114.093
208.107
41.6344
12.3314
-3.25044
-35.103
-36.2893
-20.7096
-19.1035
142.673
8.60435
39.8872
40.6027
-39.16
19.934
15.0535
4.06827
1.69771
31.4811
337.965
-2.09554
303.687
437.829
8.09122
72.4611
10.4186
19.4267
317.689
-13.046
13.5161
679.224
24.2542
4.02436
3.62225
-8.64929
141.033
130.075
-3.42994
-13.6619
2372.41
26.4488
16.7295
61.3888
266.638
226.999
144.482
37.118
31.9978
38.6373
61.7216
398.449
-16.8946
3.21202
-27.3706
19.3377
14.2607
86.1812
46.215
127.549
398.073
-26.0542
28.5849
183.183
42.9018
13.0432
-4.69947
-21.1869
40.3861
54.0072
6.80822
14.222
36.3084
46.6015
1.54493
12.5375
102.454
401.592
14.8656
14.5043
91.2951
-26.7785
42.2141
27.1981
72.2908
56.0409
16.6055
9.91357
-11.3243
452.68
238.612
112.813
45.1734
196.215
2.37657
152.144
72.7727
8.17017
616.276
4.49848
34.5143
5.24283
4.34947
-3.71882
747.901
61.5533
35.8509
-25.1528
-3.26881
687.108
42.1852
-5.94829
-3.89103
34.7336
1.5219
119.19
25.172
369.951
35.5473
207.806
28.9649
45.9323
361.952
-1.62822
689.739
33.2735
-5.61106
-19.0865
13.0399
52.2915
75.0274
187.159
53.4136
-6.23679
218.585
0.259048
10.4387
48.6637
195.52
111.028
-8.14807
45.9501
-2.00347
-0.864902
2085.83
65.6159
43.3969
-3.17981
-11.4063
20.5299
-31.7545
380.31
27.415
143.186
83.4882
18.4527
54.8971
159.177
438.111
-7.92874
4.16985
1.12978
23.4015
6.66899
4.28121
141.147
33.3552
-4.33773
6.92912
262.904
267.157
-5.15493
52.975
78.6316
-22.0981
133.554
23.87
-22.9223
180.418
9.72842
32.8394
-26.4424
-20.4753
-20.4894
15.0836
40.6366
28.6395
27.7391
-37.2893
112.272
0.229898
16.4744
77.9271
379.894
3.80813
0.399763
55.9602
54.6457
32.2699
3.05978
2.64622
22.1829
-25.0088
33.8284
-2.09473
24.2617
50.4676
551.566
-16.3619
55.0607
-27.6001
31.6203
453.847
24.0287
17.4432
-11.4694
9.45649
12.3314
-3.25044
-29.4808
42.5108
-8.17829
254.778
-30.3479
18.6031
-22.245
152.907
975.762
-29.7897
184.852
106.883
9.69047
-17.0429
22.1108
557.231
-24.5843
46.9396
-13.8214
44.8988
-12.5235
-9.9978
117.361
36.6555
-31.1731
-14.297
33.8056
-14.5949
-2.50142
30.7974
42.9949
-22.2126
5.49632
309.942
-23.885
21.8056
186.297
369.509
-21.1581
-0.156795
-3.53622
-7.63333
115.737
36.1275
729.249
21.3546
-33.5945
72.3705
15.1853
93.5807
121.087
-9.39838
-21.7484
62.4412
-23.2206
-18.7665
166.155
33.8456
-16.0959
69.5232
-1.40012
4.70385
126.961
18.539
9.29503
-4.09053
-15.9439
31.0158
46.511
1.18602
402.536
169.769
-6.79514
247.127
-5.95134
-0.580962
-15.6125
214.186
7.53715
33.6062
22.0006
36.9472
-39.897
15.9772
-8.40916
17.9429
-2.05515
421.404
-31.3159
-11.3243
23.519
-18.1348
272.109
-4.30972
5.56096
-44.4751
-1.52908
194.587
11.9183
159.004
188.188
226.383
23.0901
5.65151
48.9693
98.5356
371.544
-25.0374
122.77
-24.6889
12.9756
19.7411
10.8922
79.8347
13.9276
291.24
-8.64562
-29.0304
230.768
48.9716
73.1715
260.035
-24.3517
-17.2124
-20.6932
31.6768
30.0498
1.62649
36.547
117.831
18.1261
-25.0435
-3.48908
184.727
11.1824
148.668
32.3172
53.4464
-9.49974
-11.2208
2.16748
-31.2908
-0.58813
61.6823
-16.9514
5.72678
149.799
66.7704
32.8884
7.20829
-0.0953345
21.1639
26.1179
29.5646
5.18972
39.7771
32.9889
34.6459
17.3997
-41.9995
10.8664
44.388
68.7733
58.6309
315.883
-23.8956
-3.24702
-51.3834
314.302
-22.4288
23.8256
47.5269
-4.38741
29.4588
15.2412
46.6868
346.993
308.063
77.65
-1.03822
78.3642
18.3084
5.39798
623.638
-21.2292
90.558
38.995
407.384
53.497
430.503
63.8682
78.2714
754.816
15.3369
5.87721
242.597
6.19636
-26.3745
101.443
12.3525
279.768
121.188
-16.6712
166.111
80.6458
7.11826
-26.4584
7.58419
-25.0658
33.6544
64.3132
-30.6125
38.65
-38.6693
143.401
-28.0386
0.397638
4.99484
17.6789
14.8839
-15.1184
-23.6418
19.9315
-14.2283
12.9617
39.5673
11.1073
20.1594
-48.4885
-1.695
25.1028
10.881
30.1237
688.912
340.02
152.009
-14.0835
245.904
174.091
40.8894
18.9459
-14.0813
17.167
89.1306
3.58182
-11.9987
20.1516
31.8778
51.0611
405.534
5.60789
-1.50922
-11.1507
30.234
-1.32485
-12.952
-0.235912
98.1383
47.4595
131.541
202.716
19.7186
6.43227
36.0561
0.402919
47.2471
22.5364
-11.2203
108.835
-4.86625
25.0388
17.7237
311.188
31.528
38.7879
306.606
258.997
225.795
6.49799
-13.553
647.835
4.36924
112.181
-12.473
3.59218
-8.81267
310.187
145.389
-19.9686
21.7954
-11.0973
194.445
43.1222
-8.5762
45.041
7.1441
36.7312
1642.49
40.1153
54.288
-18.9563
244.483
25.0876
-6.54156
22.7346
18.8235
-0.459726
8.26715
99.3366
10.8986
29.9065
76.6543
24.4276
35.3597
53.4136
11.0095
46.171
14.1869
54.2859
943.272
61.3653
-7.21104
10.178
-5.55007
102.16
269.222
123.32
202.748
-6.72113
-8.32872
-36.6701
82.7
-17.0467
515.46
60.6192
17.7083
10.8565
-8.55236
47.3683
77.3413
-2.38939
493.072
-26.07
-35.9521
137.366
75.3101
26.6068
-4.15027
12.6487
31.4232
28.9688
121.268
14.5504
17.3108
-14.489
-7.92578
149.346
123.732
6.69867
1.06241
150.953
45.3217
163.365
-4.15664
596.518
68.6281
9.19862
108.926
50.3851
54.4398
38.7665
49.5925
45.869
54.3657
80.1422
37.6502
33.9138
372.892
173.301
106.305
49.1423
52.6149
82.3813
74.5774
64.03
42.1697
167.049
10.397
62.0788
45.2074
22.8323
99.9751
23.5318
43.7026
16.5934
21.5713
99.7587
66.2479
1.30151
265.693
2.27079
20.1562
35.7607
62.2401
62.8412
374.276
404.159
111.918
33.5683
45.6087
0.291104
257.779
13.8348
13.9317
66.3972
115.846
38.9231
69.1162
89.529
4.44633
96.8369
107.425
39.5054
10.8051
372.506
5.96654
-10.9894
-2.90595
-12.319
6.80301
22.6598
149.52
427.597
55.4803
37.7377
32.8571
25.62
-14.2318
28.67
31.5551
-1.1585
2203.05
9.60444
175.146
7.15419
95.8869
52.7055
43.2148
183.407
466.677
-15.234
98.4609
1.33467
-22.1791
108.571
25.1912
234.535
-11.3703
-19.8937
-18.2628
563.411
-21.7246
129.629
93.1599
5.4654
202.611
380.298
16.4112
49.246
99.5627
-1.695
21.3546
153.31
-27.9723
655.205
-14.7997
-32.5862
-39.3834
164.382
-31.1188
36.2043
-6.35401
48.6999
57.4594
47.6224
28.2938
64.1922
25.3186
-0.475723
-3.82343
552.507
-38.0535
27.2676
31.5184
197.963
-58.4839
-17.6372
-4.92108
10.9942
-34.0623
-30.566
40.6095
122.357
15.0334
20.4878
-58.6376
25.3475
57.1832
131.004
9.10926
-8.82709
-3.82807
149.081
-10.6385
249.62
33.929
-0.561585
580.899
-16.3641
20.9597
0.673908
33.4416
41.9798
428.068
-2.25343
21.2161
7.52557
236.281
-22.7797
-25.9933
231.594
255.352
-6.29675
19.6964
-5.94829
-9.51323
6.62264
-21.3649
540.54
198.591
-47.0673
-27.1563
9.62799
41.4753
3.83101
16.4069
-53.577
271.751
1.52825
230.432
29.8027
24.1153
719.406
12.3348
15.0525
50.338
24.6606
58.5069
43.8757
280.804
18.0947
470.267
286.631
223.604
73.8014
-5.11134
31.6203
52.7964
1.53986
19.3173
35.6934
22.8937
4.83514
-5.12451
32.3634
74.3699
-13.8005
44.8827
-7.85914
86.4508
24.8946
1.24734
18.9361
46.9126
5.94234
50.4234
10.8664
41.8624
28.1989
14.9137
390.401
14.3651
357.241
-8.68429
274.309
-28.0386
11.642
175.535
652.066
135.209
18.6148
-49.8787
-27.6331
48.0425
-7.17807
160.626
237.85
168.878
-31.9962
-4.20349
21.135
-16.6294
52.6529
53.2138
226.399
-50.4611
10.5263
2.06687
24.2403
10.5173
-39.3834
59.434
229.376
32.4561
-18.7665
31.2225
35.7197
-16.0959
-1.6913
-5.14826
319.547
7.29459
-15.0678
33.3908
-56.7942
44.1342
78.3701
-13.8065
38.9676
128.54
35.3571
18.1597
38.7354
19.2829
155.588
27.984
57.6078
-6.15631
-6.16378
194.013
508.833
6.69849
123.427
26.7802
48.6458
42.2597
-29.3792
71.584
122.01
-15.5541
16.8369
69.2792
-8.86782
107.167
256.431
25.0368
18.4491
13.8688
30.7661
-0.379368
34.3345
0.0293086
22.7324
70.4246
4.22746
27.4364
2.82978
25.9108
-2.01697
19.7411
-19.0928
34.8571
73.8485
121.754
-7.71192
47.7056
233.339
234.516
45.2234
-15.4523
64.4891
117.72
14.914
18.8054
-15.2401
47.7914
-0.234917
38.7408
188.6
15.2516
23.5572
41.1674
2.33217
-25.0147
30.9576
22.3594
91.8249
0.0236223
65.8857
6.90813
153.589
148.156
161.044
48.0298
-2.99122
229.665
-5.91018
170.445
47.4008
22.3697
417.496
90.3769
29.2408
165.831
47.8984
232.976
35.2292
14.4029
23.7957
4.28302
21.6543
11.7117
39.2762
420.182
47.3465
23.87
29.5515
39.8629
28.4691
27.2172
29.7796
33.8586
71.3056
36.8884
27.4949
28.6395
155.176
20.8394
118.258
-3.91985
491.235
23.9706
37.2667
8.58669
146.237
49.1255
59.7083
19.0384
88.4919
61.1558
81.357
37.1754
529.715
9.46554
1.6534
104.824
57.9949
34.3236
109.201
47.5645
-1.36321
4.07065
29.6509
-31.2825
-15.2175
5.70836
34.8202
-1.36983
12.5258
-8.17829
39.2605
-0.137569
18.9844
51.1316
65.7877
27.4303
33.7941
-12.7983
27.9346
23.9848
13.7514
353.977
37.5692
10.5415
22.41
6.21716
44.3501
49.8944
103.76
312.067
311.791
-7.42383
43.5012
274.86
231.322
31.7505
37.3554
0.721044
19.2186
78.0276
-6.16561
18.5839
30.197
202.262
110.115
73.6088
3.9272
21.3546
63.3549
132.341
39.5482
295.375
224.86
81.9228
407.413
252.362
45.09
-4.85148
-1.6913
32.3331
23.4445
174.086
14.9172
284.015
97.1107
79.8968
269.478
31.0885
913.371
46.6015
142.1
23.7819
23.7429
23.0311
33.7741
262.242
629.198
29.4509
5.08061
29.0956
15.9537
-0.797779
181.603
34.2764
26.157
122.42
159.665
80.7807
-11.806
39.3257
39.2942
47.3542
32.2041
17.5405
44.686
28.8613
53.2549
63.3389
28.7123
0.0293086
71.3633
25.946
-8.89101
94.9028
23.4445
338.88
16.7237
21.6152
7.1441
124.812
30.7942
25.1228
3.53247
38.206
-15.9119
11.5021
67.7122
45.0605
29.5253
-12.3476
9.38147
668.696
9.29181
39.4201
48.4781
18.5057
63.1037
34.9266
65.8514
23.5572
56.1599
17.3247
29.3333
34.7057
7.36686
12.2536
121.81
342.978
39.6488
20.0266
22.3269
18.8452
18.6149
68.2233
74.1179
35.3193
324.118
73.6377
82.3398
18.3202
40.797
149.181
32.7718
32.9059
343.487
143.533
66.1845
314.254
23.7957
9.90522
87.2466
4.2154
21.0054
130.751
229.144
182.143
45.9579
161.261
130.592
10.6283
32.3876
44.6057
153.898
140.747
48.554
50.8297
220.748
54.1332
732.852
48.1368
38.5718
176.222
283.384
119.678
69.6382
36.793
32.6313
119.634
-6.26813
123.784
473.918
9.24654
142.297
53.0643
43.6083
441.118
36.1181
29.7462
9.69285
41.8061
192.804
56.3081
56.6269
57.309
28.6087
260.999
42.5108
3.06611
22.3939
46.4888
7.3587
19.2724
615.941
-16.6712
325.407
50.6607
-9.05019
-3.92449
37.1033
3.52666
28.1989
6.79334
41.1506
8.09122
209.268
199.82
120.989
384.87
-14.0208
-42.408
-26.1645
146.575
31.2318
87.0193
292.631
249.125
0.721044
19.5049
-24.9063
37.3245
14.8555
835.378
90.1924
-3.56907
49.4656
50.2364
-1.73538
588.65
354.076
6.76921
-3.77618
66.9303
19.3377
-0.731813
11.2185
33.0965
318.704
-6.72554
54.5307
13.5924
70.2962
61.6425
-3.82343
27.7686
-19.692
46.0083
44.6369
33.0451
53.5773
11.9455
40.9793
72.5076
111.824
51.1421
41.2703
16.7396
57.6078
-6.15631
-15.5341
6.60684
96.5385
14.1947
16.6855
24.1018
0.543241
31.7792
-27.0808
88.687
28.4805
150.121
143.742
119.911
88.0199
77.3392
101.545
17.5405
19.491
14.6132
66.1936
30.0144
17.0154
9.07943
28.3546
-6.41215
7.97559
1.19952
17.8223
196.451
-5.7651
-19.0928
12.3683
53.283
45.7375
91.7693
187.191
30.839
38.436
33.9909
174.534
3.83101
121.355
24.374
348.23
228.558
39.173
131.249
-9.60525
31.2445
53.6673
22.7478
12.3128
-9.43237
45.5948
-37.0232
-6.27401
18.6113
181.78
479.785
24.6563
-6.92794
37.3194
635.224
60.0747
-5.74799
12.4225
108.408
41.1341
437.207
59.8511
55.8016
22.0563
13.5402
29.2408
51.5125
188.453
472.798
289.71
13.7106
48.3477
-17.4562
33.166
152.334
23.5284
36.0745
137.308
67.3872
0.390721
49.2206
27.6181
14.559
19.2482
45.3357
-11.4499
-20.4753
16.992
880.902
35.0144
2.40259
7.12437
-7.27157
-12.9265
20.443
5.8521
18.3484
56.0073
623.475
55.5703
162.036
12.1358
178.054
42.6608
79.4613
108.865
47.9654
-11.0638
37.4342
229.523
18.2237
13.2596
168.588
63.333
353.573
123.692
-4.42764
-5.5326
27.7947
44.2751
355.365
33.1396
20.7207
22.1508
55.0118
5.64169
10.7405
-10.8799
13.631
6.10073
29.1751
135.668
38.0691
3.89443
37.9403
14.039
33.1725
2.7837
-6.41324
36.3127
43.4901
38.0974
258.363
35.6731
174.295
415.425
34.4458
-9.36184
20.5279
39.9216
27.46
38.97
97.5442
14.2805
102.502
543.925
67.3155
55.464
-2.27853
43.187
43.6489
32.5304
94.9887
-2.12383
11.7995
67.8331
65.9041
130.041
201.202
104.091
15.6879
42.6488
22.3717
21.2352
11.9398
-19.3657
97.2901
160.081
-3.34145
38.0016
30.7505
20.9771
0.201513
78.1319
-16.6092
153.345
2.69616
59.1865
3.80813
37.2195
1017.92
58.5069
55.5336
23.2609
179.604
0.0952055
63.5945
59.8689
466.51
11.7491
-8.65751
141.066
-9.60917
65.9148
351.99
96.154
9.14533
76.9229
120.345
72.3015
21.1124
-38.8512
35.0146
3.06611
14.8977
13.3622
642.039
455.93
46.2249
84.5284
36.8006
28.1719
217.712
29.8087
1.49606
107.455
3.52666
185.62
51.7709
65.5135
28.706
12.491
40.5241
224.062
-21.5171
0.0724313
316.09
27.0492
99.2169
65.8685
65.4664
13.8395
22.9667
4.93902
448.666
-20.2965
327.418
183.502
-18.5287
-3.8852
-34.1885
36.1275
-16.6294
39.5345
45.7175
20.2514
-31.7204
57.378
410.613
80.4622
-10.0974
-16.8946
244.967
-29.2447
21.2117
27.3792
33.7073
-24.9995
18.8531
-1.10334
-10.7705
25.3186
543.003
16.6649
-16.9419
20.2723
-15.9439
529.789
107.852
267.303
29.2145
26.938
526.362
-37.8105
23.7819
15.5348
185.573
65.4654
51.9856
27.5769
-26.7785
550.086
10.3315
40.4317
72.9075
-4.0092
536.526
11.1645
190.311
11.8503
118.436
37.6772
-15.5541
41.732
0.344986
-17.1825
50.3082
27.018
22.1094
-3.1468
17.0154
22.1979
28.3546
106.032
23.6883
15.9482
14.8496
8.4967
-19.0928
55.4718
77.6458
13.8784
207.806
12.0983
49.4504
15.9472
20.8724
97.6973
43.1864
-15.4523
8.26715
16.083
-5.5622
375.213
15.2903
15.4033
61.1558
36.3794
31.5533
102.428
172.193
27.9872
71.1133
65.4601
71.805
167.297
154.386
6.13306
35.3684
15.315
31.5249
30.5617
162.819
354.285
51.0047
104.161
662.043
98.7328
-2.55609
146.082
24
378.424
498.745
23.5969
81.1166
36.8546
-5.42681
-10.051
238.067
19.0608
11.068
27.733
10.0033
50.6877
18.6618
-3.15317
-15.62
53.5221
-23.6768
242.726
131.88
95.6498
15.3902
34.9799
21.427
-1.98271
5.89843
7.37039
-48.0047
-8.89242
-8.17945
49.49
843.648
-19.2841
46.6949
180.122
-24.4999
50.1444
-14.7554
999.056
-10.5045
-9.73368
-7.35758
33.0151
44.855
-6.34926
123.66
8.83422
-32.9928
34.3302
104.216
886.407
12.4818
31.9716
257.518
54.5307
11.7183
36.563
149.724
78.3684
-14.0698
91.2571
70.3712
31.5184
6.80822
1.48625
34.8367
35.3571
-11.5735
10.6634
267.371
91.8701
279.109
520.502
6.96215
-4.28972
32.8438
-0.912896
1.07629
119.679
0.543241
459.066
-2.71792
6.22806
227.132
75.1585
-21.1763
37.4516
76.7755
39.8579
62.1892
-20.9307
47.5256
238.757
5.24283
-39.3261
30.1339
9.07943
-33.4896
246.587
-3.26881
-15.9109
271.414
9.22743
617.568
50.2476
-4.49829
47.6608
49.4856
447.842
-7.71192
-12.3937
-8.41563
75.2203
545.599
7.57915
95.1176
480.532
-9.35919
29.6392
52.3953
86.0247
24.4276
33.4856
104.013
-9.60525
512.813
22.7478
91.0236
416.66
15.4506
199.873
-15.8941
31.7297
2.88323
22.4845
288.9
264.812
9.20843
-31.9439
54.2221
121.118
197.534
59.1254
46.5637
22.3935
63.5992
23.6186
47.7643
53.5206
38.0144
121.044
84.9251
117.688
-8.08586
5.05505
39.8903
-15.827
405.266
60.4712
20.5355
223.509
-28.5445
96.0849
292.712
158.402
119.735
18.8801
-3.62276
13.2095
126.844
68.7244
17.3951
59.5982
148.243
26.0652
-5.3923
938.999
44.3886
53.6962
201.392
208.913
117.623
186.283
39.5243
106.061
-5.44155
367.27
398.189
15.4091
24.504
71.1369
552.464
224.891
21.8093
26.3265
61.5279
64.8899
12.4113
1.28052
9.43206
72.8011
20.7207
63.3803
4.10291
25.0267
226.781
342.45
10.963
9.73481
107.334
53.8076
124.167
14.1826
47.587
6.20999
11.3907
30.4441
8.80966
624.974
53.4455
40.4458
42.5624
438.931
344.566
107.12
54.7587
34.9189
45.7497
-24.6687
94.9314
-7.40106
132.838
56.0982
132.927
51.1902
21.1195
8.20908
21.1256
37.2425
22.8113
29.6509
38.058
39.1304
55.4349
334.081
19.2449
113.725
59.8753
31.4963
18.6031
19.8487
669.573
53.7212
54.5433
40.5488
80.6458
283.304
52.2975
31.4811
311.728
3.52666
179.998
9.29151
24.9578
25.6095
66.761
-10.2727
534.804
-5.22456
6.86891
171.352
63.6096
45.2538
9.24445
-8.64929
34.9241
450.54
55.6786
32.071
102.937
68.8851
7.73344
32.0382
53.2138
-1.73538
33.0151
611.138
29.8625
-23.2159
14.9645
181.053
-21.2514
324.326
37.6641
36.0812
437.613
37.0056
132.857
13.0432
395.086
89.0038
20.0425
102.23
42.7628
29.297
89.1846
512.321
560.096
115.863
667.71
48.7666
72.9616
48.2375
8.83622
8.82875
2.85871
139.642
-10.1681
2.41731
76.7568
29.1412
457.878
41.5989
9.56617
-9.93192
112.414
37.4201
-10.7419
35.9522
20.2988
186.206
104.568
13.7198
0.0293086
82.6077
20.8584
-5.14287
274.813
351.406
24.0368
194.76
94.7037
177.684
321.589
19.5498
92.5892
24.3029
39.1397
132.039
38.206
6.5769
47.1093
47.0975
56.3049
23.9031
6.39308
-4.09395
-0.0785177
63.5359
738.447
110.322
36.547
-3.98305
25.6223
8.68972
13.3775
-4.55378
3.68609
23.106
-23.1406
447
29.8556
29.9807
146.201
-1.58065
-14.4242
-2.4622
-45.0624
39.46
1.74828
38.6594
10.1272
59.1254
35.3193
58.0007
34.2823
26.1179
53.9275
290.048
34.6459
46.0244
-47.6217
375.405
46.4736
46.2621
21.9216
131.72
107.861
-1.4068
154.175
597.748
-7.10554
328.456
36.6977
46.3106
97.5114
15.3923
14.7307
480.059
45.3884
46.1633
40.1275
3.44226
23.7169
-3.65293
127.216
24.2391
-0.101187
50.4676
126.153
36.112
62.557
-3.23727
290.241
0.32252
9.03613
84.9096
127.212
28.1971
-8.96538
59.1831
-5.12451
11.7486
72.4959
13.0236
-7.85914
-24.5004
-20.371
-13.8844
28.6428
14.3658
-4.42882
431.096
11.5645
27.9346
16.4886
-39.5769
52.5618
1.17114
29.9062
574.059
123.061
63.0129
27.2852
-34.9212
-12.1467
229.332
30.0575
11.642
23.7355
0.276233
-9.49621
81.3059
-31.3812
8.2605
4.06633
74.4192
1.71727
-30.1221
145.722
133.579
-18.5035
-20.4357
15.7324
22.1254
-20.476
209.177
419.984
42.3765
1.84602
3.21202
0.740369
41.8264
23.631
101.174
-26.8736
446.14
361.878
109.17
-2.79241
-0.475723
22.2871
-15.0678
486.306
-6.19438
17.8973
46.511
46.1636
514.98
36.3084
1.54493
-19.3216
14.3725
116.734
18.7815
22.3618
25.7028
-15.5341
15.9772
-8.40916
91.0315
61.6631
40.9684
64.2615
492.799
15.5984
43.473
33.929
400.489
148.022
341.019
-33.2307
-14.6475
16.5507
424.213
9.07878
10.865
16.8959
69.4893
63.4273
80.8285
-19.5306
-25.7576
-6.29675
83.4146
61.5181
-9.51323
25.3633
25.4868
461.829
43.8634
41.1695
292.139
105.802
38.206
-23.4082
11.5021
240.126
5.70508
12.6587
15.7634
43.025
-3.93051
678.477
10.9968
22.2539
111.829
51.7932
487.516
154.742
125.5
126.18
64.1764
6.84446
104.818
28.1067
15.0162
376.981
30.5534
25.6488
297.815
-11.3292
489.236
12.9927
265.273
244.178
52.0534
106.389
37.903
32.9889
23.4015
61.0169
28.6441
-23.2589
19.3328
29.607
181.195
3.18099
135.468
6.66178
-31.3919
28.6121
54.2687
-28.5445
4.25565
-27.7529
2.85435
5.41674
67.5918
18.8317
20.0218
-15.6086
34.2617
395.056
7.72096
-5.43019
215.346
3.97803
63.326
109.981
59.3184
4.63951
-3.73031
46.409
23.2393
41.3983
25.4766
135.113
136.76
42.1161
128.794
13.5351
479.902
44.9
82.0736
40.6042
73.0918
106.142
-3.65854
74.6464
57.3936
780.778
21.8952
-11.1827
-5.90967
52.5798
31.5211
5.97697
2.53791
3.76762
1.37022
35.3258
-3.38365
8.00878
14.4522
324.692
46.0417
36.3426
459.734
84.4793
36.0663
79.6313
95.0167
57.1936
137.512
36.2233
12.8606
30.0509
166.799
284.24
396.141
15.001
164.831
4.18324
55.571
100.703
25.8516
162.332
74.3909
30.4305
114.167
40.4714
168.261
5.70565
-36.936
302.815
323.672
11.3044
706.261
1486.43
82.8697
57.4077
23.2609
25.9311
-11.8903
-15.2132
206.023
35.5061
346.57
19.3311
18.5164
3.32196
0.602832
164.557
41.9415
55.3711
42.5714
106.389
583.179
-10.4022
79.2849
34.5327
216.698
-2.64005
0.531782
19.988
57.4154
187.468
-25.9168
-4.12614
30.618
-33.9547
155.635
109.867
99.2467
-21.8938
-13.7459
6.79092
6.67049
334.27
10.0659
-52.4014
-14.5949
8.74298
-1.06177
-0.108647
-10.9682
-0.125878
-81.7379
-51.9959
544.67
4.51236
-24.0447
-26.3937
99.5374
-39.4925
-13.5738
15.5128
-39.1182
166.971
-35.9706
-57.9574
-19.4587
-5.7448
-19.2768
-31.1188
-20.0177
113.681
21.6642
217.225
181.03
113.855
1.89275
24.8242
49.4611
-6.63453
-1.27944
-24.3772
127.801
202.493
592.801
15.2415
777.904
24.1269
178.723
-25.629
-14.6365
5.22744
111.548
474.949
58.5449
84.7359
-40.834
23.45
38.5576
144.122
7.23519
38.0246
-5.70214
135.539
4.11763
339.402
31.2975
52.4442
41.1682
34.2357
34.0782
3.4322
23.1627
25.1132
15.7736
23.0901
-4.03903
9.61396
92.9134
30.4644
55.5474
119.022
136.481
299.708
448.902
22.1366
32.983
221.949
171.3
168.45
23.2135
-8.41563
26.4946
33.979
50.6827
409.961
13.8893
104.959
16.7881
138.499
31.9239
50.3522
74.0283
576.598
259.815
41.4885
2.94248
29.923
39.9726
64.9405
14.8631
6.63136
5.64582
20.9081
2.44239
79.9967
54.186
106.737
20.7193
20.4889
173.592
770.998
31.0144
25.9489
28.0157
32.4083
7.3772
119.52
33.3007
354.62
16.1223
729.924
118.599
74.1926
133.651
1.49606
295.513
392.987
-16.3317
53.5134
-33.2659
424.04
31.7799
-46.4609
489.626
3.31459
-6.98874
9.72842
12.2247
18.5352
103.213
-16.7412
43.1946
51.881
24.8914
492.508
548.318
130.644
-3.68813
19.1404
164.656
37.7791
156.733
16.5607
15.0877
-3.9688
9.24654
13.0173
28.7014
4.25288
21.3275
2.38492
1.63523
146.5
198.426
11.3306
0.404949
953.113
52.9715
8.0005
20.022
74.2806
-9.46519
7.13339
436.52
46.0857
81.1166
287.979
228.831
44.2969
24.4238
-9.05019
3.57178
-0.378009
41.8624
183.437
69.4284
250.422
61.7654
-3.15317
21.663
-18.0546
8.46799
11.9399
-7.42383
13.5161
27.4836
409.359
425.304
108.972
-1.15302
94.1812
89.272
13.8827
64.0364
132.515
44.8208
157.633
290.343
196.322
58.6163
-3.51095
28.2901
41.9694
158.932
-31.7204
40.5114
5.815
-7.61886
-28.838
28.0829
12.5823
45.718
51.1968
47.9939
13.0926
-21.2514
69.4529
729.194
19.2146
17.8223
22.0131
37.2796
3.67283
20.2723
8.41899
-19.3128
62.8749
44.6369
25.5489
5.23438
81.6883
-3.04701
27.8608
128.981
18.1597
40.6095
144.845
46.7247
40.6953
315.828
30.9462
21.691
16.6855
-5.07896
3.66819
10.4005
-6.89041
69.7099
37.6772
-32.4207
26.2072
22.4276
51.1023
77.1817
-11.5603
36.2812
541.314
21.3651
23.2699
47.453
271.769
101.348
-13.4094
225.972
152.999
31.533
-2.01697
46.4995
47.9756
321.274
145.063
14.9326
50.3841
34.5871
56.9467
60.2278
-5.37635
20.155
13.8893
7.5074
138.602
7.26135
49.9852
196.096
50.8588
548.296
50.5377
19.3578
-7.03816
6.84446
743.103
20.4853
223.01
453.548
56.5154
24.9312
53.7598
18.5788
-26.3217
436.762
460.324
165.675
47.881
-7.78424
56.1266
36.1564
102.653
445.595
37.903
207.277
60.8828
64.765
13.6515
-12.0145
20.0476
17.4015
4.78771
2.34133
34.2343
35.528
41.6202
22.9837
25.7441
12.6849
21.1222
53.4541
54.1425
15.132
16.992
88.1722
61.2513
51.8578
13.3432
7.32455
-2.26629
26.0223
-3.65621
40.6405
55.5703
13.9852
160.187
489.09
21.3652
69.5093
34.847
-44.7969
63.6711
8.38288
175.645
90.3718
35.7484
28.0334
100.814
501.624
26.2402
-31.7695
183.342
40.527
25.5297
-13.712
-3.6864
29.6976
20.7207
37.1433
19.0954
28.7748
1.37022
95.296
35.9717
23.5792
27.5699
16.9266
25.9751
1851.88
28.5218
45.7497
237.701
13.2137
-2.09473
-0.123786
31.7579
29.8529
103.664
54.8527
81.2977
-10.7335
46.6128
5.94472
61.51
28.6876
7.58242
11.6493
55.4349
2.37176
-6.99203
10.6517
588.362
160.807
5.86597
144.835
59.3434
-27.9156
317.911
1.93501
101.52
-7.67262
8.99232
34.3662
46.6302
13.2064
9.29151
21.2097
6.86879
46.0259
10.0659
39.4278
19.1383
27.4836
90.7675
50.4911
15.7136
-16.3887
479.078
-1.10983
19.0589
32.071
131.048
37.026
54.8682
28.3482
440.585
0.739907
16.5032
-1.73538
16.1485
63.9111
52.3513
-0.0280449
490.469
6.36257
58.693
6.76445
1.23741
-16.0959
123.871
127.91
0.95572
207.82
5.5469
511.278
14.0412
-6.19438
55.3786
14.6518
34.9192
7.10845
407.776
15.6937
89.705
-0.329141
12.5375
265.497
15.5348
88.122
52.3469
61.356
18.2065
-21.1563
17.8278
34.8095
26.0558
95.3163
45.5208
14.9126
34.7634
68.0722
652.544
48.9216
-21.1763
24.3332
48.6645
4.25064
27.7951
855.248
25.9454
30.7354
79.4919
1.4947
217.993
393.583
33.882
9.07943
24.6065
2.35339
-6.29675
3.42204
110.427
51.6002
59.618
203.523
32.619
20.5548
9.15467
113.169
14.0732
13.3761
75.2085
1.95695
136.347
13.1296
256.401
13.0399
159.113
58.1608
44.73
45.9173
24.1279
160.489
40.4238
52.4118
148.668
54.806
-4.39994
142.3
16.0017
112.44
-7.47264
174.582
-20.0464
57.5079
41.0676
3.66332
564.198
31.1632
8.25317
698.182
122.363
102.955
25.8165
22.0563
208.443
407.802
55.2606
177.209
208.554
50.2218
-6.2118
21.9216
13.6534
60.4374
58.0168
4.13885
440.9
-4.18167
0.507522
105.306
40.3357
67.2609
15.132
271.865
127.528
102.481
23.7468
6.15073
37.1094
69.5651
-3.55612
18.5689
116.422
16.4744
59.7554
37.5732
65.0034
49.9481
90.8219
70.2318
18.6995
48.283
23.2393
10.4841
233.475
18.1996
644.417
335.756
281.521
235.444
118.838
19.9688
1.96927
12.8978
97.3277
61.743
46.7195
8.08671
54.8527
19.4535
126.073
97.2126
37.1471
15.5692
41.0045
61.9303
46.0646
67.9641
-3.2439
338.613
18.0586
56.1271
27.7481
125.806
16.1006
105.479
94.9507
298.172
55.5413
93.7643
116.512
466.264
51.2328
181.563
71.1357
-1.27911
42.476
49.8944
36.6555
-18.0546
-6.52454
16.939
97.8491
48.0984
37.3727
436.532
96.2984
11.7223
33.05
34.4974
44.4342
32.071
-9.50739
121.359
73.6088
386.237
45.7175
14.6292
-14.8538
46.1336
-12.9257
5.4996
156.695
5.59415
33.1971
56.9624
13.7155
40.4976
29.9592
25.6003
46.9641
25.1336
30.459
29.0667
20.139
33.5315
213.568
55.8796
4.67086
55.6498
16.0232
19.9267
138.293
36.7107
73.7897
59.7199
85.8779
21.9078
6.87626
34.2755
104.989
35.4803
316.229
192.495
49.7104
190.357
116.011
44.7165
34.2764
269.786
173.444
30.3546
70.6529
28.0813
52.4126
-33.2307
20.9597
18.4247
5.33065
298.727
8.27734
45.5789
20.644
63.8671
18.4498
52.7175
-4.53809
24.8422
85.5325
115.274
196.451
3.60523
94.7037
-2.22623
16.1164
36.4164
23.2487
74.9027
80.3692
72.0684
482.36
29.0657
9.62799
43.3494
193.112
61.3845
-21.7179
33.7443
40.8836
-13.197
20.4324
65.6571
16.619
92.769
-30.22
40.6149
13.3775
306.09
-32.5109
30.9576
240.89
0.293414
32.4274
516.654
-1.95888
88.1857
12.9927
80.2969
52.3785
94.2524
202.28
12.698
27.6785
-1.45235
61.0999
36.5199
43.6366
12.3484
-8.77816
3.37012
556.008
27.5438
21.1496
420.83
60.4712
63.639
52.8646
102.581
21.1222
152.78
3.54267
455.538
120.066
112.535
64.9994
27.4949
30.5136
25.865
39.5801
-12.9265
18.5689
-3.51823
3.35591
26.0223
43.1954
38.7665
34.9556
280.103
29.0024
3.76596
217.351
7.05359
15.743
18.9095
617.682
44.9304
460.033
355.556
-14.5759
-1.73297
25.8517
1.24883
5.62545
-0.679506
15.0821
54.0317
3.04567
10.5372
1.9358
39.0679
-1.76808
-39.0006
4.41197
3.76762
37.1999
172.927
14.4522
41.708
377.751
21.3501
101.787
11.3907
-5.16317
74.0092
14.4319
-2.8385
199.734
19.1272
53.0899
256.489
56.2878
76.8436
51.8558
26.9495
-9.36184
22.402
37.9164
-1.30782
-13.5038
60.0629
21.7768
14.4208
31.0755
16.3255
7.55626
17.2664
24.1011
19.0384
105.359
137.993
58.8682
-30.2909
332.938
16.9618
-2.09473
189.179
29.8529
28.7014
223.519
0.712817
9.88119
164.679
-8.79368
11.0194
5.70836
135.338
46.0646
47.3493
-5.11796
27.5183
-21.2967
170.445
16.5037
335.32
-2.64005
157.953
81.8322
32.0545
23.6822
236.193
0.320137
16.6902
5.24419
-2.09554
39.4433
49.8969
395.349
2.46903
4.99473
117.24
-18.0546
64.69
47.5472
185.605
18.1133
47.664
37.3727
-5.34597
9.24445
55.069
-18.2628
23.6797
8.2605
-10.9262
37.3245
11.4563
86.07
115.737
189.801
-14.7554
12.7551
33.8719
14.2744
238.199
42.9809
565.241
-20.6428
27.5749
15.7329
53.0708
70.4827
326.062
-10.007
163.156
27.0076
28.2938
-3.27419
55.3036
-22.9645
642.729
33.3908
-19.692
-2.44625
61.0008
25.8962
6.80822
-17.2544
186.234
110.32
-15.3217
-11.8644
139.223
200.566
35.4803
7.00806
12.5843
587.915
4.7093
285.934
27.9299
82.1978
94.2465
-28.1909
49.7559
-35.0014
24.7324
20.8106
6.93468
26.2072
-20.1122
11.5894
-11.5603
17.5405
44.686
205.768
13.7198
7.52557
17.0154
172.123
26.4806
-30.775
-2.54862
44.0592
3.42204
34.7336
121.462
-2.62423
130.12
47.6116
-28.1709
22.2731
8.35018
19.4654
30.2427
56.4678
22.0291
-12.3476
273.625
9.29181
26.3017
441.345
170.305
-21.2953
67.7254
478.955
412.233
114.935
9.82843
40.3279
419.661
24.3585
-14.9689
19.0341
54.9162
8.7822
11.0825
-1.95888
119.814
14.2966
-6.73936
135.962
-15.2805
318.496
66.1415
37.3623
-7.92874
24.7846
36.737
57.1347
122.861
210.428
27.3409
90.5473
76.4587
-4.33773
203.706
31.0246
184.16
132.979
821.232
146.672
134.44
346.269
9.87785
7.85435
96.5577
-15.198
5.74757
35.6983
98.7326
-0.616089
186.061
17.0913
11.4364
215.346
-1.64417
87.6889
50.3851
52.5658
35.0183
85.5554
799.219
21.5061
52.4917
18.6995
508.962
53.8068
52.2121
26.5347
28.5218
40.5411
17.6387
121.508
194.257
13.2137
211.549
26.1357
46.7195
84.9234
19.2454
15.7053
-12.6076
29.7462
-4.08233
17.4432
365.218
468.603
131.59
24.8605
-8.8661
3.06611
16.7717
-5.98507
-24.5004
19.8487
60.5019
53.7212
0.195389
59.2894
3.57178
18.3627
782.119
247.155
177.957
19.3356
205.52
23.6575
98.4997
-32.7615
51.2953
348.649
36.0049
48.0984
104.839
54.6241
57.9702
19.4617
15.4704
33.05
43.4217
115.649
56.0652
-3.53622
52.0185
261.015
-33.496
17.6065
27.7476
69.4791
62.037
145.45
-26.265
33.1971
26.9773
58.693
18.0088
31.2225
56.3344
-29.2143
30.1678
9.84427
27.1926
7.02054
42.9018
-16.9419
87.7387
-4.69947
488.288
54.0072
3.06009
-1.17294
57.8459
16.5375
8.78937
34.9873
-5.07992
13.1593
50.4728
95.0892
-6.15631
-11.786
-10.2598
370.152
4.82442
16.6855
29.724
142.972
-15.0725
44.1337
43.7094
11.6139
26.4328
3.18655
9.34065
24.3016
-12.616
95.9224
228.32
9.07878
47.602
766.114
124.29
69.4893
151.508
32.1027
329.046
146.656
94.9028
15.9482
202.073
-9.51323
19.7411
-34.0854
-4.49829
-23.5538
47.6116
26.177
3.53247
32.713
2.59878
385.138
9.61618
203.813
-10.4735
44.9887
59.6243
1.79555
12.9361
22.5535
3.50056
-12.1787
23.7483
46.171
120.199
209.09
1.81202
34.3504
219.724
-4.39994
51.5723
68.4755
24.3585
7.51989
-3.17981
33.1451
14.8306
86.1222
35.7118
4.92624
-36.7244
83.4882
-20.9027
16.7713
131.734
9.25127
428.741
-4.18061
13.5402
134.188
42.1421
68.5132
126.096
-10.1404
39.9476
3.15853
16.2994
96.1123
46.0172
0.467268
94.2044
39.2762
32.354
-2.36693
-0.433538
144.811
50.9579
19.7209
168.46
15.1179
41.3205
696.56
-11.8605
36.1358
91.4573
-7.27157
43.2955
11.0727
13.3484
254.481
496.413
19.8311
23.8218
106.882
39.7551
35.3455
7.90706
-10.4722
711.839
-0.645929
13.2137
413.948
168.542
82.3577
1086.83
315.348
-4.90938
22.8113
114.404
57.309
277.859
142.933
31.1771
239.786
20.4772
360.064
62.9523
21.1465
-18.5453
4.94151
41.2904
146.497
78.5344
202.487
16.1637
-1.95289
122.409
27.4835
33.0278
2.92236
268.677
96.5491
-29.2895
-20.2171
-4.37549
47.664
-3.4719
31.7332
-6.77522
-25.759
44.2944
-25.9187
31.3157
42.9467
18.9526
50.4627
31.4038
343.474
9.60751
11.4235
21.3546
157.058
59.252
255.066
492.757
244.776
5.59415
63.1821
-6.7559
77.4337
20.7272
2.34801
38.437
130.709
46.65
-1.94937
-9.71273
20.0425
48.385
6.80822
8.98251
164.147
339.907
29.7349
-24.692
-8.07723
14.3725
31.7322
80.0966
12.5843
44.0882
443.241
16.0688
65.4112
114.057
2.41731
-8.76447
172.784
30.1809
-36.1688
78.6811
18.6794
-31.3566
11.5894
-15.3085
231.184
35.3157
45.7279
51.3809
80.2055
276.089
-22.4595
91.9781
18.9843
19.8248
-23.8835
152.999
791.812
-9.69642
-15.1354
177.163
-15.3447
62.9681
-10.4353
40.1153
316.657
-15.2082
128.29
60.6948
53.4286
155.805
18.8235
6.39308
-31.848
24.017
123.506
116.257
567.594
-11.925
43.3626
444.092
9.82843
12.4667
12.2169
11.115
-9.37467
-9.34671
13.4119
-25.6686
20.0266
20.4528
-9.45515
-16.762
-16.9924
272.918
91.5413
89.8598
53.023
20.1943
-19.1731
58.5178
14.2482
10.283
34.78
2.40715
-6.39226
-3.15596
37.1033
98.7359
10.6773
-0.834487
-22.0215
11.7455
6.01292
39.8503
67.9739
5.98029
25.3431
353.993
-22.3494
1.99944
48.8168
38.7393
350.979
12.7466
150.15
73.2806
371.295
5.22998
108.481
31.951
27.5221
46.2
34.5999
-6.60489
-7.47844
9.3292
1.43139
-9.20145
2.98785
47.0323
-3.79527
46.3347
54.7645
26.378
168.588
415.657
6.87103
31.8624
44.2981
11.334
100.883
64.8899
570.883
40.6359
7.2088
-0.783639
7.89603
57.8343
-7.19851
56.6328
28.8831
936.727
21.8429
3.84334
-33.9539
46.7195
2.37881
153.435
4.07065
183.324
21.1914
18.5157
22.575
69.7454
148.549
-10.7402
29.3924
33.6383
42.7406
-0.137569
483.753
75.4944
-12.9231
-10.051
114.379
16.6902
691.152
85.9856
742.218
-25.0658
37.4025
28.706
160.542
89.2498
113.492
161.856
56.9175
269.938
-12.7208
-6.24955
34.5455
22.3801
47.1279
16.7407
10.0914
2.6383
22.807
-2.41748
69.1837
32.071
132.922
473.683
79.231
-5.38502
108.875
566.708
233.895
71.3532
119.818
36.7543
421.637
104.412
23.0858
10.5126
22.4629
-0.636654
307.459
165.101
30.9408
10.7687
91.6276
123.613
246.425
109.998
59.6294
79.8968
55.8342
36.7107
109.397
3.16717
-8.11627
6.16447
54.3888
9.24337
145.689
66.9323
-36.1488
10.3315
14.1947
29.804
3.48706
60.5134
29.1412
30.5909
34.1027
138.877
1.31248
1.84439
159.234
-14.49
56.567
-18.0668
11.9947
-11.6238
11.8457
-14.9632
67.6152
282.693
20.8584
-15.7825
44.303
-19.659
70.8884
-60.113
29.1114
72.7364
838.831
667.977
-9.43025
125.347
21.3394
162.124
20.8724
15.2384
-13.5782
-23.592
157.433
-0.345813
-24.4414
63.5359
78.7755
12.1841
-30.22
-4.36272
-11.925
59.1645
33.6711
26.8541
-5.16409
27.2094
-13.2479
69.3361
39.6488
86.7754
183.497
-24.4477
129.415
12.4225
-23.606
21.644
-24.6508
19.2898
157.302
147.631
-32.2916
371.487
10.5001
42.1421
-23.3161
-8.83725
2.97807
-18.1485
194.313
149.358
9.90522
-23.3233
2.26479
216.012
42.6107
128.877
73.5961
5.98029
17.8469
14.7871
-14.8531
0.125372
11.3355
302.983
24.8914
-11.6163
3.97282
20.8067
-2.04578
118.296
82.0667
194.688
116.284
85.6181
46.2
17.7333
27.1283
-3.78927
53.5643
12.5774
-7.0965
108.434
105.245
45.3884
501.148
-54.6538
46.9469
1.6534
18.6169
-33.8344
54.2157
710.862
109.201
583.547
171.051
18.5018
9.94698
162.819
150.011
36.0122
763.832
96.0751
-40.7252
27.5183
3.06611
144.208
9.00746
425.945
76.21
60.1655
33.0525
63.7792
77.1568
89.7788
35.2292
38.1143
104.726
78.0079
18.6618
49.9723
38.65
12.2927
-18.0546
42.4762
67.3577
43.3798
33.6073
25.0839
39.8333
25.5537
64.4825
-14.6743
10.701
27.9542
9.58224
768.23
-22.2516
3.9272
26.9768
16.5032
88.2198
29.267
80.7776
27.9884
144.275
128.774
546.094
9.34448
3.11148
33.8456
447.7
58.0207
55.8796
488.18
27.5388
27.2676
20.274
-26.6247
33.7741
29.8581
40.7412
8.82875
36.5919
-8.40916
-8.29404
18.5596
70.9534
23.032
9.29039
36.6375
122.42
60.3396
77.0325
-30.5466
80.5552
54.2867
-12.616
165.263
372.623
-6.82236
231.26
315.624
40.8501
-26.5278
12.3285
139.16
24.0368
3.60523
209.022
12.7663
-11.9946
19.5498
34.4931
475.953
-7.71192
40.0801
-23.4082
47.1093
77.0826
11.3273
33.2735
-12.3476
54.3591
31.7806
31.6768
100.265
-13.3534
27.4964
-38.1619
153.932
370.259
9.9875
11.7025
-19.3925
21.5872
-2.00347
-30.85
3.77175
47.1451
-35.0389
98.7374
1.71216
13.223
48.5999
89.2592
-27.3541
34.7625
3.6528
26.7861
24.2438
42.6831
67.8881
14.0312
38.5281
191.688
-6.39226
-1.28189
18.3627
-4.31528
397.837
276.527
52.9411
-10.7433
2.26479
4.24301
421.172
-11.6779
-8.86281
26.595
578.881
367.442
20.7058
42.5106
19.2692
-0.371893
20.8394
-7.30425
7.32455
9.60023
57.7038
250.91
39.4473
308.569
21.4815
173.305
44.9954
20.5736
89.5125
9.53921
-37.3007
14.0051
102.557
275.904
9.51143
164.84
160.784
1011.37
1.87732
-5.5326
72.7723
-8.2799
16.3255
269.926
33.4714
335.756
24.7737
19.9264
36.3794
20.3089
-0.645929
22.584
-24.5835
-5.74598
93.6021
156.138
36.112
17.3775
11.0056
39.0212
-10.6677
33.5082
78.7969
-3.34318
42.3165
-6.99857
536.487
-22.6264
42.3375
24.8946
2.06946
18.06
121.875
2.1942
-0.176354
1.49606
118.699
-22.7103
225.574
-8.3986
71.9101
52.5463
13.5161
557.844
2.68637
26.1283
35.8835
-20.7406
-14.2715
-20.1368
154.864
23.253
-31.5409
5.07879
-28.2481
-12.9394
85.8437
155.74
-23.2159
50.5717
21.9527
30.7254
36.2043
383.452
-13.7551
167.266
203.355
-2.34979
9.16866
-5.6975
419.448
87.1298
61.0008
149.237
318.203
40.4589
74.7125
-2.20321
16.2856
-9.99033
394.096
78.7517
3.62118
22.0006
-28.6451
522.323
14.0796
23.5651
26.0558
145.916
17.4098
9.29039
4.11763
18.9365
1.84439
82.3977
17.2116
571.274
476.687
31.4798
68.0677
50.6291
32.0079
16.5757
1289.6
-13.9084
-22.0095
-0.674551
21.5704
5.29611
27.9681
383.31
149.573
98.5753
17.6757
298.736
5.56228
-9.58599
-1.02015
8.22098
351.405
69.5981
39.6012
425.496
5.16247
56.9929
20.2689
-20.6932
16.6842
170.605
428.914
81.5246
11.0095
31.2445
-19.4213
22.7478
36.6757
-18.2826
83.6812
505.096
-18.8701
-15.8574
28.1346
-10.6761
55.6339
7.33436
-35.6921
-33.6286
-45.1034
36.7854
-29.2281
254.028
-0.287978
11.1491
17.4157
226.643
80.1644
-24.7953
34.6459
-8.32354
-16.3335
314.073
91.4512
-23.0784
10.6773
-5.08731
358.986
101.667
81.086
13.0393
-7.10554
22.9837
113.825
-0.433538
-14.485
45.9579
3.54267
-33.5938
-29.8597
-18.6496
66.8735
-17.4827
-18.2121
113.946
-14.8005
14.8208
78.9407
3.35591
74.748
31.2702
4.61487
-13.1006
286.691
20.1721
21.3652
159.465
-21.375
5.80284
11.1973
153.156
18.8818
311.017
104.562
4.99696
14.9958
46.9412
-8.2799
3.20703
194.963
-5.32444
8.68198
34.5053
132.753
-30.631
0.0952055
-33.9539
24.2617
93.5711
13.7089
-38.8506
-36.9705
103.396
-15.3267
-36.9047
50.3748
116.278
2.27902
11.7486
-15.6745
221.045
28.3548
53.5819
127.968
42.4768
-18.5453
12.4378
283.045
-9.05019
15.6255
56.0005
31.947
-11.9473
63.6394
-6.9013
-9.9978
109.865
-6.52454
-19.9192
140.627
127.834
6.86891
101.091
3.62225
-10.5234
-16.3887
29.3019
-40.9113
10.701
-7.65306
-26.025
39.2183
-58.5514
449.018
39.1583
73.6623
30.204
8.6261
206.962
3.95811
-32.8242
45.3785
284.661
-9.71037
112.649
6.53338
382.61
152.849
23.6086
27.6479
59.9888
13.9802
17.7893
-23.061
35.2666
-0.688043
-4.13595
-9.99033
214.186
196.818
14.8656
1.38586
-39.897
23.45
-4.54591
-6.95302
-7.5762
12.2746
73.2844
224.326
14.9628
-6.99376
26.5819
1.55814
49.3996
-11.5359
41.9798
248.158
-15.3719
28.2598
-20.9056
40.4395
1.19952
-0.918352
31.533
-26.3798
105.948
-1.06497
31.7992
115.976
38.3352
36.332
342.035
-14.7349
48.9716
16.9495
-13.5782
40.1263
-5.61106
35.2614
99.247
20.4324
-3.68339
208.961
-32.094
-23.1694
0.259048
-2.67972
66.2095
187.865
138.029
-22.6182
265.252
22.4845
-24.3392
122.108
354.767
23.7747
11.0825
54.4525
22.363
38.6594
-31.1022
-0.287978
-1.9694
34.2823
16.7475
-6.05468
41.6512
47.9814
15.9052
750.673
28.6441
-10.1404
-5.03003
10.8664
-39.945
44.4104
-5.08731
124.156
109.197
26.1577
22.8795
-20.1198
85.7142
-32.2927
712.653
191.513
128.417
27.9055
20.7542
129.436
44.1939
-14.9325
0.399763
89.6934
24.6606
15.4033
46.1633
-24.6687
-2.51999
-7.71693
-5.74598
3.64695
35.4751
133.649
21.1195
0.510858
418.239
24.0287
13.6951
11.0194
388.018
425.818
89.1681
19.2384
-16.3624
6.90357
14.3105
41.1346
758.634
-11.382
190.389
17.3984
19.988
9.56572
21.8081
153.734
403.244
309.045
202.021
129.944
374.592
48.8136
-8.19919
14.9137
-10.6494
-2.69984
-23.3911
-8.67478
65.6647
-3.35049
0.8123
29.8764
26.5132
67.3405
21.3358
54.8258
19.9315
105.712
34.0514
72.9318
15.2044
7.3592
23.9075
-12.8813
-9.19127
997.743
18.3773
83.6149
15.1853
48.6031
-11.9715
-15.0206
-55.4816
32.4561
100.468
16.8407
33.0965
13.8892
-10.7705
21.5704
-0.475723
54.1462
104.872
20.2723
-6.57354
509.174
90.9859
24.0222
74.2746
136.036
4.44925
18.4905
-22.8179
-4.32909
-4.36813
0.542276
58.1369
35.4803
25.7487
8.83622
-2.41565
19.7253
-6.53509
1.07629
50.4187
3.48706
13.6617
-18.8206
66.6225
-21.8829
37.8508
105.144
12.5569
-16.8963
277.301
283.486
253.344
-20.9307
8.17017
22.1972
23.2391
-1.09299
33.3538
122.416
-1.84476
365.592
37.1904
28.3546
66.6764
116.671
27.1926
-17.1927
-20.7576
23.4892
342.204
25.172
15.7524
44.9177
-17.0823
47.5764
158.376
47.1093
450.022
58.1789
1.41434
-27.3401
-13.1073
121.468
41.0471
118.131
20.3671
30.9248
-5.85712
12.5039
211.089
444.413
278.43
35.5452
154.291
-23.9048
244.851
55.3204
12.9891
2.88323
71.2102
45.0012
15.2859
-20.0464
21.9007
200.363
256.662
-35.5027
-0.695957
-14.2356
74.1179
-32.1471
-0.0953345
30.5342
12.9994
7.07584
168.233
7.91798
17.9964
49.6384
23.0219
-34.5033
1.49606
-0.589598
5.05505
238.541
111.609
135.434
95.4982
-20.224
-36.0408
8.00379
4.10622
152.78
52.2684
-22.3494
-5.49683
14.3764
54.8764
16.4947
153.898
50.7918
26.0652
178.266
24.1482
24.4548
16.2777
25.5852
4.61487
-8.47895
5.64002
38.9127
330.586
26.4058
2.98785
-11.0638
-1.92121
75.8493
74.4457
180.327
-1.73297
26.1593
112.059
10.6192
-1.87081
-13.798
3.83773
55.9057
44.2751
34.9001
-4.34168
54.4096
24.0754
-3.64214
76.4987
83.1227
-7.47677
33.4518
154.038
118.579
324.949
32.4469
-1.72776
52.9329
12.165
21.7052
0.0599978
17.2664
320.204
92.127
64.1291
38.667
17.6387
102.768
8.7244
286.827
82.2382
123.565
-13.2197
389.674
103.664
52.9847
69.1016
15.315
14.6583
-1.29742
16.6416
28.1971
51.0047
14.2055
144.801
101.704
-41.9115
-3.84299
-11.6073
1.7365
-3.50436
-6.38818
15.5243
132.432
0.195389
6.81558
123.749
-9.05019
-3.92449
3.37012
23.1218
54.4358
4.91928
14.9137
26.8319
44.1518
-33.0471
36.579
75.6582
52.5463
337.73
3.12078
24.2542
13.3947
353.045
15.4704
3.06495
398.066
277.68
190.611
89.7984
41.4414
5.48514
33.2778
-40.9923
71.3936
18.8793
136.089
5.815
119.818
1.33795
1160.79
43.7005
104.311
30.0975
-19.844
9.5531
143.385
5.42052
-33.8085
18.3983
10.2931
156.849
137.838
29.6444
21.8008
16.4788
203.1
601.246
226.181
33.1132
28.1519
20.4878
151.311
229.976
47.8363
-15.9054
-8.29404
74.7816
10.9833
-27.5678
-11.3243
27.2671
-27.5051
11.4402
-26.7985
46.822
5.56096
412.797
9.71532
14.6766
30.659
115.901
32.6095
-19.8336
18.3613
0.601334
11.2737
-3.59932
-7.78717
41.4731
4.83224
15.4719
8.69578
-12.1627
3.42204
404.655
124.689
9.01817
47.9756
17.6757
-12.3585
281.05
-5.83786
15.8464
21.3394
22.7346
-16.7837
46.3919
-21.7179
-7.48512
31.5133
-9.44885
7.31389
103.138
12.8709
25.3026
-35.8422
48.1111
-17.5472
-10.9853
-4.55378
75.5798
388.39
-26.8887
-9.49974
2.88323
35.6029
601.869
-12.5501
33.1451
34.8236
-29.9251
416.442
93.4415
137.105
82.8697
-6.31055
-12.3463
-19.0465
-7.40106
192.808
50.476
65.4601
4.33858
-29.2722
48.4869
101.522
59.7451
5.70836
11.6493
38.5683
1.28137
-19.4227
3.65328
-24.7257
-3.8857
217.923
10.6177
309.416
139.874
31.9201
-31.539
-7.67262
58.184
-11.9473
-0.0788243
11.8394
31.0333
-16.1806
-12.1467
21.3103
652.573
-0.627355
19.553
39.2467
22.765
-33.0121
260.973
449.232
48.5689
523.076
37.3443
23.9075
17.3869
-39.1182
-18.5616
60.71
113.955
80.7235
192.311
-26.0441
24.2403
-15.0206
2.61443
965.741
-8.22808
-9.39618
-32.4958
15.105
-36.7106
20.7975
-3.27419
-6.54054
-21.0905
177.835
-7.83867
31.2869
25.3936
33.3925
2.12306
28.6602
82.6254
20.3788
604.136
246.111
5.97827
12.7237
10.3482
73.8987
262.818
82.8618
28.5064
110.618
309.36
150.681
41.9054
241.361
221.997
468.61
-0.331174
35.0397
42.3623
82.8344
61.8145
31.7979
34.0782
9.0544
30.659
27.8194
86.9574
25.1439
27.7316
51.2011
5.65151
28.2598
50.3089
7.73989
29.1951
9.84966
27.4364
36.563
46.5256
39.2125
53.4743
43.9126
66.3522
41.0138
30.839
57.1767
558.729
71.4604
58.1789
23.2597
61.8553
48.3799
84.2545
48.5433
134.997
278.302
85.5925
34.9266
32.7341
61.5243
40.163
11.3165
42.1622
36.5679
357.303
7.12756
137.156
233.159
-23.5106
17.9082
20.8558
29.8049
24.4551
30.6341
9.275
45.5267
71.0954
14.5721
471.832
442.701
25.4926
10.283
19.2737
-40.1255
-38.7632
235.754
-8.08586
164.351
32.394
10.4099
-50.1325
-5.12109
-7.10554
22.9837
14.4997
-19.1742
-50.0923
-37.1232
-0.205458
9.50977
3.8735
7.58734
46.2588
-16.3381
25.865
-20.39
339.398
-26.4086
-29.7552
-22.881
-5.83687
30.077
209.112
31.318
1.93406
50.338
-3.45038
184.844
12.0165
-11.5503
70.5686
-16.7714
-60.1908
-28.2348
-28.2122
27.9788
-21.984
-18.2298
40.9906
58.4186
237.672
4.32478
16.6416
75.0488
39.7603
31.0721
-5.12451
2.3783
36.8886
-15.6745
52.379
12.7556
26.0994
17.1104
292.886
25.6102
11.4398
216.711
3.80907
-25.9168
57.9197
8.99232
-4.98922
-26.4584
3.83605
140.476
-1.27911
19.9094
42.2777
-6.81022
29.0827
-12.4229
1.9465
141.802
175.1
35.4986
0.276233
228.51
92.3071
25.5537
28.8752
-37.1631
-11.7878
22.332
22.7007
-37.6184
31.4038
-14.7554
26.416
-3.00823
20.2514
135.071
-10.0884
58.2889
12.9959
520.263
-26.265
36.9452
-6.89927
19.8829
-28.1368
-16.0959
75.1454
-12.6445
61.3685
63.5166
-11.3197
-40.3067
33.161
21.6454
9.02964
-15.6806
-17.2544
-2.64464
8.19739
22.2386
76.2557
-9.99033
-25.6947
20.6556
33.6062
31.3709
51.9397
-36.1488
-0.88942
158.383
-17.6644
22.3077
340.819
-6.95302
-13.1984
-7.82744
70.647
36.7401
32.7349
5.18767
53.7559
84.0698
52.2872
-5.77815
13.6761
22.1531
19.707
34.819
159.942
45.2212
40.4395
29.3105
141.511
86.0641
45.978
-30.3372
44.2274
85.1421
88.841
61.7843
24.1472
57.0759
53.1986
325.168
47.1093
3.99398
9.45321
316.257
13.8893
31.8703
31.5133
59.8916
54.1655
41.2942
89.0209
39.1205
72.474
216.711
20.8738
61.0385
80.5228
65.2725
63.2393
28.3962
69.3759
69.4126
137.74
32.8198
21.8452
5.25349
245.852
83.234
-25.3847
23.5304
36.4185
63.9593
56.3143
32.5082
34.5749
65.2044
90.4718
30.4896
-2.38939
35.8
18.7163
57.6921
48.8927
20.2699
109.255
75.3101
92.1991
76.4346
14.5228
64.5761
42.5572
98.8834
15.496
16.4371
31.2802
570.448
10.4468
21.6771
31.0132
94.9613
82.9874
89.5833
114.543
0.192012
41.0577
7.72616
-11.4591
13.2104
10.4608
-13.6596
-9.31033
-1.4743
-11.5062
-3.45038
333.995
14.3042
-17.1725
41.3247
-26.4576
342.822
114.908
54.8527
77.5495
328.472
5.94472
-7.83047
8.07291
85.982
31.9453
13.5234
21.7017
79.215
482.916
-9.46519
-0.362874
-11.382
3.99191
14.2265
103.605
61.2175
215.579
-1.55393
3.57178
44.5996
-4.98922
50.6877
16.1637
24.284
-14.3976
31.2317
27.4056
23.5371
-16.1806
-0.902339
-1.17852
19.1383
40.6021
57.9874
465.045
11.1185
178.514
71.9787
-19.2841
140.398
26.4488
33.5961
23.9075
34.2534
92.0664
3.9272
117.703
68.6224
28.3038
-32.5862
-45.0056
482.973
264.984
83.0559
387.2
16.8407
-11.8811
22.6012
-8.59961
350.633
-12.6445
-4.66648
-26.7126
7.29459
221.064
147.709
-44.0549
-49.2979
25.3936
7.15557
-32.5472
-6.01002
23.5923
13.8196
22.2386
-37.8105
46.3634
-4.28225
51.9323
25.3475
88.1052
21.3707
62.5201
5.22841
40.2125
31.9523
-28.4422
214.776
7.87171
19.648
49.6015
89.5207
-21.2068
-1.25296
-17.0533
211.614
8.05393
20.279
-10.2781
84.9791
7.97559
34.9327
7.35336
42.2299
24.0107
57.3459
19.5498
31.7992
473.923
55.2018
62.7989
20.8724
17.1124
9.45321
-6.72538
118.077
113.972
59.8916
607.015
60.0349
65.3447
398.242
63.1037
59.2895
403.183
67.4043
51.217
43.5616
310.966
19.7498
43.0992
28.1346
275.781
221.708
128.722
86.1222
322.444
189.155
51.3567
81.6141
80.2969
16.7713
68.0155
56.1029
44.5572
55.7895
251.547
85.4628
66.505
589.504
75.4957
2.97807
98.0436
170.162
21.8992
76.2696
21.6543
11.7117
26.738
281.031
550.533
47.2958
334.087
134.503
186.828
359.864
10.1019
-21.4123
60.9982
264.587
22.8097
657.389
43.6687
44.2652
188.536
531.528
51.3222
212.798
69.6885
34.0185
29.9148
20.5691
42.1843
23.3847
49.2201
39.1688
83.5648
27.3546
42.1193
33.6828
135.353
-2.39451
16.0707
53.3333
41.7812
354.51
15.9328
321.492
274.234
0.153394
-8.03736
-24.3029
7.89603
18.4789
50.8975
-33.3224
285.63
55.9161
55.5761
-0.220664
-33.857
43.0023
17.457
-8.85947
224.649
12.7843
120.345
2.37176
592.709
220.547
-13.8005
-46.9892
15.2363
8.60435
48.099
-33.5378
9.43127
15.3127
39.179
55.844
2.50705
11.0229
48.8136
-13.1973
-1.27911
141.802
34.9019
132.233
8.18231
-6.52454
115.014
-7.42383
10.617
12.0567
63.6096
26.5132
14.8667
11.9654
39.8333
48.0425
103.838
-9.91374
70.7592
38.0016
-5.38502
54.527
-16.1267
220.776
-46.713
-2.59215
-16.6738
-37.5094
253.596
38.6236
-13.1443
-21.2514
65.7047
23.2595
481.293
-10.3217
-15.5647
25.3936
42.7628
40.5414
14.6047
-12.015
35.3571
-39.6845
318.01
138.061
11.7867
271.78
37.3544
602.961
14.4509
-4.66103
87.2833
657.616
164.657
-20.0715
7.41633
16.0227
-3.14227
41.4253
-38.0429
101.138
335.803
-41.5454
6.29611
69.0489
0.750345
5.24283
81.1862
-13.0892
11.3932
-28.4019
511.864
164.128
44.0592
-24.6889
-17.0095
500.023
-6.37236
-4.8131
49.4856
9.31041
-22.7045
25.2168
-3.02342
18.9983
333.83
-5.53932
34.5041
69.3516
-19.0865
-15.071
164.735
974.579
376.44
27.1767
20.0001
-10.0509
33.9922
51.6682
41.1674
64.3354
0.458104
96.7996
21.5872
12.9891
-13.9834
-3.17981
59.382
33.6484
-1.76949
-15.1183
42.2588
59.6821
58.0007
73.6377
20.4957
70.7941
101.621
59.2258
38.394
32.9059
84.8661
16.0965
-27.5188
57.718
6.90667
11.7793
19.7802
22.9561
0.501112
307.268
-10.8537
19.2355
194.41
63.2847
-18.2331
84.1275
-27.9716
69.4658
18.8317
31.2662
5.00611
41.758
46.4798
-12.8938
-29.793
-0.171715
15.2224
20.4001
318.683
20.0258
117.414
53.3406
14.0098
7.51409
-11.2855
97.0088
41.9799
-10.1306
91.2881
-20.5547
39.7551
55.9602
7.79402
13.5293
10.556
6.39435
99.0196
196.131
226.857
16.7428
-7.59745
27.9788
58.6865
-3.23727
12.8796
15.315
9.03613
11.821
43.1897
69.7454
89.1681
112.942
53.7552
-4.43015
-1.96892
24
5.48463
118.31
-6.38818
41.2904
37.8015
-5.79855
329.458
-12.4855
-20.8362
3.04521
13.0396
-16.2716
475.385
18.0353
32.9074
0.971727
13.814
-37.4089
309.619
-15.6199
-17.9284
18.632
19.0169
87.9552
-8.64929
21.0926
248.568
-32.969
-59.6519
1.33065
-1.66215
-37.6184
205.692
-6.97601
-27.9319
-6.75636
421.302
52.6125
81.7408
28.3038
27.9884
-43.8306
-0.0280449
10.7083
-10.504
249.848
10.5126
9.48276
-14.8098
-6.54054
10.7687
27.9093
-13.1938
-4.09053
-17.8179
-36.1794
42.2602
-13.8065
10.8566
12.3479
720.343
40.9793
-35.9364
42.5226
16.2466
2.41634
46.7247
29.4969
140.021
149.036
4.7093
202.218
18.4796
47.3949
-15.0725
70.3707
-23.757
73.4581
37.6772
139.993
65.5626
39.2942
11.7469
-14.6475
32.533
9.07878
62.5945
46.4723
1008.28
13.2673
-4.03903
2.11769
-8.28622
253.478
-2.79242
-5.94829
-7.63917
30.9855
3.39597
-2.62423
36.4164
15.7524
39.2955
-13.3341
90.8091
394.279
240.835
28.3568
11.3273
14.5328
426.184
41.2406
-19.0865
3.56576
205.9
536.923
50.3649
525.998
-64.3989
2.13311
23.5572
61.7821
58.7132
795.062
66.8146
-17.7315
-22.4931
395.452
-14.4242
21.9007
12.9566
-7.58108
-11.3702
108
42.2588
10.9564
20.5194
3.62907
164.485
-18.3189
242.884
53.3865
36.654
21.1478
-15.7626
257.339
53.9699
19.8311
-1.4743
24.6606
6.033
16.1782
-1.10192
131.28
-15.2132
12.9863
49.3162
-21.984
-44.2648
-33.2223
1.63523
-3.42561
69.0062
242.331
22.2638
99.4117
247.782
23.5758
3.15544
-30.6671
3.65328
-24.7257
-17.0042
2.11784
85.5803
-16.6712
8.68965
178.097
59.7938
63.3402
159.929
796.257
30.073
56.1432
101.795
1.24659
29.2797
14.1668
49.4118
59.0678
36.3028
238.079
-3.35049
366.69
107.634
14.8839
435.06
48.5998
-3.02709
-18.2628
19.9315
10.1346
109.014
-32.4025
438.375
-33.5213
41.0924
70.7592
32.3794
3.98531
11.4235
36.3472
28.2497
12.4004
0.192804
41.1069
-15.7196
-37.5094
182.381
39.3295
4.98554
22.6012
-16.0959
22.6716
2.34801
40.3111
-6.09792
125.361
-18.816
61.5018
12.1671
-11.8166
-0.688043
-38.2519
193.73
20.3646
-6.2422
8.03854
31.9
37.3544
42.6153
-4.28972
8.48091
383.271
145.379
97.3715
-3.14227
0.369496
24.5587
409.859
273.584
2.21905
5.30627
34.4071
20.3232
30.7354
-13.4978
6.22353
-11.2151
7.64508
93.4124
68.5505
199.13
6.82171
-21.5331
27.7849
87.2075
-35.9594
4.87204
6.4313
51.3597
66.4462
4.70284
26.4946
-1.62822
145.717
126.333
84.3441
18.3948
1.79555
108.513
196.842
-5.86978
23.4285
3.51322
33.1186
79.9042
18.9997
-27.0426
170.478
103.691
-28.7628
25.3354
20.4853
-8.36117
95.573
11.268
75.2561
24.9312
36.8932
56.0601
138.596
-3.87392
224.192
51.3567
27.2662
573.176
13.0231
140.436
48.3053
-22.9213
148.473
21.5274
15.5256
-19.5107
165.51
35.2292
8.78073
18.1735
-8.83544
276.527
-23.8956
373.44
89.876
28.6059
70.7216
-9.80387
-25.7294
20.9728
47.8319
-35.4678
386.183
4.83856
20.0736
116.252
2.27383
16.6048
30.2828
9.78113
162.355
28.8831
4.97627
103.169
106.601
-31.9829
648.326
95.4452
240.471
-21.776
212.28
311.417
12.7843
71.7912
22.575
145.39
21.1124
-8.8661
25.5549
31.7643
80.222
129.173
313.213
15.5243
1024.49
37.6767
-1.55393
52.2975
799.848
10.0033
-7.71774
9.45825
-17.5695
-9.44915
2.46903
-15.62
177.331
27.2852
-14.0208
189.976
-14.9201
4.99484
148.864
46.743
28.3872
26.111
0.721044
-3.27022
27.0012
-3.42994
-26.7803
14.8357
-13.2555
-7.95162
23.0091
-35.3701
-9.19127
428.027
-2.23742
573.603
-13.8365
20.8075
-19.4677
50.0637
-25.4966
26.8339
16.1348
526.587
-23.1254
11.3568
94.474
-7.02232
446.983
27.9093
-33.8085
90.8779
-2.44625
197.808
40.8416
19.8442
11.9455
44.7274
33.1522
113.698
6.16447
31.9
16.7396
10.7103
201.858
-14.0079
19.7018
-2.67184
24.1818
69.8837
53.5041
373.545
20.9842
37.6772
-43.6651
-0.029681
50.5385
69.843
-7.15128
4.42204
116.942
23.2699
23.9835
148.653
204.422
222.723
30.2287
-13.9084
-20.1354
1.19952
55.3036
20.2886
-52.6168
207.148
79.5199
13.8784
202.339
3.53247
58.95
56.4796
30.2309
-50.5169
46.8628
113.972
-7.43153
29.7375
-17.1015
351.644
17.1256
91.7672
26.8541
-10.7863
31.7297
134.068
106.817
1.89769
1.28594
29.8232
65.5075
343.059
-50.7256
63.0223
-14.2356
25.3922
-2.16204
119.845
2.42321
37.3623
-0.42042
-26.6694
549.523
27.3667
480.674
441.452
448.435
8.08844
38.9774
-6.2118
6.92912
24.8978
49.193
508.263
498.996
391.187
537.423
-8.86281
4.10622
15.9728
199.741
-4.28923
-2.13586
193.327
718.953
90.7273
18.0947
46.9469
33.5125
12.9947
5.52101
16.7344
69.9309
67.2422
6.88175
26.8398
22.1284
41.9415
59.1192
1.34198
35.1745
34.0775
4.59031
0.57416
1190.83
10.5511
82.63
95.1721
764.929
190.538
23.2495
52.1698
51.6247
57.0802
20.9243
32.0908
193.14
14.7415
30.0198
76.5952
-32.7237
-11.7838
22.7985
41.1047
53.6871
51.4109
18.5247
35.1481
58.3499
44.8048
40.1356
64.8672
-1.0741
43.5852
83.6331
300.967
53.0475
42.3052
24.5818
330.965
152.009
-15.9576
36.0082
20.2747
41.4347
101.5
165.967
260.329
94.8231
9.84427
130.709
400.848
88.0058
-24.7053
44.0262
87.5089
57.2527
61.5035
-2.56211
-17.2544
25.4663
21.3158
46.6015
20.2856
-8.07723
-26.8569
-9.32945
40.7412
-32.4007
29.0722
23.5651
41.0484
39.8986
21.6449
19.1102
-7.30043
16.305
89.9255
198.59
-16.3641
49.0707
-20.9307
16.575
25.1132
-10.4633
16.4872
438.561
35.7561
-30.276
11.488
31.0692
-1.39474
25.5624
8.45198
78.3847
262.226
164.044
12.7663
27.3608
15.8016
32.619
74.747
162.024
255.598
55.3026
62.1018
24.6087
7.03654
59.9813
706.177
74.7803
43.1683
99.0779
36.547
-35.8422
104.333
-17.5472
9.62938
-3.81017
354.816
108.044
-4.64968
-9.49974
-10.2352
-7.5006
-3.72451
27.5229
56.0601
-0.0848162
22.5934
-2.57002
-1.11716
38.5106
14.7046
89.8598
19.2898
24.2438
31.4387
-7.92874
44.2333
36.5199
66.1254
-0.770066
187.999
220.762
18.1735
0.534892
-0.834487
24.8301
37.9824
185.453
38.5718
-8.03736
-26.1769
135.333
-7.75806
-10.9466
13.5293
25.135
222.368
-20.5195
12.9863
21.2052
39.8601
2.58688
457.783
29.7462
-18.4181
7.16206
42.8785
5.70836
6.02715
94.7903
6.11989
491.51
593.486
48.0437
539.636
5.25933
-33.8708
32.9672
17.3984
68.7137
-14.7971
44.2969
-24.0427
-11.4208
25.8589
-5.53428
-23.1917
7.41744
13.7134
-28.7385
317.886
10.4186
4.43418
-49.9042
-3.6757
95.975
1.76542
193.305
7.37039
-42.3825
-22.0109
134.25
-22.1706
128.767
9.58224
-20.7518
-0.455354
86.7273
63.9554
315.022
-18.0008
9.00698
-41.0908
747.034
3.62553
6.76921
20.5867
12.5823
17.4636
46.1198
-5.64805
21.8521
296.215
-10.4737
126.518
-0.475723
16.6649
-13.4609
-10.3217
16.2944
-0.843353
24.0222
1.48625
-2.64464
-8.66921
110.32
-22.8179
273.033
-5.07992
76.8776
668.915
3.25993
16.3325
469.849
94.688
-29.0239
24.1818
70.9534
106.742
12.2746
9.97619
24.7324
48.9216
444.124
37.4201
-6.99376
-14.6475
40.9135
99.034
13.8688
-14.2115
-9.7497
8.0976
633.583
434.492
33.9768
-17.6565
-12.6391
21.8142
-14.0368
24.0368
-0.142901
134.059
-5.97436
10.4942
15.8016
-22.5487
-28.3267
51.4537
-29.0304
944.787
20.8606
-1.79118
8.9106
156.318
46.8628
709.925
22.2412
23.4285
57.8611
394.747
28.37
1.06842
-0.062042
6.0803
1.22226
269.001
852.696
50.6234
101.493
-27.5427
237.418
26.075
3.66332
22.5934
138.555
1.17811
13.8754
17.8959
61.5562
16.7713
-3.19899
52.3548
33.3007
265.373
319.638
308.451
43.6957
153.295
51.8843
26.7718
235.298
34.2005
49.2268
286.653
0.390721
84.8279
27.6181
-21.0483
107.329
58.4541
17.8469
63.5128
-3.6087
200.65
25.4533
1.33297
148.111
37.2195
146.475
259.032
29.2967
83.2311
50.2939
11.0237
9.24654
42.9713
69.9309
43.6083
165.631
-29.4742
59.7313
-9.04781
188.946
15.5692
-3.97313
13.2046
7.90121
4.24582
-8.8661
23.7702
-0.682021
11.1495
-0.362874
-17.0042
27.345
44.3509
5.81759
29.3044
123.749
0.320137
5.44584
87.7031
23.1218
-35.8287
28.1989
-19.4436
16.7878
-5.02724
117.439
-0.825774
-21.8027
-6.52454
165.613
-11.172
0.397638
250.497
9.26168
-12.8422
11.1185
-44.2565
-42.6256
33.05
0.318195
38.812
3.59134
-1.66215
-20.7518
7.04091
135.17
-24.1838
70.0804
177.673
3.88682
-0.718082
18.9335
86.0844
-30.7121
-35.6353
930.875
-3.00776
26.8339
19.8829
58.0702
-26.8736
153.786
-12.3477
34.2071
1385.89
186.931
-18.816
29.0337
507.029
42.7628
6.80822
-21.0025
252.228
191.856
59.7199
-7.82541
188.7
-28.731
328.504
-5.58132
1.74711
-43.6451
19.7253
68.4276
14.1947
5.44111
27.8499
1.79413
124.719
114.688
463.09
126.875
54.2867
-5.11969
9.71532
-4.06406
219.94
198.359
480.511
248.158
3.36876
134.962
316.866
7.73989
44.1876
141.034
21.8142
8.45198
78.3847
66.5928
-5.97436
27.3608
-12.3094
-6.73635
243.569
215.302
38.3352
10.095
109.651
346.96
146.423
24.4457
237.547
-40.4586
1.88521
5.27639
3.66961
26.0546
0.0647385
243.381
44.1939
20.0736
17.2664
35.3455
718.178
40.5411
4.52028
-26.5428
-8.14219
-28.0158
-9.59099
31.7353
271.638
54.9384
-8.86559
185.855
65.2581
17.4432
-13.0323
22.8937
38.5683
-23.8652
-16.3624
35.0146
-10.0524
11.1495
329.473
69.2029
118.31
24.8946
19.988
-7.30088
38.6747
35.6682
-3.428
-13.2948
174.921
1.6526
45.0655
-13.8214
16.7878
133.654
19.9873
115.487
430.209
270.552
-17.7689
-33.0376
-44.9052
-1.47643
-6.68396
11.1357
19.0169
-9.49621
-3.02709
156.025
84.6512
-23.0322
7.33947
13.3304
-20.7518
12.6631
24.8831
75.1417
43.8434
33.3698
61.1261
-3.55533
271.013
-0.0280449
12.5823
21.2117
8.63852
-28.7476
20.7272
-1.10334
-29.5111
60.9258
348.101
54.2726
14.6501
81.5076
173.445
389.465
-25.0509
479.373
15.6937
37.2311
23.7819
-8.11627
19.2829
670.957
20.4878
85.7188
-2.40818
38.8138
59.0807
52.2928
271.479
-18.8206
188.437
-23.757
163.413
39.5512
-28.6726
91.7996
46.7904
51.1023
-19.0566
0.673908
23.2391
8.99096
47.453
680.315
181.933
65.8359
0.479325
24.0368
3.39597
40.4793
514.303
25.1228
1.81415
8.35018
188.361
13.3761
15.2384
-18.6578
-6.08192
-21.7179
13.1296
25.8911
1.79555
39.173
7.561
-0.247577
57.8611
16.252
-19.4213
28.37
-2.67972
112.382
36.2244
-7.03816
14.091
177.907
129.306
-9.07692
6.90813
50.4379
-16.9514
33.8378
8.67437
-8.61342
120.97
-17.1546
-9.46566
249.8
-3.8672
37.0609
37.0488
137.229
8.62605
53.3865
47.8984
-55.118
-8.2799
14.4514
-20.5547
9.77009
558.21
2.17182
127.847
34.9189
10.1425
-41.5353
-43.7495
9.46554
-0.123786
7.39508
54.2157
28.7014
-3.98697
58.4186
110.236
126.139
24.1379
7.58242
7.90121
42.3165
64.2159
13.6227
-13.7112
-0.682021
-26.3745
280.344
105.479
10.6177
-12.9231
-6.30288
89.7788
51.2328
11.0229
-33.6453
-0.702923
7.41744
-8.77537
346.075
2.92236
-10.2727
0.695547
1.9465
553.247
14.3652
394.366
24.2542
12.9926
0.721044
-8.89242
130.501
-25.9187
-8.03968
3.59134
168.878
29.5297
4.26839
-12.8813
-7.3172
-18.0008
571.227
4.90412
-13.8455
-28.139
33.1971
-36.741
9.96732
-23.2206
41.2036
48.8382
25.1336
0.182765
-20.1408
57.1777
3.27241
-11.3197
515.026
233.307
220.799
67.0786
17.9701
45.6787
24.0337
8.78937
317.971
6.16447
1.91495
68.8522
12.5843
47.8128
10.4466
140.294
109.239
14.9126
18.9365
-13.68
13.0888
35.546
-6.99376
43.4485
17.5405
9.07878
294.979
60.7512
-4.1275
0.0293086
223.163
59.6792
24.6065
45.4569
38.437
33.4071
-20.9669
27.3608
21.3746
46.7917
-12.1638
127.694
26.4828
-9.28745
-6.08192
501.147
-24.3517
7.15045
-28.1895
22.3064
54.4127
153.426
115.258
24.1279
40.6149
3.06752
5.88125
-41.8813
340.178
-30.1145
-40.2203
13.1141
24.3865
34.0266
-18.1723
-13.0139
18.6149
40.5335
34.4901
4.77743
16.5786
22.3697
29.5646
19.1624
55.4777
38.394
6.66899
266.65
-23.2589
9.9625
10.8664
-9.95993
-0.567145
69.8753
29.1506
-20.1475
309.722
54.2687
9.76105
0.494882
14.4997
201.966
8.00379
273.972
14.2089
9.77009
55.9602
146.475
129.721
25.5486
154.446
-4.39406
-31.7639
-3.9688
5.49841
3.64695
22.3566
53.0643
2.37881
6.33502
309.732
119.701
-24.0403
6.19885
-2.09906
20.7009
370.278
6.11989
-8.8661
25.6442
-23.1708
-7.59112
64.25
23.7361
-12.9231
16.1859
114.379
-12.7983
3.57178
119.562
107.455
-11.4659
35.6952
19.9118
50.521
-40.6345
21.8613
18.0353
12.2161
2.56961
-28.0386
9.76797
3.12078
-4.8099
11.1357
24.6391
-25.759
49.9166
-9.05214
-4.29154
41.4414
-5.75926
68.8851
6.14246
532.472
56.401
-10.5045
-2.23742
-19.4587
-11.0516
18.6181
-28.139
48.1896
242.495
284.126
9.34448
-2.51072
54.4603
-8.59961
324.396
-3.27419
259.577
423.063
52.2722
-3.82343
51.5225
211.382
96.6809
126.264
10.9942
-24.692
-0.580962
-15.6125
54.8902
-1.83319
-7.62322
-8.03038
-26.7785
23.4734
2.83524
70.4167
-26.418
-2.13514
7.41633
16.0227
11.8503
34.1027
-6.18378
67.4367
221.079
15.495
16.575
10.1207
55.129
-26.6163
122.416
-26.2076
286.881
-0.290902
26.4806
2.95818
-3.26881
-2.79242
12.7924
-20.7576
-19.6143
-20.9669
10.4942
10.1794
47.6116
125.347
77.6906
17.5913
10.325
32.105
12.6587
71.9854
-13.1073
24.017
-1.95258
131.002
627.877
187.159
238.946
-39.5903
76.2221
263.563
420.05
-4.55378
1.81202
32.4763
83.6812
375.786
-7.62567
55.3571
1.89769
9.66374
26.8053
183.07
-41.3143
0.104578
-24.4886
-13.8144
1.0293
-41.5174
-1.9694
2.42321
54.2289
46.4312
-2.30654
59.0087
-2.70134
19.2737
167.896
-14.4004
10.8664
-28.7006
-47.4188
137.342
66.6319
13.6196
570.211
21.9959
62.2023
-29.0048
-24.5683
15.1179
3.83921
42.5106
-2.49015
-14.464
-20.9866
-14.7678
-5.43019
5.45048
7.72616
14.6003
5.71412
-36.1962
27.4593
40.2221
135.824
73.1064
-16.9077
25.1133
-1.70518
-12.028
18.1996
-7.43627
-14.5928
77.5119
76.1974
40.7032
47.1003
48.5608
-1.58296
36.6395
41.9458
-25.4011
27.0418
119.594
-0.432289
282.558
38.1795
38.7409
-1.27123
26.949
36.6304
35.0752
41.3794
574.899
14.5597
-0.682021
1.77921
-0.362874
-41.367
0.243775
455.93
48.099
-22.2934
25.5562
28.1719
-16.5465
-11.4208
25.8589
-27.478
-33.9547
-26.149
1925.84
4025.42
217.987
-11.8719
12.4131
180.959
-18.0546
-17.7689
-8.67478
-41.157
26.6346
59.3428
12.0567
-20.7234
-20.3385
26.111
-57.375
-42.6256
383.5
68.2306
-38.0247
43.3154
194.766
-7.95162
-14.7554
-26.0579
411.931
-16.7279
160.452
-9.49293
-41.9565
7.46822
12.5823
-16.2696
-51.3316
-34.3698
7.60869
-23.5921
-11.0616
2.34801
0.95572
-15.4683
11.0427
71.1392
-14.0698
222.171
27.7703
175.474
6.72569
64.4194
546.977
1.54493
-28.692
8.03854
159.337
11.1174
16.3784
6.96215
16.325
79.6954
62.8054
14.8114
10.9833
-1.33083
174.208
124.058
13.3143
359.259
11.2147
402.863
141.057
393.899
119.624
204.947
85.9155
8.24661
-14.2115
82.0795
-1.27273
-9.66123
193.272
172.893
-8.17082
12.2001
54.0218
24.22
30.9855
-60.3223
-38.5463
9.31041
-30.2007
2.72798
1052.08
19.6954
-1.6164
-1.62822
504.207
156.962
98.2223
170.551
116.114
67.284
11.3091
-26.4718
11.5034
4.81655
-16.4085
-47.5035
25.3354
-7.62567
8.50543
228.632
363.592
50.8932
21.1831
91.2411
247.251
-6.31816
12.2737
151.511
-3.84347
165.467
61.4238
-7.92874
139.103
1.12978
17.7793
240.927
24.8959
1.104
-16.2744
125.184
158.706
35.0401
54.8828
8.53584
-1.4068
176.663
33.654
19.1314
33.2403
-37.9149
13.626
0.358089
-26.4424
153.813
41.3548
14.3764
64.2468
53.976
243.853
5.45048
-43.4957
22.2741
221.232
443.565
3.09644
-8.50359
238.898
-1.85624
273.171
21.3652
14.2323
6.50882
12.6015
4.16473
95.4998
2952.74
5.0811
164.656
240.178
86.6178
70.5262
-22.7947
-37.3861
406.452
14.8687
-9.47152
20.4826
13.7089
-21.984
-51.963
57.8572
8.07291
9.14533
31.9453
30.39
25.4499
4.24582
13.6227
6.81424
22.7326
13.6502
19.988
-33.5378
480.954
187.468
183.979
250.949
14.6145
-10.6114
-0.221471
1.96199
18.0377
33.6544
28.706
466.015
409.715
0.971727
-31.1636
-14.9201
-38.9577
12.4911
199.463
39.2467
140.831
-3.87401
-16.3887
6.81308
105.266
-11.4012
50.4627
54.8682
-40.9923
15.1716
55.0878
-9.73368
13.2572
18.0226
7.68907
-41.9565
-54.376
231.848
15.5895
12.3867
-7.52211
91.1926
284.97
-6.72554
15.1753
49.1997
145.259
14.7909
-39.4307
3.40573
-41.8016
127.096
-15.6806
-26.6247
2.97756
15.6937
-5.87237
1.2931
10.6244
142.971
7.53715
29.8581
-30.4733
57.5619
-62.3858
25.3475
104.035
26.0558
329.575
9.91357
129.231
34.7634
13.7243
-54.9095
-20.6444
-40.7269
393.899
162.728
-8.69642
9.07878
-19.8644
902.207
200.146
-1.27273
-35.5779
32.0079
-4.03903
-12.8748
-17.5411
-15.9109
168.34
167.552
13.0585
-6.64235
-10.5197
-0.919362
4.0058
20.8606
-28.0281
2.64495
-35.5961
93.3575
-16.9451
7.31389
155.612
12.8709
-47.0866
143.689
108.955
119.135
36.2244
185.991
-58.7479
32.8316
26.1075
-43.9684
52.4695
-3.72451
67.7598
5.03407
322.177
301.64
-18.6361
63.5925
102.378
6.37911
53.5032
-19.0286
24.2675
6.17134
1.755
64.14
36.737
8.40895
-6.44947
-6.96318
-17.6367
-36.8891
29.3955
33.166
51.1347
49.8161
-1.81407
215.256
-20.317
230.921
75.5938
-20.3236
17.8988
-27.3946
30.7983
25.1987
2256.03
-26.6692
20.3905
327.535
42.7431
49.4378
117.215
65.0602
81.6719
36.1049
-1.36983
2047.67
67.3715
58.3398
61.0782
86.7388
61.2175
35.8026
154.867
61.9051
11.068
29.607
236.765
114.097
665.381
48.0228
54.2691
116.787
59.3426
70.5092
104.122
30.6711
573.223
2.88353
29.4457
26.5466
147.39
36.4184
157.206
53.8888
32.113
610.773
-2.4929
401.444
467.423
33.0081
32.6591
51.0815
85.7903
-11.9443
207.263
37.2842
23.0625
76.0384
84.5519
47.9815
87.0215
506.208
29.02
659.331
13.3237
59.0072
521.291
47.9011
32.9789
91.8479
-5.16089
30.8468
11.839
-1.88837
73.4534
71.3082
35.2666
-4.43618
33.3454
287.836
576.039
10.9942
192.7
139.974
46.2317
41.7717
57.9691
245.014
136.273
-11.786
36.5919
160.257
47.9279
97.1904
-7.5762
42.2597
2.47993
45.3471
48.9216
3.18655
46.822
35.546
-3.24562
56.567
-0.315929
60.644
145.886
13.8995
8.99096
4.34947
18.77
54.4967
20.3238
130.395
4.94765
-2.79242
233.932
17.867
21.7386
-1.06497
40.1153
121.754
50.3841
17.5913
2.13173
11.3273
31.3994
233.155
15.0037
24.017
22.4103
27.9286
33.7979
187.159
506.938
16.6317
12.5039
-32.5397
47.1107
-23.2944
14.9305
126.18
11.7025
335.328
-8.36117
73.1122
-8.80201
20.0266
12.9566
-16.9514
-11.1398
33.0372
6.37911
40.3847
54.0599
31.7638
30.5342
5.18972
9.79204
19.8704
32.7718
98.5554
15.5847
-21.2043
3.18099
39.8903
15.4936
258.542
43.4942
25.4533
38.8143
60.0301
590.731
29.7233
30.2828
21.0255
44.2892
146.949
-4.054
-8.14219
18.8359
-11.4651
39.2316
48.6245
-1.28362
-21.984
0.712817
97.9623
31.6203
0.32252
-2.20827
24.9395
89.7302
71.3007
9.77528
32.9461
-3.25044
-38.8512
70.6218
-10.0524
-9.46519
-4.11101
-3.8857
11.4882
106.056
24.8946
31.2324
23.6822
76.8977
0.320137
39.179
178.669
455.177
140.643
31.1562
-1.95289
4.34309
79.9574
16.0408
-8.68429
44.0752
-4.92665
-24.2904
19.1383
-0.627355
28.9233
35.4986
34.0094
159.17
-14.2715
202.877
-3.42994
46.3082
1.71727
11.4563
-0.137063
7.04091
4.26839
-24.1257
43.2826
572.33
16.5032
5.76089
16.1485
30.1779
86.0844
-43.8306
-33.7612
50.0637
-10.504
-1.27707
87.4445
358.059
497.398
52.6566
11.7183
72.1702
14.5168
16.7913
75.9934
37.1406
34.9192
37.0935
38.5848
23.1899
42.8533
-22.8179
216.772
19.2829
-7.45538
40.7412
23.8287
-43.6451
-21.5276
210.972
35.4262
-10.7012
-35.6872
21.6449
8.10212
362.064
-34.2948
-0.029681
52.4126
9.87284
90.3002
34.4071
22.1972
-2.99779
86.9881
3.77744
243.777
-37.002
10.5698
248.332
10.9183
2.87451
72.7364
938.157
103.834
28.0511
387.716
38.206
2.82877
15.2502
35.8531
-18.6578
14.5328
-12.3476
946.415
-7.84208
110.491
57.9137
1.62649
349.516
-47.0866
685.294
-8.17688
32.1182
36.2244
28.5691
-19.3925
66.5648
-22.6182
313.978
29.9807
161.193
60.5384
31.271
46.6898
-5.70701
11.349
-18.8664
31.1632
-17.9838
40.3847
24.0749
18.6453
1254.3
-0.119065
383.763
83.9005
-7.07455
330.748
-0.827276
774.522
-36.3773
23.081
-0.378009
-26.8265
14.4254
8.03116
-16.3993
-27.6099
102.994
-1.48335
11.7393
291.861
42.67
22.8469
21.595
492.674
18.8007
43.4013
33.0448
4.52028
14.6867
40.5835
54.4431
-30.2057
-31.9603
46.7195
81.1753
234.763
472.776
50.361
-22.1663
357.612
-33.1565
22.2638
0.0861573
104.161
-23.8652
240.385
14.3105
8.33844
13.6926
12.0439
-2.56732
3.91918
146.487
-25.1045
85.3309
-6.23909
6.38288
26.7959
-12.4029
-13.9676
15.2266
42.0877
7.15419
57.4686
171.709
61.0184
17.8383
-3.05258
-16.7942
77.2344
49.9724
43.9158
155.439
102.948
13.8395
43.5814
115.509
171.304
52.792
76.2933
59.8133
7.3592
83.8776
52.9941
-1.63689
39.5345
94.4432
316.91
164.795
16.8386
76.3006
10.1107
64.3152
34.9706
897.79
137.578
204.456
13.5924
171.496
10.7687
10.902
19.1055
290.574
645.275
-12.5692
123.855
42.8676
-5.01431
129.667
30.3021
20.22
244.439
317.166
17.2695
-10.8489
146.225
354.223
35.2135
36.4644
37.5745
40.8983
51.9063
42.3623
19.1161
38.3887
366.319
3.31361
27.5189
373.56
25.9738
-4.1275
109.297
179.94
26.3857
162.753
341.324
171.019
-10.0449
9.04424
260.352
25.3633
-35.9594
317.526
90.7151
-30.7687
27.5699
498.901
9.10854
35.905
80.9956
36.3794
-17.1725
-0.645929
65.6875
-26.4576
41.1057
-1.97525
35.4751
88.6716
131.689
2.58688
43.6144
1397.81
-7.17374
1.53986
62.4208
-3.97313
235.281
183.126
283.134
-0.439342
20.1819
26.5813
-16.6116
6.46438
-16.2924
156.347
14.2993
112.615
3.34288
49.036
45.2339
105.946
8.75343
8.25694
24.9219
119.636
-40.5139
14.1434
2.10818
-5.31264
30.2167
414.28
526.647
27.8695
272.749
33.6085
42.0578
31.1983
23.2999
-0.215989
37.0222
22.7426
42.9307
-16.5484
104.791
183.87
558.016
38.0016
178.215
13.8584
306.983
-26.0982
38.6373
65.4697
-30.7121
-16.8946
42.5674
66.1893
1.84822
-14.2218
268.174
203.355
385.982
14.6501
-49.6771
12.2751
21.8008
-62.232
86.9082
37.2311
235.803
143.722
-19.3607
24.9051
13.1593
239.754
29.4969
-41.7636
239.339
-12.1573
27.9299
5.36113
-1.33083
-24.4428
38.5115
159.901
11.4402
153.112
22.4591
65.5311
298.479
686.253
421.373
309.971
328.743
37.102
11.8457
194.932
159.444
12.8276
39.599
91.0393
32.3384
14.318
-27.1553
29.659
5.4793
15.993
3.39597
113.253
43.8634
108.636
91.6136
2.72798
0.724715
-42.1488
33.9909
-1.79118
-9.83006
-32.9623
-1.86293
10.8986
106.743
27.9286
31.9239
42.8559
-30.22
44.363
-6.30281
-30.7907
36.2244
-3.29003
85.3055
-3.87754
1.00916
84.3286
356.641
48.1376
14.8306
25.4533
29.444
43.1635
18.0523
34.5053
24.057
-17.5125
45.0728
12.8978
5.52101
-11.3766
-8.86559
-1.16125
49.2366
-31.2825
-3.97313
30.0712
15.3975
115.405
513.992
-31.3549
-40.0374
-24.4577
-28.4739
-50.7374
-7.25249
-2.64005
56.7538
95.7728
102.393
73.1495
-20.2946
35.2292
-24.5843
-16.7787
16.1637
28.0322
-25.642
19.789
-38.6693
-27.1393
9.44276
-22.0912
529.733
2.68637
7.38762
69.2146
-4.90115
77.3146
46.1685
77.6009
41.5476
50.443
35.4702
38.0016
62.0814
85.0729
27.7476
-12.9798
87.363
474.332
52.3513
-8.22332
9.34229
30.7254
30.5821
164.186
-7.52211
436.021
7.60869
10.1411
-14.8098
-5.14826
-23.4071
14.5168
-0.0753021
24.0205
297.025
-24.935
40.3861
413.481
7.10845
38.5848
23.1899
37.2311
-11.5735
-19.3216
10.6244
13.6607
48.7666
6.96215
-6.16378
225.873
29.1873
22.3077
44.7165
32.4024
131.105
38.5115
4.35399
60.166
-2.43565
445.998
13.621
60.3151
100.884
13.7924
78.4192
49.4761
42.0105
7.52557
55.432
43.5828
199.851
49.6814
-4.07422
108.553
417.043
70.8624
40.4793
12.0535
34.4931
20.5548
18.525
43.9574
36.332
191.412
30.0679
52.0141
381.206
65.6035
3.56576
88.1458
14.745
18.5057
51.8593
252.318
228.895
104.142
22.4268
69.9576
28.5691
38.4538
16.7372
223.01
31.8827
15.2859
43.6718
46.6898
14.8667
36.7854
17.6235
49.755
52.1859
44.8823
38.0305
31.7401
168.246
16.4341
95.9991
59.1865
106.281
-20.5547
47.2514
170.278
210.193
13.5293
14.3042
17.6387
-19.0465
21.8429
24.4581
-17.0873
99.2017
-15.0937
503.992
51.1902
109.201
326.8
97.9623
22.25
10.9102
-16.2899
80.3598
0.0861573
152.204
34.8202
-6.99203
83.7403
-19.4227
97.3566
27.7481
93.5657
77.0805
795.136
25.6102
369.386
3.06745
16.9275
-14.6724
-11.6224
21.2477
123.776
10.5415
418.512
42.476
21.7835
2.92236
26.923
-0.902339
-25.5414
15.3902
19.553
44.8689
103.35
52.348
0.721044
13.5964
34.9241
205.037
-26.7803
11.4563
693.267
52.0185
26.7572
26.4741
73.2676
41.9694
61.4808
7.63495
1517.28
69.5332
395.305
-10.0974
31.8311
134.397
8.09326
27.3792
181.148
43.216
115.089
17.0494
263.325
7.02054
59.7684
14.6501
-8.4476
795.635
1.18602
98.9377
47.5528
-4.07727
16.2856
490.385
67.5073
44.8506
27.6228
36.9472
14.4509
44.0647
49.802
52.2928
67.2053
58.6393
76.7568
369.797
165.287
107.018
38.7938
59.9404
2.37657
26.5819
-2.19
15.6664
5.33065
40.1057
214.425
91.4499
41.8308
71.2438
343.103
65.3014
24.6065
38.5654
131.664
23.6883
27.7849
15.993
1.5219
27.3608
636.117
58.856
39.2955
1.65841
4.60205
26.9616
8.45097
281.368
18.9865
-13.0356
-12.3476
-24.4414
-3.93051
26.3017
25.9893
-4.36272
-19.4213
13.3775
73.0265
32.4763
-20.1566
-16.996
29.1202
76.8324
324.782
141.841
144.218
37.5859
-5.74799
130.489
-34.8503
149.081
-4.03611
24.2675
3.62907
100.779
-36.0397
15.4142
51.7296
32.7718
77.4289
42.7255
154.958
8.80319
23.0237
4.83856
-17.4077
-3.68813
-7.0965
20.3529
-27.8132
-3.33733
117.378
240.653
-18.6455
1.6534
-26.3381
56.0898
15.583
-27.3982
776.374
-3.98697
20.9372
200.191
-14.4159
-3.66197
401.455
6.70921
26.7346
-18.2364
10.5624
-22.6264
47.0954
-6.96448
-9.99705
-42.9081
1.19338
-2.05042
16.4886
11.8774
417.695
32.0932
19.5989
5.28013
0.30956
41.3407
24.1119
39.1139
2.88353
40.6901
300.16
37.3566
40.1838
310.434
12.0556
9.15434
5.16307
18.5679
5.00336
24.7565
390.586
31.134
2.67404
52.9555
171.997
33.5361
96.1511
-0.798345
26.4559
85.4628
66.4067
18.9506
61.3081
173.011
-0.731813
10.6077
61.9566
21.3855
358.129
12.2001
108.22
-18.9423
13.0432
67.124
-40.3067
-24.935
-15.6806
-9.75815
59.1995
168.416
-22.8179
-30.566
70.5945
28.6533
751.541
-2.00102
46.3634
3.21402
-26.7785
392.664
222.101
209.098
18.5596
-2.13514
678.955
-1.95401
-12.0882
-10.154
80.0437
-29.9251
36.007
12.8567
112.742
24.7737
154.859
482.407
183.754
-7.62005
-7.59745
24.2307
9.87507
8.20908
836.344
526.278
94.28
3.83429
7.90121
27.3239
37.979
64.2225
78.1181
-40.0374
153.311
54.2104
10.4784
92.361
163.239
61.1635
11.5645
160.993
16.4886
42.882
3.83605
1.17114
-0.0788243
-20.0198
-2.50154
482.804
34.7815
-27.4249
-4.92665
9.44276
120.338
8.74298
-1.06177
13.0098
200.801
-20.7406
10.0914
11.7223
92.5935
-22.1706
752.831
11.0876
3.96004
9.23327
423.084
84.8532
-16.6294
-1.73538
11.1218
-11.9715
16.8386
27.5749
49.3227
42.3717
209.259
37.5938
-10.4737
5.80496
-14.5186
6.57792
-30.4608
-5.82387
3.67283
33.3908
30.9078
-32.4313
77.8674
-11.9324
1.48625
583.536
37.2311
5.04124
14.3725
15.0334
-0.126956
21.9547
-21.1563
139.666
9.10926
17.4098
19.3465
39.5512
189.251
73.5911
15.3375
93.3874
-7.78782
100.107
7.1169
4.34947
271.769
28.2598
-32.15
5.86582
-15.7825
112.923
147.908
147.178
289.73
30.7942
385.998
72.8729
25.2168
32.5838
741.211
-14.7349
706.769
279.319
151.258
15.0525
36.007
209.634
28.4087
4.15893
25.5486
27.0091
533.803
-49.3716
161.046
-26.3381
132.927
23.0792
73.8014
-27.6001
3.5093
-2.20827
39.932
33.5082
28.1971
64.1232
17.9536
9.86802
99.8297
-2.46676
-10.0524
168.571
20.2519
-7.63383
0.243775
405.906
21.1465
59.3434
211.83
24.1865
48.3477
13.7514
11.0229
256.835
3.04521
-0.0788243
-10.6494
34.9798
25.5316
338.018
-15.8949
502.945
91.2019
714.831
9.64656
20.4888
19.4617
-61.3663
16.1834
-31.5409
35.4505
18.9526
-31.9962
65.137
51.12
-39.1182
17.0457
5.76089
-0.718082
41.4223
67.3438
3.02108
170.512
192.493
40.0958
28.708
22.4629
178.149
62.0269
0.95572
-19.2164
-5.82387
22.4135
-8.4476
-26.8091
40.3861
35.2666
676.15
106.051
-0.250173
-2.20321
24.9051
35.4803
33.245
-24.897
-6.51162
100.287
4.82442
11.0633
25.9759
-12.5752
20.5348
-10.2142
2.47993
54.7174
37.6772
529.799
35.5776
13.621
24.7078
74.6467
75.6366
7.20471
36.3576
126.344
7.1169
17.4679
78.7401
35.7561
7.20536
513.738
-15.7825
6.10152
-23.1633
250.207
181.642
40.3558
149.573
25.4868
175.097
15.7524
99.2656
220.924
-4.76828
32.5838
0.257664
-1.62822
-11.1615
-6.08192
191.166
14.6467
-7.57478
166.61
3.50056
29.0507
3.51322
81.8443
-47.5323
28.049
41.8466
9.82843
-23.1406
57.1945
-3.87754
-12.1093
209.919
-10.951
4.31646
820.679
-22.5736
187.511
-5.74799
3.05218
-21.7319
12.2737
22.3935
6.17134
44.8585
203.853
-2.30654
378.983
14.2482
17.9134
84.8661
-36.3773
8.08844
-21.2043
-19.3078
-13.953
9.8376
110.491
51.0947
31.3663
-16.3591
35.9653
66.5726
2.96449
25.6958
18.8007
41.6292
355.811
315.141
6.39435
1.56819
-11.8903
243.724
14.7719
12.9947
13.0173
80.4527
26.7417
11.9572
11.7553
22.25
40.8953
579.663
-5.84719
20.7009
15.3975
25.4499
17.3643
4.25237
46.259
14.8977
18.3778
-5.75977
17.3984
149.299
20.8101
19.934
35.6682
-3.428
27.9346
21.2477
28.1989
33.0303
61.7654
23.0838
85.5796
63.0129
-6.52454
8.19181
48.7981
72.4612
232.276
15.2688
136.681
-10.7665
94.8942
13.8827
-22.1706
-13.6619
33.5764
315.055
16.7295
-0.455354
43.6238
52.6529
48.8644
-6.34028
28.3038
196.654
434.056
232.356
175.626
-18.0003
69.9374
276.63
31.2225
9.48276
4.51885
43.2863
34.2071
17.8223
14.5168
295.901
-13.1938
93.3609
30.9078
244.93
36.638
338.518
97.0636
19.8442
10.0715
297.726
35.2781
16.2856
237.879
74.4744
3.20655
-4.63755
231.471
8.57255
44.7965
377.231
218.422
45.5834
4.11763
-13.68
44.9479
16.8054
22.9913
58.441
-28.4269
249.925
-4.03968
86.9574
8.99096
36.2086
58.1254
-15.2834
129.554
825.068
-2.54862
-4.66648
1817.52
78.5679
53.4743
-19.0928
27.3608
-1.06497
30.745
93.6434
11.0287
409.4
77.5614
308.302
305.719
36.6977
-8.03736
221.2
12.8567
45.2753
57.4077
43.8757
-8.14219
46.631
-1.99785
-7.59745
194.771
21.2052
-8.86559
15.7053
82.9698
22.25
4.07065
54.0137
39.4415
29.198
-10.7467
-12.6142
10.6517
72.9937
9.00746
17.1104
19.2724
40.6027
22.6842
151.86
17.1867
24.1865
46.6302
3.83605
19.9118
24.284
27.4835
241.049
115.366
-10.5584
36.0049
4.99484
21.427
11.5206
22.3629
75.6837
17.3445
44.2944
30.7493
135.251
3.20472
305.316
256.959
-7.63333
20.1594
2.11125
-1.695
243.265
-3.60944
-8.21435
-1.68126
59.8475
-2.60112
-3.77618
143.767
30.7254
60.5671
344.802
-6.25885
45.09
302.495
204.456
51.0737
34.6889
104.472
95.3757
-24.4382
18.3983
-19.3128
25.3936
6.80822
463.998
51.3009
24.1127
67.1372
51.8929
12.4985
6.16447
20.6556
12.9915
-7.98447
-17.4007
-17.4082
10.355
6.69849
25.9759
-21.9456
-0.843853
-21.8829
13.3143
-36.1688
86.1458
255.376
354.543
12.8025
6.29611
-7.78782
6.71263
211.829
257.147
52.7716
38.667
19.5128
59.6642
4.97627
11.3396
-2.09473
29.8613
123.587
166.66
137.397
-10.7397
353.037
-21.9779
22.25
54.6704
7.16206
4.32478
84.108
16.9528
21.0197
4.24582
41.7337
-6.21489
-25.0449
82.3641
29.6222
-2.01164
264.487
56.7538
21.8621
3.94352
266.178
290.8
-2.05042
44.5996
79.3438
9.14886
24.4508
19.9118
41.1506
14.3651
38.65
59.1443
-14.3065
-23.3911
10.0659
455.47
-5.22456
51.8465
34.5455
28.0023
5.89843
78.5849
8.21731
-18.4225
-6.16561
26.0801
43.3154
211.632
140.1
551.496
-27.8738
206.326
135.673
10.881
18.0226
93.8961
3.72009
48.1896
10.1107
8.63852
41.2036
36.8447
50.7122
326.27
270.821
501.774
57.8944
-9.71273
-32.8105
-11.8166
51.6305
29.6444
25.5489
8.98251
158.525
30.6862
179.66
33.404
55.602
53.0161
26.2778
50.4728
149.437
27.5769
29.0956
42.1906
33.5521
40.9684
84.8762
219.186
4.77835
294.834
298.346
-13.68
290.451
31.7979
131.687
620.661
3.4322
-6.82236
175.871
34.4835
43.8846
40.8501
212.371
30.0144
30.1339
202.108
22.7324
12.3285
-3.26881
126.762
61.5181
137.807
-4.10029
27.3608
38.2412
146.117
14.7769
30.7098
-25.2822
41.4871
129.556
11.3273
29.5253
55.1188
-13.1073
104.869
31.6768
16.619
30.9248
-33.9681
18.1261
16.186
13.3775
31.7971
13.5766
-10.0221
-11.3738
20.6104
-13.0948
-37.1879
84.9013
8.7822
425.328
91.9338
108.155
20.6747
7.89603
256.485
34.0309
9.78113
98.6372
40.1275
-43.4094
20.7099
39.1347
-1.99785
13.0173
41.0973
43.694
24.8676
32.5719
6.13306
29.7462
32.1816
39.0212
26.8136
457.047
20.7009
36.0122
49.8127
47.3559
220.458
112.349
7.13339
-11.0006
62.9523
62.376
97.6468
25.5562
77.1568
256.571
47.4846
194.991
6.79334
28.706
21.8613
44.2722
154.722
2.56011
23.4605
259.317
17.2642
57.4687
61.7355
24.6391
84.2071
161.891
6.10011
295.419
54.6661
-15.5359
5.83411
71.0774
-13.5738
30.5053
275.725
11.4235
10.1102
31.4958
235.414
32.0519
65.4697
20.5867
40.6933
4.4885
105.545
21.757
11.2185
510.517
112.918
33.2575
22.2871
-15.0678
50.2574
-8.4476
-32.4313
44.1342
37.1406
19.9267
33.3454
262.119
35.0263
34.9873
229.178
69.2135
168.178
3.21402
162.502
21.5759
21.691
5.44111
166.531
9.91357
-20.6947
351.481
9.97619
54.7174
39.5512
612.79
972.579
7.84125
42.7876
28.7849
10.9528
368.812
21.2161
99.3548
611.094
26.4806
11.7237
6.82171
44.0592
31.7162
29.1114
17.9905
28.9201
93.6434
-3.96379
30.7098
2.82877
20.8724
78.9566
16.9495
25.7772
32.63
477.898
22.143
-3.82665
33.5508
45.0423
151.552
42.1692
-37.7162
102.459
-0.680614
-40.9704
227.83
29.923
-14.5344
3.09632
173.387
-9.49974
-12.1093
22.4845
9.39395
242.048
366.729
31.6972
-30.0699
22.5934
-11.3702
27.415
38.5106
14.7046
33.6379
1898.31
-0.42042
19.8311
21.9477
-33.6732
-1.4743
104.686
-27.8132
41.6403
38.667
190.509
121.91
18.52
-0.101187
52.3417
8.08671
311.808
11.7553
27.8722
19.0632
232.05
36.1839
7.27127
3.83429
60.4678
62.3484
174.151
154.781
17.3984
-6.24892
-69.1451
42.4228
22.5497
-22.1687
1.69771
40.8514
9.14886
22.5767
-2.57699
71.1357
-18.1457
-21.2422
59.2648
32.9074
-29.299
85.3047
1115.76
110.642
-7.09863
1.24671
-4.8099
-5.73085
-14.7163
-16.9925
-1.15302
-10.7665
34.9241
-15.5359
119.783
179.773
1.41871
67.9866
32.0963
-5.44313
-14.2526
42.3854
-25.0899
20.0786
94.4437
96.1744
-8.22808
5.59635
188.644
35.7197
4.51885
17.0494
-29.5111
42.1852
334.982
22.2871
76.7614
14.6501
60.8928
66.8942
372.096
50.2591
256.059
-8.26684
8.19739
42.8533
48.3966
6.9153
33.1132
-6.95399
7.53715
153.546
42.6153
38.466
40.3166
-0.797779
2.41731
53.5041
9.97619
49.0952
354.394
72.527
455.368
73.0273
11.7469
30.33
54.032
15.6664
143.179
70.8351
21.2161
99.3548
105.097
3.45723
21.8142
14.6664
147.908
42.2299
-19.0928
40.4793
27.046
35.5473
117.851
383.034
501.33
32.1168
45.2234
67.5493
14.5328
4.51902
63.7294
297.631
580.882
301.542
30.0498
29.7375
35.3723
23.7483
13.0564
9.82843
68.6886
-14.02
179.781
10.3795
157.417
549.395
4.31646
36.8932
-7.65817
-0.0848162
378.666
166.666
188.585
1.0293
-13.4064
-3.84347
174.837
505.879
-7.92874
27.3667
25.2755
-0.827276
23.0219
8.60026
32.4513
1.49606
-24.9525
78.1436
-36.9464
47.8912
0.467268
-1.37295
39.2762
34.1239
10.7515
-13.552
71.0091
2.96449
36.9402
24.7626
28.4087
154.446
72.4426
30.0803
39.1347
65.4685
22.3876
86.0749
564.684
52.9786
25.0757
-14.4817
37.2425
209.561
22.2638
194.989
195.308
-16.3689
-23.8586
40.6368
-4.43015
71.1197
-7.85914
-43.2411
60.2139
39.8872
16.2399
2.06946
13.1794
59.7938
20.2367
24.9958
-20.8362
20.7026
-0.702923
151.721
113.039
19.9873
121.109
8.18231
-8.3986
-13.046
43.5012
1219.39
8.30856
715.785
11.5206
58.8171
41.7074
31.1759
-12.8003
24.2061
371.277
16.7295
70.7592
425.933
0.237179
41.4085
21.3546
121.451
165.057
113.6
22.6816
206.025
38.6283
5.59415
17.4636
102.342
9.34448
94.9407
46.9641
163.814
52.6566
137.763
12.9168
277.286
37.1389
-15.9439
194.331
104.104
22.1481
42.4155
601.187
13.8196
277.112
-13.4476
289.899
40.6095
-3.20586
61.7172
29.4969
357.057
27.1981
36.6835
31.678
20.5348
117.222
26.6064
128.749
14.9628
187.345
412.64
1034.17
41.9034
164.626
459.927
12.7391
315.444
-3.71882
37.6301
35.3164
112.688
47.9358
-5.14287
192.354
362.65
3.42204
9.22743
158.422
-11.5966
158.545
39.1397
34.4579
10.325
24.6205
35.8531
320.006
12.0153
-9.35919
318.245
3.66961
33.5508
-9.30559
33.4856
45.9173
-15.2274
158.681
70.5339
155.807
23.5572
9.30829
103.691
24.821
168.014
21.5872
11.115
55.3571
58.0917
45.271
-18.1723
27.5229
295.941
13.223
18.6149
26.9938
23.5181
22.2008
33.6379
16.7475
48.3053
122.236
113.574
90.8679
49.7725
931.944
19.8447
35.2292
415.476
0.534892
2.91364
2.34133
17.3677
48.6465
710.662
302.22
215.025
28.4691
44.0838
20.4093
2.0135
-16.7412
28.2021
5.00611
-16.3381
117.694
7.68828
20.443
-14.7626
16.4744
312.754
36.8924
53.3406
30.8764
31.8769
41.1883
16.083
70.6734
-1.81407
142.829
121.553
185.83
51.0106
27.4226
25.135
22.1829
256.842
104.727
18.6169
22.3566
81.1753
22.9935
116.703
40.9906
-5.29968
20.2805
129.887
35.3823
304.004
1185.5
24.8605
31.2664
21.8068
31.7643
46.4888
-7.63383
58.3398
66.7004
58.6278
84.5284
48.045
46.9126
13.4386
22.3124
19.3736
5.40073
31.947
69.9354
38.65
544.527
11.9304
-1.17852
86.2795
26.6346
16.2392
40.1677
9.26168
20.891
26.111
128.158
2.35197
64.9091
28.8752
16.3232
46.6949
11.4563
260.358
47.3719
545.59
794.783
40.8661
29.267
277.555
37.3587
248.524
243.601
29.4489
25.1032
-6.89927
220.408
267.966
261.733
26.3494
-6.72554
78.8935
7.97021
10.3261
-21.0905
35.4056
-33.8085
-9.71273
-8.4476
65.0201
92.86
31.5184
-7.88408
-13.889
56.9231
108.446
57.5151
118.608
20.6556
22.3618
38.8672
10.7028
15.9537
662.622
3.56704
42.8424
-1.33083
-18.8206
25.3931
79.3166
28.4805
153.869
526.051
61.8145
37.4201
32.3616
28.456
-22.8047
10.0442
7.20471
15.7429
40.1365
8.99096
60.5714
48.755
41.3783
3.45723
-14.7489
-27.6317
59.2956
29.0667
6.71263
40.6884
28.171
26.6367
539.469
43.4013
37.8921
81.357
-9.6762
430.389
93.7985
-22.7095
13.0173
37.3492
107.412
51.1045
38.1941
4.25899
485.144
-20.2922
563.76
15.5692
382.396
15.3975
-21.9911
-8.8661
3.15544
98.6435
44.8827
35.2444
9.23276
27.345
41.7612
-27.9156
74.282
163.105
26.5571
11.068
35.2292
2.50705
-15.214
46.9396
85.5041
0.594961
6.86879
14.2872
83.5072
-18.0546
132.156
247.449
19.1383
6.86891
17.6789
93.5947
65.4664
116.913
-22.0109
10.5612
324.978
-12.8003
31.3157
60.182
9.23327
14.5372
43.6238
3.98531
-12.9394
103.814
-31.7204
63.0002
84.5258
22.4607
31.323
4.4885
602.172
-3.77398
40.5928
574.235
219.449
30.459
102.155
8.89461
27.9093
155.472
16.5242
40.6573
82.1182
83.9452
-12.015
27.8608
29.4041
29.3651
171.082
151.84
42.6153
8.83622
-8.03785
19.7253
25.324
49.802
31.678
78.4497
0.543241
-0.0799394
105.978
17.4725
279.605
71.4103
5.06061
108.666
64.2208
152.144
191.829
168.374
21.3651
55.129
17.4679
59.9994
48.8745
67.1755
24.6065
-4.53809
19.22
21.5704
15.993
63.3661
21.7386
77.6458
21.3746
266.057
209.68
103.798
0.954704
180.168
30.2309
35.6901
7.03654
-2.97725
13.1296
25.8911
170.358
164.983
119.693
57.1617
11.0095
12.4378
32.1182
-30.7907
677.155
60.4282
-19.3925
29.0835
23.498
159.291
824.613
22.7822
147.463
-45.0624
1.17811
34.7625
20.3267
62.9346
33.1921
-13.0585
116.592
24.6606
36.0181
33.0448
58.8682
18.4348
33.0873
26.3321
39.1347
262.245
-7.59745
57.9639
105.538
34.2379
236.845
28.6218
15.315
134.599
77.4134
29.7601
34.1381
42.3165
-5.12451
6.12643
-13.7112
-0.682021
33.6383
179.773
176.406
111.678
32.3909
57.4693
2.06946
207.341
43.1645
560.666
52.2975
56.855
7.27479
37.5692
29.2821
380.357
75.5576
25.6095
44.2722
21.663
-4.93616
14.0902
5.69463
64.1159
29.3577
62.6565
42.9949
260.771
38.2024
79.9017
38.2456
-27.7928
20.4579
-6.07755
41.7497
-24.1257
-18.5616
10.1102
14.6292
470.529
49.8817
-7.30346
354.076
147.324
-3.77618
12.5823
58.8364
9.96732
64.8605
14.9667
53.7113
48.8382
-16.0959
67.6491
29.0667
263.768
177.835
71.1392
22.1464
-27.1883
-15.5647
33.3925
70.8267
32.9626
4.44925
9.12016
222.685
151.218
14.3725
47.3939
492.92
27.6228
-2.41565
30.9697
42.1906
66.6686
0.543241
573.384
51.63
104.164
31.318
46.5899
15.2903
79.1216
51.3719
-38.1273
31.9543
140.334
26.1131
48.6245
344.696
43.694
66.0971
15.7053
-25.7261
81.1615
7.27127
30.0712
-16.4616
39.8596
74.3699
19.9327
-1.96892
1.51119
12.3525
-1.67868
422.858
93.7643
0.320137
33.5568
20.2367
49.3587
108.474
5.54337
0.594961
-23.1163
1.04829
159.693
34.5455
236.024
-5.74808
-40.5084
45.4555
-13.8016
0.764232
32.1773
12.5751
33.9451
3.61107
-3.51095
-22.3097
147.688
-9.23164
10.5263
222.891
8.64327
28.0829
932.749
-6.7559
2.47106
334.726
-9.39618
31.9716
-32.9625
2.05683
-8.89639
94.659
20.139
84.1313
200.45
74.6202
-19.692
-15.5647
17.8973
46.511
-6.31024
-4.13595
4.85162
56.9231
35.3571
-13.6994
162.424
58.1369
20.4878
38.8672
59.436
861.529
17.8278
19.8169
46.6706
25.9759
17.4098
14.9126
61.0003
43.7094
80.9543
39.5512
18.1791
243.599
22.9913
32.2041
59.6542
34.4071
3.45658
15.7429
32.6402
52.0945
-1.27273
155.577
24.5117
226.471
26.4806
31.0692
19.22
55.5474
27.1926
40.9034
14.8496
15.993
3.39597
13.8784
9.31041
70.9989
36.4612
32.9496
1.93406
43.5033
9.10854
5.91995
9.78113
36.3794
181.479
-6.26813
-14.8973
54.1273
18.6169
63.5861
47.4421
127.941
40.0682
24.8737
52.235
99.648
3.41393
360.397
24.1379
30.0712
37.8863
77.9237
214.141
2.3783
-6.21489
-41.9115
86.1122
61.4813
3.61056
-9.12656
635.84
-52.2785
29.3044
28.1719
-25.9168
3.57178
6.25518
237.785
65.6802
10.5415
-6.9013
32.9074
-1.18802
-19.643
61.9166
-1.47643
18.1133
40.1677
22.3801
9.64656
46.7258
274.335
68.2306
64.0364
104.791
2.08598
103.594
32.0963
11.4235
1374.43
14.6292
-22.3501
-14.7997
26.1143
25.5099
54.3199
415.507
-8.62996
69.9374
397.276
-13.7551
37.5938
266.888
150.108
2.34801
38.437
136.331
41.0278
-9.44563
93.3609
-21.5661
8.79815
62.8749
359.48
27.4229
37.0935
-4.92108
31.609
-15.3217
-4.32909
61.2242
8.03854
427.328
475.525
119.406
66.9248
6.60684
-19.6536
-8.29404
-16.3234
13.0385
34.7634
92.4351
20.9842
50.7956
-15.5541
192.999
76.7755
37.9838
28.456
55.9061
10.0442
93.4118
95.198
92.4306
-31.8298
7.73989
-15.7825
15.4719
291.68
30.9408
63.3922
54.205
14.2424
11.0287
81.4388
-4.89748
10.325
-20.3571
24.6087
3.83101
96.9917
12.0153
22.4999
-21.3984
3.20703
45.0376
845.604
275.785
19.1515
25.5486
34.5053
3.44226
-9.27513
7.37248
192.897
34.3236
-31.3544
-12.4056
-8.85947
9.1315
-40.9069
-37.8155
5.3972
30.0712
-5.21725
19.8277
197.281
25.6442
-17.5486
11.1495
-19.1035
623.926
-27.8672
38.5894
139.213
-6.24892
65.6533
-7.17613
-26.4133
507.494
2.50705
389.584
-13.0305
14.2896
-31.9379
-31.2642
23.5371
184.63
158.117
0.0724313
-20.2171
28.9233
24.2542
13.3947
363.443
-19.8937
0.477908
3.06495
105.712
73.4068
5.07879
170.383
1.737
52.0185
4.26839
-48.4885
-11.0653
684.774
-39.2167
79.8668
39.5482
41.1069
55.4949
5.59415
173.752
165.515
499.644
-34.3698
-7.38384
120.711
-12.6445
112.242
-3.82343
76.4943
10.2931
1123.6
9.02964
7.10845
147.281
34.4343
80.3347
-2.20321
-13.6994
29.3651
1276.11
23.8747
-13.66
-15.9054
171.616
29.804
20.3537
114.861
5.54226
27.2671
484.115
37.8508
320.661
18.1791
46.7904
-8.86782
58.441
5.30627
58.77
361.403
-20.9941
-43.0742
-7.78717
28.3546
-28.9009
103.553
1.19952
24.0107
6.7461
83.268
9.31041
27.8953
47.7056
4.70284
24.6205
35.8531
-13.0356
5.68694
47.7914
272.999
151.119
76.0311
11.8616
-13.7703
17.8391
5.49279
611.955
412.29
73.1122
95.8708
49.294
14.4044
63.5563
-13.2033
110.674
626.695
135.962
10.4608
300.25
19.0384
51.7855
2.64622
40.9236
-36.2532
9.46554
32.4496
169.171
-4.90938
311.606
174.049
124.011
42.7693
4.32478
1.64907
31.9453
37.8863
68.5534
19.2384
6.12643
81.8662
8.68831
58.0012
7.13339
107.066
59.2041
77.3685
113.691
37.5423
34.0533
162.666
22.2673
24.4508
46.7728
274.209
40.5241
23.5371
606.009
784.331
25.0584
135.005
169.064
250.497
6.4345
42.9949
13.3947
-12.3974
-22.0109
96.7683
21.379
-24.0447
340.537
33.5764
43.3154
18.2853
6.14246
47.0307
-22.8521
10.5263
22.6816
71.0919
16.8386
21.3551
51.1968
53.6161
9.34448
664.657
592.317
36.378
24.8368
23.4445
-2.34979
65.3906
11.1691
18.3983
-17.4388
109.727
37.1406
230.122
19.8442
49.4268
18.4905
-4.07727
166.211
-2.49407
-3.20586
37.5222
29.8581
25.7028
38.466
15.9537
40.9684
-1.33083
149.845
8.52648
28.7169
778.107
20.5535
-6.99376
-1.52908
108.38
130.893
41.9798
49.5068
44.5982
242.356
249.28
20.7635
10.9535
2.11769
203.483
-48.2464
2.82978
395.102
-7.63917
89.0816
181.432
-6.37236
21.3746
78.6509
-13.3341
-16.0127
21.3394
2.82877
30.2427
15.2384
45.0605
-2.33379
-14.2216
-29.9739
9.02452
7.41775
35.4249
-3.68339
-17.1142
25.3026
-17.4812
552.169
-3.48908
41.1674
43.7207
-8.91223
-13.7703
50.5954
1.89769
133.352
25.6488
56.0601
-7.58108
-24.2583
-11.3702
-23.606
367.029
-15.0879
47.4008
200.105
566.39
36.737
11.7775
-21.3848
165.51
1.49606
5.05505
8.03116
-12.0789
0.467268
43.6046
90.3459
330.331
20.1219
19.8311
259.954
-11.1844
-7.0965
50.338
108.994
26.6477
19.5128
27.8051
141.783
54.1273
101.076
-16.9678
26.1048
615.284
-12.6137
298.487
191.477
31.5249
23.0654
112.53
65.9973
-3.2439
21.8961
18.0586
80.49
12.7556
-15.1301
-6.38818
45.5094
33.1065
183.854
34.9266
183.719
15.3127
82.0809
199.284
39.4433
218.563
37.4025
21.2097
6.86879
-8.68429
-6.52454
-24.2904
24.7605
250.497
94.5156
125.454
49.002
37.3554
-4.90115
36.0852
340.397
368.081
548.558
5.4654
22.7007
-6.07755
19.2609
-14.7554
-33.5541
-4.88229
83.9696
34.8892
-37.2885
81.7318
-1.90211
23.8267
0.740369
71.8115
903.274
-6.25885
80.6973
27.0076
7.02054
33.5315
322.264
95.235
4.67086
477.315
44.1342
24.0222
-30.6731
7.10845
-0.770577
4.44925
173.707
-13.7385
215.558
36.9931
27.5694
143.414
-4.66103
23.5651
20.4336
29.724
167.335
23.519
154.279
30.3546
31.7979
15.495
2.21905
84.7327
5.3604
26.5347
3.05978
105.72
38.7095
1.96927
33.5125
-5.72339
54.2157
334.174
116.697
-10.7335
-5.29968
329.611
69.4266
362.1
21.7017
-1.37637
192.436
8.68831
11.1495
20.2519
87.9435
493.123
186.641
78.0841
0.195389
5.94234
59.5921
114.951
80.3634
42.4006
-1.95289
56.8169
488.504
33.0278
-40.5434
8.46799
4.44368
449.848
22.8864
38.2936
46.743
294.505
20.4888
444.875
39.8333
179.227
47.6159
-26.7803
29.8283
20.8266
7.3592
35.1519
26.7572
-27.8738
18.9197
19.4806
27.7476
157.56
27.3929
7.37367
85.48
156.288
206.121
-19.3773
121.927
15.1753
34.6889
18.539
26.1616
14.6501
-4.69947
-23.061
211.429
-11.9324
134.545
23.5923
148.752
16.6164
587.876
23.7429
38.0236
65.6332
6.96215
124.673
-6.53509
-6.41998
4.29137
73.0086
38.5115
32.2286
62.04
83.7714
468.487
63.657
129.813
45.3226
33.4173
120.614
275.196
954.681
192.649
330.437
-24.3336
28.2598
-19.0316
111.049
-8.17082
107.777
-35.7502
34.7336
-28.4632
2.99797
-6.68716
19.5006
61.7843
12.9028
-21.6349
135.19
105.194
-16.7837
1.41434
-6.72538
88.0922
31.0755
63.1772
3.80813
283.384
48.4639
17.2774
194.215
73.8607
-11.5503
-2.51999
5.7174
57.8754
-41.3532
34.446
-20.1039
110.331
24.9395
0.0861573
22.8937
129.808
-38.8512
-8.08896
-4.43015
166.697
1.7365
62.088
-2.64005
58.6278
55.5953
-14.7971
4.94151
16.9275
-3.428
3.57178
329.458
-18.1077
3.83605
-17.5695
-44.3826
-23.1163
72.3832
285.906
8.19181
-18.343
-4.37549
152.612
48.6171
11.5206
14.8667
43.8246
145.494
146.941
170.858
-9.91374
445.871
7.70818
11.1073
74.5073
15.5128
-9.13315
317.457
188.917
-54.2092
21.7707
24.5557
33.6106
38.6283
82.4309
12.5823
-3.00776
171.682
16.8407
-17.5033
-3.56537
-14.5186
-8.41461
-15.0678
-20.9571
580.009
-21.1869
27.2676
-4.08882
14.3045
188.893
17.9701
579.788
63.4681
78.3816
1.25406
-8.82805
-22.4479
29.8581
188.792
22.8917
-1.47862
5.66981
-7.47213
33.8724
58.852
41.9054
67.0726
25.22
73.1818
119.373
40.4883
8.40362
113.32
16.2745
-6.87516
22.2257
13.7639
44.7909
479.605
15.5502
-5.9579
8.46261
214.729
-3.102
31.4014
54.6104
150.719
60.0335
30.5699
35.7941
41.1015
41.0523
32.7362
37.3982
391.467
427.305
22.9661
-7.66241
30.5763
25.2214
60.7248
25.3646
75.6521
74.9654
152.501
88.4035
48.9821
302.921
24.4942
195.778
50.2799
22.5243
323.349
22.4845
89.9788
-22.1954
81.1532
16.2785
-5.7841
-63.8031
-9.26575
38.6594
-17.9838
1.0293
-2.16204
-3.19899
-1.99313
-15.4129
65.1598
219.687
16.1223
55.3947
-8.83725
-17.6367
-27.5188
35.2292
83.7434
-32.4263
21.082
-31.358
2.26479
21.9959
-7.9298
176.67
388.29
53.4541
121.609
88.1722
29.3922
-15.6086
17.3951
306.975
-14.7678
-5.43019
33.5615
-44.7477
-37.8735
123.78
-8.2799
14.4514
0.399763
44.7158
118.477
149.237
38.2535
24.057
196.131
-0.123786
11.8348
-1.36932
39.8662
67.2275
-31.5366
7.16206
11.821
35.3823
71.3007
22.8937
0.497691
-27.6068
12.5258
-15.0874
52.111
455.26
376.931
17.9747
3.94352
75.0236
112.764
131.008
8.99232
54.9809
18.5192
234.346
16.7878
83.0539
31.1538
134.107
227.448
-29.0133
0.695547
-14.9201
-1.47643
19.9874
-10.7665
42.4203
60.7343
125.881
-4.29154
462.738
-22.2769
-12.8813
50.7789
13.8584
53.9846
-5.42939
56.0994
83.6059
-7.52431
35.0711
-10.1021
46.8258
4.98554
477.999
-14.8098
14.0742
-0.201676
-6.57354
-2.44625
70.3712
35.2666
1.18602
561.832
-26.8179
267.371
11.7867
24.4037
-2.00102
460.532
-8.03038
-15.5341
45.9622
0.96117
41.0484
-9.6314
135.476
132.979
75.9929
-31.2533
20.9842
260.691
-23.0504
43.0423
431.538
-25.8919
260.179
27.8194
56.9723
8.27734
-19.12
49.3271
982.159
-22.0095
81.7844
-32.7775
-24.6889
391.537
-28.4632
582.084
21.4238
-12.3585
136.747
1.65841
8.35018
17.5913
-15.9119
0.245847
-24.28
79.4817
-52.4627
145.831
39.2769
138.499
16.619
45.9173
7.26135
27.4964
151.119
337.591
53.5423
18.6786
-8.91223
-0.651808
6.59472
310.23
200.521
74.9863
4.04155
66.1606
35.0191
140.393
37.3965
-1.99986
12.4225
-32.9763
18.6216
3.32771
7.06379
6.04391
0.912688
156.081
-15.5821
194.336
-12.5836
6.66178
-8.2799
183.117
-3.34837
12.8567
24.6606
4.15893
10.556
-24.6687
8.7244
-54.2527
39.1347
-16.9904
-16.9678
12.9863
176.753
-6.99152
806.561
1.44789
21.3129
51.8593
5.26182
71.9266
36.9492
14.5597
4.09247
317.291
-12.319
16.1733
204.444
411.889
34.0435
-0.741644
20.8711
83.4569
13.8791
62.4032
42.7995
-3.03257
444.388
203.931
32.1687
43.3352
224.637
27.8695
-28.9756
425.723
388.76
40.5687
98.2626
57.8801
-4.36697
0.39362
281.89
48.0006
-23.5629
66.074
-25.9997
-3.00823
72.7252
-12.9798
349.732
107.015
22.3662
68.6134
446
35.0711
-4.88183
23.0858
21.757
7.47042
-6.25885
41.3419
137.578
39.5382
36.563
18.2649
20.4131
-7.83867
44.0262
42.7628
7.10845
72.318
141.256
320.215
5.29306
145.557
84.8753
-22.6157
18.2525
291.813
25.324
72.9075
440.144
17.4098
7.41633
11.8503
35.9768
18.9365
-32.4207
2.37657
15.7429
171.321
28.7123
-9.34102
15.1413
-15.2834
9.61396
81.669
51.0791
36.8068
12.2001
166.466
-18.8836
12.2448
312.617
79.8347
32.619
324.154
102.858
70.1944
384.908
-6.54156
84.5906
-7.41338
-4.20786
-2.97725
15.0037
215.439
65.4099
20.6795
207.774
15.2516
800.164
433.526
120.398
-21.2665
10.3429
-0.129408
2.88323
148.075
68.0347
164.33
-20.7766
191.07
155.652
-13.2443
85.5111
-40.4725
147.206
228.348
16.7713
101.749
-15.1116
37.0609
-2.30654
21.0364
38.6111
252.038
16.0393
-8.2799
-39.2954
22.8886
18.4789
-20.317
34.144
12.4301
-12.3463
132.413
54.4431
-3.9688
5.49841
67.3342
32.4496
0.712817
31.6203
89.621
24.9395
26.0119
7.58242
28.5159
19.8277
56.7197
5.0295
25.5549
316.622
-37.6189
22.7326
2.98215
19.2724
529.734
2.06946
25.5562
206.208
7.8164
-7.67262
25.8589
21.2477
-18.9621
-5.53428
-9.44915
126.731
29.1593
-12.4229
36.0049
19.9874
12.0567
26.1283
1311.72
2.59511
-18.2628
-2.9839
54.1911
26.4488
-35.7443
0.520258
-35.3701
13.2975
28.2497
186.689
-11.0516
-26.964
5.59415
621.654
478.627
49.3227
96.7196
35.5814
-19.3773
-19.844
-26.0542
-29.5111
23.4445
14.5168
-3.94981
-33.8085
7.15386
490.054
22.1481
-0.688043
300.954
-6.79514
16.6164
25.9078
93.1223
23.7429
15.5348
43.1444
22.3618
9.81916
73.4915
-18.3452
69.3881
-14.9684
123.828
173.17
49.4017
-14.1354
18.8338
41.4253
21.9272
46.822
192.968
7.99877
45.6515
297.685
8.24661
42.0105
3.36876
92.4306
262.518
40.9386
5.86582
482.719
107.301
117.148
250.799
9.01817
40.4793
70.1495
232.324
18.525
85.0577
47.8064
421.923
577.458
29.5253
152.57
24.374
22.143
236.054
48.5433
65.6571
78.4632
77.7765
78.0962
6.81565
20.8738
98.5199
42.7837
23.8839
0.285225
112.479
15.8002
-3.676
77.7694
30.9457
468.67
26.6329
-17.7436
42.5662
126.238
33.0939
-6.14843
30.2337
14.8276
-37.1902
68.4986
41.9458
-1.06082
246.339
28.9159
110.223
-11.6767
27.8868
122.512
-13.733
6.22503
-20.9751
-14.2805
50.7498
-17.2994
-7.24125
48.6309
202.036
12.9809
82.7027
186.641
823.247
42.4768
30.1804
83.6523
402.985
41.5496
99.104
51.7709
15.2242
433.021
350.199
39.3901
224.646
79.7202
23.8235
61.7194
274.827
-1.06291
-0.215989
5.16307
26.4908
14.8197
277.755
53.2541
41.7111
157.005
357.247
29.2271
18.5435
8.06995
27.3126
185.751
6.43663
39.7563
-24.5595
33.9384
200.825
12.2939
18.5744
-36.3615
52.4925
-14.5312
15.7279
572.452
356.667
-41.2438
129.675
103.67
32.1081
93.8698
35.3713
38.1682
-1.26617
407.028
30.3021
8.97557
15.9704
32.6692
22.8917
-14.5971
760.918
31.9984
70.0964
33.3394
23.3459
78.804
-13.4496
47.9845
17.242
456.305
1.43954
23.7708
0.621104
72.8255
58.7415
112.257
513.338
24.9205
4.71447
27.3228
-21.8427
18.0473
13.3809
74.9813
493.674
99.3889
437.242
43.2904
201.402
-10.523
29.9019
429.179
87.4017
31.005
34.2105
86.0409
-6.54809
167.383
34.4879
29.1128
21.3042
13.8206
58.4185
18.9971
234.39
2.74906
-9.08511
10.178
97.5236
86.2307
19.309
-12.028
6.95517
-37.4213
4.1479
-7.75806
13.4162
410.831
16.1782
13.8906
-9.6762
18.0947
307.126
-15.1163
44.8454
38.0718
193.534
10.0831
36.1181
50.361
-25.9144
64.2949
35.6934
12.3314
34.2309
-3.2439
501.657
-15.6745
11.1495
-24.5004
47.0954
1058.08
127.968
46.2249
-3.428
52.2975
23.9848
128.069
20.3933
7.58419
-8.19919
430.956
8.74286
12.4131
377.373
188.378
-7.42383
17.2642
18.1133
55.1602
723.281
210.172
39.2295
10.0914
56.6999
40.1196
17.1848
60.182
33.5961
14.5372
6.14246
35.8444
35.7863
14.6292
-46.713
14.2744
-5.42939
-41.9565
52.4458
42.5674
38.2217
9.96732
619.584
-24.9995
3.86056
-57.3253
0.182765
-14.5186
4.70385
138.205
-16.9419
-13.4609
-32.8105
7.15557
173.6
50.212
21.3158
-43.4327
-4.32909
-6.2422
-3.20586
30.0259
-2.00102
16.3784
-2.40818
-30.5266
98.4361
-10.2832
1.07629
22.3077
104.687
2.47993
303.968
95.7732
39.2942
-1.37156
270.211
-34.0491
-23.689
-5.91375
27.018
48.3464
38.0827
104.158
74.2881
-17.7849
-22.8149
87.2075
-30.3372
87.3309
373.748
223.774
-7.55618
6.47612
-21.5341
18.9983
160.066
74.9738
35.2614
52.2915
-1.80933
434.536
30.9248
5.38728
10.6298
27.4304
230.769
31.7971
47.4688
18.0889
117.937
-23.3537
24.3585
-5.05387
-5.7841
-4.53177
11.6442
-16.5688
65.0661
35.8559
16.7017
-40.5983
-16.5755
-6.46403
-14.2762
313.782
8.33211
34.5381
27.7644
-7.92855
33.509
49.4239
40.6149
157.061
-4.91016
376.155
114.468
20.1754
-9.80313
-16.6116
19.5828
-6.9221
-10.4449
359.127
90.1262
127.031
39.6657
694.537
72.2125
48.1088
0.760679
6.18122
33.4291
68.1819
814.37
11.4785
158.954
43.4131
45.2093
43.2148
20.3637
-23.3911
581.656
534.181
51.8465
0.8123
462.786
-16.5904
56.943
2.35197
-2.55725
426.177
-29.6669
267.448
20.4579
7.70818
-15.1296
32.3794
-9.19127
139.421
-15.3559
166.931
69.5332
9.24773
-21.3418
-5.65024
-27.3706
-8.77334
8.63852
-3.77398
-8.13292
73.201
-27.3403
11.4272
36.0812
-6.54054
-2.34979
46.65
-35.6826
3.40573
-59.0474
-17.4388
42.2602
5.28151
61.1561
-11.6322
40.4589
10.0715
12.8683
1.91495
5.49524
-4.23634
-9.90444
497.96
17.9429
-15.1736
-2.13514
-16.3234
35.5273
19.7709
6.22806
122.184
58.2919
162.482
132.997
305.975
94.0483
1.55814
0.673908
29.6935
43.8539
-16.0855
-11.6238
-33.7039
502.399
18.9843
162.254
14.318
991.055
106.679
10.3708
12.7663
25.1228
-3.80805
61.6285
86.4529
101.282
16.4069
-8.59945
7.5074
-15.071
174.106
60.0349
290.233
585.648
-7.73118
76.2221
-0.680614
9.62938
-0.805649
206.085
-18.2826
269.214
23.4613
61.7148
58.0917
41.2531
11.5378
32.4274
7.33436
56.3266
3.05218
-10.4875
192.741
41.7786
14.8735
16.4462
-0.432478
-6.36648
2.92086
27.3409
46.4736
1.28447
2.40896
257.787
86.6743
21.1158
56.1428
45.3683
-15.7762
-16.8066
275.887
32.2699
61.1558
40.1275
-11.5503
119.294
-5.84286
131.061
31.7579
116.697
-21.776
-6.98541
74.7238
-24.0403
97.1172
275.263
13.2046
7.90121
432.122
69.8381
-29.4808
18.148
-23.1708
-5.98507
-9.5079
19.8487
-12.9231
1.19338
26.2979
2.1942
177.86
509.368
99.9585
7.58419
74.2597
16.7878
-18.0546
-12.1467
-16.7942
37.879
1.24671
-10.4321
16.7579
13.3947
9.24445
-10.5234
328.439
19.9315
-1.10983
251.443
-11.7878
189.493
11.1073
49.246
247.614
-37.3023
93.34
-41.0908
-5.42939
46.7291
23.8267
-18.0003
59.2383
11.2185
-10.007
31.9716
100.096
13.3012
-8.89639
40.3111
-6.09792
18.539
99.2502
22.1464
15.9153
6.92408
38.512
136.119
-26.6247
34.8367
34.4343
55.9718
35.0263
377.941
41.7717
163.085
99.1985
228.148
91.2951
5.08061
57.2066
-19.6536
27.3132
37.3002
52.2128
7.41633
38.5115
-16.2607
62.2137
26.4328
27.5494
20.585
830.15
77.1817
1.55814
231.184
151.016
361.154
75.0226
9.77009
7.23447
-1.10192
-15.2984
-0.645929
-24.5835
-7.62005
26.1357
37.3492
328.552
315.348
-14.2797
16.6278
2.19659
-30.3193
18.8268
6.02715
40.4424
-3.25044
-20.1105
16.2739
104.266
672.695
3.38526
-24.5004
212.013
31.0931
317.249
25.6102
63.9136
14.3118
93.7643
392
-2.05042
1.49606
427.92
-5.84367
27.4081
114.913
25.6095
16.1613
21.663
-3.06209
360.792
-6.80072
-3.6757
-18.343
87.4538
4.56043
87.9725
34.0094
-22.6147
111.291
-8.89242
44.2944
-14.2283
5.94039
-15.5359
187.25
2.08598
-2.01113
460.565
9.89059
569.953
-14.8135
-27.3711
-7.85961
-42.9648
-2.59215
17.0594
22.3662
-13.8455
145.641
-31.1188
97.4256
31.2225
71.3269
498.976
4.70385
149.45
192.827
28.0357
10.902
113.367
-15.5647
61.0008
12.7778
-6.31024
-9.75815
47.9551
0.701121
48.4755
10.9153
14.4116
16.2466
-16.3243
22.5297
26.11
59.4819
-17.4007
21.9472
250.235
6.69849
26.157
154.279
50.9693
60.166
-30.5466
3.71845
22.4276
122.159
347.376
29.6935
143.179
-2.96705
-4.1275
17.4679
3.77744
26.3857
250.834
240.124
-2.66402
386.537
145.503
51.5555
14.6664
16.7237
282.632
-0.750161
27.046
86.967
19.4654
45.9323
228.894
48.9716
39.4383
3.28841
28.1221
29.6392
99.247
239.633
62.7839
-63.9532
44.363
4.00718
23.5572
22.4268
17.4838
11.7025
421.013
44.076
11.115
-13.9834
29.9807
264.267
-35.3138
-18.1723
33.1451
-18.8255
-7.39169
132.933
74.179
-32.4002
9.43033
0.399763
-15.2543
-16.5688
-33.3224
19.9264
-50.9057
-25.0088
-33.9539
142.305
153.572
54.2157
34.3236
-16.3619
2.58688
-20.8536
7.81878
307.013
495.33
14.7675
13.2046
330.34
12.5258
14.8977
-5.98507
24.2253
525.847
11.7762
-9.17494
36.8006
-10.9243
9.19398
-11.6224
3.52666
16.9545
12.4155
282.905
148.646
45.9493
15.6881
-43.0311
-18.343
12.0567
18.632
41.1036
-4.90115
-33.2553
59.2869
40.1196
-1.55587
134.389
9.58224
8.91498
23.0091
-44.7404
60.1492
122.554
-14.8538
14.2744
-27.9182
56.0994
-0.727057
5.08609
-12.3781
44.6375
62.7554
67.7668
11.0781
351.57
8.90724
20.6334
232.846
21.3501
42.0912
-5.02757
-5.6365
30.3499
504.217
558.131
-19.1285
1.10349
50.3496
6.9153
0.542276
44.8506
413.68
8.83622
-8.03785
220.25
29.1873
12.8574
2.41731
-24.4428
31.0153
99.9314
35.9768
48.9216
-0.561585
78.6811
43.0423
332.212
9.71532
-8.69642
-2.16562
23.2391
24.9642
-33.7039
397.451
-32.6491
-12.6391
18.0661
17.8223
32.8596
-54.7001
579.896
55.1078
31.7992
3.53247
98.5419
42.5624
2.27383
12.8567
-7.19851
21.0255
-36.2956
-1.10192
663.114
-35.5121
57.8754
1.75028
22.3566
13.7089
34.2379
120.451
27.8722
131.507
31.5249
9.94698
63.4933
16.9528
37.8863
66.6793
-16.3624
124.88
11.1495
200.162
7.3587
-1.63029
51.7079
14.3658
-37.2859
1.19338
309.282
18.5643
-9.74834
34.3662
56.3099
14.9137
-20.0198
593.451
89.1294
-46.1656
-10.5488
212.167
-8.12362
100.138
16.7579
43.3798
12.9926
294.949
19.9315
540.495
-26.7803
325.931
9.58224
-28.2481
22.0334
131.705
-42.8663
-37.3023
128.176
39.9291
20.8337
-26.9812
19.5551
-18.5307
-32.8242
37.8822
226.565
243.289
22.694
-33.4328
-17.6912
-28.2773
23.6086
3.28504
18.7593
-8.90902
143.164
85.1947
129.296
-16.5017
55.3786
54.0072
-0.688043
-34.5038
30.6862
7.24609
-4.07727
-21.1957
28.6533
424.349
350.899
37.8842
9.76578
506.045
133.083
15.1318
656.679
32.5351
136.413
18.8338
20.2836
72.521
23.3961
57.0978
-0.434524
44.3855
39.9765
91.5661
147.865
27.955
857.006
20.279
34.819
234.904
-6.31561
485.53
-7.95397
17.1291
41.8404
181.971
35.4793
49.6028
56.9434
33.6501
-62.7635
26.4946
210.141
-7.41338
5.16247
-1.10318
116.203
-4.09395
192.95
65.4099
1.9388
219.018
30.9248
-20.8496
6.88168
14.3119
200.784
-21.4204
-13.1805
79.3279
162.392
12.9891
-36.4722
73.0842
462.918
204.567
28.6793
72.5005
367.155
-9.45515
-1.76949
-24.4886
48.0298
304.356
14.1478
12.8305
31.7638
307.896
71.0954
-22.9092
-4.18061
167.214
19.8704
29.0237
6.66899
88.6142
1.104
16.083
6.95517
0.0599978
54.0861
105.359
18.0523
32.6313
-17.1725
-10.0163
-1.77886
-20.8354
35.4835
13.0173
16.7344
182.375
26.9497
-3.42561
27.7768
45.5542
55.997
45.0637
-16.4616
14.2055
114.816
11.7486
6.81424
13.0236
40.8666
-7.63383
18.9844
32.9672
57.4693
-22.2934
-13.7991
318.652
24.1865
10.8664
68.0994
-5.84367
346.79
87.3782
1.79524
-5.02724
29.3576
911.965
149.1
178.722
35.6797
729.409
81.8316
32.6714
429.437
20.4888
56.943
6.81308
15.7568
315.161
-45.521
-0.156795
-3.53622
39.8756
-27.8738
51.3397
106.458
142.568
-2.59215
251.318
196.654
-36.3343
151.771
-4.28425
-42.3632
-10.6474
222.282
-23.1254
24.4753
-38.5847
170.064
37.2796
601.5
-9.71273
240.803
-23.061
19.7714
48.385
23.975
66.6958
32.5602
12.8683
1.25406
56.7643
391.553
158.807
-15.5266
83.7914
14.1031
-4.66103
50.739
68.1423
7.10247
45.0708
52.1427
55.6544
47.9845
107.698
0.502509
124.033
49.3996
76.5452
47.602
57.0031
40.8501
77.438
273.643
46.5607
46.1582
5.76928
8.91262
20.8772
48.7444
49.3367
105.011
28.6959
-3.56126
29.8079
306.35
486.104
22.2765
15.0102
25.5457
19.7606
17.3439
198.485
27.1851
-44.1191
30.9868
50.3522
94.643
14.7576
63.1037
133.318
73.7057
184.117
1.22226
70.313
16.7372
27.2461
48.7214
76.8603
11.5378
439.1
68.7523
213.482
24.278
243.733
11.1186
34.9113
23.2457
94.7326
58.0007
515.917
194.784
48.1846
76.8967
219.665
69.0787
41.6403
51.7855
49.4979
14.6867
13.0173
414.036
-1.28362
34.2379
30.6979
6.13306
70.9757
44.6434
17.4432
42.8785
93.7895
95.9823
15.4902
-34.4152
-2.23694
59.8325
20.8585
227.87
502.445
308.54
71.2755
7.8164
42.9272
203.895
124.321
57.8746
58.184
51.7709
18.3986
24.6724
22.7205
52.5851
-35.8582
93.4618
-13.9831
25.6975
42.0578
-15.6533
205.084
-17.0826
-22.9479
9.62418
-20.7875
-50.2062
30.7653
25.5118
0.79997
36.0889
14.5758
-27.8738
-37.3023
-12.3786
-42.9648
242.911
3.94094
16.744
193.001
-10.154
-13.0585
167.192
14.7307
4.04589
-7.08546
14.3042
45.7497
-4.054
124.917
-18.6455
-41.4501
93.5795
57.9639
397.892
-29.2722
-55.7111
14.7537
485.706
466.308
16.6416
-26.1508
143.516
-16.3689
-14.4883
-11.8371
-8.17829
164.823
781.729
61.0782
206.679
-3.55274
55.5413
20.6757
44.8012
14.6145
11.8774
16.9545
23.6599
30.58
-15.62
47.8999
118.752
73.7841
0.0724313
24.7605
98.2637
466.534
54.6241
22.3629
-1.15302
-23.885
-2.9839
-5.304
6.95285
13.3304
89.8181
-17.3219
21.135
65.7714
6.36211
318.228
331.848
64.8742
-12.9257
44.855
723.361
398.64
23.2292
39.9524
68.6086
6.85961
-9.2579
-1.10334
67.6491
-12.1627
38.8797
7.29459
-28.1863
-19.0831
-34.3054
109.727
87.7404
137.993
8.98251
29.2145
17.5677
16.6164
196.448
370.484
14.3725
236.675
14.8656
50.1116
21.9547
160.628
25.3475
2.83524
57.2983
262.108
382.853
-31.9391
17.8968
54.5438
-23.0504
13.0888
22.0543
25.6449
11.8655
537.594
150.571
20.428
48.5698
62.4018
67.1307
77.9226
78.0174
178.621
44.8497
61.6671
45.8547
-12.3971
48.6426
7.51394
14.3132
55.5308
124.708
28.5883
0.948173
337.923
471.145
146.331
116.588
74.0856
46.3144
66.2676
14.3533
74.4364
44.8127
11.8756
184.887
5.7174
44.8538
26.1357
57.9639
24.9533
30.6979
8.00712
54.0137
39.932
9.45649
37.8863
31.0721
7.99396
2.3783
364.85
9.27548
-4.11101
-11.382
50.8436
277.894
38.7287
7.69165
14.3118
39.4163
221.46
7.31991
14.6145
49.3587
-0.221471
700.198
-20.0198
44.2722
21.663
152.485
14.0902
13.814
-16.7942
11.642
25.6096
10.1826
20.5061
35.4814
53.1949
30.463
441.596
25.1271
4.06633
-11.7878
12.9617
71.0774
44.5222
62.3644
26.416
58.836
29.6217
11.3831
38.6373
15.1853
35.4847
190.428
33.7051
198.115
55.0883
23.0858
21.757
-0.0258496
10.6077
43.216
-2.97741
54.5307
-7.02232
6.57792
-13.5942
7.29459
-5.6975
-0.342402
-17.8179
-11.8166
57.2527
50.2591
21.8008
55.8342
16.096
207.771
119.611
113.737
32.4014
59.8432
168.178
55.6804
64.7029
60.9313
55.4242
369.01
33.4721
258.541
259.651
8.10212
22.8583
81.8973
260.466
29.9238
2.21905
65.3008
15.7736
25.8576
16.8959
15.1413
130.894
-14.7489
17.9507
-18.2613
33.0586
-8.41462
18.4146
-22.6317
-22.841
16.1164
212.579
15.7524
43.0436
-2.89421
4.47285
-32.7785
41.4871
58.3419
9.45321
59.5104
-8.59945
9.38147
230.164
30.0498
12.8709
31.6242
33.1186
19.8091
18.6786
26.8541
-11.8962
102.172
-5.75161
59.1052
193.024
15.2859
103.642
22.3269
-31.9439
16.9712
48.1846
116.252
13.5182
37.2195
65.8901
434.095
64.4904
80.279
53.702
-18.6455
-20.8354
-5.74598
207.92
31.727
148.642
8.00101
11.9572
13.6293
33.4944
287.055
61.51
-10.6677
9.14533
123.775
13.5234
17.9536
-21.9911
118.57
-2.46676
42.4215
-20.7096
-30.3479
-45.1152
37.7251
-23.2548
-12.5867
-20.4193
-1.81312
-0.378009
129.944
-20.8362
18.8286
3.66931
-1.27911
3.12066
121.109
261.543
-29.299
4.44368
31.9316
24.7605
10.1826
24.2542
9.64656
7.37039
-21.7677
-8.89242
29.3019
21.379
-14.6743
940.238
12.9617
69.5524
8.91498
13.6387
-9.13315
5.80126
8.23617
-41.0908
-9.17753
11.1218
44.2505
14.9645
-42.3632
17.4636
86.1812
-26.8736
16.979
19.5114
45.1604
66.0663
8.45198
68.8647
57.8944
121.472
130.233
252.427
259.652
-43.4913
34.4343
213.393
192.7
18.1597
49.9798
77.379
76.8776
67.3394
288.118
23.8287
-19.2822
36.5919
336.419
76.0389
7.31518
27.8499
2.41731
14.9126
317.747
17.2361
11.4402
8.80875
26.2072
51.1023
2.21905
237.69
23.1627
123.397
47.602
27.018
261.99
-44.9483
39.5042
357.656
15.2362
-15.7825
-7.01694
-10.0449
36.563
22.1627
-9.51323
33.6733
415.827
19.5946
505.078
-12.8608
5.86805
429.244
59.5104
0.770883
-3.73699
44.6318
28.0325
31.6768
179.975
45.9173
61.6093
126.822
-1.61502
-21.4204
39.2933
30.6022
-12.6604
-23.1406
10.3429
176.033
-4.61303
31.8548
7.51989
9.66374
399.744
44.3895
78.5489
-7.39169
72.9628
462.198
10.3996
22.2008
58.6452
27.9919
115.76
64.14
30.8977
36.654
47.3847
-2.64413
-1.28189
72.7106
-19.3303
149.358
158.461
51.1009
472.655
47.3465
460.237
-2.41516
41.2895
65.9921
442.018
9.78113
374.125
10.1425
-24.6687
-45.6235
12.8978
-33.857
-16.9678
31.727
34.3236
58.6008
6.33502
-10.7335
125.228
15.5692
175.937
15.0787
13.5234
104.161
30.4893
93.1106
102.979
9.00746
522.727
103.317
36.8546
461.216
197.97
28.1719
-9.05019
26.0606
20.2367
-32.0806
41.3174
36.7784
174.209
208.616
437.904
36.776
38.5296
17.5526
278.334
38.1769
-5.54977
22.8864
389.178
30.7974
11.1357
57.9702
47.3296
-0.683183
-10.4802
0.318195
186.863
20.4579
65.8042
5.16684
126.083
-42.8663
189.46
51.3397
10.881
-15.7106
33.926
29.8625
194.176
118.038
35.0711
-1.1337
6.21919
718.91
24.337
286.845
598.598
54.5307
-7.02232
55.3036
39.1537
3.67283
194.56
-2.8254
-32.4313
158.452
3.40744
-10.1409
100.027
40.9793
-37.8105
-2.45503
115.572
56.7643
298.017
245.376
-0.534114
559.804
194.013
0.96117
31.0613
39.1743
2.41731
11.1645
34.7634
0.605859
55.6604
16.8369
16.8054
-1.37156
20.9597
-19.0566
311.769
40.9379
68.2167
195.684
8.99096
148.653
196.806
17.0154
138.39
0.243626
-6.41215
21.0941
-12.1627
7.17018
11.1015
19.7411
-13.4706
8.62017
6.4313
180.67
61.6285
103.928
0.954704
47.1093
273.859
-29.9739
462.549
86.1285
67.284
33.7979
37.2337
544.419
39.1205
10.6298
-17.5472
20.8738
2.94248
26.1749
23.106
-12.6604
302.947
17.8391
-37.6107
188.416
492.875
9.66374
25.6488
161.008
-18.8255
76.9413
48.0298
89.1104
-5.91018
-1.9694
23.0379
44.8585
-8.94862
3.00385
9.90341
-27.007
53.066
35.2292
23.7733
-6.18934
272.274
182.824
1.09043
-28.6521
-5.22243
393.292
13.5293
123
-32.165
-38.1273
167.508
-2.91229
32.664
50.2532
22.0565
40.8033
-2.48858
56.8248
24.0025
6.64539
53.8158
251.275
117.627
-11.6772
62.1885
72.0567
23.063
120.74
100.506
22.6598
79.0211
23.6212
47.8496
-17.4835
8.25694
30.5441
61.5401
32.5747
53.4988
236.366
30.8433
-5.96427
466.952
92.0609
127.548
74.7117
20.6494
3.50665
-30.8497
14.4531
57.9713
-4.79381
308.56
191.966
12.6593
44.2944
6.38643
-18.4225
23.8194
76.6799
211.981
9.23327
280.655
30.5053
-37.2441
-9.19127
34.4731
9.00698
118.259
125.44
-30.0131
46.3155
0.596993
8.63852
93.6775
20.7272
-1.40012
158.377
5.42052
-5.6975
25.8945
1.30188
49.7564
35.2666
-0.387819
-6.39278
9.04119
100.619
299.231
-5.07992
-3.70725
378.434
12.5769
180.895
-17.7795
127.255
-0.261072
382.853
18.6607
81.6151
-38.7495
137.176
-6.18378
196.747
-16.3641
17.2116
449.46
-15.2841
210.646
5.24283
26.8383
11.2737
80.7337
462.603
256.991
171.624
-55.7427
104.029
55.8959
89.8123
222.14
-19.0928
14.2424
111.379
557.358
37.4214
-15.2082
699.881
23.2135
100.28
0.0828822
2.64495
67.4775
24.017
421.586
59.7877
198.716
35.3597
51.5395
35.3723
98.7109
16.186
-21.4204
590.948
227.22
31.2073
23.4613
261.504
243.624
43.1271
440.699
36.8932
284.696
-7.58108
121.919
-20.7405
122.992
38.2382
75.9919
27.823
44.8823
81.134
106.389
120.362
25.4926
169.579
8.54305
-5.08912
72.3185
-12.5263
38.9774
-11.834
-0.567145
45.5125
-10.2048
-1.4068
409.048
103.464
0.494882
96.9586
104.514
50.0587
67.5264
32.2589
24.1011
13.4162
833.271
886.127
-6.26813
136.586
9.24654
106.721
82.3267
21.2052
56.7267
336.171
2.38492
59.7313
-1.55155
103.65
41.3156
43.5085
-35.103
-11.8371
12.4364
-1.96892
-9.7332
-52.6114
30.2288
355.307
53.0056
8.74361
-50.4044
38.6747
50.6607
-18.4205
795.237
-11.4659
303.687
299.772
392.275
46.1463
44.1518
134.03
45.6731
326.16
15.3902
48.0984
55.1602
48.6171
28.3872
166.666
32.337
59.2869
309.985
440.724
41.0727
290.692
5.48514
59.5148
92.3495
-14.7554
-9.19127
8.23617
25.8736
-11.1057
524.02
0.192804
27.9884
464.74
51.9377
34.8754
43.0777
8.73368
155.66
12.0151
15.9482
9.02793
-8.4476
-9.94252
10.9037
3.06009
-9.75815
25.064
372.61
9.91261
67.5073
37.3544
42.6153
6.96215
-23.0304
6.60684
6.58337
261.571
696.971
44.7165
26.7802
-0.843853
-36.8755
309.59
-8.05785
56.1607
36.1098
30.33
-19.0566
8.17017
27.8194
10.1207
17.6477
50.2204
2.4754
73.1179
13.2673
2644.02
-25.9933
19.8248
-48.2464
182.984
-4.66648
24.0368
-20.7576
-0.873626
8.62017
-16.0575
20.5548
7.28061
-10.2897
50.8574
24.4457
10.7847
12.0153
-46.8405
-4.09395
-9.5527
236.197
-15.2274
10.6298
-5.36315
79.3279
49.1838
126.785
23.4613
-18.8701
17.8758
7.49193
20.6383
-16.5732
-9.95846
114.156
-33.818
189.385
357.821
18.0447
19.4976
23.5181
-0.287978
102.955
46.4312
-21.0472
202.821
4.87792
30.8977
26.77
12.3484
169.258
53.9699
-13.6856
6.66178
-31.3919
86.7082
8.58669
18.1996
-29.9251
22.8886
-11.5062
-7.19851
0.4108
449.088
-4.85005
-43.4094
-7.40106
-13.3391
-22.6126
168.565
11.1122
21.1195
28.8238
17.3775
54.1091
116.515
7.16206
32.4358
28.1971
20.0826
15.1425
8.93753
54.6923
-12.2763
76.1435
30.1561
59.5649
35.9176
8.62869
60.2265
47.8496
124.449
34.4488
49.7507
223.248
10.2285
127.094
33.9649
61.9554
438.28
-2.11555
-2.73867
20.0753
50.9095
33.6085
42.4427
53.285
10.7853
227.016
41.0567
27.4922
38.2616
55.4969
51.0815
74.5459
23.663
107.938
423.342
101.773
19.8164
41.4484
51.4142
11.4544
2.78305
37.8822
-22.6855
659.331
57.1332
7.79664
55.3974
57.9297
-22.0149
104.472
48.524
-15.0678
-2.21647
68.3891
25.6647
59.1268
21.8008
447.514
34.8367
32.5602
31.609
-15.3217
-6.20316
158.676
187.949
27.984
160.681
104.414
1.33248
-8.40916
42.3057
76.6556
31.5981
1149.35
71.1346
-16.2607
9.73983
62.04
33.1716
16.8369
28.0498
118.569
556.282
36.2812
27.8194
268.742
13.8995
8.99096
13.7198
416.072
131.333
140.264
-8.28622
15.4719
27.4364
42.1852
3.42204
16.7237
9.01817
44.2274
45.7375
20.5548
-18.9563
268.716
126.517
22.7465
103.319
-6.08192
263.14
-1.86293
-13.4643
116.114
145.394
66.9253
570.116
35.3455
-10.9466
21.0255
40.5411
38.2535
5.31633
21.8429
18.52
318.467
281.009
-3.15769
191.868
2.38492
33.4944
42.7693
19.3173
20.3897
41.6344
40.4424
45.4753
-3.2439
25.6442
67.3715
-22.8517
-9.5079
16.1006
11.4398
14.3118
35.6682
15.3127
116.016
142.051
2.50705
7.27479
0.0879207
79.8819
1.79524
-20.0198
252.371
76.1314
83.1545
54.4203
255.271
8.74298
110.461
5.89843
-19.8937
-14.5146
293.545
4.51236
58.4142
-24.9063
50.443
0.211911
12.6631
39.8756
133.296
-5.44313
-1.13416
51.7558
-1.68126
181.662
31.8311
5.08609
-6.7559
-19.4725
50.5739
-43.7402
1347.57
-27.3403
-31.3852
-0.918346
87.8794
-24.4382
-0.342402
-23.4401
-30.5572
-2.71742
29.6444
-21.3028
-12.015
25.064
6.9153
-2.49407
2.41634
20.6556
29.8581
-26.771
-39.897
19.7253
351.412
10.4466
-11.5055
718.311
-5.70214
57.2522
159.901
34.1027
75.1585
-28.6726
54.3182
41.1682
-20.9307
11.9183
137.897
799.685
178.096
223.414
12.8567
682.458
4.15893
-4.43648
-34.0391
-43.7495
-41.1343
-32.0798
378.46
33.601
24.9533
22.9935
0.712817
-23.852
-35.2847
-17.2008
-36.9047
50.3748
81.0825
-5.11796
18.148
46.1696
-11.3393
44.6147
153.917
396.536
48.099
191.35
10.5637
9.43127
273.934
-30.3631
46.9396
23.7354
4.91686
12.2927
19.4267
64.4138
-39.283
-8.97269
3.12078
4.56043
337.223
0.721044
-33.2553
248.568
44.4342
27.9542
20.8266
95.4403
-0.455354
69.8607
-3.51095
-5.44313
73.8285
55.8586
-35.4686
7.68907
16.744
53.8118
-23.6225
-10.1021
9.34448
-28.7476
20.7272
235.029
30.1678
-16.3927
432.434
200.323
11.1691
-22.8312
4.67086
141.586
35.2666
16.1786
5.23438
-0.770577
341.781
39.1052
20.0338
-2.49407
0.542276
950.192
-5.74916
25.7487
-13.6526
-32.4007
34.7178
66.5535
-15.7903
50.4187
48.4646
-23.8196
3.66819
9.73983
0.195837
-32.4207
11.2147
7.43503
4.25064
135.278
310.779
6.29611
-15.2841
356.823
165.699
23.9835
2.4754
-11.2151
20.7635
18.4498
-9.1267
4.83224
169.622
44.6515
-3.89103
49.7262
-20.9669
21.7386
23.2979
15.7524
7.43635
655.707
281.964
17.5913
14.0732
307.604
-20.3689
-13.0356
-6.08192
-32.9623
-14.9814
423.193
-7.57478
-3.93051
232.137
23.4285
11.0095
36.8667
-21.2953
99.5845
468.454
38.0985
9.82843
111.792
42.202
-5.75161
23.498
39.3511
46.8753
35.9007
289.174
169.952
260.41
33.8378
16.7408
-19.4366
-19.8578
34.8236
10.7033
20.6747
-1.4743
138.419
41.5272
714.43
93.015
15.7647
52.2532
18.6169
129.209
226.63
30.5755
-20.11
120.653
-18.2298
290.803
-0.334201
17.4432
135.019
6.02715
59.1831
-1.37637
-12.6142
-43.6962
12.4364
262.274
-7.63383
22.7326
-28.877
34.9805
-46.6563
10.5637
-14.9316
-14.6724
-22.6651
-19.1187
13.7514
80.3634
-16.7787
3.04521
-13.1973
-33.1382
93.0758
25.5316
537.031
-12.4324
-2.7764
-21.7932
-44.9052
205.52
-19.8024
65.4837
7.7725
430.909
-23.6418
-8.89242
70.5313
-19.8505
-20.2965
-15.5359
-2.03086
13.3304
56.0849
10.789
232.621
5.80126
-10.5045
170.177
-44.8389
8.65225
159.488
31.7365
-17.5937
31.323
-31.1188
480.358
-4.47995
29.9592
-15.6292
20.7272
60.7408
18.9234
-14.5186
154.629
297.501
-7.69794
-9.44563
29.6427
-15.9439
462.051
16.5259
6.80822
-24.7507
231.614
-4.92108
29.7349
9.04119
-0.580962
33.1132
142.971
91.8701
72.9616
25.7487
-32.4007
15.9772
8.45743
109.772
15.5358
522.784
8.10212
-8.2799
50.0587
387.992
498.901
1.61227
58.3938
38.667
28.8831
40.5835
-3.65293
207.801
-20.7385
271.638
16.7344
19.3311
590.836
11.7553
29.7462
20.9372
376.353
-5.84719
16.9528
328.367
17.9536
0.497691
-25.7327
322.245
55.8591
-3.8857
52.7176
-2.64005
109.943
249.446
414.489
20.4384
7.11826
15.6255
5.40073
-23.1917
3.66931
2.46903
-0.627473
16.1613
17.9149
208.707
342.052
23.1843
-9.2979
37.879
27.4836
25.1752
9.26168
148.327
41.1036
-36.7603
49.9166
56.9862
-35.2891
-23.0322
29.8283
-22.2769
-0.137063
98.8701
32.0963
0.179064
58.836
-9.73368
328.1
198.844
-13.8455
408.518
-6.15831
-38.615
6.21919
608.34
-0.0258496
34.9706
-1.76164
123.871
67.9403
297.058
158.82
427.085
229.559
224.045
6.80822
452.753
23.1899
140.226
10.6634
-0.620002
39.8977
344.869
93.5763
1.33995
59.0807
40.3166
24.1818
63.4572
11.7876
18.6607
32.8893
-18.1348
24.7324
-36.1688
11.2147
18.6794
-12.7735
-15.3085
0.673908
85.0833
165.699
308.842
-16.2653
-1.84476
18.8895
9.07943
17.9507
-38.8761
387.257
-30.3111
61.7013
-0.873626
451.298
61.094
42.0386
53.2338
11.1845
57.8804
8.35018
36.332
265.198
24.6205
9.61618
20.6976
230.05
-21.7179
416.054
616.222
44.8991
-13.9021
21.9477
43.1635
7.89603
12.8567
-3.45038
-14.5817
19.9264
175.06
25.9311
38.7095
-18.9613
18.6169
46.7505
52.3417
26.8274
253.504
116.905
27.8722
-5.29968
44.6434
-1.29742
27.886
26.6419
15.4902
19.2449
254.28
36.7993
59.8753
-2.23694
-18.8782
423.783
72.3226
26.7687
29.3583
-27.9156
269.185
363.889
-0.176354
7.11826
319.224
76.6152
374.901
18.0377
13.0396
13.7134
19.9873
6.30824
145.275
-10.5488
5.69463
39.753
36.854
12.0567
89.8465
251.401
-16.9925
6.34324
2.6383
22.807
-6.16561
-22.2769
-13.2555
33.2778
19.2609
1490.12
-12.9394
13.8584
7.13292
20.7534
32.0519
108.573
3.02108
5.59415
-19.8744
36.2043
1000.02
3.72228
-4.38479
22.6012
-19.844
75.1454
15.4665
184.614
-9.84605
35.4056
-0.0753021
121.472
77.7594
8.79815
50.2591
881.997
17.5677
277.112
-34.0623
11.7867
35.6481
170.413
6.96215
29.0956
68.4276
23.5651
46.6706
238.55
1038.15
102.23
19.3465
75.3321
292.55
12.5569
314.813
7.43503
62.3467
161.515
-13.4344
429.911
70.1215
46.4723
178.638
80.7337
-22.7797
14.2026
-3.26881
677.737
235.214
87.755
-2.01697
38.4818
31.507
484.269
185.473
-1.02015
17.5913
383.264
378.819
13.3643
-14.2216
-20.6036
155.469
46.9164
370.451
109.889
283.243
38.0985
292.812
8.71852
14.091
41.1
8.50543
35.6029
44.3895
46.6898
-9.45515
-24.2583
-22.6146
135.962
162.756
104.852
60.5193
-3.8672
23.9424
-2.30654
7.91798
435.913
626.851
338.422
292.754
54.0861
187.704
362.106
778.923
278.134
24.057
10.5985
425.508
50.3791
22.365
31.7579
33.601
49.3162
54.8527
30.6979
19.2515
353.96
634.974
9.94698
194.678
63.8044
37.8863
-3.2439
72.4959
-2.55609
-1.96892
-5.98507
8.60435
30.5168
40.6027
-37.2859
23.6822
18.5643
18.3627
161.803
22.2673
114.406
597.124
37.4025
2.46903
16.2391
128.485
-31.1731
54.4203
1.24671
316.609
15.4704
154.438
20.9329
8.82692
65.4355
163.256
9.23327
35.1519
127.957
45.2148
65.7714
272.479
46.4883
216.674
31.7365
31.1321
7.46822
35.0711
184.399
30.5821
51.742
35.7197
55.1186
95.7601
234.732
57.1777
44.7759
-3.82343
9.02793
8.41899
-8.06845
201.556
113.977
505.31
104.56
182.888
58.7972
198.401
22.1597
21.8688
31.9
37.3544
23.8287
310.206
255.834
119.142
131.004
25.9759
300.394
359.741
117.222
135.539
142.799
63.9141
40.6679
316.688
35.546
-19.0566
95.2858
32.6095
89.5758
-20.5854
84.4818
106.531
30.2287
-43.8935
142.908
19.9402
83.4146
1.54798
-20.7576
15.993
288.254
70.4644
13.9276
25.1228
86.1471
-7.71192
57.0759
259.346
35.8649
28.3568
3.83101
20.155
5.27639
-15.071
116.01
10.3101
18.5057
6.88168
-23.1694
-33.4741
198.589
113.061
-25.7788
1.22226
17.8391
318.462
9.36599
7.51989
504.692
1.28594
7.33436
144.218
260.6
-24.4886
28.8679
10.9564
290.385
139.23
-5.74126
14.5721
-10.8227
0.912688
46.0244
24.8959
244.733
98.7584
14.158
-35.14
-25.7358
414.559
-6.1633
-13.0585
11.6442
50.338
-7.19851
32.2699
46.1633
-16.0944
-34.0391
16.2207
118.161
-7.59745
52.3417
17.457
39.8601
6.33502
-9.04781
42.7693
57.8711
-3.66197
65.9973
32.9461
81.0825
-6.99203
40.6368
-10.0524
-28.4739
-2.01164
48.9695
194.137
24.8946
57.4693
-18.5453
27.4303
22.5497
13.4386
807.546
82.0809
39.9884
-16.7787
-17.5695
-18.8195
-1.27911
-11.8719
94.872
109.744
-29.299
-27.4154
-37.4089
-1.06177
15.2688
131.059
-18.0196
90.4331
18.0575
-2.9839
-65.2741
27.5676
-0.156795
88.293
-22.6259
152.32
3.9272
51.3397
-35.4686
61.1261
7.37367
-13.8455
20.5867
194.367
0.740369
36.2043
319.733
9.34448
-28.7476
9.5531
90.4291
-6.54054
81.9832
490.804
24.2876
12.7761
-40.3067
-6.19438
202.058
-10.0584
109.799
276.189
301.474
22.1597
-0.580962
-4.36813
277.904
0.0408807
37.3544
44.4894
18.2065
169.998
-14.0079
6.69849
331.529
80.3238
-3.20489
42.2597
165.524
20.9842
2.0699
14.4309
29.9554
-10.7419
-5.93813
10.0442
128.187
16.6048
47.1494
136.118
10.1425
-26.5428
-36.2532
352.42
-5.84286
-22.6126
187.305
11.8348
-8.65751
41.7403
27.8722
270.442
-13.3435
18.8268
71.6195
-10.7402
27.5183
6.81424
-5.71705
175.799
698.889
19.8487
26.7687
72.4619
20.8101
61.9051
-31.539
-11.4208
59.5921
120.573
383.962
33.8211
-11.9473
601.496
117.439
46.1463
60.6657
47.2493
6.86891
15.8048
20.5061
208.298
76.7108
37.9592
61.3008
24.2061
9.58224
5.48514
103.594
7.73344
-37.3023
23.2287
14.6292
-7.35758
-17.5847
391.873
48.6031
-25.0899
-22.5168
33.1971
154.414
17.4636
-0.731813
18.8531
4.51885
-9.18756
-1.40012
38.8797
48.524
-5.6975
18.3983
-29.0623
20.274
1.48625
31.0885
-21.7877
14.7424
98.7445
8.75033
-6.95399
37.5222
18.6137
66.9782
273.08
-49.2673
49.7104
139.642
179.113
41.0484
-0.261072
-27.5678
33.6533
-51.868
9.73983
114.514
299.289
29.9554
28.0498
-25.7344
234.603
42.7876
11.9183
80.2933
30.7354
45.7587
-9.7497
-9.66123
31.0692
71.6938
12.4439
-0.918352
397.159
10.3708
51.7237
49.5348
0.759917
-5.68211
-13.3341
10.2242
174.546
0.245847
65.1326
0.770883
-33.722
3.40232
-5.70072
12.9361
-1.80933
4.68787
12.3348
54.4079
184.058
22.7866
28.5218
23.6745
53.246
124.917
183.754
9.14967
11.1206
-9.47152
273.481
81.2977
193.54
50.361
56.5445
39.932
249.026
127.523
51.0047
36.6943
24.8605
-10.7402
23.7702
-23.1708
-9.46519
797.989
-0.137569
20.8585
2.98215
21.8621
90.1506
121.134
90.0161
22.3124
14.6145
45.6106
1.6526
91.9172
63.0153
74.8838
2.46903
48.0204
55.3962
148.737
47.8234
47.5472
28.5086
19.9874
-14.1802
232.276
375.089
16.7407
394.275
21.379
238.325
87.5377
33.9451
198.514
39.8756
18.9197
51.3397
-12.9798
22.6816
14.8699
166.065
119.404
570.313
492.148
11.2185
-11.8811
187.519
10.1411
28.2938
-10.7705
27.1926
7.02054
63.5166
-11.3197
7.15386
-25.3142
20.0425
46.0083
24.0222
14.3045
63.3304
-10.1409
478.588
213.393
-6.20316
16.2466
-20.0725
12.9915
40.7412
-8.03038
-4.28972
2.85871
-0.912896
-0.797779
37.3002
39.0943
178.58
-20.6947
-10.2142
-6.89041
75.3321
26.4328
595.391
20.585
-6.99376
281.455
1.55814
315.517
-32.1507
30.7661
210.497
-7.46696
611.094
344.537
0.243626
130.395
-3.26881
29.0667
18.4146
11.1015
203.4
3.39597
66.7162
12.0043
99.2656
156.401
362.419
34.6879
65.85
294.474
-29.9022
93.2436
-12.3476
-7.84208
676.29
6.56194
-32.094
25.6223
22.7478
-2.67972
17.4838
-8.91223
-21.2665
21.5872
16.0017
134.928
220.356
1.33297
-59.9101
358.346
117.804
11.6552
31.1708
592.977
-4.054
-17.5125
537.952
-37.702
114.194
-20.7159
22.3566
45.568
17.3713
1.63523
-20.2922
25.9027
11.821
18.8268
83.5459
-35.1096
22.993
10.6517
-8.17829
59.8753
1.51119
520.853
28.3548
6.73028
182.316
23.7361
27.4303
-9.30939
335.281
91.4512
103.707
-26.4584
15.0805
450.947
873.236
-23.7679
-24.9903
-8.20161
6.67049
-19.9287
-32.7615
-19.9192
-13.046
-10.8468
16.2392
198.542
17.1428
18.6148
-23.6418
12.4353
-2.4929
36.0009
53.2541
36.7562
21.4147
44.5608
72.3887
119.182
78.5136
56.7957
209.097
118.285
14.2483
38.2958
2.78305
50.4031
98.9855
43.3087
422.576
16.7003
34.853
7.03317
50.6185
129.772
23.2242
167.654
15.5872
37.467
54.4416
45.5739
109.245
57.8601
336.145
15.3096
53.9532
81.3949
446.477
30.388
26.6324
37.5289
1127.39
292.173
-19.0017
53.0171
-16.9465
8.52648
-1.26821
28.4805
97.6473
422.977
168.605
-3.24562
2.21905
39.0638
81.3659
343.555
-1.84476
-7.34745
25.946
-17.6565
152.279
36.563
-13.2614
42.2299
380.083
29.2349
16.8067
-17.0823
8.35018
25.0876
10.325
-14.7349
45.2234
25.8911
29.9065
1017.44
18.8054
51.5395
-28.3459
33.1186
572.784
215.777
-3.81017
547.844
-12.6604
-8.39781
-7.62567
-4.53177
1.93406
97.8512
7.23447
-10.9466
0.4108
130.496
23.2609
25.9311
31.2132
120.035
323.993
-13.2422
-30.0862
123.556
11.8348
21.1195
-21.776
-44.4667
224.649
-27.7885
35.3823
579.173
4.15308
119.153
-23.8652
-29.4808
1.28137
42.4215
80.49
235.769
-3.50436
40.4635
60.5019
21.8621
19.934
22.5497
232.704
42.9272
44.5996
182.417
151.578
170.628
121.111
-0.0788243
32.4541
160.542
29.1593
221.826
-27.1393
-33.0376
-7.42383
92.2269
-4.37549
25.1752
153.565
78.5849
28.832
-8.89242
-2.9839
-31.5409
192.485
5.4654
152.011
33.5961
10.789
2.39432
-42.8663
-10.5045
20.2514
-7.35758
17.0594
33.6106
10.5173
82.4309
20.0786
283.724
68.0634
1.84822
-21.2514
0.112429
-4.85148
-5.14826
-11.7201
86.0054
-11.3197
235.79
-23.4401
-24.935
4.77885
-15.3332
310.407
-35.9951
261.599
22.2386
539.402
359.201
800.768
26.2778
56.095
-9.85853
55.6879
-9.91191
8.48091
0.96117
-0.181088
10.9833
101.743
266.037
19.7709
-10.6385
124.058
-15.5541
7.46658
58.0348
49.2282
71.5595
-11.5603
8.17017
-2.16562
141.305
2.65514
2.96449
42.5624
-11.1844
17.2664
-18.4429
-27.7002
38.667
30.7572
237.701
3.1022
-28.0158
5.40154
9.24654
14.8913
-7.62844
176.753
167.297
-23.65
32.37
48.4869
-9.04781
37.1471
19.3173
26.0119
5.70836
9.77528
64.8053
47.3493
-51.9696
27.5183
12.4364
7.40141
14.6297
1.7365
199.759
182.316
169.913
262.565
40.5488
360.141
20.4384
25.8589
-8.73735
76.9246
-20.6936
84.9279
33.0278
25.0489
-33.0376
127.834
34.5455
5.51355
0.276233
18.6148
-27.3899
-23.885
8.68715
-4.85797
538.175
267.448
9.21354
22.7007
-31.9962
7.04091
15.5128
176.399
815.398
302.465
33.0151
674.857
29.8625
-19.4677
-37.5094
143.767
236.873
17.4636
-4.47995
-15.0184
-36.2439
7.60869
789.753
1120.87
-7.02232
-6.54054
-6.09792
31.6574
-22.5641
5.2798
-23.4401
-45.5498
19.7714
475.672
-8.18431
70.8267
16.096
17.5677
3.49796
145.848
3.16717
74.3426
-6.95399
20.6556
3.62118
162.556
12.5843
147.51
252.11
10.4466
46.6706
66.1356
121.734
124.719
4.35399
-5.2527
35.8031
-28.6726
103.012
-23.8604
0.344986
-4.06406
-15.2841
4.49848
28.8921
40.8501
-7.46696
7.20536
54.5915
-10.1603
-53.8686
14.0742
16.5405
288.463
10.3708
-30.3372
25.172
26.9968
20.5548
203.253
88.8058
70.2952
77.0944
62.09
35.6901
23.9031
10.1412
0.0111396
16.5208
269.787
79.8012
80.6448
555.123
40.9677
-5.32444
6.033
188.592
349.348
121.508
57.4501
517.337
78.4901
-1.99785
307.246
49.2305
21.3275
-12.6076
95.3385
0.32252
27.7768
15.5692
145.952
20.7009
103.479
64.2159
97.9557
40.6368
-21.2967
29.8902
183.296
-0.137569
17.1104
47.9597
49.2575
51.8471
82.6543
104.267
33.7941
691.851
14.8162
-20.9927
-3.11515
250.903
114.406
57.3931
22.41
111.165
102.446
46.1463
21.663
53.1599
-14.0208
38.1769
31.9316
150.323
102.446
60.7824
455.289
22.765
41.1036
28.832
-53.87
14.3093
-1.10983
-35.2891
44.4342
52.3171
0.211911
50.4627
8.91498
41.7497
-5.38502
82.638
11.9843
37.118
-20.476
8.65225
3.94094
42.9809
23.6358
20.5867
40.6933
11.9848
19.3377
379.704
74.9368
15.105
8.26699
7.97021
15.9482
14.5168
108.494
41.1542
363.226
390.728
329.263
50.2591
-0.688043
29.5972
30.6862
284.608
-2.20321
-4.32909
26.7792
43.1444
33.6062
91.341
1.33995
6.95468
4.73278
-8.29404
9.18924
76.5756
13.6617
350.37
140.751
-8.05785
20.585
20.5535
-36.9788
49.0707
42.7876
85.0069
22.1972
287.482
47.6327
-15.3719
13.7198
404.828
-0.290902
26.4806
-2.66402
-29.5057
21.8142
23.4445
24.22
55.3484
-4.10029
19.5498
79.4707
20.5548
44.7619
58.8208
-2.79343
7.75393
611.028
5.16247
-29.2142
-28.0999
7.15045
-0.0785177
9.18796
303.663
10.9968
47.7914
55.9871
-21.2953
435.042
414.107
21.2319
281.568
61.1924
-4.53177
389.265
-9.31033
6.02196
2.17182
30.3959
38.667
2.64622
-30.2909
3.1022
-5.52699
172.193
5.49841
16.7654
56.0898
34.3236
184.163
-12.4056
-0.238835
65.9148
22.1546
11.0194
7.58242
77.2417
480.848
22.9865
-44.4734
168.073
-17.5486
39.2605
492.517
-22.6264
125.806
32.9672
60.5019
400.423
125.758
-0.680683
35.6682
264.563
78.5344
37.1033
75.5956
-11.4659
-19.4436
509.667
81.1798
34.9798
117.361
2.92236
343.64
74.0603
-5.54977
11.642
30.7974
31.7505
101.476
22.3629
-27.3899
13.5964
63.0351
2.6383
50.918
-13.6619
1.71727
18.9526
48.5887
168.211
-39.1182
375.553
-4.11148
14.2744
5.815
400.323
401.022
31.323
16.1348
-7.52211
4.51885
358.129
223.488
4.70385
-4.22386
59.7684
9.02793
4.67086
825.62
455.057
16.4788
40.4589
11.9455
44.7274
3.41899
10.6634
73.1295
127.31
46.3634
14.4584
-2.41565
300.835
396.389
20.4336
388.475
44.1337
9.97619
101.395
-6.18378
133.029
809.535
-6.99376
19.0856
133.733
10.1207
45.7587
10.865
-3.1468
228.665
84.4818
-29.5057
23.4445
25.9108
5.4793
32.8596
-13.4706
19.8646
-1.06497
152.559
9.31041
-17.0823
32.713
17.1124
5.70508
288.26
380.357
19.6804
-17.1015
-41.9101
20.8738
102.268
7.43422
49.3429
124.146
454.746
0.972522
74.8332
47.8608
41.2251
11.268
7.78968
26.8053
23.7747
16.7047
-15.1183
746.969
1.33297
-14.9325
0.399763
353.937
28.4087
24.7737
53.6596
49.4979
-39.6613
-30.631
20.7099
63.4976
-1.99785
192.928
50.4676
109.286
8.00101
2.58688
343.531
20.3897
148.137
51.0047
51.6868
45.4753
129.815
64.9996
81.7769
-5.71705
132.696
200.388
0.243775
-10.1363
38.7287
-14.7971
21.8081
41.2904
-13.2948
40.8514
39.9884
-2.09554
52.5618
7.41744
476.608
-6.24967
44.2722
36.6555
-3.06209
6.59393
11.9399
28.5086
3.12078
10.1826
9.26168
16.7407
-27.3899
-10.7665
68.2306
-12.8003
6.95285
37.3245
30.197
3.29278
8.01652
122.051
7.67533
23.2287
2.01275
124.844
7.68907
22.3662
-18.7687
19.3377
16.8407
-21.2514
28.2234
107.592
32.8148
38.8797
46.65
52.3985
-7.83867
-17.4388
31.0158
70.8738
18.0526
22.101
181.014
36.3084
42.8533
299.521
40.6485
5.0022
64.2605
28.1519
44.8506
80.0966
76.3026
47.8128
52.2128
23.032
-33.8131
17.8968
-23.757
4.11763
305.669
83.7714
63.6886
144.242
17.3691
35.9522
16.5507
123.397
443.03
0.781078
12.7391
-29.9557
63.8671
48.9693
26.094
53.4743
-2.22623
32.983
12.0535
193.789
56.1621
629.471
100.179
30.7098
-2.79343
105.205
84.5788
93.7862
8.9106
-1.10318
65.6035
-7.57478
134.75
6.56194
7.26135
381.695
22.7478
681.354
10.4608
25.6958
7.89603
52.8847
70.5262
5.31633
-19.3866
45.0728
-18.9613
20.4909
1.77288
35.4751
28.6157
55.0607
73.4111
39.0212
73.6652
9.14533
73.1747
15.3975
17.3643
-18.2364
-11.9264
162.949
5.25933
663.282
37.7251
-6.38818
26.7687
36.8546
5.81759
31.1784
26.2979
-12.7983
2.50705
26.0155
45.0655
-4.45106
13.0396
-8.77537
321.712
23.6575
19.789
-53.6619
259.593
-4.92665
7.5687
52.8715
-4.8099
59.8615
24.6391
-13.2443
-12.3974
-20.1368
197.968
32.6234
337.65
-8.03968
39.1986
22.7007
-2.01113
-17.3219
17.3869
33.9123
58.836
87.7178
255.012
-1.68126
-0.122599
-49.4528
-28.139
243.092
109.293
8.63852
395.402
-32.4958
140.667
221.911
-1.6913
-19.2164
-37.5566
55.8796
35.0351
203.43
27.7703
25.5489
80.197
205.377
1047.35
-11.5735
12.4985
8.03854
13.1593
16.083
353.657
-16.8066
22.8886
37.2195
0.297756
41.6403
130.496
86.9792
3.44226
454.752
-26.1417
-26.4576
-26.3607
-56.3232
48.5935
77.3415
81.2977
-12.6076
5.38336
4.07065
7.16206
-3.17148
63.8044
9.77528
186.62
0.497691
126.067
20.022
25.5549
18.6458
85.8442
-15.1301
-7.25249
48.099
-24.1675
-4.42882
33.7941
-37.1612
59.7938
-15.3705
0.63298
162.822
149.222
7.41744
92.4242
48.0982
2019.06
-19.643
13.814
-22.4164
105.345
6.86891
38.2936
565.859
-14.7163
9.24445
-14.2715
-44.4997
-9.05214
3.59134
122.026
245.366
10.789
23.0091
100.065
3.38478
-29.8464
272.896
183.851
20.4921
236.104
33.1971
11.9848
360.418
40.4976
5.59635
332.947
45.09
587.353
120.123
407.146
-26.7126
-23.4401
-9.94252
53.5046
18.4
143.615
10.8566
16.096
8.19739
39.1052
-9.69947
-0.620002
0.542276
52.3469
31.3709
-9.91191
72.1992
40.3166
19.8169
20.4336
-10.7012
224.044
-18.1348
20.9842
32.055
61.2826
37.4516
116.695
47.1966
55.0218
-5.91375
10.1207
2.65514
23.9835
114.919
436.687
373.088
149.634
-14.7489
240.36
8.69578
25.3186
29.659
97.3085
79.7112
-13.4706
27.3608
34.5423
30.745
1.65841
132.039
0.724715
-7.2386
733.006
7.57915
-32.3189
12.0153
44.9887
331.364
46.6693
24.4276
-5.86978
38.4211
-41.4644
106.207
-25.0435
123.947
-1.93611
26.8541
6.0803
10.3429
-2.73897
11.2401
73.1122
210.464
20.0266
-3.91004
-31.9439
-29.2281
47.881
9.08235
9.275
38.0305
391.259
3.31565
-5.20049
853.83
18.1996
20.6747
50.338
496.925
32.2699
-1.10192
-26.5428
-30.631
9.46554
-60.1908
16.7428
155.446
69.2083
15.583
6.12694
17.5794
149.686
-22.1663
51.1764
27.886
20.7009
15.4902
272.244
64.9996
83.651
-15.3554
-18.8782
137.051
106.056
382.841
40.6027
-3.55274
-0.680683
37.5423
5.94234
37.305
10.8664
416.676
-22.7103
356.16
78.632
-5.02724
-21.2422
18.0353
15.9643
8.19181
397.374
-35.2096
21.8614
7.7725
-7.01836
34.9241
218.156
-9.05214
-41.7729
29.8283
5.83411
-2.01113
-15.4479
5.85938
14.6292
82.5976
23.6448
35.8001
27.9884
-7.52431
194.367
-19.8744
18.4006
5.82742
137.718
85.3824
3.58182
-7.95936
33.7519
26.6982
32.5945
-10.3827
54.9425
93.689
-5.25735
46.9453
122.411
22.101
25.4663
69.0903
31.53
40.6095
142.971
52.3469
220.652
6.02512
-3.35268
50.6474
35.7607
17.2625
35.07
21.29
61.2049
374.287
44.8127
11.8756
35.8984
19.457
38.3172
111.375
27.7644
-2.09828
31.4329
73.4111
5.288
20.3897
20.7009
10.4573
-61.3465
-44.4734
-0.592696
282.889
-9.7332
279.098
24.6066
424.647
67.9982
16.2399
-26.0415
36.8006
22.8089
-7.67262
50.2218
28.744
946.182
358.035
-11.9473
316.638
8.09122
-9.9978
19.9094
-27.0627
-48.0397
8.46799
6.31775
-58.0236
15.3902
57.4687
525.551
26.1283
-40.9532
-48.8516
10.0914
-37.0034
-19.8505
-10.9262
46.3082
12.9617
2.08598
-2.01113
19.2609
-14.7554
-57.917
11.9843
76.4734
-4.46621
536.176
11.1218
-34.4602
14.4564
-18.0003
21.2117
-6.35401
-32.4958
-21.7181
-29.8023
217.866
-28.5867
294.027
-13.1938
-34.0756
32.7819
-11.8166
16.096
19.4418
9.12016
440.076
25.6169
-20.0725
20.6556
-5.74916
14.5043
175.628
-19.2822
12.229
-2.78696
-23.2866
339.025
5.36113
-1.95401
27.2671
-6.89041
9.73983
11.4402
-34.2948
-1.90375
-9.43157
22.9913
20.9597
-3.07422
-20.9063
6.40328
-34.1126
109.297
13.1478
9.51914
99.0346
60.2137
-29.5057
-19.4152
-4.66648
312.643
-22.841
59.22
21.4238
383.069
22.4289
24.1472
43.0204
16.6543
-29.9674
651.496
68.6493
32.879
32.3364
11.0782
6.21342
10.2288
16.3255
0.0599978
19.1404
91.5674
39.6531
80.9956
74.2743
43.8757
25.9311
139.909
93.7985
37.2607
29.8613
65.4911
76.7045
62.4346
43.6083
39.8662
45.3001
9.94698
721.29
223.1
24.7678
77.9237
21.1124
4.25237
211.177
33.0512
35.5124
1773.11
49.8338
49.2575
87.4544
174.484
61.1635
121.875
58.4162
61.6678
12.7405
34.4488
75.9876
17.1007
30.8433
-13.4605
15.3021
73.3203
-15.2435
142.188
57.5567
729.321
232.259
70.1688
589.67
431.846
54.6018
37.3085
23.744
15.7728
4.89708
15.7925
-6.97601
-3.51095
15.7324
29.6217
-69.2018
-8.21435
-11.0516
-58.8231
-30.0131
89.4191
536.723
32.4561
-10.1021
-11.2702
-8.13292
0.770722
-4.66648
16.6649
-5.6975
3.40573
-19.692
-23.061
33.3925
-15.6806
-22.8766
-0.770577
8.19739
-26.5661
-11.8254
-21.2347
13.6607
-3.70725
29.8581
-9.90444
3.20655
-6.51162
156.509
79.7871
20.4336
3.48706
16.7867
19.7709
51.2056
30.3546
50.7956
-6.18378
16.8054
24.8654
9.71532
16.5507
10.0442
-19.0322
23.2391
23.2699
14.6132
9.97166
-46.8223
-18.497
-10.1603
13.5978
8.69578
-6.54055
143.977
-24.5058
2.87451
413.418
72.0236
79.4707
123.628
46.636
347.556
2.59878
-30.9044
727.395
116.438
-29.9022
-11.7041
23.2597
-29.9739
110.224
20.6795
15.9323
305.238
12.5039
-15.6731
-8.2799
57.555
-29.9251
362.095
-4.00993
135.231
0.4108
10.556
-43.4094
-2.51999
-33.638
-3.9688
-37.6051
69.2393
16.7344
12.6862
243.404
267.565
300.549
-4.36265
-5.98258
2.89726
8.83825
11.3944
3.30879
57.6632
310.502
23.6808
22.1259
59.8325
58.3398
19.8487
167.324
55.5953
71.4099
20.8711
312.093
25.62
251.886
15.5516
157.118
23.2044
180.935
122.048
30.8433
37.1393
157.731
197.946
246.189
156.519
26.9325
99.3979
64.1159
33.1058
62.6565
42.9949
58.3723
345.306
49.9166
172.732
-23.0322
46.6949
60.182
37.3443
72.6332
35.8444
77.0158
41.0323
77.4104
307.566
216.332
15.2025
233.293
343.355
127.24
134.593
148.256
220.177
26.5373
47.9011
3.58182
10.4901
6.09614
-2.34979
232.183
266.042
104.605
-17.8179
-21.1869
25.3936
130.844
-26.925
110.182
364.672
11.9455
35.3571
-7.82541
394.096
356.113
11.1174
27.6228
327.427
100.658
89.0658
25.324
17.9429
54.1668
5.36113
0.543241
412.215
14.1487
4.35399
9.73983
5.81804
-26.7985
-0.029681
28.0498
30.33
10.9285
0.673908
130.893
64.4686
-10.4633
8.99096
21.2161
3.77744
14.2026
-5.14287
16.192
-2.20015
-3.89103
-20.9669
-4.8131
3.68822
147.836
32.713
-8.64562
19.6954
20.8724
3.99398
-11.1615
43.8744
-18.7295
-5.96801
5.54368
26.0546
93.768
-20.8496
16.252
-36.2879
15.2516
30.6022
-33.2751
381.658
6.59472
-15.1219
-6.4871
48.7214
36.6977
-2.41516
36.007
34.0309
796.889
23.6745
12.0165
3.1022
-29.8899
121.713
39.2232
13.6232
-20.1039
115.953
-9.04781
31.5249
291.057
70.9895
24.449
52.8788
40.4424
15.4902
204.777
-13.7112
184.851
-16.9615
-5.98507
-33.8708
-35.3635
-17.6326
94.2351
196.15
-33.5378
-15.6732
-1.81312
45.6106
-0.221471
-1.78615
-53.1768
-21.2422
8.66499
76.0109
523.55
-34.9117
101.272
316.178
-1.56439
1.74933
32.6875
44.3168
47.6628
104.489
162.871
58.8763
283.784
48.3089
-2.57392
27.353
147.854
9.94401
72.2902
28.3299
94.8331
53.2883
20.8247
47.2526
7.2996
54.0079
30.1903
14.0296
118.367
150.975
74.7963
21.7345
63.2552
46.8703
86.9424
23.3505
26.8316
193.394
38.0777
32.1081
43.6527
36.2941
21.2226
39.7115
61.2242
8.03854
46.7247
25.7487
10.7103
17.8512
-2.65771
2.27383
27.8492
-16.5688
47.2625
244.814
58.8682
12.8126
-17.5125
43.1987
258.497
26.1048
51.1902
253.504
-8.85947
31.6203
-3.42561
12.7843
23.0654
-7.72126
16.9528
-1.46912
32.9461
4.24582
954.404
33.1405
-23.1708
74.8678
-19.1035
408.79
17.3984
-0.626721
-12.9231
422.858
7.11826
-8.73735
-18.9621
18.8286
44.2747
28.0322
514.663
38.5296
-12.4324
-29.0133
-3.05258
-28.0386
65.99
8.74298
10.1826
56.1133
22.765
91.7034
158.143
339.684
29.3019
501.14
907.366
-6.16561
7.33947
26.4488
176.025
5.16684
86.7273
32.599
247.013
-24.1701
9.24773
11.2164
-6.15831
-23.6225
21.2117
36.7495
-7.52211
-19.3773
380.548
-32.9625
-1.6913
44.0592
20.4131
20.5394
14.6501
25.2856
271.167
10.401
252.658
194.515
-21.3853
10.0715
1.62389
-20.9439
-28.692
-8.11627
15.5348
18.7815
12.6303
6.96215
-58.6376
-0.88942
89.0423
-6.41998
26.0558
0.543241
1.03021
0.605859
-1.50457
489.327
-36.1688
-1.90375
7.43503
330.338
253.344
-24.6788
6.29611
21.3651
38.2624
8.99096
288.635
33.882
185.242
48.9693
-30.775
144.782
-8.41462
14.6664
-33.8761
694.926
-8.24643
75.7717
144.243
352.109
51.4537
230.768
0.245847
-7.41338
-6.08192
96.3483
116.203
-18.8192
31.6768
46.9164
10.7033
24.7626
419.529
28.5218
25.135
84.0271
1.22814
-33.638
1.6534
7.37248
20.5135
191.745
-12.6137
43.8163
-29.4742
24.124
26.5594
181.45
58.6727
22.2638
37.8863
44.1905
9.87457
481.042
-6.30422
31.7643
342.591
91.6917
30.2288
145.411
47.3834
-27.9156
231.704
174.608
151.623
29.607
94.3363
22.2673
-11.9473
3.66931
26.8319
12.491
19.789
-38.6693
21.5865
19.4362
-11.172
34.1308
78.0834
85.1453
159.572
548.975
11.7223
21.8056
162.887
24.5748
116.055
564.614
5.85938
26.416
21.3546
85.8437
103.212
143.585
35.8001
64.8653
-20.6428
115.656
8.23663
9.96732
214.786
-0.0258496
227.999
99.4379
-12.3477
58.2788
144.777
25.3186
192.553
-3.94981
-11.3197
7.15386
132.107
34.7639
1.53337
12.4304
-4.13595
-24.692
-39.9364
-30.6051
165.46
46.7247
33.245
-49.2598
439.864
238.991
-14.0314
10.4466
157.24
50.3387
38.0246
14.9126
-12.0882
-25.6311
13.488
56.4178
-6.18378
359.791
52.4126
21.1172
258.966
-20.9307
-4.03968
-17.9903
218.173
112.065
109.297
-30.276
-18.497
-8.28622
-5.14287
-21.2893
0.955714
110.244
-41.3724
207.148
711.793
-13.8686
-34.7982
53.2338
9.31041
111.424
38.206
37.739
435.029
61.9271
22.0291
-27.3401
148.062
11.6442
170.278
26.6477
346.014
746.65
565.662
4.97627
-30.2057
14.8687
185.431
65.4601
47.4421
-3.24339
8.20908
455.909
-52.1513
-1.29742
-18.9657
-1.78791
21.0197
-23.8586
40.6368
-34.4152
5.52734
-4.11101
11.1068
208.265
27.345
23.0206
18.1139
10.5637
26.2979
32.1793
1.69771
177.658
2.50705
11.0229
121.902
49.8969
-13.1973
36.776
334.632
-6.81022
40.3271
9.12885
-19.6053
134.393
26.5466
138.556
27.0653
18.0799
41.0567
-19.3595
17.2602
55.1282
10.5193
186.333
24.8445
24.8831
2.05313
17.6065
-0.363349
-39.2167
-44.7848
18.6181
132.332
-45.0056
35.0711
132.327
46.8258
31.2225
46.9641
-9.18756
2.34801
14.0742
177.561
185.331
-3.82343
-15.9439
21.9166
284.015
35.2666
138.293
6.72569
555.425
-7.82541
35.0263
26.2778
127.31
25.7487
286.198
1.33248
-0.88942
270.827
-0.797779
37.3002
187.95
-9.45027
233.414
77.2062
47.0475
6.93468
22.4591
67.9689
13.4634
595.637
266.791
24.0713
23.2391
-25.4558
-1.27273
-24.3336
361.404
35.8509
-15.7825
7.97559
145.503
40.3111
70.3409
21.7386
0.8091
86.967
179.85
-43.3192
-27.2571
32.5838
-29.0304
13.3643
785.317
57.6363
145.074
31.8703
-35.9531
44.8991
44.7952
3.81287
60.9099
80.3499
304.858
-34.4138
52.7329
19.8091
3.68609
6.0803
-5.75161
62.8533
260.491
-10.951
2.96449
-19.2818
-12.7187
97.1896
32.2699
420.563
-28.4169
-2.51999
61.9394
-17.0873
-7.62005
620.215
119.808
17.3713
-8.65751
22.9997
5.38336
-18.4181
-15.3267
-14.4159
14.7675
24.449
13.5234
62.9312
86.7047
-3.2439
6.90357
20.5199
59.6072
-26.3745
345.072
4.85621
17.3984
-24.1675
332.903
28.1719
-27.7909
-26.6149
10.0033
-20.8362
18.8286
104.245
41.1506
-9.9978
39.5871
-43.3545
3.78283
-2.11555
164.053
24.6725
14.8678
68.2948
25.5761
25.174
395.212
42.6444
63.9721
14.8197
21.87
-13.6619
42.9467
9.23327
70.7592
-8.85007
727.375
-41.0504
-27.9723
89.2371
11.4372
-3.87073
-0.727057
116.164
83.7969
-16.1262
-8.77334
130.453
18.104
46.0271
86.0407
27.3567
374.35
20.6334
73.8239
49.5874
8.0909
-16.5017
46.9453
60.5665
137.056
36.1565
419.957
42.8676
55.0348
5.97827
-1.55703
207.627
29.0889
43.9136
37.9302
431.438
931.806
37.5289
-7.47213
61.9834
38.2373
13.7944
5.22841
73.9457
41.3226
59.6389
38.7879
205.406
-14.6171
21.5221
83.3347
23.9283
139.302
9.10721
48.4342
13.8688
-6.71519
127.057
-23.7615
-33.7039
-5.9131
7.73989
-13.9084
-35.1279
-2.01697
38.4818
-35.9594
117.316
35.4793
357.77
19.6178
76.7536
72.8763
357.964
194.224
19.9235
154.693
-45.1437
36.5554
19.3319
428.042
34.735
20.6174
-23.6607
67.7888
-31.6027
76.1587
103.205
32.7341
29.6652
374.334
-5.33697
9.40582
47.6593
-14.9204
40.2881
113.405
21.8452
-5.99091
217.741
-2.973
4.60035
2.68531
5.86327
-9.55046
17.5156
8.33796
22.1009
28.6276
6.12675
18.9334
75.0724
22.6422
21.6118
51.275
171.775
29.4588
39.6041
14.8276
4.37929
-0.841828
8.21263
0.813247
31.7579
33.601
210.486
21.1195
23.2016
101.71
74.7238
24.6854
54.0137
26.8136
164.693
84.7379
92.9163
144.801
39.8596
78.1181
6.81424
565.873
52.111
9.23276
19.9215
105.119
58.4064
18.997
106.205
23.2044
207.172
15.2266
42.0877
26.5465
65.824
-33.9842
-18.706
11.0029
20.6872
6.01984
-19.368
-1.06177
5.51355
291.201
-8.89242
64.9091
-32.969
5.94039
-23.0322
31.7023
43.3154
31.7221
239.425
167.312
210.133
-20.4357
28.8509
22.1254
83.6149
7.68907
16.744
-40.0824
13.0904
4.34513
-8.22808
52.448
-1.10334
2.05683
-40.7555
59.0518
-9.84605
46.65
-7.57157
85.8646
48.1535
57.2527
37.1406
-7.88408
1.10349
10.0715
18.4115
5.0022
21.157
48.7666
69.2135
29.4969
35.0731
-47.3932
92.8139
6.58337
8.57255
-4.0092
201.068
44.8976
21.2206
204.643
97.6473
12.5569
16.8369
-0.0612383
-6.99376
-10.8994
-0.315929
131.859
3.45658
3.36876
8.0976
0.0293086
20.7635
-5.9131
60.2137
-6.41215
184.138
64.9178
9.04424
8.58669
20.0736
120.34
14.7307
45.2753
160.481
25.135
35.3014
1.96927
12.8978
-16.9678
-3.8803
6.21264
-8.86559
292.865
44.7388
425.736
177.702
21.1914
18.5157
7.58242
148.456
36.6943
73.5863
304.791
16.7717
42.7406
9.23276
11.4882
27.345
2.40585
481.008
-27.9156
149.986
50.9199
50.4234
12.7405
360.992
63.6394
-3.15317
-26.8644
29.2797
-21.8027
162.141
499.197
-18.6682
296.5
-2.50142
-6.68396
42.9949
358.223
61.7183
-25.5159
13.8827
-37.1631
427.681
57.0022
74.2375
4.22981
97.0347
-6.32205
19.8568
47.4253
-17.6649
1.12984
102.014
97.6614
113.353
159.697
54.0079
144.508
42.2789
52.3075
999.997
149.462
133.077
980.598
98.1868
28.9727
23.0834
91.8149
50.9646
88.1748
24.5293
205.911
38.1682
-33.1253
11.6005
380.752
216.06
28.1519
37.3544
87.5929
5.08808
10.355
83.4201
27.3132
173.505
14.4514
47.2514
100.938
253.297
0.4108
233.57
-9.6762
-8.14219
-59.8749
-14.4878
17.5794
54.1091
-14.67
-19.0749
23.0654
7.27127
-11.1582
9.77528
92.9163
19.2384
11.7486
68.7477
-8.17829
11.1495
5.25933
112.306
5.86597
91.0633
23.0206
-9.17494
-8.17695
50.9199
-22.6651
75.5956
42.882
-8.19919
44.8988
8.09122
16.2391
-0.705342
-27.4249
4.71986
-20.3385
-1.99994
-31.3812
34.9241
21.9454
57.9393
30.197
-20.7518
25.7816
262.89
345.065
-29.806
422.405
20.2514
7.63495
12.4004
380.628
41.1069
-1.90211
63.1821
-27.3706
15.5895
14.2607
11.2185
-11.8811
3.86056
2.64479
2.34801
25.3186
185.057
24.1612
9.02793
36.53
3.17595
-23.1768
32.9626
47.5528
37.2311
304.892
119.32
92.3715
22.5297
202.272
46.3634
-9.90444
27.2216
29.0722
31.0613
678.231
138.42
238.612
26.6064
20.8106
63.1567
33.7035
132.997
150.428
285.203
332.384
-5.91375
0.750345
15.5939
50.6291
30.1339
57.8051
47.0953
21.6988
4.22746
19.9402
22.1627
11.1015
1.00044
98.9733
126.322
3.68822
37.2657
439.385
-1.14935
-21.5341
13.3643
15.0754
89.4954
51.3707
142.44
-5.96801
9.18796
-7.43153
47.7914
69.1055
81.8443
-2.55468
97.7105
137.875
28.049
41.8466
2.33217
74.3108
583.925
8.82923
19.1404
40.9677
-24.0651
56.6328
94.889
27.0091
1189.73
-13.7644
-3.65293
-15.2132
-37.6051
18.6395
29.8529
274.204
15.4973
8.20908
28.6218
224.649
-16.5441
50.2656
74.7376
15.0787
88.4861
21.1124
-18.2364
14.3998
-4.43015
158.264
8.29573
34.914
18.9117
270.176
-23.2304
56.4783
40.9254
516.084
30.2192
345.686
398.834
487.567
48.9574
144.414
155.296
174.323
24.1214
239.016
23.8235
30.2947
16.7419
21.4431
38.6946
38.2925
172.198
499.917
63.9721
12.4996
-7.10264
66.3726
226.037
281.91
124.17
61.4274
29.2852
327.764
49.2994
103.293
4.87797
103.888
-20.4048
67.4383
76.3006
343.551
586.557
3.11148
16.979
296.873
183.841
-20.1408
-9.84605
44.7759
-11.3197
10.902
-30.9364
304.901
75.9934
151.459
72.4005
67.0786
12.3479
17.5677
42.8533
213.063
12.4985
116.233
9.24337
31.3709
27.5769
-21.1563
435.768
-6.53509
91.6481
18.4796
25.3931
255.242
20.8106
-9.93192
35.5776
37.4201
49.2282
-4.06406
34.4071
31.5676
0.750345
-15.3719
23.0901
30.0144
30.1339
-20.9056
2.95818
-20.1354
3.07358
565.642
-20.7576
19.7411
44.6254
42.0386
205.033
93.6434
159.08
13.9724
-1.14935
506.256
-3.50228
5.70508
6.39308
-22.4777
-13.4643
-3.82665
27.9286
46.9164
7.24869
45.9173
-18.9756
44.363
115.511
28.37
139.749
31.7971
49.3429
0.458104
15.9651
31.7297
239.016
67.462
-1.85044
43.3969
-12.5501
18.1525
-15.1544
11.1596
67.571
65.4665
102.378
-10.4875
153.578
169.215
86.088
22.0684
-9.80281
26.6586
3.00385
51.5125
478.934
201.629
-20.0226
10.8664
-11.834
14.4254
73.6235
72.2541
-31.3919
-1.37295
-9.44954
6.01292
182.875
51.9328
-16.8066
4.1479
48.4639
7.79402
47.2625
299.162
49.4979
-7.80214
-26.4576
-20.7385
-46.9528
-11.3766
30.5755
8.00101
109.409
445.789
30.3076
18.4065
26.0119
32.2641
1008.75
-15.5852
12.4364
1.51119
-31.9967
47.0954
-8.26225
56.7538
102.447
74.282
507.933
4.06827
513.318
579.719
9.14886
90.0431
107.993
37.4025
699.622
59.3426
63.0129
59.1443
-10.5584
167.764
173.11
123.761
37.879
241.127
558.748
33.6073
-8.89242
-16.1024
-16.5484
578.93
33.9451
29.848
25.7816
32.3794
-3.51095
146.356
81.3248
117.703
22.6275
8.65225
57.9734
98.5984
-1.90211
42.5674
0.740369
191.752
194.877
224.251
63.8307
2.05683
26.7109
14.5168
52.2722
-15.0678
10.902
3.17595
0.701121
-24.692
25.656
409.8
163.586
22.5297
57.9691
2.85871
49.6869
-25.1606
18.5596
-15.2536
56.7652
33.6533
19.3465
191.524
43.2994
-0.561585
58.0664
132.997
82.8039
18.4247
34.4071
123.397
28.8613
37.102
23.0901
50.6291
131.333
5.3313
-3.50451
57.3061
30.4644
-3.89103
51.6002
-28.4632
38.6052
15.8016
53.2338
10.2242
40.0801
17.8213
7.74211
86.2899
1496.92
285.629
-9.35919
361.349
21.5545
34.9927
-23.1694
206.406
147.989
-5.16409
-17.5184
15.9651
423.41
-23.3537
48.7214
58.1197
-23.7945
18.1525
29.8232
5.53738
271.844
-5.74799
49.9038
42.2588
10.9564
67.371
31.7401
25.8044
42.1421
29.1578
26.77
-25.6448
57.718
136.217
27.5438
289.141
148.518
21.1158
13.0393
34.1239
95.0845
4.83856
189.68
59.7083
122.225
171.312
9.06446
59.3242
-7.40106
-2.09473
174.164
-11.3456
29.8529
109.286
19.2454
15.7053
-12.6076
134.694
-7.17374
48.3915
23.0654
307.122
46.9378
23.5758
19.2384
3.06611
12.9809
33.977
-2.64005
54.8797
31.2324
-39.16
34.9266
43.1645
-7.17613
460.844
280.732
19.3736
-3.9696
30.073
10.5415
10.6169
48.0204
14.1668
73.7746
2.84579
15.6881
41.6271
40.6021
173.226
189.172
-7.22003
170.414
255.351
175.479
40.1196
13.4367
314.3
69.1837
28.3229
52.0185
64.2385
49.4656
38.992
88.2198
0.192804
104.825
3.02108
13.0904
33.1971
158.162
47.4486
297.951
445.391
65.7047
-14.2218
37.6641
22.9627
111.526
50.3981
57.7536
74.0113
66.623
44.6369
106.134
23.975
143.533
206.848
256.497
95.2482
31.7322
111.956
6.95468
-0.912896
59.1723
129.129
35.3462
34.2764
5.54226
77.4426
328.331
-19.3022
24.3332
35.546
17.2116
-34.0491
36.2812
3.45658
276.238
-4.84112
-4.1275
64.3196
108.725
60.1189
9.07943
28.3546
-8.28622
81.0642
30.9408
63.3922
1.73116
2.99797
-10.4353
49.4856
11.9691
338.287
341.338
277.608
14.5328
-11.2333
11.1659
237.072
-22.7237
25.6223
-36.2879
-9.11128
285.926
164.856
15.4506
6.84446
42.202
16.0017
44.9733
88.3745
208.59
48.1376
39.1935
185.448
3.85271
404.102
103.831
190.31
232.096
43.0082
169.215
50.4807
-7.91669
42.671
-5.20049
10.4608
313.029
1.61227
17.1644
34.9189
21.3869
-32.165
-11.8903
76.9319
18.52
50.476
43.694
-16.1538
24.124
34.0557
310.761
23.0654
61.6192
22.575
46.0646
440.91
29.3924
58.0012
7.13339
16.729
-14.7488
26.7687
27.4843
9.56572
19.934
16.9275
-3.428
91.6529
10.8664
143.062
46.6302
15.0805
377.858
88.0023
3.12066
89.2498
75.9344
-24.2904
19.9874
46.743
17.1428
12.9926
0.721044
-29.5071
46.1685
30.7493
208.34
20.0713
541.817
-5.75926
43.6238
-20.3775
-9.19127
11.9843
7.13292
4.90412
0.192804
155.425
-30.7121
1.84602
57.5599
-4.88183
32.4561
6.76445
-6.25885
43.216
17.0494
19.6964
104.872
-17.209
42.4155
222.626
128.138
25.9868
16.5375
252.418
101.742
30.0259
106.695
31.3709
29.4435
45.9622
-12.1573
16.0688
99.1444
10.9833
-3.20489
22.4089
548.258
19.3465
22.8583
38.5718
27.5699
97.5114
408.946
9.10854
5.91995
11.6552
21.8004
-7.80214
370.419
20.7099
-47.0723
11.1206
43.694
2.37881
611.658
759.508
245.264
-31.5366
22.1546
15.5692
42.8785
33.8193
60.3751
49.8127
-14.4883
138.088
1.19205
25.8741
59.8325
26.4807
194.137
28.6428
492.253
-31.6637
51.7932
7.55721
139.001
402.748
10.8664
128.069
-26.4584
11.3323
-21.3176
56.1432
79.9574
-14.3065
11.9399
67.864
76.2094
-10.4321
314.734
11.5206
80.459
-3.02709
19.9315
12.0086
-9.05214
36.9379
142.272
172.626
12.9814
87.6258
478.407
5.85938
5.80126
75.7026
22.1254
19.8966
71.0919
4.89514
-18.7687
20.0786
17.607
39.9524
-0.731813
82.4331
171.777
341.192
43.8742
56.4047
15.4665
22.0131
39.1537
485.041
42.1522
130.612
16.0232
3.40744
49.9117
5.23438
-13.889
264.944
78.4606
1.54493
25.656
154.927
23.0311
151.672
53.8597
-13.6526
-9.91191
156.532
128.398
22.2277
62.3874
9.29039
1.03021
-5.01634
352.694
60.166
863.383
50.5701
93.6421
180.255
-11.5603
13.7924
456.981
184.409
28.8921
18.3613
15.1413
20.3238
43.3471
2.35339
6.82171
220.221
269.539
16.7237
19.7411
50.2476
66.7162
30.7942
21.3746
279.176
1.65841
88.935
-23.4082
253.245
24.4457
295.643
-4.85132
-13.1073
25.8911
35.5287
26.0546
29.0507
275.253
21.8082
180.169
39.9726
-8.91223
-40.0072
165.89
405.807
37.477
567.866
671.209
216.086
29.3969
309.059
-46.9365
91.9338
-18.8664
-13.8144
-49.8429
160.882
18.6453
232.933
221.021
44.5451
474.56
12.1571
42.2762
52.0958
44.388
196.21
23.0237
27.2765
-7.029
71.7156
29.9059
81.0797
1.09043
100.658
-39.2954
2.27383
39.0936
97.7492
49.1365
261.681
259.393
-24.6687
181.138
-7.40106
72.8679
-1.97525
129.178
144.894
92.334
-1.36321
132.82
-7.17374
-2.20827
0.57665
189.056
95.6635
195.308
29.198
19.2384
17.3708
574.656
200.43
-35.7448
77.0805
23.5969
34.265
16.2399
24.683
7.31991
8.99232
53.1068
149.704
200.613
184.83
1.79524
73.6835
27.4835
286.027
-10.5584
229.608
15.6881
539.803
9.76797
-15.6199
52.3652
176.438
66.0702
-6.73203
20.9329
-26.7803
460.863
305.685
11.1073
57.6407
242.275
-5.44313
51.3397
63.3549
-24.2242
46.1336
5.815
22.3662
214.981
13.7155
212.912
-20.6406
-0.636654
-20.432
21.5704
-9.84605
31.6574
0.922728
-15.5647
33.3925
134.162
73.7897
121.564
50.0188
180.453
402.797
387.443
10.7103
25.6953
53.435
74.1649
39.1743
9.10926
11.7876
136.727
21.6449
562.589
187.602
-26.7985
342.924
18.6794
13.621
26.5819
24.0469
25.0368
63.4267
65.6523
28.5108
40.9677
17.1644
272.15
48.0374
25.135
1.56819
171.768
-15.2132
-1.99785
26.1357
120.445
36.3201
52.9847
43.426
367.894
24.7678
34.8202
58.5937
334.088
130.503
415.68
57.3301
474.671
278.609
80.7802
314.162
60.0311
82.779
29.8087
29.607
43.7365
-3.9696
95.4986
30.58
74.3352
2.92236
2.56011
-6.52454
32.2568
46.2243
73.9009
80.4762
24.237
-1.39616
38.6722
6.38643
9.68853
18.1972
22.7007
211.632
57.6407
43.6238
144.54
9.54939
88.821
-4.11148
-7.35758
19.8966
26.4297
125.44
-30.7121
95.0413
-12.3781
32.4561
100.468
41.7034
17.8223
18.2649
57.8944
-0.0753021
27.7686
15.9153
3.17595
46.0083
256.059
10.8566
49.8292
-13.6994
63.0982
1306.77
26.11
20.1265
21.9547
14.1031
27.1981
34.8095
27.9299
21.158
65.5124
59.1263
249.857
65.9618
7.6921
-2.43565
133.029
31.7979
139.183
94.0483
60.644
48.4342
58.8464
15.7736
76.4573
75.564
5.65151
54.4967
224.597
22.7324
64.8024
188.606
55.3036
29.659
14.8496
126.563
-20.9669
8.62017
216.327
24.3029
9.15467
49.5796
73.8133
6.5769
37.739
73.3344
20.6976
-6.08192
-2.97725
26.0546
31.9239
34.6729
-3.98305
14.2089
94.1031
59.7083
414.466
17.2774
33.0448
274.386
12.8126
-4.39406
26.1131
33.601
47.4421
-14.4878
58.6069
18.5018
-29.6625
22.1546
11.0194
39.4415
163.449
139.768
13.6162
150.43
29.3924
31.1771
419.696
-32.222
159.539
15.5243
18.1139
-24.1675
25.5562
13.1794
1435.85
67.29
-4.98922
3.52666
14.2896
18.6618
-31.2642
34.9019
17.5526
263.341
139.376
18.8131
-14.5949
1.24671
45.7899
52.3652
461.741
4.22604
192.346
-38.0247
18.5839
35.8192
-15.1296
246.921
49.246
382.547
-7.3172
2.61397
27.7476
234.397
29.267
153.866
27.9884
432.182
3.72009
48.1896
-3.00776
51.1968
21.757
45.09
-19.844
210.078
603.923
90.9109
8.89461
200.323
-15.0678
24.0205
36.53
46.511
-21.3028
5.23438
289.71
6.32332
147.801
-13.6994
3.12813
-0.126956
183.17
14.4509
40.34
8.57255
116.011
524.477
109.239
26.157
34.7634
15.5984
236.502
22.6846
-9.93192
29.9554
7.84125
-19.0566
22.1972
221.921
414.77
15.0218
444.302
248.96
-27.0269
31.1846
349.532
207.878
40.3558
12.3348
145.636
16.6048
17.1644
41.6403
16.1782
134.627
40.5835
35.7025
552.629
485.282
107.412
15.4973
58.8089
6.13306
1.63523
57.7618
56.7986
9.14533
84.4191
26.6419
57.309
81.0825
362.199
31.2664
-11.9264
-16.9615
-13.256
38.5894
31.2324
330.031
40.5488
33.7941
15.3127
18.5643
14.6145
17.4996
31.6377
103.162
12.4155
7.41744
176.757
121.187
61.1388
19.789
8.18231
15.9643
30.6806
13.1909
317.115
430.408
8.30856
281.001
30.2613
249.972
33.05
28.8752
506.316
-23.0322
136.65
196.64
20.1594
45.4978
-31.6219
-11.0653
6.36211
-33.5945
33.0151
0.192804
82.3363
1164.94
-2.41018
309.818
312.237
14.9667
19.9781
-1.76164
-57.3253
66.548
5.42052
-29.0623
81.8867
171.571
67.1257
35.2194
-34.5038
60.6712
10.9942
10.6634
314.223
84.8753
9.41121
44.8506
8.82875
10.355
6.58337
42.3057
41.0484
10.9833
392.223
-53.7421
22.8583
24.5587
-7.52595
24.3016
-31.3566
-22.7803
-2.96705
-6.00157
6.22353
15.0218
404.947
325.797
-33.4896
-4.53809
57.1777
9.04424
633.291
-0.873626
348.224
-4.8131
29.9251
-5.83786
21.4686
25.0876
-14.7349
7.74211
-33.6503
13.8893
41.2406
22.2412
36.547
-35.8422
72.408
-7.23722
180.979
5.56016
478.345
-34.6347
-24.4923
-32.724
16.8623
312.993
369.484
199.937
-3.91004
-37.5661
41.334
-15.1183
-25.48
17.8959
-5.91018
23.0379
50.4807
7.07584
567.41
270.287
34.863
21.5274
1.04679
-55.1316
-2.41516
-37.4213
616.968
31.5973
-3.45038
-27.7002
3.44226
83.687
219.361
-24.5835
363.468
152.604
54.0013
128.878
22.2646
36.8668
485.986
509.386
30.6971
164.067
-6.15428
48.8757
33.2938
93.2705
49.0701
17.1216
23.331
2.44823
-6.6968
72.3953
100.434
75.4944
42.4768
56.4174
65.6533
-10.9243
397.126
35.2292
39.9884
26.0155
262.457
524.036
141.15
48.0982
76.0109
-3.06209
143.125
82.5313
82.8565
371.877
270.142
35.4814
26.958
657.114
19.5049
54.6661
192.872
264.455
26.0999
54.8682
11.4816
431.214
339.946
113.018
-2.67241
24.5818
278.176
-20.4048
-19.7057
28.5119
209.699
25.8969
0.911183
71.5149
53.5233
16.7003
-2.62833
338.288
50.3981
29.9098
3.40573
-47.803
-13.6906
42.2602
481.294
33.0451
-54.7357
-12.015
123.438
-2.20321
211.149
583.377
288.647
-2.00102
16.3325
-28.6526
237.117
-15.9054
17.9429
31.678
29.724
227.305
-16.9465
10.4005
184.028
78.9066
9.34065
1.81283
-10.7419
-18.3957
-52.7898
17.5405
-13.41
0.750345
6.40328
3.36876
6.22353
-16.8373
0.148811
5.3313
26.4806
40.4395
178.516
68.4221
-24.6889
121.671
6.62264
286.38
16.1164
10.1794
26.9968
100.984
8.35018
44.0582
20.155
-21.7179
-3.73699
85.8612
102.995
17.957
134.392
20.6747
9.77009
25.9751
7.79402
2.28487
23.6745
-19.0465
93.0574
1.96927
97.2308
-28.2348
11.1432
51.1902
43.6083
131.897
-6.98541
189.042
-14.67
295.768
277.938
54.1229
56.3081
22.8937
12.3314
36.1049
-6.99203
-15.6745
-9.46519
35.851
4.85621
23.0206
25.6102
143.622
-12.7983
160.993
55.844
13.7514
-28.3325
15.0805
-0.702923
108.617
135.528
-9.9978
49.8944
722.201
-23.3911
-27.4154
-26.1645
-3.35049
-0.627355
13.9308
16.7579
11.1185
-1.15302
60.448
28.8752
185.851
5.07879
16.7098
-20.4028
39.2183
1.41871
135.453
-29.7479
-26.0579
75.7026
61.9829
40.5114
185.725
86.0844
88.0531
55.6859
-8.62996
13.7155
6.76445
76.8109
-26.8736
193.141
-34.8365
3.9309
510.22
-10.2887
121.613
5.5469
-17.8179
98.7533
27.7703
-19.4287
-4.13595
2.97756
40.0565
10.9153
318.01
74.3426
66.1346
37.5222
146.05
46.3634
18.2065
1.33248
0.984646
102.276
33.5521
-2.13514
-12.5752
-2.71792
68.0722
28.4805
17.0624
-2.43565
125.533
16.083
38.8143
-31.7991
42.8417
76.1484
21.3869
-9.6762
-19.3866
-5.52699
-26.3607
-24.464
20.4826
15.583
88.5859
142.94
7.25743
34.0557
55.8878
21.1914
16.6416
76.0497
62.3419
-10.0524
-1.96892
402.561
-9.5079
5.86597
47.3834
53.7212
-27.9156
38.6747
20.6757
174.608
-3.92449
-2.25208
19.3736
-13.3399
20.7026
-26.9398
727.059
70.587
44.2722
336.506
353.01
26.6346
6.86891
217.283
32.1354
-9.49621
521.711
-10.4802
-3.42994
-41.7729
42.9467
15.2044
63.5812
12.6631
34.2534
117.703
18.8793
-14.7997
-11.367
389.778
218.73
-29.2447
8.09326
-13.8503
-15.0184
-10.007
213.756
-17.9699
7.67903
36.0812
-21.0905
41.0278
712.07
12.7761
1061.64
-11.8166
46.0083
3.40744
12.4304
181.397
-2.64464
10.0715
20.3646
-7.82541
-21.1957
83.0012
324.254
-0.126956
18.2525
141.895
263.702
12.229
21.5759
-21.4125
12.9374
-15.2536
2.41731
9.29039
250.281
111.176
50.9693
15.1884
126.875
-0.029681
1.81283
761.373
4.09312
-9.68626
8.17017
2.62441
12.0255
38.0827
3.77744
95.7262
-13.4094
56.4656
-19.5306
-40.7501
531.56
2.82978
16.5405
119.797
-0.873626
190.803
342.204
8.30536
-7.55618
-39.571
64.5722
-27.1563
0.257664
41.4753
15.0754
20.155
-37.4702
-2.21988
20.4324
86.2718
87.8335
-8.43059
-7.73118
14.3779
-28.7916
15.2516
49.7941
-0.062042
45.5948
-16.4085
-12.1459
-35.7367
4.7573
0.0236223
61.0605
-37.4213
25.9751
-7.19851
6.033
-17.5549
-1.10192
173.982
143.657
101.295
-1.97525
29.8529
53.0643
24.8676
21.3275
22.9997
20.9372
-9.70453
-6.91961
72.8636
101.286
11.6493
-0.787056
-18.243
-51.9696
20.022
10.5624
-28.4739
-28.2486
-11.0006
269.1
157.953
32.1155
242.753
-38.0982
-19.854
58.6551
14.6885
24.597
126.421
100.857
28.4206
30.2167
24.1119
-24.3282
16.6251
-15.8571
31.3197
19.0503
127.312
38.3097
31.1983
30.7962
3.53214
202.226
-8.1151
50.9934
25.1431
126.711
39.8371
363.152
6.79641
31.1012
44.7805
56.7957
231.586
24.5818
25.4927
62.6586
17.0766
58.497
288.266
78.916
32.7703
92.1296
57.2714
14.8262
18.9234
24.8368
120.896
31.3834
24.1612
13.0432
37.1389
64.749
33.3925
199.837
226.374
-0.770577
46.6015
124.981
14.3725
6.16447
13.1593
37.3544
83.7989
1.33248
120.901
6.69849
-0.261072
-14.4493
301.645
92.8595
128.042
35.9768
24.5587
-13.68
31.8294
16.8054
-8.86782
568.187
-26.5529
97.1599
21.3651
77.6178
48.3464
11.8457
-7.46696
-30.276
1.08411
-5.14287
-10.0449
6.57791
12.7924
-35.9594
167.601
231.27
52.4139
474.993
36.332
8.45097
52.7315
56.4678
66.3632
7.5074
16.5208
22.4103
340.898
13.1832
24.1153
-13.3534
34.9927
31.1785
78.9698
34.8016
65.5303
508.489
-16.4085
1.22226
17.8391
254.744
41.2251
25.4533
-14.9325
11.6442
27.8492
4.93385
-5.92807
1.22814
5.7174
202.275
159.057
30.3076
67.1322
30.0712
24.7678
104.161
-8.87264
444.658
68.7477
4.94018
5.52734
70.8516
-3.8857
2.11784
508.98
112.976
25.6102
107.017
115.511
202.46
46.6753
30.618
16.7878
38.7279
18.0353
31.0333
336.43
40.0509
26.3094
-3.35049
27.0492
39.2467
95.8536
76.7108
8.21731
22.9667
46.1685
36.3715
-7.17807
39.5673
254.736
387.476
551.496
93.9405
-1.695
40.0953
31.4958
168.805
115.474
375.96
592.177
36.9452
66.3327
56.819
63.6924
132.422
56.3344
28.8817
472.447
358.902
25.7612
26.0352
20.5394
-5.9646
105.87
-2.44625
66.623
27.7703
-13.5063
104.177
56.9231
67.2162
-2.20321
21.9078
179.29
23.0311
531.747
44.436
51.5844
454.485
121.017
18.5596
220.879
427.207
439.562
24.9687
19.1102
45.1734
-8.05785
37.4516
29.9238
17.3691
39.7004
-5.93813
73.7625
7.20471
41.9798
17.4679
9.39964
173.997
21.6988
2.35339
-4.42268
156.503
-5.7651
23.4892
-9.72249
12.3683
36.3672
28.0511
5.40654
10.2242
15.7172
25.3176
39.6131
29.2014
276.821
121.874
11.6442
3.48634
67.8772
49.9114
38.2535
44.3317
166.887
97.2308
-9.5025
169.256
22.9935
49.4385
24.6854
33.399
13.6951
16.6416
16.9528
371.47
180.997
60.4678
-6.21489
40.5474
22.3939
9.00746
-28.2486
-9.12656
302.833
54.8797
361.068
129.506
214.837
-14.6724
492.703
40.8514
47.4846
166.88
8.66741
620.237
192.401
27.2852
-51.7878
30.9568
294.924
-18.6682
12.4911
33.6245
94.4243
-7.01836
23.6797
10.1346
-7.17807
3.20472
31.7023
36.1275
-33.496
129.49
15.7324
59.6068
-22.3501
27.3929
5.815
4.89514
10.7083
-19.8744
470.988
11.2185
-15.6292
474.251
205.044
-1.40012
23.8871
179.709
-9.44563
-4.69947
74.3905
16.0232
239.192
65.2045
32.5602
42.8533
1.54493
6.9153
-6.2422
28.1519
204.146
304.985
6.96215
203.732
302.686
-19.5384
-9.55142
25.9759
-10.7012
-13.1984
26.8428
56.5915
13.3143
26.1757
-33.2307
32.2041
5.30627
150.599
25.9454
36.3576
308.128
14.6132
137.408
-13.0892
43.2523
-11.0008
-13.9084
4.22746
342.28
10.9183
-0.142901
-0.873626
-4.10029
107.946
43.9126
30.745
-15.0524
518.901
53.3278
55.0726
-0.919362
361.952
972.886
11.3273
51.6902
51.9328
1.93406
26.6367
33.4714
-10.9466
206.558
64.904
180.682
78.806
312.748
54.2467
385.925
32.4496
6.12694
275.999
9.69285
462.56
9.94698
59.7451
56.3081
62.3419
76.244
409.738
1.51119
342.817
27.345
79.2426
276.735
3.94352
18.06
46.9126
11.5645
475.836
28.744
16.6451
39.4433
1.17114
37.4025
34.3282
14.3651
33.0278
38.5296
4.44368
-14.9201
9.76797
-0.627355
23.3011
57.9874
192.903
-8.64929
11.7223
156.738
25.1271
0.318195
1.33065
54.1911
62.0561
7.3592
50.1444
643.042
9.54939
495.493
22.1254
275.626
23.6448
7.68907
20.4921
-13.8455
16.8386
72.5525
42.3717
14.9667
-0.636654
85.1037
0.182765
328.917
35.4056
1.79876
20.2723
14.0412
33.161
231.541
16.5259
-6.01002
308.45
143.13
87.8309
1.54493
18.1597
46.2317
319.134
75.0035
457.145
25.7487
-15.5341
-2.76349
-19.6536
108.515
10.9833
21.158
7.41633
512.65
64.3241
399.372
-30.5466
-5.68344
-12.616
22.8338
114.992
12.8269
188.157
32.6402
492.5
2.4754
78.8596
13.3621
158.506
437.137
2.82978
70.8884
10.3708
97.0993
11.1845
-13.3341
14.2089
14.4514
-20.5547
2.27383
138.419
416.34
-7.08546
34.9189
13.8906
-9.6762
-13.0233
5.40154
-5.72339
20.4826
-16.1538
-55.7111
11.0056
500.698
-13.4527
32.4358
-7.41011
58.501
49.8127
114.816
15.4968
78.1181
7.13339
-9.5079
311.339
17.9747
28.6428
46.2249
-50.4044
36.8006
39.4163
107.142
357.77
41.8624
1.6526
86.295
-17.5695
26.1581
-5.02724
100.572
179.205
44.1518
100.012
-38.3837
10.0659
509.818
88.4787
4.99484
435.596
198.542
20.891
-21.7677
-18.2628
51.7907
-17.9764
24.6811
1196.98
103.286
-11.6998
-18.5035
28.2901
263.109
48.3624
56.3607
214.8
489.324
221.017
35.0711
-18.0003
18.0088
-0.0258496
-4.38479
41.3419
-6.72554
37.6641
169.622
33.2575
494.552
16.5242
12.1671
-17.4388
57.2527
54.0072
117.678
55.4514
594.78
48.4755
-26.5661
21.9078
-6.95399
28.1519
31.7322
51.9856
6.95468
61.0464
39.2754
29.1412
2.47993
37.8508
47.0475
316.688
327.9
-1.37156
219.611
-2.99779
152.58
112.473
13.3621
1.08411
24.8422
8.69578
30.9408
211.443
315.844
-2.22623
12.3683
23.2979
-10.3905
-18.0159
60.9248
32.1168
24.6087
110.11
-1.10318
3.75927
-7.84208
153.595
117.884
-9.30559
22.2412
14.0582
-3.98305
642.19
-2.55468
-3.48908
14.1869
-18.8027
-8.14807
2.96449
29.444
-22.4288
2.27383
312.707
13.4162
447.213
73.8607
-11.8903
-1.77886
39.1347
9.24654
760.77
44.8454
43.6083
0.712817
2.38492
-12.5418
87.8561
13.5234
552.062
257.245
-36.9771
151.207
-17.5486
215.423
144.166
5.86597
385.292
53.0056
46.2249
-14.7971
231.704
60.0311
-1.55393
31.6828
12.7405
79.3438
14.7711
239.968
-2.57699
152.394
226.135
46.1463
91.0035
96.5491
105.643
-33.6608
15.3902
301.097
117.004
1023.52
-0.125878
23.2098
-25.759
68.6573
0.764232
-46.5335
22.332
-5.41029
80.4478
167.312
11.4235
-18.0008
7.13292
23.6448
-7.30346
-11.9715
-0.0280449
40.6933
-12.5215
6.76445
65.5665
-8.13292
24.4753
-2.97741
3.9309
-1.40012
-6.54054
-0.475723
54.1462
161.094
-12.1957
6.92408
55.3786
-11.5851
139.867
3.36031
55.4514
4.44925
50.3496
20.2856
-4.36813
112.986
33.7741
174.161
5.08808
27.2216
-14.0314
731.962
14.8114
2.90428
-14.3867
5.99169
43.2994
186.845
-1.90375
-30.0463
103.576
49.0707
-6.74592
53.2549
-12.5171
33.1921
87.2041
235.595
43.7788
-21.254
276.836
73.3373
271.575
2.16517
81.6171
-27.3946
49.5616
58.9009
-22.713
18.3145
116.89
246.762
73.6914
33.3728
13.8305
355.222
80.0528
52.6238
-4.18747
173.855
-3.40379
43.3585
30.5592
-2.94867
19.9215
163.215
54.6582
14.2509
562.476
109.694
-0.616896
-16.151
167.817
300.085
-5.96427
11.554
350.682
37.5926
39.3901
7.25478
164.053
28.4207
26.1122
75.791
398.515
107.633
108.48
8.91121
48.5529
7.88988
244.409
14.2674
384.665
48.3089
12.4186
24.1657
65.229
-33.5945
-3.55533
20.4921
-40.0824
18.2045
-61.1038
53.0708
-16.7542
-25.4662
35.79
528.961
8.45198
-9.84605
106.62
-46.927
12.7761
53.3966
-9.94252
6.65291
22.1481
4.93416
10.4738
219.967
9.12016
-0.329141
12.5375
10.6244
109.238
133.1
46.7247
12.6303
209.361
21.9472
-4.63755
2.83524
34.8095
31.678
179.649
-20.0715
9.29039
-16.2607
84.7025
41.4253
13.0888
29.9238
-27.6085
-18.3957
5.30627
21.2886
-4.03968
43.8846
8.99096
32.4605
-16.8373
15.1413
-11.5353
17.1102
-6.41215
84.8123
34.6889
235.806
82.316
23.4892
-37.8335
308.107
20.5548
-2.08972
-1.02015
-4.89748
64.673
43.3612
17.1124
183.199
123.343
120.005
46.6041
-33.9681
5.00761
2.13311
-1.93611
32.4763
-7.03816
8.46879
3.61872
-17.7315
25.6958
-22.4288
50.9995
31.5973
2.17182
34.9189
227.534
-39.6613
5.7174
11.0237
-22.6126
35.4751
99.9159
227.267
476.524
292.115
307.669
-11.5786
-10.6677
12.8935
292.44
740.661
263.456
-44.4734
14.3105
170.445
-13.4813
-13.256
-22.245
-10.1363
9.90211
3.12141
217.587
36.8006
14.6145
591.983
-5.53428
250.422
108.617
6.21716
14.2872
6.67049
-5.54977
-36.2346
9.26168
408.823
258.495
11.9654
24.8408
164.235
6.38643
-5.304
126.893
-5.41029
-24.4999
57.6407
8.01652
-59.7329
569.895
4.48804
-11.6077
-44.8389
-11.9625
-13.8455
23.8267
-49.8594
-3.15114
286
-1.89992
218.629
-9.18756
52.9478
55.3036
50.1241
41.0278
7.42096
24.0205
201.448
213.071
70.3712
65.2516
-2.56211
29.5972
19.8442
11.9455
-5.95134
-8.07723
51.8539
81.1271
104.989
15.9772
45.9388
-21.4125
265.936
-0.261072
6.16544
4.77835
596.559
26.6064
-28.6726
-3.24562
148.396
55.9061
171.214
59.6786
10.1514
-19.12
173.015
-16.8373
-14.7489
-32.6491
-23.8835
-6.29675
-4.07422
11.1015
30.9855
51.7237
12.0535
66.3522
16.8067
481.419
152.524
21.5694
18.9983
24.6087
-35.5244
263.784
-19.8438
9.38147
3.40232
-11.3229
5.43982
43.1683
12.8709
276.427
114.083
117.452
-8.17688
22.7478
55.4163
80.5228
98.6737
201.498
9.24092
267.127
223.01
155.571
-24.0694
107.39
59.382
95.4155
254.788
29.8593
10.5484
128.193
139.71
393.266
372.844
51.1489
29.5646
15.4142
29.2408
36.5199
253.532
6.7262
-27.5188
27.733
211.18
14.4254
111.105
6.12331
-7.57547
219.656
96.0723
18.2478
22.0553
-3.39004
15.9728
-18.9461
-26.1116
9.46141
76.2438
14.3764
49.2542
33.1921
-54.2879
92.229
-11.5062
-16.5688
42.4152
15.7647
5.31633
27.4651
155.643
-28.3317
236.009
382.208
36.1977
-34.8944
-5.11134
350.212
-13.4527
113.021
31.6341
-22.4026
11.6493
31.0721
892.553
8.0005
361.102
-17.5486
14.8977
-5.37842
1.10808
15.5243
16.2399
-22.2934
6.81558
24.4238
-14.6724
8.99232
133.692
52.2524
22.5767
3.04521
5.54337
38.7279
18.0353
51.6481
74.0603
219.663
-4.37549
-7.22003
39.2295
2.59511
10.1346
-16.5484
-4.29154
180.122
185.395
-4.20349
2.39432
294.466
0.179064
34.4731
76.4734
-8.21435
187.599
307.224
-19.4677
18.7126
-3.00776
102.342
99.2997
-8.13292
16.979
414.939
2.05683
19.2146
443.235
33.2575
26.0352
-0.0753021
-4.69947
-2.44625
19.7714
18.4
-23.1768
10.8566
156.651
11.9455
42.8533
-19.0698
-6.20316
-19.3607
11.7867
82.4998
35.4803
106.334
34.6944
94.7796
241.573
1030.48
9.29039
309.827
-3.37864
37.6772
-45.5392
50.5701
5.56096
9.71532
13.7924
7.20471
40.1365
28.7123
-18.7114
33.882
5.86582
62.9283
7.97559
1.19952
506.954
57.77
-13.2614
5.27004
-8.24643
289.415
56.9819
489.071
-35.8229
137.661
70.0652
12.1991
358.204
129.556
-0.459726
-27.3401
136.818
39.173
33.7979
84.0854
42.1692
576.977
143.689
23.6822
221.399
-13.9241
-11.3064
8.11344
-30.6369
2.84659
44.8482
44.1127
125.586
-5.32878
0.568325
136.219
-18.8255
-20.7405
31.1632
279.993
57.2513
22.3935
46.4312
23.6186
2.78675
312.142
-16.3335
74.1926
25.6958
-26.1769
30.3848
50.338
255.171
28.5218
59.2818
35.3014
26.3321
37.2607
-1.99785
365.342
532.103
129.901
-3.24339
-21.776
-6.98541
618.203
-10.9219
14.6583
-14.4159
9.45649
17.2715
71.3645
-6.06154
140.81
-1.29991
45.7771
649.608
35.7783
27.7057
19.051
-28.8526
243.885
533.233
162.427
-21.7281
40.9254
73.8041
778.762
77.0708
19.5989
518.774
644.988
69.5721
16.9779
0.0346943
172.173
21.9494
65.4676
42.0578
597.166
-1.06291
-39.5714
48.2666
251.379
86.0342
-3.35451
566.748
-2.94816
51.7159
22.2917
-6.42054
22.7077
4.87797
109.51
28.321
42.1384
47.2526
1.6774
59.6301
77.7479
-29.6847
40.4049
33.5669
27.6479
114.337
6.08351
45.7129
-6.90163
241.74
-14.6277
48.8194
41.8258
3.99712
-3.19892
35.7737
14.7566
54.6649
134.538
203.377
87.0171
60.4189
13.5214
-33.3377
114.342
23.2447
25.0388
-26.6307
-23.5058
3.84131
-5.95337
93.1358
29.2439
-27.7355
88.9885
315.719
363.134
31.2671
41.8506
413.982
87.9252
9.928
-4.53635
-8.7242
-21.3081
33.9957
38.0923
4.54226
-17.2188
46.1015
34.5423
321.225
52.4139
34.5871
467.367
17.8213
88.3388
48.9716
22.5717
16.4069
257.518
27.7652
301.646
44.7952
40.9819
30.9248
-22.7237
113.703
25.5563
148.31
16.0609
66.2095
63.1772
22.5488
11.6442
22.227
41.6403
319.777
88.8533
196.471
3.1022
311.19
39.1347
54.2467
41.0973
26.7417
8.20908
-29.4742
44.7388
7.81878
39.0212
32.4358
50.3748
20.7009
7.99396
6.12643
188.599
-26.3745
228.88
32.3909
57.4693
241.074
31.9201
135.253
11.068
162.666
41.8624
20.3933
46.1487
515.289
45.5725
55.5945
119.235
297.868
20.891
39.2295
244.107
205.037
64.0364
12.5751
219.109
62.0561
126.362
62.3259
6.7383
277.165
272.313
14.1942
550.231
51.4142
253.209
0.908988
37.8822
9.17367
35.2672
354.404
42.2789
26.0706
14.2383
286.269
109.157
51.3351
107.684
20.2723
-12.1957
-26.8091
325.244
44.6369
29.297
-19.5112
32.5602
486.928
6.9153
68.7204
154.216
39.3963
54.221
36.9931
288.065
15.9537
16.0688
301.544
16.6055
11.7876
5.54226
182.815
-8.76447
2.24356
241.95
531.673
16.8054
21.1172
35.9522
-2.19
0.673908
-2.16562
-27.3606
8.27734
-11.6238
53.0752
-31.8298
13.2673
17.1102
176.642
18.0661
10.9183
18.5978
492.129
227.571
75.7226
-0.0599161
-2.08972
341.934
6.34691
-15.9119
673.047
-1.62822
-28.0999
-31.9376
7.31389
5.68694
-5.86978
12.1841
61.2296
-35.3482
44.1719
-46.9137
2.49124
17.3247
44.3258
3.61872
41.2251
16.3255
3.80813
22.227
19.1515
248.562
2.64622
-9.6762
604.677
-29.8899
-18.9613
12.9947
-24.464
12.9863
45.568
0.504744
2.58688
247.888
185.294
-5.29968
-0.334201
65.6785
17.2715
295.315
39.8531
-51.9696
188.688
149.83
33.5956
26.4807
9.90211
563.467
-16.6712
627.131
41.2904
-18.4205
26.0606
-2.25208
30.618
-20.8362
4.91928
-11.3232
24.9578
14.3651
81.7536
68.5147
111.256
-12.1467
-6.80072
208.094
23.7355
184.471
402.816
103.35
59.8442
-12.3974
37.9592
117.383
19.5049
249.569
-45.521
-18.5287
-3.8852
-17.3219
92.0664
14.6292
391.819
92.9852
18.9335
63.5956
111.717
-15.0206
44.4415
210.636
21.2117
47.9939
545.327
21.8521
130.081
30.459
40.3111
42.7611
5.05001
29.1417
14.3045
273.226
32.9626
32.5602
39.1052
106.493
55.602
77.379
245.544
59.4819
21.9547
-0.541584
36.5919
87.1682
306.549
54.1668
25.9759
19.2839
151.719
77.4426
50.9693
101.395
6.93468
48.696
-33.2307
20.9597
16.5507
43.7774
28.8613
326.869
419.411
38.0827
451.679
43.2523
7.20536
22.7324
-19.4152
-2.79242
-9.69642
3.60523
240.881
18.3885
12.3683
96.3373
224.828
-45.1932
38.3352
-14.0378
4.0058
-10.9985
-32.3189
-1.86293
60.0349
5.38728
409.806
-26.9175
247.636
145.372
11.1824
30.6022
131.643
4.72065
-5.75161
1.00916
29.9807
391.703
30.2785
38.0496
456.684
7.33436
-11.3292
66.7704
469.607
5.0811
-5.5622
-12.7187
-9.63212
10.556
28.8831
24.057
-23.1347
7.2756
-18.8644
-22.59
41.0973
131.775
118.571
-18.0278
-20.1039
14.7537
-40.9069
7.16206
-14.4159
30.39
40.4424
-23.8652
244.91
-4.43015
-15.3554
2.11784
49.8338
26.7687
1034.68
5.44584
11.0229
9.45825
18.0377
862.665
16.2391
34.9019
417.091
-10.5584
6.59393
19.4362
-3.35049
340.453
178.849
22.3801
0.276233
34.2111
29.3019
17.1848
-9.91374
-9.52713
14.8555
100.744
81.1051
5.85938
187.586
13.8584
23.9995
12.4004
13.3113
24.2403
57.369
26.2089
179.374
197.517
8.09326
16.1348
258.734
-23.5921
-23.8889
29.0667
-26.7126
37.2796
226.687
-17.209
-8.4476
-9.94252
164.074
9.02964
173.6
23.975
210.999
-3.04701
24.1127
245.174
38.0236
99.3664
33.6062
449.242
-15.5341
14.1031
23.45
36.6835
363.388
9.10926
-5.07896
-3.82807
100.356
0.605859
71.584
69.5363
1.31248
11.2147
170.479
438.876
9.07878
60.7205
6.40328
392.281
-16.8373
-3.59932
-24.6538
3.99176
-6.41215
-23.8835
-17.5411
263.325
24.0368
172.271
21.6152
-35.9594
1.12391
4.55723
171.3
226.702
5.40654
12.0983
103.798
6.5769
7.74211
239.963
115.732
54.3591
-15.3383
-9.44885
46.6693
-15.2401
-3.98305
173.674
197.97
-18.4816
-8.30191
172.352
36.2244
-5.16409
-10.0221
269.736
98.4606
50.6234
185.371
-11.3292
56.3266
-56.3478
23.2457
-6.46696
93.608
31.318
-24.3029
-7.0965
29.3458
13.3671
97.7425
31.0173
-6.77989
8.30951
-6.66042
81.3897
54.0013
5.18991
740.032
1.44789
51.298
10.6299
49.3286
52.1135
40.0674
46.0008
73.2386
123.249
31.4263
101.544
43.9457
-6.6968
101.371
68.9352
69.6508
-0.741644
93.9597
62.8422
40.6126
17.6273
113.003
41.945
192.18
50.8339
27.0951
262.027
-15.62
14.1668
-29.299
79.6825
345.524
363.641
-16.469
10.1826
-7.60491
15.2688
-11.3703
-8.64929
-31.3812
29.3019
-31.0949
41.5476
27.9542
436.869
86.07
-17.3219
32.3794
5.85938
7.67533
13.8584
12.7551
-31.6663
1.33795
115.058
43.7005
27.3792
13.0926
-34.3698
24.4753
51.3705
2.05683
172.888
70.2962
81.9832
18.539
1.79876
-14.0698
207.449
19.7714
18.4
27.4229
14.6047
6.72569
298.678
22.2386
5.29306
65.0114
298.519
144.344
33.6062
18.2065
569.174
-2.76349
60.9313
1.07629
-15.1736
-24.6239
-3.20489
-30.065
493.91
-10.6385
39.7249
30.1809
-24.9244
33.7035
14.9313
-16.3641
-17.1825
11.9183
7.20471
-4.87185
36.3883
143.924
36.2086
5.65151
35.7561
44.1939
10.7033
-9.31033
21.0145
12.8567
86.5048
90.366
48.0374
105.72
-15.2984
169.894
-0.123786
50.4986
24.2307
409.137
0.504744
161.883
-1.36321
74.7238
-22.1663
380.101
9.94698
37.2563
39.4415
17.2715
327.174
54.8522
158.703
-24.4577
211.407
39.2178
11.4882
381.543
24.8946
42.4768
-14.7971
1.19338
5.68314
11.5645
12.9421
-19.1187
41.8624
22.2673
73.1765
512.791
-6.9013
4.99473
32.9074
-14.3065
-0.902339
0.695547
-18.6682
-18.343
104.32
30.7974
159.187
20.891
1.74819
60.6912
102.39
12.0086
-14.6743
57.9393
792.942
20.4777
417.461
116.712
45.2148
18.9197
160.036
25.8736
5.76089
68.6224
5.815
327.235
-2.41018
-19.8744
31.1273
-11.2702
67.5788
9.5531
-3.27419
210.851
-13.5942
41.0278
168.591
267.649
-23.4401
8.52698
40.8888
68.6524
248.863
31.0885
15.6937
42.8533
293.899
-28.692
-4.36813
43.6458
33.7741
42.6153
3.21402
96.9099
90.9398
-2.78696
173.49
56.0409
923.654
640.851
34.7634
51.2056
58.4655
10.6828
168.636
35.546
-14.6475
37.1654
25.0368
21.3651
18.3613
141.156
121.844
541.314
15.2362
1.08411
-1.39474
31.1846
53.4296
29.659
-24.5058
244.629
-2.22623
-2.62423
630.495
40.1153
13.8432
-27.1563
22.7465
-27.8651
-20.5318
275.028
-27.3401
-12.028
29.444
-46.7917
109.096
-4.00993
13.4162
21.0255
33.0448
8.26841
44.6717
16.9618
48.5051
84.2092
-7.59745
221.73
9.87507
75.6755
24.8737
243.39
-16.5441
33.399
13.6951
127.212
3.83429
-20.2098
-3.2439
6.90357
-11.9264
39.2605
235.769
177.899
9.61411
57.3301
9.90211
-18.5453
61.1635
39.4163
1046.05
5.44584
104.57
41.8624
99.104
13.2064
14.9137
780.206
6.86879
61.0184
-34.9212
14.0902
-12.4229
26.6346
14.3652
163.856
46.743
285.134
10.0914
23.6797
15.7568
-2.41748
22.332
45.1895
23.0091
37.118
-59.8314
38.6373
236.325
8.64327
-33.7612
14.4564
234.999
148.648
107.964
16.8407
-10.007
1.9865
6.39292
-20.1408
-4.66648
27.6353
153.472
-9.71273
-29.0623
492.036
95.2367
-28.799
-7.88408
40.4589
51.3009
305.223
12.5375
85.587
231.052
18.6137
74.4744
-32.4007
29.0956
-0.912896
19.8169
14.8114
19.2839
-11.3243
23.519
8.10212
56.5915
-2.43565
78.6495
6.12471
-1.52908
202.083
32.533
-0.291552
77.5871
302.506
86.8084
9.39964
18.8895
187.116
15.2362
25.447
21.0941
44.303
21.5704
5.29611
33.5903
267.118
-26.5891
12.0535
126.322
372.879
3.53247
-8.51641
-4.89748
156.502
26.4946
180.156
24.4457
37.0216
16.083
186.866
-26.1769
24.7626
9.10854
-20.317
-22.078
90.7273
-32.5051
-33.638
-37.702
-15.1163
318.49
69.9309
19.2454
161.883
-6.98541
27.8722
10.9102
62.4208
20.3897
-14.9064
36.0122
32.9461
24.8605
28.6152
11.1495
-10.1363
66.8397
-41.0341
4.94151
30.046
-22.6651
20.2367
34.3662
-18.9621
7.58419
-10.0733
-14.3976
-15.62
1603.5
252.173
-6.81022
0.971727
34.4287
11.3168
423.937
12.4911
2.68637
13.3947
44.8517
10.0914
-1.39616
-23.0322
27.9542
-7.63333
58.6163
-7.25909
37.6604
36.3472
9.50902
21.7707
2.06687
29.8625
66.9303
369.931
58.693
42.3717
93.6775
46.215
82.5713
0.182765
429.635
111.526
76.361
12.9168
-0.342402
113.367
293.656
180.941
57.7554
19.9267
301.337
5.0811
440.805
16.6048
15.2903
21.0255
358.719
-0.645929
-22.3936
-9.59099
61.712
-12.6137
-12.4056
2.38492
114.079
84.6555
29.6509
-36.9047
-30.2101
-12.7135
16.0795
0.497691
-33.229
439.813
-30.6671
12.7556
-12.8747
10.4784
28.6428
2313.84
-14.7971
-4.42882
35.6682
-0.176354
-34.1112
38.1143
-7.71774
22.5767
-6.32512
13.0396
111.165
3.12066
98.4997
-16.1806
-3.05258
-11.172
-5.22456
23.3011
123.58
318.867
3.62225
58.8171
-22.0109
124.879
109.46
-1.55587
-0.543413
151.643
9.58224
29.5297
11.7647
-11.0072
9.54939
13.8584
18.3773
-27.9723
207.303
277.555
18.6181
-0.727057
318.563
6.96015
-8.62996
-26.9687
8.73368
39.4678
-6.72554
-48.543
75.4366
288.13
87.8794
-1.94937
158.953
212.692
59.1268
16.5259
23.975
198.401
545.024
27.53
38.7354
276.03
31.9
27.984
83.7989
342.065
10.4466
63.5372
29.9051
53.5041
45.5834
189.65
56.4178
-13.68
46.822
101.138
37.9838
26.5819
18.4247
68.1403
36.3576
12.0255
43.7049
65.7411
-9.66123
22.7324
-23.2787
-55.7427
-10.0449
3.42204
-24.5058
17.867
-19.0928
134.183
0.8091
12.0043
28.0511
1.65841
415.023
-6.54156
30.2427
37.7272
-14.9096
-4.20786
-17.2124
0.0647385
35.3597
53.4136
-20.8496
21.8742
-17.5472
244.697
-26.299
-19.9976
3.2692
17.1518
-1.06644
-24.2907
15.9252
6.58285
816.449
198.282
41.5784
17.6778
43.3446
93.5232
496.72
1276.89
4.58983
68.9526
41.7461
45.4821
18.2253
120.094
37.8773
51.5968
100.662
51.275
102.434
20.0885
412.543
-11.4093
11.8756
195.194
265.276
2.59044
83.2722
188.242
64.5231
55.8754
33.3009
464.544
8.94416
83.1571
47.4545
35.2469
79.4228
45.1276
23.9235
25.8041
60.3145
13.3735
115.16
8.29573
68.9352
124.936
-12.9231
59.2894
92.1494
-22.8668
68.0994
237.785
27.4081
99.2467
26.8319
-9.9978
46.1463
81.6331
38.1674
12.2161
51.2953
124.086
19.9874
40.1677
29.8764
11.5206
-22.6147
109.174
29.3019
24.6811
-19.2841
125.406
7.70818
-2.01113
8.01652
-27.8738
76.4734
-14.8538
14.2744
-31.6663
27.9884
-18.7687
23.8267
319.332
0.596993
21.757
372.913
-28.7476
50.7122
-17.9699
22.6716
26.7109
29.0667
27.6353
-18.816
-34.6845
48.1535
49.7564
187.066
21.8008
280.722
25.4663
217.141
82.1298
192.448
-11.8644
15.5348
30.0259
26.11
42.6153
27.5769
123.147
-6.51162
1.07629
157.16
6.16544
134.853
41.8353
37.8508
62.04
36.9197
50.5701
271.678
36.1098
144.648
-9.68626
261.169
10.1207
8.99096
9.97166
50.7486
-32.15
19.8248
-8.89101
147.133
5.29611
412.152
25.3633
3.39597
81.7087
6.4313
124.448
22.4289
93.4876
-1.02015
75.6874
12.1991
208.279
17.1124
9.45321
40.7697
-14.2216
-3.73699
37.1355
-3.82665
307.164
-3.99571
38.4211
24.1279
40.6149
-10.9853
2.94248
28.049
69.9576
156.006
239.229
0.972522
-6.4871
28.1067
6.19052
18.1525
-3.83295
3.62234
-12.028
863.403
-44.9176
120.34
109.107
587.768
117.76
125.658
-18.9613
18.6169
-5.72339
31.727
9.96078
21.1195
133.772
7.81878
52.1396
-6.91961
90.0413
-1.46912
21.1124
-21.9846
102.481
-16.9615
-32.222
1.7365
-16.6228
-0.765986
30.5168
87.4544
42.4228
22.5497
10.8664
52.2524
-0.702923
-29.3901
-13.7459
141.724
16.0408
-18.0546
-36.5096
-10.5488
234.331
166.683
34.0094
-15.1184
2.59511
6.10011
33.05
-14.2283
-25.9187
42.9467
11.4563
37.3443
59.5148
30.5053
107.059
-11.0653
11.9843
596.092
69.5332
391.557
23.6358
-28.139
20.0786
19.3377
19.8829
20.5889
340.443
1.9865
0.770722
28.2938
-35.1333
-58.1714
-7.83867
68.3891
55.3786
-4.13595
2.97756
103.775
14.7424
5.29306
55.641
13.6607
35.6481
16.7396
18.2525
-24.897
38.4425
16.0688
-8.82709
153.593
4.77835
244.234
39.5512
3.18655
7.43503
389.49
17.5405
-7.78782
13.8688
13.8995
17.4679
54.3772
101.348
370.774
-12.6391
14.318
96.5331
10.9183
188.407
10.4942
34.5423
15.7524
16.8067
85.9914
30.839
135.657
39.6131
33.979
76.9196
68.8807
72.3049
160.629
-5.5622
9.77009
7.23447
101.497
52.8847
57.7902
-2.51999
35.7025
18.52
20.4909
76.7045
28.7014
-6.99152
-4.90938
-12.6076
430.796
242.077
14.6583
99.9022
11.0194
5.70836
22.8937
23.5758
221.637
4.25237
162.451
142.334
9.00746
-33.8708
65.8361
40.4635
66.1241
31.2324
9.56572
66.7857
35.6682
-24.0427
49.3587
35.3858
15.0805
69.2616
47.4466
6.79092
40.4037
-38.6693
-23.3911
468.589
148.449
6.4345
99.2169
9.64656
9.24445
-18.0196
214.121
38.6722
17.6308
30.3033
26.0801
21.135
-27.8738
11.4235
15.7324
0.138688
4.90412
3.94094
16.1395
13.0904
61.3081
-32.9928
-19.4725
-0.0258496
-2.51072
5.73463
10.1411
24.5456
92.3032
29.0667
1.39834
3.54646
-22.5641
-23.061
165.949
59.6294
59.5823
12.3479
52.2237
-34.0623
262.912
281.151
14.5043
-2.40818
-4.28972
17.8278
159.115
65.3312
91.7493
21.6449
-3.14227
47.0475
10.6828
50.5701
19.2432
189.626
-7.81219
-13.41
221.89
0.781078
1.4947
28.7123
-18.7114
2.02288
-2.16497
61.0542
-18.2613
512.82
42.7774
44.8347
51.6002
233.193
53.2338
-5.83786
8.35018
36.332
-12.1638
28.3687
18.2809
203.17
-15.3383
27.9286
39.4201
20.3671
34.6729
5.38728
21.8742
18.06
45.2366
36.6757
135.391
-17.5184
23.4613
512.629
41.2251
45.0012
49.0191
8.06459
16.2785
11.0825
-0.0848162
250.999
267.296
6.37911
53.5032
43.6527
71.0954
37.0609
-4.18061
-14.5708
23.6186
88.9938
12.2912
13.6515
117.296
-10.6522
381.931
63.1287
-1.33917
6.66178
51.0671
11.7455
39.2762
26.6276
59.4773
66.6827
38.8143
3.80813
0.399763
51.7855
10.1425
19.9688
-5.72339
54.2157
32.4496
45.4823
310.761
49.3024
80.3598
13.2046
2.27902
55.4349
-16.3689
124.97
-0.682021
355.978
115.829
307.209
40.4635
41.7612
25.6102
44.2969
24.4238
82.779
10.8664
-8.73735
-24.5843
26.3248
14.2896
50.521
58.691
3.12066
48.0204
36.6555
120.626
21.5865
581.656
148.124
-14.5949
21.427
-31.1381
274.092
416.361
21.9454
-3.90493
26.0999
23.9075
-31.6219
751.68
-7.85961
18.8793
8.65225
28.3038
37.3587
-11.9715
-20.6428
31.323
49.3227
16.1348
-5.64805
61.2075
42.0002
5.80496
99.7994
137.763
8.89461
37.2796
20.5394
-9.71273
94.626
372.367
51.6305
48.385
8.68229
230.122
46.0811
21.9078
0.542276
75.0035
11.1174
1.38586
338.672
8.82875
27.2216
45.9388
144.042
4.29137
21.6449
-12.5126
19.1102
-23.0504
11.2147
131.123
142.932
35.9522
15.6664
25.9454
47.602
8.99096
20.7635
-1.63044
420.875
16.192
47.8074
-2.20015
49.7262
310.345
-9.43025
3.53247
12.0983
41.9542
12.1991
69.5981
15.2384
3.83101
-32.3189
-40.4586
123.343
22.4103
57.9137
15.0573
153.426
115.258
-48.9606
31.2445
-15.6731
13.3775
-2.67972
5.56016
2.96449
-29.9251
-1.4743
10.9826
-14.6948
27.4226
-1.10192
40.5835
2211.49
-9.59099
95.4536
7.39508
12.9863
38.0718
6.33502
-1.36321
5.38336
210.218
380.101
-12.5418
249.026
135.019
41.6344
-6.99857
112.948
33.1405
8.68831
14.8977
-30.3479
-9.5079
3.99191
14.2265
28.6428
38.7287
61.1635
123.749
13.4386
1.69771
52.0958
336.091
-5.53428
55.5191
236.054
12.491
94.7516
-14.3065
-21.5171
21.3103
-37.4089
-18.343
16.7579
-5.34597
-40.5084
81.0628
278.553
23.253
1.33065
144.515
27.9739
7.04091
658.317
-24.1257
-16.6875
6.36211
-12.9798
25.5188
20.4921
-11.9715
52.4458
278.7
-21.7484
0.596993
141.697
99.2997
1.23741
1.9865
122.585
2.05683
-8.89639
22.0131
52.2722
67.3911
27.7686
-14.0698
1.30188
-6.46555
76.496
-10.0584
-19.1285
-0.770577
57.8459
24.0337
10.6634
19.9947
0.542276
5.66308
1.33995
-39.897
619.426
30.9462
-8.29404
120.483
54.268
-27.5051
165.287
5.81804
-45.5392
-5.65188
33.672
-18.2382
28.456
-28.4269
45.6515
5.33065
32.6095
60.7512
92.9197
80.0437
60.0301
214.043
12.8567
20.9125
272.15
93.015
183.353
362.923
194.998
22.2681
-16.9904
-35.7084
132.927
19.3311
2.37881
21.3275
-3.23727
9.1315
-14.67
16.5324
497.204
28.1971
44.1905
-53.1559
43.0087
31.4963
5.48463
48.9695
44.2116
82.9907
205.521
13.3139
46.9126
14.8162
27.733
324.846
14.7711
14.9137
81.1798
76.2092
212.818
-31.1731
10.3421
-3.05258
-22.4164
49.538
13.0098
52.7501
52.348
345.549
13.5964
34.9241
15.7568
-2.41748
31.7023
137.019
295.965
25.7816
56.7422
-3.51095
60.1492
38.2212
25.8736
86.3457
184.814
24.5557
93.5807
-33.7612
300.591
120.537
1.23741
20.7272
-8.59961
-3.56537
19.2146
14.0742
16.6649
-9.44563
27.7686
-19.692
-6.19438
209.052
149.585
5.23438
1.10349
-4.92108
423.21
27.53
-0.620002
2.41634
39.3963
61.356
-23.0229
12.229
79.6719
14.8114
20.3537
274.157
89.8752
29.1412
-14.3867
54.7174
373.135
-26.7985
9.34065
28.0498
15.495
32.2041
9.0544
60.644
63.4267
8.27734
49.3271
0.148811
20.8584
-13.9084
-22.0095
44.303
-4.66648
70.8884
-20.7576
-0.873626
-19.0928
-4.49829
4.55723
36.3672
9.31041
-32.0748
25.2168
-8.64562
-19.66
-18.483
5.86805
12.6587
45.7485
18.7518
-15.3383
-15.071
22.3064
3.81287
5.37462
66.5321
93.0887
840.775
-9.11128
91.0236
14.9305
358.564
0.458104
-10.0221
28.1067
-5.32878
-23.7945
14.4044
-50.6846
-20.5101
-15.1183
450.954
27.823
112.349
13.6676
-9.4894
-22.9213
-25.8152
12.3742
36.5199
314.016
17.3997
-56.9921
2.46624
37.1033
-2.46366
180.95
-42.6363
167.293
37.9762
-47.2852
-6.98874
71.5726
21.595
5.41674
19.8311
279.296
65.9921
20.3529
500.673
114.729
79.8965
-15.2984
317.945
127.532
-24.4866
-16.9678
264.111
272.33
-8.86559
446.741
4.25899
72.8497
-42.781
42.7693
0.57665
3.52314
39.4415
184.063
117.279
43.6012
-36.9771
29.3924
94.8953
20.5199
102.711
-13.256
54.5917
83.567
39.8872
41.5398
-2.61571
228.892
53.4718
18.1238
56.781
44.6735
-31.1436
306.498
107.68
24.0208
11.554
423.771
226.873
-24.6138
60.0048
85.9656
156.557
5.0828
382.619
-0.124733
12.4577
4.55929
-18.9566
41.4833
-3.92093
-23.9692
89.23
21.4147
58.5777
57.6793
102.374
111.686
4.32182
16.1224
15.807
-5.41222
-45.9427
99.9225
49.868
188.644
189.393
109.467
24.8368
83.4146
38.8797
82.2572
20.5394
33.3908
79.6335
284.286
38.512
42.7628
19.9267
25.8491
375.917
70.0416
432.659
1.54493
46.2707
53.7279
26.7792
48.5988
106.334
42.5694
717.226
32.8438
49.6869
36.6835
99.1444
23.1648
16.4728
311.952
16.9598
5.29102
141.688
19.1161
30.8924
51.4756
-15.4271
42.5115
28.7321
5.35907
6.26768
29.8291
59.5907
58.2449
1.58316
33.9768
32.9432
45.9333
106.496
191.012
17.9905
40.1645
122.574
-5.70531
33.5209
151.817
344.149
61.153
21.6346
129.788
16.7004
79.659
94.2945
-16.0081
644.496
13.1832
121.567
21.5545
57.8611
-40.036
6.69062
16.8046
32.4763
42.4517
-15.1219
-2.65771
-0.541098
-13.0585
73.4883
-16.5688
-29.5743
34.9189
-26.5428
490.359
-20.5195
-9.59099
12.9947
-16.9678
31.727
23.0792
-29.4803
-3.23727
22.25
49.0482
70.8803
2.45072
-5.84719
15.0787
120.345
76.0497
493.377
101.704
10.6517
5.25933
-35.7448
-25.9932
12.3525
-11.9251
22.5497
-9.05019
-13.2948
-13.4965
242.388
-17.0881
-9.28241
9.60444
88.9393
9.02826
41.3407
44.7266
20.6494
9.12885
-12.109
171.875
9.2456
34.5616
59.3093
45.7887
-11.4604
44.2944
25.1271
64.0364
3.20472
74.8058
74.5073
202.636
37.6604
50.2364
185.671
38.6373
127.629
54.2253
91.1022
35.5792
80.0487
-32.0558
20.2747
30.1903
-0.962883
17.9161
-22.6551
226.008
-11.7075
22.5075
43.5648
23.2242
51.1944
30.0787
17.1156
27.8751
30.6719
-29.3772
470.708
42.2074
415.916
61.356
46.3175
14.4509
74.0732
223.975
31.0613
46.6706
110.309
54.8912
-1.95401
66.6225
-10.6385
34.1027
37.6772
-15.5541
26.2072
25.4533
51.9328
-18.6807
37.2195
11.5422
43.5143
29.2967
188.179
237.36
-1.77886
37.2607
380.334
314.711
88.6716
0.504744
30.4959
97.2126
22.8113
89.621
489.708
86.2932
113.531
2.37176
286.05
333.221
20.4772
65.8361
32.3909
42.4768
-1.67868
96.7708
80.6458
19.0608
14.8162
35.2292
-3.9696
28.1989
14.2896
15.5875
25.6095
40.5241
255.921
10.3421
34.4287
239.953
22.8864
192.401
49.538
33.6245
487.131
45.6986
554.04
53.2381
9.68853
14.4491
517.105
47.0307
46.4883
502.388
57.378
24.5557
11.1218
-6.34926
301.697
66.9303
87.7411
30.1903
34.6444
17.167
16.7003
4.86793
104.485
-3.28682
-14.1308
1.85976
-40.8646
8.09261
17.1156
-23.8136
33.8996
21.3016
5.93923
63.3235
219.715
0.402919
95.9728
69.3881
18.7648
9.50958
296.858
40.0313
23.9691
10.2274
1.96725
18.4095
53.7804
237.265
-10.8689
1153.46
895.488
-27.4371
183.367
330.586
-10.4633
20.2354
-3.1468
24.3922
-1.72525
11.488
16.0766
97.9308
-26.563
29.1114
320.113
13.9276
34.4931
18.6807
-39.571
-6.64235
2.59878
-25.2822
26.4946
99.5714
63.8011
486.797
-42.3326
59.9813
-34.079
27.0954
59.0978
43.793
65.595
-51.7717
35.9297
45.234
34.9293
28.2424
15.8675
97.1316
-27.8258
99.361
-1.06644
7.5684
-1.72067
504.52
-13.9955
53.8106
29.3458
108.17
108.945
41.0646
188.038
13.4096
2.9063
-21.7724
83.2722
0.835846
39.2232
23.0792
171.045
86.9199
17.3775
24.124
7.81878
87.7469
72.8636
39.4415
633.839
64.2159
36.1115
169.947
228.498
66.1241
400.423
-33.5378
14.3118
41.2904
47.1718
74.7863
29.607
66.2253
294.007
97.5394
50.521
51.8464
70.5092
72.2628
23.1748
-8.3986
249.946
770.314
392.077
21.8614
296.915
39.2467
292.631
368.038
349.054
582.151
79.475
24.6811
7.70818
55.7666
133.579
114.555
32.0382
53.2138
46.4883
149.207
22.6816
98.5984
26.2089
334.922
-16.1262
731.483
162.312
53.7113
45.09
30.1678
49.1997
225.844
82.2572
40.8871
29.9708
138.775
17.1156
43.27
85.9711
6.23009
40.6485
19.9947
32.4014
67.5073
248.763
1.33995
-21.1563
17.8512
29.0722
36.6835
61.6631
25.9759
-8.82709
11.1645
27.2671
-3.14227
37.8508
69.5363
-38.0429
24.3332
101.138
24.8654
20.9597
138.365
13.7924
29.6935
11.9947
116.973
31.4798
23.0901
86.3559
-17.1575
20.8584
167.876
384.663
188.606
-5.94829
116.049
-2.74769
98.2114
24.1472
28.8357
-8.41563
43.3612
3.83101
43.8744
25.8911
5.54368
27.3274
35.0662
121.874
538.257
22.7866
26.6477
81.357
293.923
18.0947
-5.84286
-18.8644
-9.47152
51.1902
90.4599
23.2016
6.13306
37.2425
40.8953
6.19885
202.174
-7.41011
217.889
-33.229
141.836
6.81424
1.77921
-2.23694
282.846
-3.50436
1001.86
31.2324
-26.0415
-2.55475
28.1719
24.683
-2.25208
5.40073
15.0805
-11.9473
61.7654
32.4541
-13.7459
78.0054
24.7605
166.165
2.68637
74.854
20.891
-11.3703
-6.77522
-27.6331
94.8942
-4.85797
-3.42994
-51.1432
20.4579
464.98
164.781
8.91498
30.2222
-7.3172
-2.23742
-19.4587
-1.68126
5.4996
-13.1465
31.323
218.132
-6.89927
-1.89992
-45.6142
9.48276
-32.9625
584.233
39.1537
-0.0753021
-21.1869
8.52698
35.2666
188.593
50.212
66.6958
-11.5735
8.78937
11.7867
176.203
39.2284
138.193
16.3325
-19.2822
124.673
81.546
12.3207
42.9224
419.53
212.313
24.2829
96.6076
22.8583
15.1884
7.46658
282.923
354.701
116.537
-32.1751
10.9528
195.684
33.3538
56.8233
-11.2151
15.1413
13.3621
4.83224
29.3105
29.0667
-0.326088
29.8422
72.215
3.39597
210.704
8.25618
1.81415
-13.3341
-1.02015
100.05
12.1991
133.316
82.7048
0.0828822
-21.0745
-36.7104
-3.73699
355.727
106.743
18.4931
36.547
-41.4644
265.503
-9.11128
21.6831
329.774
499.119
16.2148
175.261
26.1075
23.498
136.802
-5.32878
-20.0464
12.5303
264.159
-22.3842
19.9188
156.304
212.799
9.08235
1.77873
-0.42042
162.611
305.895
38.6111
23.4015
25.4096
46.0816
9.9625
102.696
503.557
54.8828
6.66178
52.9411
19.2418
131.105
69.7312
32.354
36.9885
28.4691
30.1245
-16.7412
37.5724
12.5256
3.13204
155.176
15.2172
-27.919
-22.6605
7.72616
12.7262
35.3926
50.6917
-19.5243
-4.28923
-5.5622
213.382
549.399
49.1365
42.4152
15.7647
-15.6385
0.0952055
138.46
307.223
164.817
62.4346
28.6157
13.8313
90.466
27.8722
4.07065
1.53986
41.8061
20.3897
-16.7804
32.9461
-27.6068
81.7769
33.5956
-1.63029
122.922
45.5094
19.988
-24.1675
10.5637
24.4238
62.1643
-30.1614
-2.25208
77.4697
1.96199
5.54337
11.8394
6.86879
41.9155
34.7049
32.5547
-22.4164
-20.2171
8.74298
4.56043
-0.108647
13.3947
49.4468
109.174
90.7194
-29.6669
27.5676
37.3245
32.071
-18.8777
39.8756
-9.13315
58.836
50.2364
181.923
27.3929
33.926
67.3438
404.071
-5.65024
40.6933
276.228
51.1968
49.868
108.67
57.4594
50.7122
536.754
391.863
7.97021
426.811
22.2871
1.79876
428.21
-23.061
6.80822
207.634
34.8367
23.1899
33.483
-5.95134
83.752
23.7429
31.9
-2.00102
239.339
45.9622
-17.7795
-15.7762
53.8068
-29.9251
7.89603
-18.4429
13.5293
10.5985
-20.5195
-9.59099
-5.72339
23.0792
6.12694
-14.2797
-40.7186
-13.3573
94.0258
-17.2008
-6.91961
-0.224997
13.2046
281.515
134.146
6.11989
-6.99203
12.5258
4.94018
310.732
67.3288
18.9844
9.90211
-61.6488
416.104
-14.6724
-39.5317
108.318
8.12924
-4.45106
81.1798
109.942
25.4112
306.159
136.879
-5.22456
-17.4939
-1.06177
-20.7234
-29.264
-14.5146
60.7343
-37.1631
-31.4655
-2.94816
22.9705
85.7903
242.929
40.4715
18.5435
39.9291
-15.7909
22.7077
74.2184
95.4548
7.46822
31.323
17.607
38.6236
80.559
-32.4958
18.8531
62.6149
5.80496
19.2146
0.95572
-7.57157
39.013
-51.172
139.712
3.40744
40.8416
-11.4946
-0.580962
282.364
221.181
31.7322
65.1041
-6.15631
-53.0154
-14.0079
85.2941
-4.54591
9.18924
-29.4418
497.658
48.9216
134.371
728.982
-11.6789
3.15609
-14.3714
9.10721
25.0083
-3.93482
65.4364
52.1382
685
53.5597
-3.102
-9.22325
123.231
419.116
-19.659
-17.1927
112.301
-13.9921
-69.6926
-43.8537
47.6608
416.803
57.8804
-8.51641
-1.14935
-55.2673
2.13173
2.11991
5.70508
40.7697
-10.4735
-13.1073
280.764
544.234
2.87584
28.1137
483.832
-3.49171
18.0627
-29.8537
8.37126
27.7911
179.431
50.885
50.4704
23.498
43.1271
266.411
57.5079
117.904
9.28551
35.7118
33.6074
25.541
32.616
8.52557
42.3199
141.888
153.733
0.399763
26.5347
24.7737
359.132
141.327
25.9311
89.3092
-0.220664
207.889
918.883
0.504744
64.4311
19.2515
72.8497
253.321
49.3024
61.9303
633.839
121.027
6.11989
19.2449
18.148
18.0586
29.8902
40.8666
33.977
24.8946
81.8322
-11.049
27.4303
43.1645
24.683
11.068
20.2367
7.27479
323.511
16.7878
16.2391
44.2722
76.0109
8.46799
16.939
429.559
94.95
319.404
102.965
172.69
-4.90115
131.663
57.4129
137.571
0.318195
-2.41748
352.168
37.6932
-0.137063
8.91498
-1.63689
43.2826
-12.3786
299.487
20.7534
193.222
76.7141
23.6358
16.8386
48.1896
-1.1337
55.4902
7.47042
103.186
339.977
28.2938
57.1777
38.8797
61.6425
26.1616
140.213
128.359
87.5089
109.727
226.421
434.095
-1.32485
-5.45574
71.9014
-1.26617
9.7264
-7.17923
190.76
49.7036
40.1655
56.6708
9.77325
49.1212
27.2216
-25.2758
20.3537
11.1645
14.1487
-6.89041
24.7324
144.499
-26.7985
108.666
2.21905
-4.06406
26.9108
103.824
-7.87563
83.0602
0.0293086
-12.9697
-22.7797
2.11769
-34.5231
-5.14287
1.19952
29.2014
6.95517
-43.0435
101.599
9.10854
33.0448
19.5128
-30.2909
-53.1198
7.59147
-26.4576
475.889
221.039
397.892
293.067
9.88119
129.633
48.3915
7.27127
172.5
-14.5876
-10.1574
32.3568
-3.2439
33.1405
355.391
-26.3745
2.11784
25.4709
292.886
70.5878
-29.7897
91.8902
-10.9243
387.554
47.4846
39.4433
6.79334
-0.0788243
253.594
27.4835
-23.6768
25.3346
9.44276
24.7605
87.4538
21.427
121.706
153.95
76.7108
-1.15302
-16.3887
23.253
-18.4225
8.82692
56.0652
43.3154
31.7221
16.4112
313.489
0.237179
18.3773
42.3854
28.3038
20.4921
-23.2159
-4.28425
-19.8744
-15.7243
-7.52211
-36.2439
-19.844
-26.0542
172.888
-4.66648
22.2871
-46.927
-26.5793
-40.3067
10.401
5.28151
17.1156
-8.82112
5.78865
37.2454
92.1853
86.5241
10.8496
205.251
12.0545
41.6783
69.7434
-8.97488
59.0807
15.9537
635.047
90.4984
232.304
27.2671
1066.71
59.9404
71.1533
13.4634
10.9285
195.577
818.675
519.867
193.81
46.4723
51.2011
26.3857
1.58316
183.902
23.5729
124.168
78.0362
25.3186
48.3996
24.22
345.829
24.0107
36.7312
100.135
161.93
474.079
33.5175
30.839
30.9398
203.813
43.8744
15.0037
258.543
121.879
44.73
145.243
327.727
226.147
6.69062
9.30829
51.217
22.9469
36.8295
17.8391
159.166
214.653
24.3865
32.1525
103.642
101.26
28.5108
54.0861
53.6596
500.07
4.97627
5.7174
22.2681
7.37248
-13.2197
316.585
41.8199
47.5645
64.2291
67.2275
-1.55155
52.1396
183.433
24.449
58.501
32.9461
0.497691
9.87457
51.8812
25.5549
72.9937
-11.382
125.806
1206.13
32.3909
29.3583
44.2969
31.9201
20.9349
470.214
23.9848
139.314
948.056
355.37
11.1656
315.438
12.491
33.0278
70.3887
36.2933
124.66
-10.5488
43.176
10.617
28.0023
27.9851
15.7136
37.9592
25.1271
1.33065
22.7007
16.7295
33.2778
116.712
-1.695
45.7175
44.6142
36.7632
17.0594
24.2403
3.02108
38.8193
-21.7484
28.708
117.334
106.796
40.5928
48.9085
264.717
98.4072
5.14648
26.1616
1.53166
14.0412
1.30188
51.6305
59.6294
305.085
23.5923
165.619
537.607
278.907
18.1597
38.7354
344.869
29.8581
117.578
153.139
21.5994
85.2941
77.913
44.7965
22.2277
38.0246
9.29039
-5.01634
20.9842
27.5494
119.911
52.4126
24.8654
0.344986
20.2988
154.347
29.6935
66.3427
384.965
464.389
54.9492
706.552
123.837
191.398
59.1802
41.7088
70.2962
262.043
29.8422
19.7411
61.094
68.2755
12.0043
41.1695
130.969
73.9425
330.56
310.176
45.2353
99.4084
228.176
336.229
-5.61106
181.602
16.9313
47.7914
57.8611
93.0887
54.9651
135.905
38.4905
262.365
138.705
38.7673
9.20843
7.41145
11.349
-11.3702
25.541
100.082
25.3922
25.9489
41.1341
244.178
348.998
-4.49241
-2.83544
45.5125
21.6543
54.8152
75.3534
56.7169
35.1144
40.7959
9.87785
77.1948
49.706
27.9055
3.88757
58.1871
27.5699
41.2895
39.0936
431.333
49.1365
64.904
19.5128
1.56819
16.2207
43.1987
9.14967
12.9947
-1.97525
52.3417
73.679
11.9572
34.244
147.812
856.771
48.3915
32.4358
24.1379
52.56
49.1307
136.02
169.164
8.0005
78.1181
61.1622
114.223
80.222
314.706
64.8263
296.634
72.4619
28.3064
48.045
298.037
41.8624
39.1339
24.4508
-11.9473
50.521
388.527
16.2391
111.618
13.8045
49.6974
17.5621
455.47
32.2568
402.297
30.7974
54.2393
37.7576
41.1036
0.721044
48.0425
25.1271
26.5551
8.82692
37.3245
33.9451
228.499
31.4038
39.8756
-11.0072
245.682
-3.00823
46.4883
5.76089
55.5039
35.8001
56.0994
1.84602
87.545
26.9773
8.09326
109.838
121.788
101.312
-19.844
33.916
17.3405
282.066
8.89461
-1.94937
460.678
68.3891
55.6498
29.1417
12.7778
23.6748
16.4788
88.7822
683.784
3.16717
21.8688
48.7666
622.063
301.236
248.717
57.5545
47.8363
156.509
25.4391
54.1668
42.8424
36.1505
-5.70214
94.7335
4.35399
54.7174
-0.541098
36.007
360.118
56.6328
42.0016
25.9311
-11.8903
-13.0233
376.467
18.6169
14.8913
57.9639
118.657
49.2305
-8.65751
2.38492
-5.29968
-6.91961
179.685
86.2932
39.7603
115.405
19.2384
11.7486
44.3849
115.829
185.395
248.485
43.6353
10.5637
3.80907
17.1867
578.91
27.733
4.38111
97.5394
-2.57699
5.54337
18.1132
34.9019
17.9149
459.832
83.4306
-8.67478
1013.94
36.0049
364.381
132.95
7.37039
-1.15302
401.528
1.19088
4.51236
-37.1631
-41.7729
42.9467
-14.7806
400.913
35.1519
-37.3023
1016.48
97.0881
86.3457
-0.718082
13.3113
8.64327
-7.52431
-4.88183
9.34448
41.3419
19.5114
22.6716
-1.40012
2.82979
207.82
211.694
27.7686
47.7744
10.6722
16.4788
40.4589
80.3347
389.477
46.2707
23.0311
129.184
423.051
18.2065
21.9472
36.5684
17.9429
24.1818
535.722
47.3949
260.415
16.0227
128.042
182.154
115.631
153.644
56.1607
141.057
15.3375
10.9285
19.4146
49.4761
68.2475
60.5714
-5.59289
41.3783
-2.66402
216.717
495.709
20.2886
18.5978
156.548
106.47
91.0791
4.55723
176.922
14.9326
-0.215658
53.3278
10.095
-2.79343
20.8724
75.2085
0.0828822
108.236
-23.592
31.7806
200.343
303.663
462.647
214.583
87.8462
33.0526
62.1032
10.4387
43.0415
43.7207
13.5766
1.22226
48.7214
50.6234
204.567
8.06459
38.7673
41.0676
-22.5736
75.0672
138.555
31.1632
-49.8429
47.881
33.4452
52.3785
307.896
91.7102
53.9154
2.29578
40.4852
19.6533
4.85213
789.574
-0.378009
-26.8265
-4.31528
13.6534
-17.7011
4.83856
21.9477
116.252
21.0145
9.10854
138.979
144.714
31.1708
10.1425
134.627
14.3466
9.46554
237.786
1.75028
61.712
9.1315
24.6854
1.53986
-37.7063
32.2641
21.7017
-20.117
-5.11796
1.28137
206.052
190.792
586.445
37.7251
23.5969
699.558
522.238
-12.9231
-5.30206
12.9421
38.9774
141.726
312.89
-40.6345
325.262
55.034
2.84579
2.56961
58.4937
55.5946
56.1133
43.3798
74.8368
253.72
94.1812
61.161
53.2381
161.488
-17.41
80.4478
558.016
13.6387
11.4816
15.1716
8.23617
-4.11148
-46.713
19.8966
13.3113
8.64327
-11.2724
36.9452
-44.2372
13.7155
194.877
-21.2514
148.164
-25.4662
2.05683
-8.89639
218.347
14.5168
24.1612
-9.44563
7.15386
21.5375
-13.6906
20.274
1.18602
-0.387819
49.4268
24.1127
215.188
-2.45503
194.283
324.254
159.169
36.9472
93.1617
6.60684
48.5446
42.8424
-5.07896
13.0385
31.0153
596.559
56.5915
271.935
48.696
406.611
-1.37156
60.3151
68.5568
74.4215
-28.051
24.7626
90.7273
7.19039
124.917
354.294
108.475
74.8389
12.9863
47.4421
350.955
34.446
-12.6076
52.235
380.758
1.53986
24.9395
100.975
118.152
191.56
7.99396
46.259
184.851
-13.2133
52.111
29.8475
406.916
167.9
38.0131
70.5878
70.5338
9.19398
5.24419
99.9585
24.1414
26.3248
-11.9473
249.172
32.4541
27.4835
151.094
79.7591
28.797
12.2161
53.1694
25.1752
19.0169
12.9926
126.327
125.881
54.1911
17.0785
3.61107
205.692
339.443
13.2975
11.9843
158.932
-7.30346
191.032
6.76921
311.067
15.7329
38.0783
13.0926
454.761
28.8817
18.9234
24.8368
30.9408
432.434
37.2796
12.7761
-21.5661
-15.5647
87.2378
44.6369
400.362
123.438
7.16712
154.967
43.6458
69.3813
33.6062
38.8672
36.9472
-10.2598
36.5684
54.1668
716.437
18.6607
17.8968
36.2131
54.7174
54.5438
3.18655
22.4591
138.62
7.99877
95.9224
24.0469
38.2317
17.6477
42.7242
19.342
43.1328
371.214
25.946
84.8123
-0.674551
-0.918352
385.732
3.60523
355.199
49.8496
43.8634
18.6807
9.15467
51.4537
309.946
-0.919362
52.7315
116.438
13.2013
48.266
25.4533
31.318
18.8007
71.6143
74.7009
327.273
16.2207
-0.123786
-11.3456
22.3566
52.9786
19.4535
28.6218
121.575
37.8038
22.1546
69.1154
49.8127
97.9491
6.12643
524.146
51.7918
104.853
14.6297
3.61056
62.088
280.344
-3.55274
63.7792
0.320137
129.134
191.788
18.8286
28.0322
-5.02724
-4.37561
74.2573
126.611
-8.68429
-32.7615
49.4213
21.8614
38.2936
28.0023
76.7108
25.0839
-12.6406
287.923
12.0086
11.5626
252.456
254.716
43.3154
7.04091
69.8607
-11.0072
60.1492
38.2212
245.139
-7.35758
151.081
78.9036
592.082
65.0562
-34.8669
69.9374
-0.731813
20.5889
20.7272
10.1411
33.916
7.97021
47.8074
16.3909
22.4135
85.8646
546.276
-4.32032
145.334
8.68229
46.4638
1271.72
86.9082
3.41899
-2.45503
368.571
9.91261
26.11
123.2
155.013
1.33248
38.466
17.8278
38.5576
26.0558
82.1978
0.543241
44.8976
223.62
22.8583
41.4253
5.06061
82.9614
373.284
24.0469
55.0218
252.707
18.3613
20.644
24.5117
15.2362
115.274
80.2588
1.73116
799.353
57.7439
166.042
36.4164
31.7992
-5.83786
49.5796
38.206
57.1767
41.4753
15.0754
59.429
121.874
50.9995
29.7233
37.7791
21.0255
57.4077
-7.80214
-4.39406
52.2532
310.971
123.587
41.0973
64.3087
21.1195
21.3275
141.066
35.3684
4.07065
128.976
15.5692
42.8785
37.5675
37.8863
64.8053
36.1049
55.6293
23.6808
584.614
33.3703
500.238
302.833
42.4768
185.728
76.156
90.0161
9.69047
9.19398
42.7255
89.7337
31.947
-10.0733
46.7728
36.8538
92.998
347.751
11.9304
317.689
8.19181
-11.172
37.879
34.9799
84.2243
23.2098
81.0628
87.3979
-9.05214
38.812
110.413
60.182
68.8851
-5.38502
216.258
42.7402
25.5188
77.9837
29.957
12.5823
-1.1337
21.2117
181.759
31.2225
41.3419
145.074
9.84427
529.442
14.5168
41.0278
337.257
9.02793
98.4821
16.5259
51.7858
20.2269
14.222
62.5453
31.609
-0.580962
44.3576
34.2755
346.743
24.2359
65.1041
12.5769
145.288
113.534
89.4141
1.93406
28.5108
114.616
-22.078
1.18571
86.9792
-20.9206
-4.39406
-11.1492
314.622
12.9947
271.607
270.456
90.4599
795.317
-12.6076
33.4944
-12.7959
511.286
81.1615
26.0119
15.0787
94.1083
312.182
195.401
193.533
98.7328
59.2881
13.0236
1.10808
675.196
-16.6712
12.4378
197.097
31.4811
73.7216
-5.84367
125.65
27.4081
16.7878
10.6169
51.7685
0.686043
-30.8874
-16.171
67.5388
303.996
364.816
-4.8099
99.2169
-12.8422
9.24445
6.34324
0.477908
311.859
4.06633
-43.6469
20.4579
-3.53622
-13.2555
-4.20349
60.4904
-14.7554
202.578
154.413
50.2364
-9.23164
113.6
5.815
9.24773
-11.9715
-16.8946
12.5823
-51.7335
26.8339
18.0088
121.927
24.5456
24.8368
38.8797
26.0352
22.4135
66.515
-19.3128
77.8674
3.06009
-9.75815
651.002
24.0337
-11.8254
62.3865
61.8851
18.6137
203.785
102.54
34.7178
231.471
49.802
12.9374
61.5831
19.2839
24.2829
38.5115
28.7169
28.4805
63.9141
-23.0504
590.301
7.84125
-11.5603
21.2886
20.3232
25.1132
17.6477
140.176
6.22353
133.088
118.215
16.5757
13.3621
-15.7825
69.8198
138.006
79.6665
1.54798
-5.7651
49.7262
245.15
23.6127
49.5348
454.284
20.5548
46.636
66.4462
30.7098
-15.9119
193.286
191.401
76.9196
-16.0957
9.02452
7.41775
458.964
311.16
35.3597
44.0433
-18.9756
18.1261
-4.42875
104.164
258.681
199.051
22.227
4.04589
17.2774
18.0523
15.7647
215.212
1.22814
431.13
-22.7095
-0.123786
9.26914
217.259
-31.3483
122.137
44.6434
15.5692
15.3975
130.398
54.8522
291.762
19.9327
159.201
11.4882
66.7004
56.7538
23.7361
61.9051
-3.428
3.57178
326.72
14.2896
39.2766
14.3651
89.2498
105.996
42.2012
64.4138
125.635
24.7605
57.4687
16.7579
566.244
22.3629
13.8395
133.537
63.0351
175.052
84.1762
3.96004
138.544
331.254
90.4754
-31.6219
1253.93
47.5916
23.9995
-20.476
35.8001
260.373
-32.5862
-21.7484
1021.96
24.337
-10.007
97.5639
17.0494
94.1772
36.563
204.072
63.3758
8.41899
319.893
81.6156
39.0147
59.2821
21.7182
30.6862
518.866
-36.1882
24.9051
11.2853
20.4878
72.547
325.198
30.9462
340.282
520.809
9.10926
13.6617
4.35399
32.055
477.325
65.5626
37.9838
22.8338
51.2737
100.908
-14.2422
27.7316
126.164
93.7326
12.8276
31.0692
72.7625
20.4718
14.1189
-0.352161
16.1164
13.8784
20.5548
76.6211
66.317
-2.79343
52.7315
213.889
30.0679
35.1475
-8.59945
-18.7295
380.09
7.41775
119.693
29.0507
-41.4644
72.474
291.674
163.303
64.7867
3.68609
32.3172
78.059
12.2169
249.121
360.83
22.4845
-9.34671
5.4603
-39.4402
153.778
59.2742
-10.4875
27.2662
331.422
17.957
14.4514
-26.1769
287.132
46.5899
75.2604
412.705
68.6521
83.2311
181.479
130.539
54.4431
50.3791
487.133
11.1432
69.2083
187.911
66.3051
97.9623
59.7313
24.0287
34.3098
292.44
212.174
44.1905
111.068
-1.36983
35.0146
-0.682021
13.0236
67.1035
-41.367
17.1104
16.1006
36.8006
337.393
29.8087
27.733
36.2402
20.3933
10.5415
13.0396
6.21716
299.223
49.774
92.5153
-21.5171
13.814
-9.2979
22.8864
6.86891
255.149
406.546
21.3358
419.108
8.2605
99.6437
-39.8988
215.361
11.4563
-17.0037
-18.5035
-7.3172
25.8736
75.1013
126.718
-7.30346
299.728
57.369
27.5749
-25.4966
9.96732
47.9939
-1.89992
10.6077
-17.9699
116.375
26.7109
29.0667
-30.4608
65.3906
51.6305
50.2591
18.0526
252.611
49.8292
4.44925
185.282
97.1223
175.581
8.75033
58.6383
8.83622
-2.41565
60.9548
21.5759
366.519
42.9224
31.5981
49.8161
38.8143
93.7633
79.1105
57.8343
-1.46327
6.80791
12.0165
-19.0465
-6.26813
33.8284
-5.84286
20.4909
-1.97525
39.2232
38.0718
47.3564
615.406
577.723
50.361
71.7912
41.0045
46.9378
65.9973
61.0571
152.297
19.2449
286.139
12.7556
-0.137569
110.814
40.4635
127.968
66.8397
44.2969
215.579
80.905
18.5643
78.3328
191.788
9.14886
61.9321
560.267
48.0982
49.774
-10.2727
26.9325
56.6196
134.824
11.5206
1.74819
10.0914
0.477908
-8.03968
33.5764
536.195
82.3218
123.233
103.311
15.1716
383.82
-22.3501
40.5114
45.1704
61.7216
-6.34926
9.34229
46.3155
90.6955
42.3717
121.788
50.7122
146.948
15.9482
76.635
33.6579
37.1389
199.953
23.5195
132.371
51.7033
47.5528
16.5375
115.611
156.802
65.6332
37.3544
355.584
31.325
18.1991
47.8363
752.462
27.9299
20.3537
21.158
11.1645
186.563
-1.26821
406.868
-11.806
505.968
43.0423
30.4876
45.7279
25.1439
228.785
24.6065
4.83224
26.7162
23.6883
512.576
136.481
119.797
1198.53
79.8347
90.7643
85.0929
320.405
14.7769
47.7056
96.3021
25.3176
45.2353
60.216
33.2735
15.7634
11.2555
633.089
26.1584
374.631
41.2942
49.6655
48.1111
38.6748
300.11
81.6533
48.6637
53.091
15.4506
-13.7703
77.8092
29.8556
19.7498
121.81
-11.2208
513.788
321.034
23.7747
16.7047
24.278
16.083
46.3106
32.2589
22.227
232.795
8.26841
14.6867
-4.39406
-1.77886
11.0237
69.2167
91.7281
127.304
171.13
21.1195
15.7053
8.00712
-25.9144
32.4358
35.3823
30.39
40.4424
6.12643
70.6218
16.7717
-18.8782
22.7326
158.53
94.2351
44.3509
15.1879
63.0376
230.571
20.9349
86.0307
20.2367
23.1218
13.0396
45.5725
38.5296
6.30824
360.792
26.9325
0.0724313
24.7605
85.5797
225.7
406.564
39.6316
41.1036
6.34324
28.5889
44.2944
396.192
22.807
351.781
17.0785
56.0849
74.5073
51.12
13.3556
53.9846
103.212
3.94094
136.684
19.8877
-24.3909
44.4415
0.740369
113.041
12.3867
6.85961
37.5938
-14.8098
92.785
38.8797
455.196
26.1616
25.8945
-2.8254
17.8973
198.31
64.9043
61.4564
74.1921
28.8121
46.5225
16.2856
59.3501
121.326
46.3175
5.08061
27.2216
27.1981
122.891
48.4646
-8.82709
442.2
70.3707
19.3465
43.2994
170.51
50.5385
89.6392
257.421
33.4416
28.8921
181.405
32.4605
3.77744
33.882
37.1904
260.739
47.9358
137.286
19.9402
14.0742
91.5032
-13.2614
75.9631
106.47
-4.49829
36.4164
51.3597
16.8067
7.28061
40.0801
27.1916
9.62799
-18.6578
234.269
5.27639
14.914
151.617
56.2867
48.4781
59.0358
48.1111
169.859
32.9275
52.4118
49.3429
4.20624
54.2185
39.3511
41.5229
38.0496
25.6488
24.201
29.9002
110.674
187.281
27.415
-16.1097
38.5106
-4.03611
382.214
96.1265
57.977
61.4238
1.44159
24.7846
25.9751
45.2753
274.024
28.8831
33.4273
38.7095
18.8359
26.0163
46.7279
61.743
234.126
124.279
99.8302
270.578
103.584
110.331
-16.5441
43.6802
410.195
142.834
180.997
-8.87264
-12.6142
16.2739
-15.6745
1.77921
-15.1301
33.977
46.0857
73.6204
57.4693
146.373
50.6607
386.378
37.305
190.777
530.994
42.882
84.4209
52.395
-1.56451
37.713
46.9629
112.193
7.53096
1.63258
55.3574
318.052
-10.9347
-3.87287
15.8209
-2.53487
6.43335
-9.58632
1.41494
198.905
3.57533
-18.347
15.4742
55.8052
25.479
31.662
28.6847
4.82385
13.3374
76.0925
81.3993
47.2526
69.1438
20.2747
99.5307
207.058
-10.944
8.54573
-3.91444
22.0257
-7.47758
0.735357
-29.1233
13.7131
33.8269
30.5814
7.74525
2.42328
34.4201
-40.6216
-1.518
197.319
0.0408807
-30.112
20.1265
-19.2748
23.8213
-4.66103
201.601
86.883
14.5987
203.256
580.629
66.8988
17.9995
-10.8689
47.005
174.684
180.907
23.7236
48.1995
22.7375
61.9394
16.6459
80.4611
183.526
24.8737
42.8647
45.3001
-2.20827
-6.91961
7.27127
744.09
103.479
62.9312
28.6087
36.1115
40.6368
34.9252
74.5998
33.977
40.4635
49.2575
214.891
436.853
108.015
84.6531
24.1865
85.829
26.8699
1.6526
69.4284
10.5415
26.1581
4.34309
59.2648
169.714
55.3196
10.0659
50.6722
48.0984
50.4911
65.8685
33.6073
83.18
24.8408
53.6647
36.3715
34.0514
151.256
56.0652
112.656
26.0999
78.2554
33.9704
60.1492
23.9995
684.173
314.125
110.763
102.951
91.1022
50.5717
96.9153
51.1968
25.6003
54.4603
98.2222
48.9085
373.413
60.9258
16.3909
41.0278
43.0282
91.4868
17.7893
14.4203
64.749
299.51
49.4268
29.6559
23.7819
21.8688
31.4644
42.2074
36.4173
28.5139
614.741
451.674
5.76145
4.50408
497.303
44.5838
-21.6317
494.847
123.357
44.41
14.2513
-42.7281
51.5071
51.4756
438.097
-16.2455
5.35907
30.6305
54.1612
151.643
41.7871
-2.78179
26.8831
5.76928
108.715
37.5447
-15.3447
17.9905
-2.93903
13.8784
-4.76828
21.3394
-8.41563
-12.8608
-18.4948
5.70508
-42.3326
-7.48512
524.66
16.6842
-9.30559
46.6041
59.0358
-35.8422
90.2142
19.8091
29.923
43.7207
227.22
1.22226
-6.52374
-12.1093
35.6029
78.7344
26.5303
-35.0389
-0.161903
13.0336
10.7033
-33.6732
15.3923
44.7158
21.0255
4.52028
-34.0391
-28.7569
-18.8644
-30.0862
54.2157
6.21264
-14.4878
7.25743
133.381
10.9102
-8.79368
3.52314
77.2417
29.198
-6.99857
244.133
134.838
-22.8517
582.697
4.85621
-48.5303
79.9042
324.274
243.949
14.8162
16.4886
2.50705
-20.8362
24.4508
-30.688
-0.0788243
30.58
6.86879
192.323
165.966
135.619
38.453
15.6881
-44.9052
266.515
-6.24955
58.9083
28.0023
465.045
11.1185
64.4393
-55.7441
25.6935
29.8283
-3.53622
29.5297
15.5128
-40.9923
710.45
45.7175
151.436
-54.2092
-15.7106
-1.68126
20.4921
-51.3268
3.72009
494.217
-25.4966
21.2117
-28.8428
-9.39618
-39.992
-20.5023
-31.0884
5.80496
116.666
-21.5661
-15.5647
40.3861
74.2746
42.7157
14.222
23.1899
425.163
-2.20321
415.462
23.7429
26.7792
163.085
236.005
1.38586
-11.7785
-21.1563
25.324
-2.67184
42.9224
357.686
296.646
-5.70214
87.2373
-46.2458
60.166
-21.1763
29.9554
-48.2232
150.27
-39.6713
-12.4446
1.58251
34.4835
-16.0855
370.686
0.601334
46.881
33.882
-13.4094
-9.1267
-12.0344
-27.6317
23.6883
29.0667
-7.82235
151.656
14.1189
495.877
19.5498
489.891
20.5548
-5.83786
771.095
23.2135
-23.4082
7.75393
18.9865
-22.9485
-25.466
22.4103
7.31389
-22.4241
-26.4845
19.6804
29.7501
407.866
-3.48908
387.391
9.77009
-7.75806
-16.5688
7.90706
4.93385
10.1425
-4.054
381.664
-14.8973
-13.3391
-31.9603
12.9863
23.0792
-8.86559
103.786
125.136
25.0611
29.3705
19.3435
24.0025
2.5861
8.51945
31.327
75.1126
3.30879
1.44127
30.3294
-3.49312
126.405
-3.17397
42.4103
234.429
68.6598
69.4014
76.4587
38.1143
33.5117
63.6394
44.3501
53.6426
126.611
249.937
56.9175
13.1909
472.662
66.839
53.2862
57.9874
133.335
127.311
709.118
19.2186
68.6573
116.956
22.807
319.922
320.309
26.4488
76.6996
89.4998
99.8458
60.2073
52.6529
279.976
44.6142
48.0076
335.651
136.684
27.3839
18.7126
329.3
772.856
332.307
57.3642
408.521
27.4743
37.5938
30.7558
17.0494
26.7109
83.4146
185.331
65.517
33.3908
10.2931
35.0351
375.844
34.4343
67.2162
10.9153
3.16717
27.491
69.8827
45.0185
66.9782
6.96215
23.8213
60.9548
8.45743
70.4167
50.4187
17.4098
14.9126
246.533
64.3241
18.1791
61.8145
56.567
37.1654
213.352
437.408
33.3538
69.9418
33.7625
47.0005
14.7016
86.4507
47.9358
86.6864
59.0518
104.805
74.089
217.04
658.921
58.9052
56.9819
91.7693
51.4537
46.068
33.1921
65.6523
22.8886
185.943
48.0374
32.6313
72.7827
-2.51999
-4.58996
23.2052
34.569
57.0268
273.267
22.0565
123.464
-13.5446
19.4389
186.792
294.831
31.4987
-3.0361
512.643
593.547
15.1425
-26.6763
14.5597
-10.9894
88.9233
13.6926
17.6661
19.9215
46.4464
13.4288
-21.3564
-6.49829
-38.0982
197.538
-21.9298
-9.67438
15.7081
44.1285
35.8414
40.2136
-22.8309
22.7984
58.3277
200.636
140.304
13.1532
12.877
-8.36087
43.9319
25.174
-2.09005
38.8963
-0.172801
1.25523
38.2616
51.7487
-8.57036
32.3408
22.072
-10.0702
235.374
78.5136
38.055
407.748
286.951
256.003
79.5252
105.158
583.744
161.571
-7.69293
37.1413
18.9459
47.7628
-20.3143
32.9086
131.018
25.4827
194.44
4.20944
-12.3831
40.2171
77.4313
71.2002
-20.2499
24.4565
69.9368
32.1081
11.0085
55.0348
158.029
39.7115
24.6799
25.8422
38.4592
24.7658
26.6324
46.8993
-5.59806
240.02
70.0164
29.5913
64.5753
37.5745
122.184
11.4402
55.6604
187.377
43.0423
7.99877
33.4173
-14.3186
-15.2841
40.1057
69.9418
-16.8373
471.974
-14.7489
-17.6565
-28.7855
8.45198
-30.3111
14.8496
44.104
167.916
6.38212
-24.4228
21.4686
-1.14935
364.524
50.8574
26.4828
11.3273
-21.0745
-31.9376
267.809
25.3026
104.713
-4.36272
-25.0435
366.511
-11.3064
13.7356
409.005
-45.6294
64.7274
-13.1228
-13.0948
-7.20285
-23.7945
57.5079
1.71216
106.038
-0.541098
58.156
9.77009
515.106
15.4033
1.18571
-1.10192
-7.80214
-9.27513
-32.0798
1.77288
18.6085
-5.11745
28.8238
114.829
29.7462
-29.6625
-11.5786
-18.164
-7.72126
227.849
37.979
206.652
-2.46676
25.5549
-61.939
-21.6893
113.625
8.96508
28.4213
-26.9786
50.8561
716.891
5.0053
45.7383
26.7959
203.115
47.8766
-3.51402
27.0951
923.573
5.93176
11.4761
24.1119
22.5235
-15.8571
-2.41346
39.6651
63.5935
10.1987
18.0799
27.895
-2.33319
13.3723
16.6938
19.9959
-14.5989
27.0172
10.5193
12.0444
84.8147
147.634
149.225
218.508
36.1809
-36.4056
6.75204
-16.6566
38.3903
26.6378
-7.69293
121.474
15.1977
73.9998
-14.6922
14.1679
1.70776
4.86793
27.6479
16.8853
13.5798
-1.13871
210.757
165.512
88.0668
35.7009
17.4629
439.081
33.8996
121.578
21.3016
-46.2438
-24.0068
26.554
22.094
34.7111
72.6004
100.665
5.08061
30.9697
14.1947
14.8114
22.2277
26.7802
185.453
55.3781
82.8284
54.3182
46.7904
60.4726
71.5595
127.121
36.2812
44.686
45.7279
405.579
42.7242
156.149
174.437
32.1027
94.7874
-1.39474
36.8068
145.259
29.8422
80.2327
38.6052
165.727
85.0929
18.6807
-18.9563
85.0577
195.161
43.3494
168.749
50.1401
12.0153
354.21
25.8911
44.8991
65.4099
48.7905
151.552
9.13541
57.4815
14.3119
176.421
25.4313
58.034
77.4539
43.5616
98.6737
107.794
50.4704
10.3795
61.8398
432.747
477.947
50.338
36.0181
853.886
366.215
42.4576
26.3321
820.62
44.8764
89.823
66.1828
30.4898
26.9351
42.489
19.3435
7.13588
55.06
105.971
897.146
47.0016
23.9235
1.44127
28.4553
108.951
4.59031
157.996
-14.1931
29.2918
28.282
22.0835
41.5398
398.434
144.559
27.2349
87.4642
28.8717
77.3957
20.3107
44.1285
-5.38809
25.2211
22.7205
73.1998
13.1532
262.128
32.8686
511.081
460.896
30.8134
34.5443
-30.201
63.2591
44.2944
36.3715
32.1773
27.9542
16.7295
61.3888
88.6014
15.2297
7.67533
1080.2
38.992
-16.7279
45.1704
129.188
124.835
20.5867
156.885
190.021
36.2043
19.8829
24.337
71.9852
56.4047
55.3036
92.5646
2.7358
2.4687
65.9572
33.8269
144.899
67.7154
8.04548
7.66272
49.4126
-21.8809
26.593
15.3096
108.301
23.4667
30.4339
-7.09335
7.89171
78.7584
46.0539
9.18924
3.48706
103.617
-35.6872
109.726
173.02
285.228
-1.67823
-24.9244
-24.4241
4.42204
-19.0322
-1.12372
449.396
-10.2781
29.1968
13.7646
46.1582
7.64334
18.283
37.7438
-9.35165
41.8404
-8.5762
39.4188
-21.9039
226.949
325.91
21.4918
-16.1452
9.28722
76.6244
63.7359
188.601
19.9235
10.3902
-12.1703
-8.77911
117.051
98.2061
104.075
182.474
119.943
11.9465
14.3145
-3.61675
4.62312
39.0355
618.477
25.1705
20.6869
307.5
41.6254
126.899
55.0232
4.98292
306.821
423.788
239.716
-16.2354
161.461
57.2542
21.428
79.5466
499.306
14.5602
61.62
466.216
32.5573
44.3631
43.7064
72.2377
89.4231
60.1201
95.138
597.394
489.476
5.87721
15.8347
4.32229
60.7696
765.8
46.4464
170.85
51.7322
71.4709
47.8496
29.3682
111.331
8.05529
24.0588
66.3079
5.85631
167.65
-7.83834
45.2871
75.1943
44.1518
-12.4324
15.6881
-22.4164
384.581
44.3502
-17.9284
22.3801
408.421
-23.885
150.69
0.318195
-28.6544
24.2061
33.9451
-18.8777
-15.4479
8.01652
-25.9997
9.54939
-4.88229
99.4642
447.184
140.748
504.001
-0.727057
14.9645
213.107
-6.7559
43.7005
-10.1021
99.2997
-19.3773
58.2085
-14.2218
154.147
83.4146
106.346
72.8869
14.9172
5.2798
75.8854
-9.94252
32.8898
57.7554
34.9192
18.3528
76.0661
242.456
235.882
55.8928
6.9153
267.371
78.5838
29.4969
14.4509
19.7253
32.9354
46.6706
85.946
161.713
24.2829
-12.5126
-19.3022
552.82
32.3616
2.21905
232.068
11.9183
1.58251
30.7354
34.5143
577.814
-39.3261
5.77101
20.3238
-2.66402
12.2001
-13.2614
2.87451
-5.97436
-2.62423
10.1794
13.8784
16.6509
94.5572
-18.0159
22.5717
1.41434
-8.59945
-20.9605
-20.6932
1.69169
13.1832
112.196
40.2951
72.474
74.282
63.9773
1.06842
3.68609
6.23937
-47.5035
12.2169
5.49279
-40.2203
31.8548
-39.3318
-1.58065
35.0191
-7.58108
-20.5101
414.043
-15.6885
2.63097
10.9564
24.2675
-10.6953
145.757
31.4266
348.998
8.62605
74.0013
8.54305
-14.4594
-27.007
11.8366
110.192
68.0013
-42.6363
-18.2395
33.654
6.01292
-4.241
194.469
36.5875
-35.4678
208.147
1.96514
111.851
-6.23829
142.958
10.4608
140.014
3.80813
36.007
255.171
-3.33733
236.904
679.64
-14.8973
-24.5835
14.8913
5.49003
23.0792
71.7193
64.4311
12.8796
-14.67
-19.0749
176.739
130.96
35.6934
25.4499
122.312
-23.8586
-13.8005
24.268
2583.97
-18.8782
80.8286
-8.26225
337.864
10.6177
-44.7822
8.68965
26.5571
-41.4058
-11.6224
-19.9817
-13.3399
41.3174
-1.95289
281.705
21.7835
61.0184
-55.5359
-38.3837
206.22
-22.0912
1.24671
14.8839
122.091
-27.3899
-14.5146
23.6797
-1.10983
-33.415
7.33947
-7.63333
26.7572
-20.3775
11.9843
9.00698
-39.2167
-4.46621
22.3662
-36.3343
6.96015
17.4636
-11.9762
-15.0184
3.86056
-20.432
30.459
16.6649
194.828
27.7686
-0.951338
25.3936
203.933
49.9117
5.23438
-13.889
37.2311
-22.8179
6.87626
6.16447
-5.58132
-5.74916
33.245
-41.771
15.9537
-13.9162
3.56704
18.4796
-12.5752
269.786
182.815
35.9768
131.38
-8.05785
28.0813
116.131
4.25064
8.58669
5.0811
-7.43627
185.932
46.5899
266.415
36.0181
21.8004
14.3466
-6.77989
-4.80895
-10.4086
25.1677
42.7569
115.76
12.8942
-24.789
6.22503
1.51368
128.149
47.8748
46.3196
541.755
65.153
38.9226
219.61
298.232
4.59031
84.9071
465.949
41.4005
112.039
-0.741644
54.6043
8.75343
45.7383
92.5448
220.124
531.893
24.6724
52.5851
-27.4249
36.579
167.487
-37.4089
663.817
151.172
28.9233
-9.47898
19.0169
22.3629
206.868
-1.39616
-25.9187
629.143
-11.4012
423.751
7.3592
200.07
62.3644
26.4741
-39.1763
199.391
-13.4818
60.1088
3.03005
-12.9257
41.1069
-34.4602
5.59415
242.352
-23.1254
31.9716
32.6298
24.5456
21.5704
-9.84605
305.271
-17.4388
32.8898
-4.43618
8.59975
-6.79514
205.897
130.855
68.7595
8.03854
35.6481
48.5988
46.3634
406.138
-15.5341
27.2216
4.7093
19.8169
14.8114
35.3462
-15.0725
17.8968
-10.6385
405.168
39.5512
-4.30972
103.012
58.5986
19.0856
-11.5603
36.2812
80.2933
6.37254
55.129
-34.1126
-11.5353
11.488
16.0766
-20.1354
-13.793
-17.7849
-22.8149
6.62264
-39.7076
87.3309
13.9276
54.288
-3.96379
-6.64235
85.0577
68.4211
67.724
-15.4523
6.39308
-56.5678
-11.3229
20.4324
30.0498
7.24869
17.8063
7.26135
209.281
-25.1685
-3.81017
30.6022
85.5552
104.046
41.1
24.3585
104.971
-7.20285
-31.2908
166.204
1.71216
-37.5661
-37.3767
-16.9924
12.5774
-3.68813
4.1479
1.61227
24.6606
122.225
21.3869
-30.2909
-58.742
356.168
-20.7385
-28.2122
31.727
11.7491
-31.1463
-3.42561
-4.08233
-29.4084
-5.84719
-33.647
36.0122
21.1124
-27.6068
224.295
-62.5262
-3.84299
80.222
-9.5079
84.5768
141.663
16.2399
-1.67868
6.81558
39.4163
490.829
-0.378009
8.66741
-7.57509
247.972
-13.7459
655.218
23.5371
-16.1806
-15.8949
25.0584
-29.9126
33.1058
3.63949
7.7725
1.74819
-6.30538
-50.2816
17.6468
79.8597
113.244
44.5608
171.714
299.653
-6.92258
-17.6649
45.1965
23.6186
251.939
-33.5232
-24.5595
9.03029
55.2591
-14.6922
62.8936
1.41098
9.38902
49.5874
-50.9422
-15.9439
46.2795
437.688
115.851
6.80822
100.812
117.296
11.9455
10.9942
306.766
9.91261
37.3544
48.2375
-28.6451
-47.3932
471.375
-6.41998
14.8114
5.36113
-6.95302
361.615
55.3781
26.8428
41.5989
26.4328
-39.917
56.1923
174.227
-12.616
0.344986
112.128
-19.9408
14.701
15.7429
48.3464
551.577
-13.0892
-13.4094
35.8509
-6.41215
-20.1354
829.537
23.4445
5.29611
-28.2539
81.5853
-2.62423
85.1421
-21.7289
26.177
133.913
10.095
30.9398
13.3761
7.74211
114.401
57.6363
3.66961
-11.4268
0.0647385
1.09043
12.5774
-41.1695
-20.215
14.7307
-12.8207
4.15893
21.8004
-8.59818
1.56819
-13.7644
-22.3936
-11.4651
-41.3532
507.771
39.2232
0.504744
-29.2722
-20.1039
14.7537
-37.1588
1.53986
77.5487
60.9933
110.038
255.023
310.656
31.4263
99.6698
-14.7375
10.2125
4.32229
3.05487
5.79325
78.9671
110.631
92.1494
20.2367
39.9884
104.726
10.5415
24.284
212.364
299.223
390.974
64.7665
51.2858
551.947
-1.17852
3.82056
77.2344
124.935
50.4911
114.192
40.5463
45.7418
180.229
35.0638
1789.58
50.8117
-2.94816
221.621
57.6793
572.764
-13.8764
107.395
-8.29461
44.2334
174.498
2.78305
144.704
279.039
136.467
112.649
368.228
31.9716
381.206
99.5083
-7.02232
-0.918346
-13.5942
-54.4232
574.996
381.737
72.2452
-4.08882
-13.5063
329.065
568.543
7.24609
-2.20321
-4.32909
-6.95399
16.7396
8.88213
-32.3932
-23.0304
10.355
5.64634
20.754
173.17
41.9054
25.8431
169.523
26.3301
-26.5681
507.304
153.869
-6.99376
88.4261
-13.4344
108.404
41.9798
80.2055
283.585
5.65151
30.1339
281.354
445.238
369.67
278.318
16.5405
-26.3798
19.7411
-22.841
315.603
37.4214
-7.71192
47.7056
354.923
54.6056
20.8606
93.7862
15.0037
31.5133
391.601
46.6693
110.635
614.446
31.1785
24.6219
304.667
58.7132
357.295
123.559
21.6239
34.0266
284.27
33.5713
9.28551
16.9712
22.363
33.1921
20.6747
24.7626
99.7363
74.2743
107.594
28.2062
8.21263
30.7983
-8.53448
45.7824
531.888
14.5602
-3.97235
250.699
184.357
18.1261
15.5954
80.2245
15.7046
36.6304
18.2086
33.8832
181.345
24.7072
99.5805
98.2936
36.7881
0.171047
40.8242
49.036
201.658
65.8487
75.9606
40.6126
8.25694
2.43309
1.57001
90.6707
169.691
24.597
35.9168
35.7185
58.1307
-0.241486
207.157
-13.6579
204.148
491.834
8.30742
-0.215989
351.865
553.103
52.301
13.8987
6.77114
52.9555
-4.44799
-10.1283
-2.07119
49.5402
-22.2788
21.5237
114.719
-28.3077
41.4347
-9.06995
254.048
32.9789
87.618
30.0037
-1.41276
160.031
0.861731
86.8017
63.7039
68.0627
9.61932
26.7861
11.4109
31.6232
62.531
8.10416
11.6005
20.9318
38.9606
79.6887
103.884
90.404
159.699
11.6398
45.0252
24.387
150.065
272.496
121.483
64.8511
5.99765
120.816
136.372
46.2596
18.4775
49.3712
124.439
34.5143
3.36876
-9.66123
423.783
-25.1528
112.923
113.777
425.473
-7.0965
-5.88399
39.6531
54.7587
-10.0163
-22.3936
39.1347
228.512
3.64695
62.4346
54.8527
-1.16125
19.2515
31.6203
4.07065
18.4065
32.4358
621.965
28.1971
22.8937
96.6644
347.2
-33.229
79.9921
116.097
-11.382
22.7326
91.2025
-37.2859
48.045
146.238
5.94234
1630.26
104.57
-6.86328
-13.3399
161.258
46.7728
4.34309
44.3501
-8.3986
15.6881
-31.7867
42.4762
428.099
29.8764
19.0169
659.545
225.609
42.4203
12.0086
-22.1706
31.7023
-3.8852
-13.5738
109.216
-22.2516
-24.1838
-3.00823
80.2215
524.877
4.90412
22.6816
62.9912
22.4607
25.7008
17.607
87.3493
3.72228
106.185
50.7122
28.8817
13.3012
29.0667
59.4944
42.9018
29.9098
132.716
197.7
3.17595
47.8824
18.0526
8.98251
73.7897
74.7125
10.9153
366.736
310.475
17.4089
121.855
301.598
25.7487
-17.4007
57.5545
17.8512
70.3016
400.252
78.5297
99.0644
-9.45027
27.2671
-10.6385
-28.6726
26.2072
-3.24562
58.441
307.031
195.577
175.871
15.7429
4.52921
181.405
6.22353
43.1328
-1.72525
5.3313
3.99176
21.6988
-22.0095
4.94765
74.0443
121.488
-35.7502
119.067
312.185
236.192
21.0145
79.0085
130.496
49.4979
35.3014
-19.3866
27.8903
27.9872
367.216
54.2157
34.3236
62.3489
11.9572
-21.9779
39.1166
5.94472
8.07291
22.575
17.2715
392.767
-20.1105
29.3924
130.503
41.0919
17.1104
17.9747
13.6502
-5.42681
37.5423
41.5496
12.9421
42.7255
291.113
-0.221471
19.9118
65.5135
-55.627
471.637
64.887
134.107
6.30824
-21.5171
8.19181
155.62
410.818
57.4687
787.384
166.666
-37.0034
33.05
-21.7246
-24.0447
8.82692
123.9
-3.51095
18.9197
67.103
-1.73538
21.7707
20.8075
29.8625
-26.964
25.1032
-1.27707
36.7495
-13.1443
-32.4958
148.822
-7.3135
75.4366
27.1926
-9.84605
211.568
-3.82343
-19.0831
-34.6845
-24.935
265.274
18.4
-4.51871
56.9231
39.1052
112.115
-0.580962
19.2829
18.7815
46.7247
38.8672
-8.03038
-38.0229
-10.2598
30.9462
22.3077
22.4089
62.8744
66.1982
28.4805
30.1809
65.0307
80.5552
371.004
-8.86782
2.21905
3.4322
141.229
621.898
13.8995
33.3538
-10.6431
3.77744
318.74
22.7324
-6.41215
22.9681
491.961
52.1478
37.3384
-26.5891
2.99797
191.964
15.7524
-5.68211
190.939
-12.2645
77.5614
-21.5341
112.702
39.6012
159.379
7.03654
-2.97725
95.5885
97.1056
1.79555
-5.80457
-7.43153
38.4211
1.63915
49.9852
-13.7991
-12.8594
46.046
19.3578
106.692
-17.6502
18.1996
-52.4139
112.844
1.61227
-18.4429
52.8847
15.7647
-54.6538
57.4501
60.0653
26.1131
24.2307
174.879
43.6083
549.814
4.25899
18.5018
0.32252
52.1396
-20.0381
271.826
11.6493
47.9387
-6.99857
60.4743
3.06611
57.7332
-48.8633
-1.63029
31.0931
-1.34228
-0.626721
65.7877
34.9266
-5.30206
-2.25208
32.4921
135.021
284.155
-33.812
-14.3976
-4.45347
-0.825774
-36.7953
83.4306
0.695547
-61.7718
-35.2096
72.4612
12.0567
29.8764
134.807
199.372
264.721
98.6423
1112.09
-10.9262
76.2933
1.71727
44.8405
312.514
13.6387
92.0664
-12.9394
22.1254
-41.0908
-24.1701
62.9912
-50.6278
-4.28425
411.161
33.0014
-13.1443
-23.1254
28.2234
0.770722
-11.0616
-3.27419
0.95572
-24.8386
61.6425
479.686
-15.9439
32.8898
40.8888
4.93416
52.086
-30.7556
37.2454
261.182
82.7759
48.331
51.5777
40.1655
43.5523
0.402919
26.2845
15.1318
28.8669
19.4166
7.10247
0.857094
84.4262
-2.20524
80.0173
57.3549
-8.99488
53.3812
95.1428
39.0923
56.8675
387.745
29.8291
124.246
25.9012
83.5448
126.209
16.1732
3.89521
7.03856
871.703
142.448
15.6035
4.54226
30.0485
306.058
18.9275
108.568
66.3137
182.638
-17.786
26.4828
-18.6578
-31.0882
-28.0999
161.091
37.2989
20.6795
20.3671
190.22
27.3274
291.813
-16.5688
22.8996
64.904
-37.7872
-15.2132
-3.87192
1.77288
35.4751
30.4898
-21.776
8.00712
-40.9069
1.53986
6.19885
820.927
64.1232
43.2535
31.4198
580.528
20.9591
-34.8078
1.18081
410.592
128.905
75.273
1313.98
29.109
3.13124
32.6198
24.0588
6.33776
0.23411
195.761
33.3911
204.583
97.6831
112.555
-2.12506
-10.2349
-8.03566
-7.18659
18.6159
15.8209
415.827
24.6167
7.33947
275.7
96.9961
389.985
10.1102
3.38478
1.15598
365.636
12.9959
-36.3343
1.33795
2.47106
-50.6256
-2.51072
33.8456
-23.5921
45.1604
-46.3777
-9.84605
91.6276
-13.1938
37.1389
-14.0698
314
18.4
-25.1334
20.3646
-0.329141
9.91261
37.3544
3.25993
23.8287
-4.28972
47.8363
53.435
31.678
24.1018
2.41731
-16.9465
21.6449
4.35399
65.9618
155.743
16.305
48.696
50.5385
-27.6085
65.9373
76.5208
53.1478
38.2317
-32.9521
7.1169
7.52557
22.6376
-3.50451
160.38
229.115
-4.42268
-12.1627
5.29611
488.988
21.6152
42.7514
115.039
3.66502
22.2765
-5.60453
152.994
40.5383
-2.72822
13.5958
-13.2846
27.0954
311.85
30.9868
19.4301
20.6174
28.8131
0.322444
75.2191
1.19608
203.274
1.39514
34.1291
119.063
158.758
23.164
550.336
25.7107
335.707
42.9386
-14.3614
-1.58296
-13.9603
47.568
156.361
105.784
44.631
37.049
46.6274
343.652
14.378
8.0991
100.839
66.3044
59.1192
20.0826
7.40141
-43.4664
48.5882
41.4732
32.9672
11.7762
38.7287
411.614
20.6757
-16.5465
421.287
22.41
4.99473
21.7835
23.5371
-34.6355
-8.67478
22.8864
16.2392
38.2936
144.194
26.111
43.8246
0.477908
64.9091
0.764232
206.465
44.8208
149.788
415.587
24.8831
22.726
39.5345
-12.3786
359.959
64.8742
-20.4219
37.3587
-19.4677
-7.52431
-46.1113
21.2117
14.2607
-5.64805
-30.6217
13.2309
27.0076
28.2938
11.7183
15.9482
14.7909
71.1392
-10.3217
5.05001
89.6145
21.8008
389.418
-10.1409
136.557
12.7893
27.53
21.8688
41.7717
97.4923
29.4969
31.325
8.82875
29.0956
12.2056
78.5297
16.6055
30.5283
147.971
16.0227
-20.0089
69.7099
18.1791
48.696
61.7829
7.99877
77.1817
37.1654
22.1972
58.8464
102.694
28.1403
60.1189
273.323
125.806
36.8068
32.8148
76.5106
17.867
-0.750161
41.9894
58.0361
132.039
2.59878
6.5769
326.345
90.0152
80.9846
20.3529
176.46
19.1515
8.68198
53.246
241.449
321.693
224.667
14.8913
87.9489
28.7014
43.6083
11.9572
33.4944
52.1396
-1.29742
365.218
24.449
105.353
-23.8586
61.2515
-0.682021
11.1495
25.8741
-15.1301
316.961
186.064
12.4917
-16.6712
3.06745
0.320137
9.19398
10.8664
6.25518
-9.5918
8.66741
20.5359
2.46903
6.86879
18.0353
147.225
-31.1731
-2.7764
-21.7932
7.5687
17.2642
59.8442
69.8184
57.4129
56.9862
5.94039
-2.41748
299.694
28.3229
95.122
51.12
206.384
255.052
36.3472
-29.8464
216.674
-3.55533
251.097
-8.62996
45.5746
61.1124
174.262
-28.7476
103.186
15.7633
82.6417
51.0737
32.8148
24.0205
6.54493
105.978
25.8962
8.68229
-22.8766
10.9942
-11.5735
-8.07723
19.2829
18.2525
3.21402
23.8213
274.598
91.0315
3.56704
5.36113
401.593
80.5049
23.519
2738.62
15.362
132.497
1.84439
-28.5455
3.15609
46.5885
139.326
44.7909
22.3328
19.2983
-0.907724
14.2043
10.0165
36.7879
389.953
-41.6872
11.5069
39.3741
19.3516
-27.3169
127.5
-38.7705
20.8016
-16.9945
238.884
-6.77489
-5.70531
199.606
47.1093
146.423
18.2809
151.811
119.594
65.5138
162.861
39.4201
81.5246
66.8518
33.0526
52.7329
16.083
25.6958
112.844
215.256
283.282
215.928
57.4077
27.9461
8.12743
281.401
-1.1577
40.1603
127.09
100.767
27.8868
145.751
131.883
21.8743
57.564
19.8277
17.3643
26.7412
16.2739
-25.0449
1.77921
132.696
9.23276
-7.25249
66.7004
44.3509
1.19338
-25.9168
86.0307
287.365
-37.7028
-0.0788243
-8.77537
-13.7459
19.9094
27.2852
-74.2766
197.749
-9.2979
34.1308
57.4687
-10.4321
54.2393
16.7407
-23.6418
-8.89242
581.725
-25.9187
-21.1581
-24.1509
-17.0037
32.3794
-37.2441
17.0457
-21.7489
14.6292
-24.1701
125.44
-33.7612
93.1672
-32.9928
21.2117
-7.52211
18.104
26.3494
-4.85148
97.6342
21.0887
598.783
-24.8386
7.42096
83.9906
-32.8105
-17.4388
34.7639
228.295
248.563
425.025
430.265
149.675
1.54493
226.181
19.9947
86.7493
7.53715
12.9915
12.6303
14.4584
-60.5117
-15.8819
-10.1681
12.9374
-26.498
24.9061
-17.7104
-40.6236
-5.2527
106.081
-7.12082
34.6405
24.5163
9.76627
42.2265
6.95899
23.164
44.3383
-6.14843
13.3671
16.7017
-31.228
-8.65396
49.5306
63.3717
-6.05449
32.5573
34.9927
38.0842
212.793
70.6824
91.9792
53.9086
-13.5513
590.675
-7.24125
32.6586
3.05487
77.0078
38.9501
26.5472
6.75462
32.1155
55.3459
18.1238
235.019
112.14
-3.03257
18.3986
11.554
41.4611
30.0963
447.651
48.7604
-23.3534
33.1938
56.5317
136.682
77.6651
33.0724
339.08
523.586
206.625
111.761
51.364
30.3033
226.605
99.5374
97.3144
42.6482
7.73344
9.54939
88.821
33.926
121.692
544.626
397.274
130.649
34.8754
294.203
259.859
176.275
-24.5292
186.944
20.6334
15.4538
-12.2567
52.4595
28.4758
127.53
78.9598
82.6254
29.7491
81.2717
210.503
161.526
13.4355
492.485
38.4592
77.6468
51.0486
6.02512
-13.66
14.1031
46.0539
3.56704
72.8275
-3.20489
-24.4428
14.1487
23.0947
26.6064
50.7956
7.46658
26.1757
-33.2307
-9.02534
3.4322
38.1552
25.9454
4.52921
44.5982
171.141
-18.7114
-0.290902
451.894
27.321
-10.0449
131.042
15.993
1.5219
849.761
26.9968
17.7205
40.0801
407.627
223.26
-13.5782
324.984
33.7443
-20.6932
159.048
55.2877
696.918
-0.805649
31.7971
4.36531
119.288
23.4613
119.811
-12.1093
44.9733
5.64582
-5.32878
9.93865
186.818
41.0676
84.2482
-13.0139
-15.1183
-40.4725
124.718
-47.1396
180.459
20.4957
31.4387
-27.6893
10.5001
25.2755
-23.3161
28.6441
-13.8885
173.91
-37.1339
-9.00044
14.5904
-13.0159
14.5228
-4.18405
154.531
52.0317
66.0365
7.99976
155.118
27.532
84.3762
-27.3794
-21.4123
4.81054
154.702
13.4626
-27.79
29.5766
51.1649
314.131
-25.1079
10.1356
-8.82552
21.3371
40.3843
13.5144
37.8811
50.338
116.603
21.3869
254.567
-8.14219
20.7099
-13.3391
104.824
14.8913
84.2008
51.1045
58.6069
241.516
-5.29968
32.4358
220.915
67.5525
36.0122
-8.87264
8.0005
520.398
8.68831
63.6234
9.23276
31.2324
56.4174
25.5562
43.1645
227.082
20.4384
28.67
0.715562
10.3953
-16.6325
55.2061
-9.06077
30.2167
253.11
-18.9917
123.723
-5.86368
-21.4793
115.653
5.49747
21.4431
39.2295
-8.64929
109.174
113.635
96.3416
345.146
12.5751
44.8208
142.641
20.4777
112.964
-9.13315
9.54939
53.9846
35.7459
18.0226
140.748
44.855
61.1171
14.9645
40.6933
844.07
266.714
29.2532
11.2185
3.11148
151.912
115.089
277.545
160.251
65.1166
41.0278
7.42096
162.701
34.6559
77.8674
42.7628
78.0227
22.101
23.5923
10.0715
196.527
27.53
-13.7385
43.6458
28.1519
29.8581
44.4894
78.1767
15.9772
23.45
44.1798
54.1668
183.397
51.143
154.704
23.0947
50.7956
168.636
67.4051
17.3691
32.2041
1.55814
40.0293
246.253
37.102
23.0901
183.688
374.962
9.07943
273.857
19.8248
11.7237
141.754
19.6964
27.7849
12.9756
57.2224
68.5903
304.408
26.9968
16.8067
34.5871
15.7172
10.325
63.9641
20.6976
50.1401
8.26715
72.7428
43.1683
27.8761
106.207
115.511
60.2292
74.157
46.7896
392.297
39.8135
19.9629
1.74466
4.7573
282.98
5.64582
45.271
17.4349
38.7673
7.33436
22.404
71.3191
42.9777
30.742
62.8735
5.33422
33.6379
332.259
12.9994
53.9275
1412.61
-3.32642
32.9496
155.006
26.6367
46.5899
26.5347
37.8921
43.8757
3.44226
8.7244
13.2137
74.742
63.5945
82.3577
46.7195
17.457
24.8676
41.9423
277.123
9.69285
39.932
190.93
101.286
52.8788
47.9387
185.093
-17.2994
-5.27786
160.138
69.9146
2.67353
23.6696
33.9042
37.7916
-4.48978
35.8636
126.56
35.9274
53.9699
41.8624
-45.1991
-3.66021
59.8913
-35.0123
12.491
334.753
68.5147
100.012
14.0902
73.4862
6.4345
13.0098
159.572
-0.125878
-6.77522
-10.7665
-0.683183
2.6383
11.5626
76.2933
89.7984
2.08598
5.16684
37.7185
4.48804
10.881
-37.3426
19.8966
211.962
31.1321
78.1747
8.63852
50.5739
13.3012
19.2146
78.2351
12.9168
-35.6826
154.596
29.4129
12.2751
85.519
-26.6247
86.3735
7.26035
551.662
-16.2587
-5.26613
-12.8014
90.7653
28.5598
94.1062
9.50958
13.8744
516.044
-6.01599
261.352
9.46351
-17.1978
27.5435
109.829
-16.4911
55.2553
88.9569
26.5819
16.5507
29.6935
311.845
83.24
509.367
217.993
48.755
58.2449
345.072
44.303
19.6964
40.9034
27.9681
68.4668
766.433
14.7769
23.3427
25.0876
8.45097
60.216
39.4383
80.1251
17.6375
26.2481
129.128
46.9164
473.891
64.658
57.8611
53.7333
14.3119
18.9997
38.5497
73.0265
64.3354
141.013
108.044
72.187
22.3594
-0.864902
44.9733
34.0266
30.5534
16.7047
-6.45465
-12.3072
-28.2911
674.756
280.078
-9.75822
188.225
51.1164
17.3712
63.8716
17.2625
-19.6177
12.5812
90.6304
38.7161
23.8366
77.0854
50.4349
0.291104
-2.71589
96.2937
103.887
62.68
40.1603
346.356
237.574
12.8942
34.9927
150.528
83.9726
148.763
66.6155
21.9567
48.8757
698.587
-6.055
3.06611
20.5199
306.984
2.11784
27.345
177.41
-50.4044
316.036
46.9126
37.8015
41.0531
-26.6149
88.7141
-39.5769
646.641
-10.0733
29.9062
-29.3901
124.857
394.602
0.686043
14.751
75.2723
11.1197
42.4427
27.0481
-3.92093
-0.618838
-5.22858
13.8987
4.89708
4.5481
103.555
3.04828
109.812
31.662
94.779
53.6037
146.992
-26.0269
34.6422
36.0082
245.306
16.5266
-20.4095
15.2929
641.98
13.3012
439.487
12.6427
76.7614
173.946
-26.8091
273.273
57.408
143.915
49.8292
-3.04701
7.16712
20.0338
164.298
176.704
20.6556
37.3544
33.245
8.82875
57.2066
45.9388
25.4391
46.5906
13.6617
14.1487
152.405
648.796
119.879
-36.9788
-27.766
203.957
24.0713
19.491
-2.96705
115.813
11.8457
-1.72525
-41.5204
47.0953
-10.1603
36.9402
49.1255
282.722
17.2774
115.504
-9.6762
227.99
-26.1417
-24.5835
545.229
28.0098
2.46451
-46.3469
-3.03532
242.265
159.057
195.225
16.5324
44.7526
-7.41011
13.5234
19.8277
37.979
-8.8661
396.709
185.438
198.288
608.934
9.61411
12.3525
575.534
81.7782
103.135
0.320137
42.9272
23.9848
56.855
16.9545
-10.0733
33.0278
144.989
318.664
22.3801
30.2613
209.77
11.7223
111.334
245.821
-8.03968
146.02
526.824
3.61107
93.2479
6.14246
-41.0504
38.2212
27.7476
84.4717
-10.0884
58.2889
7.37367
-13.8455
-3.77618
209.359
-44.2372
-10.6474
6.76445
-4.38479
699.797
204.456
49.6814
5.42052
44.9023
15.9153
-11.8166
332.896
4.85162
-31.158
-9.6205
557.852
11.7867
-2.00102
-9.90444
-11.786
102.184
4.82442
54.1668
16.6055
7.41633
137.837
-40.6236
5.99169
99.5213
-13.68
43.0738
112.789
132.743
-3.07422
342.663
32.6095
4.52921
35.2279
300.452
11.3932
22.1979
24.6065
33.0586
-26.563
4.74857
-13.4706
1.12391
-23.5538
79.4707
-1.93398
103.928
-21.5341
-12.8608
3.99398
-16.7837
16.4069
-25.466
223.025
-15.3383
-11.3229
20.4324
-18.6759
756.875
6.88168
-47.5323
24.6219
-30.7907
36.4822
40.9096
50.1209
20.9
26.2724
57.0296
-9.2982
23.4215
15.9532
93.0597
511.251
15.3414
-8.5952
0.852217
-4.58059
-27.2997
0.241076
178.432
385.181
91.292
40.0306
78.0715
25.7107
63.9669
9.20545
8.12743
-27.8199
-19.5825
-2.09473
176.038
72.9564
51.1902
716.398
377.4
32.37
2.19659
816.759
116.769
31.6341
-3.66197
259.026
36.1049
-8.8661
21.8961
20.5199
55.8591
7.3587
34.8413
30.5168
228.009
51.7932
73.1495
796.798
582.658
119.562
285.491
20.3933
374.11
26.8319
55.5945
137.976
49.774
17.5526
49.1234
40.6021
19.553
72.9799
65.8685
63.5924
22.9667
87.3979
36.3715
396.683
-20.2211
10.5193
70.1404
17.3483
155.131
98.6256
186.649
8.06995
-30.7834
30.204
46.1074
49.5402
52.6838
14.0275
22.8897
9.17367
55.8819
5.82742
199.562
15.2929
34.7827
-18.2667
-19.659
-36.083
33.5315
-26.3122
-23.061
-2.71742
366.976
194.215
-28.4988
16.096
20.3646
-37.8105
-2.45503
-26.8569
-14.4503
208.062
-26.771
-56.7636
-10.2598
-17.7795
12.3207
297.795
417.656
-7.5762
6.65241
11.8503
270.235
15.1884
-17.4282
7.43503
-38.8529
-16.5216
-16.1927
-5.91375
11.9947
26.081
26.7946
22.1531
8.46261
42.3153
10.0165
21.7954
7.64334
-11.7021
44.9963
-17.9465
236.196
33.9201
22.3117
-12.2413
31.6435
55.0726
30.9398
13.3761
412.54
455.481
27.6513
43.8744
71.2257
16.5208
72.9062
18.8054
44.73
300.79
-3.98305
46.2371
16.186
44.4365
-24.3029
49.1255
76.5749
34.0309
245.913
709.583
3.44226
61.1983
39.4506
57.8754
286.631
76.7045
99.9159
69.8452
26.9497
89.7163
97.1172
15.5692
208.107
163.449
34.8202
382.807
6.12643
61.2515
119.258
24
18.6031
43.3473
407.78
45.5094
81.8322
-16.6712
40.5488
33.7941
20.9349
37.305
48.3477
43.7365
24.1414
80.6728
33.0278
229.322
102.171
137.502
212.167
40.6021
173.226
9.26168
65.4664
2.59511
17.3445
42.4203
240.199
-28.6544
112.287
12.9814
24.8831
28.3482
303.235
28.2497
8.65225
140.432
26.2089
18.2045
47.4486
18.0088
35.5814
16.2299
714.132
8.26699
213.826
24.8368
30.9408
-4.22386
44.7759
1.79876
25.2856
25.3936
39.0147
48.0377
7.10845
47.5528
87.8309
293.647
154.927
36.1495
843.371
67.3394
31.3709
12.5843
27.5694
40.34
57.1832
16.6855
22.2277
11.7876
-11.3243
152.83
210.501
43.473
429.357
43.0738
27.3274
29.444
26.2969
26.6367
134.671
2.17182
22.8996
3.05978
13.8906
-41.5353
16.2207
33.8284
11.1206
3.61596
45.568
-8.65751
129.072
0.32252
48.3915
49.3024
-9.59533
13.2046
77.2417
19.2384
4.25237
1.19205
33.6383
24
18.6031
41.4732
53.5819
285.39
417.29
0.195389
36.8006
30.046
73.4087
29.8087
378.183
36.2402
84.1115
50.6877
18.0377
46.7728
13.7134
31.2317
76.0109
23.1748
29.0827
6.31775
-22.4164
68.7131
26.1283
45.2538
21.3358
24.8408
38.6722
410.739
10.701
50.443
45.1895
16.7295
7.04091
101.72
-5.38502
17.0457
43.8434
157.058
30.1237
46.1336
75.1554
59.2431
-3.77618
20.0786
43.7005
38.6236
-2.51072
33.8456
8.26699
18.9234
67.9403
641.886
22.0131
41.0278
211.694
110.228
2.79679
340.508
205.304
52.1332
36.7933
7.10845
75.6638
50.3496
31.2782
29.3651
41.7717
100.711
51.9397
-0.541584
57.2983
31.678
37.2202
71.1346
52.8433
84.5288
33.1716
393.524
50.5385
15.495
158.98
60.644
55.0983
51.3809
100.82
122.416
-21.5225
38.5672
92.4754
19.9213
-11.0973
20.157
58.3585
-9.35165
-14.3816
13.1819
-7.30939
578.958
-2.05118
-4.74508
-3.02676
221.057
69.3581
27.4316
226.071
87.227
319.069
41.0633
23.3473
32.8609
45.667
61.8469
62.1666
-29.7286
224.21
-5.49081
36.4822
190.835
122.1
246.31
135.005
-0.94137
8.72671
-2.24277
-7.34287
4.14407
92.8263
12.5812
28.7862
22.7866
37.8921
74.2743
9.06446
883.913
28.2062
5.40154
27.9872
41.1283
54.2157
49.2305
64.4311
133.57
54.1091
52.1396
53.0505
97.2264
131.271
117.279
28.6152
78.1181
8.68831
772.02
25.8741
82.7027
51.7079
105.479
87.4544
0.195389
49.9191
106.883
103.394
54.1716
76.4587
54.9809
50.6877
29.2821
134.854
62.4391
8.74286
43.3352
71.3258
157.171
33.4917
102.209
11.5541
42.9788
-1.04568
-32.3182
41.4833
-20.2211
28.8912
194.178
154.473
18.3239
-11.9443
1.1161
61.6471
24.9365
-21.4131
345.047
-2.6183
158.236
9.58031
135.334
1.6774
16.5266
17.0718
-2.83695
-10.944
66.6418
27.3567
38.8923
3.76682
-16.4053
58.8314
8.0909
1.85976
4.11298
116.286
60.5665
11.4934
-1.32485
37.6478
11.0085
15.6794
-27.5031
298.294
752.98
57.1999
205.083
144.752
60.373
34.1286
35.6549
9.39447
-1.73481
64.4742
109.372
-13.1984
43.7094
-1.50457
200.721
-34.2948
18.711
400.734
32.533
3.45658
6.37254
15.7736
263.864
83.0602
-13.0892
166.002
32.3384
1.19952
-14.0368
220.997
38.4818
336.98
-21.3649
12.0535
-11.3043
282.768
30.839
36.332
-15.9119
15.2502
28.3568
-11.1615
-13.5782
-61.0733
-58.0849
1007.9
-18.8192
-2.12164
-19.3553
140.814
-17.6722
20.5527
51.217
0.458104
-34.385
-15.8941
-26.3663
62.8533
-1.85044
-25.6686
-11.4063
-16.762
-24.4886
-16.1097
-8.2799
31.318
-24.3029
-8.97057
307.645
51.0106
1.18571
-40.0013
1.6534
181.661
16.7654
1.74189
-3.15769
227.267
-14.2797
-18.2298
5.38336
-9.04781
14.6583
2.45072
466.417
-3.66197
46.0646
4.24582
294.733
3.15544
72.4066
3.65328
3.38526
14.855
-14.7488
533.343
144.835
12.4917
3.94352
374.133
419.852
23.9848
39.1339
290.568
6.79334
1.79524
-10.6494
38.65
29.1593
92.5153
417.014
0.397638
94.95
188.219
22.3801
77.1129
35.4814
-6.77522
-35.1293
139.872
2.6383
-40.9113
361.907
239.425
17.3869
115.829
5.76089
36.7632
11.1218
8.64327
58.068
33.1971
21.2117
72.3568
-16.8924
-43.7402
56.3344
-23.5921
-7.3135
-40.7555
6.57792
396.826
16.6649
63.6429
205.805
133.981
-43.6757
8.52698
-17.2544
272.843
10.0715
1.62389
-11.5735
-15.5735
-9.99033
251.667
22.5297
9.24337
20.0806
-30.5266
-23.3782
-29.0239
87.2833
39.1743
7.23519
-14.4493
-1.95401
-6.46605
-23.757
-3.37864
146.373
-16.3641
-1.52908
224.572
309.895
12.8269
13.8688
47.6327
30.5864
-1.84476
20.7635
-39.6463
18.9843
1097.41
6.82171
19.6964
10.9183
12.9756
77.8372
160.818
2.99797
101.14
228.176
302.496
11.2555
3.40232
11.062
153.738
239.266
18.9997
9.30829
36.2244
-28.7628
-9.91143
-13.0585
258.919
10.556
19.5128
-13.4243
-15.6385
-33.638
-7.71693
258.497
3.64695
50.4676
51.1902
15.4973
-18.0278
-25.7261
5.38336
71.537
-9.70453
-20.0381
170.315
-8.28332
212.267
-1.36983
-19.3334
-32.5411
620.221
-15.3554
172.277
-5.37842
1.10808
9.90211
68.7137
-56.0266
405.992
-3.68719
1.69771
-20.9927
15.6255
-30.2065
-9.28241
-10.0733
-1.95289
225.483
-0.627473
34.9019
21.663
-74.2766
0.971727
0.695547
-10.8468
19.553
29.8764
2.1503
1.74819
141.276
0.477908
23.6797
19.0589
-19.2841
37.3245
71.0774
8.91498
17.3869
-20.3775
33.9123
63.3549
-41.0908
-17.5847
116.385
7.37367
1.14701
-18.7687
61.3081
128.177
141.152
-17.5984
-49.3624
9.48276
-12.3477
-5.43943
19.2146
34.6889
-24.8386
205.946
-46.927
-2.21647
100.248
-11.8166
55.3786
10.9037
7.10845
122.918
-18.0395
35.3571
-35.9364
359.201
-21.9465
134.445
-23.0229
6.95468
-8.40916
649.503
-3.20489
7.41633
17.2361
33.1716
0.502509
7.84125
-28.4269
111.244
8.14174
29.7984
31.7032
145.841
10.3367
458.358
19.3868
235.439
533.651
7.75875
16.8853
28.7219
208.815
88.268
50.4719
116.015
28.9881
40.0768
357.864
492.667
-35.5896
499.696
346.011
-13.9726
-18.2634
-11.4105
14.0666
36.3619
27.2387
244.318
13.4409
12.4405
206.279
25.2379
7.01734
300.004
95.9733
2.8711
-0.53727
25.0381
93.064
13.3671
-16.2354
459.437
8.5285
-19.8015
32.695
23.2937
20.2681
20.1824
14.7683
29.5589
103.772
-33.4107
-26.5711
6.19885
48.5007
264.329
277.767
21.7017
-8.87264
-18.2364
6.90357
-21.2967
5.25933
-22.6264
86.4508
222.248
412.826
12.4917
12.4378
31.9201
-27.7909
5.44584
10.0033
-18.9621
118.154
-6.32512
20.5359
-25.642
68.6351
1.04829
-44.2915
-15.8949
-25.5414
-31.7867
2.2717
134.305
-34.795
-3.85678
-3.87401
425.891
-17.5498
-25.4727
59.4267
7.33947
-30.1221
318.136
30.5053
-22.2516
202.578
0.739907
48.3624
-20.476
14.2744
105.141
35.4847
87.354
-16.8946
5.08609
17.607
30.5821
16.1348
63.6924
14.3559
28.2234
43.2863
28.5849
-2.79241
-17.3423
20.4131
13.0432
6.54493
8.79815
79.7415
35.2666
-0.688043
-4.13595
-0.770577
21.3158
22.2386
-11.5735
218.685
1805.98
4.29041
13.1593
232.257
25.7487
81.9248
-24.9044
111.555
141.516
-15.7903
27.9299
20.3537
-3.20489
-33.8131
861.227
17.4725
58.4655
17.0624
-28.6726
29.9554
-12.616
-18.3957
18.4247
-19.9408
51.3501
-4.1275
3.77744
-20.4659
402.633
-29.7414
210.98
52.9532
-11.9189
-0.918352
20.2886
9.22743
25.3633
-45.3297
94.8272
4.55723
30.745
-1.93398
26.0213
66.6827
-2.41516
-29.9251
-7.0965
22.227
26.5347
26.6477
51.7855
15.7647
-30.2909
-25.0088
-24.2677
14.8604
28.7014
-16.3619
88.7939
5.94472
-2.20827
12.8935
21.0197
21.7017
237.324
-7.59112
-15.3554
-26.3745
32.1029
74.1967
118.598
171.787
26.4323
49.9191
9.43127
-16.5465
1.69771
-0.378009
2.50705
-13.3399
33.8211
184.83
26.1581
34.3282
3.12066
203.568
205.322
-0.902339
330.531
-13.046
318.989
23.3011
9.64656
57.9702
-31.3812
18.0575
12.0086
-9.05214
3.59134
3.96004
-17.0037
185.077
-57.8589
2.05313
383.82
-14.8538
-9.17753
138.558
589.604
172.386
44.4415
0.596993
4.89039
74.9368
18.8531
-12.3477
7.97021
-0.918346
57.6203
48.524
-20.9571
-4.69947
33.161
168.325
-11.9324
21.7182
-6.79514
160.92
-17.1957
21.8688
-8.82805
43.1444
35.4803
40.7412
542.945
424.871
-14.0314
101.018
44.7165
261.038
108.616
-12.5126
43.473
28.3068
7.46658
352.669
-34.0491
21.2886
-19.0322
15.7736
43.2523
-17.1575
438.775
508.351
14.318
30.0037
4.35908
8.2904
-42.5187
174.475
99.1976
380.258
103.951
-8.64896
16.7835
26.0246
168.684
126.757
6.64211
-14.5152
-18.1494
544.338
175.043
74.0903
15.682
43.1062
-14.2904
62.1666
390.062
4.94421
41.3608
83.3339
-19.2196
-14.7073
46.8871
72.0221
37.5535
-4.6895
62.8048
8.72671
-19.1094
596.302
12.0195
66.4445
27.2785
68.2776
-38.1773
147.206
34.2823
37.0488
-10.8227
-8.24055
15.9052
2.92086
53.0069
-6.39226
163.636
-9.74834
-24.9525
-7.12638
20.2126
46.9542
711.675
3.31221
28.9688
106.275
56.6662
69.8439
258.192
-9.94927
88.2345
23.4858
123.151
139.356
12.4792
-8.0225
468.765
57.9312
88.7123
7.78737
98.1678
0.813247
23.3246
626.743
31.5125
18.3084
16.6424
142.003
41.9277
1.25955
43.7064
30.6971
308.37
-4.28022
175.723
-15.4253
22.8331
-25.9819
37.3865
14.855
207.255
75.4944
134.994
401.37
17.4996
41.008
95.6653
107.993
451.571
43.6985
53.7204
235.307
60.6562
32.8309
19.4362
1179.19
143.676
17.1428
63.5924
51.3208
68.6573
193.793
79.029
29.4416
45.7776
73.5703
-6.32205
-6.38017
277.165
39.9291
34.8089
118.285
3.0039
193.843
92.0392
-0.965078
24.7638
-0.34004
356.278
-12.2073
-29.6847
53.5233
69.1741
-4.5024
-9.35164
137.268
21.3501
-4.76047
58.6907
16.8523
0.364848
168.76
39.9517
13.3675
-18.1914
20.3788
41.9163
-27.5031
64.0353
9.41121
-0.488204
-13.6526
-43.6451
287.717
-17.7795
169.742
-9.55142
11.1645
16.0227
-6.89041
41.5989
243.824
1.84439
-18.8019
17.2116
1.55814
19.4146
32.6095
255.654
-20.9941
19.342
3.77744
50.7486
5.3313
-20.3711
2.95818
-34.5168
-11.7855
-20.5547
-35.2075
-2.13586
-22.191
7.90706
-11.9327
32.6313
-56.5279
156.776
-35.5121
213.423
-15.1163
20.4826
8.08671
-25.7322
30.4959
39.1166
-7.83047
-18.164
419.566
-5.53604
15.3975
24.8605
46.259
5.52734
316.354
14.855
-1.63029
49.8338
67.9982
14.3658
99.5209
-4.42882
46.9126
-22.6651
-9.74834
-37.7028
-29.8971
175.459
-5.70102
-16.2716
36.776
-16.1806
-40.2577
79.4063
-3.6757
16.2392
83.2712
2.1503
138.555
-55.7441
46.1685
109.014
-1.66215
18.6036
-28.5663
15.5128
60.2073
611.125
58.836
112.081
5.76089
-6.34028
129.188
-34.4602
-15.0206
33.1971
56.819
46.1198
9.34448
-27.9986
-2.04038
-8.25053
38.2167
-7.51057
-22.1239
0.09368
39.9517
-3.49914
78.8772
384.87
79.3187
169.022
77.1537
153.279
163.854
56.6708
15.3954
-23.9674
-22.4412
164.942
170.679
45.7335
459.822
1.48027
-2.89104
47.8819
180.516
39.7249
108.892
316.156
41.1998
29.9238
45.4801
847.423
108.38
45.6515
42.812
32.6095
38.2624
8.99096
4.34947
41.2588
30.1339
67.71
319.675
-14.5132
220.465
44.0592
46.5256
578.944
9.01817
25.172
13.8784
78.6509
118.92
576.063
86.4647
60.216
15.0754
25.7772
83.2298
31.8703
-9.44885
202.217
48.4781
145.243
112.209
23.7483
-13.7991
28.37
-10.176
-3.29003
465.991
364.541
62.8533
50.5954
202.693
-1.30574
151.211
42.9416
26.3415
29.8593
31.1632
59.1254
31.5711
558.376
546.807
312.537
81.0066
90.8679
29.1578
67.9995
4.85213
42.7255
6.66178
-25.7697
-5.12109
44.8984
17.2573
268.486
8.00379
20.9728
186.513
198.79
140.68
56.3131
51.881
19.9986
1001.28
44.6057
7.72096
37.3096
344.436
211.555
30.077
632.845
63.0666
42.0962
154.565
24.3807
58.0549
15.743
-9.19357
-38.2377
18.6902
157.842
99.7214
17.8636
130.647
107.497
-19.2669
7.74495
33.5683
341.711
490.163
28.9468
139.486
100.853
29.5528
119.716
-36.9705
48.4869
5.94472
-26.5711
-10.6677
211.544
226.848
259.026
-31.3549
61.2515
-21.2967
-18.8355
11.1068
43.3473
585.817
-37.2859
16.1859
31.9201
83.7161
13.8791
13.6775
194.599
15.7081
12.1026
35.8389
262.481
1062.63
25.9954
-21.4793
359.281
41.5391
292.23
238.835
228.177
27.9382
-4.36697
42.0097
79.8597
50.183
242.929
285.974
20.4176
-10.6707
-8.29461
39.5743
44.2334
150.74
15.2025
127.837
98.9855
32.0643
23.4
52.7742
150.975
56.0557
-10.1246
59.9888
34.1945
90.6905
26.8316
61.8299
86.5719
234.855
30.234
277.911
17.0331
33.4973
21.3016
9.04119
-21.1957
-26.8569
319.134
133.1
273.487
10.7562
218.376
225.849
55.4242
1.69298
10.9833
373.482
-35.6872
252.155
4.11763
210.091
-21.1763
20.585
363.508
-23.8604
9.71532
-8.69642
10.9528
-16.0855
-4.1275
-5.02086
88.1104
91.9781
48.4348
-1.63044
-6.41215
-0.918352
10.9183
420.791
-7.84843
19.8646
0.8091
26.9968
-14.2678
313.924
-12.8608
110.816
301.265
81.3557
44.9887
-0.345813
-0.0785177
31.9239
29.7375
-20.8496
274.873
145.497
63.9773
-19.5463
5.56016
0.458104
-6.27401
113.777
151.859
0.399763
580.699
-3.45038
87.3928
-16.0944
541.299
-15.6385
90.0504
254.652
-31.9829
7.36409
77.4272
26.7417
0.712817
-10.7335
27.8722
41.552
127.102
-6.91961
292.129
176.248
137.212
72.3015
32.3568
8.77763
-15.0874
-17.2295
317.825
56.7538
36.8546
-42.9081
16.9275
-18.4205
104.771
0.63298
331.798
3.04521
-7.57509
0.594961
3.12066
107.99
53.5221
-42.4175
74.0603
-38.6598
-18.6682
71.1059
-3.4719
-35.1293
492.196
158.186
-24.0447
108.152
20.4579
20.1594
240.401
-12.9394
-10.5045
-11.6077
-6.34028
-7.30346
-0.122599
-10.0974
75.5596
10.5126
-28.7476
16.979
-21.7181
17.0494
-18.2667
6.57792
-21.0905
174.213
51.5225
-9.94252
190.311
10.5564
35.2194
115.422
-4.92108
-4.07727
51.8929
5.0022
-12.5762
1.91495
-9.49729
25.7487
-8.96741
212.165
16.9142
16.8907
33.8724
43.8595
11.9204
-19.1345
2.73116
15.0857
136.066
2.24951
606.231
38.3571
-11.6789
59.3781
15.6136
25.9738
-4.97672
144.116
33.5772
-8.81267
12.7828
8.46261
30.6312
97.6951
-1.39474
64.9178
669.997
25.9108
-23.3624
-39.7076
1.12391
21.4238
19.5006
-18.8006
-22.7045
41.1463
-3.96045
0.0176708
-2.55343
186.715
14.1384
30.4624
-34.6591
13.7097
0.858515
36.3619
30.9868
186.222
202.553
54.7439
276.485
40.6922
19.9755
38.8292
80.8335
61.6793
2.16517
72.2467
-4.90583
2135.37
147.705
10.8121
3.52392
14.5664
14.378
171.143
291.994
43.8156
51.623
53.8158
333.734
33.2938
104.515
45.3219
150.18
12.0439
31.1659
191.326
22.7991
8.62869
119.064
89.3383
12.0051
58.6551
63.4142
240.596
21.6397
38.3395
55.8799
-7.1867
75.0739
16.6156
15.0272
27.8695
77.8462
2460.11
-1.56439
18.6159
21.4431
31.1983
30.7962
10.0914
-23.885
565.285
10.1346
-20.2965
-4.29154
14.8357
-20.4028
84.1959
20.1594
28.6312
-31.6219
38.992
65.4697
-10.0974
-7.52431
18.2045
129.908
6.76445
4.98554
30.0975
-21.7181
-12.9357
-20.1408
141.511
98.8498
20.4131
44.9023
-30.9364
-45.5498
17.8973
16.5259
40.5414
40.8416
15.6937
63.4681
-34.0623
5.0022
26.7792
7.53715
12.9915
8.88213
-28.6451
-17.4082
-4.63755
156.509
194.105
33.5521
14.5987
-18.5873
13.5144
6.61923
23.8256
26.9122
16.2273
157.67
32.4903
-2.71589
-19.8984
-8.55708
58.9319
74.6161
8.93804
-26.4611
57.6699
15.6907
6.22503
27.7506
32.5712
17.8898
203.741
-13.5513
9.71467
0.255012
473.107
120.74
6.80301
18.9117
38.9501
1234.27
-4.36503
17.6273
27.8069
-8.65477
23.5137
4.60634
-13.4605
17.1762
22.7205
204.384
1360.32
429.196
5.38071
109.705
37.791
28.9394
480.974
359.695
22.9667
6.81308
0.764232
-24.0447
-26.7803
11.0876
-1.66215
-7.63333
12.6631
-16.6294
204.452
461.76
40.8661
-18.602
96.7334
193.222
71.0919
-11.9715
31.8311
25.7008
4.4885
-3.15114
167.934
34.9706
1.9865
-16.0959
309.404
-20.1408
-4.66648
363.494
-9.71273
178.959
-17.4388
47.8824
260.155
-8.18431
-8.66921
1.2931
14.3725
-11.2035
14.8656
38.8672
111.91
-45.5192
12.229
-27.0347
47.6076
177.642
698.01
20.7079
391.349
314.276
19.8735
20.9902
44.0109
79.5866
-30.4196
12.5264
538.478
271.476
-16.2211
116.005
132.903
-23.8052
589.995
115.284
42.3153
-4.97607
335.605
835.376
187.669
24.3815
6.23314
4.54226
69.4039
2.06094
118.875
68.2263
16.8067
82.2432
53.3278
105.902
52.7315
69.5863
31.942
68.8807
29.9065
140.373
324.278
65.3447
70.2802
-0.234917
51.8593
-15.6731
180.169
117.261
29.3333
28.1346
45.271
366.011
96.8633
33.5713
176.077
262.474
419.665
70.5186
50.6921
77.4858
12.0861
33.3453
-1.0561
45.4942
186.037
-34.2485
20.8075
161.145
58.2494
363.965
96.5744
18.2034
17.5418
19.9755
140.029
12.9536
-18.1095
-10.9533
486.099
-12.3052
37.1347
53.9156
217.167
71.9127
57.4815
6.22503
1.51368
42.5714
976.538
188.841
60.3145
-5.36719
767.335
27.0364
37.6524
56.5323
-23.2304
74.282
45.0385
64.0384
46.6753
12.7405
1.6526
151.887
480.932
56.1432
4.34309
443.526
150.974
165.604
41.925
29.3577
49.538
301.599
413.016
48.0425
45.7418
34.0514
23.8194
69.1837
673.002
84.1959
224.433
48.9629
45.1567
313.709
125.701
16.1485
52.6667
33.7051
78.1747
54.9449
59.2383
140.529
85.5704
58.2085
23.2595
77.0195
313.443
53.4296
53.8722
76.635
37.406
42.7611
51.5225
408.206
126.748
708.009
83.5624
43.8046
400.8
440.076
80.0039
40.6095
75.5049
144.344
89.8282
26.6398
0.395449
71.2621
52.498
45.1168
38.1573
52.0801
8.35336
50.693
14.6614
18.9365
-24.9244
16.8369
26.1757
19.2432
24.7078
924.665
2.4754
-44.9483
-28.4019
0.243626
19.8248
99.8048
19.9402
17.8223
134.607
-0.142901
32.8596
-20.9669
21.4238
26.9968
-26.2968
-14.1386
26.9616
-12.1638
22.5717
-22.9485
146.948
20.5362
-14.9278
12.8709
358.886
79.9703
21.7052
-4.28923
-22.4288
185.932
14.7307
-1.57631
167.978
13.8906
-5.92807
130.539
-20.8354
11.1206
13.0173
294.096
113.034
39.8601
28.8238
307.858
322.101
5.94472
16.5324
-5.04555
5.3972
130.334
3.21605
33.8832
42.6642
58.4404
10.5624
-11.3393
-29.7413
209.129
94.2351
72.4619
-11.049
19.934
5.68314
564.414
9.19398
-4.12614
25.534
16.7878
9.96529
46.2242
40.5241
4.79642
-40.5434
562.915
39.753
12.4911
6.4345
3.63949
-5.34597
3.62225
3.06495
47.6159
16.7098
30.197
211.632
-35.3701
56.9619
55.8586
161.308
145.459
285.051
82.3363
7.46822
33.1971
94.4437
79.3078
4.89039
-45.0034
89.3185
20.7272
15.7633
611.128
17.8223
12.9168
83.9906
35.0351
14.1492
-13.8065
-11.6322
-2.64464
26.938
52.2237
40.9003
-15.5735
-4.36813
6.16447
20.4878
31.3709
10.7103
63.1767
2.85871
16.0688
503.943
5.36113
64.2615
11.1645
14.1487
116.562
87.5195
161.14
44.9163
25.4533
273.073
-14.9325
37.2195
15.2903
-25.8261
59.2818
47.6238
84.0271
-11.8903
-20.5195
-28.2348
237.905
36.1977
174.793
-36.9705
-27.7885
-11.5786
-6.91961
14.7675
28.1971
510.833
135.43
-18.2364
-8.08896
4.94018
50.5049
258.258
-54.4855
-1.63029
12.3525
17.3984
539.104
45.0385
39.179
-4.12614
19.3736
13.2064
13.0396
-6.24967
81.7536
-4.92665
-37.4089
199.049
21.8614
40.1677
41.1208
43.3798
6.34324
15.4704
21.8056
32.6234
5.94039
85.6636
57.9393
14.8555
34.2534
301.962
24.5419
4.48804
-3.60944
16.1485
42.9809
25.5099
-3.77618
331.174
681.026
39.9524
66.7346
10.6077
22.6012
291.251
745.677
16.7913
-9.71273
27.1597
-19.3128
27.7703
3.06009
8.98251
-23.6617
9.12016
-9.69947
-6.20316
11.7867
121.855
80.4579
3.25993
23.8287
27.5694
2.85871
-30.898
197.853
298.52
110.49
141.585
157.791
62.04
-17.4282
20.585
73.0273
-37.1363
-7.81219
-14.3186
-11.5359
92.5796
93.3239
-26.2076
-19.0316
-11.0008
-10.1603
-35.1279
-11.9189
-13.2614
-62.1963
139.49
123.628
11.0287
15.7172
3.83101
8.9106
58.8669
-9.35919
18.3948
-39.4339
-5.80457
136.872
24.1153
818.033
-33.9681
385.274
15.0525
2.27383
33.4714
34.0309
33.0448
27.8051
19.9688
7.59147
5.40154
31.7353
-11.3456
24.2307
79.3012
11.7491
96.2902
13.6293
25.9981
-14.67
-6.91961
35.3823
39.4415
121.027
208.519
720.146
111.851
160.488
24.268
97.0886
159.158
243.872
292.886
14.3658
60.2903
-13.2948
335.08
21.2477
-2.09554
91.9172
-5.70102
202.994
62.8925
-21.5171
-27.4154
5.69463
217.789
-34.3605
28.9233
26.1283
24.237
-19.8937
6.10011
12.4353
-10.4802
-10.9262
-38.0247
-5.77899
273.826
35.4702
-34.1885
37.6604
10.1102
-9.73368
-46.713
-32.5772
-18.5479
5.4996
47.9987
-30.0131
35.0711
-4.88183
4.34513
-41.9613
-47.4883
232.497
169.437
55.4677
14.5294
26.2556
-10.7831
-14.3979
-28.1253
247.742
48.8194
28.7073
56.471
0.549214
28.2774
415.807
53.1607
-6.88837
116.548
24.6799
67.0716
57.1999
64.5283
49.1286
-22.0933
56.2696
292.378
532.374
26.3903
104.071
33.1959
41.9047
57.5698
10.0015
391.971
-3.03176
4.56138
10.2062
25.8903
-13.5508
42.8793
52.0477
55.0461
18.1261
9.97316
10.884
2.5861
218.415
21.9567
-4.18747
-2.30686
253.343
0.255012
19.5828
15.5667
6.42166
41.4005
2.87204
-9.98723
-6.73559
351.009
3.44408
0.715562
44.1285
0.858209
185.764
50.711
284.607
9.40502
1.63258
546.363
220.6
461.33
-1.06177
-13.2271
24.6391
-3.87401
-38.6343
377.878
40.1196
1.33065
-30.1419
-45.1147
-25.7167
-46.6145
190.397
22.2917
217.965
61.1
36.4217
-26.0269
-44.0686
41.6304
40.8894
32.0643
218.303
-24.0625
45.09
19.5114
30.1678
32.3331
566.924
53.8722
108.494
22.4135
16.5242
36.53
12.5463
22.1481
18.0526
25.8491
27.3404
49.4268
42.8533
5.29306
93.7442
44.8506
22.0006
42.5694
-0.541584
17.8512
-2.78696
38.5576
29.804
78.4497
309.764
272.77
19.3465
52.6697
-2.43565
48.6645
11.7469
26.5819
12.8025
73.7625
37.1898
26.9873
85.1141
7.1169
158.023
5.65151
43.2523
67.71
96.0567
42.1852
18.4146
26.094
109.696
35.2551
53.5978
60.73
78.6509
173.268
20.8724
20.6976
76.377
27.7652
28.0325
61.6618
43.1683
60.9099
35.9297
-20.3583
3.07015
2.00545
0.874991
29.5061
455.683
189.316
2.68169
-24.2907
-32.8005
6.85265
23.9942
32.208
73.8637
-30.0699
-57.9915
12.9927
61.1482
-21.7319
1.0293
24.2675
-3.19899
-0.119065
-21.0351
7.06379
-4.26345
52.6666
35.5829
-20.4478
-19.0855
6.18122
114.688
22.0867
-67.9361
246.941
-4.76437
0.153394
347.699
207.484
13.7937
3.2219
412.13
84.6241
-12.0862
446.744
103.887
381.271
34.5381
46.5051
-2.30635
37.2571
-6.04837
8.0991
27.7506
2.5861
23.8308
-19.18
-1.52973
47.1067
416.885
129.885
-12.319
-10.0636
24.5339
269.46
41.5398
-28.8526
30.2414
32.8571
-14.2318
557.157
108.392
94.4189
72.2395
363.803
85.1912
362.004
47.0833
-14.9578
-28.3525
-11.172
60.3678
33.1058
108.587
19.0169
27.9851
-6.77522
-5.14429
512.811
71.9787
249.569
44.8208
3.96004
65.4553
35.1519
17.3869
395.665
-14.8135
51.3397
323.85
240.019
27.3929
27.9884
38.6283
301.697
171.878
10.1107
34.3302
47.9939
18.7148
1339.32
31.9716
263.14
39.5382
114.792
34.6889
104.472
95.3757
54.2726
54.0055
6.54493
331.138
385.717
21.7182
6.32332
40.9793
5.29306
246.796
18.1207
126.105
155.588
355.946
81.9707
261.835
-9.91191
25.3475
57.1832
37.3002
40.9684
30.5283
26.157
49.7559
281.306
8.80875
59.9089
195.405
139.026
10.9285
30.659
108.404
51.3501
100.82
180.512
-26.2076
26.3857
5.3313
37.7249
19.22
18.0661
45.9333
24.0368
49.7262
18.3885
68.5903
31.7992
852.484
47.7056
154.398
0.954704
35.8649
22.7346
39.4383
29.5253
0.770883
-7.48512
9.02452
102.995
65.4099
45.0423
42.8559
81.5246
-41.4644
46.2371
19.8091
9.30829
63.1772
16.9266
39.7551
48.4639
92.127
45.3884
222.326
25.135
406.366
-0.645929
24.4581
18.52
1.77288
38.0718
36.3201
22.9997
430.796
20.9372
13.6951
57.8711
181.871
444.559
26.3869
31.4198
50.167
60.3145
-1.61905
45.2879
-56.9636
32.1155
51.5978
-11.8613
-10.4837
19.2997
-11.5484
-8.34538
5.85631
17.7248
-17.2087
73.3981
18.9724
-20.58
5.93188
31.7344
15.8209
529.7
64.5294
-0.215989
5.16307
11.0716
190.536
8.29623
15.4742
12.3201
210.114
100.455
160.11
750.535
43.5044
18.4006
15.1977
259.532
163.344
10.4901
38.8923
0.0186869
4.20944
-6.76091
0.861731
-3.1535
46.8373
20.9796
45.0713
86.8034
-14.4433
15.159
9.13442
34.4201
28.7189
79.0278
20.22
165.367
30.388
-10.8489
146.225
401.074
20.754
64.4742
8.17223
192.635
-10.3873
52.567
1.54289
-2.4416
276.621
135.308
1.43954
27.5189
213.38
135.578
20.428
-21.7077
-11.6238
9.97166
43.1328
-3.59932
-17.1575
-15.7825
37.9606
327.819
51.6002
-32.2113
-36.3574
-27.3019
68.2263
78.6509
168.45
-10.3905
-14.0378
9.62799
10.5532
343.974
-18.2634
1.70792
-12.1703
478.478
-14.134
8.25092
2.56352
58.0988
210.598
24.6853
9.62675
-4.42612
12.1194
29.6652
144.588
7.53175
-4.81457
315.776
154.634
38.7118
54.6968
130.086
-0.832455
0.811244
-24.543
16.9589
304.248
-2.90643
42.7156
7.07584
-13.0585
6.02196
49.9114
75.7348
-35.9131
-10.0163
-5.52699
22.2681
-5.74598
129.209
54.2157
467.233
21.3275
-10.7335
-0.238835
15.315
76.5025
354.285
24.7678
175.375
13.6162
24.8671
35.0146
81.7769
260.4
18.3778
14.855
65.8361
364.677
38.7287
3.94352
94.8967
5.94234
185.356
34.3662
50.3783
43.1914
-11.9473
26.1581
386.653
12.491
68.6351
29.1593
-3.06209
-30.8874
19.4362
60.0425
24.7605
33.1058
45.7899
539.605
24.8408
-1.10983
37.7995
-4.29154
33.5764
48.9376
258.484
341.6
-5.38502
-1.695
113.184
38.992
25.5188
15.1853
76.7141
51.7468
-9.39838
33.1971
19.481
64.3152
384.158
479.873
37.0182
3.76682
51.3351
-40.8646
52.5675
38.0777
88.3301
28.6602
16.6307
90.642
101.807
-1.55703
226.367
72.1924
298.787
58.5449
13.5214
13.5139
35.6549
429.185
-7.35701
38.2373
-6.8203
33.3394
-16.0095
35.7004
216.824
61.103
712.521
10.8099
-4.34018
23.1099
27.8479
-14.347
7.30958
-0.155955
148.609
230.174
-10.2781
166.004
120.586
3.05473
-27.9639
31.4014
86.4695
-1.85538
384.794
19.5348
26.3003
11.8293
9.5572
76.7088
184.536
10.0917
-0.0831155
50.3875
-16.8489
6.8169
10.5532
-15.8467
63.8716
6.61923
12.5812
613.495
32.2699
40.5411
15.7647
5.31633
6.85034
189.06
14.8687
-1.97525
29.8529
24.8676
0.712817
97.9623
78.4719
0.32252
12.7843
19.3173
859.971
33.8193
125.967
96.6644
-8.87264
36.8886
246.695
9.27548
24
-3.8857
7.74004
36.7153
53.0056
94.9507
105.143
34.9266
52.5348
50.9199
29.8087
104.57
8.12924
22.5767
10.5415
91.7504
136.179
164.092
10.0564
19.7124
36.3028
-14.9201
49.538
267.883
35.4814
19.2186
72.4054
712.909
-34.2766
16.7098
704.512
56.7422
9.60751
0.179064
349.316
-11.1057
-0.718082
48.9185
33.6106
164.191
316.181
19.481
2.47106
34.8754
37.4555
68.7038
45.09
32.6298
32.0419
24.8368
182.74
140.079
22.4135
22.1464
79.6335
5.05001
68.4971
29.6444
49.9117
21.7182
64.4194
102.823
576.883
36.9004
76.2167
49.268
26.2778
106.695
406.184
258.087
111.555
53.435
14.1947
46.6706
59.709
54.268
83.4891
4.35399
27.5435
68.5993
2.24951
32.7665
31.4246
36.8893
4.36924
177.773
68.1119
30.381
-12.1214
-2.41134
16.6048
210.193
99.7363
44.2892
160.068
-28.4169
-11.8903
-9.59099
-24.4866
37.3801
24.2307
23.0792
2.58688
-16.3557
16.5324
9.94698
584.484
30.0712
11.6493
-10.1574
349.074
-50.0956
35.0146
-11.9264
-12.8747
4.85621
26.7687
417.29
-26.0415
56.2829
-14.6724
-2.05042
18.3627
18.5192
5.71012
-47.5546
3.66931
361.067
11.9304
-23.3911
60.6657
-26.1645
11.642
-30.6124
81.3971
567.733
680.562
425.287
8.21731
92.3071
3.06495
17.6308
3.20472
625.781
43.3154
185.395
11.7647
-29.7479
120.68
14.6292
66.7483
-27.9182
488.404
-0.536113
-19.8744
-20.6406
-54.9846
-3.6357
5.80496
-8.89639
-12.1627
-0.475723
-9.57201
-17.209
167.715
-26.8091
467.673
44.6369
-2.56211
-15.3803
14.222
77.5378
44.7274
57.7669
-11.8254
-21.2347
9.41121
-0.126956
8.88213
35.0731
-4.28972
42.2141
-17.7795
10.4466
87.9
9.10926
326.631
-16.9465
-0.843853
-12.5126
335.654
-36.1688
22.4591
76.7755
-1.37156
35.0152
22.2257
48.539
260.339
27.7753
-8.40399
91.1358
7.64334
72.6309
26.4994
9.38901
9.98128
143.223
11.3078
50.2476
270.675
30.745
29.9251
24.1472
100.179
77.5614
17.8213
517.5
13.2013
100.096
106.833
10.8986
14.914
112.262
71.2793
46.6041
79.6505
12.8835
53.5643
82.5189
159.695
28.5218
55.5336
51.3719
72.7827
31.2132
16.9618
9.14967
37.3575
95.4762
245.37
53.0643
56.7267
25.6224
63.3579
70.6824
35.7572
-19.18
14.5597
511.964
-10.4022
11.8186
-6.6968
16.1733
-3.57709
376.282
32.1694
-21.3564
45.9756
-28.7279
-14.2318
11.8034
78.4067
162.195
54.582
96.4356
340.738
-9.06077
30.2167
31.9704
-14.9578
16.6251
134.068
1.33467
20.9244
400.925
115.146
21.4259
18.5247
168.207
300.104
235.96
3.12929
31.7023
71.4264
292.217
78.2554
49.246
2.11125
119.577
2.01275
33.6106
-11.9715
-20.6428
55.6859
32.4561
10.5126
3.72228
-4.38479
249.363
58.8668
41.4122
32.3331
51.5555
10.7687
86.0054
44.9023
76.4943
45.9003
27.5388
40.3861
153.333
34.9192
32.5602
50.3496
289.86
277.403
67.3394
91.341
78.1767
-11.786
40.34
317.678
237.745
54.8912
65.5124
212.8
52.8433
155.743
23.8013
65.5626
46.7904
6.12471
170.885
84.017
22.1972
98.2018
401.651
37.6301
147.76
28.3546
36.6914
39.8347
226.087
57.1777
59.644
72.9457
7.1441
25.4868
45.7867
161.93
187.347
3.53247
81.4388
43.8282
205.228
123.946
138.927
178.119
27.6513
12.0153
3.40232
-11.3229
371.13
127.189
49.6655
24.1279
72.408
37.7404
77.9051
80.5228
60.5873
13.5766
123.037
40.3279
124.496
6.58285
64.9487
41.5784
17.6417
-31.0069
-23.3212
25.1741
-32.0392
38.1304
-2.90643
39.9045
-24.7833
57.6636
253.421
8.62605
-23.3161
11.7775
-43.8736
4.34031
509.368
16.277
8.80319
180.445
-17.6502
-2.41516
157.482
34.133
307.085
56.5197
6.80791
-12.3463
-24.6687
-19.3866
-39.2602
64.4346
10.1836
10.2062
58.9009
22.1422
-2.09828
48.2995
30.6833
3.13362
191.758
20.2543
70.0525
17.8898
68.8084
17.0166
-0.432798
9.62534
-8.52815
51.1739
203.199
11.4154
63.313
-17.6082
157.678
135.931
6.38288
23.0478
24.0588
17.5822
51.6247
32.0932
25.2211
-7.83834
37.713
129.422
-15.2435
-3.71344
25.9954
23.4983
22.7985
12.0728
-10.9682
-3.87401
-34.8862
-18.2628
145.067
223.332
57.5526
339.049
0.211911
-0.137063
-36.0626
-20.0945
543.658
92.5691
9.00698
-41.0908
36.7632
-12.9257
-1.99667
-11.9715
110.542
27.5749
-51.7335
-3.77398
-24.9995
120.053
294.999
28.2938
-20.1408
2.82979
25.7612
22.2871
-17.8179
254.301
119.097
12.7778
-26.925
-11.6322
-30.7556
-16.1655
192.779
213.314
6.9153
21.8688
6.16447
9.24337
125.074
-0.534114
91.0456
42.5624
-31.7991
56.8972
719.002
23.8366
71.4632
26.072
50.8909
81.6171
98.1678
160.131
42.0343
14.6459
22.0565
20.3905
80.1587
-6.23671
5.26182
10.0824
90.1051
3.30879
9.71467
-5.36719
11.8186
-46.0522
31.1659
30.1561
57.6908
20.925
-21.3564
358.945
46.2348
25.1235
13.6775
24.0588
-0.849112
-26.0028
-6.63806
374.471
88.3907
28.3427
60.0814
-5.87319
12.2161
21.3103
7.5687
270.263
25.6096
107.634
61.7355
73.3648
63.5924
229.114
74.2795
128.201
1.33065
65.4355
253.211
556.142
66.1126
3.98531
-1.73538
63.0002
247.57
57.9734
-16.8946
184.801
101.174
39.4678
25.1336
53.4296
-3.82343
24.0205
6.54493
55.6498
81.6156
134.592
21.3158
127.186
46.5225
282.403
31.2391
26.7792
48.7666
22.0006
306.813
-15.5341
36.5919
2.83524
2.95035
71.0334
52.2128
43.6468
101.12
57.2522
79.3166
60.3396
54.5438
80.0233
44.9479
59.9089
22.9913
402.608
49.3996
48.4342
199.401
237.627
50.6291
77.0803
17.9507
79.1901
55.5474
66.548
82.1328
93.5604
22.1366
126.686
115.127
55.1078
39.2955
1.65841
147.031
71.9392
86.4647
67.7122
185.366
107.77
79.302
300.709
30.7397
188.096
82.4616
64.0407
26.4933
49.9218
41.3608
34.6082
57.7762
23.8839
41.5147
20.6502
347.51
91.9014
59.9658
9.39395
47.42
40.6413
423.377
1.78925
389.91
19.9188
111.327
16.0218
-8.2799
1.93406
24.7626
14.7307
146.475
52.8847
36.793
10.1425
1.22814
0.0952055
-3.9688
-37.6051
57.9949
0.590444
54.8527
679.125
4.25899
-12.7959
97.1172
6.19885
483.595
579.491
-20.1105
23.6808
7.40141
14.6297
-13.256
197.885
169.198
147.424
-26.0415
4.94151
20.6757
114.638
-15.1689
170.162
21.2477
56.0005
18.0377
46.7728
2.46903
589.703
31.1538
1.04829
32.5452
113.14
-16.7942
-0.627355
25.1752
209.787
24.237
-6.77522
30.463
41.9937
-5.304
6.95285
116.035
24.5748
590.194
16.4112
51.12
35.8444
-7.3172
35.2439
-7.30346
207.899
46.1246
151.771
-2.41018
70.0808
45.5746
480.903
3.72228
-21.2514
-32.9625
6.09614
6.57792
-13.5942
35.4056
-16.9419
158.953
-12.1957
-28.6832
368.348
31.5184
23.6748
49.8292
881.512
55.9718
-15.3217
1.2931
33.1132
38.0236
11.2853
101.073
-11.7326
-17.4007
-32.4007
128.421
0.96117
-4.54591
16.6055
47.3949
14.9126
8.52648
-5.01634
56.5915
33.929
33.7035
7.43503
-31.3566
-1.52908
117.75
45.6515
192.737
203.149
-1.09299
-7.87563
54.9492
61.993
15.2362
-28.9009
4.94765
15.9482
10.9183
-0.873626
-7.84843
4.55723
12.0043
120.794
28.8357
530.618
1.41434
31.318
-18.6807
-9.63212
163.342
12.4301
-4.85005
29.3391
-24.2677
42.8829
71.0907
185.431
-6.99152
60.6829
31.6203
313.292
19.3173
29.7601
26.3231
104.161
21.1124
-29.4808
33.1405
-0.682021
-13.4813
142.291
47.0954
-29.4533
23.7361
-39.16
46.171
28.1719
5.94234
614.517
556.22
188.04
207.8
35.6952
14.2896
133.654
12.4131
44.1518
21.3008
-12.1467
11.3168
15.3902
6.86891
49.538
13.0098
202.675
590.205
263.09
33.05
6.38643
-35.2891
-39.8988
105.16
-31.9962
15.5128
-22.2516
305.652
23.9995
277.5
4.90412
48.6031
-10.0974
-18.7687
-49.8594
24.9599
55.4902
9.34448
16.2299
-1.6913
81.0588
150.881
7.02054
20.4131
-0.951338
10.6722
57.2527
40.8888
12.4304
8.59975
28.8121
22.2386
-50.9289
-4.32909
0.542276
61.8851
33.6062
89.467
-19.2748
214.976
32.8438
53.435
12.3207
11.0633
153.412
8.03951
16.0227
-8.76447
45.3471
11.4402
-24.9244
155.518
76.7755
384.686
39.7004
-9.68626
30.659
39.0638
43.8539
23.2699
44.5982
-8.41462
-5.94829
56.0791
42.2299
31.507
25.4868
18.6807
-18.9563
201.379
43.8282
-40.2747
28.3687
3.28841
176.933
69.3516
-19.0865
20.5362
3.56576
20.6795
25.3026
55.9871
14.3779
-15.6731
5.88125
46.7896
86.6651
226.11
70.313
573.335
301.72
18.7643
19.0341
197.345
20.0266
-0.161903
-20.6995
5.72678
5.49641
-17.5626
-53.591
21.644
-28.399
14.8972
326.637
131.066
132.638
7.06379
-5.20049
12.3742
15.9052
19.8311
10.7033
-22.4288
9.10854
322.637
579.497
21.8004
30.7572
-34.0391
64.9464
-7.40106
-22.7095
24.2391
-37.5825
52.3417
113.034
69.8452
37.9922
41.552
-7.83047
123.463
45.3825
-3.25044
-33.229
21.8961
-17.5486
206.052
5.25933
-7.63383
114.562
6.73028
6.86954
26.4323
113.637
97.5124
28.4311
28.744
-11.4659
13.2064
63.0153
-1.95289
21.2097
59.3426
51.7685
209.07
-10.5584
2.84579
43.7991
418.314
-4.37549
118.878
11.1357
5.49632
22.9667
36.7981
-22.1706
-9.91374
37.3245
24.5748
-24.4999
-25.9997
65.7714
138.318
-33.5945
3.03005
73.2814
-12.3781
-19.4725
1.84822
-8.13292
45.09
30.1678
-14.0368
-6.09792
22.2871
254.798
3.40573
-21.5661
293.656
40.3861
203.585
-0.387819
16.096
113.145
54.0977
1.25406
0.542276
20.4878
406.184
3.20655
29.0956
8.45743
4.82442
44.7965
25.9759
2.41731
-11.3243
64.3241
26.6064
60.166
116.162
61.7829
36.1098
34.4071
132.767
68.2167
13.8995
59.5907
11.8457
91.8586
58.2449
1.58316
-18.497
-10.1603
-14.5132
-13.793
6.57791
14.6664
54.205
6.62264
14.6404
92.6383
332.47
28.0511
29.7694
566.822
-8.41563
5.86805
-16.7837
42.6438
-25.466
-13.1073
-3.82665
-17.1142
-15.6071
-17.5472
-0.805649
-1.93611
43.7207
75.4207
467.865
261.468
460.891
-8.36117
88.0768
35.9007
2.44239
-3.91004
305.388
31.9637
-0.125789
57.4001
8.25317
33.4452
178.585
-5.74126
30.4068
147.307
21.5274
16.0393
24.8959
-17.6367
-50.0076
-6.2118
44.4104
6.15709
66.6827
5.0811
35.3455
-7.19851
23.8366
13.3671
31.6942
99.6166
-4.58996
0.71637
236.946
43.9394
27.0418
50.2532
18.3084
704.425
5.19602
109.394
-4.36265
11.8472
19.4527
96.6006
428.629
35.1679
93.2705
734.041
57.414
101.105
48.3628
5.48463
611.189
51.7079
484.041
55.5953
91.1486
58.157
41.5496
53.9699
51.2328
307.125
90.1893
107.68
297.634
37.7909
45.2093
41.3407
10.9934
69.3751
5.38071
-2.73867
51.9345
69.6501
91.7045
315.671
10.7853
27.9382
29.3662
154.067
150.725
87.6643
34.9074
2.99016
9.94401
-6.42054
43.3225
53.6037
36.4217
24.5728
-14.0835
114.121
205.415
-7.52211
-6.25885
56.3344
-23.5921
20.7975
59.4944
56.0203
11.1691
57.2527
250.784
10.8566
6.72569
23.1899
35.3571
-7.82541
76.2557
18.1207
45.5199
28.1519
22.3618
304.985
1.33995
-17.4082
-10.2832
149.128
340.899
27.5699
0.0599978
-7.0965
27.8492
2.17182
-3.33733
27.4226
175.856
15.0877
-3.9688
-11.3456
44.8454
-18.1502
-4.90938
43.6144
39.1166
7.81878
9.03613
-26.4619
-22.4026
174.693
61.0571
41.7337
68.6584
-9.46519
70.8516
67.3288
236.376
308.455
34.265
4.99548
-31.6637
8.68965
80.6458
404.622
10.8664
23.1218
9.14886
31.947
79.8819
-20.6936
9.96529
-2.50154
10.5391
-55.5359
-25.2652
-7.09863
31.2318
35.4986
58.3723
-11.3703
0.477908
-10.0535
5.94039
374.27
526.456
1012.21
1.737
1.41871
512.14
-7.25909
-33.5541
354.938
86.3457
-13.8365
215.71
247.254
98.5984
194.875
23.8267
32.5995
-5.02521
16.1348
-23.1254
1.9865
0.182765
29.0667
522.389
9.16866
70.8721
2.79679
-21.1869
104.104
267.651
18.3528
1.10349
108.446
93.1223
1.25406
47.3939
103.115
52.3469
-60.5117
12.229
70.3016
6.69849
87.9
-28.3721
-14.4493
317.747
276.094
4.11763
28.3068
-28.6726
76.807
6.12471
33.4173
60.7205
28.8921
14.6132
34.3345
1.90337
9.51914
472.508
-17.6565
25.5624
-21.5331
22.1627
-2.01697
2.87451
10.8922
10.1794
60.73
3.68822
-28.3267
12.0983
11.9691
-6.54156
33.9909
566.214
22.5717
25.7772
-10.4735
-5.61106
-34.079
-1.95258
95.395
11.3091
44.0433
-11.4793
6.88168
-2.55468
-4.55378
46.7896
13.7356
137.265
-26.3663
345.837
7.49193
-22.4652
-7.20285
0.568325
18.1525
-7.39169
-0.125789
10.5484
235.015
366.472
20.3267
365.348
9.91948
269.746
7.07584
35.1748
107.243
447.158
4.66082
14.1653
39.8885
-25.1329
39.9476
29.607
1.28447
70.6474
15.5274
302.764
92.2965
-1.37295
18.6615
7.88699
257.242
23.87
40.7959
9.87785
19.0988
89.7497
16.9577
29.3922
1.50217
-7.27157
-1.68205
35.4355
250.91
299.943
40.6405
391.028
27.1037
220.157
16.083
38.8143
24.1011
13.4162
37.8921
31.1708
17.6387
149.279
-29.8899
-3.9688
16.7428
121.713
24.2307
232.975
-3.24339
45.6904
17.3775
22.25
-20.2922
29.6509
63.4933
18.8268
30.39
16.0795
43.6012
41.7337
14.3998
3.65328
-19.1035
-20.7523
411.529
665.825
43.1645
4.06827
102.897
-4.12614
69.9734
168.754
194.2
3.66931
231.757
42.3982
29.1593
167.478
23.4605
2.56961
-37.4089
199.049
25.6096
36.4196
54.2393
-12.8422
14.8667
-29.264
66.3565
2.19226
26.4488
10.789
-25.9997
17.6065
138.318
-20.476
10.5263
-8.22332
3.72009
55.6859
17.4636
14.9667
16.2299
26.3494
-38.5847
-16.6838
-3.27419
57.1777
53.8722
237.805
74.8873
-10.3217
-11.8166
23.6748
-39.7432
92.9327
8.19739
140.305
20.2856
-21.1957
-41.8495
-12.5762
39.3963
334.97
49.7104
15.9537
1.07629
16.6855
39.0943
90.4984
-20.6947
46.0078
26.6064
50.7956
-21.1763
9.30909
39.8579
26.5819
-11.5603
73.7625
-2.16562
43.8539
158.203
134.553
131.214
438.241
18.9843
-34.5231
510.225
19.9402
14.6664
-11.3873
375.814
133.868
135.693
-2.08972
207.001
474.863
47.8064
77.0944
-10.9985
-0.459726
-1.10318
65.6035
9.18796
108.448
102.459
-41.9101
-10.9853
164.112
-0.062042
19.1988
220.488
4.72065
-40.2203
16.8623
7.51989
-22.1954
57.5079
-9.26575
-9.49612
389.11
401.807
21.644
9.08235
16.7713
11.7935
-2.30654
24.7846
21.7445
64.6309
16.0393
2.40715
255.977
-20.0226
7.11826
-11.834
38.7882
34.2681
12.3348
108.756
-6.31055
40.1275
676.232
4.97627
37.2607
42.9797
11.1432
78.5786
9.87507
-4.90938
404.559
0.32252
157.197
0.0861573
11.6493
0.497691
305.977
-5.71705
55.8591
17.1104
-6.38818
8.02805
41.4248
15.0535
139.001
16.6902
123.31
81.2178
417.695
-9.28241
18.0377
256.668
4.34309
63.0129
-8.32204
10.3421
-1.17852
21.0124
19.9874
160.108
63.9945
183.533
489.852
-8.89242
6.81308
-8.6061
253.317
-0.543413
63.5615
-7.28435
3.61107
779.156
735.154
-29.7479
-9.19127
17.6065
46.4883
-9.23164
40.5114
135.126
282.861
703.922
103.046
18.2045
-16.1262
100.468
11.2185
-0.636654
130.081
11.4272
64.1922
34.6889
-37.957
46.65
-37.5566
70.8721
-25.3142
-41.8016
10.9037
-21.0025
-13.889
-5.87237
20.2856
10.6634
2.41634
46.8925
-3.87509
33.245
-23.0229
-6.41998
9.10926
-1.33083
-5.70214
420.821
-36.8755
19.1102
291.793
9.34065
44.9163
-5.11969
-8.69642
466.351
19.491
8.27734
340.701
64.3196
250.834
380.679
-12.6391
-8.41462
-13.4446
-3.89103
10.3708
235.382
27.046
17.6265
1.65841
424.393
150.65
-10.2897
-12.8608
22.7346
-7.41338
3.28841
-19.8438
-26.2258
9.02452
635.23
20.6795
18.4931
40.2951
62.9346
14.4514
24.4229
9.77009
460.758
20.9125
11.6552
40.5411
71.9867
-18.6455
-2.09473
3.62435
-16.9678
61.712
259.212
39.8601
135.646
-0.238835
-24.0403
-13.4527
6.19885
59.7451
-5.53604
77.2417
21.7017
-8.87264
14.3998
-30.6671
100.837
-24.5004
-11.0006
58.6278
-13.7452
-41.0341
25.5562
26.2979
-15.214
14.2896
69.2616
17.4616
-15.62
23.6575
12.2927
248.348
0.695547
-11.172
64.1159
451.023
58.9083
151.691
4.02436
9.24445
25.0839
-29.5071
44.2944
19.5049
-7.17807
496.084
18.5839
14.8555
5.16684
73.6088
216.258
-9.23164
61.1261
2.06687
27.9884
59.2431
-16.8946
103.814
194.877
51.8372
245.615
-46.0809
11.4272
17.3405
21.5704
-0.475723
162.842
16.7913
35.2649
6.92408
233.918
16.1786
17.9701
85.0341
44.7274
52.1447
19.9947
76.8776
211.643
27.6228
5.08808
-15.5341
29.0956
42.9224
42.8424
-8.82709
20.5348
16.0227
8.10212
107.191
127.632
25.6753
69.3108
54.2867
161.515
22.1729
4.42204
-1.81407
90.3549
46.5899
103.371
369.602
31.1708
13.8906
10.5985
11.3396
-28.2122
337.2
19.2454
-25.5241
6.13306
25.9981
493.202
9.03613
15.5692
416.129
129.716
34.8202
302.229
96.8587
374.131
5.52734
-17.0042
66.7004
135.465
16.2399
-14.7971
48.045
41.2904
275.808
72.7106
51.2328
49.8969
35.5284
9.96529
3.12066
49.8944
66.6406
-10.5584
96.5491
11.9399
16.939
332.107
-10.4321
312.86
19.0169
14.8667
13.8395
-31.3812
46.1685
248.141
32.1773
273.07
87.9243
0.211911
-15.1296
-2.32942
19.2609
2.11125
-33.5541
18.3773
46.9903
435.939
3.94094
65.4697
1103.1
5.59415
48.1896
-31.1188
10.5126
-15.0184
16.2299
108.808
428.058
19.2146
68.4221
29.5093
72.8869
-15.0678
20.2723
12.1671
3.17595
-0.843353
16.5259
-38.1694
97.0636
-0.770577
38.1824
27.8608
-32.1883
12.5375
-2.49407
37.3544
128.822
-11.7785
6.95468
188.391
718.729
-8.29404
24.1818
54.0868
243.549
-28.9548
75.5685
48.9216
-30.5466
5.59252
48.6645
19.2432
448.247
2.54797
97.1599
6.37254
36.3883
-4.1275
536.584
-39.3261
0.148811
12.8276
7.73989
19.8248
-42.6242
-4.42268
253.955
5.4793
263.37
-15.3447
17.9905
21.3746
18.525
32.713
0.724715
188.361
114.576
-5.53932
8.9106
-2.97725
-26.2258
-31.9376
141.888
-3.34837
22.7866
9.78113
18.0523
42.0016
-28.4169
312.323
0.0952055
-11.4651
9.24654
1.77288
20.4826
9.96078
1462.28
6.33502
-21.9779
25.9981
19.0632
78.3766
215.293
5.70836
17.2715
257.834
99.8232
-33.229
31.2664
754.567
69.2456
100.837
37.3438
58.3398
113.552
13.6502
280.483
-26.0415
102.393
9.69047
-5.79855
-7.87427
8.12924
127.524
370.986
-29.3901
445.4
4.79642
-34.9212
-38.3837
332.405
-5.54977
99.7231
33.1058
42.0578
55.5612
120.751
-19.1998
32.113
162.871
299.232
9.76395
94.4835
2.67404
26.7572
-48.4885
-7.3172
23.2287
-26.0982
268.184
224.765
169.813
74.9346
760.335
30.7254
332.307
-24.3887
6.85961
198.763
158.192
20.7975
-33.2592
-24.8386
1.67239
-26.3122
160.827
23.4115
-69.9126
23.5195
22.1481
19.9267
33.3454
42.3329
6.32332
65.3421
7.16712
14.3725
9.91261
563.967
503.636
-11.7785
-26.7785
115.279
101.018
22.2277
19.2839
1445.51
157.617
98.7639
269.836
28.0498
-33.2307
30.33
200.209
107.496
18.1996
11.6442
25.9751
-40.9317
189.691
19.9264
-4.85005
610.64
-44.8824
-48.9464
9.24654
52.3727
33.601
-1.36932
-1.16125
-14.4817
14.7537
-3.42561
168.332
15.5692
11.0194
5.70836
29.198
246.007
5.0295
-23.1708
-7.59112
395.065
-11.382
-5.37842
41.7612
641.126
60.0311
54.6681
12.9421
-39.7334
-4.98922
331.798
214.815
-28.1898
-18.1457
18.1132
244.677
-18.0546
-14.9201
-3.35049
194.276
-4.8099
267.883
11.5206
59.8442
-46.1306
-12.6406
-14.6743
48.1823
1.71727
30.197
-20.7518
16.4112
62.3644
0.237179
10.1102
-33.5945
30.1779
275.365
8.64327
-18.7687
8.83422
2.61443
120.537
16.1348
1.84822
38.7187
30.0975
9.5531
-16.3927
2.82979
-9.84605
-56.2973
-8.4476
-23.061
16.0232
20.274
136.119
-30.3729
17.9701
50.3496
157.092
42.5226
-2.49407
0.542276
76.8776
162.917
50.1116
-2.40818
-4.28972
14.1031
49.6869
44.1798
108.515
-14.4493
-35.6872
219.635
-23.0504
-5.65188
-25.7344
11.5894
168.35
-3.07422
39.0638
135.683
456.179
14.6132
-23.7615
279.265
-13.4094
-20.3711
345.912
-22.6317
2.87451
12.0535
3.53247
15.7172
-10.2897
338.527
173.597
2.89398
11.0782
17.8148
-3.15691
242.15
23.4858
36.9441
42.4642
35.081
2.12275
37.3164
-26.5428
-4.39406
26.3321
-24.5835
-1.99785
24.2617
9.23816
17.457
118.577
72.8497
41.8323
5.26182
10.3935
42.5714
50.1604
-0.432798
17.2109
-27.856
116.766
38.6621
112.615
77.0931
38.4793
-1.11339
221.699
12.8144
356.788
4.77309
35.5284
47.4466
-9.9978
-4.45347
16.0408
-38.6693
2.84579
34.4287
61.9166
140.953
1.24671
161.982
52.3652
5.89843
14.8667
-61.1231
24.8408
4.93902
148.815
-9.05214
-26.7803
-0.156795
108.908
-31.9962
74.5073
30.5053
11.4816
7.67533
15.7324
273.25
-14.8538
61.1261
18.6181
-10.0974
82.4309
-32.9928
56.819
29.2532
-3.77398
8.73368
26.3494
-17.9699
0.182765
772.589
10.3261
-34.2089
368.989
-24.4382
-17.209
-13.6906
25.3936
12.7778
-23.1768
276.974
-28.8816
17.5677
-3.99831
-24.9438
-12.5762
24.4037
20.4878
16.3784
28.2502
51.3557
32.5351
112.05
23.3459
110.239
14.425
47.759
185.098
220.548
15.6136
33.4701
23.1343
33.5465
3.59218
9.928
44.6419
6.01813
23.8256
12.4792
72.5623
24.198
15.6237
15.2836
5.7174
-7.71693
-20.7385
-7.59745
129.178
-44.4728
-44.4667
9.1315
564.416
7.16206
2.45072
1.64907
109.101
34.8202
13.6162
19.2449
21.8961
-1.96892
17.1104
-8.26225
60.2804
163.3
15.9905
55.1086
26.7959
55.9179
26.9525
320.699
38.3395
0.30956
225.12
114.429
80.3339
30.0198
18.4992
40.3649
33.1938
84.6427
174.163
40.1838
74.3018
28.9221
7.03714
41.4833
177.863
583.228
49.506
10.5193
30.4667
65.1755
-19.4405
8.61236
69.1433
8.57199
24.5818
66.7222
21.4292
77.0467
36.5162
48.3857
18.0088
14.9667
-23.1254
273.726
-33.5504
34.2071
59.0518
143.827
31.6574
269.79
-17.209
-25.3142
-21.1869
36.638
314.502
6.80822
-26.6247
-11.5735
10.6634
19.9947
107.364
46.7247
104.459
12.5843
10.7028
104.058
-14.0314
94.7796
130.924
2.41731
29.1412
212.139
-12.9226
-1.9353
142.932
56.567
122.488
-17.1581
94.4537
12.0255
5.24283
78.7401
41.3783
-7.25264
2.95818
354.678
407.872
250.207
145.851
3.60523
17.867
57.7439
76.0865
-10.4353
265.003
26.177
-35.8229
58.95
23.2135
-2.79343
23.8218
11.6442
14.7307
161.467
-44.5668
-10.0587
-32.165
-58.742
174.067
147.927
13.0173
249.119
19.3311
28.6157
-12.4056
159.806
12.8796
-20.2922
-15.3267
11.821
708.172
7.58242
129.716
4.83514
399.674
23.7702
390.998
337.237
-24.5004
-22.245
394.662
32.3909
107.017
113.637
5.68314
11.5645
42.9272
1.49606
21.2477
-62.0657
15.5875
466.015
48.0204
405.847
40.0414
45.9493
-10.5488
-16.469
443.526
257.559
9.26168
2.1503
18.6148
-1.15302
21.8056
8.2605
-40.9113
-22.6259
-7.95162
53.2138
87.7178
761.01
55.5039
286.925
67.3438
14.2655
5.59415
10.7083
26.8339
16.1348
-22.5146
-36.2439
90.0676
6.39292
193.503
-4.66648
52.2722
-16.9419
39.013
-15.5647
315.874
-19.1285
23.5923
96.2785
33.483
278.907
-28.692
-5.07992
-9.32945
8.88213
1.33995
6.95468
6.60684
-8.40916
-43.9013
85.0889
21.2907
68.9467
4.60523
0.0931801
-15.3237
44.41
19.8735
73.9644
27.5189
-18.1196
115.929
-21.8433
14.8058
11.0884
20.279
182.751
420.877
176.808
19.9213
30.1321
-19.1984
-3.72945
-10.6335
-25.4428
0.584872
-7.6242
42.9264
13.8398
28.9649
51.3245
32.1168
18.2809
31.5133
65.5138
63.5359
106.887
415.795
205.912
36.8667
6.81565
30.2441
160.364
146.115
47.4688
8.50543
95.573
65.6159
116.486
26.8053
741.542
14.8306
16.7818
76.9413
-7.62205
349.754
396.457
18.6453
77.3859
52.0534
33.3007
202.821
12.3742
207.06
46.0244
30.5181
555.828
-25.6448
642.427
48.1361
74.3955
164.083
47.3528
179.831
229.027
67.9613
65.0994
12.6849
409.054
461.378
75.9429
14.7871
-11.105
34.8236
233.717
187.467
42.4152
30.7572
136.501
3.84334
16.6459
9.24654
400.949
123.556
56.8124
32.3639
14.7683
122.512
29.3705
53.0767
119.58
326.8
21.6379
123.156
39.5054
125.13
129.655
193.871
35.2444
-13.256
-12.8747
-10.1363
79.9581
-22.2934
449.837
5.94234
35.4309
334.217
-3.9696
7.58419
-10.0733
-13.1973
19.3356
36.8538
33.8444
40.9785
15.0272
27.8695
1.33467
133.368
36.4356
68.2775
-35.8232
295.643
41.4833
3.57533
68.7216
19.5209
-2.59919
-12.3185
367.799
42.4037
18.5435
-1.30038
0.218951
10.1848
80.5568
23.2292
58.693
14.2607
-9.39618
29.3484
341.192
28.2938
6.09614
25.3186
3.27241
56.0203
24.2876
-2.8254
-19.3128
40.3861
24.0222
34.8367
146.878
234.008
145.848
33.1132
41.7717
50.4728
582.3
50.0582
34.7178
34.8095
37.3002
100.938
39.8986
1.79413
29.1412
11.8503
39.7249
12.5569
43.0738
635.247
11.7469
14.6766
62.5181
104.656
40.1057
58.8771
166.413
43.7049
-5.59289
486.966
47.0953
244.713
-5.14287
130.51
94.659
29.659
-7.63917
25.3633
106.072
34.4931
140.495
137.661
15.9472
450.034
209.978
119.481
118.837
98.9797
1.79555
65.4099
18.8054
125.315
62.1032
42.2979
238.624
43.5616
480.983
72.3049
65.0512
5.6822
15.3923
170.278
15.2903
111.756
170.375
38.1125
47.1428
29.1432
358.663
276.301
27.0728
347.507
10.0831
-14.4817
112.205
11.5669
24.0287
-20.0381
-37.7063
-18.6545
-20.2098
27.3239
382.807
-15.5852
-17.5486
13.9606
30.5592
31.1659
2.04511
130.779
79.0211
-15.7342
22.7451
477.011
51.857
266.878
-15.2966
-59.2546
-19.5898
-14.7584
21.4729
33.3911
9.67989
157.533
-33.0376
-56.1496
-8.12362
120.753
-3.85678
7.7725
-15.1184
-19.8937
-18.2628
16.1834
87.5377
48.5689
50.8117
-2.32942
39.8756
-3.51095
20.7938
-6.75636
275.124
74.1643
108.915
-21.359
13.9329
6.02312
-41.4261
327.622
5.82742
85.2442
58.3964
269.041
3.58182
27.3567
15.4665
31.3834
41.0278
140.48
155.205
458.195
78.1386
40.3861
0.549214
17.0331
147.815
32.546
35.9243
282.589
104.052
27.047
47.3005
69.7434
-22.0933
-20.5906
22.628
40.1113
36.2832
425.019
-4.7651
45.0708
-35.9384
-0.567537
23.6217
229.012
66.4997
428.163
33.2987
16.6035
25.0083
22.3021
65.4364
28.6687
90.5565
2.96449
3.20703
-18.6807
-31.4594
250.863
137.218
-6.31055
13.8906
-37.7872
-17.5125
-13.0233
-39.5761
31.7579
-16.9988
36.1977
-6.99152
251.636
117.827
-57.7735
-17.2008
9.94698
-0.224997
241.841
132.272
2.37176
-65.0881
-13.8005
-5.71705
-24.7257
-28.2486
71.4583
473.373
4.27991
-31.6637
27.4303
10.6275
8.25694
-23.8038
6.33776
44.1285
-1.63996
83.3171
237.664
317.027
294.34
-37.7323
-24.3282
31.6176
379.571
-12.8088
63.5935
12.0728
18.0799
48.5998
47.5727
9.84824
297.293
34.4974
283.302
35.0638
395.271
150.137
-5.75926
-3.51095
38.2212
52.1105
43.2422
164.2
51.7468
-5.65024
288.07
34.4736
58.693
43.216
19.5114
433.092
32.3331
55.3036
44.5019
89.7535
1230.92
0.922728
-15.5647
66.623
59.6294
51.7858
38.5848
62.5453
84.0828
-2.20321
35.0263
85.587
712.687
69.2135
76.3485
16.3325
45.9388
289.682
37.3002
25.9759
68.0096
59.8902
105.978
113.05
124.058
82.4292
59.9089
262.872
17.5405
36.3576
66.3734
67.087
84.9343
13.1478
44.6867
18.9843
621.4
269.191
55.3036
443.828
-9.51323
79.7112
44.6254
62.6533
624.824
41.1695
29.7694
117.046
308.072
52.7315
123.934
61.9271
35.1475
-0.16615
-8.42216
19.3319
34.5917
133.813
30.9868
43.1062
55.05
-1.55162
-9.11391
23.6849
-7.21104
13.154
23.2964
47.7843
10.331
4.04155
-4.33626
142.267
236.007
19.9188
-8.61342
488.843
8.04541
33.6141
29.5646
66.014
17.9964
-6.58358
27.2837
25.6958
-48.6657
18.4789
39.6531
-23.9521
27.4226
714.791
-35.9131
-2.51999
-43.0083
-11.3682
-1.97525
41.0973
283.574
21.1195
4.46095
36.1181
-22.1663
522.53
23.0654
12.8935
172.5
-10.8394
4.83514
-10.7467
-12.6142
145.584
8.68831
16.7717
-20.9776
20.4772
0.531782
106.195
22.6842
79.9042
95.6383
-6.86328
42.882
15.0805
81.756
-22.5676
133.654
-2.50154
220.434
29.1593
116.878
-17.7689
144.999
380.833
27.0492
22.3801
-0.125878
-18.0196
-1.39616
40.1196
-52.1557
59.4267
22.332
-9.15842
52.3368
108.24
3.9272
100.065
567.479
-42.9648
8.65225
-22.296
-18.8633
-17.5937
558.444
-44.2372
45.5746
-15.7243
8.73368
28.2234
-16.0959
142.903
-0.918346
-30.4608
316.516
-11.3197
27.7686
-60.9215
53.7757
35.2666
12.7306
77.9402
51.3009
691.201
8.78937
-9.99033
86.7493
112.485
252.872
117.578
155.013
-36.1488
130.295
50.4187
-0.261072
-9.45027
-21.8829
373.309
13.3143
417.355
26.2072
13.0572
13.4634
93.3874
34.4071
130.893
56.9723
-0.379368
204.875
194.932
20.7635
-30.276
-4.53809
-14.5132
74.2881
5.64088
21.2257
156.342
58.1595
150.51
3.935
24.2349
-4.74508
22.2731
58.3537
41.4753
118.149
136.347
41.2406
28.0325
190.972
31.0755
57.555
151.859
536.383
204.011
28.4087
58.5069
158.607
158.194
37.1754
3.84334
23.2052
128.25
47.6565
9.02374
158.134
367.828
350.212
26.5594
140.221
268.568
59.7451
44.1905
26.7346
21.8961
449.094
535.888
61.4813
254.735
84.5768
51.7079
139.213
51.8471
22.6842
284.177
43.1645
58.4162
20.2367
38.1143
520.769
30.073
98.6226
46.7728
26.8319
18.1132
70.3887
30.6711
40.3271
56.2944
26.6346
94.013
31.7344
49.5541
34.9465
38.2925
54.6018
59.7973
1.25523
2.26769
25.1431
51.0815
48.3089
10.5445
28.6847
36.683
22.7077
-0.744229
25.1773
18.9506
10.2793
3.55147
145.837
35.8125
238.918
26.5373
53.5233
280.944
34.853
57.633
-1.41276
45.7129
4.60986
202.994
-12.7536
37.575
947
-1.32485
102.838
296.789
212.377
2.23014
182.101
27.7162
72.1924
66.4024
39.8042
28.5139
112.492
300.927
12.8574
414.712
3.66819
-0.843853
6.22806
47.2211
108.892
20.585
226.446
276.162
-19.0322
-8.61999
131.966
18.3613
19.342
-18.7114
359.97
-39.6463
-40.9858
-0.789954
-20.1354
-0.783639
65.3305
0.297756
281.521
16.1782
12.0165
-28.4169
246.731
1.96927
-5.84286
-1.99785
264.142
29.8529
184.249
-5.11745
10.0831
-20.1039
29.7462
-0.334201
38.058
-17.0916
20.7009
73.4935
76.0497
9.86802
-29.4808
87.4884
188.599
16.7717
-15.3554
-31.9967
22.7326
31.0931
79.2426
44.3509
79.9042
63.7792
11.5645
53.1068
164.696
165.006
49.8969
-6.9013
100.572
244.797
274.662
41.9155
19.7124
10.0659
221.212
29.3577
109.508
457.163
-12.8422
-1.99994
2.59511
58.574
115.082
79.029
18.1972
14.8357
228.848
37.3443
35.1519
47.3719
-20.3775
7.67533
11.9843
20.7534
85.489
-20.4219
20.4921
-19.4677
-16.1262
60.5671
3.01632
41.2036
205.511
33.8456
-1.10334
-14.8098
-42.6296
-28.5867
147.976
48.3833
-8.4476
-8.06845
124.874
35.2194
17.9701
28.8121
55.9718
-9.69947
-4.32909
34.9873
24.4037
24.2359
38.8672
-28.6526
12.229
186.494
152.876
1.61299
268.535
5.54226
36.6375
13.7243
43.473
13.3143
-8.05785
44.9479
20.5535
-24.0179
-15.3085
-3.07422
155.256
-6.74592
115.099
16.4872
51.2011
0.148811
-2.16497
25.447
-2.79242
-4.07422
44.104
-5.97436
330.645
56.9819
-1.93398
11.0287
30.839
25.0876
3.99398
13.2013
10.7847
527.383
-18.7295
44.7952
41.2942
-11.492
29.0507
21.8742
-26.9175
5.88125
302.793
181.722
135.55
483.967
21.837
21.5872
821.85
5.61786
13.1421
19.0341
-21.9205
-0.58813
24.201
-28.1958
13.223
314.717
364.902
-16.8066
9.10854
88.4919
19.5128
-45.2835
308.575
11.3396
-17.0873
194.779
389.705
95.4452
17.457
19.2454
11.9572
34.244
18.5018
20.9372
66.169
9.14533
0.0861573
19.1456
-0.787056
-18.243
-6.99203
12.5258
-30.6671
335.095
18.9844
19.8487
19.2724
57.4693
10.5637
256.808
157.742
106.645
389.428
218.025
29.7636
596.041
-0.702923
614.615
-29.3901
-6.24967
87.3758
-34.9212
130.282
32.5547
101.272
11.642
71.1059
80.8611
59.8442
90.6762
-23.885
78.0276
38.2456
133.377
25.6935
430.878
619.861
116.712
-22.2516
511.799
117.703
40.5114
9.56313
48.6031
-30.7121
-22.5168
36.9452
23.2292
26.8339
14.2607
-35.6331
130.548
-8.59961
50.7826
-1.40012
59.4944
39.1537
27.7686
2.79679
10.5564
31.4713
19.8442
40.0565
93.4531
18.1597
25.6169
26.7792
-9.32945
26.11
65.1041
16.3325
411.753
473.249
76.0389
76.6556
552.588
26.7802
89.8752
388.962
388.538
65.7882
29.4235
213.614
230.449
549.446
104.632
13.7924
20.3232
38.2317
21.3958
-9.7497
24.9642
18.8895
138.39
54.5915
-8.28622
16.192
40.3111
-20.9408
-20.7576
19.7411
31.507
42.3534
30.7942
201.285
29.9251
14.7769
135.787
38.206
165.873
45.0605
37.0216
-44.2067
26.2481
-7.84208
121.879
40.9819
879.877
89.3406
-4.42875
271.999
23.5572
14.9305
116.65
177.384
460.891
14.1276
78.7064
69.3641
4.04155
-18.1723
40.6413
121.652
44.1939
31.318
397.362
21.0145
44.7158
19.0384
37.8921
25.5486
13.8906
70.9086
-40.0013
9.46554
7.2756
18.6169
74.8615
44.8454
38.0718
36.112
45.6904
-10.7335
12.7843
0.57665
290.255
26.3231
7.90121
57.309
176.66
122.319
8.77763
-23.1708
9.27548
29.6222
562.082
13.3622
14.2265
2.40585
61.2175
0.195389
16.1859
39.4163
4.06827
329.659
-28.3325
33.8211
16.1637
15.5875
6.86879
390.974
-29.299
15.9643
-4.92665
-3.6757
131.582
353.571
194.794
43.3798
160.017
562.698
71.9787
189.599
-13.6619
249.094
641.143
3.61107
-9.82569
63.9554
33.9123
4.48804
17.0594
262.247
18.0136
3.72009
482.973
133.799
39.3295
264.356
435.554
37.9553
32.8148
1.39834
14.7909
-11.3197
59.6277
-6.57354
18.1685
46.511
19.9267
-32.2469
29.2145
26.938
421.336
-8.07723
36.8613
-3.20586
20.4878
51.9856
23.8287
-6.16378
-8.40916
19.8169
106.641
592.748
-3.82807
42.2597
103.679
34.1027
13.3143
-6.18378
0.502509
90.3002
27.7951
23.1627
74.6711
19.491
-17.9596
1092.2
0.601334
86.3559
-1.63044
61.0542
-6.29675
30.9408
46.5256
42.9606
27.2374
1.12391
694.164
33.6733
2.72798
13.8432
-23.4082
60.2278
18.9865
3.83101
-15.4523
207.238
56.282
22.8886
641.341
18.0523
42.0016
243.323
3.1022
359.916
61.6235
5.49841
-24.464
102.941
-6.90582
17.3713
135.444
136.568
0.32252
44.6434
58.6727
22.2638
15.0787
204.678
57.309
41.7271
23.7702
-26.9189
9.27548
115.829
24.6066
263.477
395.96
3.94352
387.251
88.1421
170.86
-20.7911
-7.71774
-24.2749
-25.0658
5.54337
-4.37561
263.538
19.789
358.633
-19.643
34.4287
-46.7792
-38.9577
16.2392
447.793
13.3947
-11.3703
21.3358
101.677
381.626
257.511
-27.7928
20.0713
16.7098
13.3304
-3.8852
70.7592
-5.38502
151.978
26.9768
-26.6003
128.592
-1.68126
676.415
390.953
-13.1465
21.9527
53.2142
143.026
-1.89992
-17.5033
48.9085
-16.3927
12.2001
-28.5867
445.826
-31.9344
25.8945
45.9003
-28.6832
310.252
23.6748
-4.13595
-17.6372
-1.17294
-3.99831
-3.39206
2.1911
419.396
83.4368
23.2989
433.358
56.6249
33.7808
146.201
17.0058
19.4166
-13.5123
769.224
146.27
-2.20524
133.434
60.8459
16.4321
1.28202
285.479
57.8329
10.0158
3.90153
75.9597
179.373
26.9122
29.4588
63.9669
-6.46403
13.8348
47.6649
100.161
27.0418
5.27561
-19.173
7.27205
-9.79651
26.9351
106.207
-1.27123
-7.85665
504.836
70.3636
-2.40615
67.6164
173.849
74.5298
43.4479
173.256
6.42166
47.0227
29.5798
54.6582
3.00649
137.063
66.5903
21.8719
-15.3705
23.1218
-3.9696
22.5767
-2.57699
20.5359
-9.9978
72.3832
-8.32204
360.507
-10.5488
-13.046
-10.8468
-11.8718
4.56043
65.8685
7.37039
19.4617
379.752
-10.4802
224.345
37.3245
3.96004
403.161
3.9272
78.3474
-48.587
12.4004
5.815
78.5882
-4.47519
-35.6353
110.034
-31.1188
36.2043
214.786
98.6889
-29.2143
301.907
30.459
102.155
42.9018
-20.69
-12.1957
-8.06845
16.0232
29.6444
10.5564
32.9626
4.44925
59.7199
376.358
-6.20316
8.75033
39.8977
354.239
41.1025
230.022
-39.8895
38.8138
-29.0239
31.0613
24.1818
-2.13514
23.519
120.546
62.2137
3.94397
-11.806
46.822
-3.80937
-20.1122
7.84125
5.30627
2.62441
115.813
444.755
0.0293086
120.089
-32.15
146.421
-38.2713
88.5604
25.5624
23.4445
52.1478
498.359
346.35
285.667
165.678
-13.1784
-13.3341
25.2168
32.5838
111.525
63.9759
18.9865
22.5717
-16.0957
134.944
-7.84208
28.0325
-33.9156
110.635
-7.74384
-2.80839
-17.1015
494.139
19.9341
-3.48908
707.591
1.81202
21.2319
-53.8898
-2.52587
-14.02
-7.62567
-11.2208
-23.7945
3.16
-6.1633
49.8161
-8.03736
-25.8372
-13.3803
90.2529
48.9744
-0.164883
-6.8651
4.03924
19.7729
-18.0243
161.983
32.695
43.9084
3.31584
53.9217
10.0685
287.992
8.0991
-0.360383
30.6971
119.089
59.438
76.9867
-47.2845
137.151
-5.36719
197.619
251.924
44.2843
32.0302
10.8391
7.80658
409.679
22.7451
46.6753
174.921
197.948
73.0098
103.669
25.6095
293.523
345.876
6.30824
242.726
7.5687
34.1308
29.3577
42.0418
44.8689
43.3798
49.2036
56.9862
157.74
10.701
44.8208
26.4488
50.1444
49.246
22.726
47.0307
40.0953
38.055
85.4087
28.3299
274.743
171.354
-3.53816
278.271
36.0082
709.931
152.711
-9.06995
72.264
9.20402
278.482
203.81
49.4611
-3.1535
13.1042
114.683
69.4341
32.1081
-8.82112
22.6553
31.6232
53.1607
-22.1327
42.4835
13.6607
13.1593
59.8432
61.356
12.229
285.819
49.802
575.157
117.805
64.2615
119.86
-6.89041
169.035
58.2919
87.5195
22.4591
13.0572
-16.3641
67.8114
-14.3186
3.45658
47.602
94.4844
-4.1275
31.8884
-5.9131
-24.1192
-19.5306
-22.0095
16.192
394.51
-13.4446
-17.0095
19.7411
-9.72249
38.6052
-1.06497
60.73
-8.51641
58.3537
363.652
-2.33379
124.459
277.373
37.1355
26.1584
175.98
1.9388
33.4856
15.9323
3.06752
35.8663
97.3894
96.1945
32.3172
-19.3925
130.283
-30.1145
-38.3462
20.6104
78.7344
35.9007
-11.8325
-2.03597
363.673
29.2891
4.50504
6.6515
-2.16204
50.5045
77.3859
115.772
7.06379
86.6288
31.1148
163.956
137.854
2.46624
61.4662
1.28447
-15.5597
36.1421
-0.834487
317.184
52.975
13.0393
129.701
95.0845
60.3282
51.5801
7.6357
50.0069
235.76
-16.6746
18.5689
-12.8886
-0.392219
-5.83687
35.6992
70.6256
-12.2517
2.76544
12.6758
2.62454
197.891
-5.44155
219.219
0.886621
46.3347
118.483
30.1262
33.6556
35.222
55.5967
22.492
115.513
-31.7695
24.0466
48.0233
66.7592
98.732
-26.1752
674.77
16.5286
-52.1191
-1.21022
-20.5952
44.6962
-16.5021
619.776
6.10073
23.2242
15.5803
-16.7203
14.4319
40.327
-8.28731
281.496
298.593
30.0509
9.37725
177.418
-19.9022
24.3713
16.7798
15.4276
8.06251
-4.39912
-2.37047
-26.6223
-13.0257
-0.712017
83.7612
73.534
-2.02496
23.6049
-4.1526
44.124
112.052
37.2155
79.0592
-10.5571
12.7366
12.5205
-11.8147
25.6116
18.534
5.36259
-3.66743
-24.6045
19.2892
-2.49316
-23.8806
4.56805
-17.1831
31.6175
1.71274
12.0298
63.4989
429.681
1149.45
-21.253
387.935
11.6068
46.9461
-19.3195
63.9756
7.16822
4.57023
9.26609
19.2824
-4.23426
-25.9775
-8.36856
12.1383
181.949
248.676
-32.9043
-29.7769
-3.38284
-8.30542
548.827
-21.8401
-3.41987
-23.0089
-19.53
15.3379
-18.3746
-0.330301
57.4167
-21.7184
9.25781
19.6437
-8.33681
-11.9567
13.6841
-5.63027
-3.70533
21.4106
15.3689
71.3254
22.8119
73.302
4.30905
50.8103
3.57292
-7.64482
-19.8737
7.44122
10.9608
6.10223
38.236
41.1228
-12.0409
17.4296
381.166
116.749
29.7593
7.82382
-14.5248
3.38818
135.804
14.0117
-15.1709
15.2056
55.6717
45.8371
128.575
385.804
132.479
28.932
39.148
140.805
121.886
13.7463
23.2808
58.5779
66.1051
68.8026
20.0401
20.9139
50.5565
7.4356
98.6874
30.1267
30.0964
37.5081
-7.49954
-25.7847
11.5245
90.9693
26.1073
28.1154
-25.8466
10.9211
711.788
88.6721
15.7453
37.0544
16.0897
64.6872
65.5366
89.2724
-11.7111
59.8423
-10.5002
16.435
-6.47547
39.2503
-55.3895
-49.6512
-1.15086
64.4783
-55.63
5.4993
4.381
-23.6054
-17.6561
108.238
-26.3159
-20.4975
19.3608
11.1123
-32.0649
52.9289
-42.2374
13.9728
43.2925
15.3605
178.419
95.5532
17.7399
194.262
40.4242
-4.60569
-3.50874
38.8419
25.414
37.2012
70.3517
26.885
7.19832
91.3643
235.899
8.63883
-17.2919
36.0273
25.797
61.6853
40.9657
325.978
6.85513
1063.72
-14.993
54.5823
51.4532
7.71247
123.454
38.1107
18.7029
339.765
94.2824
7.83944
37.2217
363.152
36.57
1.37201
47.4872
5.09129
40.2962
-7.57084
98.3317
101.373
-8.57384
31.1501
30.2653
4.1912
3.52149
67.0692
32.256
60.4112
27.5614
49.0589
33.9596
466.087
135.228
17.9006
248.323
26.8957
41.7967
502.371
20.8045
11.9831
-5.82149
15.8077
-39.6994
-25.3493
-15.2704
221.706
95.3256
240.352
180.965
14.1525
-16.5118
-42.1162
15.0692
39.9945
-30.9651
55.1355
-30.2981
-1.73308
-32.5859
7.15725
12.801
2.73641
-20.833
33.4598
14.5661
10.0567
113.618
23.6791
51.2117
23.9695
-24.7728
11.6304
87.682
-45.4376
49.5655
203.97
102.933
-8.72559
16.2058
30.9577
50.0179
-4.45875
0.20569
26.0342
-7.24256
10.6408
15.3928
49.2698
104.472
34.0724
11.1102
8.40017
236.919
415.079
6.43392
308.743
486.144
20.5941
50.5261
-12.2268
-18.8503
37.7689
-11.904
-14.1349
353.588
21.5274
365.093
-12.1383
365.437
366.193
15.6217
-1.31196
334.151
203.076
4.23507
183.951
33.0738
-15.1189
24.7959
-45.0841
41.6496
102.997
167.116
0.665996
8.49759
-15.8297
22.7424
96.0839
220.151
6.2169
8.27497
1.46405
232.81
126.266
11.6739
24.2391
-10.8352
-0.25211
5.5695
200.072
-3.59418
28.8185
25.4925
711.61
32.9543
-11.1965
51.7081
75.943
17.4383
23.7803
586.034
54.0051
26.7055
-2.53405
-1.58313
35.9353
30.4833
44.0249
45.7717
189.204
108.082
34.6812
-5.50345
31.1231
8.64537
-13.7402
169.775
18.1615
537.215
16.3935
137.964
-2.7693
10.3357
16.567
324.182
497.587
15.2529
-17.8018
136.341
-17.7874
-0.74746
204.438
-7.02891
-18.1487
73.7898
7.96618
-7.08518
-0.72629
256.142
145.259
23.4393
104.302
80.9803
22.4176
53.8434
-0.63356
14.316
13.7508
328.562
-22.9769
131.947
31.2754
-19.981
26.1102
-22.9752
21.7896
87.2622
4.89693
61.4351
27.6785
25.1429
53.1575
40.4411
31.2488
16.4851
-54.0061
424.886
-13.6327
338.96
21.7052
168.125
292.754
5.3604
-20.317
30.3959
151.111
-15.2984
-28.7569
-14.8973
305.252
31.7353
71.805
-38.8506
-8.65751
-21.9779
17.1891
3.41393
692.107
241.53
9.45649
13.5234
169.753
24.8605
4.25237
-6.21489
93.0213
82.3641
-22.8517
-31.9967
-18.4969
15.5243
-26.8636
-54.1525
48.7867
29.607
195.536
157.509
31.1562
149.846
-3.15317
276.734
29.2797
-2.69984
203.085
2.84579
94.3988
7.5687
102.446
430.927
32.1354
5.49632
-25.5159
0.477908
29.3019
-8.6061
19.0589
-24.9063
27.9542
25.7816
-14.7554
-9.19127
41.9694
97.0881
3.03005
20.8075
76.7141
51.7468
11.2164
14.4564
6.36257
23.0858
3.01632
-26.2628
-6.25885
24.4753
-47.955
-20.1408
44.0592
37.0056
102.872
24.2876
-0.342402
831.134
48.1535
263.4
190.384
8.19739
65.3421
44.6484
-13.6994
-4.36813
2.41634
16.7396
198.163
3.21402
-26.7785
143.414
85.2941
14.1947
54.1668
-2.13514
665.837
3.66819
-15.8364
-5.01634
11.6139
292.55
-75.5242
46.822
58.5986
67.8114
-3.07422
44.686
28.8613
-5.02086
1.90337
18.9843
42.3136
-0.674551
66.548
39.0293
512.62
61.094
-6.68716
32.619
-0.0599161
7.28061
32.713
-21.5341
187.664
32.105
-3.66525
631.101
12.0153
-28.0999
-15.071
33.5508
97.5162
-0.247577
-30.9194
314.608
81.8443
-36.2879
7.75531
155.485
166.14
-4.64968
14.8631
60.9793
24.3865
-21.9205
136.219
12.9566
-1.95888
-22.6146
21.7928
-19.8578
34.7625
-5.91018
-13.2138
15.5417
97.031
19.6533
-10.1976
107.355
-10.1404
-4.12614
113.751
2.40896
-27.0714
7.96353
52.3946
-20.224
635.803
8.87747
55.7884
-36.9738
39.7135
19.7209
20.4093
-37.3559
16.9577
136.191
-3.2196
18.3688
-12.8938
-27.919
-3.91985
3.97803
91.437
39.1407
217.484
-4.33707
43.9949
11.2033
87.6384
0.750478
-22.3199
-39.1747
15.8791
44.4606
-16.7255
58.0185
57.7108
-4.37337
14.9958
-22.2313
-17.714
231.131
176.397
41.4593
-24.0194
388.93
38.1309
-10.2014
11.8434
18.1584
36.5638
313.402
26.8925
95.0048
25.8124
19.1374
406.799
35.4056
235.783
248.46
31.3811
88.0647
15.3689
13.0911
45.9492
8.57929
47.2382
15.6086
-75.2205
9.37725
-20.6062
1544.67
201.091
-13.7695
8.87392
80.1995
16.2949
-1.42864
12.9676
6.73826
-4.1526
11.3279
77.3821
10.6557
16.6168
-21.9337
328.301
24.7296
13.4302
26.9673
11.9218
2.19201
-14.372
186.228
-13.7435
7.33494
-17.9552
41.8795
-28.7493
-19.8493
28.4733
48.8201
17.0681
67.7237
57.768
23.4546
-33.1095
63.614
32.6445
75.0766
18.2545
-40.2277
12.1383
575.185
266.282
-8.54145
-12.8054
519.324
6.72664
14.718
14.9741
38.13
-32.2902
113.366
621.67
-10.1597
24.7082
157.788
149.595
-21.6146
154.397
196.098
30.7555
-11.9567
104.531
6.55116
-14.0127
-23.5229
42.5429
16.0404
-6.23614
44.2539
-19.1168
-36.7195
-62.9298
372.743
-25.3549
28.7645
98.8685
18.5583
186.363
161.733
6.1796
-7.722
69.668
-14.5248
-4.10808
-23.4914
-40.3362
71.0361
72.5383
12.1039
-8.2321
9.11713
46.2721
-8.5493
56.0146
11.4949
52.5457
-17.948
-33.1054
7.97806
87.54
-22.4288
67.8661
22.7866
-12.7077
31.1708
892.828
29.6792
-23.1347
284.637
-9.49412
-35.7084
22.3566
-12.6137
0.712817
-33.2223
22.25
-9.04781
25.9027
144.88
80.671
22.8937
10.4573
-6.99857
-36.9771
25.6442
-6.30422
-1.96892
-3.8857
33.977
34.265
14.3658
-33.5378
29.3044
26.2979
-14.6724
-17.0429
31.4811
71.8475
48.5042
42.4006
121.735
19.3356
-4.37561
158.59
61.0184
-1.18802
-10.2727
21.3103
19.1383
436.03
10.1826
20.5061
131.059
-1.39616
218.156
120.258
35.0638
42.9467
37.6932
97.3144
7.04091
706.76
-18.5616
0.739907
59.6068
-12.9257
20.4921
-33.7612
6.36257
81.1818
-0.731813
-5.64805
276.725
20.7272
-2.97741
391.863
9.84427
25.3186
-11.7201
33.5315
134.857
37.1389
-36.1794
98.4821
25.8962
7.10845
-24.692
12.5375
314.223
26.2778
151.265
12.5769
23.4734
-14.0314
12.3207
189.1
51.143
177.956
-12.0882
17.0624
-21.3984
8.82923
22.5488
7.89603
-5.88399
60.2679
152.21
61.1558
58.8682
232.078
-46.7564
1.75028
211.668
82.3267
28.7014
28.6157
19.2515
54.1091
987.955
37.1471
23.0654
11.0194
313.055
0.404949
23.5758
287.23
4.25237
38.7627
27.7481
-5.37842
107.93
15.5243
74.3359
399.371
16.1859
39.4163
20.9349
-35.7836
29.607
324.846
125.341
71.3024
51.7709
26.1581
69.9354
-30.6125
33.0278
42.2777
-46.1656
-17.7689
-13.046
-1.47643
683.407
-8.55803
11.1357
-1.59783
-24.4887
109.417
-38.8775
-29.2208
79.029
1.71727
39.8756
11.9843
18.3773
123.827
8.65225
292.547
26.1143
-45.7046
-54.376
-2.41018
225.628
-14.3955
-28.8428
-5.64805
-60.6068
1534.97
38.437
-7.97199
20.4131
132.716
-9.94252
31.0158
181.444
4.93416
-7.88408
2.97756
81.286
59.7199
-13.4476
46.2707
31.2391
2.41634
52.5147
39.2284
42.6153
35.0731
1.33248
51.5844
8.45743
1.07629
5.44111
32.8893
-21.8829
148.421
695.474
35.5776
198.59
21.2886
126.313
74.5833
171.141
20.644
22.6376
7.20536
1044.94
-37.002
104.273
36.563
-18.8836
38.4818
243.276
8.62017
58.0361
20.3991
6.47612
684.759
238.961
48.9834
7.57915
8.9106
-16.0957
882.696
477.541
16.7881
9.18796
22.5535
36.547
-17.1015
-34.4138
94.7717
14.9305
9.82843
100.548
-15.8941
290.351
203.408
22.4845
103.097
-5.32878
0.568325
53.7598
-41.3552
4.92624
-44.2207
17.8959
-0.287978
-12.5693
505.879
12.686
-16.4449
49.8555
62.7569
21.1478
-23.2589
135.525
-38.0709
92.3641
77.8763
20.5355
-14.6018
7.06273
-21.9813
-3.39004
14.0987
16.6611
-16.7272
-11.119
110.661
106.229
1.25798
14.2089
1.93406
105.359
16.1782
81.357
-4.054
10.5985
28.2062
16.7428
22.3876
56.0898
23.0792
223.727
131.695
204.034
9.69285
-7.83047
-5.04555
303.374
46.9378
532.64
21.7017
26.7412
-2.46676
-6.30422
20.5199
-24.7257
672.652
95.8211
27.345
30.5168
23.7361
47.047
59.2894
22.5497
5.94234
535.807
14.6145
19.3736
7.27479
5.71012
34.9043
-42.5086
-11.8719
-4.45347
291.529
10.0564
25.3346
47.5472
-48.6533
-2.50142
-2.93583
337.223
48.5998
-4.90115
135.411
48.0425
23.253
6.95285
26.0801
211.981
3.61107
16.4112
-3.51095
105.127
61.4808
-35.4686
3.03005
-9.17753
72.966
-38.2084
25.7008
11.9848
126.159
707.665
-15.0184
-15.6292
20.7272
-27.6371
-30.9034
-8.4476
-0.572185
16.0232
145.836
3.06009
23.975
107.925
296.804
-24.692
1.2931
1.25406
2.41634
217.265
5.13399
-17.4007
90.9398
158.383
-21.4125
29.804
-24.6239
197.32
783.28
4.77835
-25.6311
280.548
-22.5185
9.30909
43.606
-15.3085
-1.20016
39.0638
-10.4941
167.573
-30.3644
25.9012
-4.65586
266.764
57.4026
-7.34919
116.211
-8.75939
-16.2817
32.046
3.6202
44.8005
51.4769
12.9028
45.8315
-14.0378
45.2353
391.926
37.5642
38.8957
6.39308
-7.48512
112.098
164.839
54.1655
170.605
196.529
59.0358
-11.4793
59.3555
18.06
41.4885
432.847
64.3354
-1.41596
21.5872
22.3594
51.6089
125.558
0.0236223
65.8857
197.345
40.4458
76.2956
284.918
50.9995
145.915
[truncated: 337,186 more chars]
