# Supplementary material for: Nonlatching positive feedback enables robust bimodality by decoupling expression noise from the mean
Source: PLoS Biol. 2017 Oct 18;15(10):e2000841. doi: 10.1371/journal.pbio.2000841 (PMC5646755; doi:10.1371/journal.pbio.2000841)
Supplement: S29 Data — The corresponding mCherry fluorescence values were taken according to the gating strategy in S28 Data applied to the flow cytometry files (S27 Data) and were used to generate the numbers in Fig 3B and 3C and S7 and S11 Figs. (ZIP) [file pbio.2000841.s029.zip › S29_Data/LChITF Iso 7/4.txt]

"Y2-A"
511.399
102.853
-4.7402
170.248
3.59316
-11.7077
6.83838
-23.1136
23.9606
-25.4069
4.91015
256.459
-42.6198
23.3803
-0.352738
33.7378
-18.1087
674.896
81.5258
91.34
593.298
241.977
92.9161
-18.1351
142.639
81.3092
-14.0374
-7.84587
-15.4513
406.178
27.8406
-24.6356
217.562
-47.4493
-8.26396
16.3503
33.5732
-14.4806
154.139
135.67
6.98896
-48.4191
41.9748
46.4505
58.4443
38.4411
-7.43774
28.6176
210.253
-28.669
-27.6307
33.2863
335.349
-26.2234
392.697
7.18544
-8.7029
15.1685
286.953
76.2356
294.987
3.11464
15.3995
-9.15743
30.5233
-16.1704
388.369
245.249
16.7388
31.9838
16.2094
-0.014415
158.99
-32.9834
17.6607
59.689
-38.4423
81.0265
585.677
104.534
-10.8246
24.6556
59.0239
-22.0663
30.8874
10.3351
43.8943
29.8605
87.6277
31.3406
57.518
347.647
17.0755
16.7194
-18.5604
172.888
194.322
337.683
392.197
8.78272
51.2574
110.896
-4.53376
59.8466
7.28888
16.9541
337.092
-8.25768
22.9123
16.9844
541.61
-2.24582
0.955695
65.25
7.09897
28.0025
120.638
146.682
-14.9981
56.7942
49.3779
34.7476
6.24156
17.09
37.0583
66.3125
24.7841
36.7965
-6.69191
96.3697
514.85
212.123
65.0951
-1.40965
17.0585
181.637
21.6148
11.8828
57.1188
13.1788
-31.0959
29.6519
-5.87888
18.9815
294.193
68.1181
163.051
47.6516
430.151
128.926
60.1062
-7.56303
41.6836
30.3024
33.5644
6.81702
79.8034
-17.4578
165.89
84.1762
88.1688
-1.60963
23.0029
342.217
13.6232
43.3915
6.33367
668.161
221.41
424.299
50.4367
-7.31729
32.6639
-9.25764
48.2719
1.27564
20.8781
1.18946
-1.2684
47.9647
33.9508
2.47771
38.0766
52.5596
-2.62967
80.0709
-9.14768
-17.67
183.089
-6.97072
346.918
516.953
60.586
-3.20199
-3.5688
52.5687
3.58834
30.2544
110.501
94.7954
131.177
15.6834
101.726
131.77
45.1691
142.102
186.535
-43.015
46.4164
29.5504
3.30768
-28.8764
-20.9559
23.1116
-33.793
-10.696
15.8981
32.0039
272.202
90.9373
141.021
350.127
21.6749
9.78134
23.0378
3.27784
23.9108
175.62
40.8803
445.658
26.0466
5.8142
143.854
6.77827
31.1947
-25.3218
14.9638
-16.4496
22.268
192.037
264.088
378.098
-21.2726
49.9749
428.759
1.16202
-19.0287
-1.39036
25.2543
61.8488
96.2093
270.097
-14.0516
-36.5925
-27.8494
-30.7658
-3.45519
-11.0218
32.9459
-12.5129
-11.971
134.72
35.6254
36.4982
-33.2549
8.1629
6.28651
79.818
-29.8157
13.5392
343.731
18.3156
15.0959
-4.21988
57.8958
23.0246
115.603
53.9359
-19.1017
63.741
-4.62664
37.0509
25.6577
15.8208
-4.67165
38.4983
16.5558
64.3857
275.664
26.2278
-1.6536
-9.14195
47.6102
102.44
49.1327
92.0421
296.901
240.419
15.6887
45.4148
155.294
294.101
15.4251
387.275
488.825
13.8682
34.5273
39.5466
46.5706
54.549
48.3958
8.40932
37.9229
89.0493
95.1637
81.0046
39.5512
10.6001
502.24
484.869
33.6985
45.7901
527.096
47.9976
131.975
-2.63085
68.8778
54.704
20.029
97.0315
86.5565
33.4538
26.0161
132.067
59.6778
31.7041
36.081
5.93439
13.6532
-0.106995
435.008
137.456
14.5392
134.887
2.8157
74.6576
278.531
28.1149
124.136
37.4331
-1.71781
66.8223
16.1521
26.3867
-8.22288
16.6539
74.9808
-21.5979
-21.9014
0.442377
43.7702
118.73
239.114
348.916
738.803
-31.082
27.6859
3.27638
41.0292
208.451
5.43054
25.8357
-10.8961
324.738
6.19822
42.1892
-28.0525
236.639
56.5798
23.8049
52.0269
376.701
25.3798
72.7778
21.2822
78.8867
0.927886
209.179
-23.1974
11.5803
16.7139
63.5398
11.5479
216.862
-11.9685
76.5959
141.238
-2.9389
-0.504482
25.2855
-3.93542
26.094
23.617
-12.4625
106.086
24.97
7.47229
12.623
11.2756
41.7528
17.9995
135.861
-35.1848
-23.4605
-15.9018
19.5314
23.9095
115.614
29.056
9.57927
74.8155
0.180248
217.866
7.85239
130.599
18.3207
65.9417
50.3203
-18.9615
-4.7402
672.497
112.289
-4.21144
55.5641
-26.8618
-24.7651
57.052
-17.5786
3.46012
71.6982
402.879
521.575
468.211
149.22
88.085
32.3069
22.4406
8.69493
48.0816
19.9003
-26.5684
23.6362
217.179
-19.7238
77.4241
279.714
58.5384
78.4381
45.1478
38.7578
10.4767
61.3279
875.029
37.9933
164.084
36.0725
40.0922
379.928
60.2767
109.441
685.507
75.3109
75.4877
30.5611
18.7992
71.7211
534.467
142.208
-8.48833
33.5782
1.41076
27.4531
198.026
23.6508
-11.5324
7.97997
64.6097
24.3675
214.275
73.3204
23.4297
63.229
88.3427
27.3302
328.255
249.473
12.3312
-23.7573
0.210422
59.0512
56.1759
16.517
393.095
-15.4872
458.876
138.408
30.1553
14.3949
21.7211
33.2169
67.3064
69.8524
98.4918
7.96155
148.788
-7.18969
55.0933
44.5764
52.8221
49.2508
24.9389
42.1892
7.55479
36.1139
37.8391
40.6715
9.8506
31.4122
39.2466
176.176
165.935
84.0222
63.8942
78.7016
412.523
106.221
21.399
81.3434
70.581
62.2511
696.077
133.597
109.392
62.2814
9.24253
71.3392
21.0473
19.9576
33.4271
21.3645
13.9126
59.689
33.9343
25.907
252.038
18.2452
33.7644
231.033
18.2234
117.325
178.329
-16.4441
29.0134
113.409
26.0906
25.1753
34.2168
-8.95183
-17.0874
55.2299
18.4483
-3.90311
-15.4558
21.8309
-17.4914
-22.8911
169.496
19.9027
-28.399
221.624
55.2394
177.684
123.693
21.2467
24.5946
47.7926
10.7552
-68.4516
-18.479
102.293
7.78921
-3.52554
-31.2536
30.1955
-19.8903
334.539
-3.79424
1.52446
23.9041
29.4904
40.9591
314.57
208.192
-17.4642
10.4767
21.9725
-45.1375
39.8673
100.366
-33.2679
11.9812
-45.4849
-5.31563
-17.9953
34.0814
13.6435
17.4426
163.102
64.2249
39.7132
-26.7949
54.8282
20.1678
41.1207
198.665
18.5198
-17.8587
-13.2734
-30.4484
46.1938
-8.1211
8.96805
-40.3994
72.3765
-7.78427
-8.88662
8.38773
303.246
52.4785
0.63194
292.586
596.894
33.244
233.273
138.943
-4.52891
-12.0316
-5.01669
5.83262
-8.64594
4.7033
26.1908
136.457
7.0375
16.3719
110.299
20.342
9.54053
136.209
10.4767
432.393
-20.7747
6.13415
64.7586
-16.4013
152.536
-30.4924
-54.0413
120.686
33.332
11.5926
-8.84527
105.524
1.93259
-23.0468
-46.3714
-34.1801
69.2317
-32.7162
-33.0658
-58.1052
493.108
6.89513
4.50668
21.8553
11.6513
321.004
-5.18501
-0.253827
-2.00186
0.124674
-10.8118
-26.8941
-13.1329
3.44206
-10.4947
-16.0725
129.502
10.9633
-12.9173
7.16635
-17.8276
36.9859
46.8828
238.53
606.68
-15.7337
24.6556
30.9129
384.606
6.52458
55.3127
43.8943
35.4827
74.5093
104.429
188.352
51.3897
12.3617
143.84
140.911
591.785
35.9567
35.3278
23.7518
22.6402
43.0344
36.4208
54.5454
36.3369
18.5198
38.3633
54.0556
129.156
3.28482
66.8085
55.5971
50.1975
12.0744
173.576
22.2008
62.3279
97.0987
82.4635
54.9799
47.0834
182.725
36.9921
-6.60742
17.1282
220.359
37.7743
47.0742
42.3163
15.203
143.153
36.5624
58.6835
-23.8846
152.242
23.1554
-4.95789
60.8521
112.152
-36.0706
29.3272
278.611
329.433
456.228
-0.288009
41.7132
100.217
80.2321
447.906
396.06
30.2168
34.6741
23.8736
309.483
263.463
2.16701
107.909
406.883
-12.3941
23.444
-22.5349
57.7464
61.3854
66.9717
63.4478
35.3345
54.5181
407.949
31.0914
66.9501
-15.1525
276
53.5142
22.9541
73.8254
211.262
67.7729
-3.00275
35.2061
67.8146
56.747
52.5324
34.2398
67.8242
-0.557996
13.5987
-7.7171
14.0005
37.189
44.8226
10.5865
445.403
18.3384
141.385
-2.58611
33.4452
19.2244
36.4987
24.0101
50.6044
233.016
77.0685
278.747
73.9774
-10.9828
72.3078
34.0261
65.8149
548.314
6.22771
637.393
64.4426
32.8143
40.8798
59.4755
440.135
39.0827
41.3997
14.3949
109.802
44.4613
9.21038
52.9858
284.024
386.523
51.3366
21.9815
56.5286
58.8414
505.597
22.837
51.1248
512.196
36.567
0.0585213
117.845
546.235
14.7002
119.785
278.773
16.2087
1.24923
207.619
13.9485
8.65828
-7.78427
-7.01255
386.949
74.9672
24.9948
58.3278
44.0445
40.7402
-2.85929
134.152
58.389
33.9558
83.5457
7.70669
41.9538
74.0437
13.0724
12.7689
38.8966
582.564
82.1862
43.2737
23.7653
31.0914
21.9725
-20.7747
52.9858
647.593
37.9466
83.1957
29.4778
-7.18969
41.9748
27.7098
77.185
156.073
23.0648
499.461
22.5473
142.787
8.81234
84.8132
12.6715
54.2391
18.7542
77.8537
672.966
22.4796
50.8203
7.72464
57.4949
49.4843
171.781
71.6215
2.08696
43.9017
23.0271
-4.92599
234.695
57.8422
39.2276
193.153
37.9139
136.15
44.9632
29.679
-12.3687
-6.70217
67.6576
13.7744
47.4588
21.9934
46.8828
111.927
-6.36337
23.205
-18.7957
6.2669
34.5152
7.96999
43.3827
7.80846
23.0235
-45.0846
69.5654
-14.3435
35.1539
58.0505
6.20649
51.5414
93.3982
31.1539
37.4852
11.6922
-3.79632
382.466
162.4
166.077
243.778
404.467
-19.4673
284.645
3.76627
-19.7238
167.379
13.5967
28.5534
40.0197
59.2033
506.337
497.405
35.1822
60.0735
29.5133
22.2885
-31.4294
-8.12673
-11.4361
58.6319
68.7517
110.158
361.334
104.97
253.994
-14.6135
-4.2049
313.459
23.317
264.188
28.7557
180.692
-18.2669
-20.3356
15.5273
5.84718
-25.5879
3.29481
-0.045566
446.612
51.5414
24.0578
18.7446
51.0476
-11.2926
231.709
18.8969
570.946
33.0187
17.0164
28.7165
-9.15991
253.723
407.628
-2.22367
164.459
46.357
202.129
30.1553
55.6244
17.973
505.482
27.951
269.032
47.3169
49.4625
-9.87764
0.306571
75.708
59.5689
21.1398
11.8204
51.5595
50.6583
-15.5505
66.0726
295.656
67.3576
219.346
124.315
52.2042
55.4609
-12.1906
124.846
-6.33085
84.1803
54.1694
32.1627
26.9531
547.172
4.39284
27.019
-5.14847
88.3603
34.0454
11.7791
3.64114
13.3434
-10.5954
-2.32739
41.1839
43.6878
364.51
387.627
96.7462
209.899
61.355
-32.8443
77.0983
-34.514
22.7817
178.259
23.5756
26.4473
62.5686
-0.918896
-30.0312
-11.594
-6.08096
421.17
16.5962
65.3196
7.66646
-8.09387
-15.7602
14.4762
20.4548
30.497
225.353
43.8403
8.86302
-18.4341
17.612
53.9467
195.251
23.0139
-6.92024
42.1892
-33.6747
45.4842
13.4762
93.1453
-20.1345
80.1379
41.1207
44.1205
726.827
-41.2386
22.7093
-9.14195
38.2399
160.536
95.9843
336.154
33.4794
12.9907
-1.74939
47.2842
23.7057
26.2225
35.3012
-4.87246
10.1644
0.191207
-4.02921
-29.7839
22.1589
2.78713
13.5601
19.7089
80.1711
107.242
-9.17447
214.873
31.8499
13.0838
28.1387
-15.1388
-35.8281
172.122
1.71909
-9.83364
-23.1136
-40.3994
-0.712047
-20.9027
79.1945
340.097
50.247
108.7
22.7206
2.81501
-9.85956
-38.4665
-24.1012
122.908
-10.9515
81.1904
98.1758
27.1921
-52.52
42.7539
22.03
18.246
39.085
318.761
27.5134
-28.8787
-0.516328
-3.90808
23.0007
55.3883
-25.7716
2.61085
-29.6785
-21.7434
27.7098
-12.7702
120.465
126.138
-2.78839
121.873
-6.98966
-3.39035
208.502
38.9085
102.965
-28.9681
13.7447
33.4636
85.446
71.9307
3.6931
4.39284
107.604
19.2144
0.279146
-5.31
96.1121
-11.3514
180.135
6.27122
147.598
359.775
8.08056
27.1786
16.5615
-13.8237
41.2334
44.9294
31.1837
-36.2513
-13.8329
-16.7168
-9.70185
218.539
-0.212645
16.8847
-38.4645
86.7945
-22.0105
17.309
66.2589
278.026
27.3442
37.8207
28.2803
183.142
-11.4043
208.533
244.094
34.47
-17.3739
47.1582
38.2267
78.3096
49.074
24.8879
189.857
53.4336
264.302
90.4618
124.046
567.284
47.3319
119.831
58.1096
343.971
50.289
23.1562
44.9684
47.0721
17.095
385.456
-4.83788
38.2399
57.4626
304.006
9.58323
34.5314
34.4294
247.123
339.331
41.662
98.6683
27.8049
105.697
10.1644
32.0503
54.0668
13.3196
37.1514
231.423
30.4267
125.149
129.506
112.435
14.4779
48.6911
16.8943
9.22404
49.5382
311.579
64.0773
312.977
83.6049
21.4046
160.75
43.4529
1.26301
20.7661
245.434
272.553
39.5528
57.8752
32.7411
155.255
48.5707
23.705
8.74549
25.8346
-12.2884
25.5249
6.10591
139.572
140.202
369.823
489.363
143.37
35.118
19.6295
43.3652
143.522
17.1595
13.3411
61.0569
8.10178
15.203
606.048
77.7919
18.3911
70.7558
95.0827
338.933
830.381
419.023
99.8375
59.1364
82.9242
298.713
-25.9304
85.0784
177.635
32.2074
272.316
62.8039
80.6434
73.5952
318.949
12.5605
4.2284
35.1603
104.839
399.19
21.6317
125.252
334.251
67.6424
-8.44244
91.1127
233.55
34.0691
27.9583
45.2811
29.455
68.6163
27.9722
35.2085
-13.3593
89.4553
25.0461
13.9277
456.46
-19.2451
25.2855
12.9312
134.79
186.661
-14.3366
62.9823
43.7106
26.213
18.7719
60.4934
44.4603
60.2629
53.4017
30.4075
0.902384
21.5795
341.871
26.1124
-6.14073
35.0292
59.041
63.9272
37.3342
5.80245
34.2076
-23.0697
228.987
8.78272
-4.9646
-25.9109
100.414
38.3492
87.9576
10.5048
37.5689
17.5828
11.8891
-20.141
-33.454
15.3047
79.2455
-11.3514
71.4395
169.315
-30.4384
3.70257
44.0452
46.5466
261.664
71.2184
34.181
-0.048189
19.9393
15.1488
27.4669
848.237
110.72
-2.20559
151.073
-37.694
56.2401
467.533
-16.2792
21.0571
4.41477
577.877
4.85536
-29.6456
157.591
49.5028
48.3006
60.0735
25.7652
845.004
-14.5628
-11.8749
159.104
39.8912
44.3888
61.4322
-7.85727
-6.53652
-29.9265
296.609
-9.01255
-11.8024
182.265
-22.9357
-15.1013
0.0135131
846.221
127.126
2.5415
667.344
329.826
-22.2683
-27.8826
57.0063
312.336
51.0067
290.693
534.907
8.03453
-1.43688
140.301
9.24253
147.83
66.4743
-13.4108
-3.90311
-41.6928
-30.6429
-21.2396
582.432
-4.79216
-40.0674
-62.1322
17.3503
656.815
27.7583
86.2116
88.713
51.7686
56.2259
7.94407
39.3072
377.886
32.0154
6.85218
14.2781
202.549
-32.1906
8.64372
284.645
74.9808
36.4982
15.58
26.7152
-5.17982
6.28883
43.7678
158.529
-24.9605
-15.7602
284.342
256.587
221.652
4.7885
15.4578
25.0996
40.7221
9.6769
18.3395
352.673
24.8879
65.2313
45.0003
229.632
106.391
35.028
-16.4876
18.2839
71.7046
-12.2902
47.8022
108.776
32.4853
89.6856
43.2795
7.48712
32.0796
213.872
35.0061
100.11
51.8404
58.503
15.2054
57.0202
191.693
90.6514
0.437189
14.7387
39.2276
15.1172
22.9213
48.7113
22.1827
23.2385
-16.0725
296.294
7.21519
531.905
263.282
45.4192
81.5531
31.4454
-5.42634
19.9705
37.4721
-6.13678
491.033
80.4385
257.56
37.965
15.411
163.403
31.8671
190.427
23.2787
-6.37898
61.3815
15.3487
68.7547
44.5577
64.0677
-34.0126
50.7512
376.618
32.6726
22.6862
-8.64068
19.7652
-1.69845
18.2272
21.6695
28.1509
6.56384
39.3741
36.202
19.2804
113.273
-2.11304
72.6564
21.5462
72.7238
27.8261
37.2605
27.1189
25.9446
99.1705
29.5217
175.504
64.9675
0.830039
-0.712047
5.33419
103.557
19.6321
498.149
61.8488
26.8689
-5.39042
32.8001
31.3699
8.38511
33.9948
54.5705
-3.14262
2.08449
66.3167
2.82924
-5.6683
55.8724
16.4078
61.3495
57.8256
69.0677
60.1403
196.179
27.3433
621.674
75.4746
19.781
49.191
49.4625
18.2334
206.454
101.945
58.4443
45.5027
203.359
43.6101
39.7132
8.81234
13.5987
3.30121
65.4835
5.63571
10.3873
33.4224
23.1562
14.9834
493.1
22.7172
60.7544
79.4693
27.4775
-9.15743
173.212
56.7603
384.621
20.3609
1092.45
24.4875
37.9139
12.4613
35.5928
2.62381
0.794096
5.81341
9.08926
56.4231
39.0255
117.105
17.3082
76.423
90.3749
30.1809
286.088
95.5681
25.7223
1.83942
-22.6351
38.2938
49.2094
305.891
99.6845
49.8717
70.1303
59.5075
-7.14014
6.91055
63.2983
29.7056
6.88521
15.1439
22.4197
414.982
9.56778
-0.220831
132.067
44.6853
-7.65124
3.28482
44.3197
65.19
6.45224
122.976
46.5636
-5.13849
73.98
49.3577
67.6982
32.8001
53.8587
118.328
16.0858
41.5224
47.0742
27.3237
-3.14262
28.8354
40.3106
22.4427
44.628
70.7558
68.8458
204.003
60.1403
261.772
17.973
35.0909
16.7066
26.7489
46.018
300.316
38.2181
31.3518
19.0472
122.56
68.9393
35.9555
122.339
49.6855
0.0585213
49.2323
39.7132
-6.18019
-3.26787
38.9085
324.105
0.0135131
239.023
100.889
28.7784
73.2646
33.724
54.5684
82.6873
59.369
10.1547
87.4476
52.8808
213.856
210.694
66.1306
169.362
34.1704
166.538
0.124674
9.80288
52.4594
69.0344
6.37194
2.66816
56.4132
-5.90327
41.4306
44.6477
27.15
21.0563
98.4197
130.771
39.7751
125.758
14.3483
46.8424
56.1873
178.064
39.2091
173.227
51.0834
45.3961
80.9439
481.643
85.4789
-2.63085
63.2556
30.3412
141.843
121.394
64.0677
25.6259
33.8846
41.1603
262.567
38.211
59.1206
94.4
125.738
48.2122
119.121
86.2469
29.0526
51.1651
359.372
73.1072
45.5723
425.192
14.0005
78.4184
24.2079
18.2774
644.021
-25.9247
187.941
-26.3439
4.39716
16.821
83.0432
38.423
329.531
608.366
22.4927
534.557
14.9443
8.69493
18.8969
3.10405
31.1447
163.194
72.362
-24.5755
15.0107
23.3797
30.5725
112.922
245.008
7.22587
10.9717
-1.70387
447.134
8.854
112.284
15.5045
30.4503
10.1071
6.98896
-37.1748
-21.7434
-0.401189
-8.84527
109.272
-4.66246
581.019
-1.36746
-3.39035
-22.9357
1.76528
-9.35682
-13.9756
12.8076
2.5415
13.1093
7.71673
41.4578
40.6283
0.784322
6.38075
16.2331
58.503
189.819
-21.7926
-12.6813
-2.12789
-2.00186
3.87281
290.913
-30.6422
9.06425
150.675
-38.5613
-5.43099
36.2632
175.426
38.0884
44.9536
59.4747
404.829
512.143
57.5788
184.791
79.0035
49.6535
384.606
137.772
285.649
44.853
42.6501
42.585
68.7624
47.7966
77.0456
-2.02121
37.9557
486.676
111.856
-21.8312
4.07411
19.8291
13.9864
114.195
567.102
39.1151
-10.1317
19.1642
19.7176
13.1231
10.8726
399.665
17.8223
39.0131
52.0766
23.1869
4.25298
-16.8722
725.836
23.141
330.85
84.5564
50.1767
221.86
2.2953
62.6485
-17.9483
116.546
-4.2453
-3.28372
-29.7931
1.42378
30.7013
103.019
156.192
60.7522
28.5847
43.3827
15.3047
-13.2255
0.649024
-6.07552
61.7986
523.449
44.0452
42.7984
53.6427
54.3518
274.061
11.1962
21.8134
32.0154
407.902
16.1521
455.548
42.772
224.675
97.4696
17.7575
122.293
56.8886
40.0197
32.1986
24.5322
49.1464
2.65115
-22.9139
15.0959
33.2614
18.5404
161.599
-15.623
147.86
180.446
3.15935
8.95836
18.3797
24.3856
375.809
27.6806
0.379037
-22.9456
126.053
23.317
94.6539
131.265
156.174
16.597
17.9796
-36.5534
-6.33876
-36.3159
369.527
-15.1452
26.5405
134.403
10.5203
65.4535
44.5788
-22.7296
53.8481
10.0535
49.535
267.179
81.9544
13.3983
696.201
261.126
-0.187291
17.9948
94.3593
49.8639
296.71
26.213
-0.495418
16.8978
38.0046
20.0974
44.2364
-5.32944
25.2907
-20.1923
21.5171
-4.65743
43.8943
74.8381
27.6576
27.5925
55.644
29.056
283.193
1.72692
-20.4345
39.8298
14.4116
5.97352
30.5022
42.5159
377.345
-10.9184
23.5772
38.3492
-3.87164
23.6233
84.1256
30.4086
33.851
45.9545
99.3301
70.8428
-14.5041
0.955695
35.2649
145.78
31.7506
206.845
24.8677
41.2239
38.0536
90.9696
4.3675
93.2803
34.1544
27.4261
218.196
10.7499
44.4598
-1.5201
27.6138
13.5829
-9.1784
29.93
47.4964
13.9005
9.84406
-3.46899
688.094
8.03101
26.1299
-7.27128
189.93
460.567
37.4358
6.20649
51.5414
37.1762
18.0354
209.899
17.3144
13.0703
98.6501
279.392
166.148
16.1521
17.0164
-4.07965
193.753
72.1697
18.6946
29.6355
391.221
89.4605
46.5813
25.9642
32.0293
-0.597608
147.284
106.305
-18.9006
234.77
154.714
362.16
47.5884
33.2259
-9.06376
78.3096
26.5852
142.954
6.19822
34.6929
28.1695
36.1139
64.076
224.33
307.827
57.9873
15.006
14.1354
99.9929
16.8574
67.6869
15.2209
78.1096
25.1214
374.18
86.614
26.4498
73.8868
23.0271
216.214
250.871
46.7239
69.4651
21.0473
49.9426
76.8223
33.4271
8.24601
32.6532
37.6725
13.3196
190.825
199.564
112.886
186.501
52.0601
431.455
79.9406
23.8483
305.438
33.7609
110.424
53.2863
62.2627
242.114
370.337
48.2631
17.2227
124.977
72.6686
195.252
224.608
43.2549
29.916
210.709
41.4269
29.1356
604.146
47.0273
96.6322
108.736
24.9281
29.5365
59.9888
24.9576
36.147
36.4358
265.685
-6.56479
50.235
-11.5293
233.941
3.03453
37.9953
66.9506
30.2372
31.7264
-12.6759
147.907
146.596
40.6464
101.639
74.49
-8.24137
56.7087
17.6557
13.1815
81.3625
3.44948
44.9374
40.3528
52.253
8.37826
194.611
31.7041
661.082
18.0828
3.12329
37.079
-12.2884
57.384
25.9489
88.9726
62.4285
40.297
312.664
31.1539
43.1074
37.9291
-13.1667
728.336
-22.3325
574.694
554.009
211.438
-23.2154
15.0107
15.8835
24.9503
146.655
39.7978
15.6592
30.6494
8.77272
62.9506
100.683
-45.1375
103.586
27.2773
7.96155
26.9737
29.4778
362.001
27.7098
2.22232
-51.8978
59.0558
168.724
97.958
15.3503
320.946
196.33
71.1057
-31.8456
12.2613
129
30.6525
641.107
-20.6239
88.3016
-22.2604
87.48
-29.2007
98.21
16.2331
24.7698
11.4573
38.2795
53.0121
-27.4148
52.911
9.1165
-3.87593
536.415
3.09096
14.9781
582.529
71.9643
6.41629
144.022
18.9418
40.8995
8.40932
19.1823
6.59042
-5.42634
-36.2515
33.724
263.729
-20.6494
176.19
26.0906
70.1529
45.4612
7.91477
79.0698
18.7486
147.323
19.5305
-19.4974
22.0262
770.597
35.0215
114.667
-19.0201
-2.48512
3.89953
15.8061
88.2786
-25.5073
31.0096
-53.6512
111.93
370.246
220.207
306.038
22.0402
-18.722
75.5574
322.879
394.382
-47.0906
-19.1728
-44.0461
10.8796
80.3
30.0624
-17.1843
177.323
141.069
-11.4613
309
-25.3549
-22.7811
25.7736
100.542
-41.8543
115.79
238.836
-19.0287
99.8092
360.712
24.0101
0.63194
9.60211
10.3113
-17.3558
139.57
-7.23463
91.0485
13.4114
8.58308
-49.9943
18.9511
-18.0163
0.95517
24.0133
-15.4513
-6.11685
670.645
-5.89492
217.562
-30.5827
46.084
1.35774
-32.0191
51.1117
190.321
62.3095
6.35899
-15.4998
-25.9304
18.549
81.1207
8.78155
42.6916
48.3647
76.8594
-21.4932
115.762
46.2724
19.1197
5.16543
156.038
55.1762
-15.916
53.1001
37.2117
657.036
96.5053
51.7652
67.8023
-11.3971
41.051
77.1403
35.0772
31.135
72.9497
89.5564
6.99642
21.2979
-4.81296
235.628
-1.5942
18.5534
483.366
6.75044
83.1149
13.7256
56.198
171.919
206.178
520.249
-1.58131
-18.3182
280.138
40.3202
23.2795
52.3493
38.902
53.8294
42.5255
94.6483
-8.22436
-25.447
19.8579
140.092
50.9559
50.0141
-4.16807
65.3129
-24.9739
43.0344
-1.06054
225.085
-10.5147
388.628
28.2866
76.3232
17.9214
33.7731
171.482
38.0466
-19.1893
74.9813
45.5723
-3.2084
21.4433
-2.11304
63.2861
10.3018
16.5018
1.65323
60.8521
190.862
18.2774
-8.15415
25.6121
3.34585
-32.9032
-38.1934
-4.03614
139.165
46.4989
20.6193
853.332
45.2094
8.43721
165.807
360.082
14.2118
-14.6996
-5.39961
-0.787248
-25.6314
32.0695
-27.3866
53.429
7.45016
127.087
-11.7032
136.312
-2.14447
-18.5705
-6.21981
1.35774
44.8176
570.228
159.761
47.5884
-13.6258
9.6769
-10.499
35.2061
204.798
30.5611
27.1967
215.576
19.2473
50.9576
-49.2837
-33.2529
9.86044
55.1762
12.1949
33.8131
25.9673
38.5943
6.55008
12.4019
-19.4493
125.898
-11.3971
22.3103
22.7923
595.423
19.8906
271.601
35.2085
-13.3593
10.7446
444.837
-10.1827
241.25
59.0187
13.7494
-17.0095
51.728
45.6335
227.9
424.146
3.72416
14.4752
-0.741175
-18.4479
51.5276
51.9593
7.46162
170.394
32.6716
43.5872
-1.45556
32.2181
26.2449
13.9083
76.0799
55.7593
611.302
267.406
97.0315
4.09755
9.09089
-11.8555
26.3883
48.6566
0.813525
22.6862
30.7147
20.7903
123.175
210.95
-1.8342
-30.9175
30.5503
-13.5671
690.251
8.036
-8.54177
-22.7278
33.301
33.3684
65.3715
23.3708
35.3149
116.037
333.12
31.2012
44.3527
53.9456
-23.5328
-15.7046
20.3267
-31.3754
25.2543
5.26946
48.7303
-1.24213
105.179
21.5557
27.6218
21.5036
30.2467
-0.780774
30.278
410.643
25.4497
161.775
2.08449
-21.7644
14.6429
3.28937
25.7423
39.085
85.9343
17.0368
16.269
31.3428
-5.78215
101.712
6.66257
141.02
334.321
-11.7517
-39.0488
21.3601
37.8296
673.315
15.5686
27.1967
-13.0599
22.9954
189.638
-32.4171
-37.0011
50.1529
-22.5976
63.7318
32.8761
-14.3251
-9.37948
43.324
-37.2529
20.0136
28.8953
40.1139
184.899
30.392
-1.07587
-21.7926
-0.253827
-13.2463
277.486
22.9213
10.5872
357.932
27.8049
34.4829
-25.4428
-35.416
-20.8958
24.564
89.6253
10.2834
-3.30652
117.16
76.423
-3.55227
26.2277
-37.9959
-7.53091
20.6425
-24.5092
109.508
454.008
15.3515
28.1189
244.775
184.448
10.7818
-14.6364
-13.5384
4.09755
-7.7757
88.012
4.56166
0.197446
15.7222
75.9872
11.9411
-31.6835
1.36058
-13.9377
33.7731
-40.2878
24.9281
147.603
18.7593
6.2169
13.6582
6.45076
-5.86117
-15.4247
-38.4239
-4.11293
327.677
198.728
-0.317669
158.582
63.5014
110.054
9.62251
-11.3771
-14.55
20.47
1329.13
-4.3312
-8.93047
-9.84295
-23.2339
36.094
-2.959
-9.30731
8.2739
1.57541
106.782
-20.8356
66.4743
69.1855
59.5068
-4.40602
46.4494
-4.79216
164.206
-45.2656
7.97997
-6.6048
228.283
-1.86946
382.941
13.3502
-25.3481
-24.1012
-17.6474
-1.58112
9.59292
383.396
-20.0092
-50.3894
-21.7644
15.9477
-41.2756
-17.2162
-9.82909
21.9941
-15.2629
361.422
-5.452
-11.842
-38.249
5.10587
-26.3969
345.34
4.7885
-3.28285
0.736788
-15.4998
395.735
-8.62495
183.257
74.5507
-4.10914
140.578
130.605
52.0171
-12.6284
45.8058
122.765
0.0799197
96.2036
25.9673
25.4759
-4.69431
44.261
7.34355
35.4288
84.6365
18.2106
387.208
89.8163
216.993
11.0036
-3.06493
28.9202
154.735
-28.6155
112.724
21.5373
34.3641
-35.7945
-5.76514
11.9004
6.76034
74.9387
25.7415
316.748
97.9747
132.541
21.7476
-27.8182
77.7645
-1.45162
36.5096
43.8943
50.4752
63.2649
40.7109
42.5255
4.69312
125.771
249.431
142.903
449.195
314.257
128.891
125.912
72.8091
241.143
-15.0616
1565.66
3.94558
-4.89255
-4.59761
-21.7921
-2.38756
21.6695
16.9065
14.0601
36.1725
-4.19674
227.302
-2.91957
5.38322
20.1825
122.746
29.6203
-13.4361
-19.4543
13.6325
-22.7057
16.3508
-1.62189
20.482
27.8902
-36.5993
9.078
-34.1965
44.3527
-2.27635
53.3039
4.91015
136.519
-44.4939
338.223
70.8618
61.8488
50.8316
57.1629
44.4884
295.117
47.1133
2.96736
-12.8255
5.84479
282.197
-5.01669
-31.6487
-14.2681
8.45143
-24.409
-24.7125
321.881
48.2311
145.907
3.47541
-5.452
-23.0864
-19.5084
3.2318
-45.1375
-1.36211
6.66257
34.1985
506.735
3.24083
-14.686
128.182
142.028
-7.14802
28.6361
487.833
4.70787
-24.3043
152.306
112.802
-9.92833
-38.8751
18.2937
33.6244
9.38384
22.178
23.1562
363.745
1872.18
80.8053
-3.51975
33.1321
-1.08974
36.8478
0.212898
420.589
32.3974
157.859
-13.3723
-15.1203
-3.62346
-25.8044
1.21689
22.4744
20.3087
-16.1169
-4.8281
-35.416
12.8374
-42.9024
37.1514
68.3794
47.2933
618.028
41.6492
17.0625
3.10386
24.3536
16.352
-20.6494
15.0203
-14.18
2.35771
18.2221
287.677
39.5643
12.9713
-3.56788
47.3261
18.1597
30.3364
13.6356
134.345
23.1464
16.081
-1.00614
41.1059
12.3789
382.102
7.58382
15.7087
28.993
5.32987
3.59316
14.5292
12.4606
-4.37297
18.3384
-6.66623
29.273
601.287
0.48371
699.918
146.809
112.676
59.037
89.4659
257.636
35.8689
-0.780774
131.478
48.9483
57.3088
6.22771
479.971
310.176
9.32423
37.1317
108.237
58.2662
876.465
29.2174
66.9501
682
41.7414
134.099
30.4503
66.3291
23.8556
122.121
-17.9953
18.3395
13.4667
52.9989
-12.5424
102.159
-9.31181
73.5952
178.394
16.3086
271.293
89.8464
31.8726
10.3873
25.9261
30.161
28.1018
52.6943
18.969
17.6509
78.0773
405.205
3.96103
51.398
873.853
4.44434
210.333
344.574
22.361
506.43
241.097
80.5704
127.13
30.7348
171.334
35.7985
25.9559
403.125
15.5996
14.9686
363.073
47.375
29.4678
-19.4818
-1.58131
-4.69439
24.7853
0.902384
17.6573
22.3642
-7.94966
46.3331
50.0218
205.218
328.171
24.2157
13.2987
77.3111
7.84759
18.153
6.27979
-3.42215
1.08844
19.6086
12.995
14.2529
5.41482
24.4504
505.758
31.0977
187.524
23.4657
-35.6026
5.25044
296.591
-14.0368
10.9021
142.032
28.8091
-9.80252
29.6203
-13.4033
110.647
-9.688
-4.46173
41.7434
3.53125
31.3433
138.933
105.39
9.22565
4.16738
-9.9534
13.5583
-17.3392
-17.6117
-10.7576
-16.0775
0.0630243
15.7702
552.551
52.4336
-4.6248
95.4036
99.9294
43.7839
-23.185
83.3608
205.218
1.73702
20.6671
-40.6774
12.632
27.8902
654.931
-20.9071
-24.5178
-24.8262
-38.1392
42.4787
55.8197
280.066
-36.9976
68.3578
20.262
52.4785
-12.4865
-20.3829
23.4297
14.5033
-60.9553
75.2243
-29.6921
5.84479
372.152
-18.5302
-34.8829
-25.2818
-0.983137
73.5668
12.3516
11.5838
49.1464
62.6213
26.3403
35.1355
18.5404
-18.9323
71.5628
41.7545
-1.29804
398.262
271.798
36.1139
230.868
6.93827
305.953
-21.0616
236.024
-7.48275
63.4074
388.599
7.48712
168.886
11.4728
59.369
34.5175
17.6251
100.566
195.31
43.3164
45.7758
11.7827
36.3035
1880.13
40.9756
3.62033
20.7394
71.6471
98.6683
80.5704
562.97
248.171
30.1763
10.9633
120.141
27.7811
36.0489
42.1977
63.3045
19.1604
-7.30041
-4.39241
50.5906
6.98168
31.8245
15.0203
29.8388
66.4048
506.481
15.411
94.0623
35.6152
173.56
25.1527
2.99135
261.907
15.3487
21.9031
62.1936
286.884
34.5467
26.4344
60.6998
40.38
26.9336
47.0273
85.6936
184.713
36.5842
29.9897
-5.99396
-14.5041
59.0517
16.5243
104.839
-3.05007
15.4974
-0.00555551
412.867
4.40029
192.169
-25.6176
-27.8876
53.9249
347.422
39.7766
777.053
-2.94378
391.185
-21.6964
-8.01405
27.5279
37.9212
68.8678
29.24
37.9681
0.789137
-31.7961
238.784
1.57541
146.137
51.5972
22.315
81.1887
73.7689
21.7926
6.52405
55.9367
83.4036
16.9085
101.252
19.2927
33.2467
37.6174
3.68137
118.52
32.1764
10.5652
79.8034
29.3939
7.53182
57.0023
635.229
17.8913
14.3199
186.984
13.3181
-15.4248
212.994
-0.225566
45.72
13.0849
629.743
119.273
59.7936
175.062
9.2381
6.3384
69.2854
43.8856
111.044
17.1457
122.126
102.671
-51.6438
10.5323
-26.5249
14.0099
-13.4712
367.322
116.824
245.734
8.43721
31.3699
-51.585
-37.2197
171.633
37.7743
17.0892
282.197
-20.9462
-25.0895
-32.0718
7.5144
-38.4645
118.654
349.055
62.2866
8.1629
34.3975
-4.51497
86.5465
5.79154
11.6651
-34.8302
1068.32
-21.0865
16.6663
435.213
-43.734
106.63
21.1506
162.455
8.95836
5.26119
1.89678
2.86962
200.095
106.243
-12.7394
310.638
0.950546
176.242
-4.99599
-5.8918
302.838
77.7646
31.1426
-28.8196
0.3359
55.1322
30.7436
36.0142
199.449
51.1381
17.5628
32.2963
95.3235
189.153
31.9838
26.6695
59.3129
163.029
293.922
446.777
-12.3244
7.68747
448.103
27.7811
36.5203
648.868
53.4421
155.134
15.4123
37.6772
134.288
37.4467
224.742
92.6417
67.95
214.062
45.3366
43.1115
38.6273
34.5231
2.99135
33.2706
240.237
12.5328
115.772
266.467
18.4612
20.0037
39.5068
116.123
703.588
69.5379
30.7147
32.8837
-6.79955
80.7605
634.795
57.2768
52.5137
12.186
90.5204
132.61
78.7294
41.8242
24.9026
103.902
84.094
22.268
21.4967
22.1965
24.2079
-17.3299
-0.657887
10.6196
23.9606
19.5707
12.4064
12.8305
60.4538
42.7508
646.557
11.8763
13.3502
30.926
53.8587
62.1058
21.708
17.1595
15.2151
-13.9057
-10.6389
-27.9006
36.3316
38.4365
13.0724
9.02073
14.5338
7.00161
12.8481
18.4679
50.77
31.2615
23.5952
36.965
269.706
162.21
2.33935
34.47
-6.12951
-18.4341
8.24164
308.82
58.4443
81.1099
-16.2906
65.6508
62.3508
17.2244
12.5605
197.257
-2.32099
56.1132
108.709
2.89102
22.178
247.553
39.3462
32.0796
357.345
85.1173
285.617
263.61
65.8052
62.6424
66.1306
17.5628
21.0519
37.2275
1131.81
11.3691
84.7655
51.8167
67.452
29.679
-1.12432
107.616
67.6576
27.8299
11.4455
74.6327
118.979
66.0339
24.7826
7.69212
1210
44.9684
5.10761
48.6911
97.4792
20.4684
72.027
28.5295
43.4625
221.148
3.02003
25.1527
27.3542
218.803
39.7115
76.251
63.2983
56.5714
858.043
31.2481
61.9956
127.367
88.8946
345.026
90.9798
-6.79955
51.9604
679.467
73.1284
38.0466
23.9143
58.1147
24.9576
26.7767
28.993
207.729
6.83838
-24.9877
-4.15042
27.067
25.5249
110.282
30.4688
40.2469
42.7508
245.507
337.964
0.940945
456.783
-30.9703
446.289
120.233
7.71885
42.3163
79.3163
20.8251
38.2057
33.2385
593.809
65.3196
41.3997
5.02459
152.906
610.429
12.9585
162.21
9.83562
231.877
107.128
28.8564
117.665
15.3408
58.6211
51.5595
121.873
144.81
14.4345
51.0801
57.9873
26.2504
44.1205
32.5266
5.61305
127.657
20.8431
70.6134
34.4917
130.551
45.3845
5.8351
51.398
32.5553
126
70.9607
9.24253
16.9913
19.1732
-4.4053
13.104
-8.62059
152.593
3.93934
33.4521
5.82331
61.5143
188.32
480.203
51.568
31.4454
386.477
28.3069
93.6941
29.4705
95.5427
15.0203
14.8462
263.182
43.5872
2028.16
75.3217
34.8792
21.732
67.0037
20.9708
314.257
128.891
718.117
46.5722
60.1215
54.2788
17.6801
35.8047
156.277
87.2316
32.5558
78.8864
46.3382
141.61
78.7506
51.5414
626.503
168.217
11.2631
39.9501
47.3914
141.384
7.25729
38.9232
45.9091
117.701
3.46326
243.706
70.8968
-13.8321
189.795
42.8866
100.684
195.155
26.1042
103.516
26.0922
199.07
31.2761
40.4843
-7.00951
33.7962
298.754
530.062
16.8264
21.6121
27.9372
84.9369
48.0295
340.795
72.1592
-9.32845
50.4627
164.97
-8.81828
16.3801
52.6099
758.93
58.5502
62.1615
41.0606
351.645
29.7642
57.104
44.6853
48.5707
21.864
306.945
1576.92
18.0286
-5.91021
30.4688
85.2244
53.9952
73.0932
341.712
95.8092
50.1106
32.748
43.3652
1226.73
122.107
62.931
289.212
43.3139
19.465
79.6659
42.7539
33.2744
110.075
52.2035
22.2161
333.754
756.525
17.973
1.71412
124.2
53.5142
294.694
12.6112
272.046
85.0784
94.2284
-5.04617
59.0558
61.9027
62.3508
10.6864
17.3469
106.375
352.216
294.242
29.1279
61.5334
73.756
88.2571
33.724
47.0721
17.095
33.1321
60.7544
23.2473
66.8329
468.729
36.4054
38.0196
9.80752
25.9831
26.3616
77.2693
64.9351
37.1752
8.24601
92.6233
13.3097
46.5706
13.3196
64.3254
-16.8906
18.2452
24.3941
19.264
-2.39135
-8.23744
716.186
4.67594
-1.45162
29.0134
23.4536
26.1124
14.5391
14.474
55.2929
11.4533
20.4676
20.795
232.859
18.1597
22.8401
37.9984
40.6418
17.5242
191.481
-2.6597
-22.6123
1.13448
11.037
35.6948
121.574
51.7124
448.02
38.4582
1.87868
12.7467
21.1032
293.31
580.563
16.7581
17.5647
583.339
627.807
208.594
38.1335
150.94
-1.2547
18.9641
190.001
30.4063
91.1444
28.9153
-20.1722
24.2182
294.648
-15.5756
-18.3008
74.49
212.898
-36.9946
-17.9515
9.43336
21.3924
-34.0318
590.291
-4.6248
78.537
285.462
135.613
-38.1775
-8.46847
-2.15936
4.69284
235.911
27.1189
631.405
-18.2669
-1.56187
39.8901
770.134
22.7138
96.2264
126.983
11.1988
24.9472
9.06524
27.4057
119.944
52.9217
18.6925
83.6576
633.591
1.22998
8.65588
584.858
46.5201
171.687
-13.3311
12.1353
4.33556
271.281
805.354
37.2109
-2.14679
-18.5705
-21.2123
-23.2565
74.4463
-5.11025
-0.833695
176.628
25.0996
6.98896
-14.686
40.1008
27.7098
11.5926
262.894
-27.535
92.187
-6.18019
-49.1726
46.8652
31.002
3.43731
38.1488
0.175976
18.9611
-29.7567
139.954
386.842
17.6251
33.0997
2.28101
23.0271
278.058
-9.62416
-3.87593
-9.24566
6.83909
18.7262
443.848
-6.74652
-29.191
3.46706
340.75
94.6164
655.017
83.9193
0.419749
294.424
-24.8774
-7.53091
1.9018
-18.887
126.375
-5.13856
7.91477
5.98122
-3.74018
-32.5872
-1.08418
70.4577
726.675
526.969
102.488
201.979
120.29
-17.146
64.9813
-31.7077
-24.432
87.0206
9.56778
-23.6332
60.9947
-4.92548
56.3976
10.7309
239.061
-33.6933
-12.1768
-10.6791
-26.2183
21.2094
-21.9491
59.8616
19.4387
146.749
25.015
36.3235
1969.59
8.14097
23.2708
208.3
-14.6803
572.125
1.76707
0.224986
11.8934
16.4133
43.058
152.384
40.297
277.057
23.6576
19.1885
-7.54445
14.3171
188.566
6.22771
97.6619
152.524
57.1772
-1.92017
29.6355
53.8533
134.66
20.0171
4.85451
23.8465
119.78
304.111
82.9242
381.172
605.63
6.36758
12.7173
748.101
418.493
38.4411
82.9655
358.304
132.501
34.2135
27.6641
61.7354
46.5408
62.0202
-5.63135
320.686
137.035
74.3615
40.1397
369.95
31.2256
49.1327
62.0571
38.0196
6.05939
31.6053
185.405
54.4726
43.5361
36.8242
59.9557
35.3012
231.26
113.238
350.642
144.022
223.215
314.513
14.0315
416.484
145.271
82.0452
41.6492
67.6622
42.4592
52.4646
80.0703
39.3207
24.3906
776.676
52.9575
41.648
517.601
142.437
59.242
86.9969
126.68
39.7115
27.5253
53.928
311.444
29.7056
199.914
48.8771
61.7751
34.5467
65.7898
398.032
57.2466
17.5633
46.3382
66.6471
61.884
0.941643
45.5429
404.35
73.1072
1070.69
38.0211
45.8061
97.2125
52.0417
0.931478
12.7537
5.69955
4.9086
197.291
-29.2649
49.1469
167.981
0.804353
291.86
208.814
160.652
530.715
503.627
2.33848
17.0585
67.0161
3.60024
12.2445
22.3294
489.77
58.9929
24.4232
8.25948
723.056
30.2259
-24.398
19.3924
58.1037
13.9185
-4.63284
97.0665
81.0354
342.153
8.36653
6.07636
19.058
18.0614
57.3146
50.0086
263.342
-16.0092
138.769
420.305
47.9884
-35.1025
7.78422
-4.91073
-22.6834
626.841
259.615
-18.4706
519.877
164.755
-11.0654
-19.8099
20.7274
-7.62214
408.885
44.6462
118.242
212.924
37.1479
48.384
244.651
74.9076
13.7632
49.5078
397.581
20.9269
11.7791
633.327
17.0916
17.5156
396.849
61.7986
19.325
169.608
37.1762
42.3983
157.425
86.6548
-3.79632
212.968
15.1488
4.97811
29.2706
161.319
18.4091
12.3919
9.15769
550.994
-36.5904
47.4391
111.048
11.6868
379.228
60.6344
17.206
393.723
34.1539
-17.9636
160.745
46.018
88.5464
15.7293
556.09
30.2916
-4.87682
52.0727
-3.17211
231.47
37.9879
-32.4171
-23.8826
-11.6913
33.6244
33.7467
2.89102
117.755
234.926
2.05004
7.48712
26.4574
-18.5123
61.243
8.28059
4.50668
-0.63349
114.725
11.4573
43.9017
126.101
90.6514
2.31125
149.797
7.62094
47.2842
12.4613
196.763
10.9383
-4.87246
-2.95404
20.8059
106.541
63.9194
-13.4484
-12.2054
4.71636
12.7047
-3.32838
0.195858
68.6962
-11.2536
222.499
-7.53091
33.7609
563.032
4.23177
180.329
24.7219
-6.3503
-34.49
20.1521
-20.2586
-21.2004
12.6985
9.71975
-24.6423
-6.23325
9.52173
-20.6838
-1.06054
-31.6617
-53.6183
8.52085
-6.79955
2.04968
21.6695
-17.799
279.801
-21.0633
-16.2719
4.28787
0.828557
11.0054
123.256
-25.3054
18.3759
-5.90707
22.5661
1.5564
-26.9505
30.4991
-22.7057
6.98046
170.407
67.9089
-7.64095
-38.9361
25.6539
-44.5377
-28.5836
7.27543
8.37826
59.8151
-10.0282
21.864
179.508
68.2964
256.035
-2.16208
-8.88662
124.58
299.498
44.9822
-12.4865
0.231778
29.0519
7.00704
137.696
-22.2272
8.58956
20.9077
-12.8959
70.4273
-11.034
-8.64594
-15.0386
25.8873
119.446
40.9567
39.5256
-0.597608
6.72857
-0.516328
-1.36211
13.8553
13.425
-25.4915
47.3767
8.45601
-26.1784
19.2473
-10.8866
-17.4246
34.2135
-15.4395
37.3725
238.02
-15.8496
-2.18489
-1.20664
5.79817
-16.8757
17.0871
731.114
214.916
-38.5711
154.914
37.8883
-12.9056
25.1611
4.2864
-14.2963
116.629
132.805
-35.7351
-44.8529
-10.8118
33.076
-18.7551
31.553
40.1495
665.012
746.079
-0.961007
45.4192
336.426
258.207
-20.195
-10.0146
-0.00922728
-26.7515
33.6985
595.981
-20.761
1132.75
-20.1311
-16.4481
0.359019
0.00795078
124.834
274.404
-32.6159
-6.08483
392.036
-15.5782
16.4467
11.5938
40.6184
-35.4559
-51.6603
7.69371
2.60372
2480.41
8.19298
270.041
-17.3801
-8.31552
204.313
115.26
-38.7901
207.573
-28.0923
-5.0275
-27.5713
-29.287
-6.99142
-33.7387
62.4164
47.5038
92.8436
120.56
122.038
83.9099
-18.0205
-2.55892
15.7969
-2.95578
-9.88811
-18.3867
-64.2154
-52.0094
3.94006
44.5273
-2.02196
-10.2443
30.7627
35.3864
12.1264
65.4373
158.638
12.7162
25.1929
46.1396
20.3267
15.4762
311.986
380.083
61.8488
0.63194
13.3502
51.9846
2.76291
5.88383
43.3965
44.1903
114.924
23.2132
87.1622
5.57609
22.1392
83.8742
179.416
91.5588
123.416
48.8959
44.38
55.4543
91.3129
155.388
307.859
53.5142
60.4354
66.3291
629.179
19.0472
23.2342
68.9393
333.932
64.2433
17.4426
83.4187
0.0585213
58.6027
65.9501
1.31607
52.9541
27.6641
277.253
148.065
35.2964
26.9044
211.945
65.5832
28.3315
13.3468
33.1321
36.3916
30.7436
46.2182
24.7698
37.6942
64.5164
51.1381
23.185
49.1629
179.657
-2.00186
0.124674
9.80288
25.9308
17.6163
-2.95404
33.9244
166.511
28.3121
35.2773
38.3944
30.4267
49.6939
43.5233
719.837
-13.633
101.165
28.1387
12.9722
235.071
84.8166
30.4036
37.4893
136.079
19.8579
1830.5
150.281
12.5328
55.802
49.0751
16.5872
20.0037
196.928
595.884
40.1689
3.94558
8.22591
111.594
47.5484
5.79781
46.3382
57.2768
406.712
0.941643
34.2985
65.1437
198.67
47.4464
62.3839
38.3099
269.627
-6.56479
89.5904
18.4558
125.64
27.7933
6.78266
36.1213
14.7756
31.3433
-5.75488
-25.7944
183.514
21.034
307.126
23.3708
80.2925
82.3039
94.9195
25.6121
7.09398
227.592
59.2581
22.2008
45.8691
24.0101
56.2266
28.7429
48.0205
28.1149
19.1885
-28.1592
398.501
58.2523
19.9706
231.67
1079.61
-5.95372
92.9767
37.4995
17.7575
9.95776
347.181
17.309
15.6592
71.8788
46.0848
20.9542
11.4137
24.7836
-32.9561
44.5525
39.4587
38.8836
6.05192
-21.2452
-7.68792
13.6543
-13.7072
22.0768
-22.8498
21.6103
61.4138
21.9095
-3.36909
-34.19
10.3209
24.4428
69.9667
59.7005
46.0906
42.387
390.971
24.6988
-9.52304
61.6657
15.2961
68.8104
164.779
23.9641
138.44
20.1149
-6.81306
28.9202
74.1503
55.7175
275.768
42.1521
43.7345
1555.29
-2.95404
9.56154
-4.02921
-3.54702
1.54415
49.6388
41.6711
14.0867
271.326
48.9216
3.10386
-18.7499
-21.1293
3.60184
40.1679
112.928
11.6629
19.0997
41.2374
42.3754
2.66395
29.2283
224.425
210.252
63.1325
40.8095
64.0677
213.364
12.5074
-7.56537
-38.5419
90.1526
186.557
-38.6587
68.827
27.2917
18.7805
-4.68056
24.9281
-0.448605
15.0112
19.3354
431.575
30.8136
376.448
-9.80252
-15.9351
37.1165
119.655
43.1809
-40.069
82.242
8.85453
251.377
436.525
-3.30558
65.4476
28.5302
6.91319
399.616
-47.3243
32.6483
-5.55917
-14.2149
16.6458
8.37826
14.7002
-11.3994
-47.315
-2.53195
-30.6099
-13.5207
-51.6438
-8.20831
48.4377
37.965
83.3504
27.7583
580.965
-16.2347
131.416
139.622
-10.3556
75.2243
14.2118
198.944
67.689
-2.66131
15.7169
11.1983
87.6223
40.9591
18.4679
48.8959
36.8837
-34.5009
-9.88666
-18.9006
77.3487
580.127
62.581
-24.8702
-31.5526
42.7023
-35.259
8.02133
-18.1646
49.6855
-9.31181
39.862
146.535
-19.2987
253.479
237.559
20.5059
-54.3344
259.638
44.6668
214.311
120.116
-7.50541
13.3389
-16.6382
229.909
109.454
509.112
2.28101
3.96103
53.272
71.7528
118.762
-20.1775
55.9682
-9.49813
-16.7419
19.1732
244.845
-1.88848
54.0418
34.4829
-25.4428
11.4356
65.3112
-26.0358
18.4107
300.764
-25.7953
12.2126
25.8232
-10.8246
890.377
267.347
22.4796
138.166
-18.7753
26.2647
3.60184
32.6716
17.3502
-10.8259
28.47
280.026
12.6558
-0.585711
-2.294
32.2085
-9.64977
331.099
-1.72266
185.463
-32.9197
-5.42475
-36.7517
8.52085
-6.79955
230.686
194.389
16.0473
41.2693
-0.932424
68.0317
297.528
76.8554
21.2094
23.0285
17.6952
53.9157
-38.4239
500.011
110.285
-3.96896
180.792
9.078
18.5857
-4.21144
16.2087
12.7162
-17.9106
167.954
12.8305
27.1284
33.3805
67.471
71.8465
8.43721
44.4884
-37.2197
75.2556
150.148
27.3237
-36.8758
-14.7821
-8.64594
21.5699
-7.54237
67.1168
-19.1994
168.171
25.9665
734.361
-14.8223
-4.34574
25.4692
177.52
-26.3969
26.7489
57.2624
45.4429
100.062
-41.7368
671.222
20.2135
309.569
26.762
84.909
688.742
16.9251
-34.2912
-16.3863
10.7975
67.3576
-31.8456
90.9721
10.9336
32.5266
9.54631
-9.37948
-11.0239
-42.8751
46.2505
-27.3267
-23.6043
12.485
-10.8375
6.42039
0.538265
336.154
-20.1775
265.864
1.74627
-14.8679
94.1359
-2.53124
-3.76255
213.337
47.6457
3.93934
145.896
7.69738
-30.9461
60.4117
229.604
-14.5728
3.94399
3.10386
417.908
696.638
-9.3426
-0.146294
6.43468
13.6021
13.537
15.3515
29.993
25.5088
173.204
-26.9937
271.277
-22.1327
75.3121
3.46869
20.0037
-5.4708
352.255
8.22591
36.6318
64.415
-61.6686
8.85684
285.913
24.4027
30.9267
0.565276
260.047
-12.5238
-6.95653
4.57669
-15.2315
-13.5506
-19.6833
260.21
-14.9152
44.6599
10.5308
184.172
50.084
296.355
-24.4955
-33.2906
655.778
13.5377
16.2835
22.9287
-15.4651
-0.745106
187.893
216.307
22.1901
-5.66241
17.864
23.0927
-3.06778
141.733
30.8869
10.9591
51.5445
-14.9506
-5.75924
208.074
566.52
16.3801
13.0517
19.1948
37.7986
63.5494
36.8021
149.144
220.549
53.4464
94.5607
46.9393
152.064
-16.3525
61.1068
189.785
50.8877
58.8075
8.3997
23.4823
13.3885
15.753
-20.7778
-22.3098
60.7749
3.86082
63.2644
-13.2443
342.356
55.5483
93.9557
18.4093
48.9017
-19.4601
39.0137
62.6416
141.578
75.1441
17.2897
3.6931
68.1111
-4.84014
7.96999
13.3976
-16.5544
251.66
-0.106995
11.4694
-30.2731
-12.6348
30.8765
29.6323
231.142
17.0984
29.0519
23.8736
-19.7259
-22.2272
-15.7733
-1.58112
45.2002
1.08682
-29.3795
438.742
-0.212645
30.0032
15.8835
352.912
47.3299
538.299
13.7851
17.9738
15.332
5.79154
47.2724
17.6437
37.0562
65.6956
25.7652
704.449
416.472
-21.2452
-2.06572
127.972
25.6481
59.5581
143.942
71.2372
8.49182
14.5621
68.7612
502.629
57.6393
0.490111
160.124
23.4393
13.1984
75.5889
198.381
25.4759
-34.6794
10.5278
158.587
99.6614
27.9325
60.2737
51.9438
1.14993
84.1941
10.8456
44.7368
8.87049
-0.812359
-6.12668
65.8722
21.2457
162.856
-17.0095
145.431
11.9004
31.1232
96.1845
22.52
72.6749
45.3973
26.4328
4.97792
67.4572
20.1001
28.0763
37.5091
12.9722
205.155
111.981
632.81
50.1975
53.3039
34.8952
18.4527
69.8242
25.2543
333.231
99.5573
55.7328
141.444
338.425
62.1371
92.9161
302.33
0.724388
469.472
-1.92017
52.1242
72.6298
46.357
72.8182
432.637
99.4957
33.1356
42.3358
46.3353
164.758
66.1043
57.2624
146.642
34.47
366.81
9.6769
86.9524
54.6962
111.095
45.5536
59.0558
15.9881
23.9324
-3.36909
20.158
11.7345
42.0577
71.2944
39.9816
25.9673
211.008
14.0463
21.7722
14.2839
122.15
57.9433
41.051
24.6664
106.292
23.6387
74.8238
52.0751
14.7517
14.4927
55.0311
42.0387
135.213
214.566
108.39
-4.8281
92.0204
160.889
-20.4136
209.565
178.949
-3.30652
-2.77991
10.8307
-54.1521
-39.9997
24.3536
141.914
-13.1531
37.5091
264.097
-2.93565
15.4762
30.4036
34.0922
22.4967
8.64223
10.1602
-34.49
7.03363
-52.1177
12.5328
33.3133
32.2085
154.936
5.7736
-3.81724
143.243
125.76
10.1
14.143
21.3114
0.175616
370.552
150.98
18.7805
119.008
-6.93099
504.142
6.16194
17.6952
4.67961
40.8647
46.5668
76.519
76.1231
-4.26393
-3.49595
95.4447
-14.55
41.0848
7.91552
-9.9534
-1.4342
44.505
-32.6042
-10.7576
51.3889
271.803
45.7552
-28.4096
239.84
86.0332
71.8184
321.146
256.051
244.53
239.595
32.8038
230.552
106.685
13.1708
-14.4405
249.387
-33.8
28.5652
48.5569
83.6537
34.8258
31.7024
55.2053
11.3321
-29.7206
-1.35999
178.541
34.0211
-3.03667
-14.0891
145.297
148.321
75.7231
-7.65931
-18.5617
-29.1803
-26.1242
10.7906
-16.9925
35.8706
31.1745
-10.1313
84.5506
99.9292
-16.2713
9.23076
-41.1437
-4.50374
104.434
105.17
-42.0328
-11.8135
-20.0892
249.522
13.3338
-24.6518
-10.6286
-40.6833
2.0534
161.264
72.9288
105.217
-4.70425
132.99
81.6769
-1.18316
-3.22215
24.5544
27.7835
282.113
-59.8816
-28.5462
-34.1679
3.30768
25.4716
14.6513
-14.3697
112.384
-12.5701
-11.0996
-18.2782
-17.0874
61.5519
-15.1475
35.1439
-32.517
-43.7284
33.3309
274.444
-28.823
-45.2656
-72.6049
-10.3529
97.0987
215.522
-25.605
-8.42939
51.9846
252.014
-14.7309
334.677
-24.0699
-18.5181
-17.6538
-12.5129
-57.8856
58.8204
8.45143
-24.409
67.1168
209.401
479.491
-7.76899
335.628
10.6468
94.8097
-9.88666
-26.3969
-18.2287
87.2474
-3.01134
27.6037
35.9138
3.34694
-44.6293
2.39913
-16.2906
-6.53652
-44.9191
99.8321
11.6022
-24.9209
398.729
59.8613
224.031
72.7778
-19.9473
43.2795
-48.7349
58.3244
-19.8304
30.7436
19.9812
-1.46713
15.7907
34.1704
93.4495
110.442
-14.8679
89.4507
305.753
55.2705
17.4976
-18.928
56.079
-23.2346
17.5226
201.663
21.2218
226.738
7.00085
30.0162
420.314
27.3698
388.224
40.2832
4.7129
14.868
20.1613
160.592
19.6856
-35.427
24.8373
5.04129
67.9835
175.575
17.5242
-25.9109
17.955
115.186
333.46
68.6009
3.54075
60.0577
243.388
-30.7465
70.701
38.5361
75.0025
-8.42869
26.8022
48.2771
283.003
60.5648
28.6507
325.849
23.9307
15.924
408.182
50.3149
13.1958
7.1786
-19.4543
49.2397
33.5163
104.432
33.9854
1.74139
81.0041
15.4324
1.40145
90.4419
10.1595
198.714
100.103
12.8198
33.693
14.1159
41.0556
26.8408
-6.81591
-11.9406
34.635
10.9591
92.7739
15.0344
149.788
13.1708
30.5371
595.467
31.9952
29.7642
-15.2849
18.5857
415.579
63.0934
51.7618
3.46012
9.85404
66.4838
40.8767
39.36
-1.24213
30.2168
184.599
190.666
23.3776
35.9002
67.689
218.478
13.724
11.4548
-4.89781
19.6958
33.3836
18.2819
33.2385
1015.47
35.3345
1362.62
269.268
12.6021
69.8524
878.103
219.731
41.9662
-19.248
8.24164
38.9542
30.3333
420.316
-6.92024
32.8189
114.825
34.091
-26.7949
-29.5048
-0.446922
236.024
13.132
298.993
108.385
65.7683
-26.2461
129.531
181.183
158.206
62.6027
66.8329
684.441
170.753
72.0127
3578.13
-12.4223
66.0295
65.3385
18.6129
35.7319
637.615
21.8316
56.2076
239.574
-14.2428
21.4088
2.06527
10.9633
32.0602
104.618
407.585
30.4267
62.8124
7.91601
18.9365
57.4518
97.4422
5.10761
-1.90872
30.0128
84.1867
28.9235
43.5872
49.0847
29.993
201.671
43.8934
-23.2456
55.7593
5.97832
10.6587
63.2983
69.6899
2973.86
100.589
18.8921
-13.1876
257.561
56.9516
203.424
21.3114
-1.69845
53.8344
46.0324
230.55
32.8008
56.7873
25.7883
68.0611
15.5323
2.70262
104.516
52.1091
29.7002
-3.67078
498.184
-4.46173
47.3656
42.8866
48.2099
48.9779
-0.13268
14.7717
12.1264
27.8187
3.59316
27.6477
19.9568
42.4787
14.5902
2.7041
194.191
12.8305
7.97997
40.2469
100.847
48.7303
88.713
33.965
64.6592
126.947
-6.60742
-0.780774
37.7743
343.177
-20.0092
43.3139
-23.6385
42.1846
322.293
29.6355
38.8966
59.4755
74.6922
39.0827
3.15052
89.1875
226.602
-1.40878
600.438
186.899
73.3951
-4.87682
181.383
9.71858
51.1248
8.07229
87.1668
1.93259
69.8471
232.742
10.6864
-22.0085
-2.32099
63.6095
11.2579
-8.35338
36.2747
318.767
24.3537
273.834
33.9616
377.96
73.8471
225.295
22.7017
64.5164
69.8787
-3.05192
52.22
247.249
71.3392
-1.44152
33.076
489.117
44.6715
45.1688
166.511
200.726
24.0329
55.261
214.085
59.0643
70.8008
289.026
19.9705
35.598
-9.88492
44.9429
474.166
873.169
66.4048
88.5647
56.6405
277.721
81.7308
116.982
42.3467
0.356123
50.1799
34.0826
9.09089
46.2406
93.8547
106.753
13.932
20.8122
300.58
66.6169
21.3114
30.1607
108.182
79.7656
89.995
17.8082
199.216
76.3881
684.053
429.701
72.0431
329.615
25.2449
316.425
56.067
74.4993
79.927
209.271
268.822
49.8877
-5.91021
300.334
250.142
104.595
84.3376
15.6245
45.2094
44.0445
42.6143
67.728
43.3965
22.7114
21.7015
23.0943
395.638
58.8204
17.8218
-0.0461042
33.3836
38.8966
46.357
29.7147
39.0827
45.1478
40.6318
12.3508
66.9501
44.8176
277.874
152.84
135.398
101.936
16.3593
30.2916
178.782
44.5764
37.8296
77.3618
88.6571
226.821
244.135
159.653
-8.05426
-12.6382
23.317
-30.9086
13.7447
10.9748
21.7277
2.80195
51.7573
158.587
102.921
275.309
41.533
256.217
89.8163
-31.1629
43.5407
65.3385
116.064
-1.74939
28.5435
39.341
1.56799
-25.4872
-53.5538
97.6426
-24.6439
-14.7914
10.9145
-12.2054
16.3712
7.52746
124.212
8.85305
3.00696
-5.32944
-7.07382
-12.2161
409.337
20.4902
20.1613
143.785
177.458
12.1894
35.8162
-22.6359
62.3186
-45.5585
-1.52274
45.4947
72.501
-4.9646
13.4444
-15.7782
32.7271
14.869
529.621
20.4073
22.5763
82.2186
16.1052
28.5345
495.73
26.2415
44.6058
32.3476
308.303
91.4869
16.4693
24.2544
-14.2945
126.067
15.5648
81.237
-10.23
-3.12877
9.59376
80.1618
562.94
19.1619
18.0558
289.411
96.957
8.28861
334.94
13.4724
179.165
21.1015
67.5294
107.599
25.9383
33.693
34.7306
39.1816
379.165
40.0357
10.5482
6.52405
28.1529
380.298
60.0224
26.373
20.548
105.402
29.3653
23.257
9.62812
18.8962
35.9531
-14.957
16.7869
550.126
177.364
80.1619
37.681
14.5603
27.4619
12.8929
55.0903
63.6847
28.1674
121.147
37.3048
158.196
-6.38026
20.4825
186.582
99.8087
490.879
-19.3391
343.217
87.3965
-31.2535
197.89
3.96573
0.603647
81.1802
20.4752
31.9449
102.318
-26.4578
-17.8587
-13.4108
48.5707
145.714
3.09025
12.4936
35.205
-40.3994
31.5711
152.283
32.7506
-18.1087
19.6816
29.4958
0.261632
-5.32925
-16.644
16.0793
15.598
1008.46
15.9477
7.45016
792.38
25.7782
51.9792
20.3443
-5.89492
-18.5705
-8.09387
-73.8563
706.007
61.6842
-10.7324
25.4032
-7.03098
41.9662
-4.25544
34.0398
-34.8619
-2.27526
-35.259
56.747
-14.4165
-6.53652
-16.8081
139.188
7.85405
-21.1727
-25.7567
-32.306
-5.73099
-35.5937
-9.29041
13.7447
62.9572
-25.309
-25.0794
34.8986
245.35
-7.67475
41.533
329.306
83.6088
-2.01291
-7.89503
24.122
353.699
323.023
-4.56049
-22.9933
42.4464
39.341
282.678
270.615
-1.07997
-7.30506
22.2077
219.467
24.8045
32.8273
198.237
47.2714
37.6772
147.407
296.093
46.3371
13.1462
61.6979
88.8936
60.4538
41.648
65.9513
35.6152
-21.3715
156.836
100.78
71.5639
-6.23325
78.8622
48.6566
40.1689
56.4194
233.114
74.1132
30.6818
33.2197
102.254
89.995
188.348
34.2985
31.4105
37.5
45.5723
-3.2084
139.509
144.064
2.80554
563.873
88.9631
52.1815
14.8376
295.639
21.8309
4.99736
1.47178
317.547
8.65828
190.867
7.97997
42.1209
192.676
39.9873
258.853
77.7777
36.9921
-21.5999
5.88383
53.5671
73.3112
122.901
-23.7573
-14.7821
85.0574
25.318
-5.6683
18.2819
12.6238
37.2109
175.889
11.4146
2.98044
16.3503
-24.5228
114.83
31.0254
7.96155
32.5959
25.7296
257.054
23.2342
-27.7627
36.1323
-8.7943
15.9523
78.7693
51.1064
322.697
10.6864
-7.016
147.604
39.2466
134.946
55.3649
45.645
65.7683
-11.2535
554.944
105.176
66.8652
6.40652
212.528
25.6034
37.8883
291.278
4.2864
248.073
57.8422
80.457
86.3317
4.18068
23.7057
783.345
486.951
4.49787
13.9126
73.2798
18.4596
20.2848
21.5278
9.81195
30.9533
128.897
34.1529
54.5438
372.93
42.5889
-11.279
46.8794
66.4048
911.28
47.2107
520.998
47.9976
47.6415
50.9559
109.984
50.1799
69.6899
3.46869
10.6333
48.6566
15.8061
168.863
105.677
60.9947
25.0596
13.2941
91.3158
42.2843
221.18
74.0302
42.6549
76.8554
51.1945
15.5323
6.45076
39.1164
38.9232
242.686
134.568
33.4483
50.6771
27.7933
19.9011
52.9878
5.40532
46.3358
22.3561
137.249
37.3366
29.402
30.4249
230.038
17.9956
-25.7502
51.3889
48.7887
49.5034
5.32354
76.7965
47.8491
50.426
23.0927
15.6729
12.4223
223.916
42.8182
22.3517
20.6671
22.0023
-18.8074
66.0465
43.4208
196.608
16.1873
0.97259
4.60549
31.9468
11.5088
-6.98219
57.3587
51.1046
71.5025
51.3113
241.56
55.2514
20.3939
60.8521
37.189
37.3263
123.03
18.1158
121.412
19.5707
106.11
65.3043
152.283
75.8541
50.247
134.937
32.4911
43.3353
237.073
151.019
26.5299
63.9408
38.5681
30.5906
0.210422
0.724388
85.2881
14.9464
278.886
87.6223
65.0977
59.6997
35.3345
71.3847
50.0022
25.4692
65.076
27.951
410.932
66.6327
32.3244
49.4625
557.964
536.289
2.61944
115.791
62.3692
-6.92024
51.5595
431.094
553.356
60.3279
27.553
46.7429
5.63571
14.1354
57.7852
71.8819
88.2571
-0.00914741
35.8277
15.2209
38.7543
32.6434
203.158
59.3366
37.8883
78.9237
130.109
341.618
289.302
51.037
220.886
84.2052
65.717
455.831
78.0536
73.0742
280.804
32.6532
238.198
220.859
234.459
40.8995
580
262.811
22.0751
105.367
17.0625
108.052
311.086
69.7629
-0.971682
-4.83146
27.9864
29.5317
218.747
987.055
27.1819
22.6977
-16.6863
34.2076
-34.3141
17.3837
289.893
167.449
17.1926
4.83657
967.886
12.995
1.13448
24.1225
4.86078
33.851
4.72503
3.75274
102.702
-10.756
27.7687
-9.76763
154.39
206.092
178.681
13.9005
-33.2595
50.8789
-3.43594
26.7717
7.38927
-22.2638
-18.257
32.7506
29.6323
18.7453
26.8689
58.3278
107.763
55.2368
57.3153
215.811
37.7039
173.501
4.35365
26.4473
160.02
3.70203
9.02073
23.9041
29.4904
204.003
40.9567
58.2662
-2.47167
-15.7602
18.2243
867.533
96.0893
61.0105
206.613
264.98
5.11489
13.425
60.7155
114.843
433.485
117.152
163.102
467.149
62.202
21.9308
25.79
86.0983
15.006
40.3723
141.222
847.254
26.2278
161.39
93.9317
104.347
175.072
3.21804
33.0091
16.7278
18.3419
-43.3443
-15.4924
30.6683
-2.9389
42.2912
-19.2451
25.2855
143.06
-22.6761
14.8496
152.928
296.758
29.2491
272.347
206.123
33.2378
60.0013
24.8862
104.43
29.2439
5.91496
53.4017
328.384
14.0208
47.8164
94.494
39.2308
121.361
25.7184
32.8041
7.7052
16.7194
18.9209
120.415
-19.3216
7.84759
120.457
42.5159
30.6427
30.311
6.71063
158.289
91.7057
47.9861
50.3924
11.3319
-0.240319
-25.1243
251.243
32.836
3.75274
25.8652
156.036
49.6814
20.2724
18.3434
1.76559
23.1869
52.9787
-26.2425
71.7868
27.2513
24.9822
13.3419
40.8064
8.37826
39.0631
42.9485
3.28482
59.3122
40.6046
297.574
38.6433
-11.5324
22.9725
195.794
82.1062
39.36
41.8614
60.2019
566.909
63.229
38.3702
-6.40297
243.922
251.347
23.5756
103.679
54.5583
30.7094
47.8068
500.33
158.946
83.8742
50.1051
69.07
54.0752
578.489
345.935
61.3279
-7.65621
161.682
31.0254
7.96155
43.8403
-0.507307
39.662
118.812
48.3245
69.8655
-5.04617
104.033
28.1695
67.973
5.97998
3.19014
62.3244
38.9085
59.8613
20.6282
1.01695
24.052
25.0303
191.331
58.0869
264.472
83.2432
55.1065
55.5885
62.2511
26.4498
49.264
92.2664
27.8572
12.9907
109.128
33.076
80.5704
33.4271
-4.87246
42.0236
-11.0532
16.5855
5.82331
40.8995
29.0241
30.4267
83.4271
76.423
103.493
33.929
124.918
95.5681
42.5889
88.0465
102.927
141.367
45.4612
60.3886
79.0698
58.104
606.469
390.596
224.131
96.9888
34.0893
106.236
48.3058
107.171
14.7131
33.1221
543.631
71.1454
304.412
69.5379
68.196
16.0171
-18.0439
165.093
40.716
342.135
1161.96
6.56384
491.571
20.1661
172.433
71.8092
390.345
388.76
44.7386
23.9307
238.938
228.351
108.773
21.7752
37.9953
26.02
27.5952
60.2223
16.7339
4.19069
374.669
54.7672
25.6539
22.9287
104.475
-4.49324
28.5977
36.3964
48.7887
12.8198
-0.876664
29.8112
47.4556
180.591
-21.3109
212.671
-33.6913
146.04
56.2743
26.789
475.526
37.6174
72.8677
21.4967
25.9446
46.1938
29.3602
276.96
-4.79216
49.8877
24.0749
189.764
75.8541
39.0027
63.7229
347.334
138.913
49.6667
0.888844
28.3726
51.6931
99.6185
476.235
47.9385
58.3065
56.9464
36.5624
13.0724
35.2577
37.0226
42.6089
82.1885
162.771
39.5256
299.253
98.5578
310.579
19.2526
55.3883
99.7908
53.2106
36.974
7.80284
30.7304
74.5615
17.2148
47.3767
36.567
45.0361
66.0989
34.091
27.553
19.2209
342.507
31.7503
384.197
29.1279
130.874
68.1338
88.2571
5.61305
260.716
24.5912
64.9912
446.812
109.454
89.3217
127.843
101.412
120.738
68.0046
62.2814
54.2201
28.2357
213.923
38.4039
675.295
-0.187291
38.1975
856.393
143.074
40.1374
28.5847
0.279146
110.882
-0.402285
-32.9032
379.723
110.282
144.787
111.461
40.8767
106.826
30.617
19.6816
169.555
418.178
-10.1511
-9.07738
5.84479
666.38
-5.01669
-8.64594
12.1996
67.4203
-0.349604
321.881
91.3346
-0.270399
25.9642
5.79239
-12.0121
10.7281
-33.8931
23.0007
34.7736
15.4578
-24.8702
-5.31563
19.486
-7.89745
32.2074
216.043
-12.5424
0.959743
73.5952
35.965
407.988
-20.1345
28.0022
23.5057
556.287
58.7635
52.6498
20.6056
283.204
11.4728
46.2505
16.2331
26.6439
-5.4093
-25.6987
-48.0295
-16.4294
37.2275
5.4944
221.572
35.5928
567.536
-12.3244
71.4057
-14.7914
16.5367
-0.961007
2.31568
40.3236
-4.16185
2.29382
111.8
22.4796
11.2097
31.8869
-24.5092
317.201
-20.1962
17.2256
371.073
6.41208
184.776
4.10425
6.91055
19.0901
-26.5164
-28.722
15.1439
52.4047
201.339
90.1526
4.47778
-19.5901
26.9336
245.678
18.2272
38.5361
-3.70827
15.9342
15.5578
-7.94487
-5.60354
24.9576
15.5323
-8.54177
-5.86117
130.752
353.256
1.50927
35.3224
-20.5374
35.2896
-21.3283
26.7509
-33.9501
27.5952
77.0889
74.83
135.375
629.542
44.4598
50.9537
8.87316
65.7842
-9.82061
-22.6367
143.429
764.46
36.2456
90.852
27.0001
411.961
-0.25668
10.5482
34.635
35.322
96.5221
69.3823
75.015
1.65323
23.3708
57.8037
56.067
20.1514
36.8234
368.566
265.715
92.6593
40.5174
44.6896
132.076
48.373
26.2415
309.453
70.2814
59.4809
45.8664
19.0023
81.6781
74.1754
49.3312
306.197
634.39
11.1983
190.696
149.431
57.8256
39.0827
54.5181
57.3284
106.305
436.497
158.871
43.2069
55.7502
86.0068
581.39
-4.37859
200.333
51.1356
16.2778
351.912
183.297
209.918
137.802
391.249
-56.78
-1.3938
27.6641
790.747
11.2579
14.1354
1.56324
347.37
7.67224
29.9759
101.42
-20.3863
351.723
32.6177
304.839
6.02914
54.5608
309.917
3008.31
29.7312
-58.2238
24.4875
70.5573
108.681
-13.4245
-74.2129
251.919
5.81341
-19.0217
47.0528
70.8846
-25.3239
-5.18058
77.8049
27.6973
26.6567
-3.55227
70.5702
73.0794
-36.1218
118.032
15.0203
7.34997
12.0569
-5.13856
19.1592
60.3291
7.50422
278.508
769.484
31.3965
2.23019
7.07633
9.71975
151.188
-9.21893
35.5381
-21.6753
-9.17288
137.536
-23.3383
-6.79955
303.774
83.8195
-8.31552
24.4027
38.423
-18.1754
-19.1893
39.3741
6.2169
-27.5713
6.45076
54.1089
286.3
16.5018
264.321
5.30453
96.0914
110.353
57.5802
298.229
3.61545
-37.0388
-20.7594
-35.188
33.1501
-29.5452
166.319
-41.9746
-33.2464
70.1296
-22.4258
98.2291
284.559
526.572
100.323
404.624
4.35203
-8.68998
-41.9256
-42.2017
-17.1519
-6.55156
-28.0691
14.8555
172.466
-2.36055
626.074
-30.0518
-5.79101
12.4392
-26.8281
-21.5162
67.3096
35.6949
39.6198
-8.85626
3.01078
-2.30633
59.321
50.3742
13.8609
-9.40392
1077.64
18.0737
33.5566
210.669
181.026
61.7119
85.3827
122.298
55.1591
-7.15766
38.6817
14.6612
53.1901
5.56717
25.0076
141.337
304.072
26.5161
-9.99517
469.347
276.65
12.8305
7.97997
75.8541
82.1062
79.3427
72.1555
280.621
47.7405
50.8614
180.203
45.2002
47.4572
66.5475
93.6572
248.792
95.0827
61.5738
278.963
30.1553
31.0914
38.8391
11.0844
58.608
184.699
54.8132
70.0772
-4.37859
-13.3101
21.1506
35.0185
188.869
22.1278
82.4816
-4.62664
18.3102
-5.24316
-13.5752
127.927
42.0577
-32.7826
193.655
151.038
8.42415
132.342
8.66168
67.8023
84.1803
48.5472
19.0442
10.7143
1.14993
69.2016
537.458
-35.8481
27.6111
19.4239
13.9277
79.7725
-11.7489
421.945
49.6483
49.3567
127.249
-13.2614
17.9948
53.1298
368.455
225.495
44.9536
434.288
208.545
1.35678
8.62916
-22.196
42.1573
24.7853
36.5096
-8.40557
107.613
264.119
48.2723
391.161
411.717
63.5711
5.80245
60.4445
149.344
32.2104
79.2279
-6.20981
17.5242
-16.5406
55.4364
103.942
-13.242
8.63074
41.0221
78.7983
16.6263
31.0977
47.2752
185.65
47.8286
22.4934
37.1096
5.17359
20.6334
-6.95653
19.5692
54.1089
23.9981
18.4558
341.157
50.2821
1.16046
189.795
-20.8316
263.728
144.555
161.037
9.81288
-25.8177
454.815
-37.0415
385.312
-40.7427
-29.1959
-20.5517
23.2664
11.2042
173.411
3.57432
26.8408
184.339
-21.3109
6.52405
-14.0478
-14.9506
-17.0036
123.741
-6.94421
20.1282
-1.73802
-45.0443
238.461
86.5244
9.20152
316.038
6.7148
-23.3903
27.9543
-42.2462
44.7568
-14.1105
-13.2734
-24.8262
1.21618
8.74549
-17.2689
291.31
21.7767
-17.1546
131.668
49.6172
40.8767
41.2341
540.363
22.7206
44.9815
58.5439
-5.67039
16.1912
12.4744
36.7669
181.934
49.8732
37.2687
44.9957
21.5057
484.096
69.8187
28.5534
-3.0815
28.7753
17.9738
11.5838
15.1619
17.2873
15.7696
181.359
24.4662
125.091
57.8958
135.362
471.634
-2.06572
81.1207
115.603
42.6916
53.9869
18.7634
36.6028
65.1619
21.9095
109.075
-2.33083
47.3418
51.428
25.3134
56.8482
14.7229
47.9647
341.071
45.1981
18.969
160.569
101.958
156.788
24.7698
28.3239
248.175
56.7603
36.0444
70.9607
88.2058
26.6695
32.6532
165.109
22.2077
26.438
290.15
205.186
37.9229
117.16
65.1786
172.834
9.56619
56.2128
-8.01085
266.083
125.59
335.312
57.0345
455.882
24.7814
47.2107
494.761
81.9963
9.72645
31.2734
67.0464
52.8233
102.463
26.3883
73.9021
339.403
15.7222
355.223
44.7568
148.933
16.5743
35.4523
751.037
38.6975
51.849
10.8421
-17.5786
55.934
21.0984
40.8767
48.7303
45.6095
98.3924
40.7402
17.7554
131.446
-6.40297
26.5299
128.523
83.1833
60.9253
44.9315
33.3836
231.925
160.675
-0.272722
33.9034
53.7503
212.876
31.3428
22.3288
36.1192
27.2773
55.0847
10.7371
52.7804
15.7379
27.7098
60.3184
410.996
328.921
28.1695
598.334
43.4613
48.1677
543.959
38.9085
56.1132
20.6282
55.3649
57.7852
36.2747
71.3905
163.035
258.842
22.7172
120.725
141.314
55.5885
127.843
32.072
66.3905
56.9182
17.3038
16.6128
185.405
16.9913
11.6769
31.202
88.0667
147.745
23.2385
12.0385
26.4281
27.8299
333.254
59.0091
43.5451
164.012
95.1637
95.9971
2.06992
16.2223
3.23355
46.8794
61.6979
139.493
51.0834
36.0258
129.67
89.9631
25.1527
107.939
67.0037
13.4746
31.2734
46.4317
154.023
174.009
20.0037
-31.7077
116.123
12.0579
24.5603
13.8481
53.4984
32.5558
3.92375
102.56
44.1583
86.2469
36.5489
45.5429
-2.32267
44.9963
58.6908
23.0285
34.5617
57.6639
-42.172
9.00554
393.631
147.734
87.3675
56.736
31.6422
143.787
15.2447
-18.8733
-5.17965
127.292
-3.32888
91.2462
2.31393
-36.0799
8.62523
-1.38732
61.9072
34.5108
-5.92085
251.085
66.5897
10.0507
33.037
29.6998
41.2713
41.2818
-3.19608
68.854
177.815
184.54
37.189
65.4373
25.7736
57.4382
-11.8692
29.5828
12.0744
-19.4527
345.312
231.402
33.3805
80.5894
49.3577
62.076
119.007
20.8764
19.0336
3.97072
19.3462
2.08449
56.9464
38.4365
61.7981
-11.594
290.021
138.186
331.439
335.185
43.2737
-13.7161
44.2099
141.913
-17.0265
45.4895
21.6551
114.783
15.7293
-21.122
-25.9304
10.1157
68.9393
15.3408
1053.75
41.8055
111.53
16.9251
49.2323
61.2862
0.480265
40.7825
50.491
33.7467
17.8835
115.881
596.62
620.492
252.99
90.1756
-9.14195
1045.13
105.732
41.988
242.995
49.1327
24.5758
66.3905
54.8862
313.665
-1.43688
72.9608
35.7319
124.121
48.7113
55.9159
0.191207
42.8224
32.0602
46.5217
126.475
66.5605
40.8157
0.195858
49.9555
595.944
51.9593
29.9504
35.635
31.7128
27.0494
47.3353
34.1517
56.581
59.9781
29.257
105.738
149.463
54.704
245.083
79.0602
44.6982
-11.8555
37.6327
73.0195
64.5318
58.2935
411.15
276.512
118.763
118.242
201.886
61.0249
65.6322
15.9342
51.1651
7.04766
9.96503
42.058
24.1239
621.758
70.8497
46.5668
20.2971
74.249
33.5163
23.8471
93.9555
14.8598
210.338
58.8884
16.3488
50.9537
389.309
-5.15778
134.482
9.22243
432.035
9.21094
11.8828
2.77089
121.875
79.474
-13.4516
-18.0603
-32.5553
-17.8388
108.411
27.1816
-7.45438
-37.6184
63.7706
-46.2996
130.698
-12.9824
-58.1628
-5.16803
-12.8011
-7.66507
-17.5458
-8.08747
17.8392
157.265
129.398
52.7383
97.9655
130.447
50.8877
236.844
897.483
-19.7113
57.2155
141.315
-2.03711
283.163
-19.8099
1.65323
-23.4809
10.9521
56.067
74.4993
235.474
-26.8618
142.027
-23.5328
-2.58611
-22.0051
118.958
503.771
11.249
-16.2347
40.5242
33.7371
114.766
232.336
10.569
7.65252
366.673
390.965
75.1124
-0.33152
-8.22288
26.2551
450.667
345.416
30.4633
54.7903
45.6419
19.8479
13.4579
11.4137
-16.4459
8.27335
14.5674
45.0809
48.254
269.665
706.953
18.1102
54.1563
32.395
171.825
65.1803
42.7425
41.2522
117.188
65.1619
13.4975
-9.8271
718.596
6.57274
5.70212
29.6742
-8.7029
144.479
24.3537
-22.2683
-33.5048
12.5173
-8.58601
32.6177
-3.34119
266.33
113.242
137.345
-4.92599
11.6816
12.8646
-20.7425
5.74687
18.0835
44.9632
35.3012
246.252
0.794096
-16.6754
24.0818
20.2848
-23.4498
202.841
317.685
33.3195
178.456
-10.0146
43.0943
-23.0034
26.2647
-32.0054
83.2714
26.7206
838.126
17.2256
28.1189
10.5163
-4.83231
-15.7493
52.0112
24.719
12.5328
284.438
11.5938
1.26301
9.52173
16.7975
448.715
-14.7951
29.1356
139.378
43.1434
119.008
381.861
-9.35167
-6.90156
47.3914
37.2423
35.1751
-17.8092
16.5018
235.847
84.4103
-9.688
-19.4543
13.6325
57.5802
-8.92778
-3.89282
24.7821
20.0317
-22.0489
25.7643
34.2199
40.1445
42.8827
2.75607
14.7002
213.489
-36.0706
18.0828
-0.62484
13.9485
32.3428
84.3376
75.5946
71.4463
8.43721
7.00704
64.6071
-24.1012
52.7668
24.5854
96.6642
-1.26855
-7.28584
15.7169
-30.0312
20.2651
138.222
207.751
247.104
575.508
23.7653
147.284
175.646
-43.2635
11.7563
270.906
28.5763
85.0698
72.5813
39.662
-47.9803
25.8357
19.0889
51.1248
9.94636
40.3151
76.8952
47.2094
-19.2987
-18.2604
710.162
-3.73462
-25.22
-7.80709
101.867
144.479
61.835
9.5908
-26.0085
-0.601133
-40.4451
47.6102
242.995
230.917
-11.0315
28.6493
176.858
-22.0516
10.9906
26.1091
-16.7419
-38.9228
-6.27937
99.3111
9.06425
-44.1835
-16.6754
-20.8958
-31.658
22.1589
77.7498
88.5227
50.1861
150.345
-9.17447
-10.0146
676.529
68.8259
9.33568
91.857
34.5457
24.8465
-12.7
37.4893
-10.0984
4.86541
-20.2586
33.1475
136.387
9.71975
78.4313
-21.2258
2.74199
57.9725
55.4824
29.7777
46.9392
74.7223
154.786
28.5345
55.3248
24.3675
63.3465
19.2291
19.6964
41.121
68.1644
208.526
-9.37589
0.652161
17.881
28.7304
-9.1469
22.0658
120.361
96.7666
4.55249
28.5535
9.22565
118.485
31.2761
13.5583
83.8604
12.3734
221.627
60.7593
24.4259
16.5679
635.268
115.315
26.0631
56.9023
-0.696185
18.4554
44.0482
-24.321
106.685
9.92238
59.4836
60.1062
-11.3112
77.2909
459.464
153.505
16.1873
186.625
27.5198
74.0612
101.043
92.6866
86.2947
-10.98
8.01034
83.5956
4.2529
112.732
26.9484
22.2942
113.347
332.703
78.9808
51.3603
5.45916
2.05304
14.0005
42.8112
65.4373
50.1365
23.705
6.87142
1.47178
58.9261
34.8952
243.341
51.0835
58.9875
33.3805
384.188
36.2392
145.688
23.3776
43.3652
74.1819
221.433
18.9632
156.634
-1.26855
183.869
26.9613
98.4066
311.049
183.309
52.0151
117.572
44.7072
14.7198
39.5256
-15.7602
65.076
485.223
112.956
96.6177
90.4205
90.692
-4.25544
2.18064
13.8638
38.9542
58.4443
-8.7943
75.4693
52.8316
36.9233
24.8431
33.2863
67.3576
59.9836
81.6018
508.539
43.2795
311.086
58.3165
45.206
100.598
55.5885
47.2586
-1.66117
178.575
23.185
114.755
67.2126
399.048
39.4801
43.5361
40.5723
37.4669
46.5456
-27.3612
-1.68286
69.0594
181.986
10.9145
722.429
311.537
74.0568
18.3269
47.2714
0.195858
69.3312
65.0777
58.0614
296.13
35.461
160.108
30.4687
26.6554
159.655
37.4893
44.2495
96.3673
-17.6234
48.2631
24.719
79.9991
42.6836
22.8382
7.21683
2.02547
28.0419
156.361
9.56778
-12.3888
23.5134
-16.1699
9.54595
434.27
27.2917
211.809
889.249
-6.93099
25.7883
65.611
6.16194
21.4433
22.2498
492.447
-15.9351
22.124
55.9371
35.6846
166.078
51.1138
20.3978
33.2174
24.615
29.8524
247.819
157.277
142.848
18.1576
28.5509
25.7643
362.824
60.4569
6.41133
22.5518
40.133
55.9233
39.3152
38.4787
52.3
188.011
72.3924
-8.46847
16.5813
55.2926
3.79001
172.277
43.1558
-5.07014
36.9948
20.7508
-13.1852
234.712
26.5542
140.386
109.891
21.5873
65.4356
70.1978
63.8059
44.7568
270.748
52.1815
102.61
295.445
85.8048
25.1929
21.7767
20.3267
77.3204
70.2319
24.0101
71.2191
24.9948
43.3353
59.037
44.4884
-0.985222
24.6245
62.1371
133.281
68.5532
116.798
157.632
420.746
196.318
537.587
50.3271
39.5256
44.38
31.0914
50.0835
27.951
51.1117
66.6327
43.5688
38.8481
71.5211
173.159
55.8208
67.8146
333.172
-0.361007
26.2596
-28.9895
125.132
85.6278
122.193
1.4173
240.709
-40.2789
654.675
16.597
46.0906
32.787
152.957
53.6393
30.321
7.31778
34.0367
5.0921
348.789
57.0202
433.448
17.5628
26.6741
61.5904
82.3311
131.309
41.662
16.8522
48.4196
26.9867
15.7866
355.791
37.6824
54.018
143.342
77.2783
47.8199
40.8157
17.2863
5.81806
4.97792
376.678
12.6039
73.0539
1.9018
33.5869
52.9575
79.1293
64.0773
136.815
113.59
563.01
17.9839
53.8853
17.2227
35.0215
50.1799
52.8233
48.4463
188.67
255.024
44.9085
-10.1099
430.828
39.4429
3.50781
-10.1317
7.91981
16.9844
59.0729
24.3675
22.117
37.9697
51.5555
12.7761
196.38
9.26186
47.5497
90.46
-20.6203
17.4388
25.015
15.6119
195.126
97.0284
-3.02798
47.2729
7.00178
-1.08172
36.9635
17.2206
18.2435
193.493
2.06599
12.6682
7.34837
17.8667
44.8182
51.4966
183.719
289.369
-2.2072
48.9666
-11.2796
10.9591
-4.67749
52.5157
61.7071
24.4152
54.9
181.92
-3.8149
221.594
30.3024
9.20152
47.9443
81.8677
60.9427
27.9543
60.0578
-18.2266
27.3736
32.3639
28.3989
531.072
-2.06868
-15.9632
-10.2509
47.1217
15.753
18.5776
-27.932
68.2712
16.9793
-28.5648
63.5924
25.6385
-21.3757
562.437
17.4702
109.291
110.43
166.878
158.54
23.8489
-5.39955
134.129
123.119
51.1253
11.5159
75.178
15.6084
-27.9317
110.665
-13.2783
27.1549
16.7981
42.1115
-7.78859
-15.1475
-39.8187
35.8864
-37.1691
9.90508
-26.3439
172.639
-38.7064
-21.0681
142.383
41.8137
60.9118
91.124
7.50018
131.632
792.682
739.581
50.756
25.5928
54.5705
59.1829
17.4721
-7.28584
327.043
9.32423
29.6355
35.1485
44.4829
16.5939
99.4957
132.291
29.4687
39.1954
97.9634
34.1985
109.433
0.306571
113.189
370.664
255.221
126.087
24.9389
87.1668
18.7992
60.4767
52.8316
15.4728
29.8763
176.176
14.1354
3.43731
40.0228
39.5314
35.5981
13.3389
0.228379
25.6358
10.1289
18.1072
15.3995
11.4573
60.7683
86.9033
39.7926
37.2275
7.36847
11.3691
51.0323
89.298
14.9781
277.056
17.6163
3.46706
62.0453
44.6477
280.149
32.3007
34.7014
37.0676
9.79008
1.22979
-23.0034
121.78
31.8869
498.355
34.2168
234.677
204.632
29.993
36.7532
30.7749
10.4876
48.2631
50.9559
-30.5708
38.9355
32.2085
25.9575
43.2549
84.2639
25.1764
28.3084
116.922
21.6393
28.8077
106.997
334.944
49.7805
31.899
64.2835
12.6699
54.3666
289.201
62.3839
30.8136
40.7973
413.226
22.124
1.58919
12.8008
120.454
5.40532
6.98046
37.7335
378.429
11.6869
24.2182
19.1599
15.4324
74.49
-23.2339
2.36082
0.789137
547.29
17.6442
9.07168
20.5745
42.2269
23.0927
-10.564
40.5333
718.669
20.3294
44.0482
0.0418804
16.7295
106.874
2.42612
23.8764
88.2172
358.401
166.623
33.0539
10.6532
21.5873
78.554
23.3462
279.324
22.7532
43.6176
149.188
-3.24336
659.959
51.3113
78.5162
14.1119
43.3736
1185.17
2.05304
23.2936
80.6975
188.827
26.1111
50.0014
22.7521
38.6708
289.212
55.461
232.602
41.8331
8.09157
37.3418
24.4486
364.451
24.0705
1386.15
572.839
338.804
62.6742
132.771
37.965
280.127
97.0987
76.8413
41.8614
58.3278
102.141
78.2215
-7.23463
27.3302
22.7817
52.6964
278.449
28.7165
161.38
491.96
11.1983
37.1317
33.2744
286.237
54.0775
82.1862
20.7849
46.254
40.4618
404.282
7.33632
49.2377
57.2624
67.9317
64.455
65.085
24.6694
11.9898
70.8133
52.9989
3.38713
1401.82
104.069
33.3028
302.104
31.4024
-8.88022
257.575
20.6946
319.217
50.3302
64.8313
92.9867
66.7577
24.6988
3.59542
200.347
20.9183
273.084
166.068
191.016
40.8307
307.106
136.553
-5.75
386.182
67.8989
-10.0275
-11.5505
-49.85
-55.4279
-16.6754
9.08926
7.69738
-26.5668
-14.0795
36.0489
-2.77991
402.51
49.1455
-24.167
-17.5109
232.375
-43.6181
200.49
-9.3426
116.046
43.916
677.021
41.648
-5.26318
121.822
3.02003
-25.447
-13.8752
-6.08483
-38.9993
-6.20791
7.07633
298.326
458.867
63.1072
84.4844
-16.9357
-36.6678
-3.55069
28.8406
1.02459
-34.9105
78.8864
-2.38756
10.4251
54.3878
-17.799
128.002
9.38899
227.357
-23.8231
769.196
-37.7203
70.7823
21.5462
35.2425
27.8261
-14.9152
192.711
3.03453
23.0028
1.65719
-8.01207
97.3068
17.2858
-26.82
-9.84295
-19.4858
-8.88358
-14.2034
639.12
34.5108
732.461
144.263
55.3453
-0.173814
21.2186
-3.06778
-10.0665
-36.5795
-28.3963
59.0408
-41.1876
1.73702
11.2967
60.5222
168.179
232.52
-28.1778
30.4392
210.213
-11.4132
130.505
59.1886
-62.7457
174.131
-14.1352
-3.66045
76.0994
28.8225
65.3977
15.896
0.993471
-7.2262
6.38269
33.5701
-37.3024
0.804798
363.682
29.8592
-21.2132
93.9666
154.863
38.087
10.4834
47.0692
-5.01855
122.41
301.585
-6.3778
117.552
172.637
5.40137
-2.86613
-17.0216
168.203
-25.0207
-24.9877
20.2124
-12.2884
-36.3193
10.9564
-5.13849
15.884
22.1361
125.567
-25.605
2.10584
17.8075
18.2514
-34.7184
11.506
-13.8992
37.7743
189.503
197.864
-8.76482
11.4548
17.591
14.0736
-18.7868
5.27259
14.5338
31.3645
-13.3889
1.60134
31.0914
10.7281
42.9436
639.568
44.1439
2.33935
41.9662
147.544
26.5435
-10.499
22.0876
15.3408
180.435
-5.04617
42.1892
5.68072
5.97998
94.1836
44.5307
44.8688
-13.1049
90.9721
346.391
4.41556
15.1685
-24.372
45.206
31.258
0.784322
0.758547
-6.25569
129.717
95.7903
268.79
6.16046
30.6813
-1.43688
-4.00196
7.36847
43.2282
129.743
29.3279
35.3012
150.675
236.926
-7.30506
-22.7699
16.5367
-36.5683
60.4117
15.9608
-11.0485
-6.26647
61.835
125.528
5.64993
7.34997
15.805
77.3204
4.16664
39.7144
11.2523
160.442
349.366
-19.4974
-20.2586
-2.45978
-14.6431
-41.8405
3.67902
-19.8012
60.1676
4.47778
366.467
809.083
91.8691
-44.0359
51.1651
11.2631
-18.146
23.0285
-6.66771
-7.73524
8.93815
-21.5573
20.2499
18.4558
60.0475
-0.317669
72.375
11.7584
29.4693
-24.4955
-31.4166
-52.6185
81.0041
-17.4497
-7.0564
-48.239
-21.6997
-1.81104
332.487
-2.17272
-7.53648
2.87147
-26.4107
21.2186
-3.06778
-11.9406
36.5091
76.5514
38.426
-20.5728
26.2893
144.855
-15.479
69.4765
-46.9184
34.1874
22.8061
7.32746
18.0614
173.507
20.0235
2.84666
419.634
8.35363
52.5615
15.257
2.38814
46.1143
13.6232
221.428
47.5631
10.2738
705.642
58.3661
45.7381
26.0739
899.731
211.882
-7.95008
-28.2369
83.7345
11.5077
171.729
-10.6387
-10.1313
6.22584
22.3492
-5.53647
-8.25187
115.678
390.028
433.98
249.03
-32.8512
22.3338
104.484
36.8234
-28.7358
10.8421
-1.04403
211.057
192.741
88.5648
88.9726
61.4914
20.6193
56.8539
635.54
23.4297
-0.489228
98.3403
45.2392
-2.65484
103.367
-42.8809
-12.0316
-51.8683
-3.53771
-19.8903
18.7588
-25.346
0.587429
9.8486
487.7
6.28651
21.722
54.6873
-3.57879
15.7696
739.831
-28.0077
38.8836
20.4145
0.429726
3.11767
-0.191656
217.928
-11.8332
38.9434
53.9869
69.3632
19.7362
44.5472
63.139
-13.5752
61.3973
50.491
4.76509
-9.68115
21.2822
221.131
103.302
183.057
-12.3341
484.268
14.359
11.6513
-1.66117
19.5389
-27.5727
-40.7923
78.4569
414.601
64.9351
37.4669
-2.18014
2.66816
-12.9273
23.1448
552.114
21.2218
13.0945
8.87491
394.077
-25.104
11.5372
-16.4441
57.1867
25.1536
97.3269
82.0055
8.8518
63.1402
122.759
24.5718
16.7194
45.452
895.223
56.5733
123.101
-23.7053
-18.4147
8.5847
10.2383
5.49869
34.8677
37.2739
189.368
-0.761417
24.7864
24.4806
47.8286
22.4934
53.9762
2.36249
126.518
245.16
29.5878
74.8542
38.1794
112.949
-46.8572
62.4164
13.7706
40.3698
23.1082
216.969
322.761
102.389
-27.3066
-11.7389
12.9738
-15.5756
146.617
-52.9465
-55.093
7.98302
-23.5737
5.68522
546.131
22.1901
24.3226
373.937
-26.4107
-29.3047
1.17788
98.3533
87.7958
604.394
-46.8098
-17.0036
-11.1921
202.951
12.632
41.3655
146.11
6.07636
46.6828
-60.6494
12.337
653.458
330.808
30.7654
309.141
-2.54666
-7.91922
18.9403
19.9657
398.951
107.564
571.557
-18.6842
29.3181
314.667
61.0861
-0.132235
1.04972
26.7201
378.9
344.154
26.4893
9.54636
342.621
83.2564
53.4966
-26.0555
-8.94726
-2.58845
-1.74042
82.8269
1.46257
12.4529
640.209
182.433
14.6016
-10.128
14.1503
268.769
261.702
31.84
62.7128
30.1401
106.814
38.1722
131.711
146.763
57.2246
54.4364
31.4239
65.1577
87.3157
303.258
78.651
34.2816
103.979
30.1298
39.8178
57.2041
55.899
42.2897
639.468
32.4081
126.661
333.113
42.5609
569.495
292.062
104.793
143.84
79.927
16.2418
190.752
473.095
464.056
84.045
28.5947
415.06
50.247
46.8563
26.8689
86.4388
57.1629
81.9697
47.7405
143.522
108.989
70.4273
11.8499
215.728
90.6796
25.318
28.0649
126.978
170.71
55.6244
76.069
18.2243
116.032
17.3785
46.018
141.02
153.166
7.80284
8.24164
169.014
43.6286
319.167
581.92
399.235
114.825
5.04295
-1.49503
198.194
150.415
28.9392
-6.54572
28.7372
69.0708
53.5869
467.57
27.3944
10.5357
18.5879
129.132
64.0218
53.8178
53.6238
35.2085
323.973
128.811
15.6757
227.571
55.4096
-19.2451
32.139
13.104
16.5605
-19.865
8.29036
-11.0532
9.08926
80.786
-4.07805
-6.58321
395.87
21.583
35.1935
438.951
-16.6707
16.8574
111.929
-43.1382
-31.8314
104.801
-4.80972
438.891
317.863
32.649
351.568
424.95
-18.3845
-0.585711
-3.39871
-13.3979
138.07
69.4919
26.1678
-23.5493
541.803
-10.5147
246.527
11.9411
2.04968
366.803
14.1733
1.91393
10.312
-4.19674
1.89273
-8.77563
-31.3194
2.70262
-13.3574
513.062
420.722
95.2126
10.9595
269.943
443.836
173.575
17.3806
54.131
78.195
17.1188
93.5706
4.19069
3.60345
94.1226
93.1202
9.8102
55.4769
-12.6317
-6.70713
3.81116
19.5183
-9.66899
88.0409
6.6196
-13.2923
-19.9344
-11.9406
-49.6979
250.84
244.573
-20.5728
-7.63331
26.2893
729.564
23.8764
213.78
-30.0518
6.07636
19.058
-17.0354
-36.2865
27.3295
-32.4503
2.84666
282.827
21.4721
28.1987
-14.7281
-1.35999
2101.96
632.065
11.9559
303.404
-6.59283
219.536
2.63455
142.608
-16.0618
9.48302
48.5998
518.518
107.085
-6.30681
-21.8831
-23.2498
-7.27867
219.869
14.6508
21.4122
36.63
-7.31484
37.9044
-0.714382
2627.57
22.0773
1.15235
-3.10004
20.2935
149.534
-0.757696
27.2688
45.7548
40.5617
77.7053
32.0142
59.0258
22.2427
33.3221
82.1075
26.8465
33.7988
6.64772
-18.2389
71.7169
36.1038
7.66793
178.632
70.9003
2.7513
-22.8774
396.51
8.89571
399.221
239.409
240.495
24.486
59.4441
40.8414
73.2503
112.911
22.9738
453.918
51.1877
17.6313
-10.677
203.146
26.456
39.628
9.34839
154.582
57.0796
1403.74
25.4489
211.089
68.1453
33.1619
23.0087
35.3563
-11.8139
-4.87547
28.0695
142.315
21.7864
136.471
73.4807
-23.5124
-2.31598
11.4757
19.8116
11.0104
51.9092
-25.5457
5.41475
26.2217
23.5692
8.48684
68.3009
242.436
172.721
-12.1427
324.193
269.807
-22.4795
24.0608
24.1065
46.2634
39.8575
616.887
-7.31163
153.028
-1.90911
-27.3872
12.0861
-8.09432
-7.36508
177.778
30.4887
313.05
132.129
-1.28197
-29.2859
-17.2353
-10.0014
-42.0313
59.5825
396.405
8.94794
-39.7576
23.6861
38.4055
8.26235
8.77124
-27.1739
23.4408
18.0098
673.103
-8.1996
544.677
90.0175
16.3503
202.172
46.3489
-15.173
58.0955
22.268
44.6853
38.8921
14.3677
282.582
87.0371
428.873
15.4762
32.7506
31.8637
97.6832
120.881
108.207
-4.73335
-1.61243
4.84142
26.5299
10.4571
39.9609
45.188
87.1622
54.3018
-2.22367
12.6597
66.9717
33.4628
37.2086
99.4957
38.7578
184.765
33.2169
5.46225
43.6155
66.6327
21.08
73.8254
203.145
693.003
288.954
229.161
34.3092
57.1817
3.80665
216.024
27.5317
-3.36909
149.469
96.0675
-5.54228
13.7447
46.5821
265.356
289.764
68.6318
7.34355
50.0697
8.6462
20.4759
138.282
-9.61115
35.1074
43.7867
180.72
7.77613
10.2929
8.12722
-11.4317
14.8496
-4.49396
163.7
199.789
757.73
3.72416
27.6156
328.485
42.3623
-10.9516
75.8904
-1.45162
-12.2161
8.46103
62.6349
42.979
121.361
46.3331
18.1626
70.2854
30.194
24.2157
-9.19008
77.3111
5.04129
30.5022
48.1381
56.8796
661.871
147.266
-10.3765
11.1209
27.3714
1.66668
54.4355
-8.25768
28.5345
59.1509
45.0175
-0.932424
58.6613
364.994
61.8628
13.7132
117.021
29.7461
23.9307
-25.3054
52.1091
18.4558
-2.58767
17.3806
-5.83908
29.4693
1.74139
-27.6684
-17.0113
-10.8045
27.3659
-12.3293
9.43336
15.7702
-45.2762
104.907
10.3677
455.224
268.595
-31.1788
181.088
-23.461
-6.55156
31.901
-11.3814
18.2542
-14.8565
-35.674
0.454166
5.93951
-5.79101
-2.55331
240.973
-26.8281
-40.2569
20.458
226.85
-25.9725
-27.5969
-11.9817
11.7492
15.2805
328.673
12.9238
49.6292
-14.7225
73.8491
-22.6518
174.467
8.30106
73.2013
91.3754
11.1185
93.1049
13.3818
-34.4178
199.257
2.98713
210.499
6.21751
-10.1259
-34.2472
3.97078
-40.1588
-39.9245
635.834
-52.2024
2.08938
2.48991
26.7831
86.3864
26.3317
-1.60477
14.0364
7.42782
31.0771
28.1037
122.505
-20.0887
456.921
330.964
759.606
-4.59668
195.405
-8.87375
-14.8209
810.192
10.9302
-42.2263
47.5679
361.64
416.687
2.65612
234.732
7.77541
-9.05814
480.296
-33.8402
17.0916
8.14529
215.064
18.6951
36.1916
40.297
70.9094
152.968
14.9964
34.181
511.572
81.7835
1.09329
20.9077
213.866
79.7976
21.2202
3.95855
-1.14968
40.3106
24.0133
42.6448
404.304
67.196
149.653
196.947
21.8912
40.4618
29.4687
644.519
405.31
74.129
51.0651
365.749
55.0933
25.8357
11.5926
201.05
506.574
100.285
41.288
189.787
5.0642
180.391
20.1678
127.328
52.4874
180.927
108.385
53.1413
58.272
16.8574
191.383
246.776
10.1547
94.4619
33.0997
82.8658
43.3164
221.938
56.7603
487.953
17.3038
87.8273
11.3691
4.18068
233.601
14.9781
35.3012
60.1613
248.97
67.6675
50.2699
27.15
11.686
274.582
200.111
109.116
9.56619
-6.26647
54.3387
326.053
42.0419
37.965
62.2627
64.0773
56.2299
47.9976
-4.50492
48.2631
43.4596
229.924
46.4317
95.9268
275.208
1.26301
47.0031
44.9085
97.6489
45.7072
77.8613
41.9262
255.049
36.9678
55.4027
65.6322
53.0391
44.529
39.3741
26.8316
334.124
45.8061
33.4942
-21.5573
68.9756
29.7002
391.757
29.2715
169.18
47.1038
20.482
9.81288
269.721
255.292
37.9212
260.023
1545.36
2.6632
15.0556
52.3145
58.9929
33.7936
12.0076
104.615
40.9728
20.5795
74.9703
-0.895153
431.835
229.625
-6.00718
195.353
44.1766
-53.4776
274.868
0.768226
7.75405
17.0222
17.2124
-18.7051
64.4986
73.9459
136.895
234.523
6.13627
4.88485
-31.3544
43.3915
105.659
9.17571
8.3997
-19.6213
5.89226
-32.9727
-2.03711
-48.5467
-4.8174
-42.9908
-15.4463
-5.74807
21.8904
105.211
1.18946
32.9722
-9.15274
36.2026
-35.7468
41.3152
-41.9851
10.7304
-33.5105
-49.5291
60.4957
37.6966
-7.7852
-23.747
-1.32793
-52.2945
408.641
196.617
15.2618
697.084
29.9778
-1.34809
-33.1475
17.0581
-0.327483
-39.2669
-2.3093
53.9133
-17.307
30.5809
-15.9894
-1.66476
33.7017
47.9335
-13.5898
203.013
15.1157
42.5775
150.087
41.6962
10.0865
5.56717
17.5113
13.9005
30.4588
28.3901
122.126
-8.83558
-31.6341
-14.3435
22.0355
149.88
69.9247
124.63
66.2243
45.2094
40.2963
1.38484
0.888844
0.261632
94.7966
54.5705
57.3088
0.605513
47.0621
77.5611
158.377
26.1908
42.7539
40.7707
10.7497
576.942
44.7049
47.0218
3.15052
64.8246
115.676
-2.03401
120.452
237.173
11.7097
47.5884
-4.25544
208.328
415.641
80.9331
39.8805
-14.4165
74.0483
63.7768
298.483
11.6022
14.4345
4.2284
293.781
67.3576
24.3764
21.6317
55.9112
15.66
376.863
549.322
2.10244
27.5099
73.8729
276.246
78.0773
120.347
294.441
131.983
219.804
-25.5407
11.6816
-0.253827
57.9683
435.216
79.9277
11.23
233.952
8.24601
-10.4503
3.93934
31.578
-9.16922
55.8921
7.93788
51.568
95.1637
15.4123
848.308
29.9758
35.5726
114.346
107.634
96.061
24.7814
54.3559
25.5088
2.99135
23.9002
252.413
190.735
239.601
23.7518
13.2699
46.7825
17.6801
183.856
23.2184
111.594
98.1482
77.0123
31.3456
32.9139
39.3953
437.599
23.0541
7.04766
144.322
118.661
19.2804
-12.2899
12.8795
160.738
14.0499
63.3535
103.151
385.74
64.8787
508.386
26.02
417.401
20.482
60.4127
-1.08172
190.637
29.4879
118.531
-24.1709
3.29785
258.473
310.221
162.884
33.7936
23.252
170.207
-18.9973
30.2259
134.898
15.6443
46.8593
175.267
88.8811
102.189
-60.3551
374.012
6.49247
8.88746
8.75061
64.4865
4.00592
406.828
4.09396
8.46885
35.4505
-27.2536
30.0727
-42.8391
9.8844
14.2552
28.3989
309.932
-6.59283
41.4995
-28.274
150.104
-21.684
-33.6205
-28.5648
27.9851
-24.9613
19.004
23.6783
-40.6238
38.5944
305.69
21.2184
8.09157
-3.8877
-33.6475
287.851
-8.01023
-22.2661
-49.5291
-41.7985
249.776
-50.3283
82.6742
-24.6518
311.641
159.475
7.59107
-18.9005
-31.5898
416.961
-3.81658
-0.782004
78.7035
55.0388
-59.4441
-46.266
16.5391
456.401
-31.7706
-17.307
230.682
41.8253
57.7818
57.0992
20.824
-32.2478
1.8426
-34.5254
7.02164
24.408
-30.4564
71.8286
33.8564
153.285
15.1543
11.7111
34.2182
498.896
47.4396
-23.5982
19.3081
17.6133
555.853
-7.00811
0.219043
19.0132
-6.58798
-32.3792
1.81376
169.524
58.9065
1.08604
66.2712
20.3939
15.8745
106.529
320.31
186.943
1.24923
23.9606
25.1929
8.65828
10.9564
60.4538
73.98
190.802
89.9598
28.7429
29.0519
241.265
58.9849
17.1282
27.3302
43.3965
114.541
31.0719
83.0644
62.0546
23.2132
10.3255
-13.1646
123.339
37.0226
160.675
442.009
40.9567
91.9994
177.439
16.0989
31.3428
14.8326
17.3785
606.364
185.998
26.9737
102.566
45.2842
51.3452
168.265
20.963
45.5027
272.316
34.6929
-9.31181
34.2398
43.4613
-22.0085
22.0419
101.091
26.2504
36.6242
22.178
63.8942
-0.00914741
20.8352
157.65
38.7543
68.2507
38.2399
16.2331
24.7698
116.405
57.0202
23.0271
182.481
54.0941
54.2201
26.3616
34.1657
178.022
-21.7391
12.0385
-3.55692
55.9409
42.7736
550.014
38.4495
44.5639
15.4123
183.854
44.3333
402.915
31.3445
335.423
28.1387
59.8238
94.5158
51.0183
675.023
52.4818
19.8866
216.307
44.2208
162.581
25.6512
50.1799
-19.0201
68.7294
18.8921
82.3898
70.154
19.7652
10.067
93.8789
68.827
81.6397
46.8915
353.266
79.2761
359.372
2.46877
51.1395
34.5617
37.2423
156.989
122.746
29.6203
42.8186
46.929
82.1412
54.8619
11.0275
27.5952
30.2372
-3.88081
17.3091
1.72938
17.2858
24.8027
330.965
-5.13545
405.587
46.9147
40.133
29.6864
18.7004
68.4638
63.5444
126.166
1.17788
15.8944
25.9516
24.4047
37.3443
31.9114
2.42612
156.935
52.6099
-11.3112
294.683
43.4208
121.135
270.958
27.5198
119.039
28.9684
30.0727
0.264437
-31.3451
291.617
41.7342
24.6508
28.8225
14.0219
-8.37686
36.3677
1538.45
234.437
28.9158
37.594
100.746
14.8667
6.89784
65.8556
8.10193
19.8537
13.3361
2159.52
95.4378
35.693
145.422
271.226
17.0892
214.949
-3.22259
19.0121
69.5558
82.17
195.519
182.331
95.7567
16.9614
26.0771
-1.60477
48.6573
29.2031
69.3331
19.4316
17.3926
11.8301
60.1616
57.7686
343.957
13.207
16.4314
7.05581
16.1012
49.3485
3.68833
25.5092
-1.32569
90.8607
-18.5959
11.7068
55.33
149.602
405.858
118.477
43.6525
57.6258
194.36
67.1173
5.44985
678.042
52.2836
2.06607
23.6449
299.186
0.91509
46.8229
212.646
-4.61839
140.428
54.6042
22.2306
50.9655
910.379
36.2934
-12.7509
41.0391
139.576
130.239
4.57152
551.21
201.127
-0.544883
41.1429
35.3864
63.4259
39.2004
-4.21144
49.9419
634.684
22.0865
15.8226
314.131
162.756
476.496
122.706
97.0987
65.5969
158.053
240.112
45.9185
782.87
19.6295
96.6707
32.1521
907.271
47.9385
51.2053
704.859
131.909
49.6809
519.07
22.1392
57.6014
85.9366
74.6899
47.0218
81.8613
2.98044
-15.1525
25.4032
36.0725
70.0772
23.8556
17.1732
21.3601
35.2061
54.6962
52.9989
21.1908
46.9102
54.8545
339.564
3.19014
272.22
8.92341
459.037
43.117
255.89
235.822
85.0004
121.805
307.567
78.9392
31.258
71.9731
63.0848
112.851
3.96103
9.9086
135.629
43.5407
389.552
397.174
33.8579
-1.44152
31.202
65.5779
30.7792
146.368
35.3262
906.718
53.3869
170.982
60.9383
74.5489
60.3899
65.7882
12.4742
61.835
394.913
888.273
271.767
44.8313
58.9085
37.965
54.7664
73.4476
161.178
482.425
-0.756785
80.1222
34.0893
23.7771
82.039
41.5789
37.2019
346.091
33.8846
16.7975
34.5467
120.138
58.8257
70.365
53.1706
277.537
16.3531
62.899
727.177
57.1636
71.7798
37.0327
322.358
38.076
28.6507
15.8211
46.6127
44.5454
8.42774
83.9682
52.189
61.9215
471.551
81.0988
241.538
244.987
60.2223
5.48952
217.834
179.766
27.5279
189.721
8.89771
79.8397
11.7311
66.3815
30.0481
83.2365
102.775
35.567
68.4638
31.6853
47.4556
21.2951
569.02
27.1388
95.2921
654.994
451.692
46.7146
52.5262
30.5371
127.573
314.776
890.636
43.4208
20.4459
19.9355
83.5515
25.6457
509.589
23.3462
28.1987
32.3732
182.921
15.4973
47.5631
257.65
98.6585
26.0604
12.0184
-8.25433
347.752
37.9645
326.899
-44.639
33.0595
5.79823
1.15463
93.3699
24.0211
10.1678
122.837
18.9221
0.42307
8.65595
35.7409
-19.1522
285.13
30.2004
25.948
609.687
32.4053
78.8901
106.917
48.5659
93.9726
62.7621
43.0351
199.743
307.34
49.4166
126.088
675.249
72.7611
64.7209
16.9551
10.8092
59.5355
16.4261
40.4641
357.605
15.6153
65.5325
126.709
62.3926
44.0091
41.3742
37.9437
57.2041
99.7912
53.5341
656.334
187.186
8.37826
22.1965
320.31
1.41076
168.008
160.545
119.538
36.4373
27.3989
93.4153
904.721
74.9171
43.6878
45.9192
35.3022
29.2798
275.492
11.6922
24.3147
-2.54947
7.65252
12.4744
539.017
30.1348
24.0313
488.405
5.40955
52.492
53.3648
32.3374
45.42
62.5108
387.165
9.70976
251.294
26.6576
-21.7117
93.2782
24.4662
37.0096
37.2811
11.6741
-8.12673
34.269
12.5297
53.9359
91.4682
30.0078
75.9582
8.93991
6.91702
261.912
107.312
62.6724
17.8171
-5.54228
15.6187
108.426
121.053
-19.6868
-30.6937
26.0842
63.5398
43.4071
31.329
-4.47227
22.35
526.214
-5.86302
25.7371
34.4164
250.06
21.6764
-19.2451
137.729
311.726
-15.1798
-28.2539
16.1208
10.5085
36.2144
116.168
39.3866
54.8712
38.8381
31.1179
727.43
-8.44252
-5.19975
62.8089
-1.08333
31.7346
25.7835
-23.0073
66.8884
357.018
18.9496
22.3416
-3.56788
74.3817
83.7454
887.091
4.07411
16.081
40.2233
8.63074
29.7777
22.5763
696.391
21.0383
172.532
387.035
-43.0989
151.428
287.221
120.896
29.6427
54.2394
-3.05007
229.141
78.7052
43.6758
90.6073
25.3772
19.36
52.6973
23.9398
34.4533
32.2804
3.06328
57.9634
60.4127
42.9588
576.629
36.0471
-13.5911
4.87709
0.486751
295.018
545.416
32.6368
82.1603
74.9224
53.4713
71.0407
377.291
221.82
57.3999
-0.97221
250.84
109.641
28.1529
67.3293
52.5262
-16.3145
22.0023
46.9877
63.6515
167.246
64.0356
33.5644
-2.55331
267.21
-8.39774
19.598
163.131
54.6124
17.3807
53.6106
538.362
45.2655
19.4521
76.6421
4.65157
36.6007
60.2402
471.151
365.28
274.418
123.801
22.035
59.8442
-13.7169
112.707
27.4264
-15.3239
-16.6906
-11.9638
168.333
61.5025
343.752
165.941
-24.1814
720.064
74.2483
-16.733
-12.7505
-9.78182
27.4454
87.3594
77.4848
-4.06932
-9.76123
19.857
105.98
75.7399
201.731
95.5583
36.4758
63.8733
126.492
163.735
38.0073
165.503
86.3986
65.2648
17.8692
-1.78558
-0.440454
34.8419
89.614
106.762
15.5409
34.6388
90.0999
45.44
190.263
43.5692
64.7785
75.3737
45.5266
51.6986
25.7666
184.99
33.3841
76.6644
213.274
89.7649
18.9327
104.499
70.4965
31.1947
212.685
44.9488
9.1495
14.0005
24.0705
54.1929
38.6975
34.9824
37.079
6.45224
130.473
239.592
47.7431
61.4914
167.024
27.1779
89.4659
25.2517
54.6096
85.4263
37.7743
204.496
34.82
7.70669
94.4277
47.8068
-3.79424
46.502
18.2819
36.9867
91.5588
24.0901
26.4071
57.4984
23.5952
110.054
-5.78215
21.6551
49.4625
-2.38137
17.1732
49.4711
48.3245
45.3258
96.1024
98.0275
87.1668
26.2954
131.691
50.9576
184.975
8.92341
715.784
33.7467
40.0228
97.6274
5.61305
33.9537
2.10244
61.243
26.9955
49.9663
347.109
33.9461
45.7758
157.96
19.4369
21.0519
39.1016
18.6129
31.9838
15.4251
31.202
103.059
29.679
160.045
2.66816
43.2947
65.3112
341.993
112.886
44.0717
40.8157
51.0195
41.4253
473.494
877.054
-6.13678
41.1948
329.863
-2.02036
75.7751
56.7056
362.113
112.452
46.1236
135.723
122.932
57.6334
37.8374
4.09945
31.2715
96.235
-10.9184
-10.156
2.74199
20.4912
16.127
73.1761
18.5003
656.347
36.5842
221.144
404.427
543.968
213.662
54.9426
15.8211
-18.9796
38.9232
-36.5498
38.9906
18.4558
18.818
12.8008
-13.8321
43.6175
-9.58721
46.3358
18.9928
-16.9993
152.242
-32.0038
21.034
-17.4497
92.2691
-15.4651
4.87709
-16.8036
14.9523
-30.8617
74.7888
129.914
-38.1775
105.85
595.668
-30.9144
-52.432
-5.75924
15.0449
-35.0552
-4.23461
-12.9824
213.577
-31.5418
144.134
-6.30144
16.0851
-21.2059
-17.7681
29.8283
-8.51297
7.58395
-20.3503
-25.1002
-27.6062
-33.4452
57.9014
30.8885
144.573
19.5011
-7.65931
32.0381
521.795
163.156
37.0275
301.599
-23.0872
17.1299
-0.684609
-31.2535
175.401
208.239
-3.15282
274.732
80.0709
-18.518
-36.4106
8.80127
60.4957
69.6119
468.732
-32.1481
19.3565
-59.424
4.8645
104.105
0.77724
3.08039
-1.89315
320.62
17.7963
7.25014
-15.4036
-28.4624
19.8692
26.8465
108.761
-4.59668
-16.3648
-10.7478
33.9049
41.8253
20.3005
-21.6116
11.4537
-19.1293
-0.0314709
25.4447
1.39945
50.6449
-28.5823
84.947
0.548969
31.0839
46.3814
48.2737
33.3841
-28.2833
18.371
7.30597
-5.43019
-7.94514
18.0227
36.8169
315.758
-15.9846
33.4409
126.779
33.1083
27.7087
8.3263
582.122
-13.4065
77.3204
722.407
286.379
123.693
23.1207
48.9575
45.9185
18.2514
5.88383
6.71549
-3.45519
20.8373
87.2939
-27.5055
0.210422
1202
778.693
342.908
55.8724
379.977
70.9441
37.2086
63.8884
48.1281
-6.38989
68.8241
-11.4043
77.3487
57.2624
117.559
4.49351
106.421
416.391
28.6361
96.5371
-9.31181
266.624
19.0984
-15.5505
45.4579
25.79
37.3725
749.64
394.571
106.511
94.3707
52.6498
13.3389
5.85058
222.413
116.976
51.3583
63.0848
19.1476
25.1611
34.2715
-6.80005
21.0519
372.685
288.478
2.30662
1024.46
125.548
91.5232
34.4829
17.6607
52.1928
37.6824
76.5068
30.8981
43.5451
45.9458
48.312
71.6343
-6.26647
294.219
6.98168
74.8164
60.7826
343.438
112.862
219.625
59.9781
10.5163
4.53802
-17.6234
60.3262
50.0141
27.6911
103.423
314.232
2.02547
28.0419
10.1839
225.085
81.3145
197.802
-3.05142
45.1532
31.3456
31.0399
24.4027
6.56384
19.3059
63.7369
1046.32
4.28787
139.509
37.2423
59.5379
-2.81665
40.8647
61.5593
234.336
215.2
102.36
11.0275
147.535
386.31
119.808
-10.8018
18.1576
2.31393
29.5124
349.705
1554.09
524.802
388.709
771.817
44.9374
278.359
76.6629
26.8408
-18.0603
19.6425
365.158
38.426
43.1454
52.3368
56.2743
53.0259
40.743
3.88418
-13.1852
34.1874
94.0206
25.5577
31.0777
705.932
79.6834
46.6949
76.9244
7.7607
2.38814
42.3662
41.7342
369.479
70.0519
16.672
-4.71876
19.7341
180.18
12.0049
-2.03711
15.1715
28.9158
1.98676
220.686
14.8667
19.004
89.2706
19.3463
40.4685
-14.7749
43.7072
611.541
33.5936
16.9523
32.9776
739.742
14.1891
3.17907
2.39961
4.01961
67.6817
188.992
21.2306
30.5312
22.6681
48.8205
863.785
42.1474
52.4054
70.4325
52.4665
51.2907
17.3926
-3.16248
67.6579
40.902
261.498
-16.7781
110.135
83.8983
-7.93672
40.4641
47.4745
-3.80793
194.175
30.8906
91.974
11.7068
25.345
24.8285
12.7955
79.771
58.5071
112.223
-12.2365
110.278
11.0894
-6.08551
42.4456
78.3085
49.8877
45.8691
48.373
31.8637
422.297
54.5797
57.1629
16.3774
14.0073
22.7504
100.419
30.278
43.3261
62.931
500.981
583.045
51.555
110.22
38.8966
126.942
278.965
260.222
5.79239
424.815
72.5723
33.5732
735.146
17.907
126.028
66.3291
-0.507307
7.80284
-23.6175
61.443
-1.52582
862.595
-12.5424
77.7965
24.4214
302.231
32.2169
134.375
6.10246
3.30121
82.3501
52.4874
34.7501
157.111
41.8969
84.5089
-29.0572
33.0166
432.757
31.6806
68.8104
-10.0945
35.4684
8.97156
-17.1074
20.1149
10.0535
2.6833
158.483
85.7026
43.3834
154.596
178.667
-11.4317
121.671
14.2467
10.0263
302.863
26.844
-13.1424
27.6156
487.288
85.7933
-7.07652
58.2919
-10.0146
1.86484
-0.514585
80.5502
-41.2017
-46.9979
107.634
4.23177
-20.1962
26.5959
13.1264
-23.573
-58.8528
-19.2033
32.2152
81.8732
142.009
7.84569
40.95
164.307
-14.8411
-3.81724
-12.3049
127.634
-21.7591
38.5059
52.6495
27.5975
61.0249
5.66206
-2.80649
-45.4262
15.0112
328.556
2.4138
-12.2899
140.316
-37.9135
-34.6758
248.886
61.5593
-26.1596
16.5489
8.01026
16.6497
73.5311
-54.4926
237.423
-22.9614
-29.7931
3.29785
-9.51823
40.3554
-16.2282
21.5115
-6.73305
2.11491
18.7055
10.0221
23.4677
28.911
115.307
-28.496
144.754
44.1766
-15.9963
106.339
5.00248
33.5644
79.9056
72.3071
12.5273
38.4539
59.8134
-1.0167
30.0727
161.434
36.1213
66.729
54.8527
35.8952
175
90.8586
19.7341
20.8848
56.9825
71.0515
51.4046
5.73489
1277.66
37.3554
20.0163
42.4189
62.4498
16.1056
-3.53054
54.9516
75.558
73.1743
6.74066
6.9823
-11.0217
-4.55152
6.9272
26.7625
45.2491
440.621
95.2884
0.615845
23.0349
142.524
57.9363
28.3803
40.2733
46.7832
55.44
106.814
62.5351
321.051
39.5469
21.6173
13.207
44.5424
29.5446
1.1087
68.9992
163.667
29.9253
895.076
485.931
268.897
123.833
480.223
29.0931
21.0804
33.4102
66.0033
38.0303
254.098
12.8976
-14.1105
63.4259
12.9635
27.6477
53.69
18.1158
-2.27635
12.0744
8.65828
6.10591
181.789
39.5872
2.76291
7.7579
19.834
18.9632
42.3163
41.835
84.5434
77.5611
165.873
18.6946
37.1317
67.0076
1.37941
63.4478
595.68
52.644
33.1356
28.5317
-8.59325
178.14
25.7652
22.2885
-16.4369
580.33
-3.93979
131.72
48.1369
35.1953
430.674
108.719
-10.2488
619.885
-8.88022
55.1762
-4.67165
18.8206
43.7297
-13.3881
74.2016
-14.0646
55.5054
377.853
24.6988
8.28059
0.758547
21.8553
-3.34119
603.662
8.29446
25.9831
-3.87593
54.4726
47.2842
55.5648
-3.76255
69.0344
6.37194
231.304
24.5541
138.4
22.6899
33.4033
10.2834
-1.43245
289.574
-2.28779
334.004
-14.7967
-25.0071
24.3536
-36.1218
-26.2716
13.1462
-35.7536
57.0345
26.5959
52.4818
216.664
19.8579
108.233
-5.26608
243.043
327.542
11.5938
9.09089
8.75928
-5.69131
-12.3049
7.69371
-8.64068
4.77272
-1.17735
-9.19471
18.2272
128.491
33.7731
-36.5397
-7.94487
30.9408
-4.09046
-6.01949
7.38779
0.504848
-33.7387
21.2669
30.9994
2.49343
73.312
78.2877
167.213
76.1519
12.0487
-34.2277
30.7774
42.5857
13.4724
226.265
28.5754
0.191928
194.755
41.0701
88.7195
-0.977247
50.6602
418.68
5.28906
131.865
19.9185
115.22
147.766
53.4186
20.6566
41.0924
116.244
19.2927
327.475
54.484
11.1776
141.009
75.28
303.43
38.6761
74.1812
258.03
23.4614
102.917
193.886
30.0727
15.257
148.565
231.647
36.112
84.6209
53.1853
246.406
36.6007
60.2402
17.6271
410.257
45.7824
56.3347
85.7532
177.438
174.551
49.9152
47.4573
4.8612
35.8249
68.07
112.304
148.137
10.4888
8.85637
15.2152
12.3151
147.482
1186.81
723.661
39.5707
12.8295
8.11211
956.32
-11.0651
26.0771
273.883
192.073
206.079
64.8103
26.2296
11.7704
-46.266
18.9322
57.7686
72.2171
78.7993
-7.9315
22.0541
10.479
125.221
6.24501
123.629
6.76854
47.4
62.7497
24.5076
159.758
-2.766
9.83601
39.0324
297.163
66.0033
36.1562
91.3589
186.955
724.721
132.71
-11.4167
269.496
44.7873
35.7993
50.1509
392.836
128.646
-14.0774
13.0897
110.349
-2.86613
31.5668
16.4033
-10.0282
-9.99517
-4.15042
150.755
1993.29
-24.6509
-14.5088
137.698
113.965
26.2415
86.839
245.734
38.4223
-4.73335
12.3377
41.5224
28.3336
207.234
11.8499
266.842
21.5699
-15.0386
233.799
25.7423
24.0925
41.3997
33.1356
68.5728
5.10587
-5.78215
199.163
482.1
70.0772
6.98896
234.565
-14.2472
35.2061
182.133
51.1248
19.3167
104.033
58.1546
34.2398
32.2169
-15.5505
156.028
-51.0467
119.831
-29.9715
36.6242
10.0378
7.48712
7.71673
50.8282
32.6434
523.623
31.2256
53.272
23.0271
8.19248
33.6054
22.9213
25.5798
42.7974
23.2385
111.364
628.003
492.598
45.8906
212.211
145.271
48.312
30.4048
19.9705
260.486
194.388
29.9504
18.7684
7.34997
27.0494
47.3353
60.3886
101.559
253.007
141.701
17.6565
100.737
182.141
438.112
54.6973
501.97
317.98
18.8921
34.5467
30.1825
66.322
956.798
4.44485
35.7829
76.3232
33.7731
218.333
339.771
27.6624
30.0037
49.3204
234.798
27.0655
100.961
25.8047
951.083
63.3535
25.9521
16.9439
37.1637
-26.9505
289.12
4.00031
52.9164
220.995
19.1599
10.6613
270.305
23.6178
101.686
341.869
91.8923
17.6442
40.9308
24.3226
396.425
14.8187
41.8334
16.1704
21.5166
164.633
559.416
72.9515
28.1633
-12.5664
33.2467
18.8767
18.6739
148.505
219.583
35.4384
42.4243
68.559
31.2679
37.3246
36.4646
39.4431
298.241
49.2398
44.2402
231.015
45.2655
21.3262
0.903439
41.4995
28.8715
91.6662
-12.9395
5.49633
117.468
142.692
1.18946
62.4498
17.9797
253.217
99.9292
50.4602
575.424
143.547
5.10824
9.59298
31.0557
36.9123
21.1403
24.6343
11.8602
-12.5723
13.2978
45.0724
219.106
52.7431
197.695
93.6349
398.394
74.9553
390.497
214.17
26.8226
122.006
50.2723
10.373
-18.6522
29.5504
59.5297
40.4641
49.3485
226.702
14.2648
851.374
38.3869
13.2632
14.7717
538.739
22.1965
46.3883
8.74549
68.9382
-17.9106
-0.712047
3.46012
-10.7607
38.3728
157.069
56.2266
15.6245
114.55
190.222
533.62
17.7554
47.1133
-10.1511
50.8927
37.7039
38.5681
83.0644
-1.66364
36.3316
643.76
9.32423
10.7856
50.1051
10.974
24.0901
61.2466
2.98044
21.9725
99.1656
66.1043
0.465285
6.98896
-1.5675
23.2342
85.8059
13.4667
38.0064
19.3167
8.45601
46.9102
82.9655
2.23185
-9.92833
37.0344
59.8613
3.76165
44.1205
76.5259
0.667429
84.5089
565.959
32.0796
11.4728
226.161
38.2656
61.2107
200.932
-11.0315
43.6418
36.3035
71.6517
29.7312
42.9757
13.2431
61.187
274.363
-4.8281
2.06527
9.57144
52.1439
799.265
15.4341
25.3311
52.0601
195.099
123.044
401.041
629.172
-7.53091
71.2422
56.0757
90.7677
193.447
35.9663
13.1264
70.4864
19.5305
-8.25305
193.385
18.1549
26.5863
69.061
-24.9739
47.0031
134.864
2.68759
652.372
-6.76661
105.972
13.8152
33.9088
65.0788
274.668
384.223
203.341
43.6688
44.529
273.632
693.999
566.508
38.3099
123.449
18.3085
29.0425
74.5978
27.8261
15.0699
262.052
16.153
22.2719
18.2249
37.7335
200.392
0.442553
24.7821
431.475
15.4793
27.0261
7.55929
43.8812
31.5605
29.9448
38.4787
87.9073
4.42848
31.1629
25.2647
83.4036
161.212
-0.137046
36.9948
78.8468
61.7774
64.1724
26.0681
552.17
126.655
121.223
199.624
44.8209
-1.0167
41.3171
13.3829
6.13627
44.2402
-5.11743
52.7618
70.0519
162.849
223.917
55.3414
80.8549
529.247
240.059
21.4195
52.5865
14.5387
-34.3316
234.522
42.4189
124.294
507.111
264.847
139.276
37.3418
181.87
5.10824
185.755
100.631
21.1403
50.8713
180.126
220.851
34.349
487.803
24.5422
46.9465
-11.4042
301.994
29.0289
56.1535
317.809
28.1037
36.2982
2.40004
-31.2735
30.1766
32.8617
22.5773
-9.80557
438.097
68.9
20.2735
1.81427
29.2573
8.04464
-5.47742
56.6844
-52.0082
109.107
126.111
19.8395
18.2704
52.1247
-11.4167
65.2227
26.0466
24.5549
35.1584
-15.7105
23.6984
-14.0774
174.259
62.2611
465.645
26.1575
1.0038
5.49566
-20.8356
-10.3624
7.20394
24.2079
111.981
186.782
155.145
261.325
-15.7046
-15.2805
-22.0051
589.348
7.14353
104.952
-8.73839
54.5797
53.4148
40.7402
-6.60742
418.178
19.834
0.292946
30.2076
25.4497
20.8251
251.079
52.1242
-2.33283
36.9867
3.47773
48.1281
209.128
55.7057
50.4398
30.497
25.4032
19.2059
23.8556
423.846
45.5027
60.9299
31.9176
96.084
555.081
1.31607
-35.127
438.085
127.328
234.272
36.6242
44.6668
615.361
-0.00914741
7.72464
42.5024
436.024
32.072
10.0665
36.0444
31.6053
9.24253
46.9763
23.7057
9.35592
130.879
4.54223
84.5242
100.918
206.348
20.2848
242.668
81.5531
46.4379
219.462
14.3483
46.8424
-19.2552
-11.279
93.557
90.7677
64.1367
91.8372
36.7532
276.278
132.302
316.255
6.91055
38.9355
41.5789
-5.90164
1.26301
60.1215
20.5456
19.5542
-11.047
19.4703
14.143
-18.0439
7.67188
3.23464
12.2992
52.5137
-8.42869
60.5354
10.7958
18.7593
45.5723
11.7841
133.887
162.805
12.6863
252.056
149.56
3.46326
46.929
65.2746
51.7603
159.81
1.65719
50.084
472.517
5.48952
90.3977
74.818
58.5153
17.3065
46.379
21.7437
21.1015
-27.3219
22.5518
23.2664
-2.17272
59.9299
407.67
0.603898
-19.9344
19.6425
-7.78155
59.0408
9.41221
35.4702
1375.62
25.7504
30.1211
58.5502
377.005
63.5494
8.69109
733.852
171.823
9.2136
-14.1352
20.8792
-10.7303
128.573
24.8676
41.9409
200.33
15.896
0.993471
44.8145
136.986
34.538
9.48302
20.1609
-0.125871
29.3866
32.1225
25.5523
23.6019
-12.9009
26.0974
1.9598
-2.62967
89.4412
0.222651
31.0557
16.2975
41.4448
20.3258
23.1046
15.5387
410.6
269.706
481.904
49.6437
56.1535
229.728
38.1722
41.7554
32.4448
142.621
95.2499
29.5498
3.31347
25.7965
68.5751
58.7189
3.68833
40.5017
6.17058
21.5203
586.727
-16.4042
0.982131
118.532
70.8915
-3.19916
38.5801
717.225
29.6359
16.6458
25.2449
10.9521
22.3338
286.269
3.12329
-2.27635
25.1929
-4.46018
5.33419
122.706
110.217
114.323
92.061
23.4297
33.244
6.51104
0.261632
353.418
30.278
30.2076
122.901
3.95855
88.8055
87.1622
-15.0386
55.8724
50.141
55.7273
40.9591
69.0677
18.9109
91.2316
53.5802
68.8241
459.658
53.5142
253.464
71.9513
91.3219
-5.31563
-8.62495
22.837
508.397
313.545
14.0782
34.2398
2.23185
-24.9209
4.2284
192.582
87.9723
212.786
65.2815
75.6301
22.7093
-39.127
68.7393
-6.71194
60.7287
55.5885
36.0142
159.509
72.0127
32.3974
-4.92599
27.8572
16.7388
9.495
272.172
16.2094
52.4594
39.0493
242.504
422.459
-1.68286
738.101
20.8158
188.32
607.639
83.4271
46.4379
-11.0485
5.10761
37.4467
5.64993
17.6791
60.4538
-7.07776
50.9588
164.926
44.2495
403.714
66.7096
906.585
-26.8226
27.6911
219.615
31.5797
16.2555
-5.4708
29.916
8.30979
55.0776
23.5134
30.6818
11.42
27.5975
51.6546
401.09
-12.1768
19.3059
8.92173
39.3741
577.807
43.6433
238.835
170.301
-21.5573
27.8261
39.4327
27.7933
31.1455
66.1063
-18.8733
26.6795
26.0922
28.5302
27.5279
22.9287
-6.07248
10.3704
438.372
-12.2216
24.4232
-16.1034
9.0372
728.755
-18.4998
67.4312
-3.09639
72.1934
195.703
544.469
-28.496
9.82088
42.3025
92.6995
46.3688
32.0147
1104.17
-7.46071
79.4911
1.79439
27.2616
312.296
69.5401
295.453
57.8705
79.4532
-41.2631
-20.5583
-11.9114
44.801
-12.3445
-58.8541
-5.75443
79.7605
51.083
15.8037
-33.3946
37.7447
169.855
173.02
179.149
-3.53054
24.9582
18.6011
590.417
66.7108
8.85637
11.467
-0.80339
-20.0892
-16.5951
39.5707
87.7922
15.6084
-5.07606
18.92
44.8178
44.0215
48.6573
194.121
44.9703
1190.72
-3.22215
-10.6587
39.5469
117.739
23.4914
-14.904
1.43883
20.1801
-2.31452
50.2586
-35.6671
31.1314
-16.3182
36.5128
15.9747
6.08787
24.0399
57.2822
19.1517
45.5266
197.876
215.066
53.8053
522.515
46.6793
7.12662
142.239
41.4215
44.5287
134.268
0.91509
36.0242
83.3356
136.727
179.04
17.7486
164.625
39.2004
-6.08551
100.542
22.0865
40.5174
70.9265
107.305
80.2321
108.7
486.015
363.801
60.9111
-19.7259
79.0037
15.2151
49.8125
4.35365
15.203
-1.14968
42.1846
13.0724
477.537
23.9041
33.2385
59.6997
42.8308
108.866
2.98044
53.8316
-13.2784
184.17
40.3958
30.4503
70.0772
248.743
30.7304
100.798
52.8221
47.8114
16.9251
37.9879
64.076
-11.8024
-8.89007
78.2639
46.7429
31.8726
57.2389
40.0228
17.0426
11.4728
1043.25
27.0212
38.2399
23.7294
95.9843
9.58323
57.0202
274.152
21.3109
63.4644
-16.9944
-1.74939
-10.8118
295.445
14.9781
33.4271
197.527
90.7493
17.0578
37.2002
39.5565
9.04042
45.8906
165.359
119.034
110.156
11.4403
632.79
46.8424
-37.9959
1101.98
144.157
225.7
24.7814
37.4893
21.7607
298.766
31.3965
4.10425
31.2734
15.342
37.2019
145.566
258.773
29.916
6.43572
15.19
133.788
36.6318
33.9088
117.553
38.5361
84.3728
4.68977
96.1426
87.6325
106.84
272.334
34.2729
23.3174
16.6276
329.471
25.9521
456.954
169.826
171.054
337.115
233.742
125.815
31.7264
73.5311
54.7672
115.609
71.6544
12.6458
3.00303
264.73
62.6333
13.1815
62.6218
16.5679
22.4486
512.617
23.1691
33.037
107.724
27.8257
68.4111
39.3973
99.1885
279.288
197.329
71.3506
163.361
31.6903
113.537
104.356
38.4539
31.7024
15.8499
146.265
15.5066
109.833
37.9861
189.569
40.0669
89.7606
79.7042
92.0993
94.4638
16.7036
3.9271
62.649
320.578
87.6273
317.993
43.3669
76.1521
8.10193
11.462
47.4553
86.8024
243.489
-13.9698
-11.063
-3.32506
-30.6994
-3.61449
234.626
63.3068
-0.665552
460.299
247.056
-6.01309
-15.7502
66.6242
15.7698
106.154
136.788
60.8387
105.103
23.4185
72.6775
531.883
53.6024
32.4687
11.31
43.6059
-27.6144
39.5271
11.8402
24.0486
88.9583
50.8091
52.0852
20.5833
92.911
95.1028
106.867
81.9875
32.4732
226.885
661.019
78.3227
56.3837
294.695
19.2257
21.0091
60.558
73.656
23.2355
31.1141
20.8338
92.1018
-15.0145
40.2637
33.2131
207.024
-28.9813
5.49566
17.1229
31.601
11.6102
-22.9059
41.0391
94.5989
38.4102
-31.0357
13.3531
8.0977
59.4252
11.1578
-1.37895
78.8447
554.503
34.6152
1.58174
-0.657887
48.1009
8.96805
-25.4069
-32.5712
346.414
6.10591
150.817
-11.5971
-12.4865
24.5946
373.88
56.4836
70.4337
0.292946
279.458
503.337
62.4497
-23.6385
8.45143
28.0649
132.709
334.999
25.7423
70.9441
70.9418
191.325
25.6393
-58.8637
490.845
-6.98431
4.48492
-9.87764
-54.0413
-16.1212
-57.7478
-20.0387
379.521
-26.1784
107.328
-12.7607
-31.3789
354.09
339.219
51.6167
-19.0515
82.6349
-24.372
0.22047
-3.51975
14.3914
242.539
2.63261
23.7294
-8.96339
-26.024
13.9167
0.538265
68.1626
304.036
10.9906
123.561
-5.49752
4.96503
441.974
-10.4947
38.2754
86.3982
39.0743
99.5266
20.2848
47.7647
-31.4175
55.3161
29.5713
19.1604
279.432
26.2277
-52.9884
155.513
178.064
7.34997
32.2776
22.8478
56.2299
27.3829
160.086
23.6061
22.0262
86.5632
143.717
23.9429
49.0751
194.292
3.89953
2.68759
54.5454
32.5888
184.683
-33.0365
112.62
16.3531
137.862
95.6172
8.43791
-29.4198
-28.5596
49.3204
-9.76763
22.3803
25.0609
21.1196
31.8536
86.7793
23.141
321.48
28.3344
707.243
92.2505
18.0558
-6.69191
8.87585
36.3996
466.125
885.936
286.924
462.444
-43.2514
29.111
52.3145
223.911
15.0529
458.035
256.414
-17.1233
269.169
36.5091
22.2035
-25.2922
-31.8172
31.7221
-3.69581
-33.1811
-9.85681
389.942
46.7849
6.07636
4.06545
16.6978
160.49
1.0926
-34.3244
-38.3828
31.7024
0.857362
11.3321
-14.7281
87.3438
-5.11743
45.2655
26.9484
35.4126
62.8377
20.4382
21.3887
31.1011
24.2306
16.0423
146.66
2.68523
-3.40953
610.272
373.192
7.67229
-17.586
4.5456
6.64496
-12.6954
194.188
-11.1108
7.86423
100.788
-4.41368
31.1374
54.996
39.9712
24.909
468.696
283.079
48.5659
30.2544
44.0215
475.944
32.9512
46.8443
328.652
71.7405
34.3188
54.5395
257.75
150.014
-4.18337
48.5049
15.8745
27.8187
31.7041
544.89
98.6676
42.4787
284.456
-17.9106
92.9913
167.276
278.253
455.045
50.6044
686.54
68.8512
-23.474
27.3302
15.2855
506.22
46.0644
459.752
-7.28584
206.872
533.19
-15.0386
37.1317
50.1051
35.7775
8.77272
1.10638
61.3279
16.7066
127.948
96.6177
6.08748
41.9662
258.928
36.3526
34.0814
118.591
6.19822
68.4261
20.6732
39.862
202.757
3.19014
17.3469
80.1379
48.6169
440.419
-10.2274
14.6817
58.7635
228.812
-0.00914741
80.8053
177.435
85.1173
235.017
256.114
86.614
792.943
55.1461
304.137
-3.05192
62.2814
63.4644
33.6054
500.5
37.9139
79.9277
41.215
59.664
17.6163
33.9244
35.3262
-12.9173
168.336
40.2684
60.9383
134.519
95.9971
2.06992
203.629
10.7298
59.9355
48.7534
60.7826
75.3217
264.251
1088.1
12.0343
259.738
265.655
0.356123
108.11
268.509
6.90865
-14.6666
17.955
30.853
222.89
72.349
533.901
35.6948
46.6113
-10.1317
452.073
99.4433
48.7303
31.4874
71.7029
34.6889
-19.083
22.0915
20.5063
71.7194
-31.8647
-36.8292
150.94
-33.013
11.6656
12.4336
254.379
13.9108
35.0895
112.798
1.3769
17.331
1.42378
7.34837
60.9702
-1.23569
38.3781
481.695
145.066
-5.95533
-2.13075
-20.3739
-34.7054
140.27
-17.796
-59.9282
-7.63331
26.2893
-40.6774
-22.9753
20.7508
346.635
247.831
182.979
59.1886
559.755
10.3429
-17.0233
36.4646
3.83582
37.9954
21.7514
414.673
-14.7046
6.33367
41.0348
-44.0742
34.7267
95.8474
126.323
-28.274
-56.043
23.2936
84.4457
98.8717
-53.0723
575.602
-30.6697
-29.3794
-25.1239
-56.0044
41.8331
13.7138
12.9789
18.8264
-4.50374
-56.7359
339.429
156.618
-2.44313
360.346
680.557
-16.6513
-39.6443
-27.4951
-35.0611
-52.2945
-33.4639
0.917946
37.4129
44.9703
-25.7109
38.0909
151.865
6.64772
17.3684
-16.3642
2.37065
15.1642
2.4699
18.4264
-19.7375
12.7298
-17.6589
-13.5931
80.6299
-26.7083
13.2416
44.4516
267.603
181.946
43.5885
30.3794
36.1952
56.9867
-6.92887
150.672
85.462
337.82
2.09311
34.0058
359.799
19.649
85.687
54.2876
13.9761
118.133
27.0474
29.197
27.4303
21.2936
169.969
165.438
7.24535
158.726
3.70669
-20.6229
39.0198
-18.3485
0.850476
411.853
-12.8872
53.5448
18.1761
-3.05694
239.673
50.5846
105.388
20.7581
7.5498
65.3371
53.7178
0.57063
26.2756
330.752
27.1158
-0.927759
84.7943
23.8551
109.377
221.489
44.5427
-15.6099
49.8474
-22.1968
24.1496
18.6453
28.45
60.6493
245.069
137.825
50.6076
61.4992
69.1026
24.9312
146.483
15.1277
62.3936
534.149
88.5957
51.1346
123.006
50.86
71.2016
257.277
393.383
165.256
39.3554
75.1688
196.154
33.0299
23.6864
61.9065
25.7206
-3.97529
38.8526
41.2289
60.5023
12.2501
774.83
12.8976
78.6557
8.14097
75.7447
144.777
22.7679
157.956
-3.85513
25.7836
281.064
8.08056
49.6674
-4.05323
179.914
2.32187
-11.2926
4.9468
2.03032
14.3484
12.404
78.8606
545.022
54.3661
0.47827
476.455
41.8961
32.5234
317.824
18.91
182.205
58.8731
16.4415
283.087
-0.191656
154.209
21.9
46.4397
9.00932
59.9928
209.017
33.3028
402.345
90.3342
-28.5678
22.9789
38.3096
128.387
13.1984
11.8706
10.9748
64.8313
36.5351
239.164
-13.8271
480.097
-41.3822
37.3028
14.4624
1.14993
16.7278
55.8232
185.292
261.869
17.5498
58.9053
51.6615
5.11772
43.3834
64.6409
111.201
12.9312
77.6308
27.8299
47.0528
23.4019
24.8045
175.256
74.5489
237.997
23.8483
99.3532
35.461
94.5158
75.4463
540.15
24.7219
93.7113
25.5088
72.0044
27.3542
168.203
51.8881
72.6686
122.164
18.1296
538.008
507.803
317.531
118.796
42.254
161.866
153.849
66.9529
59.1509
41.7947
35.1586
30.0037
279.831
64.258
19.5692
35.3683
78.346
102.789
16.5489
34.8937
301.508
98.8097
7.36358
433.352
39.2107
49.145
143.72
40.4843
22.9755
81.3625
81.5822
72.9148
75.5665
126.243
42.4073
12.8332
24.2258
60.0224
39.9074
50.7358
-20.6815
167.246
29.8162
18.0614
284.077
51.8826
241.598
109.553
20.7024
97.7159
26.751
36.112
67.7543
51.3113
37.2867
8.3997
88.3512
35.4442
47.0306
68.2712
9.48302
70.7607
29.8592
63.1198
93.9666
13.3709
14.2731
410.087
16.5249
88.8786
47.0331
420.214
21.3309
71.1595
6.2669
21.3968
123.968
4.06033
30.5198
5.5152
43.3285
43.7525
136.354
2.76553
127.084
7.50087
105.58
30.2168
12.1853
-19.7259
-7.23463
62.1371
46.0644
-31.2536
167.516
-12.1633
215.471
-45.3272
7.0375
39.085
198.378
-11.0742
-8.26396
151.283
-32.0191
4.26009
10.4107
15.4578
15.7293
-24.8702
218.137
18.3395
34.2583
32.4352
38.4411
-22.4303
723.896
-26.7949
-18.2604
-0.446922
110.461
151.813
5.31138
21.2822
78.8867
11.2352
-5.39382
31.258
109.48
34.4917
-18.5278
38.2795
-12.5802
-48.0295
7.93345
-20.8686
44.8498
-24.2382
125.995
10.5872
14.9781
239.574
-14.2428
169.46
221.331
269.584
26.438
162.714
42.1425
81.5531
25.8232
-3.32838
88.277
-32.5034
7.48704
-21.1293
-5.65685
37.5091
87.9348
296.915
24.8465
0.418503
22.8478
1.88202
10.5163
-19.8248
31.3965
-33.3771
-36.193
1.45413
-10.895
-26.5164
-30.5961
2.02547
58.0269
-10.4309
-16.6691
280.26
-38.6587
110.746
33.2197
2.92888
-3.70827
345.393
-34.1818
-24.3442
41.7692
266.946
-15.2315
248.819
0.931478
14.6277
-5.90707
-3.67078
57.7784
-86.9206
15.5065
162.827
21.973
-7.24408
-3.88081
140.998
-0.144683
86.6263
-28.6941
459.586
-49.1983
-17.6117
-16.3798
-47.9366
-26.1739
-4.84456
344.53
43.0633
27.2343
-3.92195
19.3446
-4.94185
42.4073
4.64999
342.669
-2.80343
3.79001
1.73702
-33.6809
395.98
-9.85681
-16.7306
-58.1628
19.1948
9.68764
241.586
-19.4199
160.388
12.5273
-19.6421
46.6949
-36.624
298.064
54.6124
-40.7154
3.01078
-38.8506
23.2003
-17.0612
2.7775
4.7416
2.14413
-8.59634
-17.6247
21.6644
19.2239
2.68523
27.4373
52.7263
24.0315
32.0352
1.15463
57.7627
233.917
43.901
27.2597
-9.1889
-33.3101
70.5001
-5.48855
38.9439
44.312
61.1225
8.14436
67.1452
-28.5019
72.3309
47.8835
8.2735
6.82853
39.3363
10.2389
79.8028
78.7035
66.2832
15.5185
60.5558
58.2876
383.856
20.1795
53.9133
37.0409
38.59
68.9992
77.4595
21.7611
285.406
293.26
33.878
51.0622
59.0782
433.375
67.1434
62.9044
60.3811
469.615
55.7517
46.309
265.768
333.411
29.6154
17.0856
56.4945
3.72619
111.478
451.59
25.2205
-1.8073
13.929
177.248
-4.42885
-6.81738
-17.4379
-31.3392
338.955
42.534
-12.3717
127.395
13.1103
9.25668
25.5346
417.581
483.901
38.3318
67.0245
2.10536
64.7892
-32.0931
20.0501
-14.3013
-47.0591
18.2444
486.218
113.126
285.165
19.7164
7.47593
58.0379
20.624
37.0056
-13.4206
-16.4373
24.1065
-9.95856
133.561
20.7994
25.5919
9.33529
11.9682
32.7008
1.27601
46.9828
59.7123
62.3478
-11.1634
25.3077
221.732
-10.5452
-24.7316
14.1907
318.204
467.62
55.7996
146.432
76.1599
107.746
63.3115
75.7287
807.123
47.7887
51.5518
18.0098
4.06184
11.5049
130.31
28.5317
10.0802
30.4193
28.8675
552.445
48.7944
46.7551
47.1669
1.05982
55.6549
45.8148
-8.93342
33.1352
-15.8197
-34.1933
103.68
23.0396
-44.9714
98.0828
392.793
662.45
-2.11265
42.8309
109.699
114.712
75.2042
350.557
1372.77
45.8012
36.7649
-6.18493
13.6488
20.3452
48.5049
6.5042
35.3149
40.7661
38.6975
-21.2396
37.079
-23.2008
16.5786
-3.26442
150.817
10.8917
4.38007
92.061
2.81501
16.3774
-12.8568
-28.8918
41.5224
26.4595
29.1978
-16.2611
395.638
14.0736
307.301
102.724
31.3645
29.7147
151.527
-5.452
-38.249
3.2318
132.899
6.13415
10.4107
34.47
-13.6258
-35.3007
30.7304
-4.14932
285.206
4.2732
-18.1646
45.0361
120.447
24.7206
-15.5505
-10.7641
14.8837
187.42
21.6317
120.608
-1.69809
-16.8757
45.1981
-39.127
8.7692
103.858
-17.9821
-8.12975
32.2661
11.4573
-12.3203
54.8862
-42.4073
-25.7997
67.2126
140.427
30.1097
56.6545
8.71316
209.881
243.323
17.6163
21.4088
105.139
-19.0217
-1.67295
4.66119
0.441615
21.583
93.2896
9.79008
8.72606
-66.1069
136.772
16.8943
95.4311
6.43468
349.06
178.455
128.582
158.539
145.715
54.704
-21.2004
55.802
125.912
267.712
-54.959
41.3809
-3.81724
-6.68274
6.35185
-6.47168
-44.2809
2.04968
14.479
94.7581
20.6546
-23.4212
592.77
-19.1893
0.018662
-23.7682
-19.7862
466.404
-9.80252
150.857
-20.8996
-20.5374
22.1711
0.223432
-0.423041
-14.2724
43.5247
330.64
-19.2351
130.103
20.0969
13.4724
29.4879
-40.765
18.5928
171.54
143.067
-2.85131
8.25948
104.615
-24.6195
-14.7517
470.355
45.6293
41.2371
21.5936
94.5033
2.86343
-39.7404
221.59
49.596
233.775
33.1135
176.42
-5.46663
84.6788
-7.46071
42.0098
-0.0796715
29.1357
83.6604
-4.17109
157.621
-19.1729
16.2175
35.3817
46.8181
63.7747
97.2749
-25.4629
66.7083
11.1122
-30.8094
4.23135
-6.6851
114.657
-4.42183
1800.65
-1.69804
-2.5935
-15.3343
126.36
16.0153
50.7812
-7.07319
-30.6994
28.2446
596.321
767.702
229.788
43.7516
143.982
3.35724
25.4792
42.2613
191.932
361.027
35.5882
36.537
50.3537
22.0777
-11.5958
299.105
0.716202
11.1894
0.644704
127.91
2.15321
519.429
81.1196
-16.9736
2.09905
15.6416
143.85
71.1689
300.435
718.709
31.1539
20.6186
154.121
292.511
3.10405
-13.8329
39.5052
5.29068
-19.4673
419.578
42.1204
99.9129
26.7152
-4.24279
55.9516
33.1356
-13.8862
204.113
13.6304
27.2773
39.8207
40.0922
-41.7368
-67.1598
-46.1063
37.0801
-27.7627
-21.9637
59.6091
209.017
50.1694
486.678
189.66
-21.0715
75.4528
321.294
-21.5382
105.574
12.8489
61.0831
-12.1906
278.527
15.3284
-9.52304
32.1627
81.9288
19.8906
59.8313
38.9566
-48.9665
50.0999
-1.19086
-10.4352
4.80984
-22.9933
62.124
8.12722
-32.0021
-4.96624
113.582
-10.6373
20.5908
123.193
26.2681
11.7677
-6.36337
75.2554
233.312
358.369
100.228
134.023
94.494
5.49765
14.5391
31.3406
93.1253
244.574
26.4459
449.629
55.4652
83.8703
20.9708
23.7771
23.9429
20.3353
-8.10732
33.6641
22.6862
21.3444
13.2941
40.716
38.5361
39.3953
-10.3028
157.987
40.7808
35.6259
32.4538
69.8802
19.5692
144.064
48.2935
6.55368
57.7313
22.2039
99.0078
74.249
139.195
29.7682
50.084
32.1113
16.7339
54.7905
36.0265
61.2611
19.1805
52.0012
136.062
7.98302
-16.0775
28.0708
15.9899
48.5519
19.3446
2.55442
1.17788
105.85
33.4479
46.8935
33.5961
28.1633
15.5446
513.008
-11.3112
75.28
6.81702
53.5664
-13.7097
55.3205
190.998
45.8349
28.3754
91.0919
45.4824
43.3915
13.8299
-10.341
443.04
252.836
1670.6
-14.8798
76.3829
1.7482
1.27564
13.7241
17.9797
20.8323
264.847
336.053
91.6897
15.0783
17.9851
8.85637
44.1742
-19.3097
144.829
52.7453
52.6892
46.5627
26.8528
199.197
26.3317
-2.03386
45.2469
6.54014
26.1685
40.4475
56.2147
324.739
-33.1475
72.7611
454.527
0.0884881
-2.3093
-2.31452
32.9678
42.7623
34.356
-5.682
25.2684
114.463
9.83601
50.2768
122.225
216.067
21.7135
25.7666
22.0368
20.4424
40.8598
18.5504
-4.19701
44.3131
208.936
95.5486
225.305
392.557
31.7797
33.6067
193.178
22.7451
31.601
54.7137
-6.03935
43.7896
397.112
-2.8193
6.44558
35.8419
5.53564
-0.705741
-3.61426
173.117
69.7129
44.7317
150.069
54.4015
67.3639
241.499
210.466
11.2831
40.2343
-27.1647
17.3279
-3.1132
59.4623
64.399
15.3413
27.6761
5.00483
57.3436
84.625
21.5167
20.4014
-3.84345
79.779
665.973
34.7512
11.2522
29.6401
-0.237858
86.7754
161.476
-5.48703
30.5345
39.87
-5.0874
10.5623
7.75651
539.718
-5.09187
14.8216
65.9303
-7.49625
69.3555
-9.1642
439.782
57.3927
55.5455
67.5287
765.977
132.832
81.9561
112.263
41.7616
-6.49056
464.548
475.021
25.9446
354.044
8.90702
-10.0282
8.74549
27.7087
4.57817
12.4064
84.045
4.23184
74.6099
44.9822
26.4687
30.926
87.5919
14.0073
260.757
484.602
30.2076
384.789
-9.15991
141.279
38.4365
56.1759
188.931
29.5263
29.4904
582.564
27.8383
58.2662
98.7279
47.958
5.10587
-15.1525
54.8599
70.3808
22.9541
182.521
35.0999
28.4176
548.7
-14.6443
52.9989
49.3017
49.6855
163.102
49.2323
31.3011
245.056
59.8613
312.983
105.965
62.5116
39.3462
5.84267
3.147
214.402
-23.1223
30.392
3.96103
32.6573
-34.911
-8.93314
114.19
78.8354
32.2917
33.076
26.2225
14.6865
-14.2428
191.949
1051.54
3.46706
-11.0433
61.5143
14.0315
19.1823
21.583
612.406
26.6567
416.239
265.473
24.3536
-0.514585
28.0763
30.0128
-5.76849
36.0909
22.9073
52.8329
50.6077
100.115
-26.9937
27.6484
-10.8883
218.68
70.7946
49.0751
-0.279437
-8.10732
183.81
58.0269
49.5392
5.81964
173.144
36.6318
-6.79955
-1.69845
23.8494
83.5137
61.3956
19.3354
-18.2009
34.5617
20.3758
4.67961
20.2499
29.7002
5.69955
175.845
-21.3283
41.0126
160.654
15.2447
14.8598
425.856
54.2032
9.78958
8.78726
57.6234
-25.108
47.6408
-5.55917
34.5108
61.804
42.2269
-20.7885
159.9
-18.0603
1.17788
-19.7129
40.9442
184.603
13.1603
35.4702
50.6521
100.713
30.1211
-0.0667632
103.528
41.5468
24.1941
64.8108
17.8392
21.4721
41.3171
-12.854
62.3583
299.113
96.0821
58.8075
119.746
-25.3335
40.3489
30.2551
62.6047
18.5776
-14.8136
120.745
78.8235
121.688
58.3594
21.8042
366.049
283.202
28.7063
67.3268
35.693
-2.62967
183.145
80.8075
433.791
97.1591
-13.5818
76.1788
132.434
20.2124
-6.66623
51.7618
-4.03614
15.4762
14.0099
112.091
24.3675
-14.3606
18.9724
392.621
59.4809
14.0073
0.261632
67.7593
152.022
83.5457
15.598
39.5658
36.5624
1.82796
3.39853
119.481
8.87567
39.085
72.8159
73.2588
1.27646
4.85451
40.7131
49.2377
192.195
13.5837
36.974
39.662
60.7155
87.6799
17.2148
0.576026
44.0633
11.3029
28.4688
12.5605
-4.19505
334.601
24.052
30.6525
11.4204
22.4796
5.84267
-20.3863
145.576
0.784322
68.2249
46.2182
11.6513
33.9461
169.464
13.6567
-1.17785
0.437189
35.3534
213.768
0.432551
76.1795
48.7113
35.3012
133.853
183.85
460.739
24.564
16.5367
38.3944
36.5755
38.9417
21.0345
181.98
21.8445
258.612
48.6911
138.709
174.142
42.0419
440.889
459.565
124.047
61.8521
47.9976
-10.1271
91.3666
0.356123
61.4242
140.904
25.6259
73.24
579.017
45.7911
47.0491
53.2035
75.9872
73.7853
48.9013
344.315
388.987
76.8766
25.3045
495.319
117.618
67.485
426.008
122.354
180.739
515.129
170.108
37.1165
153.389
395.505
173.97
25.5233
81.0988
439.89
607.45
80.4522
21.0573
-17.0113
322.759
36.8983
127.876
6.75116
69.8272
42.0186
24.2035
11.8828
30.8819
-17.9774
35.2741
-24.6195
71.4554
509.711
53.1256
-18.733
38.2813
300.301
113.517
-10.3741
-2.49379
0.257788
607.353
-9.0245
9.40589
12.6955
20.8144
-19.1729
42.4544
-9.5959
70.0829
-24.3965
361.751
-0.66697
46.6751
45.7516
55.4639
-7.6285
-0.824344
36.0905
13.9296
19.0793
78.9632
82.6349
-13.8379
10.911
12.7767
714.817
213.825
-42.6805
-17.581
95.711
-46.4837
-24.7744
139.889
23.6411
-14.3444
-13.4397
125.172
15.1719
44.7568
654.931
14.7002
-13.5818
-8.15415
-32.484
488.729
-16.0366
-4.46018
1.58606
127.92
133.95
269.513
95.582
53.1058
48.9575
60.9111
48.2365
120.233
168.889
27.3237
0.605513
7.70669
55.3031
117.717
74.5039
288.333
39.5256
23.7653
53.8316
52.3139
39.8673
74.129
-8.90505
220.003
1.36676
37.7879
26.9823
256.346
195.251
90.4802
34.3092
42.1892
28.1695
47.3583
16.4197
106.713
236.146
113.461
83.1263
121.99
58.3165
78.9392
91.2281
184.417
19.9812
49.1327
30.198
38.2795
11.7827
-23.6666
135.37
41.1017
18.8653
43.5361
322.033
390.555
53.2679
37.6725
119.659
52.675
46.5217
27.15
52.9155
74.0568
70.8008
17.2863
33.929
136.163
41.2202
417.402
-1.90872
402.952
13.6021
49.1442
17.2256
37.4893
17.6565
4.86541
48.2631
9.72645
72.5029
173.868
302.074
355.793
13.2699
28.0419
128.25
45.175
118.796
40.38
221.837
32.0347
462.381
12.2992
382.349
321.407
54.9132
27.6624
24.3815
28.7057
77.3764
133.887
33.4942
275.056
27.1684
400.685
29.7002
74.645
60.4841
50.3829
73.3408
35.4746
-7.05371
26.0922
32.2784
235.549
87.6085
10.4993
49.2125
2.6632
24.4259
182.562
14.6939
35.567
12.2418
48.5519
128.04
491.686
18.0445
37.196
62.7889
28.1529
45.0299
-16.3145
33.2467
46.9877
123.622
1.70526
36.8021
66.6849
23.7717
27.2095
57.9393
62.7015
142.517
706.787
30.4991
51.7365
244.133
240.168
53.1853
52.2792
21.5182
70.3339
48.9958
30.7455
24.1998
168.845
40.1602
60.0828
91.3754
590.205
68.742
45.2409
33.0486
28.7167
32.9722
146.395
53.0775
46.7121
33.8189
218.51
29.4711
395.651
-1.74042
14.581
40.5639
-6.37989
15.7698
21.8211
48.7066
475.007
185.688
31.613
55.8109
-32.2105
68.5949
111.179
24.4284
-17.7151
-6.99447
9.8727
-10.7478
88.2528
238.602
228.322
58.9733
157.631
101.168
81.6666
226.287
-18.6956
90.6714
17.5113
64.192
-5.34305
-7.18407
126.097
87.9741
15.2175
27.6577
236.087
24.9472
77.7784
-0.305093
175.457
13.1224
28.5588
-39.4036
36.8059
53.7038
12.404
288.756
588.125
4.89559
78.4981
33.7513
34.6241
6.20963
0.47827
-7.05389
61.5738
27.8383
30.1553
31.0914
20.4548
161.682
25.4032
-9.87764
5.92877
176.908
142.028
17.3917
39.9314
42.1892
371.124
217.749
143.745
-12.6382
38.9085
63.6095
202.413
10.3873
55.9112
36.2747
103.25
84.3238
41.4499
-22.2604
64.9912
0.784322
64.4768
36.0142
112.657
47.6498
56.7603
540.427
28.5482
57.8422
14.8647
277.794
81.8017
74.9482
55.9159
8.24601
23.2829
48.9169
24.0818
26.438
44.6477
128.35
49.1673
30.9533
175.748
77.2565
150.121
10.6001
67.4572
42.5889
35.5726
30.0128
42.9572
79.5233
30.4687
375.232
90.3142
84.3409
12.3904
6.41208
-8.25305
237.544
5.97832
46.2659
72.6686
22.8382
5.34276
54.4993
37.4122
293.168
19.4703
104.098
132.545
40.4102
-1.8342
75.9043
0.565276
468.068
253.018
69.9352
53.0136
15.8211
-14.0611
27.7462
35.3224
35.6846
-13.4361
-0.713601
52.9878
145.96
31.3433
217.644
46.719
-24.5075
58.5153
36.8983
277.802
-19.2133
188.536
727.624
2.6632
9.43336
36.3849
-4.04679
49.7231
37.3075
73.6925
-6.31838
55.2498
34.6779
41.2713
33.5961
123.741
75.5147
51.9874
669.178
200.458
326.542
535.814
18.0614
57.3146
12.5273
177.88
41.4939
474.653
44.2402
75.2506
40.0669
22.2942
19.6441
1245.37
62.1142
17.6271
16.7036
66.3971
16.9793
57.6422
157.296
196.179
107.085
25.5523
9.976
38.5944
22.7064
38.085
66.1876
43.1893
31.1035
-2.38803
5.84485
31.0557
19.0121
56.4373
14.7036
17.4824
332.256
-1.69473
48.8205
24.2031
300.12
81.5028
43.0351
730.104
264.236
264.934
9.89631
0.585654
122.006
42.776
43.192
48.2905
31.4245
61.4037
224.547
555.346
1.81427
29.2573
-18.1923
145.209
710.416
146.64
244.611
270.331
52.1509
62.2552
24.9118
51.6986
372.469
80.1328
40.6868
97.1023
134.76
16.6763
39.5474
31.4102
72.3706
34.9428
55.263
39.3266
214.06
55.2246
22.4094
38.4851
26.1104
144.559
50.3416
47.2174
10.8272
19.4268
9.73789
12.9282
210.824
-8.54694
15.2272
62.4456
141.884
22.4022
-18.2455
136.101
118.2
130.014
551.348
5.37636
51.3294
-2.8263
9.1495
338.914
20.1514
48.0678
-4.37297
218.222
44.2655
-15.2805
379.045
57.1134
59.6174
89.9598
11.8763
75.9036
36.9921
0.888844
20.8764
76.0559
4.04108
36.6941
748.358
-23.6385
44.0587
-5.6683
202.05
5.16343
20.1201
37.2109
18.4679
30.1553
31.2615
276.594
1.35774
112.284
47.892
32.3244
49.4625
27.6037
56.5286
21.3601
68.9393
35.9555
337.857
-6.92024
72.1743
22.5473
28.6176
52.8316
61.2862
-25.7567
-24.8098
42.9947
204.287
21.6317
40.0228
47.0276
464.989
48.9541
25.6358
0.784322
197.535
66.8329
15.2054
148.849
41.7677
19.4369
294.666
37.2275
14.8647
75.0873
-14.56
29.3279
44.9632
333.278
19.4904
62.6383
144.022
11.4455
16.5367
40.2684
17.3082
53.4421
42.6898
37.9011
211.965
53.7036
74.9534
55.7074
31.8245
33.7609
16.7203
55.1604
41.648
58.4551
76.8447
42.3754
32.649
66.7096
162.581
142.785
44.3919
764.199
52.8233
20.3353
55.6109
18.8921
48.6566
199.465
215.715
66.322
31.0096
332.406
-5.44658
40.716
32.9139
46.8915
11.8097
151.351
240.475
240.42
-2.91957
256.508
331.278
42.1609
-17.1843
152.96
36.1213
430.818
44.4618
11.1117
-18.2981
-22.6335
30.4043
406.089
11.6843
-22.9614
-13.8636
26.7237
30.7742
262.432
66.3699
69.0418
133.018
432.033
12.9446
6.2261
-1.19371
-0.696185
27.1388
40.9442
13.1603
56.0849
28.1633
26.789
44.4911
80.7209
16.7998
459.6
7.81358
18.5719
31.1799
122.907
6.90506
294.072
6.47956
4.01257
2.38814
25.4996
9.8751
405.086
666.005
78.5162
47.7551
10.3638
534.379
41.9899
67.3033
-41.0505
38.2861
18.8533
46.6308
35.3149
472.11
275.024
338.548
16.2418
37.079
-18.257
18.3879
22.4934
41.8614
30.2168
68.8512
-34.7184
684.296
44.1968
15.2855
20.8373
-12.908
-8.64594
74.0437
-11.2905
39.0058
33.2744
29.4904
39.085
48.453
125.733
3.15052
240.987
14.8326
47.3636
38.5217
260.96
47.5884
-24.0563
8.24164
52.0727
71.5628
90.9149
1.93259
819.325
36.9233
19.2209
23.9159
125.454
-1.86055
173.431
7.18544
96.2448
84.5089
52.4647
22.7093
133.287
38.7543
206.932
83.2175
19.9812
37.6942
47.6498
38.0196
10.0665
4.18532
100.946
179.783
2168.42
6.05475
31.202
50.5854
104.642
8.24601
103.868
215.709
35.3262
17.0677
98.9956
10.2834
30.4267
75.9309
35.1935
30.4048
3.94399
1.22979
590.322
55.7074
35.5726
26.2647
42.9572
220.078
131.668
67.8849
35.9663
29.993
51.7458
98.2413
4.86541
17.2227
36.8956
355.653
112.793
-4.02757
36.8703
11.3958
33.6641
21.4283
24.5603
25.0925
38.5059
21.3114
20.7903
76.3232
7.53613
186.474
105.513
203.825
22.5075
152.339
57.0505
213.405
97.0193
49.6572
46.4869
31.5743
26.3143
7.1786
44.264
39.8694
30.2372
74.83
259.064
-3.89282
140.974
10.6613
45.4174
66.9938
156.676
69.8272
75.7518
43.1665
28.8886
10.9457
18.7004
147.175
26.0631
8.17662
12.4223
-17.8388
183.373
23.4335
3.79001
48.778
-1.32201
57.6096
172.55
59.9034
26.6911
399.493
54.1791
63.039
59.1886
-11.8356
87.1796
249.094
23.3462
118.154
-9.10589
11.7585
46.1143
380.723
51.3113
24.1682
30.8885
38.4748
58.3661
32.6196
183.495
90.1341
323.144
80.6975
46.3978
26.1111
18.1422
65.8556
4.3538
1.11306
24.5805
23.0841
494.614
31.9449
-13.6324
-14.7699
17.9373
5.05313
17.3921
185.804
54.5632
14.7036
15.6084
320.645
58.1909
46.6919
13.3878
72.1325
24.2944
52.4665
85.0239
2.45972
48.9173
95.2499
49.7283
73.1771
5.18696
125.128
-0.440454
142.088
60.5929
80.525
19.887
-23.8145
19.6462
-14.8478
30.4475
574.446
-14.5269
3.42516
71.6255
29.2098
215.047
265.665
68.7978
50.2507
76.6644
267.622
31.6688
11.4364
29.5362
-2.59206
126.772
-4.70711
133.03
209.675
35.4523
87.6178
252.341
-15.6174
13.9485
-2.58611
25.9489
165.402
252.016
37.1286
35.6119
45.6095
53.4148
42.6143
32.748
124.782
30.278
13.3411
53.5607
394.159
30.1955
17.8218
1229.34
46.3929
194.408
55.9493
146.347
16.0989
108.18
12.9585
39.8673
55.3883
4.21342
56.9588
-15.4998
2.61944
48.3245
60.3184
32.3842
15.5686
668.127
71.273
37.9879
33.1752
6.10246
22.0419
48.6169
-15.8496
33.4224
283.651
60.1461
410.411
24.5833
7.72464
12.5173
0.784322
734
39.7623
55.1461
109.234
15.6887
15.4297
29.7312
5.74687
91.8148
24.0568
-14.1984
183.85
112.163
24.0329
15.9056
30.4267
38.4495
52.0601
13.5382
-23.1331
146.168
46.3371
9.33568
37.5091
67.3201
53.2863
39.7144
37.4893
46.1236
27.0268
168.203
15.3487
38.7697
23.9429
24.7123
31.5797
44.3665
33.8846
28.0419
10.1839
17.064
41.9591
85.3576
11.9411
33.9088
295.589
34.788
26.2768
132.126
9.93561
13.1371
28.7057
28.6507
34.5617
12.8795
70.7823
325.145
52.1091
46.5668
30.0624
14.6749
40.5159
30.4991
57.8792
112.696
7.36358
107.264
5.47752
13.5377
81.8758
4.188
7.02365
96.7063
13.6052
13.9076
0.0630243
281.888
33.4345
309.181
49.7231
16.6928
13.7988
16.1704
12.1463
35.322
291.425
9.41221
44.8405
43.1558
19.2927
74.4762
52.6099
506.452
47.169
39.1866
211.09
224.106
55.6308
12.217
208.879
82.5466
30.2495
186.047
122.951
227.05
30.6965
115.997
137.8
39.6255
19.5011
35.4442
17.0456
57.0268
163.156
261.915
57.9702
156.823
73.3519
332.315
21.7278
0.217594
122.41
295.963
43.1893
2.99253
25.723
67.689
2.94474
-11.8135
654.575
43.375
172.125
58.7119
2.4202
324.054
52.4054
121.032
31.8518
156.238
476.539
26.8226
90.1467
230.183
21.6173
-18.6522
18.306
191.778
7.43647
565.24
220.919
85.9147
-2.02904
33.2699
12.7162
-8.54029
100.488
11.7281
19.6321
76.484
69.345
127.668
15.9335
168.177
-0.985222
13.3801
91.0485
1336.5
28.7165
73.299
109.42
415.124
39.3093
267.642
25.7782
46.357
37.2109
119.668
116.362
33.1356
38.5877
38.8391
37.9933
44.1439
32.3244
133.795
20.1074
7.80284
323.085
242.103
66.1174
568.418
165.878
73.1471
437.164
-3.26787
31.4122
69.2317
39.3689
254.016
40.9186
68.1338
62.0202
20.6056
-3.51975
51.8727
17.6509
49.4843
10.6109
-3.53523
56.7603
219.962
13.5557
106.568
29.8573
45.1023
26.6695
51.8167
415.737
444.903
71.4057
112.163
-12.9173
38.3944
44.0717
72.6749
112.64
272.969
46.8424
12.6039
39.3207
45.0053
109.508
22.9724
60.3886
161.529
239.888
76.1086
30.7749
134.176
23.9002
19.0968
301.139
63.2983
347.052
179.631
18.1296
-22.3374
219.197
42.043
88.2786
55.0776
40.38
15.6892
5.79781
372.426
102.254
88.121
10.8726
13.6069
-0.918371
128.968
3.35084
85.031
26.7418
33.7276
21.2669
79.7252
24.9822
406.896
48.3027
25.083
26.6582
229.44
-39.8499
5.10442
193.383
145.68
15.4569
26.4289
-8.37027
14.8331
-14.3542
15.8893
164.978
77.5999
119.607
-15.2492
-25.9961
-20.6499
-12.4667
36.5862
-2.94814
72.2039
17.9397
45.8479
40.7466
63.0985
-12.3502
13.3763
142.585
-16.5208
-10.2718
588.3
-16.0092
116.28
-5.35776
-14.4785
239.143
-12.6137
122.102
25.0743
24.1682
5.89226
28.8715
213.48
463.073
-6.69147
37.594
-4.20194
177.91
-15.591
330.099
-13.8031
619.047
-33.5156
4.35178
34.3285
-7.63583
-9.2846
-42.8809
49.7964
149.356
-3.22259
39.6269
24.5782
3.4592
15.6084
6.16834
15.1719
637.023
116.461
370.109
571.522
121.032
76.8294
-6.80536
114.844
47.4373
796.151
275.576
-24.7981
-52.9085
-9.81079
285.967
190.814
8.11908
-25.0906
-35.0589
45.8831
371.21
28.5734
-10.2623
0.465676
25.9139
106.008
259.032
4.2971
16.0913
291.884
-13.5705
6.95362
-22.6611
-11.614
22.2985
-46.6596
-7.94514
-34.4512
-6.58117
159.267
-29.5681
4.62486
-41.3089
104.077
102.947
17.0156
-1.61775
-0.258153
-40.8637
-75.3798
-14.3064
857.344
414.992
190.452
194.567
-29.5929
-6.64579
112.002
-5.39091
11.9606
-0.0550331
10.015
28.893
180.384
13.3976
185.845
88.6159
-37.5883
-7.27128
0.649024
43.058
41.8137
10.312
500.071
106.117
33.7371
-5.67039
-0.675401
-11.0881
29.341
5.77198
-2.20559
71.0019
573.482
265.134
186.12
182.263
34.1756
25.0295
17.5309
87.3143
60.3095
-5.45286
412.715
45.7547
44.5525
488.66
22.2885
170.97
-3.93979
210.431
-17.4554
202.038
37.504
35.1768
18.1614
0.379037
-22.9456
-3.25802
58.9243
-14.042
9.45025
173.04
16.597
34.8462
-27.1831
-25.0794
12.4098
0.3359
209.743
39.1769
7.79981
14.4624
9.23149
687.383
42.8627
18.2408
289.289
263.178
-0.812359
-4.25261
17.1465
6.54482
51.2307
-22.6761
-3.89107
221.796
459.122
-31.4175
4.71636
5.20848
-1.45432
-7.30041
-8.14054
31.8499
21.9742
56.2497
307.201
-1.39043
32.2776
172.773
269.873
55.4939
-26.9937
29.5224
556.954
-23.0745
-4.16807
11.5938
25.9575
61.2331
61.9956
-11.3135
-8.5568
75.1601
0.72965
-4.59761
-8.67362
413.655
34.7101
10.8726
79.1992
-14.0368
-15.3349
-11.6417
41.121
10.0684
-29.9906
129.883
167.444
8.51065
298.596
44.5545
315.563
22.91
36.7965
-31.9918
97.894
14.8478
262.789
65.0092
53.8753
424.668
17.6557
-5.92085
51.5972
15.5964
126.243
242.932
49.6276
44.6923
53.4186
13.1603
42.9665
200.577
24.9149
-12.6679
23.5619
-21.6185
42.6207
16.2469
-6.72804
0.257788
35.7628
32.2049
56.2575
36.3876
46.772
38.506
153.25
166.992
23.7138
68.2088
31.8255
16.923
79.9179
-11.4209
6.39619
96.6934
74.8304
42.2792
52.9571
353.136
61.1705
550.644
-7.32023
-13.8379
40.8961
128.969
229.434
-13.9698
-7.07319
57.3817
-18.607
-31.4912
5.21071
92.9816
508.52
12.7973
38.5132
-8.59309
63.6992
594.948
3.90316
175.218
31.613
-17.2776
511.269
54.9575
374.879
289.109
54.8445
15.1642
7.18204
10.8557
112.412
-17.6589
-22.9634
3.79323
-9.84169
294.842
99.4487
74.4366
12.7304
199.367
33.6782
45.6223
26.0819
-11.9023
21.864
10.8421
-40.3994
392.842
-49.0137
171.024
9.01759
11.249
5.85398
20.1255
250.14
-9.1087
923.134
-27.818
453.747
-16.2611
-4.89781
32.8143
-17.8497
36.1947
26.7152
34.1756
15.6592
10.0346
855.681
182.124
11.4137
-8.59325
48.3006
125.666
18.2689
2514.8
281.54
1.2436
-5.81385
38.0172
21.9
201.987
33.7559
61.4138
66.8871
203.715
179.924
780.628
37.1705
38.1488
37.6573
54.3388
48.9462
-1.64569
93.1022
12.0287
60.7287
38.7219
30.392
17.0795
62.6424
58.6343
62.5404
487.003
69.2126
88.2058
45.4101
96.7943
33.7188
42.7974
58.8458
19.5348
37.6725
95.2963
87.3452
41.8366
28.087
558.503
24.8862
38.8381
-10.1115
-20.322
30.9129
7.91871
51.5022
132.149
40.1461
106.697
128.857
87.5626
273.036
135.142
166.645
-29.8048
74.3817
180.262
52.9909
74.375
11.902
20.9407
295.979
25.4973
22.2814
67.5539
31.6188
657.915
23.4657
-26.2323
14.6208
43.5919
9.028
10.8471
9.87518
58.0905
21.187
15.6447
75.977
23.1082
-3.5247
134.51
9.15345
53.8321
7.74844
3.60345
28.5302
220.557
28.5509
651.43
88.5679
1445.69
517.305
10.148
-17.1652
13.0782
-45.1514
186.136
28.7913
-55.0441
-40.3276
134.647
270.81
-35.5654
24.2258
43.1558
-0.48648
-9.23429
605.778
156.742
-12.0259
-53.3753
204.116
0.857362
1.96175
-37.2169
-12.6044
-23.8581
-10.9564
-4.91073
200.33
-14.0891
21.6082
101.47
-8.60984
59.8071
166.971
28.9158
24.8461
-51.6627
29.3114
43.3559
27.7796
-41.0534
-11.9638
50.2664
70.8728
45.7751
16.0153
24.7859
63.0039
64.0862
278.824
21.8232
19.893
255.521
203.952
48.3348
287.848
55.3798
27.9512
107.091
36.5252
35.5388
42.3215
23.1797
24.8888
9.95598
67.6579
308.893
47.8543
176.251
-21.05
82.0242
46.0863
567.501
38.1041
-22.5486
13.6668
72.1201
46.9964
7.95868
38.4635
22.1658
29.1712
172.825
202.948
23.8926
46.309
44.6285
140.383
35.417
-16.6746
125.114
291.636
25.5725
-10.3293
35.5785
641.348
115.195
-13.9887
16.7401
-1.72506
-7.23995
24.1047
337.698
-21.0319
34.4193
30.3526
59.7798
14.7717
122.696
-4.04046
52.3189
78.2475
63.0604
42.7012
-16.0366
462.182
635.792
47.7431
89.6024
93.7079
47.4836
451.882
15.9335
51.9846
12.1332
60.2317
31.0784
86.5
11.467
27.3237
956.379
13.3289
182.509
40.3106
-15.0386
55.8724
186.948
140.06
48.4553
69.0677
30.1553
48.1281
29.4687
45.4895
566.433
58.8328
8.24164
56.5702
41.7545
-14.4165
51.5595
97.51
92.187
10.6864
-18.2604
-13.5654
26.1281
5.63571
27.2539
24.052
131.852
119.931
47.0721
234.487
72.4874
139.465
180.669
70.581
225.295
410.633
285.656
32.3974
229.073
20.3609
16.7388
22.6135
13.551
276.705
74.9482
85.901
259.371
6.41629
24.0818
33.4033
29.0241
172.856
35.1935
15.4123
272.969
35.598
98.8109
1.83942
26.2647
59.8238
57.0345
49.2094
564.512
69.6995
431.043
51.7458
30.7749
32.9764
53.8853
139.037
31.2734
80.1649
-17.146
33.8846
28.9245
25.0925
42.254
23.1855
484.87
60.01
17.8082
68.0317
275.039
155.566
38.076
55.1765
52.2349
33.301
120.872
57.8112
45.0549
531.917
3.03453
478.139
33.6005
96.0199
46.707
45.3968
61.2611
6.06206
29.5124
-26.982
49.2125
8.2854
15.0556
49.5034
18.442
37.4411
9.11365
-18.7758
60.6219
26.2446
10.3492
0.799987
24.8134
-8.29725
27.6281
55.1161
-30.6643
34.8258
154.956
-0.901476
33.5765
-36.624
442.367
0.264437
-39.5762
-66.5844
-45.2699
-9.52531
-51.0631
3.09025
-4.37297
68.9382
-25.0749
-24.6509
-1.39036
53.3653
84.3376
988.265
87.148
31.3699
-8.48149
-24.1012
2.09665
14.2053
186.138
3.95855
-25.5125
77.7919
966.972
-22.8384
138.186
254.6
-9.20014
10.6468
2.98044
-17.3829
-28.2709
66.6327
-37.016
-6.12951
1312.15
6.36758
175.761
-5.27395
32.3842
-33.1572
156.507
-44.9191
60.3279
-2.43206
-48.2455
-41.6764
28.0022
193.042
-17.7237
40.9186
221.807
24.5388
697.373
-37.2529
-4.34927
0.784322
-2.98958
27.4775
212.176
-16.6537
77.6349
-18.8685
-16.7419
43.5361
96.7943
3.73372
-9.67641
-17.9909
-46.0576
14.2467
26.8929
221.747
37.4573
10.749
41.2606
79.2341
3.23085
6.75509
5.91496
4.67594
-20.1923
8.39865
15.9573
53.2646
-1.99862
63.2649
27.533
62.7892
133.268
-8.58044
406.21
-3.39201
85.6213
250.705
79.0602
40.95
8.75928
11.3958
-8.5568
732.957
251.855
-29.8094
170.027
16.0473
20.6546
17.8082
120.506
32.4538
26.7767
55.1765
-2.11304
37.0491
-4.69072
59.6053
93.4184
26.3143
14.6749
51.1138
9.15345
147.535
35.8594
-33.8659
129.753
3.60345
58.5153
31.2761
13.5583
29.5124
295.357
-5.13545
465.558
18.8037
47.6293
35.3086
69.3002
29.1084
31.6853
23.0927
77.5171
29.0128
335.173
448.846
28.1529
16.7295
31.9114
63.2318
43.2396
215.451
11.6986
26.5542
237.327
6.90506
540.704
140.398
88.1688
8.63298
13.6232
39.6433
216.229
29.7904
10.2738
640.05
65.8624
55.1084
149.762
13.2974
9.48302
82.0051
14.8667
-9.96876
71.4778
40.5448
414.774
134.172
3.96573
45.5812
21.21
376.548
261.614
7.71892
165.988
139.986
129.836
26.5084
305.688
40.9405
28.7268
-25.6908
305.652
105.043
11.5137
85.2509
56.1535
31.0771
63.7109
43.7944
79.2368
281.301
389.478
42.2321
-11.1559
7.06103
-22.9235
50.379
-0.992066
27.8187
26.0819
7.03296
25.6121
-32.9032
-2.58611
443.866
13.6022
51.4913
155.195
58.1007
326.319
89.022
245.013
10.2592
24.6245
53.5671
26.5299
24.5854
92.9161
38.0868
126.287
77.7919
39.0058
104.489
35.3369
123.859
213.046
51.7062
177.52
61.6842
54.8599
64.7586
30.4503
71.9513
106.314
6.36758
17.2148
71.7396
23.0648
94.663
1.93259
35.965
108.249
99.2167
53.4908
29.6742
13.7859
32.0351
168.886
11.4728
31.258
137.591
36.0142
-7.28337
27.0351
124.227
-14.2963
22.926
44.7238
102.946
22.6135
28.5435
55.5648
199.401
756.043
17.0578
95.2963
0.201113
52.1439
42.1425
470.832
83.4271
63.3045
19.1604
221.336
6.85199
162.529
202.427
120.753
66.076
75.3811
56.581
43.1115
-19.4974
44.515
24.719
16.2809
70.7946
60.3195
10.965
3.89953
67.6638
34.4628
34.7578
92.526
361.87
51.9604
57.2768
93.7432
227.704
58.6613
18.2921
104.966
54.9426
58.6358
27.0655
35.3683
273.181
184.59
123.403
172.491
14.6749
6.78266
287.246
205.631
32.1113
-22.6215
-12.6759
-0.144683
27.5279
-16.4267
130.712
53.6028
7.98302
47.6408
597.89
10.148
3.44948
37.4411
59.0935
723.216
54.9518
-2.57025
-0.97221
22.2035
120.885
-7.45438
273.477
714.072
11.7965
53.8614
60.1062
26.1702
107.276
49.043
9.20152
40.5502
300.943
16.2754
8.46885
39.1987
31.9468
-12.854
0.514073
49.8624
0.504773
60.2581
427.999
157.227
34.7267
71.975
27.948
3.9271
190.085
101.312
48.2719
61.7183
35.0088
54.6113
320.244
21.4967
33.4409
95.4224
308.758
12.7162
10.2004
372.227
120.424
60.8616
67.1136
67.471
56.8539
19.6816
102.584
42.1183
253.261
158.515
122.107
17.0892
89.1679
2.47958
30.1955
11.9688
-20.6608
31.5095
74.5039
35.1126
63.4478
39.0827
28.2812
53.7503
34.8396
10.7281
12.9585
457.784
38.2181
1.36676
37.7879
30.7304
16.4654
32.2074
251.65
662.121
59.0558
86.2656
-9.01255
-20.1345
-17.3135
5.63571
25.3798
37.1705
43.771
41.4054
18.7315
43.324
420.019
138.08
64.9588
39.7623
50.8127
469.315
304.137
-12.4223
-7.05908
101.072
33.8579
-5.63661
16.5605
227.556
54.5391
91.5482
-3.54702
27.7811
21.0563
74.0568
212.189
99.5214
4.97792
213.634
-6.13678
18.706
26.0906
-1.39043
118.485
41.5885
354.206
25.1527
-12.0012
175.7
24.719
-2.45978
38.9355
17.216
-5.90164
26.3883
153.604
12.0579
735.364
32.8837
25.0596
41.4051
359.307
53.5287
165.859
223.579
25.7883
277.38
60.5648
27.872
12.6863
33.4483
86.2844
20.2971
102.36
161.684
54.131
481.119
191.407
-3.88081
28.5535
30.4043
16.2835
-8.93047
-7.96888
34.8622
26.7237
632.349
228.699
-24.6615
22.4486
499.499
-3.92195
24.9668
6.30255
21.7926
29.0128
18.4554
336.403
322.381
31.7221
61.8965
24.4989
-7.56303
272.194
62.1615
33.5644
27.4317
53.5664
505.407
21.5873
57.9393
12.1018
305.56
144.568
360.325
167.08
111.281
57.9014
19.6441
150.919
25.1233
104.785
56.401
68.2712
29.5312
185.407
6.89784
30.2484
12.4339
159.901
38.5944
5.83979
131.788
37.3418
328.047
70.4589
48.2118
-17.4357
-5.09666
43.3188
43.7194
-3.20199
-16.6873
266.212
22.329
-1.60477
291.398
44.9091
22.4815
30.676
99.8515
152.385
33.9247
35.2798
70.3431
358.035
-14.4959
112.616
67.1522
-2.8709
13.3278
-19.1293
46.8202
16.9117
-2.34542
0.614056
28.2342
1.34805
-43.4916
125.724
-33.2664
-29.5001
24.7572
-44.2129
30.5524
23.2355
-2.61909
99.5981
-35.6292
49.634
27.5909
114.258
163.901
39.4222
34.8192
21.8081
18.1694
16.6157
12.549
100.072
76.7953
25.9013
139.073
177.594
-27.8797
95.0128
17.5578
114.111
232.369
27.6147
19.8211
17.8572
13.953
55.0297
32.166
-0.366403
36.583
43.0454
-28.1017
16.5645
34.1624
31.6028
-45.5658
15.4947
-29.6654
522.829
26.9607
-40.3877
10.6463
-7.36508
41.7331
3.82908
-17.7958
-39.4104
396.073
10.1524
-44.5039
2.15321
-25.9247
-12.5837
-24.4699
-16.6416
-33.0842
-26.6902
1055.05
229.22
391.684
321.097
20.8465
83.3999
121.325
20.8764
-4.52891
28.4039
65.8149
59.1829
36.2128
180.121
36.5624
29.939
42.7539
104.489
48.4553
39.0827
41.3997
51.8762
-0.516328
-26.3969
9.88228
231.551
175.655
2472.2
13.8638
220.739
47.1999
41.7545
15.5686
167.752
213.702
101.706
30.3428
110.012
-14.5123
31.7503
-9.35682
38.4983
233.947
-3.0807
11.2352
80.8053
1038.46
81.3692
383.068
237.373
58.503
24.5758
9.9086
58.7923
442.717
322.212
-1.74939
137.239
44.3204
9.35592
84.0269
79.5049
-12.9273
33.4521
28.3121
87.1201
534.55
87.1753
64.138
419.987
76.1924
106.813
-8.01085
22.4541
93.731
31.7128
128.249
611.364
88.0891
104.22
40.1453
-12.0012
48.2631
22.8449
27.5253
29.5651
37.2019
57.485
18.8921
86.1379
300.664
47.0491
38.178
62.0198
83.5137
75.9043
54.9132
52.0252
12.7761
-2.27136
3.63966
58.7941
19.2455
144.298
19.755
116.811
-9.1469
-16.1464
326.509
102.004
36.9868
4.54048
346.184
-7.1423
-17.3638
176.627
-11.6947
181.637
6.62226
12.9591
263.008
-23.466
-14.9322
-17.1233
-16.9018
622.198
36.4072
60.9595
188.896
13.569
-44.1073
20.1319
31.2394
364.337
877.219
-10.8986
129.346
6.4025
-11.3241
3005.15
57.4235
17.0663
22.0565
12.4694
156.29
116.159
91.8857
18.0737
33.5566
-1.10007
26.1047
-19.565
716.609
172.359
-36.8366
866.601
-22.0151
457.551
-31.5469
26.7717
102.03
156.71
16.5786
-14.5088
27.1284
228.283
61.8488
-1.24213
50.8316
29.0519
280.621
-23.474
11.506
-14.6996
7.71885
122.901
-10.6389
2.08449
17.591
36.5624
106.776
37.1317
37.0226
14.4979
170.71
8.77272
12.3508
33.2169
-17.0265
157.934
46.018
88.5464
23.2256
-9.87764
30.7304
31.4579
362.043
75.9224
45.0361
127.943
47.2094
110.012
-3.26787
20.1678
14.1354
3.43731
86.8745
13.1093
45.1981
-22.2604
184.931
0.784322
28.8695
42.47
6.02914
58.8942
193.567
9.80752
14.7387
243.501
35.7319
42.4464
106.807
52.1678
199.445
-11.0532
-15.2736
131.386
87.7512
62.7572
34.1748
59.0643
14.5788
5.81806
16.2223
-3.7204
135.745
41.7131
1016.16
41.5885
67.4743
23.6348
105.738
4.86541
379.973
26.593
576.627
23.9429
279.585
318.312
44.3665
105.099
48.6566
71.412
28.8406
209.046
60.6668
63.2048
152.854
67.5062
439.473
88.6464
14.5439
44.9963
109.291
30.5248
8.32482
65.3533
65.1601
29.0425
140.27
45.0549
97.1338
8.65673
62.3582
54.6001
185.4
176.605
29.8404
390.225
342.371
365.883
-2.34668
40.4843
7.98302
12.0335
-5.55917
124.466
10.9457
67.2926
17.4705
98.6293
2.77592
52.1886
32.8038
7.53815
54.2109
123.741
373.491
899.688
-15.0593
-17.5458
57.3146
10.6532
23.4614
161.013
2.73143
39.4431
19.2547
233.521
30.273
444.865
42.9089
67.7364
90.7157
44.8145
225.067
295.033
26.3496
50.146
31.7333
-24.9613
11.5077
344.144
94.309
-8.25727
266.335
62.4478
58.6914
290.566
364.687
3.23417
-5.39955
-21.4181
-19.3097
65.8638
324.429
438.243
0.546138
-12.9391
35.7021
237.847
17.7845
25.4549
228.629
32.55
8.08192
80.7764
63.3908
47.8543
-24.2744
42.1115
91.5369
27.956
64.9344
256.122
7.09398
12.0744
33.0211
-8.88662
177.054
12.7657
88.0857
34.3651
99.5573
10.3113
196.288
19.0023
104.167
11.5373
20.8373
32.9459
21.2202
-14.7821
279.96
506.953
183.612
16.4078
252.504
565.698
39.0827
135.103
19.847
1.71412
334.096
34.7736
-2.38137
30.2916
19.486
44.5764
169.014
79.2358
21.1908
112.502
761.377
315.201
48.1677
34.2135
145.73
42.9947
43.117
108.385
40.0228
105.124
18.7315
206.368
306.746
53.2582
81.3434
116.599
101.412
34.5314
32.3974
20.4869
211.894
62.2767
235.475
149.911
33.4271
49.4755
15.7866
35.7985
17.0677
63.3883
36.5203
43.5451
81.5531
63.3045
197.197
13.3143
346.058
234.249
66.9518
20.5801
30.0128
31.7128
70.1529
22.9724
122.173
51.7458
564.884
12.3617
40.7668
26.593
310.509
143.883
26.5863
25.9575
156.811
0.151403
39.2863
131.998
172.612
28.8406
64.7428
68.1631
693.58
50.0863
424.594
60.01
148.993
-1.30879
46.403
467.237
81.4134
33.4942
593.714
46.5668
20.6921
53.0932
0.223432
388.652
7.9175
8.68548
-8.56598
-19.2351
-4.82985
27.5932
45.3316
0.716202
-5.67723
285.503
118.848
-31.3854
165.197
-35.2951
-1.33932
101.093
-26.0119
334.233
-4.20146
541.56
90.5395
64.6599
55.9169
31.1539
29.989
1.82588
14.3171
-1.71781
-1.58112
32.0817
55.4347
54.9534
50.8102
73.813
87.1622
31.813
597.477
35.1485
35.1126
85.9366
33.9034
18.1431
21.7211
5.10587
-32.0191
67.9783
17.907
103.539
45.7144
51.9665
15.2991
11.9898
41.5777
81.1099
115.278
73.1471
122.321
39.7132
158.738
7.97653
74.8539
160.313
18.4298
51.2672
80.7608
-0.00914741
32.0796
24.5912
55.6208
68.2507
186.291
37.8883
125.775
77.5329
26.6741
72.8348
35.4795
15.1172
11.6769
278.579
24.3484
134.627
-4.8281
54.549
55.8921
411.881
52.8936
20.8106
61.1999
408.537
374.299
52.4392
71.2422
31.7128
139.493
67.95
58.5146
112.803
226.77
66.7383
72.0044
77.954
89.4925
48.14
74.5427
69.6899
21.8777
26.3883
39.2863
225.701
52.6713
94.433
89.1057
211.945
74.4492
61.0249
44.0804
38.9836
0.955695
10.9021
38.9581
247.268
28.8091
58.6009
30.5573
66.2445
2.88845
-8.75097
-18.5172
123.265
4.46829
34.1544
475.328
-10.8018
-20.7594
22.908
10.6613
-31.4193
511.147
18.8037
1842.98
29.9448
23.4862
-20.7885
373.543
-16.1862
29.2889
388.834
16.5813
0.944705
103.116
119.803
12.632
33.8692
11.6986
65.4235
-2.55331
44.1961
21.8976
-10.2718
59.8134
0.857362
24.4505
487.762
19.0286
61.6496
6.61567
34.4937
-2.03711
-29.8061
0.804798
3.86082
-9.82414
-9.4962
347.978
26.5003
8.68572
44.7568
-2.86613
42.8112
33.5782
235.474
126.812
85.8048
-36.6513
-8.20831
-7.78427
178.52
72.106
20.262
14.9971
-29.3531
3.97991
30.926
-36.5925
73.3502
215.811
3.97072
36.6941
-10.6389
48.9361
-43.1496
-15.3421
50.141
61.5715
129.481
21.8912
109.802
563.578
44.5525
601.679
110.098
56.0217
-8.12673
138.489
30.5209
265.705
35.63
-12.1229
76.4063
25.6577
20.9938
5.16543
-12.1679
69.9667
24.0933
87.3201
55.2758
83.6164
4.91354
18.5622
175.529
247.784
112.657
55.1461
-6.958
-31.1629
69.7776
25.9831
273.486
476.137
-16.434
19.9576
5.60778
-10.4947
83.253
-9.17912
157.14
9.57144
616.238
19.6537
-20.1731
-4.65397
181.371
90.3749
56.4178
168.657
245.925
47.754
145.094
65.4678
98.8721
64.6632
-20.4345
3.16722
11.5957
112.961
51.8862
-4.9646
172.74
25.4513
42.0974
94.8378
35.3999
273.701
27.3496
117.169
31.8637
-21.9235
5.17359
31.8778
49.2655
32.6877
145.938
-9.80252
-40.298
72.7238
-39.6403
-16.7892
-17.1843
106.108
229.15
95.3605
-13.6343
47.1038
-33.2906
-43.2482
1063.01
-31.4193
-23.2339
-21.6997
125.625
-10.4668
-32.1578
-28.1512
-8.37293
666.994
-10.6405
-33.0528
1.17788
-45.9498
-13.4038
32.8038
-24.321
-2.01111
35.6596
-8.81828
8.88385
22.6248
9.68764
14.3133
14.2111
121.223
-12.1459
44.8209
260.583
88.3455
2.38814
76.0994
-12.6137
15.2805
11.9559
14.7979
12.2379
232.221
178.215
364.374
-11.6982
-37.6072
-53.0723
137.07
34.8463
393.771
-16.2629
73.6839
-15.7481
-0.513963
-27.8883
-19.3097
-21.9633
133.33
-9.59116
310.103
751.208
-39.5104
31.3958
10.5865
-15.6174
-9.77262
-44.1475
6.78422
-35.8953
-29.5013
-4.73073
224.535
198.656
2.10584
27.6218
-25.3481
2.1357
8.58956
510.039
223.236
19.8275
-14.7821
6.34659
6.57737
101.153
12.6597
93.2086
16.5939
-1.70387
14.3949
-10.138
-24.5228
0.511953
40.3958
185.998
17.6034
-52.1673
128.182
3.34694
-16.5183
469.042
5.68072
8.00287
24.7206
-38.0393
-30.432
-0.108789
320.479
-13.9756
861.76
0.667429
-18.7498
-31.6307
-13.7196
0.784322
36.3658
106.188
-22.0819
11.4573
328.76
2.41233
763.441
37.9185
12.8646
-3.87593
-39.2307
-35.1747
-10.0275
24.3484
55.9159
1.68678
42.9606
8.63441
38.0884
26.213
42.6081
37.5125
29.4678
89.214
41.5222
29.0388
56.6444
38.3837
49.6905
226.637
160.716
81.9404
53.7699
30.93
59.823
15.1728
127.911
34.0845
30.6427
-7.17029
300.939
133.927
26.1134
46.1121
54.4355
78.4705
10.483
30.4086
82.5767
59.0729
526.617
21.1032
21.5704
18.3983
7.09897
9.26186
-1.17601
11.7492
434.778
-4.97004
-8.35595
54.9673
9.59376
191.875
13.5397
248.566
19.545
-7.99074
463.687
-8.01405
-3.39417
-20.1503
95.7693
22.0385
44.8297
844.33
5.4628
90.5936
53.3707
13.1788
-21.7256
50.3431
-11.0035
84.9847
52.4815
259.6
12.0444
12.2338
-15.3775
47.9247
9.8245
106.653
4.94295
-11.8356
450.633
262.457
2.1385
276.002
12.3811
88.5859
28.3989
11.9559
-4.87978
119.907
414.225
14.3256
-11.4209
19.5147
-21.3728
35.475
-0.824344
9.85355
366.254
95.916
31.1854
20.8672
63.3869
13.2945
203.554
24.0295
33.3915
158.444
24.5443
19.9003
-29.8514
-16.4986
22.0773
6.83071
16.1449
251.773
22.1676
-4.13903
154.79
72.2464
23.266
8.70259
442.261
87.0756
20.7698
75.8924
37.2352
19.4569
18.6856
23.2708
6.09592
63.9974
-22.1766
69.8752
128.599
249.734
53.9952
48.7303
6.25414
52.7056
49.6667
23.8736
-29.0962
33.9948
38.5746
-9.07738
292.577
102.286
-10.6389
-19.6596
119.894
-24.7125
-36.066
293.958
20.342
18.9109
-8.09387
62.3561
10.4107
-40.9229
572.336
16.4654
-5.27395
23.4485
118.125
81.0915
-16.5088
-15.5505
-19.1876
136.698
-35.5937
42.2464
-2.18489
-6.82884
-27.8905
-50.3714
6.89513
0.758547
1.24058
6.02914
-54.135
47.3899
-29.2888
18.2408
28.7942
12.0536
19.8024
14.488
135.855
302.356
5.43491
-11.3873
14.2467
-10.5884
344.092
5.12678
75.486
21.9715
-25.9442
23.4166
11.6668
36.5096
177.127
64.509
35.4827
70.696
164.34
40.3004
5.83113
12.9713
-29.8048
115.611
37.8326
259.908
68.124
418.785
117.943
32.9936
176.586
50.7176
377.664
-9.36572
44.6058
60.4585
720.597
406.33
5.2249
89.8467
19.4387
22.9936
361.689
49.298
58.7482
45.992
38.1007
35.1842
40.0755
13.5397
0.804353
10.7499
188.763
212.123
48.2285
-14.5281
5.81413
-11.6947
367.169
34.7332
61.6848
-1.23569
0.896819
103.134
34.4964
80.2517
-31.1788
18.0445
198.366
21.5594
20.6566
31.7221
579.638
10.7579
-15.0593
11.6986
9.68764
16.6978
4.94295
40.448
-58.6873
-23.3903
274.471
-14.9048
359.148
-7.91922
-24.7951
10.5953
-9.5959
240.623
-31.8927
1.9305
173.621
82.2824
27.3529
11.1122
-27.0613
22.972
-12.3073
197.116
-9.11791
-2.20543
28.287
-2.5935
209.562
357.605
91.6897
107.94
85.6931
65.815
72.2852
-8.84479
52.7453
313.184
34.349
101.746
54.4427
-20.7745
41.4987
29.0289
40.4475
102.082
24.0705
61.6892
402.461
-0.657887
12.4936
33.3309
158.252
33.0211
10.9564
202.883
45.8691
57.7433
136.811
51.2317
62.7851
424.924
17.7554
13.3801
19.834
82.7519
33.9558
47.9385
4.35365
11.4548
41.9538
30.9402
275.442
37.1317
113.859
51.9792
70.9441
50.3271
43.2737
42.5059
63.2019
18.5807
62.3561
76.003
52.9391
77.5735
29.4778
24.6694
41.9748
706.122
281.458
725.84
74.0483
224.946
67.973
65.9501
53.7899
127.917
108.249
40.3723
123.378
45.645
44.9684
67.6869
64.9912
45.7619
73.8471
34.9738
37.8883
112.657
51.398
47.5479
54.7851
72.8348
79.9277
61.8298
31.553
11.0571
7.35333
14.2467
14.2566
2.48118
18.7167
33.2378
47.375
38.8381
119.199
4.04089
-19.6869
133.481
-4.71981
42.1942
17.6573
54.2234
10.791
23.8443
3.17012
15.9375
-2.95825
359.064
155.085
34.0893
203.688
25.817
107.171
-34.0126
-26.848
-1.94317
-17.9271
-11.047
-12.3888
235.283
41.9262
-1.69845
1.36058
31.0399
18.7805
-6.93099
1.42546
13.7132
21.1545
-4.79364
14.5603
276.419
42.7387
35.3224
361.377
156.708
51.1138
61.6273
16.3508
52.726
-5.75488
-44.535
245.922
-40.7896
-28.5836
267.246
141.042
28.174
133.836
142.13
-6.49886
5.44838
13.7224
-31.1788
-21.5869
-35.5654
18.6036
179.963
-33.1811
-37.9678
-14.8565
16.7998
54.8021
97.7688
29.2036
84.1762
0.264437
-5.10813
29.2477
28.6158
22.7767
73.8
25.2663
159.566
540.492
-9.53337
306.278
72.6348
3.62226
-19.3391
82.7222
33.0486
85.446
45.5812
31.7196
26.3227
-28.8666
-2.38803
-4.3172
-29.4595
-1.60259
28.3263
169.282
4.29427
661.725
116.287
-9.53012
113.362
33.6647
207.239
239.873
73.7795
-50.0738
-39.5762
-15.9846
440.113
76.3734
-8.15415
-45.6024
18.3384
-36.6513
-16.3829
511.267
118.698
43.3353
14.0594
3.2589
-21.5999
-16.605
-12.8255
9.59292
-31.2536
80.7953
-21.7644
32.8143
11.6868
49.3924
122.479
29.2182
459.486
268.161
592.626
25.8118
31.9625
18.2689
11.0442
17.612
33.332
30.3333
52.9989
64.678
41.288
56.7286
264.601
160.612
30.4653
683.587
659.562
-24.3493
42.7927
51.2672
358.123
13.1093
58.3165
-12.8901
64.4768
44.3441
37.8883
45.1905
130.109
56.7603
26.6741
9.24253
39.4801
800.659
23.7057
301.71
50.2937
-12.3687
6.41629
15.1837
18.4596
3.94925
190.194
53.4421
469.977
656.343
17.0625
78.0665
112.435
3.23355
58.0614
77.6492
51.0834
56.581
134.941
33.0051
43.8934
14.2357
61.2585
38.9355
189.63
382.03
-9.98139
49.5392
33.9306
23.2184
379.586
121.99
42.59
323.394
421.705
12.186
6.18747
87.6325
157.44
28.7057
2.4138
153.434
59.6053
40.9446
179.197
254.656
54.6001
76.704
-8.92778
31.7144
57.513
6.06206
-9.84295
-17.6117
25.152
3.81116
62.6218
67.4262
358.944
51.2037
17.5469
10.5482
30.8869
35.322
21.5594
-13.0766
269.728
18.793
44.4911
45.1136
-18.8074
75.4168
26.5542
14.8237
-0.679245
62.9368
128.719
21.5873
52.3171
6.47956
67.5541
-10.98
60.4842
79.8475
9.8751
5.91015
15.704
24.1682
32.7626
34.0033
212.53
32.0381
88.8859
42.6497
236.006
-13.7169
198.914
15.5982
1.11306
11.462
49.3294
54.2083
16.9523
-15.7481
-26.0143
128.507
36.9123
161.695
-5.35072
50.3108
56.0012
27.8187
429.006
-28.5743
8.71244
865.194
333.181
6.45224
48.0137
438.243
13.6022
36.4987
127.084
236.764
275.719
23.3776
266.379
85.4263
26.4595
51.6866
105.553
7.70669
53.429
95.5313
14.6429
190.696
20.1201
46.5813
31.5864
28.2812
102.306
59.4538
75.4746
19.781
28.5763
143.166
3.24083
215.866
11.8204
126.522
1.93259
467.149
283.342
277.842
55.7751
-14.979
100.342
32.5266
22.6648
18.9611
49.9987
17.6509
43.8621
495.994
34.1401
60.183
64.5164
-12.4223
167.229
20.3609
12.9907
75.0873
56.6545
51.8167
43.0891
70.9084
0.749742
41.4207
35.3262
28.3121
63.3883
328.875
-27.6694
179.005
22.9085
-1.67821
319.821
65.5831
363.534
20.6425
6.43468
697.636
30.4036
28.47
78.7187
34.8792
-10.4545
-13.8752
81.9963
114.674
21.9031
113.898
86.5565
20.3353
42.4925
13.2699
25.1764
2.07151
2.60372
49.7503
26.9336
8.85684
61.0249
215.557
304.54
13.6837
22.0402
18.7593
51.1395
6.45076
-6.05438
6.55368
58.9781
318.299
16.7116
25.579
117.441
12.7162
-16.0366
6.78422
148.535
169.557
20.262
706.528
41.8614
43.3353
42.1704
178.925
0.261632
109.789
472.487
49.8125
-1.26855
122.025
-12.3941
151.753
46.502
33.2744
27.8406
24.0901
27.3433
125.402
24.8748
375.854
-0.507307
208.328
45.723
22.0876
0.348249
521.515
128.013
30.9448
11.3029
28.6176
45.3354
12.5605
0.480265
38.9085
67.3576
31.939
21.7277
64.6461
3.03157
56.0693
854.396
34.0367
-18.8795
155.149
-19.2405
-38.6722
-2.9389
2.93577
-9.87481
35.8871
268.622
54.1606
249.108
-15.7384
41.8854
332.317
1.85009
93.2079
33.7644
36.1306
68.8232
-23.23
55.2757
34.1556
36.5096
-17.7759
68.2571
128.249
135.416
22.9073
214.003
56.2299
61.1161
332.5
426.53
26.593
35.0215
57.6761
298.326
50.3203
10.6333
30.1365
95.5083
-4.80867
262.567
21.3444
164.068
15.6892
42.2843
13.1583
75.9043
266.683
37.0491
36.5387
48.3609
200.24
61.9215
14.8598
215.96
-2.01875
521.41
99.7654
87.336
9.85708
208.81
21.3924
46.553
71.1743
70.3378
57.9222
90.5591
804.655
57.3999
53.3757
147.766
42.1742
11.2863
109.248
89.4687
13.2545
69.7946
82.7762
96.67
25.6457
23.4614
84.4207
-1.60963
37.9954
64.855
39.8602
39.6433
28.8225
37.2867
90.8586
17.8601
71.4846
220.026
187.244
58.275
27.0417
11.3571
44.5238
5.49633
48.1273
70.5299
-1.2684
422.778
15.2101
30.5887
79.3061
67.3268
-22.4031
340.324
-6.13616
77.0594
42.3001
18.1716
41.4448
35.3183
26.8528
41.7756
9.54967
466.737
18.5809
34.0025
45.8955
82.3905
40.4475
40.0463
19.2666
-16.2809
33.9247
37.1538
19.7433
-11.1559
1.43883
42.6689
12.678
23.5975
22.1476
56.8448
-11.3042
25.5092
73.637
160.201
18.8854
5.40137
217.099
16.7116
65.129
475.355
10.6196
-27.281
18.0286
57.808
74.6099
258.626
10.0023
39.5872
25.2517
-1.61243
63.9408
265.33
2.47958
6.34659
10.3255
5.27259
126.978
54.0775
40.9567
-1.70387
17.973
-17.0265
34.2451
557.638
30.4503
28.8478
23.8556
-10.9378
429.907
35.2061
41.5777
234.783
73.6646
104.033
76.8952
37.8391
659.113
44.8688
5.63571
150.942
44.6668
195.57
82.6349
3.73898
15.213
35.0061
15.7769
34.9738
45.3845
39.5683
68.2646
45.5159
38.1775
6.05939
7.24244
299.723
69.4651
34.1657
499.718
43.0891
16.5605
6.37194
-1.07997
28.3022
104.618
6.53526
144.745
53.4421
74.5489
28.5307
11.4403
966.374
168.657
-0.514585
217.357
7.524
12.9722
58.9085
36.0909
2.29257
30.3441
35.6152
12.3904
43.8934
211.013
16.404
19.0968
5.03649
166.372
19.0901
78.4313
8.75928
180.062
7.42716
4.56166
36.3369
49.7503
-14.2958
17.0422
295.589
46.0324
15.9342
81.1501
65.1437
407.267
137.347
4.57669
121.382
-32.8017
27.7462
59.6852
39.4327
865.501
434.07
7.27938
33.2174
14.8598
-14.55
24.2182
154.093
40.6464
483.036
60.4569
28.9001
4.74819
48.5663
17.505
188.303
65.6527
112.685
-13.1536
32.5109
320.473
-30.8802
57.022
-19.1256
19.1912
76.9728
28.0442
21.0689
35.9246
7.32746
49.8183
35.016
-25.2643
67.3096
21.4721
58.1837
380.7
-8.85626
51.7365
435.288
351.162
31.6645
-2.84469
38.4748
26.507
34.4937
24.1998
-3.56916
-0.992066
35.3149
37.3263
-9.83364
321.681
-21.2396
33.3309
6.45224
53.6359
18.4527
-3.26442
34.6247
57.7433
84.3376
691.762
248.318
303.109
499.39
177.256
43.3965
62.0668
31.0719
195.508
354.409
118.791
40.3106
5.57609
14.6429
33.2744
42.6089
110.299
273.341
48.8959
145.58
10.4767
27.5947
7.33632
442.792
85.3733
17.3319
60.7069
25.7296
-7.18969
122.56
140.154
65.9406
81.1099
120.516
334.09
20.9725
-23.0468
592.685
-17.3135
22.38
-22.4753
23.5057
65.2815
86.8745
47.0276
74.9535
30.2055
4.91354
37.8172
123.51
0.303543
27.5809
26.0981
42.7048
-11.7442
30.6683
4.55737
-4.56049
50.0953
77.1166
12.167
-39.5427
9.22739
2.06527
61.5631
-27.9099
-5.95211
355.112
-25.7953
223.982
50.1861
64.138
446.224
-28.6256
-0.0346489
-3.7204
-9.51662
6.43468
21.0984
66.0108
633.793
82.4669
117.338
381.225
37.0187
-22.1327
284.272
18.3207
-12.769
-2.1535
-17.4776
-12.9671
3.67902
28.9245
137.004
137.536
14.143
148.748
16.3531
17.9214
-15.925
0.488428
12.2001
87.7388
8.19432
30.4899
36.1795
652.827
143.443
19.36
98.9025
65.8445
41.0968
7.93882
207.438
17.3065
100.727
-40.1005
4.23488
584.772
38.259
110.271
148.011
34.7306
9.19652
19.9185
-12.2166
-2.15936
7.53815
12.9814
37.5336
-27.5589
319.979
52.4071
82.9131
9.68764
69.1716
567.251
20.7024
19.2547
-3.24336
43.3915
43.815
102.103
34.7267
41.4995
32.6196
5.45916
36.4121
217.504
5.49633
33.1348
429.424
529.676
146.783
272.853
58.3136
79.3144
39.2158
-9.2846
44.7568
353.206
327.669
16.7116
188.817
72.4307
22.0865
-19.7847
46.5636
7.97997
162.061
503.771
58.1007
291.112
339.438
35.118
558.733
23.5821
32.1521
9.59292
47.4572
29.0662
5.57609
3.39853
27.6163
55.9493
66.6987
48.2094
26.077
36.1192
70.3808
26.7022
14.4852
9.6769
51.3452
44.5764
198.999
45.5027
24.9389
70.3002
163.102
96.084
22.8466
27.553
36.0875
46.4047
67.3576
-17.7901
41.3094
32.4853
18.4711
59.2091
27.1648
27.3944
-13.8271
39.6913
284.705
33.5547
225.191
-13.8426
35.4684
-19.2405
323.023
32.6684
25.4246
-9.87481
32.4901
-18.928
61.0984
238.662
3.01221
21.9934
48.7569
8.01958
48.2084
-28.8522
64.011
135.861
9.79278
-6.59388
-12.1537
-19.824
57.9715
153.22
76.3182
10.6664
45.9226
28.3199
-13.2656
-34.49
66.8807
48.3058
-16.5172
-9.64977
27.4999
41.3809
9.30122
-57.2825
51.3294
21.6393
-14.2958
118.242
-4.26162
26.2768
69.9057
-32.3077
-36.8866
116.732
-27.2824
106.583
-42.172
-13.4833
-19.0255
-7.41891
-28.4287
262.593
37.0583
116.912
64.1395
-12.3141
-0.49448
-31.0668
78.193
92.1832
237.509
118.258
-6.07248
-5.77009
8.49632
26.0775
216.515
67.2926
8.17662
222.318
27.1388
52.1886
175.233
15.0344
101.063
1.92639
-8.81828
48.2392
41.3655
69.2737
71.6687
56.5393
22.32
33.0539
20.0235
30.9576
119.784
46.9393
-6.98219
40.4921
454.029
29.1045
19.5011
-7.31729
131.989
58.2087
126.983
29.8592
117.468
378.825
79.9002
9.976
211.987
594.683
167.387
35.4677
-7.41053
17.9851
1.3601
-7.27361
31.0557
-32.4282
0.271481
35.8226
-2.163
96.1932
32.4053
318.686
76.6769
5.89149
51.5177
80.5164
11.2371
159.881
101.391
22.1613
12.247
16.6458
85.215
35.3149
-2.02904
289.822
-4.37297
150.755
64.8803
-34.0212
-12.6348
142.434
21.2467
117.133
10.7552
60.859
77.0983
14.2118
7.78921
35.8298
47.9385
534.714
425.623
49.6809
-11.2905
70.7558
68.8458
65.3196
24.5331
-4.51582
29.4687
12.9585
36.1192
31.0254
0.465285
274.35
-6.12951
2.18064
77.5821
142.028
0.348249
32.3842
9.94636
32.8189
41.288
330.193
225.368
48.6169
35.6208
60.1461
7.48712
28.3315
15.2209
117.465
27.0212
562.978
141.796
15.3995
81.383
39.8937
-3.05192
30.4222
5.36837
1.99874
6.05475
151.142
56.2076
35.3012
245.694
18.9418
29.0241
34.1748
55.3161
52.0601
49.1455
62.04
48.0814
89.9459
160.655
37.335
109.508
37.965
58.5146
84.692
73.0965
42.3754
28.9009
40.4727
50.1371
184.015
38.7697
61.4242
14.3815
339.357
-2.93461
36.3369
53.4984
15.6892
-5.44658
143.79
44.1583
37.5212
900.117
340.631
44.9963
23.0835
-3.2084
107.65
138.442
12.6863
-8.43885
91.4644
40.9446
29.6674
23.0028
20.3978
51.958
18.9928
29.8524
-10.8018
86.6263
321.756
54.7878
50.1272
3.00303
-40.7427
-4.83306
-33.6702
238.784
7.19761
104.907
57.9222
75.5665
4.92601
-15.9647
139.626
-1.83219
35.6596
555.276
119.454
91.9653
-24.4296
24.817
97.7688
39.1866
1.19482
14.2111
6.59479
69.1837
64.5756
33.8209
107.086
0.514073
44.2402
127.941
7.78422
-18.0292
17.77
79.7042
26.507
7.27543
18.5857
-15.4558
19.9568
561.595
-6.66623
6.78422
52.1858
24.8466
38.3728
61.4914
74.9672
-12.4865
45.9185
-9.1087
19.834
15.2855
71.4371
126.649
58.7016
-41.019
-25.5125
230.464
12.7689
14.4979
37.2109
63.4455
30.1553
385.46
17.973
37.9933
79.7511
4.21342
19.4774
-18.4341
296.848
33.332
320.814
17.3917
13.6945
30.9448
-31.8006
39.862
69.6982
-39.9134
-37.0011
-8.35338
19.4081
71.3905
354.189
9.5908
243.857
-4.83788
-1.11552
31.2256
95.9843
-11.0315
503.048
109.234
131.881
87.8273
179.783
20.7394
-1.44152
-2.53124
37.4669
35.3012
19.4904
-27.3169
0.191207
218.985
809.798
18.4107
390.719
9.81195
297.071
23.9491
-16.4468
-16.6707
16.2223
149.916
-21.1293
20.5801
56.2497
72.9423
21.0332
58.4551
556.606
225.678
64.8355
22.0262
114.674
5.03649
35.1873
178.386
-17.146
53.7369
35.7587
26.1678
384.997
208.219
14.143
6.31891
201.886
79.7656
93.7432
15.5578
567.393
5.64086
30.5798
51.1395
476.841
27.872
59.5379
2.80554
40.8647
157.137
417.994
14.6749
-6.3358
-17.0835
434.268
71.4667
721.383
15.4351
33.1501
21.0546
-9.84295
2.36082
32.6483
56.285
42.0071
10.9457
90.9526
69.1666
45.5815
158.102
10.5482
17.7685
224.603
29.0557
5.66408
41.0924
48.778
61.3577
73.2246
62.2983
50.9171
86.0382
19.9355
25.4555
70.6233
10.3429
112.287
33.8209
-3.23406
160.432
19.2454
-9.08237
-12.2365
10.9521
46.6967
33.2699
3327.68
31.2343
12.7162
-21.6588
233.97
-5.13849
105.839
63.3655
56.2266
148.283
51.5407
-32.8443
315.105
1.09329
26.5299
18.9632
347.789
51.2053
-31.6487
6.34659
49.6809
3.70203
40.7707
18.246
22.659
156.654
162.527
82.299
8.53664
-1.40878
47.5884
65.085
4.0547
154.419
35.9555
223.539
-23.7868
44.0633
-20.5562
2.38067
624.422
-23.0468
40.7825
337.223
-18.7271
171.207
114.494
-26.2461
18.9611
2.10244
0.784322
32.6177
89.3217
24.7698
5.8351
23.0271
75.3998
-5.75
13.2431
2.30662
25.5798
134.918
1.56799
2.62381
39.5466
5.34112
-14.7914
14.6626
42.1425
229.078
32.8273
138.267
7.91601
-3.55227
-11.8887
76.8275
-2.38865
-30.0197
869.594
3.60184
32.6716
82.9426
19.1592
7.85528
37.4893
14.2644
171.657
12.6558
99.6816
181.364
97.8009
1.59463
61.2331
309.372
33.6641
817.906
147.202
33.9088
49.7805
48.7656
147.119
15.5578
55.7734
44.9963
54.9426
129.85
20.3758
20.1825
9.00554
37.1964
11.3217
3.43046
51.1138
7.27938
441.764
56.4742
27.9783
52.9164
-32.0038
69.7597
6.91319
2.31393
111.699
21.1015
43.8927
13.1815
101.977
1.57541
339.166
42.2269
204.099
148.655
-8.68998
1.17788
19.6425
20.3294
25.3076
82.5008
-3.88518
54.4002
-12.5664
18.8767
26.6911
12.9497
25.5577
94.7959
21.8976
17.8392
29.8283
94.5607
33.8209
9.63477
6.13627
396.565
-21.984
4.4596
41.0348
32.7626
4.7416
26.507
21.3752
44.8145
386.237
28.9158
13.2312
747.299
-11.3703
12.4339
4.3538
362.808
169.27
204.869
24.2233
13.2042
19.8591
-8.01023
5.84485
216.588
87.512
-16.3411
39.6269
57.8071
319.207
21.1609
15.1719
82.5537
-5.78199
-1.60477
12.8976
6.5042
14.7002
44.8226
-43.5668
10.5865
-13.7433
-14.1625
634.596
5.33419
-25.7532
486.275
7.14353
16.8712
401.682
44.4884
-21.5999
-27.8494
4.84142
-22.1958
150.148
1.08682
-31.2536
-22.2784
437.382
32.8143
65.5462
-15.3421
16.4078
59.4755
31.5887
29.7123
18.9109
79.9872
51.7062
32.3711
44.1439
17.3319
43.8403
-24.8702
-7.18969
454.269
12.7173
217.74
24.9389
57.1817
16.9251
90.4618
4.2284
16.4197
-24.3493
1777.63
20.3039
92.4967
15.1685
77.0572
-48.4973
1.27293
-12.3341
100.084
173.655
32.2661
198.864
369.729
-16.1704
-29.5479
27.8572
513.366
-3.62346
103.506
3.09096
-23.6131
-17.9466
5.81341
-5.90327
55.8921
36.0489
45.9458
112.03
384.379
29.9758
23.8483
16.8319
13.1462
121.668
321.278
15.411
48.7337
36.7532
-23.573
201.642
16.404
268.348
286.312
15.342
443.874
23.7518
127.367
4.56166
485.581
321.195
214.668
130.007
165.093
6.98277
64.7731
67.5062
22.0402
9.38899
24.9576
2.4138
2.70262
1.63509
18.3085
282.619
89.6703
35.6846
-7.81393
36.7677
-7.71314
50.084
82.9015
50.4551
26.6562
434.2
113.845
-25.108
-7.00951
205.062
-3.68511
141.333
-5.66241
36.6047
9.97423
-4.94185
411.322
12.8332
66.537
-11.2025
1.73702
22.5411
45.5296
158.809
11.3804
-11.3112
-7.66507
18.0614
1.0926
-24.9541
21.5873
12.9617
76.9244
118.331
2.38814
715.156
-12.6137
45.2655
-14.2811
179.716
-64.6889
638.176
176.923
-5.78524
62.649
13.2312
31.4053
53.7495
13.3818
10.5598
9.976
3.96573
84.9283
-7.41053
-13.8741
29.4711
35.8299
42.3001
-23.0579
26.7625
117.777
21.2306
219.445
333.679
3.58834
47.7696
344.76
46.0696
10.0612
30.511
66.178
193.22
72.2171
11.3329
10.8092
18.306
8.92988
16.1012
50.2586
129.933
-26.2967
46.1239
530.909
4.65369
1.65323
25.9446
-17.0216
119.477
61.1863
40.6046
110.168
-12.2884
932.573
528.199
37.965
96.4688
387.579
65.5969
30.926
14.5033
-25.3481
-25.9753
-7.20332
67.689
32.9459
384.789
30.1955
146.902
27.1921
-5.6683
-11.594
23.9041
48.4553
-5.89492
39.5256
12.5209
387.164
226.246
-28.2709
30.497
64.7586
26.7022
94.4401
18.2334
170.847
216.99
58.6211
-18.1646
12.2041
855.081
30.3428
519.597
147.604
46.7429
31.8726
66.6093
534.776
43.2795
1.86492
22.7093
18.969
269.264
203.183
34.4917
27.4775
-7.08932
-20.4018
41.7677
23.185
6.05939
46.5978
104.82
114.443
28.5435
23.7057
73.0742
38.2311
-27.3169
-9.17912
89.6741
48.9268
11.686
48.312
15.4123
-3.55227
-11.8887
28.1018
14.4779
43.0689
28.1387
12.9722
53.2863
41.648
2993.24
91.1011
6.41208
10.4876
68.8778
189.637
40.8095
15.342
21.8777
18.8921
252.93
-17.9271
93.9007
-18.011
98.476
12.605
20.6546
321.031
46.403
20.6334
675.258
17.6952
29.7461
-4.69072
33.3684
142.144
138.363
62.3582
12.9016
159.163
-16.424
108.551
277.781
-0.58307
33.2606
-22.002
-13.0554
-4.84456
55.9233
16.8264
34.7306
1.70025
-10.0665
45.8794
39.0701
55.2926
-29.9432
17.4186
83.8465
28.0442
49.1799
13.4358
57.9272
-10.0496
59.1886
3.15692
14.0911
39.1987
-40.3721
172.928
104.21
223.519
10.2738
12.8261
170.385
1.41076
12.4606
31.2343
12.7162
-17.9106
38.6433
48.4377
40.2469
391.327
52.4785
8.1282
65.8241
364.954
9.63196
32.9524
20.9077
26.4595
27.3237
-12.5129
120.151
-0.918896
185.486
37.1317
42.6448
282.489
20.3443
52.2011
24.5331
29.3875
375.92
21.9725
3.58818
617.08
36.6476
185.998
223.751
18.2334
-3.44156
38.2267
100.798
47.1999
90.4802
4.32416
77.7965
43.162
73.5952
-7.13848
-30.5431
77.317
925.342
25.9261
23.1562
30.161
110.561
86.4275
-46.6233
72.4874
-6.71194
34.4917
47.2586
24.9011
118.503
-5.87603
-7.62406
13.2431
-13.7756
22.1827
-19.865
4.54223
9.04042
39.797
27.2052
64.138
22.6847
78.0665
88.0719
-26.7515
82.4243
-16.8389
20.4684
58.9085
137.29
272.158
335.466
-11.9725
-4.83231
134.176
76.3741
161.526
16.2809
43.4529
20.3353
-19.3517
-24.2115
577.143
42.043
41.4269
375.543
72.2391
158.118
56.3976
59.4566
326.127
0.941643
-17.3152
31.8778
47.4464
103.613
36.4358
31.6201
10.8122
-10.3129
76.4719
7.21139
45.0549
-2.58767
32.3731
24.146
215.002
77.0889
106.689
11.6869
59.8254
28.5302
12.5354
-12.6786
10.7718
6.75116
92.316
37.5443
68.244
12.8198
46.8114
793.727
18.5668
66.1962
-10.564
-38.1775
-19.7129
57.8108
5.66408
-3.88518
5.67452
41.7815
36.9948
15.1286
110.503
45.4318
99.6428
14.8237
10.5652
55.4405
27.5198
134.031
110.413
34.5906
20.8792
506.512
31.1218
6.12697
24.6508
48.5311
12.2379
2.14413
-6.73578
384.021
-2.0949
-4.7402
52.1815
18.5857
8.90702
229.852
10.6196
18.3384
53.3039
-26.949
453.236
62.3279
135.824
425.06
223.018
73.7205
90.187
27.1779
74.4734
37.743
6.71549
34.0261
30.2076
14.2053
5.83262
285.582
37.4352
65.2427
40.7707
57.6014
59.6997
37.6515
61.6842
47.3636
10.4107
19.2059
34.47
-17.3739
13.8638
38.9542
44.0633
157.48
780.118
197.135
644.121
26.2504
-1.20664
35.8277
142.657
25.1472
49.4843
19.9812
37.8883
-1.66117
27.0351
88.6194
17.3038
18.4868
-15.1203
-5.49752
-1.44152
193.014
316.411
139.431
-8.57623
27.8299
13.3196
7.16635
21.0563
36.5755
35.1935
17.2863
-8.14054
48.7165
-13.633
44.9429
204.301
102.927
30.7975
22.9724
11.6034
368.463
15.7824
1.11728
50.1371
31.4392
54.6973
14.3815
28.2624
3.67902
8.30979
41.4269
28.8406
72.2391
34.4299
127.612
33.2197
49.7805
-4.68056
62.4095
53.8993
3.76679
56.7617
15.8211
48.4867
38.9232
-0.942589
136.522
70.5009
56.736
-8.01207
755.691
1287.34
30.4043
-11.8275
126.691
2.36082
128.226
134.996
175.066
-9.66899
45.975
11.0706
128.04
17.5469
21.7926
-44.0757
52.1886
53.4186
56.2639
45.0299
46.3652
50.7358
58.5502
213.961
-3.91694
42.3221
8.77912
30.9576
99.1688
21.4721
84.4207
95.8418
44.2402
90.4599
99.1047
53.3559
27.8187
12.9635
-9.83364
12.4606
61.2193
8.96805
13.9485
33.0211
27.823
272.223
49.6172
31.5064
63.7229
13.7504
322.571
193.97
28.9998
125.824
60.1927
390.893
412.9
28.3214
6.34659
60.9253
-13.1646
40.9591
54.0752
78.881
490.408
70.6982
31.434
28.2143
38.8836
54.1477
21.0445
109.939
31.6675
68.0022
35.0185
5.21023
-5.98321
113.44
45.4842
521.348
6.10246
80.4761
11.2579
34.7501
162.733
489.307
20.6056
48.9462
15.2209
61.243
73.8471
67.8733
15.2054
748.551
203.095
15.4297
185.405
7.92882
102.416
406.366
10.1201
88.8752
32.0503
270.067
22.1589
47.7647
58.5377
57.1902
47.2714
-6.26647
29.9758
102.559
16.8319
1.9018
82.3126
81.0685
24.7814
73.4476
397.31
38.6273
28.9009
430.573
79.9991
48.3058
30.3345
7.64767
44.9085
10.1839
131.382
454.549
0.696714
-9.19471
572.951
366.498
212.711
49.291
7.04766
18.7593
6.2169
154.213
167.62
-9.6093
14.5603
6.55368
27.7462
18.818
29.6674
-17.5802
305.987
-8.01207
37.3486
0.442553
16.7219
39.7746
42.5205
122.254
-11.9895
36.094
70.1296
43.8812
39.0567
252.959
272.737
31.6853
62.4481
208.702
18.0445
68.3682
49.6704
1.91595
275.351
52.5262
242.307
63.2318
28.247
5.55544
28.5652
22.8061
219.097
33.0539
31.0777
17.8392
96.7141
6.12697
300.562
57.9014
969.796
15.986
165.188
148.812
65.4293
243.808
34.538
28.2237
25.7831
27.9851
6.89784
129.574
63.0336
24.9685
43.3211
47.4553
1126.17
387.176
134.419
31.0557
89.3861
249.776
39.6269
71.4298
26.8528
61.6234
201.407
18.4483
69.1855
44.5143
-2.49891
44.5753
-21.6588
38.6433
35.3192
68.3578
610.95
51.5407
286.994
30.278
43.3261
318.802
40.0798
-16.9127
112.094
50.141
18.246
33.4605
32.0293
21.8912
29.4687
-11.4043
219.778
57.2624
11.7097
85.6997
-14.686
-4.87682
76.4355
22.837
1745.28
32.4352
22.5473
47.3583
200.883
2.35433
83.8861
46.7429
-1.86055
16.0095
7.18544
71.8819
135.109
22.4796
5.84267
73.317
42.5024
30.7436
17.2735
32.072
45.7758
26.7752
8.19248
17.3038
314.589
20.4869
13.2431
49.1583
36.8242
264.229
29.679
-19.865
3.93934
29.704
22.1589
70.2535
28.5526
456.366
402.51
82.8787
21.8445
59.9609
20.5801
397.33
20.4684
27.0494
21.0984
11.6629
34.0922
55.4939
34.5231
1.11728
230.048
-1.51794
5.03649
40.8095
199
63.4388
-7.34486
59.901
19.5542
71.412
86.9367
68.491
32.0347
33.2197
58.1359
-0.932424
345.393
33.7519
68.0611
4.28787
465.597
65.3533
454.966
6.55368
192.664
57.8112
34.6152
496.335
101.045
85.7437
19.9568
89.3303
134.53
341.91
18.0286
522.576
9.85404
40.8767
78.7154
111.202
58.3278
-3.74422
97.8992
-13.1667
121.139
3.90439
271.095
41.3792
-15.324
-26.4496
80.603
249.729
581.403
2.5407
2.53838
8.60349
0.339425
344.997
52.8946
-17.9636
550.55
30.0884
7.02452
123.488
214.073
3.11767
87.8895
13.6543
231.795
-9.73134
18.7634
47.8472
256.317
46.2724
15.3716
58.5862
12.0726
70.291
225.514
51.7128
70.2683
-0.716563
-25.0715
56.5579
-18.8934
108.517
57.4626
24.7698
5.8351
47.6498
54.8862
4.44434
-23.9257
46.5978
16.7388
247.501
18.0835
69.326
48.4196
-19.865
133.853
33.9244
74.6816
107.023
1.54415
-6.58321
4.18975
49.6939
350.037
36.027
-9.17447
67.4317
61.8719
37.335
512.104
67.8254
20.6227
18.0126
-0.756785
122.17
424.827
301.305
866.168
46.5722
23.7518
7.64767
50.5307
341.894
0.72965
47.0273
48.2122
62.899
58.1359
10.312
-3.18286
42.6549
236.151
23.0835
197.317
27.0655
12.6863
10.3018
187.122
352.402
27.7933
3.03453
217.906
39.1385
56.4742
26.1042
6.06475
389.661
-8.07933
13.5583
46.1065
84.8197
13.9076
39.0567
59.9299
9.19652
69.9443
-34.9269
2.77592
248.965
27.1816
16.9085
14.8555
3.80046
61.3577
-0.0667632
236.587
152.994
59.1886
23.7717
37.3246
160.153
35.6949
5.88664
187.921
34.8699
39.8602
34.0211
-4.91073
45.881
21.6082
15.2626
21.3752
20.4517
24.5418
280.041
50.146
-13.2443
54.6113
42.4189
283.59
85.446
-11.0268
191.758
46.7121
43.1893
36.7257
-6.13616
-14.7699
325.284
-26.806
50.8713
144.518
22.1999
23.1046
178.582
208.201
584.803
78.4899
14.0005
91.6743
27.6477
19.9899
366.915
33.0211
1.58606
0.48371
45.8691
63.3655
82.4635
47.0834
45.9185
27.6218
14.0073
-5.36057
26.5299
183.881
4.35365
-22.2784
203.124
520.944
89.6056
50.3294
59.6974
47.0218
20.0171
40.4618
198.135
30.497
40.3958
15.4578
171.277
3.24083
0.306571
191.9
89.554
45.3258
265.203
37.5398
52.9805
37.8391
-24.9209
-1.3938
52.3651
249.264
57.2389
524.428
289.274
161.346
44.9684
33.9537
28.3394
34.4917
53.7144
77.2437
40.1536
36.1455
-18.0444
781.923
12.8646
37.3535
84.4576
2.30662
18.0835
273.599
52.1678
43.8533
353.119
3.93934
318.31
421.866
393.224
-12.2054
51.0414
119.527
236.552
1370.14
-36.2515
58.0868
366.802
933.25
22.5165
52.3276
32.6716
24.8465
19.1592
79.0698
614.702
47.9976
16.1098
44.515
214
391.26
65.9417
132.448
28.2624
44.9085
-4.80867
52.6713
90.6848
29.1356
53.1706
41.4051
38.8419
19.7955
482.577
180.476
44.529
46.8703
9.96503
23.9307
-29.0536
14.6277
1.58919
31.9365
55.9043
115.479
36.1213
7.27938
533.593
270.118
-7.05371
307.202
339.625
21.9057
116.632
-6.3673
54.8347
53.263
15.0556
81.3625
12.8198
26.1967
20.4409
564.698
15.6729
368.495
45.8794
145.892
30.9298
63.7601
155.41
15.0449
4.30019
394.941
45.1136
-1.94083
30.4392
515.685
-0.168808
21.8095
76.0552
35.016
-8.39774
31.7024
36.4646
376.775
52.7383
8.01034
137.518
56.0274
225.791
21.6082
39.6255
724.15
42.9405
7.67523
68.2712
241.867
258.167
91.7034
5.02377
45.2409
21.8042
17.4702
53.0692
65.4527
20.7005
59.2145
-34.2472
312.166
3.17907
73.6141
26.5084
118.281
117.777
135.479
5.80154
37.2605
107.704
503.831
-5.77717
-8.15415
-32.484
121.412
-32.9032
-11.9564
-32.1471
34.2169
308.238
76.484
11.8763
180.851
46.3624
0.888844
73.3502
225.181
32.9459
101.805
7.70669
388.656
30.9402
33.3836
38.8966
260.001
16.5939
234.428
51.8762
-12.0121
18.2243
170.38
73.6005
220.306
281.575
-2.38137
-27.8044
4.49351
-25.8887
74.0483
52.5324
19.2473
-24.0051
-38.0393
268.472
-0.446922
35.4985
23.1562
28.287
37.7018
69.5688
20.0136
17.6509
79.9514
30.392
-31.6462
36.4054
47.3899
-21.7926
69.7776
1.62024
22.6135
15.4251
63.7038
33.4271
21.3645
2.66816
592.396
31.578
-9.16922
59.6402
212.683
281.552
433.878
35.1935
11.4403
280.466
35.598
-17.3812
24.3282
50.6275
45.4612
11.6629
69.6995
31.131
30.7749
12.3617
61.3815
-13.3979
33.6641
103.887
22.6862
1083.94
233.409
17.5633
-1.69845
60.01
38.423
28.6763
1.42546
39.3741
41.8242
30.5248
164.679
35.1751
20.2499
27.8261
54.4253
287.246
16.6497
78.963
46.719
30.4276
39.7746
27.5279
-4.22075
25.4918
9.85708
3.81116
119.642
56.1818
23.4862
9.19652
34.3371
28.7913
331.014
-19.7129
106.536
18.4483
-3.90311
3.28482
68.6826
-21.2396
27.067
14.2805
3.46012
88.5648
53.9952
63.7229
38.4223
40.7402
-17.8518
44.1968
49.0187
47.0742
31.0719
56.8275
30.7094
29.0662
112.094
18.2819
38.8607
27.8406
65.3196
398.578
38.8391
11.0844
64.2302
47.892
53.2106
33.2259
-1.5675
-12.3731
72.6874
62.3692
36.1833
527.572
28.6176
20.9725
-6.18019
49.206
517.133
455.412
138.37
33.9092
32.0796
22.7172
42.5024
0.784322
122.573
201.766
41.4424
49.5239
88.6194
152.237
12.9907
31.9838
219.698
23.7057
133.044
200.219
-4.87246
161.964
5.81341
78.9119
241.425
-10.3313
142.871
630.654
16.4529
13.3143
18.0964
33.724
48.6911
191.182
5.4759
265.056
26.7206
43.522
41.5885
26.2449
34.5231
19.8579
198.188
217.748
158.71
22.8382
-11.5238
20.0037
3.89953
35.5381
-2.93461
294.426
0.72965
102.224
-1.17735
280.596
287.787
342.994
42.1711
635.874
321.891
35.6259
-12.2899
27.872
40.7973
16.5018
196.492
91.9066
192.711
64.2322
24.146
44.4618
197.029
-7.62894
575.781
-2.01875
88.521
12.6458
17.9956
32.3459
58.8852
18.8037
49.5034
26.1967
253.996
14.8187
445.332
58.9979
72.8033
20.6566
35.4702
15.0449
397.854
370.579
20.7508
28.0442
52.928
52.7912
59.1886
265.526
207.005
46.9393
294.493
13.6325
51.7365
9.8751
39.6433
307.152
98.3549
49.7192
80.8549
188.167
3.58509
43.2825
133.863
116.305
121.36
20.4889
278.637
33.0486
39.9611
32.9722
26.8406
39.1346
118.948
50.3075
89.2973
79.96
411.892
-8.54029
11.7281
88.9726
451.655
98.0834
35.839
51.5407
23.8736
15.2542
465.862
168.959
140.778
53.5607
41.835
195.113
2.59845
-28.1571
218.916
18.2819
484.888
123.418
534.279
38.7578
321.572
55.7057
12.9585
28.6229
29.1514
36.0725
95.0701
4.0547
56.9674
84.6812
23.0139
19.3167
132.144
47.2094
136.249
36.0875
3.30121
179.802
3.76165
23.5057
30.6525
556.774
266.108
807.943
200.753
70.6134
2.65839
-3.44459
5.0921
64.8682
42.9647
130.786
-9.61115
-4.24798
-10.5612
-14.1833
158.791
15.2724
360.743
-1.24311
-7.68356
-11.3873
-4.49396
61.1083
-23.7557
247.353
46.8828
58.6194
319.724
-5.32944
83.3867
-16.4441
34.698
11.1198
357.493
27.1819
3.60099
-22.3085
260.97
34.0845
62.3613
36.8937
321.123
-34.5188
18.6172
74.2231
12.9111
11.3319
46.6113
-36.3687
39.7789
-3.63035
-9.36572
20.243
4.70383
25.1914
344.589
37.0491
482.566
260.13
31.9365
50.2821
61.1306
249.765
104.731
198.518
-7.0564
-4.22075
17.3533
47.6408
5.68522
38.259
5.32354
25.3603
243.455
53.0778
576.019
-6.59441
179.625
192.099
5.66408
230.373
30.5371
40.743
135.069
-3.8149
230.964
131.502
87.2996
85.6158
-10.2718
63.5615
37.569
69.8545
47.9884
-20.11
41.5174
17.5781
129.116
14.0219
-15.8731
65.8624
41.9899
-5.78524
-14.8136
72.0193
50.7125
12.9926
-26.8354
52.7372
21.2204
-38.2423
204.491
38.085
43.6988
97.3119
-35.5215
21.7332
50.0858
6.69287
42.5345
33.9485
37.1924
45.5934
-20.0686
87.089
20.3224
44.8226
-9.83364
1018.83
151.175
113.274
147.339
20.3267
7.97997
45.8691
33.3805
50.6044
50.8316
36.5482
48.2365
96.4662
148.313
600.794
-1.58112
22.7114
19.8275
81.1904
198.861
-6.77188
162.125
260.449
40.8798
3.28937
252.504
52.2035
7.22354
26.4071
31.2615
21.7211
87.5648
49.2377
8.53664
51.0651
-19.248
37.7879
0.745377
140.154
95.9256
62.8039
33.7917
41.5872
-2.43206
9.8506
769.794
48.6169
44.9911
12.2613
314.532
48.9017
5.61305
67.6869
78.1096
25.1472
64.9588
30.392
48.9386
85.1312
73.6268
-1.17785
74.7088
11.1166
245.627
81.0174
74.3055
71.2001
10.9383
-23.6131
130.105
54.0668
-24.1617
320.135
44.0166
15.4341
47.8199
80.1711
9.79008
3.94399
1.22979
26.2023
22.3425
1554.08
60.3886
35.9663
487.265
15.7824
48.2631
80.941
52.0539
232.105
46.2406
13.2699
13.0494
-1.06054
9.56778
-16.1369
381.46
71.9112
13.2941
134.419
12.2992
69.3803
24.9281
153.225
66.187
19.2804
13.947
9.13136
74.5305
4.67961
46.4869
52.5512
402.211
28.625
7.27938
18.2249
7.74844
9.81288
275.343
30.4043
7.93613
-13.5911
14.2474
-1.38732
0.789137
382.372
295.006
185.234
46.8114
51.5972
74.7888
90.6355
1.17788
208.923
42.8182
72.1592
80.6372
-18.1886
-11.4652
-2.86613
-13.4108
12.9635
258.158
21.8309
66.8415
33.3309
-10.4144
218.554
-4.03614
126.454
20.262
56.2266
21.2467
13.3502
-12.2296
236.394
1.09329
22.7817
-7.27368
591.418
148.657
3.95855
293.079
27.1921
-9.41644
9.02073
-26.6957
27.6163
76.5663
12.8457
142.599
85.6094
10.4767
29.4687
-2.03401
23.0007
17.907
7.96155
62.581
318.898
23.2342
17.2148
557.123
6.19822
-13.0599
34.2398
50.0418
-27.6307
10.7975
-9.35682
4.76509
27.8002
71.3905
-11.2535
-1.64569
66.3509
93.0698
36.0142
20.8276
43.9017
240.577
17.3038
37.2275
-16.9944
24.4875
11.6769
49.9426
24.3484
29.679
242.504
37.6725
27.8299
11.4455
91.4993
22.9304
47.8199
37.0676
-1.45432
6.85199
41.2202
-6.13678
28.0763
35.461
27.0494
262.788
75.3217
425.421
91.1011
64.5081
-17.6234
22.0262
30.3412
27.5253
28.4604
157.142
3.89953
56.1529
40.1689
99.5229
92.5589
13.2941
53.8344
37.5212
2.81571
26.8022
7.04766
33.7519
28.6507
15.8211
24.1239
12.6863
4.67961
27.7462
-7.78114
60.0475
4.9086
208.535
192.812
278.72
30.2372
11.1117
88.5237
22.3441
34.1524
76.2536
-4.22075
3.00303
-20.128
85.1221
60.7478
41.1892
17.864
5.44838
204.877
-40.5491
23.6667
250.153
35.322
16.9085
89.8181
78.7631
-6.94421
22.0023
26.373
119.873
180.365
22.8061
33.5644
6.81702
149.144
57.5048
94.6759
44.8209
53.3312
48.8134
39.6198
32.3732
32.9958
58.384
321.177
61.6496
-2.84469
44.097
60.2402
-16.6876
32.6639
3.86082
83.8792
-26.3628
44.3792
45.2409
-4.43274
11.8501
32.9722
38.085
294.824
31.7196
136.893
14.2369
1.07068
-26.806
28.3825
41.4448
40.9405
38.0972
38.0275
121.909
42.8827
4.63013
59.6778
26.0819
14.5292
36.8234
23.9606
-29.155
332.872
-30.2731
780.095
42.1209
93.7079
30.2168
488.198
46.3624
-8.48149
84.5946
-0.780774
245.725
186.619
28.7165
234.469
-44.2532
0.95517
37.4352
1.52446
21.9941
63.4478
35.3345
59.3725
47.958
23.8465
9.21038
268.503
72.2549
79.1761
32.5959
136.3
370.664
144.651
148.576
326.664
-5.56368
142.936
67.8242
46.2937
16.4197
813.236
56.2355
54.5239
-7.50541
-3.52766
-1.64569
14.3914
32.6434
23.2473
10.6109
-9.15743
30.7833
39.8937
13.8147
131.622
466.389
206.019
31.9838
-7.06371
8.71316
914.238
-25.4872
12.0385
11.4356
39.0743
236.333
25.907
117.105
200.967
42.1977
261.956
19.1604
3.94399
-2.51834
3.23355
363.534
9.39806
37.335
87.0195
34.2168
43.522
34.0922
18.7486
14.2644
23.2787
64.8355
205.685
62.2003
68.7547
211.35
202.749
-4.35919
217.543
149.856
0.813525
185.73
2.60372
216.542
32.5558
35.7829
59.4566
55.4027
53.4155
15.5578
18.2921
309.816
384.723
406.433
42.6713
8.42774
52.1091
121.529
22.5661
100.882
456.559
66.1063
84.1161
40.7137
71.4667
80.4522
-18.2981
9.78958
15.4324
3.27551
17.9956
6.10895
55.1371
0.0630243
286.433
22.4486
3.57432
47.4556
15.6729
-2.57025
103.975
9.08504
29.0557
20.4777
54.4002
0.552054
46.3652
1087.09
43.5577
13.4358
54.1791
51.7946
402.143
-6.21341
-4.64961
161.013
10.2277
22.5765
-46.5872
13.6325
518.379
-25.7322
56.5099
68.1778
21.6082
37.7514
86.9675
104.785
-14.8136
8.30106
-18.628
222.56
48.5998
76.6159
-14.1105
24.0705
1442.88
12.4606
33.3309
-4.79216
428.449
20.3267
17.3503
331.357
108.7
6.25414
58.3278
42.1704
12.6292
-21.5999
7.7579
2.16701
0.222587
683.247
-16.2611
-7.28584
-6.77188
197.732
24.3168
27.6522
27.6163
31.5887
1.60134
414.339
342.186
50.0835
-2.03401
160.336
26.9737
46.3443
420.097
519.862
574.937
7.84451
38.0064
32.8189
84.8396
343.312
-2.43206
-12.6382
76.3898
91.7205
473.828
68.1338
22.4796
42.0138
49.4843
40.596
4.15507
-7.28337
36.4054
39.8937
-27.4148
9.80752
350.197
5.4944
80.7095
-8.93778
21.8316
119.634
452.444
11.4356
-9.16922
-13.4484
14.0315
4.18975
38.4495
158.882
22.9085
41.2202
20.5801
406.7
172.268
167.604
32.3428
34.1517
15.3515
537.865
4.8941
42.0193
-12.0012
35.1446
326.444
23.7771
38.9355
170.889
14.7131
175.551
258.773
148.249
122.511
-17.799
39.9207
14.5439
19.5692
145.938
125.13
6.55368
33.3684
29.7002
20.6921
458.829
-47.5653
525.253
56.0051
119.424
393.806
142.296
3.60345
41.6487
14.4095
4.188
35.1346
10.4993
2622.61
5.68522
70.9159
5.58198
525.736
-7.67008
28.7149
240.561
-10.0665
18.4554
44.0482
337.374
88.1334
237.52
73.2246
-11.3112
13.5726
80.416
662.74
40.448
145.586
-53.3753
57.9393
0.857362
26.3246
8.63298
635.813
11.5324
184.37
164.723
-19.7113
-15.8731
459.416
516.129
31.6961
56.401
-4.8174
-11.1317
20.1609
20.4889
-15.591
362.3
194.142
48.9433
79.3144
28.7063
56.0824
260.581
17.9851
-8.01023
-16.6439
6.69287
8.80127
131.456
39.0665
54.6172
595.946
28.637
56.4135
39.0279
-0.871446
106.601
602.457
168.374
27.956
-0.463309
852.042
168.041
201.997
-10.4144
158.584
-22.0051
34.6247
359.468
267.996
11.4762
-8.42939
33.244
506.887
290.742
89.1744
168.959
168.889
21.7015
148.657
-9.15991
-12.3941
1061.68
1.82796
187.057
-4.2069
21.9941
45.1478
-6.21981
29.2174
20.0984
46.6917
172.926
27.2773
34.1985
261.232
-20.3082
-8.62495
35.2061
5.97045
34.2583
298.553
42.1892
281.168
88.5877
0.357784
-8.05426
-23.8826
-51.0467
5.51341
144.317
16.0095
-4.05896
705.316
15.1685
35.5981
24.5833
56.4504
3.147
2.65839
163.802
264.65
183.871
42.0276
169.362
-8.93314
39.1016
172.286
5.74687
105.38
12.8124
-29.2353
555.518
517.433
10.9633
20.8158
365.113
525.652
14.0867
438.118
-19.3849
16.352
22.4541
-5.59447
54.7069
6.76817
57.0119
-23.2456
46.389
5.97832
-23.0745
38.7443
-18.5893
13.0494
255.687
99.5229
26.9666
205.298
30.6818
20.7903
357.127
46.8915
-17.799
-18.1754
8.92173
135.527
109.236
77.6653
46.6127
5.19001
-0.942589
52.1091
12.8008
198.434
25.7211
425.665
-20.7474
-16.424
82.3142
14.4095
66.0322
175.69
-1.38732
521.78
78.7738
-7.79492
14.9523
-15.8692
-39.5292
64.3221
129.991
10.5482
70.2423
209.61
38.426
5.66408
42.9665
2.42612
29.4986
-26.3037
17.1839
45.9502
33.5765
10.2277
-12.854
58.6101
12.3811
-27.6062
315.131
17.5781
22.2942
-21.5854
32.8526
221.41
8.25675
9.20729
-27.932
79.5156
-20.502
35.1534
415.917
-32.4576
22.7521
441.011
261.608
-27.8934
17.4702
109.291
26.0974
11.3301
535.227
-32.3731
45.2002
21.6854
207.452
107.347
48.9972
50.8151
329.615
7.20394
-0.154977
503.66
27.4531
-73.7134
-37.8836
29.697
51.0835
461.912
52.4785
30.617
10.3113
10.7552
-6.60742
343.216
-12.0252
-12.8255
183.881
44.1903
-5.41178
13.8429
598.782
612.773
22.03
-7.99092
37.2109
22.2161
95.7476
79.9872
-12.0121
46.3353
26.077
641.443
127.902
47.5884
782.852
341.387
-1.12869
55.8208
35.9555
81.1099
-20.0387
47.8114
20.6732
9.87694
4.10592
-28.669
-20.1345
85.7601
57.9873
68.4833
20.3039
55.0153
45.1536
7.71673
13.3468
323.612
42.0138
46.2182
20.8276
135.731
-23.6666
58.5332
127.183
95.4496
693.837
647.77
44.9632
12.8124
45.7273
171.334
13.3196
217.062
148.964
122.783
222.6
497.047
77.0326
-6.26647
1.35948
54.3133
129.338
45.3961
39.3633
23.6348
27.0268
12.3617
52.0112
407.028
29.3993
48.3058
4.09755
7.21683
13.2699
46.7825
13.932
9.56778
14.143
90.6519
106.997
4.80295
26.2768
152.365
217.41
32.4538
156.087
10.1989
35.3683
548.669
-12.187
97.5288
198.333
66.1063
44.7607
18.2249
37.7335
43.5461
16.7219
1840.75
-7.0564
1.40145
14.2474
596.742
294.291
10.3677
-33.907
24.9668
4.42848
117.37
-19.7129
42.1742
104.811
33.7855
23.8764
256.883
-7.56303
20.932
11.0756
46.1724
66.6849
44.3864
0.97259
19.598
377.201
36.744
373.227
19.4521
50.4052
-29.0816
216.511
28.3811
205.034
642.642
-11.0654
-14.8798
20.1609
69.2146
141.744
56.8277
34.8463
37.6989
32.4628
381.031
9.45606
10.4888
279.015
6.5042
48.4334
16.7116
-26.7002
218.608
-6.24704
-0.402285
6.45224
63.0062
29.697
307.831
29.6323
167.024
23.4297
-25.3481
-9.1087
379.648
-3.53771
8.22065
29.0662
-7.54237
44.628
194.408
67.196
123.416
159.466
600.978
77.9431
44.4613
279.076
618.954
197.817
240.346
38.2181
93.196
-25.9304
-3.00275
29.5839
38.0064
247.953
-1.81554
45.4842
49.0835
18.1827
-3.26787
-24.8098
198.542
17.8835
127.126
8.16369
324.204
-16.6382
16.2655
131.969
64.4768
31.2256
15.2054
73.6268
28.5482
12.8646
20.4869
15.1172
9.80288
55.5648
58.0816
338.082
17.6607
62.0354
42.8224
65.7934
181.454
47.2933
15.9608
222.6
100.555
397.293
104.433
58.0614
337.186
66.4048
64.2019
350.869
75.3217
440.413
53.6198
30.7749
239.124
284.395
25.6512
38.9355
517.592
177.757
87.4701
50.7512
34.5467
299.001
36.304
7.67188
57.5826
50.6397
26.8022
27.6624
33.7519
23.0835
15.5323
21.4433
46.6127
74.5978
22.2039
167.952
38.8396
18.5198
296.984
63.4259
16.4033
-0.62484
42.7012
15.8226
31.5711
-40.7457
33.3805
69.9724
53.4148
18.2514
15.2542
53.5671
-9.07738
-3.52554
42.3163
-20.0092
999.088
10.0947
-2.79296
168.62
12.7689
-0.458763
31.3645
37.2109
16.5939
62.0144
5.02459
-12.0121
31.3428
282.15
6.08748
171.277
-8.00357
8.24164
27.7098
9.71858
167.317
-20.0387
17.8263
91.8878
-17.4246
4.2284
55.7751
5.63571
1.01695
142.118
-5.63135
11.4649
-27.8826
160.569
17.6509
47.6102
175.529
19.1476
20.8276
32.6573
2.41233
1556.17
-3.31094
10.9906
470.263
28.2357
88.5137
13.104
3.44206
-49.85
-8.57623
11.4356
-7.77734
264.444
40.8995
17.7797
9.81195
14.0867
59.5564
187.826
86.4029
194.259
48.7165
-23.0034
16.8319
29.8388
19.5531
82.9426
43.522
60.3291
64.8642
27.0268
-0.756785
200.881
72.5029
3.3282
236.482
10.965
317.98
86.3584
298.79
5.81964
10.1
165.942
73.7853
-7.32065
10.7309
29.1658
52.5137
266.683
39.3741
62.4389
-2.91957
42.8645
93.2711
49.6572
16.5018
119.655
13.1958
59.6524
38.6418
86.721
11.0275
12.6027
-5.17965
14.8478
15.4118
21.9057
17.3065
21.4039
208.084
368.095
7.45605
124.686
73.6925
19.421
3.05195
106.536
32.8038
24.4047
12.9814
58.1484
-18.1886
181.298
30.3024
124.781
173.697
100.183
30.0727
15.5066
31.1218
9.8751
252.804
53.3773
-8.37686
69.6105
-31.6802
64.523
45.0903
168.212
7.37039
331.111
69.6038
-15.6771
23.0945
4.8612
234.476
62.4478
51.1951
57.9565
13.2042
25.723
15.2152
12.3151
340.511
63.9897
50.8151
-13.4074
231.126
52.6532
26.3317
5.46241
9.63962
44.0215
194.121
55.0388
-8.84435
-5.03654
33.9247
42.776
30.9877
-22.4003
12.6832
143.868
5.18174
102.308
155.206
28.7338
363.509
227.31
135.838
30.1298
0.462413
29.7642
32.7411
22.1965
44.5143
186.782
61.4419
152.629
29.273
320.177
137.291
55.2394
172.061
44.9822
30.617
29.0519
-12.2296
26.4986
17.9599
391.973
47.0742
46.0644
26.8424
129.521
-23.6385
12.1996
28.0649
224.538
539.272
36.9867
24.0925
40.9567
12.5209
17.973
14.4762
76.6768
49.2377
-2.70776
126.299
16.3593
268.298
170.139
49.2508
-20.0387
27.1967
86.2656
39.7132
158.738
-31.3789
46.7429
99.339
36.6242
27.8002
58.7635
75.1386
43.324
15.2209
123.087
40.1397
58.8546
72.4551
58.503
479.974
47.3899
4.44434
-3.31094
55.9682
655.795
18.8653
60.4027
42.4464
84.3186
71.9643
10.1644
17.0578
22.2077
-3.54702
106.492
145.216
245.944
330.804
160.756
75.1585
4.97792
63.709
54.3133
-3.7204
106.675
-1.39043
227.908
72.0044
450.893
68.8778
26.593
5.03649
46.4317
124.038
245.223
96.8404
32.0105
11.1753
15.8061
17.5962
32.8837
0.696714
44.4641
64.7731
193.069
250.192
9.93561
959.073
28.1297
21.2094
-17.1056
10.8122
168.301
952.103
-20.9324
39.8694
22.2719
177.52
86.4592
21.0573
-33.8779
-23.9436
18.1576
-27.6711
36.7362
-8.88358
223.803
3.81116
25.1405
31.5605
5.58198
25.3603
60.574
339.886
53.6517
8.39812
7.21097
23.4335
326.129
129.174
-29.433
209.409
189.214
49.1799
20.932
65.4235
145.498
46.0702
308.63
310.194
61.6875
578.07
31.9468
17.131
141.069
557.734
4.2529
155.835
48.5311
135.836
6.61567
52.7439
77.5972
361.532
23.2936
22.6015
113.864
16.7407
22.7521
5.40137
232.092
9.21535
-15.4558
55.5641
12.4936
30.8151
94.8653
22.2008
39.8391
60.8616
59.6174
50.6044
-19.9828
63.95
23.4297
27.6218
-8.48149
35.8689
336.551
37.7039
152.886
30.5906
-16.6562
388.656
32.8143
159.25
55.8724
111.985
3.25348
27.8406
33.4605
241.925
404.201
6.72857
443.637
-5.78215
58.608
19.781
24.8281
28.8478
19.0472
17.612
320.064
92.1775
176.687
-35.0312
698.112
116.699
73.4464
949.594
50.491
13.132
5.31138
17.534
32.0351
31.85
-20.3863
33.1321
238.791
379.32
8.73684
56.6289
-5.4093
25.1611
28.6493
-10.5482
223.451
10.9906
9.495
-7.06371
40.5723
28.0966
-1.12432
25.157
17.0578
63.9194
7.16635
137.72
170.982
42.6898
266.537
195.099
25.7223
178.002
5.64993
-2.02036
25.1753
30.4036
511.628
19.8866
1.11728
115.729
7.85239
65.0066
50.9492
-7.7757
20.0037
11.3958
88.012
25.1764
7.69371
32.8837
36.304
286.908
186.893
55.4027
104.988
0.565276
-17.3152
170.559
4.34283
8.036
4.57669
207.589
-17.8092
10.8796
177.751
9.44768
368.477
66.1063
-18.9575
57.5802
466.895
-35.7399
4.19069
7.35158
262.789
23.7798
13.5583
104.475
-10.7576
-16.0775
-29.922
0.777639
16.5679
116.152
49.3296
6.30255
42.1313
53.4186
50.4627
206.2
124.24
33.2467
-2.1664
3.59316
21.8309
111.819
18.3384
-8.20831
3.46012
-44.4939
43.995
574.986
151.804
30.2168
36.5482
110.081
-15.9778
-44.716
-15.7733
2.16701
-14.7699
27.3237
-29.7746
-0.918896
37.4352
113.859
18.246
89.6848
140.282
48.8959
23.7653
32.9655
18.2243
36.1192
66.0576
-15.4998
97.758
14.5913
26.5852
45.5027
178.996
30.3428
50.0418
25.79
22.5023
8.51322
37.1705
21.2822
41.4054
7.48712
43.324
73.317
38.7543
28.8695
276.728
36.0142
363.782
109.494
17.4049
-21.7926
-25.7997
59.7163
1.99874
9.80288
61.5381
8.29036
55.9409
198.321
29.0241
757.564
49.6939
91.4155
32.2789
159.491
-30.6293
22.4796
115.678
541.57
24.3906
-7.64256
62.3278
2.66395
1.11728
33.2706
35.9634
3.16242
185.113
56.5714
923.635
55.6109
2.02547
50.5307
70.154
0.197446
133.788
-1.17735
11.42
47.9065
110.61
32.8008
399.741
20.6334
47.4464
602.115
45.8061
59.7311
387.5
17.7981
31.4943
37.5587
100.882
60.4841
-5.83908
36.9655
32.1113
5.48952
-14.55
99.1808
26.6562
184.949
-22.0489
19.8696
107.309
17.6557
152.577
31.5605
58.0558
51.5972
32.463
-27.4306
12.4223
-23.461
63.433
48.7676
449.828
-13.1852
28.5652
41.5468
11.0756
119.261
16.0851
-15.5837
158.394
22.3321
2.73143
37.569
-24.0984
176.676
34.8699
11.7492
26.5249
495.465
121.62
98.3549
64.7117
20.3939
-0.992066
134.778
12.6552
68.6826
33.1083
38.6433
12.8305
-22.0051
30.8765
52.1211
106.826
56.4538
60.9111
78.2215
-21.5999
-0.780774
24.6558
43.3261
104.16
-8.76482
195.113
28.8354
45.9328
129.264
183.164
10.974
3.47541
22.659
205.55
214.75
293.712
93.5434
474.651
40.3958
362.16
85.0698
31.3518
4.0547
13.8638
127.035
941.129
67.9914
-14.4165
506.958
18.7992
171.047
52.8316
7.97653
40.7825
52.3651
414.182
164.607
47.5191
63.8942
112.435
18.9611
75.191
40.6283
431.82
56.9805
93.0698
58.503
43.3164
96.3756
36.1455
13.8147
97.8886
756.869
67.3386
52.5985
405.231
33.076
699.012
48.4196
-2.99839
2.66816
11.4356
16.5855
53.3869
29.5713
49.1455
22.6847
16.2223
178.027
35.0927
106.787
63.572
328.774
43.5872
49.1442
80.9439
49.8717
98.2413
638.3
80.1222
54.704
33.1475
40.8095
69.6899
10.965
-24.9739
7.64767
9.30122
4.56166
30.7147
51.6244
4.44485
131.36
40.716
62.899
31.899
-2.80649
615.259
31.4105
7.51493
71.8092
15.5323
11.0054
220.708
66.5238
80.22
46.5668
31.9365
21.1287
50.084
33.9854
3.61545
280.965
7.93613
-11.717
61.0991
37.9681
8.2854
15.0556
35.3086
681.283
200.351
4.42848
132.363
160.884
122.759
929.579
54.2109
121.867
534.661
25.7504
569.852
-16.9334
30.4392
140.872
-2.04287
27.4317
-2.46527
8.46885
352.168
47.709
112.532
28.3754
615.208
304.735
47.3564
93.9913
55.0594
48.5311
50.379
148.933
-24.8262
123.064
25.8346
-6.66623
-11.9564
15.4762
51.4913
20.262
17.4985
453.756
818.478
-29.0962
-5.36057
21.708
144.596
41.452
29.1978
32.4646
1005.22
267.073
-15.0386
40.8798
20.1201
61.5738
54.5181
14.3949
205.987
51.1117
62.8846
13.5837
66.9591
0.306571
8.24164
170.139
28.4592
51.1248
64.2943
72.1743
1.93259
184.165
35.965
-19.2987
-8.89007
12.6715
646.444
-14.979
12.8076
19.4081
39.5314
13.1093
5.84267
11.4728
12.0287
30.7436
492.246
11.6513
11.4573
40.1536
551.514
36.3035
75.3998
65.3385
71.0867
0.124674
15.4251
224.231
26.2225
33.4271
366.193
118.86
20.8059
24.0818
9.57144
29.6551
244.542
52.9155
44.0717
59.5564
41.6492
26.4328
27.4667
524.729
106.787
35.635
41.0832
37.965
62.2032
28.1189
2.66395
113.561
7.85239
27.6911
60.3195
10.965
392.943
-9.21893
9.30122
886.631
47.5813
17.0422
38.8419
-8.31552
43.1434
282.052
44.529
58.1147
114.913
41.7692
161.998
-0.238974
14.5603
302.656
76.4719
307.062
30.0624
27.7933
36.7677
32.3731
5.40532
90.2074
44.8449
42.9588
27.5279
109.136
5.14958
-10.1154
-8.88358
-8.58119
318.654
113.222
357.648
52.4336
114.922
49.4061
10.2722
18.7825
9.23328
35.6596
98.839
18.8767
322.273
32.3133
18.0614
417.135
-0.591207
68.439
472.108
111.427
93.9677
-12.6044
2.37884
35.3864
280.118
129.018
95.4224
18.2774
316.059
233.633
-34.7772
16.1545
25.9489
28.5947
171.431
106.469
43.1081
156.179
43.3353
62.7851
78.2215
-12.2296
611.207
45.2705
28.3336
164.131
354.804
108.906
32.5835
62.7994
-18.7868
76.4871
7.0375
10.7497
65.3196
9.54053
91.2316
390.912
23.8465
-24.5228
19.2526
203.766
-5.31563
42.7023
26.5852
26.762
345.404
49.6855
183.717
30.4917
10.6864
17.3469
316.27
42.9947
199.668
39.0446
34.4006
7.48712
41.4499
-18.5123
1283.13
184.417
16.2331
412.507
81.1231
156.244
34.1704
48.4719
112.316
802.225
111.002
156.764
46.8372
9.06425
2.66816
9.56154
121.533
63.9194
18.4107
6.53526
38.4495
63.3045
238.202
-15.6368
-6.13678
69.3682
232.238
1473.83
17.3502
52.8924
69.3484
25.5088
118.856
498.039
-14.6364
488.711
1.59463
505.387
0.151403
23.3023
44.1281
47.0273
61.3307
49.7805
146.217
28.6763
-13.5671
44.9963
96.1721
2.4138
40.1839
11.0054
332.641
436.293
423.221
252.285
111.084
39.1385
23.8471
88.3333
16.7339
127.879
9.22565
140.974
6.06206
-0.472619
59.225
0.486751
-10.4553
20.6778
43.8812
16.5679
26.1967
74.086
20.4409
28.7149
10.0507
-4.44432
8.39812
365.158
119.011
30.0269
-0.137046
26.2893
9.92238
50.1133
166.928
37.4146
52.928
65.9096
26.0681
-2.55331
79.8034
10.6532
-12.1459
91.6725
21.4721
142.517
32.1236
51.1139
59.2328
24.8676
44.783
29.0144
42.2229
97.7215
36.3677
-0.163042
21.4195
16.9793
35.1534
74.8368
18.1422
35.8706
739.572
73.6942
19.8537
9.58792
30.5887
1.65323
70.2224
18.4483
39.2004
558.008
-0.62484
1.47178
12.0744
181.072
-11.5324
37.965
48.373
39.36
62.4761
48.9575
186.473
33.244
-15.9778
320.727
61.0634
32.1521
37.7039
94.7901
23.0943
-1.66364
10.0947
317.672
284.812
31.5095
12.6597
209.401
52.2035
57.8233
77.0069
10.6468
49.8321
36.965
3.58818
58.5613
38.2181
170.847
51.3452
85.8059
43.4518
36.1323
88.6571
53.4336
18.7992
184.139
44.5307
76.7279
3.76165
-12.1015
59.6593
118.734
47.0276
339.197
472.485
52.7022
48.1246
281.894
45.7361
184.899
43.5105
58.8942
56.7603
4.44434
124.126
310.841
112.316
96.7943
48.7113
27.8049
231.26
24.5541
46.5706
17.0677
55.8921
62.7572
39.797
19.7089
30.4048
11.4403
242.984
20.6055
-19.2552
1.83942
33.7609
5.4759
197.589
141.039
75.3217
52.4818
269.137
25.1527
81.9963
114.674
33.1475
35.9567
9.09089
1.26301
54.4993
50.7972
40.085
53.4984
26.9336
61.3307
23.5436
60.01
25.3045
32.4244
46.403
24.3815
279.831
450.316
19.5692
93.4643
57.6639
774.921
57.7313
39.4327
136.093
24.8769
26.02
529.845
58.3482
67.9089
1.72938
41.6487
396.557
32.3459
17.6557
13.1815
6.39984
213.345
103.033
38.4787
142.255
-26.4578
10.2523
27.8187
14.8376
38.8921
29.3272
64.9675
48.3234
1.16202
20.3267
-5.13849
74.6099
41.2341
21.2467
107.054
934.226
40.7402
-14.1037
121.034
15.2855
-11.0218
294.834
416.253
-1.14968
62.7994
-30.0312
1.52446
61.3854
38.8607
20.342
32.0293
33.2169
61.6842
141.067
43.5688
66.3291
38.8481
5.92877
88.8265
44.5764
60.3184
161.695
-10.6684
30.0436
90.4618
34.091
308.663
19.2209
-13.5654
44.8688
119.954
-0.857113
14.6817
45.645
69.5164
-22.4979
65.8128
142.657
36.8802
30.7694
64.4768
59.3366
41.6364
650.514
131.983
34.2715
-29.2888
9.24253
155.98
85.5499
76.8223
42.7974
-25.4872
-1.07997
27.8299
108.897
29.6551
49.6388
77.2783
150.894
53.9342
2.06992
-2.51834
202.39
18.7684
46.7054
304.411
37.965
39.7739
123.696
300.997
2.99135
46.389
19.0968
151.214
37.0614
57.8166
327.351
37.6327
31.79
64.5318
122.012
101.929
85.3576
30.6818
210.071
68.827
27.2917
24.4027
2.81571
292.92
128.862
13.6582
36.4358
35.3683
78.2786
-8.43885
55.8572
307.424
-2.19174
60.4841
123.471
80.837
9.23765
-18.2981
-17.0113
60.3894
38.7723
3.27551
42.3584
36.094
4.53727
22.5518
115.096
-0.298655
59.9299
30.9825
743.83
64.3221
92.5096
18.0445
19.6425
293.299
20.6566
16.7295
45.0299
133.611
36.9948
48.8618
156.002
-2.04287
411.615
465.861
25.6457
23.4614
104.791
-22.2244
53.6106
13.6232
476.301
251.836
41.0348
109.599
94.6968
50.8698
74.7996
141.36
31.9718
48.2719
35.4814
37.7447
-12.5128
77.9498
-11.0268
53.0775
54.9432
59.8305
26.3227
265.362
23.8489
13.3411
116.407
40.9405
62.46
-12.9391
71.3093
22.329
154.555
123.396
39.2004
20.1514
55.5641
3.12329
50.1975
276.318
-5.91021
-8.88662
60.8616
129.315
347.334
28.3428
29.0519
44.4884
257.636
197.87
22.7817
35.8298
1.08682
8.10178
11.4548
-6.77188
47.8068
-2.22367
12.6597
170.045
702.504
91.5565
86.3772
23.7653
2.98044
38.8391
86.0471
53.5142
86.9438
-13.6258
315.15
42.7023
17.2148
274.139
122.774
176.221
56.7286
124.046
451.092
236.613
50.1529
42.9947
161.183
19.7576
104.637
41.8969
39.5314
352.315
453.744
405.027
44.3765
25.1472
64.4768
6.86277
4.15507
50.8127
135.731
4.2864
21.3109
47.2888
133.183
22.9213
16.2094
159.281
164.612
77.6308
13.3097
-13.3995
56.6636
77.8049
226.348
41.6492
13.3143
29.3408
-2.38865
13.0838
230.538
11.0981
38.2938
58.5797
45.3366
13.1264
392.47
-8.25305
314.38
20.9708
33.1475
293.808
49.0751
35.3278
-4.35919
26.3883
-15.0616
191.968
0.197446
58.8257
7.67188
40.716
151.839
53.4155
8.06154
-0.448605
56.2406
26.8316
68.0061
233.213
8.42774
284.493
608.787
8.65673
75.4766
35.3904
45.2298
-24.4955
-35.7519
25.6539
-3.30827
42.6309
132.314
2487.37
45.7667
35.3086
498.461
447.025
84.1592
229.24
371.745
78.0146
12.1463
528.201
501.32
1.91595
65.4553
123.741
535.496
131.321
7.4295
137.261
41.5468
93.0241
68.559
-4.33934
2.84666
95.4206
579.944
90.0429
62.1086
107.336
49.8624
13.6232
90.6666
44.7568
-2.86613
50.3075
102.919
28.5847
-5.31
64.253
-24.4699
26.4619
8.14529
7.04294
69.2949
24.9472
53.4155
-20.9198
359.115
35.6112
232.832
69.2923
-0.675401
15.1488
79.9408
34.8928
32.0089
-20.9462
1.14745
110.588
130.201
4.33556
6.10047
-27.6686
-4.95556
26.9012
293.462
272.079
-1.70472
103.494
2.65115
10.8193
18.2689
-23.9331
-26.8674
13.6543
-21.2035
494.341
-30.3461
196.8
45.9731
134.502
-6.20145
12.6715
42.9947
14.1354
12.8076
56.8894
28.287
-3.75728
95.7978
-7.26789
55.6208
41.988
171.781
28.5179
80.7977
124.487
88.6194
41.6666
76.5829
226.634
437.09
346.045
28.0966
9.06425
25.1126
-2.95404
-9.17912
52.1928
13.3196
-0.329915
0.913059
210.864
1.46035
140.975
-26.0411
10.6001
13.0838
5.64993
1163.65
12.0569
9.85397
26.6554
24.3708
33.0051
12.0343
1.11728
160.707
-10.8883
63.1325
27.6911
13.4679
87.8017
10.6333
-9.21893
40.1689
18.9381
727.867
29.1356
5.79781
27.5975
23.5436
581
-29.0434
5.17359
5.64086
26.8316
645.507
40.9905
134.501
-17.8092
-10.0839
60.4841
12.9016
25.7211
65.4596
15.4351
-11.3891
39.7746
-13.7015
-33.2933
-11.717
-4.49324
-1.38732
388.721
238.069
105.725
331.669
214.641
11.0706
24.9668
223.694
143.607
523.766
170.255
36.552
28.1529
44.8405
24.4152
2.42612
45.1136
14.9258
24.817
161.487
175.993
227.957
42.3221
36.8901
52.253
36.4893
27.8187
174.133
16.4033
23.705
95.1751
-31.0291
7.20826
94.187
62.7356
40.8767
106.826
51.2317
39.5872
21.5557
44.4884
-14.1037
33.9948
79.8041
15.2855
90.1778
195.113
21.3391
506.953
13.0724
1.52446
181.326
23.8682
170.27
23.5952
6.97994
67.3064
34.2451
27.2773
21.08
36.344
12.6112
0.306571
52.0727
221.488
157.947
17.4426
70.3002
16.9251
56.7286
90.313
-32.4171
-1.3938
140.108
16.8801
38.4983
129
62.5116
200.701
13.1093
11.4649
11.4728
83.7318
27.0212
23.2473
68.707
714.426
7.70916
450.574
321.162
13.5557
39.1016
78.583
15.1172
26.6695
100.542
44.9632
22.1827
72.0086
301.916
406.391
43.3046
20.201
103.493
485.579
-6.26647
10.7298
37.5091
33.5869
92.6417
45.4612
19.1592
129.67
262.377
25.5088
34.5231
305.01
42.5178
276.942
408.896
16.5872
-6.23325
39.5068
32.6726
11.4418
0.72965
287.757
281.807
115.679
38.5361
163.985
40.7808
23.0285
30.8136
37.2423
522.432
72.146
80.22
159.011
56.2993
99.0078
171.7
64.2322
42.8866
25.7211
3.61545
379.004
194.758
26.6562
78.1277
42.6309
39.8421
60.7593
163.107
66.3699
54.0493
54.3077
573.29
41.8334
25.0432
104.252
79.6555
73.1305
87.9441
65.6446
23.0408
138.194
37.4146
45.4318
552.17
53.5664
179.319
25.3354
76.68
6.47956
196.865
11.5088
0.514073
42.3662
-16.3618
54.6359
42.1329
28.993
37.189
-6.08551
23.705
3.12329
5.21991
-7.78427
22.9725
90.8466
68.9877
114.323
21.2467
285.09
443.221
-4.23736
124.577
225.15
19.834
-12.8255
15.2151
25.4497
182.39
32.0695
229.36
26.1908
16.517
82.0001
473.644
44.7072
28.2812
106.224
21.7211
340.564
187.247
43.6155
572.631
26.7022
-32.3664
31.4579
60.3184
618.967
13.6945
47.8114
28.4688
5.0642
-7.016
27.6641
63.6095
44.1205
-0.310823
49.3931
50.7758
13.3389
32.0875
323.612
203.183
58.8546
166.158
58.503
5.8351
212.568
13.6567
0.696211
30.4222
74.7088
5.4944
584.833
48.0685
14.9781
72.7825
145.053
-10.4503
189.472
0.201113
52.1439
53.3869
62.2858
47.8199
52.0601
32.2789
45.1734
63.074
20.1001
35.635
5.4759
45.7901
39.839
-8.95183
45.3366
52.4818
512.766
32.649
-2.63085
83.8703
22.8449
18.1549
78.2908
44.6982
-4.35919
5.7736
56.1529
-4.89255
89.1057
215.693
216.572
0.941643
13.1371
38.3099
25.998
228.204
8.42774
22.124
-9.6552
163.121
16.5489
33.9854
6.06475
-22.6335
195.322
5.03913
-48.2859
20.1421
-13.8636
-3.26138
246.292
58.1591
51.3774
460.722
16.8264
10.3677
43.7074
11.9247
-4.44432
1097.23
-5.90749
32.8038
54.1271
14.0005
138.389
-13.5818
44.3197
-24.9877
40.8272
-23.5328
14.2805
876.775
58.5798
25.2543
59.6174
161.174
38.1133
628.044
36.5482
466.153
85.2218
36.7005
-1.58112
60.1927
92.9161
-27.5055
676.748
36.3316
29.5263
50.1051
27.8383
41.3997
19.847
26.077
23.0007
29.1514
17.3319
32.5959
31.3518
47.1582
-21.7434
520.589
5.97045
41.7545
19.3167
62.3508
22.8466
61.2862
44.5307
670.807
82.4724
52.163
114.985
56.398
-13.1276
15.213
679.685
51.3841
62.6027
18.9536
92.6274
54.8862
10.0665
497.065
170.286
-7.62406
9.495
388.364
44.3204
35.5928
4.49787
-10.4503
28.3022
27.8299
155.218
32.3007
21.583
48.312
6.04195
26.4328
18.0964
58.0868
-4.26272
69.3682
12.0569
32.2776
99.6845
44.9855
40.5014
248.167
166.035
74.5
24.719
29.3993
42.6836
223.363
29.7056
132.448
11.1753
36.4208
22.6862
25.0925
150.95
212.466
52.6495
59.4566
-13.1139
18.3689
96.0658
396.384
245.16
18.3434
18.6322
10.0684
43.6084
49.298
19.3928
75.977
557.217
-16.6432
32.5793
77.2579
66.7815
70.72
-2.95578
561.702
32.2131
-22.986
-50.1354
-24.1709
-15.4428
-30.133
-15.8665
-15.1519
14.0153
163.807
39.0223
119.684
376.928
155.512
560.997
69.3481
257.726
135.733
60.9595
6.07275
156.621
-1.0038
118.52
15.3098
-15.1613
-15.6718
87.2996
-41.8207
190.998
-6.6389
63.8059
24.6273
19.2547
61.1068
45.4824
82.7469
11.9559
91.6346
-45.9482
45.9711
153.943
47.6121
76.6737
56.401
148.164
10.7906
-39.4813
-13.7169
-5.35887
16.182
60.5758
6.73526
64.3219
2.75607
1637.78
68.8771
310.437
-15.6174
188.878
606.153
-2.58611
-7.78427
-42.6198
21.5062
98.9728
44.9822
19.3726
49.6667
102.088
4.00976
-27.0177
150.218
-11.0218
-0.787248
-59.3646
-35.3968
94.4277
486.338
-50.6459
-19.0903
-4.2069
149.431
3.47773
-26.5096
269.268
-25.1306
125.046
562.06
28.6229
-12.0781
8.23305
-8.00357
-42.797
-38.61
40.6407
23.9509
271.762
164.039
-27.732
-24.8196
195.393
-10.2939
-11.1645
-12.4923
-24.6325
47.9647
-4.69431
833.251
232.72
101.047
138.502
9.67387
1.34397
-28.8351
7.35743
-19.1394
-28.3518
-7.99611
23.172
214.453
137.869
299.346
0.279861
10.2929
46.5456
55.0977
-10.4503
-3.55692
107.023
3.41822
238.919
22.9304
32.8273
50.1861
34.1529
45.1734
130.54
43.0943
-4.26272
39.3207
31.8869
41.0832
92.6417
73.5071
193.388
46.8596
53.6198
92.6191
23.6061
20.9708
33.1475
516.822
39.7048
524.459
38.7443
13.2699
69.5379
85.0297
96.938
49.7805
73.1284
62.7858
38.0466
46.8703
287.327
58.6358
40.1839
14.7536
10.3018
44.6128
54.063
43.1809
69.0228
267.278
60.4841
54.131
52.726
27.9783
-25.7944
65.4476
67.8856
29.402
7.93613
406.2
-2.61917
4.23488
25.152
45.0406
56.9996
104.907
48.5519
68.0703
4.42848
38.6592
53.3757
77.7814
50.6417
35.4702
134.985
98.0035
87.5946
60.1062
13.0517
630.14
75.28
33.5644
31.1799
59.1886
59.3789
38.4539
27.2616
629.014
-9.79329
80.7845
-11.6767
22.2632
-4.87978
-5.65579
196.722
54.9926
576.12
-5.31
-8.83558
7.38927
-5.39721
-1.22504
544.9
50.5542
19.325
608.139
107.991
9.37424
275.44
4.9468
5.77846
302.955
55.5075
22.6386
-0.33152
3.02152
119.728
-13.1646
117.607
12.6238
65.3219
110.74
316.12
-4.51582
33.2169
131.025
154.185
0.465285
28.8478
-46.5451
5.03341
70.8025
67.1054
48.7484
23.4843
52.0434
73.4676
82.0021
73.9168
2.82461
-5.54228
19.3669
61.5746
14.276
29.2764
52.8097
1.72136
20.4362
-3.44459
21.9587
56.7603
171.236
15.4297
25.9831
327.834
35.7319
49.1583
46.1945
250.001
45.7717
24.5541
24.0818
301.926
37.1514
245.944
343.922
91.4155
28.5307
37.4721
-8.01085
138.709
140.409
45.7901
52.9575
37.4893
49.8717
25.1527
2026.98
87.6185
19.0968
209.31
599.281
5.34276
33.1221
58.0269
45.175
85.0626
38.5059
25.0596
253.175
127.476
-2.80649
193.594
55.7734
51.1395
334.515
183.374
202.476
9.05266
-4.46173
508.386
31.6422
3.23233
149.793
11.6869
-0.144683
8.78726
92.2691
25.4918
17.3533
55.1371
16.9296
86.9847
5.32354
26.1967
71.8184
16.1704
22.2035
29.0557
-1.83219
132.922
-11.7309
-18.6046
-20.6815
37.9355
540.048
-7.66507
19.9355
44.1961
23.7717
12.8976
758.704
24.2079
-9.83364
55.5641
53.9456
206.977
8.65828
20.3267
309.705
222.031
46.4989
-8.73839
725.495
30.926
11.506
8.58956
176.455
28.3336
68.5532
-12.5129
37.6917
23.2132
39.3093
39.0058
31.5864
78.1132
190.387
20.0984
20.4548
37.9933
70.3808
36.0725
49.4625
188.773
11.551
137.552
380.784
60.4952
34.3092
40.3151
363.927
6.93827
12.6715
52.3651
9.38384
1.01695
215.207
19.4081
273.79
13.1093
211.99
-14.7642
64.9912
43.8878
325.454
34.1401
30.198
471.189
45.5159
56.9182
22.926
29.7312
11.1166
3.87281
131.617
79.9277
28.0966
48.4196
-6.74652
489.925
50.791
14.7115
719.311
52.0601
52.8936
47.0475
104.938
734.119
9.33568
9.39806
202.253
60.7826
382.728
253.358
219.274
62.9902
8.28615
100.443
23.9002
4.10425
16.2809
16.4467
151.52
-26.848
-16.7152
29.916
27.0505
103.803
10.3949
13.8152
-11.0688
261.856
152.854
65.6322
5.17359
24.9026
4.57669
40.9905
53.9157
34.6647
140.19
147.766
121.892
-9.688
-34.4468
47.3656
24.146
-7.62894
88.5237
-17.0113
12.5354
124.128
468.044
14.2474
204.76
70.1296
-3.68511
32.6368
95.2787
48.6855
38.4787
31.6853
41.8334
62.5245
6.80008
6.52405
23.4335
7.53815
224.751
30.5371
36.9948
26.373
337.265
62.2983
24.6802
41.0606
4.94295
40.448
48.1345
-6.52367
54.1912
0.857362
54.4356
36.1213
171.045
20.9027
-8.65886
0.903439
1029.62
-3.91117
238.119
55.7682
18.6148
-19.3391
7.7596
121.13
14.2315
54.5655
11.848
129.171
115.436
15.2152
67.9919
144.518
-2.163
167.408
17.0459
39.4502
42.9437
0.269294
51.5177
535.201
54.3406
56.9129
-10.7184
-3.16248
78.9023
37.1538
81.5875
16.6458
2.75607
145.885
54.1929
-58.5594
10.5865
-23.1136
591.803
-25.4069
4.91015
267.703
40.8767
26.2415
45.6095
39.5872
1483.77
-29.0962
-1.61243
130.404
45.2705
142.652
216.604
154.279
264.454
-10.52
104.029
74.613
23.9041
12.6238
700.628
361.865
38.7578
36.965
-5.78215
15.5045
34.7736
26.7022
0.306571
48.3245
86.5553
184.184
28.687
64.678
18.7992
180.417
186.849
-5.14193
87.6342
48.6169
-5.60869
180.927
17.534
52.6498
54.3388
253.227
196.176
113.228
34.9738
36.0142
18.9536
40.1536
62.3824
19.1778
157.168
3.62033
16.9913
52.9064
24.3484
16.5605
-2.99839
-16.0725
10.9633
-22.2877
-6.58321
22.9304
36.5755
12.7047
2.29382
20.8106
168.022
22.4796
224.373
58.0614
487.285
39.2091
75.7751
73.5722
21.0332
99.6845
41.2374
42.3754
6.41208
-17.6234
81.9963
45.3337
25.6512
76.4168
50.9492
-0.279437
37.4122
6.35185
38.5059
38.8419
224.069
28.1509
135.874
17.4319
14.5439
26.2556
392.275
99.8652
12.073
12.8795
-4.69072
18.3759
104.663
40.9118
4.9086
41.0126
36.9655
50.852
35.4746
-20.1722
472.12
97.8707
13.5583
145.705
510.875
-36.9946
-21.6997
15.0556
12.022
16.8264
205.271
252.825
137.411
21.2951
186.71
87.8603
178.918
14.7002
37.3263
7.03296
327.304
4.99736
179.508
-1.04403
14.7045
19.2244
300.742
282.631
65.8241
19.6816
51.9846
207.036
-16.605
164.137
131.478
176.385
60.5756
429.372
11.9688
19.6958
3.70203
243.279
89.6848
16.5939
37.6515
190.557
61.3279
16.7066
178.548
49.7661
-1.40878
180.647
391.173
454.269
145.776
110.918
-3.17211
34.6929
93.7618
332.216
43.4613
87.5231
-5.14193
129.324
-4.60525
-23.6954
571.766
39.3462
307.567
51.8727
459.931
64.4768
25.6034
45.3845
39.5683
25.1611
-1.17785
30.4222
9.1165
24.4875
26.6695
407.889
25.9308
96.3271
90.7493
85.926
25.907
75.8757
364.01
218.36
158.882
448.322
-7.30041
10.6001
82.4497
513.522
-11.3907
58.9085
41.648
470.75
37.4893
53.6198
765.736
12.6558
5.97832
477.301
307.067
10.6333
114.469
11.1753
-23.5493
393.751
71.9442
29.1356
208.197
10.4251
63.7581
55.7734
236.151
189.875
32.6877
24.1239
46.4195
6.55368
25.9521
86.2844
3.43046
150.439
29.7682
365.695
106.689
-25.7944
-11.3891
10.6613
15.4324
413.696
1141.79
43.8927
170.603
328.739
3.44948
53.1542
81.7627
145.205
-5.90749
96.5221
380.477
22.3517
281.162
39.9074
271.253
35.7433
-16.9334
66.0465
177.867
36.8021
-0.591207
271.583
30.8424
0.264437
62.3583
77.9734
23.3922
79.7042
66.3528
29.822
-1.6951
673.595
18.8533
314.389
-9.4962
597.229
56.4853
40.5448
7.71386
4.35178
22.268
32.7411
11.0894
364.98
-11.8692
145.775
17.6966
199.813
25.2543
87.7284
101.832
47.0834
321.406
10.7552
-30.9703
22.7504
-13.8992
15.2151
180.997
680.496
-40.5051
39.0058
211.311
57.6014
39.0827
20.7849
132.542
-9.53028
19.2059
-1.5675
53.9467
-10.8961
266.642
23.0648
126.522
20.6732
82.8167
-17.4246
258.174
597.718
18.7542
138.37
75.6301
47.0276
155.768
-20.3863
66.8652
227.546
51.3583
16.2331
566.375
405.011
45.7758
-14.4543
34.4294
1475.33
40.9756
-2.00186
16.9913
-8.93778
74.3055
35.5928
8.24601
-1.07997
483.7
35.3262
536.184
119.61
17.3082
31.4454
6.04195
-12.9226
-17.5109
80.5756
29.9504
423.567
-37.6276
34.2168
169.084
37.8403
441.195
8.61355
19.0968
12.5328
50.1799
-1.52464
22.2094
1.26301
28.2624
263.183
20.8122
70.0701
90.9798
62.5409
7.67188
272.794
16.9065
6.56384
20.1661
45.5723
182.324
19.5692
11.0054
874.757
-42.172
38.9906
31.5743
71.2919
132.741
132.345
13.6325
12.9016
66.9506
12.9858
7.93882
14.8478
60.3894
-18.3008
100.727
21.7437
-20.128
143.218
53.2515
31.5605
22.4486
2334.21
-0.173814
188.011
-3.06778
12.4223
45.9223
-24.321
27.9739
309.273
96.1294
245.282
17.7486
78.5558
14.5292
21.8309
5.21991
-12.2884
76.1247
87.7931
2.35778
1100.97
70.8618
297.981
39.9873
71.4463
89.022
55.7328
-4.73335
22.7504
149.145
37.7039
364.656
510.352
40.0798
60.9253
-27.2201
-16.2792
257.189
41.8961
23.596
845.543
90.1245
178.457
-47.9486
23.9378
200.628
52.2736
64.148
46.2212
22.2971
56.7578
132.47
44.5656
-10.2488
125.132
16.2873
2.2531
-22.9456
59.8613
475.702
101.867
35.7832
348.567
43.324
138.909
106.221
399.96
176.921
78.0773
122.221
-12.9056
66.1306
90.6514
111.007
54.0941
22.361
26.3616
47.2842
96.7943
234.244
380.129
-1.12432
497.422
39.5466
861.789
644.88
51.5128
47.8199
65.1786
226.958
134.288
65.5831
-5.65685
18.7684
124.107
139.04
28.1189
366.56
218.803
65.9484
66.8807
52.0539
43.4529
22.2094
-4.35919
39.5068
6.43572
26.9666
42.254
15.1681
55.7085
72.2693
462.934
45.9192
28.6763
33.2846
56.2406
116.787
21.1545
242.583
475.774
65.1601
255.804
119.575
10.9267
87.8603
58.9781
138.389
80.4299
59.5068
109.912
8.74549
50.1975
-8.54029
11.7281
45.8691
50.247
63.7229
81.2168
32.0909
83.3999
91.34
-8.48149
526.874
29.2043
94.7901
4.35365
23.2132
40.3106
295.644
104.453
27.8406
20.7849
5.02459
346.186
-5.78215
53.2106
102.566
75.2692
-12.3731
27.7098
47.8114
18.7992
62.3508
43.4613
7.97653
72.6417
39.2466
-3.73462
19.7576
24.052
26.9044
26.4574
-11.016
74.3615
21.399
78.0773
691.743
531.159
28.6493
-23.6666
30.4222
1225.39
41.1017
15.1172
24.7954
57.4389
46.8372
37.1752
56.9717
-8.57623
22.6899
31.5292
150.838
9.81195
47.8199
82.0452
22.9085
-22.2929
233.744
37.5091
18.5944
25.1753
34.2168
58.104
27.3829
79.5007
57.3393
156.959
26.593
46.2659
228.216
80.9343
419.511
-15.6036
11.3958
86.1379
-8.5568
30.7147
23.1855
48.9013
55.7085
85.3878
43.1434
431.977
13.6837
29.5365
133.077
45.5723
51.1395
27.0655
40.7973
-10.3129
254.588
65.2746
19.9011
257.261
5.40532
63.2024
41.4816
14.8598
-3.30558
11.0997
3.16506
4.188
5.14958
1.12896
-7.00951
205.062
73.1516
10.148
22.1901
14.9523
89.0785
57.9222
86.8109
146.858
6.52405
37.196
261.44
24.4047
56.0849
39.4077
11.7965
65.1058
18.8767
16.7998
32.1764
258.452
199.744
12.5273
23.4614
63.5615
17.724
48.8134
71.479
11.7585
13.6232
34.0211
25.0743
44.783
87.2005
55.1084
20.4517
-33.5542
60.7749
28.2237
59.5163
-0.125871
91.2308
86.4704
18.0561
19.3463
27.35
89.2357
70.8811
-16.1504
18.6856
86.8517
124.47
-35.1335
17.1788
8.03101
-0.106995
-20.3897
23.1378
80.1315
63.6727
51.1841
21.5564
5.3171
33.0279
26.2408
120.388
-11.2926
8.69493
60.1264
87.437
402.137
62.4497
-20.4043
-34.8829
9.02073
-43.5623
1.60367
14.7198
13.2887
-23.2565
-17.3829
249.091
12.6467
19.1704
-28.7415
-9.56199
1.28528
438.12
-15.3535
109.691
179.48
210.253
1.31607
75.4429
35.1603
185.546
8.51322
413.858
414.836
-16.8757
77.0572
13.3468
19.525
45.7361
36.0142
112.657
103.872
79.249
81.022
27.8572
1.74627
31.9838
142.862
111.787
110.555
114.012
32.6089
131.979
35.7985
42.8224
33.4033
4.66119
30.4267
79.679
74.5489
36.027
22.6847
10.6001
249.242
-4.26272
43.1313
265.056
111.054
86.6255
386.066
74.2346
13.9083
428.404
53.8853
163.4
31.2734
69.6899
83.7219
18.8921
22.4197
17.6801
27.3714
16.6592
208.109
1216.03
-2.63548
37.9049
35.725
17.8435
-11.2398
157.05
0.488428
9.028
10.8471
2.57213
171.045
7.49071
41.8017
32.5113
27.2513
-25.6176
178.26
37.0583
26.6582
-4.81785
-19.2351
3589.63
16.3488
-18.3867
-31.3947
136.999
91.6813
-10.2443
16.7072
54.9863
-0.977247
-18.9973
-29.7442
-41.2646
15.0002
394.533
77.6367
-11.6294
32.5753
7.44123
143.211
49.1994
-7.18407
0.534748
183.551
-29.7601
225.537
29.9395
124.273
49.6674
44.6725
78.0055
7.50018
214.091
12.1332
22.7504
10.4636
0.292946
27.3237
2.47958
114.528
345.783
56.1759
110.22
-6.08096
676.043
136.536
59.6974
-6.21981
122.921
67.9783
124.154
28.8478
14.4852
159.602
11.9898
53.9467
236.481
137.332
6.12881
191.513
-0.557996
6.10246
10.7975
11.2579
16.0095
29.6742
25.0303
239.871
558.7
477.286
-4.83788
70.099
72.4551
152.206
35.8202
178.732
32.2963
12.8646
5.4944
123.813
193.461
389.149
103.059
52.1678
-6.74652
-1.07997
62.0354
31.578
42.7736
8.40932
41.6711
27.2052
499.962
6.04195
108.892
-6.26647
121.805
29.4705
194.868
22.5165
3.60184
739.195
37.965
165.336
191.514
82.4669
34.5231
42.6409
73.4447
29.3993
33.3133
60.3195
383.904
14.3815
17.018
63.6491
-29.1715
32.0566
28.8406
40.38
2.57078
138.857
61.3307
51.6546
46.8915
15.9342
121.366
89.9738
58.6908
62.3839
77.6653
599.462
132.627
-19.6833
286.367
56.2993
3.43046
77.9972
156.061
507.655
18.2249
5.48952
-29.5425
14.8478
673.23
96.7063
4.23488
-4.83306
5.68522
38.259
95.2787
28.0708
45.975
101.026
24.9668
-6.81591
1.17788
6.52405
181.499
580.031
121.856
-17.0036
15.0449
-5.07014
-2.36055
9.50638
-11.3112
15.4467
65.9096
-28.7902
29.2036
1.28286
21.5873
54.1912
30.8424
43.1912
4.4596
29.7904
0.903439
-2.75466
-3.47807
2.67886
24.4755
-7.62214
-17.465
19.004
426.602
73.6942
6.73526
32.0767
41.8331
45.5729
16.727
275.573
1.11846
196.263
-3.52548
114.533
22.1999
56.8378
9.1495
-6.61426
9.078
42.9485
-7.95957
524.081
-32.484
20.2124
-40.3994
-2.16208
-38.8717
287.624
9.01759
74.9672
-6.86433
18.9724
240.821
30.8739
-29.7234
-25.1436
0.292946
7.71885
8.58308
-1.26855
361.905
-14.2681
38.4365
-7.54237
95.2278
-0.458763
16.3719
29.7147
32.0293
12.5209
19.847
57.5797
-2.03401
67.9783
81.6252
26.7022
11.9812
-14.686
13.8638
106.421
-12.7702
49.2508
64.2943
30.9448
43.6101
32.2169
-28.669
-38.8751
-13.5654
247.268
-26.2234
46.5408
47.5191
399.352
1480.5
16.2655
4.50668
423.752
57.0202
0.538265
6.31841
-3.31094
10.9906
349.793
76.8223
-4.87246
182.579
-1.68286
136.526
37.1514
6.53526
24.8045
188.375
40.8157
168.862
-11.8887
-32.3737
-3.78278
76.8644
11.0981
72.027
7.9799
-27.6925
39.7144
408.554
46.1236
100.443
65.1297
16.2809
203.853
22.8382
-2.1535
3.13708
50.7512
14.9234
19.5542
35.8047
390.535
16.0171
10.067
367.493
57.2768
28.1509
10.312
32.4244
12.6699
11.2631
45.5723
-12.2899
63.4793
-15.2134
-10.3624
-7.78859
282.829
-34.358
-34.1355
235.088
19.9027
7.97997
34.6247
46.8563
92.061
-42.2147
11.506
-28.8918
279.458
32.9459
-16.2611
-1.66364
49.4501
210.851
85.8574
25.7782
14.4979
217.121
25.9642
25.6393
-2.64176
28.6229
62.8846
453.989
60.7069
21.9815
-9.06376
46.4505
39.7036
334.109
-18.1646
24.4214
171.047
95.9352
16.3086
227.242
18.7542
490.148
93.3925
32.5266
28.287
13.1093
618.662
38.7543
8.28059
49.4843
31.2256
39.7623
3.96103
72.0127
216.056
84.7702
63.4644
835.706
24.4875
621.533
16.8522
24.0568
176.912
13.3097
166.511
436.859
127.107
34.6462
30.4267
72.1827
464.355
13.5382
200.721
156.777
67.4572
-9.88492
-1.90872
30.0128
24.2166
43.916
51.0834
17.2851
135.292
3.02003
699.817
-13.8752
5.15956
356.429
23.7771
29.5651
31.5797
89.3441
110.721
43.0344
12.0579
45.175
100.055
36.6318
6.31891
55.7085
41.2693
10.312
229.201
44.529
44.9963
83.0536
410.96
68.2949
82.2199
90.8867
57.7313
55.9371
75.04
563.776
19.9011
114.832
288.389
57.5802
52.726
108.563
19.1832
69.1958
52.8931
7.93613
12.6458
540.218
137.596
183.721
32.6368
108.397
39.3152
11.0706
173.018
1.61739
65.5571
66.2441
121.822
-6.51735
206.947
15.9819
22.1038
34.1837
3003.33
-17.8704
33.2503
70.5948
120.708
37.7391
52.6294
9.71616
16.9022
53.2542
18.661
40.3801
63.0457
-8.23361
97.9562
9.65829
37.2867
-21.4953
-3.47807
253.759
-11.4074
-33.5542
-10.4396
5.73489
57.6422
-30.1109
-1.61073
338.521
-20.0091
116.41
-5.01855
68.0617
56.0824
656.009
-28.8666
-100.977
-39.5762
-34.1965
34.9494
226.36
176.992
72.3765
314.555
66.076
19.6321
340.727
16.8712
-27.4791
555.664
-36.5925
-18.479
-9.21407
-6.26628
-0.714446
80.7346
61.5127
18.014
11.0318
1.8922
62.7351
214.231
-8.89206
4.19051
420.457
374.046
-16.6973
49.1464
-25.4598
85.782
7.5996
-11.7517
264.55
461.766
85.8059
88.4294
-10.6684
66.5521
-29.9265
116.699
131.542
-53.0318
-20.1345
29.5381
19.7576
120.608
35.7832
-16.8757
58.3165
5.85058
46.2505
25.1214
14.359
82.8658
-3.53523
53.272
92.3675
88.7773
13.5557
329.582
14.8647
37.606
55.5648
24.3484
24.0568
116.942
-1.07997
5.81341
61.5631
11.4455
61.5143
26.6785
59.0643
102.66
19.1604
28.3069
55.5777
84.3237
132.544
384.149
11.2721
33.5869
27.0494
150.409
260.914
62.2032
46.1236
-12.0012
25.7743
99.6816
27.6911
45.327
880.532
9.52173
7.42716
15.8061
611.143
212.499
46.0022
47.0273
6.98277
49.7805
58.1359
1033.55
28.6763
18.2921
9.38899
36.202
38.0211
315.672
37.2423
-4.18032
171.471
59.6053
-9.6552
11.3217
85.8894
-19.4543
12.9016
16.3508
11.4966
-28.2437
-27.6684
-22.6335
41.6487
21.7437
13.9076
19.5183
24.0642
46.8114
291.478
220.966
17.4705
-8.68998
1.17788
-15.9647
-5.90749
476.957
-9.32845
7.35922
110.622
9.92238
151.313
39.4914
-15.0593
2.32823
292.672
262.2
57.4168
126.655
422.948
19.7133
346.546
-16.0092
52.5615
0.264437
-5.10813
32.9958
-8.86556
13.4064
55.0594
61.6496
242.658
-0.880595
60.2402
161.93
39.1923
7.67523
40.1602
46.9643
29.5312
12.9926
263.645
189.544
13.7241
19.8537
-18.5231
253.603
9.1495
4.63013
27.8187
-3.90311
65.129
287.948
10.6196
115.79
105.778
19.9027
-13.4065
-20.131
36.4987
73.0932
-1.24213
35.839
23.4297
102.584
-32.8443
22.7504
192.248
71.5075
25.4497
94.3088
3.95855
58.8204
25.318
-15.0386
46.3929
27.8406
85.9343
164.15
57.5797
-35.7672
42.2698
34.47
5.11489
34.4786
13.4667
34.3092
12.2041
0.0585213
45.4842
135.291
76.2787
9.8506
288.159
95.5909
175.305
258.31
34.4006
667.158
47.0721
-11.016
33.1321
2.65839
139.439
72.4551
51.0067
66.3905
281.648
405.495
-5.18501
380.182
294.101
9.495
87.4239
58.0816
18.4346
300.6
-8.57623
178.227
14.7115
640.601
90.3968
49.6939
11.6641
62.04
19.9705
14.9833
59.4555
41.1948
-11.3907
-12.306
13.6021
30.4036
17.2256
140.563
31.131
27.0268
-30.7418
35.1446
80.941
-2.45978
10.8245
82.8083
18.4612
33.1221
-14.8411
17.5962
313.994
15.6892
77.0123
68.5212
575.378
-0.932424
307.912
-6.0708
187.425
86.8017
32.3989
13.947
78.4718
20.1825
0.931478
38.9906
327.677
26.3143
20.2971
26.7509
-2.09095
36.9655
39.6076
33.6005
-18.2981
374.669
354.618
-5.18233
-9.84295
134.188
164.625
11.0894
-9.83364
197.993
12.4936
-9.77262
-23.5328
-15.7046
20.3267
15.4762
57.1134
158.943
865.823
0.63194
70.2814
273.124
-8.48149
9.63196
23.5821
90.2481
12.3312
231.116
-27.3866
10.3255
-31.9052
9.02073
-13.5772
121.32
33.4628
-6.21981
1.10638
5.46225
197.289
44.1439
43.5688
21.3515
35.0999
231.256
91.428
386.406
262.894
26.813
137.767
1.93259
8.00287
20.9725
-38.0393
-22.9357
-31.8456
34.7501
9.05951
60.1461
24.5833
-3.51975
10.1547
96.3359
379.802
56.6289
13.3314
206.945
34.2715
371.761
517.679
9.1165
13.2431
2.30662
79.9277
-0.014415
40.9234
4.54223
13.3097
22.2077
37.6824
24.0329
85.246
45.4192
45.9458
966.604
-1.67821
53.7036
65.5831
12.6039
44.9429
28.1387
87.9348
34.2168
26.6554
65.6003
317.863
83.2488
196.02
161.526
48.14
35.1873
63.4388
23.7518
114.469
367.248
-25.4234
20.8122
28.8406
40.38
30.6818
-7.32065
205.328
45.9192
73.6539
14.5439
277.38
-10.7047
186.361
84.094
7.06408
53.4053
170.175
16.5817
52.5512
241.437
90.4692
447.685
57.5802
26.4891
97.3188
549.544
-17.4497
9.8102
617.055
32.6483
124.466
114.019
582.794
12.9446
-4.44432
291.382
40.9442
-9.32845
562.083
131.237
6.17425
18.8767
5.55544
225.342
17.1839
9.20152
-2.55331
-2.77554
29.8283
25.2202
33.8209
15.257
32.3732
59.2328
191.866
46.657
34.6366
247.556
466.755
14.5387
70.6161
88.3444
27.4264
0.605668
364.682
58.6997
28.7063
22.3492
176.248
50.0858
-11.0217
61.0408
-4.3172
52.9994
0.271481
50.8151
40.9405
58.7119
986.305
2.75607
130.892
7.34129
16.4033
19.9568
29.3602
2.7041
12.4064
105.839
48.7303
19.3726
9.60211
57.1629
610.456
17.7554
9.63196
209.115
-5.32925
78.9334
40.4422
81.1904
17.077
-3.02374
25.318
26.1908
39.0058
48.267
38.8607
65.3219
14.7198
11.4146
-0.597608
31.3428
-26.3969
101.936
5.92877
-14.2472
76.4355
28.4592
28.6361
0.576026
44.0633
1.93259
88.5877
168.108
0.480265
8.92341
-1.86055
21.6317
24.052
20.7907
-16.8757
9.5908
75.191
2.65839
42.47
82.8658
35.8202
113.242
478.425
101.896
17.3038
31.6053
41.1017
26.3616
350.883
4.96503
-5.92828
-4.87246
49.5198
20.8059
61.5631
15.1936
85.8771
-10.3313
148.493
36.5755
153.26
36.027
11.4403
-8.14054
22.4796
241.24
303.564
163.071
12.9722
43.916
146.661
34.1517
243.988
662.691
821.631
57.6334
58.4522
226.342
101.549
376.408
399.327
43.0344
12.0579
11.974
14.143
28.8077
18.9163
8.85684
104.128
3.788
-25.2953
247.942
5.17359
397.321
13.7132
219.805
4.57669
114.079
-21.5573
18.3759
65.3074
30.0624
16.5489
41.7434
11.0275
-9.88613
28.3632
-15.1252
6.06475
76.692
528.906
12.5354
-3.30827
19.8696
-18.2539
-10.4553
-24.2998
15.7702
3.44948
1.83385
-15.8692
-33.907
15.5964
-23.185
711.173
-22.7741
143.374
-7.45438
44.8405
0.0523264
386.194
-3.8149
17.3208
11.5617
-5.79101
-8.17551
34.8258
-9.96154
-4.64961
102.917
19.598
69.4281
0.264437
-8.85626
439.668
-25.7322
53.3559
85.9147
23.705
10.6196
68.9382
474.969
567.13
382.021
56.7057
27.1284
18.3879
62.4761
193.97
46.3624
6.51104
71.5075
548.314
34.3387
5.83262
6.34659
32.8143
1.82796
25.8873
20.1201
37.2086
97.6216
27.5134
-12.0121
327.445
-35.7672
36.1192
227.802
294.965
6.98896
903.606
-10.499
63.3171
34.0814
28.6361
-6.92024
265.203
-1.81554
-11.8024
47.3319
52.0269
50.491
251.138
31.5483
234.434
-29.7567
29.3839
-6.71194
23.2473
475.379
30.392
131.398
90.7534
-3.31094
40.9756
12.9907
11.3691
22.9213
49.9426
35.5928
31.553
-4.8281
191.346
9.08926
3.94925
18.4107
21.0563
670.01
151.386
34.1529
-9.17447
35.598
807.208
1043.82
601.603
575.192
68.2789
588.94
50.9588
52.4818
160.442
38.2712
-26.9937
68.8778
52.83
48.3058
624.413
70.9351
-2.48512
7.64767
199.465
28.8406
73.7853
39.531
25.7234
270.92
43.1434
17.8082
11.8097
261.921
80.6035
722.11
32.3989
311.924
24.1239
-2.30625
102.131
102.789
28.1883
9.05266
29.2715
50.3829
51.958
52.726
74.83
294.671
254.728
4.16738
21.9057
313.409
31.3865
8.2854
41.2925
70.1181
46.553
14.1159
161.774
8.17662
38.3832
54.0626
58.1484
56.774
59.4836
61.9802
33.6664
62.2983
60.2874
29.8162
248.572
119.159
-8.08747
32.8317
48.569
54.4356
-5.35776
-3.23406
2.37884
5.91015
201.237
44.783
840.575
34.0033
21.3752
-41.0505
459.951
114.431
11.1185
436.059
118.329
-11.929
298.582
-4.50914
210.113
56.0824
217.477
61.0886
-11.7584
2.09672
10.441
14.4235
96.1029
335.729
417.696
85.215
44.8226
-0.463309
1.21618
12.4936
37.079
10.2004
21.7767
370.777
36.091
47.7431
37.4859
103.706
253.231
44.0445
55.7328
377.576
77.0983
-15.7733
72.3013
-10.6389
17.077
38.2057
62.7994
101.153
27.7614
70.7558
18.246
359.55
217.119
44.4613
14.8326
633.946
30.4503
35.0999
28.4176
6.36758
48.3245
64.0665
58.6211
36.1833
59.0558
346.761
51.1064
-19.2987
-0.446922
0.0135131
53.4908
14.6817
154.341
54.5239
37.7018
8.7692
161.928
507.238
521.397
133.857
36.1455
19.4369
1173.6
102.82
86.0792
24.4875
2.30662
649.644
818.661
-12.3244
42.8224
-18.5395
-13.4484
748.665
43.5451
57.1902
93.2896
22.6847
355.428
14.9833
-0.514585
28.0763
13.1462
198.505
124.501
64.2019
30.4036
15.3515
33.7411
8.64223
73.8785
-32.6159
138.218
237.421
22.8382
625.659
-2.48512
2.02547
56.1529
105.761
279.433
405.528
432.06
-8.67362
-7.32065
76.0175
181.824
131.75
18.2921
118.085
30.5798
158.25
44.7386
37.0491
14.6277
9.05266
12.4049
157.936
80.837
305.34
4.19069
35.0242
-12.6786
516.77
10.4993
116.679
203.188
58.8737
-4.04679
173.411
9.19652
114.922
188.584
124.59
179.625
44.0482
7.53815
11.1074
60.5222
75.0987
678.345
182.239
264.561
14.8237
76.1575
27.3295
29.3939
44.0761
62.7015
9.45801
11.5088
81.0896
49.0137
32.5706
50.4052
38.4748
43.3736
43.864
29.822
-0.992066
27.8187
33.5782
-0.463309
139.897
123.064
179.508
4.57817
7.97997
53.3653
57.7433
41.2341
51.2317
20.8465
36.9921
-38.4665
13.3801
2.96736
-1.58112
50.8224
-25.6314
18.9511
-12.3941
4.7033
-15.0386
-5.9718
301.266
522.37
44.7072
24.5331
8.77272
432.142
38.8391
-15.1525
804.486
59.1364
4.21342
25.0996
402.417
131.491
20.2135
133.407
435.308
3.80665
47.3583
26.5947
-13.6765
4.2284
46.4047
114.209
5.63571
8.16369
26.4129
33.724
24.5833
-11.016
203.672
19.525
40.1139
38.7219
28.5179
241.967
58.8942
131.723
45.6738
-7.05908
305.219
18.6129
5.74687
-16.434
18.0835
118.052
16.5605
15.7423
206.941
253.19
5.34112
-3.54702
24.0329
36.5203
22.9304
27.2052
244.048
-9.17447
311.086
312.454
386.023
59.9978
215.371
214.456
6.10584
15.411
47.2107
41.2374
53.6198
45.7675
17.9839
68.8778
3.16242
85.7871
58.4455
-4.02757
34.9962
106.973
404.996
64.4479
31.0096
223.711
17.0422
351.811
55.4027
46.8915
224.439
204.868
346.305
20.5063
45.6756
144.808
1.86851
517.815
437.31
29.1254
28.7304
-16.6432
53.9249
140.976
115.507
-27.3066
-37.9758
8.28861
7.85023
-4.2453
30.4495
-26.045
-4.19841
89.8073
-30.8591
24.2035
390.569
39.0223
114.559
241.762
-0.895153
317.707
58.5466
21.6878
-4.75193
29.5022
55.6023
15.7608
39.6132
45.1332
-57.7502
131.965
1.79439
19.7654
-36.2799
14.5696
511.82
-22.9211
93.0542
-2.09963
17.609
110.536
41.4995
14.7717
1250.88
25.9446
54.1929
10.7811
478.717
34.8952
9.08232
99.8092
34.6247
39.0027
54.3525
24.9948
60.2019
533.176
194.414
-14.1037
105.209
2.96736
14.2053
0.210422
64.4426
64.6734
87.7315
37.0226
8.87567
29.7147
30.1553
53.7503
40.4618
252.483
11.0844
38.5217
26.7022
158.158
-4.25544
32.1657
11.9898
151.398
17.2148
261.02
184.235
118.125
22.9954
3.30121
99.0147
60.1461
333.575
30.2055
69.5688
49.9987
158.18
46.2182
195.116
379.36
-10.5482
425.159
37.3535
15.1172
86.6396
108.039
502.235
-2.99839
17.6607
62.0354
69.0594
80.786
419.461
214.612
78.2971
-1.67821
12.4742
149.916
72.574
14.9579
61.8719
473.992
60.4538
47.2107
91.8372
19.8866
96.6947
37.8374
29.3993
166.372
64.0677
46.5722
23.7518
114.469
48.6566
87.0206
35.8047
13.8481
23.5134
-3.05142
187.582
271.226
70.3953
80.6247
-2.80649
17.4319
18.2921
13.1371
34.3279
152.339
6.45076
1.63509
153.241
115.25
35.2425
55.9371
146.255
-0.317669
-0.713601
403.438
11.0275
486.741
393.806
84.2003
52.9164
26.0922
43.5228
139.972
-16.4267
53.8753
6.75116
39.8421
510.535
110.633
42.0071
65.2937
239.84
85.3304
108.522
39.1346
-2.86613
25.9446
3.59316
-9.83364
33.0753
-13.7433
10.8421
1.16202
7.20826
15.4762
36.4987
48.373
17.4985
7.72804
21.9996
-25.3481
-12.8568
12.3377
37.7743
45.2002
-2.66131
32.0695
22.4427
209.546
23.9041
21.9941
14.7221
16.5939
18.9109
89.3576
392.786
16.3503
-5.78215
688.823
4.21342
124.425
12.6112
-3.44156
0.745377
67.0652
50.948
34.2583
11.8204
193.087
62.3508
12.5605
-10.7641
3.30121
39.3689
-8.35338
24.052
41.8969
67.6424
59.961
65.8128
-5.39382
38.7543
15.7769
356.831
-0.63349
161.577
-14.7796
19.5389
19.2789
430.781
21.0473
55.5648
44.9632
40.9234
34.4829
696.073
5.81341
13.3196
46.5217
62.7572
79.1524
143.397
203.859
64.138
125.758
1.22979
5.61297
-23.0034
22.4541
54.3756
7.34997
43.916
66.076
122.233
468.876
33.7411
160.442
17.6565
117.309
136.344
20.9708
51.8881
135.282
7.21683
-21.2258
3.89953
23.3023
30.1825
55.0776
17.8912
-31.1624
17.0422
55.7085
31.0399
680.326
41.7947
14.5439
168.685
6.2169
15.5323
30.8136
262.13
38.9232
23.4203
38.9906
55.9371
5.69955
51.1138
31.6422
25.7211
14.8598
9.81288
3.60345
26.6562
171.831
868.132
-13.5911
-23.8761
-1.08493
443.057
40.9308
140.515
90.5591
96.2577
405.976
20.3294
34.6779
30.0269
37.3443
149.978
395.98
22.6248
-11.3112
32.3133
16.6978
29.3058
186.625
91.6725
30.8424
65.68
11.5088
12.8976
24.0705
5.46722
125.099
1.21618
-13.7433
14.5902
2.7041
1.58606
-14.5088
8.38773
112.091
69.345
171.172
7.72804
23.4297
14.5033
-25.3481
19.0023
6.71549
1036.65
13.3411
34.82
3.95855
323.064
8.45143
-31.9052
394.969
113.72
98.5578
342.438
-2.03401
60.4821
32.8995
-23.8976
90.692
187.713
587.328
144.651
11.7695
-1.29804
26.2954
45.4842
17.2244
548.543
37.9616
29.5381
93.5945
10.3873
181.474
461.688
20.7907
264.472
679.685
14.359
11.6513
5.8351
146.975
215.955
50.472
58.2207
22.9213
48.0685
88.0667
104.642
53.2236
45.7717
-5.43099
174.007
15.1936
766.163
120.853
163.485
237.101
50.1861
62.2639
-11.8887
44.9684
-9.88492
65.5577
0.0277312
69.1942
551.788
58.5797
69.7589
20.9737
61.8521
89.2271
617.358
-36.364
30.3412
68.7547
405.148
50.3203
72.4775
-5.4708
97.3823
8.30979
39.5528
113.174
8.52085
36.9678
44.1583
129.35
57.1636
477.438
94.298
28.9395
133.99
57.8112
14.6749
8.65673
15.5065
-32.076
11.4966
-7.62894
13.561
-18.8853
17.2858
132.476
-27.6711
-0.472619
583.964
-12.6317
-29.1959
13.1815
116.152
139.678
-3.92195
19.3446
21.2951
33.037
-10.3425
282.055
-3.70625
42.9665
18.793
17.4186
18.2542
39.4914
59.9034
50.9171
48.5569
156.742
284.077
417.326
102.172
378.405
8.35363
-14.7281
15.5066
149.188
27.8902
17.7486
100.907
3.59316
8.90702
141.771
-17.4914
49.8877
-11.5324
97.9352
8.38773
464.416
194.907
39.9873
36.5482
282.495
47.7405
-9.1087
19.834
20.9077
24.5854
57.3088
49.3312
18.9511
10.0947
96.5325
31.5095
83.8742
48.2311
39.085
12.8457
539.901
16.269
1.10638
35.0909
-18.9006
105.46
38.5217
24.8281
10.7371
22.7954
70.0858
68.9393
7.84451
86.7321
199.227
233.344
41.288
36.1139
62.202
-6.18019
19.2209
1.42714
65.4835
850.84
156.564
659.36
911.464
52.6498
1.86492
43.324
98.7244
33.0997
11.6513
24.5758
90.7534
81.1231
36.3035
82.8961
29.7312
22.361
455.523
3.09096
13.104
18.4346
77.5865
29.704
-5.42108
12.7885
259.534
154.642
158.882
64.138
54.5438
14.3483
10.7298
42.0419
407.156
60.3291
1.88202
94.8493
-23.2456
13.4746
55.6363
224.468
176.512
10.965
1.26301
-9.21893
1.80496
251.938
39.5528
19.4703
38.5059
69.5161
439.892
20.6546
159.861
6.45076
33.4942
27.6788
381.992
64.8787
167.306
24.146
53.8321
224.755
169.109
132.914
18.1576
66.0322
-7.96888
21.7437
90.4419
72.7962
31.7041
59.5068
29.3272
276.96
72.3765
29.697
43.5872
188.298
42.7508
92.061
111.511
66.9771
23.3776
30.2467
17.1595
225.111
32.9459
11.8499
120.151
-4.89781
122.769
134.583
23.9041
121.32
69.07
35.3345
48.8959
98.7279
42.5872
162.884
56.7339
122.855
305.938
30.7218
-15.4998
120.247
-4.87682
9.71858
82.984
-18.1646
203.359
28.6176
70.6565
2.35433
61.3973
35.4985
37.4948
60.9871
12.8076
43.2795
7.48712
30.2055
36.8802
64.4768
102.44
21.0217
36.4054
-8.67412
150.362
39.1016
-18.8685
-1.74939
-1.44152
344.171
164.903
31.553
124.438
23.2829
15.1837
33.4521
13.3196
1.54415
2.78713
71.6561
461.988
70.8008
32.2789
-30.6293
-9.88492
113.256
15.4762
26.6554
94.0623
59.9781
29.257
51.3897
25.4801
55.7593
20.9708
31.2734
5.34276
-23.0998
-5.4708
-0.0691075
230.708
10.1
49.7503
27.5975
19.7955
152.741
58.6613
52.0252
58.1147
21.2094
15.5323
13.947
57.8571
12.6863
297.034
16.5817
37.5587
619.998
135.447
35.0915
97.7036
29.8524
21.0573
1.72938
0.439865
20.1421
3.00303
2.36082
121.877
73.8662
48.4271
52.4336
59.0935
14.8187
197.381
34.4135
-8.19245
14.0203
31.5738
74.0333
13.1603
39.4077
36.1593
2.01011
-28.1778
41.6836
56.5393
27.9422
361.016
19.8333
-2.46527
44.0761
63.5615
5.54253
23.5135
36.8087
59.5472
3.31587
164.269
237.781
-3.78173
45.034
18.0737
63.5417
484.283
-17.6247
7.36403
-10.1947
11.7276
126.763
7.74869
27.7796
3.92416
16.5332
17.6641
621.339
303.78
-14.5695
27.3966
284.992
13.4864
21.8232
8.64861
-27.4629
29.6639
-6.01309
8.21247
-5.67723
36.3893
-14.5188
-16.5874
-3.43594
259.156
712.038
659.896
173.063
-24.8162
29.9395
-14.4082
14.6874
129.758
-33.7814
72.4132
-16.7103
115.548
1.15962
40.4422
11.8499
448.112
100.05
664.375
226.716
25.8873
74.5039
23.8682
76.5663
436.385
35.7775
35.0096
291.587
24.8748
83.4993
39.8207
32.5959
-4.25544
-22.1822
221.885
61.443
58.4443
573.989
115.278
58.1546
54.8545
64.076
-9.92833
356.553
123.241
166.683
21.6317
130.874
51.2672
32.0351
-1.88321
446.248
18.1395
32.6434
236.891
38.7219
101.607
47.0646
39.2165
-11.6432
44.7368
-47.3515
68.1496
-16.0574
4.80984
-2.37855
-7.2164
12.167
-6.86531
286.545
-11.9902
29.2491
206.754
239.856
10.749
16.8978
0.523312
-21.3559
-27.8182
6.52458
14.0832
12.0351
89.8306
113.865
-11.7629
134.355
868.638
22.6977
-11.3915
-24.1826
24.8373
-15.5734
41.5808
30.311
-4.53376
43.9714
27.9875
16.127
16.6592
103.161
-17.1069
-17.628
30.4086
35.725
41.2341
113.946
-27.1553
70.8722
32.5572
39.8602
-24.3684
381.008
191.774
-50.3764
40.8064
25.083
142.85
-15.487
124.481
-32.3563
13.5829
77.0286
155.388
-6.85789
25.2597
21.3779
-9.70347
-24.6195
28.3518
33.7409
10.3492
171.34
17.856
7.11129
9.82088
214.514
29.3653
407.441
11.5022
256.903
-5.27637
49.506
20.5351
400.201
215.095
20.8144
-37.9136
31.6336
-39.389
230.334
36.3812
41.3421
7.37039
-36.2057
4.93759
-10.6387
-26.9979
11.848
-33.1379
-43.3244
10.2523
473.846
20.4598
-24.8262
81.801
34.9824
-19.4527
-73.3766
-29.5013
15.884
31.5064
46.8563
15.6245
52.7056
30.926
65.1031
-72.1997
-37.2197
27.3302
105.17
55.4347
-44.3721
335.668
-48.0013
81.54
284.508
368.696
55.9516
22.2161
18.9109
-13.8862
27.014
61.4191
28.2143
18.2689
57.8958
15.4223
149.337
52.0619
1.51306
67.4891
-0.878512
37.0509
486.678
332.089
-41.6862
669.532
199.479
19.3669
108.426
-0.716563
235.424
73.4245
-7.64898
136.628
223.317
33.2031
38.6313
204.134
20.216
-7.73709
-6.12204
19.4239
27.2986
12.614
2.15393
396.351
167.92
109.834
19.3478
31.8351
28.1422
0.523312
10.7271
-12.8257
36.5351
-8.94788
-17.8383
-12.1537
6.41294
25.7835
33.2147
29.407
28.3199
505.851
18.1597
202.916
-6.20981
73.7462
296.428
-13.9041
171.408
441.54
75.0502
-26.4772
0.423543
184.713
54.3878
315.785
17.4319
207.573
63.4974
25.2449
29.6927
37.3263
209.432
28.3901
-20.3025
0.534748
1.76707
352.549
2.52309
39.9397
44.0452
65.2872
29.2798
9.37424
127.884
-20.6629
134.257
247.533
61.2001
199.811
41.3792
-11.5759
6.76965
170.327
22.5069
220.157
-5.03477
21.093
133.501
36.2739
8.16057
67.8058
13.2878
-2.97105
50.1747
5.72554
7.02452
-42.6738
-28.7415
20.4231
184.194
-26.8257
108.284
189.303
167.787
37.0509
14.4133
75.3417
771.658
-46.3615
21.443
-14.042
9.45025
135.559
497.555
12.4019
212.935
22.3361
61.6657
292.658
145.647
87.357
33.5944
55.8232
10.7446
103.883
38.543
103.354
15.6235
431.785
19.5348
15.1837
31.578
24.564
145.847
501.289
43.5451
36.5755
46.4379
49.1455
22.6847
57.4518
10.7298
46.817
54.3756
30.7975
139.165
56.6405
316.725
8.61355
282.521
184.015
31.4392
254.594
33.6641
36.4208
56.4194
70.0701
186.557
403.621
26.4125
46.3382
64.7731
58.1359
42.1711
32.4244
31.8778
54.8877
8.32482
350.211
55.7898
-10.3129
20.2499
24.4402
12.8008
25.5233
66.1063
260.278
160.654
60.2223
17.3091
15.4118
565.385
94.1432
5.14958
59.225
30.7742
52.5369
61.804
15.9899
20.4409
86.8874
10.5482
22.4536
6.27394
78.7184
244.618
1.48909
24.8134
-13.9195
0.87027
63.2354
8.26449
-27.8532
56.3775
-3.40231
-9.33477
113.224
52.3942
44.1282
-28.7836
-37.9043
2.07375
-15.6416
15.7087
-24.4179
2.51877
2.65612
-1.40034
19.9568
-19.3655
177.634
-36.6513
-56.934
-20.9027
107.305
2.76553
7.14353
80.5894
-18.5089
100.266
-47.8369
131.446
-15.7733
-35.3143
6.78182
133.208
44.6461
-30.7117
16.6539
11.2625
53.3648
30.5725
0.442377
118.733
105.612
12.3516
122.154
195.072
37.902
-46.0746
23.9378
9.47367
213.172
-0.200245
-24.8702
19.0472
72.6874
65.9406
139.206
-6.92024
377.647
18.7992
77.1945
-8.05426
212.25
14.5456
63.6095
9.38384
23.5057
25.9261
71.3905
-7.50541
32.0796
437.93
23.2731
319.35
68.707
13.5254
65.8052
53.272
8.03453
-12.4223
24.2351
3.87281
7.92882
27.4538
131.17
196.471
246.252
109.49
33.9244
31.578
26.438
24.0329
36.5203
45.4192
27.2052
27.6973
341.5
5.81806
61.835
24.3282
20.6425
1.72777
55.1604
229.12
146.596
249.61
78.7187
91.1011
88.871
16.1098
496.984
68.7547
69.6899
175.551
296.254
13.0494
117.006
33.9306
25.0925
68.5212
150.867
-3.18286
82.0103
206.742
49.2655
281.938
33.301
-8.43885
67.1016
72.8037
45.0549
27.7933
57.3824
112.958
72.5728
159.548
44.8449
21.0573
65.4476
21.034
12.5354
-16.4267
63.2456
25.4918
13.6052
354.988
13.8961
43.0633
29.8112
45.5815
6.30255
6.80008
29.0128
39.0701
92.7739
39.3973
174.067
27.1189
44.6853
114.163
102.61
46.1938
16.2418
404.396
72.0445
40.5174
337.044
6.10591
27.1284
25.8842
41.2341
32.4911
82.6907
51.5407
20.1255
-27.2221
9.63196
-32.6399
33.9558
51.6866
-20.0092
43.3139
11.9688
25.318
674.618
44.5188
138.186
39.5256
27.5134
128.543
48.2094
14.8326
94.2153
55.3883
22.9541
64.455
-3.44156
15.7379
83.9318
41.5777
588.982
2.45009
109.656
97.958
73.4464
231.826
-35.127
83.8861
86.0983
1.88758
23.1562
67.6869
217.62
61.243
15.7769
40.1139
40.596
20.8276
40.1536
26.7752
11.6816
621.936
1.99874
23.7057
114.304
6.41629
453.243
22.6899
357.617
55.261
181.371
19.1604
378.757
19.9705
46.8424
12.6039
163.009
0.0277312
12.9722
38.2938
30.4687
11.6629
27.0268
34.8505
57.6334
32.2152
52.0539
122.164
25.9575
162.433
-12.9671
48.6566
-8.5568
90.1526
356.802
-6.79955
170.716
61.0249
91.8691
15.9342
19.3059
53.8993
161.188
101.794
24.9026
25.998
-14.0611
35.3224
48.8031
132.842
434.651
-22.0462
12.9738
19.1599
-10.8045
18.268
252.254
26.7237
32.6483
5.68522
116.97
9.07168
18.7004
119.766
-19.4368
467.544
14.7072
6.5669
-7.45438
3.61109
119.993
-1.32201
102.587
326.224
256.68
450.23
322.657
16.6978
47.9443
18.5839
30.8424
166.88
35.8717
32.3732
38.618
24.142
124.57
27.956
398.713
1031.95
169.915
205.435
12.8305
167.276
25.2543
253.004
11.8763
20.8465
199.592
119.451
343.843
-18.479
83.5522
4.04108
17.0892
426.5
24.9684
-7.28584
-8.64594
173.369
-1.92017
16.517
261.91
5.12754
33.4628
42.8308
165.088
91.2316
167.898
53.8316
24.2029
39.8673
21.6551
-3.28285
208.758
31.3518
23.9617
32.2074
51.1248
417.975
69.8471
43.4613
53.7899
2.35433
-17.3135
65.4835
517.256
194.046
63.4074
64.3857
84.5089
9.36118
9.59871
-14.2082
111.328
347.943
22.8957
665.506
45.7758
-14.2963
31.6053
26.1091
148.176
36.0398
22.1827
-14.1984
20.8059
22.2077
13.3196
55.8921
27.2052
30.4048
-5.42634
104.303
29.9758
-17.3812
29.9504
16.8943
72.027
4.16664
178.395
20.6227
-13.8466
611.735
8.61355
145.715
154.03
203.688
203.853
30.3345
25.9575
-6.23325
29.916
-4.80867
50.7972
47.5813
55.3725
489.307
-0.51349
51.6546
-10.3028
134.712
117.774
3.59316
-17.3299
3.09025
-13.7433
3.34585
25.1929
1.16202
-9.65834
69.8242
90.8466
18.7453
197.409
42.1704
55.7328
-29.0962
7.7579
67.689
10.4571
200.735
25.0872
47.8068
25.8873
25.7782
25.7423
50.3294
320.193
106.224
-4.51582
51.9575
11.0844
17.3785
44.1439
26.7022
8.23305
-3.44156
60.7155
83.9318
693.753
56.747
-14.4165
37.5398
-8.86372
99.6833
10.6864
9.8506
-28.5579
28.0022
98.4684
209.585
26.9044
631.736
35.8277
-24.1345
35.0061
30.7694
23.2473
133.466
236.345
9.9086
-18.0444
4.18532
874.935
12.9907
112.877
20.6003
22.1827
-2.95404
12.8374
3.94925
15.9056
626.38
435.752
42.6898
21.0345
56.2128
3026.1
16.8319
16.8943
32.6716
52.9575
41.648
45.3366
200.533
12.3904
-10.4545
-12.0012
48.2631
11.6005
29.3993
15.342
24.0834
1.26301
43.2549
51.4133
40.085
0.696714
2.04968
128.797
42.2843
26.2768
119.008
21.18
522.416
-16.8479
6.2169
8.036
19.5692
-7.73524
-28.5432
124.62
70.8497
33.4483
217.469
14.6749
274.128
31.6422
29.4693
47.1038
352.192
6.06475
-18.8853
13.5377
228.053
-3.30827
1.40145
-0.745106
289.395
166.855
40.133
-0.298655
409.544
124.292
-27.4306
-55.3201
164.633
21.5594
20.6566
835.696
374.866
-1.32201
-4.23461
24.4989
9.30357
45.4318
65.9096
-0.168808
12.4392
91.0478
-4.33934
102.853
-0.992066
-2.1664
71.0595
-9.83364
119.282
64.9675
306.945
76.1247
59.6821
137.291
9.01759
37.4859
-31.2272
264.475
145.244
55.7328
2.76291
-48.4641
-38.2621
543.772
20.8373
23.0943
21.3391
13.0724
16.4078
29.4904
408.276
61.5715
12.3508
48.2094
50.4398
182.296
14.1588
572.327
112.751
-16.1212
-7.14802
36.1323
512.196
192.114
352.383
36.1139
34.091
121.256
-42.6233
428.714
3.76165
458.289
74.6518
23.1562
28.287
58.0869
17.0871
-1.64569
276.761
6.40652
19.4992
65.9993
167.005
55.1461
9.9086
15.6887
48.4719
226.634
20.7394
20.3087
-8.62059
25.157
48.9169
24.564
55.8921
90.8682
27.2052
565.554
189.477
36.837
63.709
6.98168
1.83942
1739.16
30.7975
62.3278
69.7589
317.076
58.104
36.7532
1408.84
320.821
51.8881
33.3133
77.1861
100.92
72.4775
134.864
28.9245
43.301
45.7072
173.439
30.6818
41.4051
44.4641
679.467
193.069
62.7858
17.4319
87.6325
11.8391
-1.33433
24.1239
76.4045
0.931478
459.718
66.2445
283.603
82.6823
29.562
233.104
2.2953
21.8039
-12.3141
-19.2351
-1.08172
33.2154
-10.8904
15.4569
93.8952
50.1495
18.5928
12.2445
71.0551
-22.7874
213.603
2.87147
254.699
2.47796
124.369
-19.4368
-45.9498
-13.4038
10.315
-26.1846
313.521
5.13572
7.63231
-39.4221
17.3208
11.5617
-18.9095
-38.1606
32.9517
557.88
694.377
-44.1202
3.83582
14.2552
-25.7322
39.6433
58.8075
95.3828
26.2934
-0.176545
17.6406
-21.3728
-13.2507
36.657
39.8386
-16.528
647.753
7.74869
-9.7017
-14.8165
70.8811
14.6508
-3.8877
56.3077
-17.6222
16.3526
54.5706
14.4235
34.0047
1132.15
16.5777
32.475
-3.20199
29.8253
83.3769
54.2795
179.128
76.8294
279.927
51.1258
113.03
346.894
93.3758
781.265
12.1264
40.9371
-0.154977
558.008
278.578
-11.8692
52.0716
-10.4144
-0.712047
-2.16208
30.8765
27.7583
138.686
41.4612
79.6517
50.1106
-12.2296
25.4562
22.7114
2.96088
-14.7821
-36.7569
385.708
402.43
63.4478
31.5864
41.3997
14.3949
4.85451
7.33632
133.571
471.127
-6.12951
25.1082
18.3395
37.8296
287.257
34.3092
55.3077
37.5398
566.475
32.2169
-11.8024
21.095
52.0269
127.328
134.946
66.6093
54.0371
19.4081
108.872
33.724
226.982
-26.0085
357.345
34.5175
64.4768
256.114
69.8787
73.7848
322.777
18.4868
26.3616
36.0398
28.0966
34.4829
32.6532
107.013
35.3262
57.7661
66.5054
54.7895
62.8124
38.9417
35.8031
57.4518
93.6687
82.4866
27.9647
66.4048
19.1592
16.8745
589.574
50.1371
34.0893
42.5178
779.192
18.4612
49.9887
47.0031
67.3973
38.211
334.608
21.3114
114.494
31.3456
310.276
12.186
13.6837
91.3806
41.2481
32.4538
92.369
64.5468
55.7898
308.856
125.278
39.4327
344.51
270.38
27.8941
37.2605
27.8187
93.5483
33.2699
14.3346
16.2418
68.9382
8.65828
110.282
4.23184
49.6172
108.343
69.345
47.4836
39.5872
51.5407
34.8265
23.5756
506.603
28.3214
4.47252
14.0736
12.7689
29.5263
27.6163
312.699
117.793
43.2737
23.7653
29.4687
42.9436
58.608
130.351
-7.03098
34.47
-8.00357
2.18064
562.965
63.3171
9.71858
38.0064
231.47
33.7917
81.0915
170.898
56.1132
370.208
548.791
141.222
26.4129
16.8574
58.3244
59.369
90.7395
29.3516
77.2437
43.9017
34.2715
13.8147
82.8961
69.0866
31.7313
69.4651
70.5573
108.681
162.738
-10.4947
373.733
933.476
107.023
749.297
30.8981
36.0489
-12.9226
714.01
265.603
103.039
35.635
-13.2648
32.6716
45.4612
26.6554
32.2181
59.9781
83.6049
44.515
39.7115
51.8881
106.402
39.7048
25.9575
29.374
46.7825
40.1689
249.448
73.7853
187.582
48.2122
62.899
69.3803
64.2835
68.8918
39.3741
83.0536
92.369
23.3174
39.1164
25.8047
118.998
23.9981
12.8336
33.8105
24.0452
16.153
71.7285
50.3829
156.906
150.177
-12.6759
16.7219
588.876
396.719
136.334
27.3659
6.10895
116.981
-14.9295
107.599
89.0785
24.189
77.5171
31.1629
45.0195
39.2183
22.5411
439.084
-0.48648
97.5875
376.621
543.933
24.6802
57.4168
66.6849
16.2754
8.46885
8.35363
52.5615
0.514073
31.1218
-21.984
17.1546
556.403
15.896
6.61567
22.7589
10.1308
-5.44323
62.649
113.864
12.9926
89.3567
27.4264
77.9498
169.27
557.193
61.6234
27.1189
33.4409
11.0894
263.78
46.1938
-32.484
4.91015
-5.91021
292.002
32.4911
81.5258
63.229
26.4986
50.8927
99.5481
40.4422
4.35365
3.95855
17.8218
-1.92017
57.7464
78.252
230.015
174.015
20.0171
17.973
46.3353
47.3636
127.902
36.344
85.8059
52.8221
101.725
24.9389
72.1743
41.288
37.9879
23.8049
62.3244
1.42714
108.587
-29.9715
-10.2274
33.4224
70.0079
32.0351
114.309
17.0871
18.969
237.405
-10.4601
38.2399
33.0997
26.6439
37.6942
58.8942
105.486
4.44434
60.4073
427.159
35.7319
-27.6784
271.725
32.6532
20.8059
157.14
131.386
61.5143
14.0315
37.9229
66.5605
50.1861
66.0121
16.2223
65.5831
63.2037
35.5726
406.7
31.7128
51.4123
41.7131
22.9073
39.7144
243.637
40.5014
40.1453
149.169
92.1854
661.125
571.311
42.4925
74.8935
87.0206
54.5454
47.8762
51.2965
43.2791
57.5826
32.9139
114.358
195.845
40.7808
3.76679
19.3354
0.828557
918.053
38.9232
-6.56479
44.6128
5.33733
10.5308
22.2719
88.3333
4.19069
114.173
28.5302
44.3945
67.9062
-2.34668
25.4918
0.486751
662.334
41.2925
146.955
20.3161
74.9224
59.0935
751.327
71.8184
21.2951
447.617
111.515
39.3973
44.8405
54.4002
328.514
156.935
550.909
274.068
80.9022
445.859
18.0614
10.6532
23.4614
39.1987
27.0943
69.4281
80.8493
199.165
47.9884
41.7342
221.428
163.755
33.5386
14.0219
60.9636
4149.45
75.7231
11.0814
0.17897
23.2936
172.527
46.7258
-6.22063
92.0926
137.412
7.71386
41.8331
472.86
86.0675
-3.6624
2.99253
-9.88429
17.0892
209.092
20.0457
-3.22259
125.834
77.052
42.8146
45.5934
54.6172
72.1325
50.5313
59.1881
74.9553
156.238
32.3851
180.496
45.1691
48.3982
12.8976
31.2012
166.167
10.8421
214.806
127.148
-14.5088
182.676
35.2545
108.7
109.328
54.5797
192.096
59.4809
73.9774
28.4039
91.042
-18.1351
26.4473
13.8429
18.6946
14.5338
5.12754
466.372
70.9418
3.91833
16.0989
33.2169
61.6842
251.637
1179.83
744.47
19.4774
-6.12951
-7.18969
347.448
282.583
-6.92024
40.3151
75.0212
114.825
140.913
505.44
485.863
78.602
22.5023
27.2539
383.873
43.771
410.411
99.546
88.8654
171.299
29.3516
65.9993
41.4424
103.612
73.7848
36.0444
263.99
20.4869
69.4651
785.666
27.4538
1323.08
27.8049
-12.3687
1475.08
20.3337
166.462
45.4192
91.4155
39.7751
10.6001
78.6761
39.3831
57.9498
71.6982
217.751
209.903
62.9902
205.063
36.7245
38.8928
9.72645
119.355
95.1574
69.6899
37.2019
46.2406
30.1365
290.411
22.2814
91.9168
9.13001
37.9049
67.5842
21.5704
-7.83859
53.9506
28.0025
-6.7982
4.25298
-9.37589
30.5573
19.3928
68.4808
292.974
-3.5247
-12.3983
22.91
186.722
-29.1927
-15.5103
73.4425
-6.11937
-16.4022
-14.8006
42.6532
86.0591
27.9516
197.415
4.64495
20.2816
-30.2417
-7.25542
30.6368
26.2446
85.3119
47.6516
210.885
153.288
29.5022
147.432
28.3688
-29.6392
185.568
57.0023
5.54253
463.919
78.2785
82.7469
45.6891
52.2792
137.71
15.986
52.7439
208.782
215.355
22.6678
51.4046
56.3347
115.738
24.237
3.1497
179.226
167.905
96.181
17.4619
144.164
14.4786
26.4596
42.3001
38.7863
43.6291
32.1306
65.8076
209.606
58.7119
111.116
48.6573
61.0622
66.2832
20.3939
33.4409
59.8151
55.5641
18.1158
3.34585
-31.0291
21.7767
55.934
15.4762
83.9802
699.031
-1.24213
-6.60742
50.8614
201.618
11.5373
63.9408
184.745
-20.0092
401.261
34.4576
210.851
-9.71994
48.267
29.7147
247.104
13.2887
36.7136
12.6021
-15.1525
81.0968
107.862
-22.9961
5.92877
62.5896
25.8357
56.5702
121.873
375.32
41.5872
72.5306
47.3319
50.6133
21.6317
54.0371
38.1488
62.0202
213.634
35.8277
407.945
70.1248
19.4992
21.8553
125.969
101.412
40.1536
19.2789
10.9906
142.554
19.9576
22.4744
91.5232
-23.6131
-16.0725
521.182
27.8299
179.58
133.972
15.4341
57.1902
22.0751
37.9011
5.81806
741.486
552.84
434.269
24.3282
-5.59447
33.5869
87.0195
349.06
54.7664
54.7069
31.8671
34.8792
465.886
31.3965
22.8449
25.6512
380.015
45.327
-2.1535
31.2481
24.5143
35.5381
-12.3049
0.197446
71.9442
34.7578
11.9411
20.7903
119.427
626.993
384.223
193.97
47.4169
23.0835
313.509
100.961
50.1676
8.42774
52.1091
24.078
247.454
153.356
-25.0765
238.52
14.7756
496.88
61.7115
-46.4091
18.596
99.7448
87.498
-19.4858
82.9457
388.721
-13.0554
110.271
44.1009
29.8112
51.2037
4.42848
1.17788
-19.7129
31.5738
98.3961
371.107
131.048
37.5336
21.1668
27.6245
138.817
112.377
82.9131
77.154
11.0756
432.23
100.418
-13.7097
-0.901476
35.4505
25.2202
120.028
-9.10589
4.26221
906.311
-8.86556
93.9913
204.985
57.9014
12.8976
-23.4809
33.4409
16.4033
762.087
-0.62484
42.0595
10.5323
47.3354
102.091
106.469
67.471
10.0023
73.3204
66.5333
23.8736
-15.9778
523.126
34.8265
26.5299
11.467
23.5756
32.4646
5.83262
42.1846
43.0574
65.2427
3.28937
66.9717
37.2086
66.8688
484.615
29.4687
719.481
56.7339
17.3319
426.15
-32.3664
167.098
5.22101
7.84451
6.14726
-31.2831
-4.66246
69.8471
56.5798
-39.9134
369.671
-19.1876
34.7501
63.4074
-28.1201
77.0572
-18.5123
340.479
424.323
308.105
610.312
21.0217
-11.0315
55.1461
53.0121
113.14
43.5407
108.568
-1.74939
32.2917
64.9351
58.0816
10.9383
-2.99839
27.031
125.754
40.9484
-11.0433
29.6551
-10.3313
66.5605
20.201
28.5307
0.195858
16.2223
37.4721
25.7223
22.4541
91.857
66.4048
9.78883
30.3441
48.7337
29.257
19.5305
-36.364
237.544
20.9708
193.378
303.319
3.13708
17.018
351.264
28.8406
803.125
60.6668
40.716
64.7731
60.01
72.1562
81.1501
132.61
52.4925
56.8167
12.8976
27.1189
27.8187
41.0745
81.801
222.389
-13.5207
12.0744
10.9564
24.8466
171.431
224.535
365.675
42.1704
76.3475
-12.2296
67.728
-6.40297
63.9408
83.5457
9.97584
18.9511
30.7094
29.0662
65.5462
89.6056
33.2744
36.9867
16.5939
82.6291
121.217
27.5947
22.3288
547.739
34.7736
75.4279
36.344
8.86302
371.372
128.182
33.332
405.323
113.02
53.4336
26.5947
-3.26787
286.285
106.713
43.117
12.2613
25.9261
15.66
11.2352
62.0647
67.6948
57.4949
21.399
111.81
313.376
348.789
47.6498
94.2416
71.9107
39.7926
65.3385
11.1166
165.042
56.6545
74.3055
41.215
42.7974
45.7273
9.56154
48.4446
28.3121
36.5203
28.5526
98.9118
251.545
0.195858
-8.14054
-6.13678
11.2721
93.557
257.56
56.7056
39.7739
236.491
69.3484
49.8717
21.4046
85.7444
17.2227
392.968
140.135
105.297
33.4538
44.3665
189.432
48.6566
28.9245
32.0566
218.121
370.216
26.4125
158.476
61.884
44.0452
49.291
104.499
609.09
75.5574
32.3989
1217.1
22.2498
87.7163
605.039
16.9439
16.5489
25.5233
101.714
-0.21688
87.5653
35.8594
71.0818
204.716
861.926
129.73
46.2686
-10.8045
-17.3392
10.4993
1.42378
532.087
103.97
344.889
-1.11085
14.6594
12.8618
-22.2479
-16.9018
29.9927
17.8455
34.5332
-11.6294
437.108
31.0581
-50.6665
135.387
-16.5493
-15.6718
29.2036
-55.2494
11.0877
-44.1202
9.45801
41.4939
67.2456
-5.91453
5.46722
-32.3224
-8.15415
87.4563
-37.8836
-44.1475
-13.8305
-39.6434
67.9501
-0.982599
100.847
63.7229
26.8689
37.7131
34.181
-24.411
222.338
271.896
524.094
51.7594
39.0239
1018.77
-17.0792
26.2551
-6.60534
-3.1607
15.4708
41.6718
15.6568
227.869
169.005
266.894
183.233
8.89858
125.362
-19.3711
59.5689
371.413
157.947
-16.2906
60.9299
-28.0525
32.3657
35.965
8.81234
39.8357
101.091
3.76165
-13.9756
48.4149
298.152
11.2352
84.5534
76.2356
302.509
75.7212
37.8883
62.6424
51.1381
171.236
45.4148
63.4644
52.3461
509.871
75.3952
10.5872
14.9781
331.404
19.4904
4.54223
582.553
-5.95211
341.993
30.4267
23.457
7.91601
5.81806
33.2186
108.661
0.0277312
63.572
233.197
60.4538
54.7664
60.3291
63.7262
74.2346
25.1527
601.113
727.494
10.6587
37.0614
71.5639
-9.64977
74.3516
74.8935
366.256
43.301
55.0776
492.03
19.4374
70.701
40.4102
181.824
34.6748
-10.6791
226.313
37.5
23.0835
32.3989
218.22
335.219
957.216
-6.56479
106.899
79.2248
282.767
60.2223
27.9783
-22.0462
24.2182
37.9006
1159.46
45.4174
12.6458
19.8696
283.471
45.0406
56.9996
31.5605
59.9299
30.9825
14.8187
58.6999
4.42848
36.7851
105.85
123.403
113.389
9.41221
52.3368
73.1409
64.2703
43.2396
11.1776
33.5124
81.4668
84.0406
18.5857
171.951
49.9419
280.485
42.7012
180.74
14.2805
22.2008
142.913
98.3429
130.832
59.9747
214.275
60.2019
55.2889
54.7957
113.643
-18.5844
44.3335
42.3891
18.8904
10.9129
-2.60068
42.8909
-1.85593
8.38719
562.807
-5.17982
62.5108
17.5309
136.04
7.83569
-11.0751
144.724
564.871
48.3006
3.85147
3.27638
3.11767
-9.56199
1.28528
33.3212
228.275
37.504
119.062
35.028
-46.4726
-43.5603
122.304
161.998
-21.5382
41.8557
18.4711
102.127
46.1351
-2.58272
176.498
33.5805
102.895
35.9108
18.2106
8.6462
36.1455
631.306
58.2207
9.80288
56.2076
25.157
15.1837
52.1928
39.5565
486.927
97.8931
22.0751
189.7
-10.0146
26.2023
9.39806
20.4684
431.848
41.7131
32.2776
64.0773
56.2299
31.131
8.61355
55.7593
15.3487
-2.45978
31.4392
99.0461
29.374
50.7512
43.917
67.6638
11.974
87.2316
293.051
650.477
66.9529
451.69
34.6748
82.0103
-18.722
180.505
25.1914
457.033
34.6647
89.5904
292.069
136.489
89.2416
26.7509
27.8941
57.5802
298.229
631.428
37.3366
43.5228
59.387
-7.96888
22.9755
-10.4553
618.505
43.8812
16.5679
120.938
2.55442
-2.57025
-4.72034
48.4404
49.6704
176.204
24.2258
30.0374
19.2927
2583.85
20.7508
-13.1852
90.4093
28.4283
46.6828
33.0539
98.544
124.971
4.72072
200.368
27.0943
67.5541
86.4715
3.32517
24.5625
20.1825
91.1802
82.2333
264.986
37.5378
31.1922
723.213
344.07
35.475
6.43336
51.8002
11.4968
18.4093
-8.2157
29.6517
24.0211
58.8935
-21.466
1193.96
-22.0657
-25.0772
5.75584
102.662
460.355
36.7596
-6.84817
7.17508
40.8386
53.5057
266.895
49.5943
-4.69247
3.502
-13.5295
-8.78468
18.4132
476.101
25.8017
-13.5531
12.678
14.2272
616.227
24.9857
16.6458
16.5743
89.8002
8.90702
48.0678
-13.7433
57.6938
16.1545
-20.9027
28.5947
51.4913
53.9952
76.8413
17.4985
738.614
341.969
148.313
5.91514
-7.27368
49.8125
81.1904
32.0695
298.701
1.82796
31.5095
23.9041
23.8682
37.2109
25.9642
245.673
36.7136
-15.1525
131.697
49.7661
56.6873
64.455
-11.7517
17.1732
401.796
8.96914
333.932
32.4352
60.9299
273.672
28.6176
6.10246
29.5381
3.76165
36.6242
35.2964
58.7635
47.0276
43.0944
22.7093
120.169
96.8503
319.832
313.376
165.131
291.278
64.2565
-8.67412
6.05939
648.299
317.934
58.0816
37.1752
41.9792
23.2829
112.635
48.4446
22.6899
54.018
184.1
85.3012
70.8008
60.3899
22.6847
36.837
16.7203
45.7901
673.273
1072.32
72.6259
796.834
78.1251
346.282
58.4455
5.34276
319.854
21.4283
312.229
27.9036
18.8282
-6.38362
36.0308
42.7318
10.326
23.9656
3.63966
10.0684
16.861
13.7706
109.315
-31.6357
9.88432
-13.3353
-25.9847
17.2858
-17.4497
-57.6562
37.0087
-34.4783
79.1975
6.41133
-11.1814
-8.59269
84.0343
11.2042
-6.81591
-15.9647
121.529
-4.67749
230.552
65.4553
24.4152
243.142
146.313
14.9258
15.3098
112.275
124.971
34.7058
300.631
5.54253
134.083
-0.672596
177.613
28.3107
3.31587
46.2026
308.089
7.46267
26.2934
810.804
671.69
-15.7506
-20.6698
17.5113
13.9005
30.4588
-7.18407
19.2754
-20.3897
-0.453323
101.154
471.332
-9.67542
61.1389
67.4703
197.225
509.698
248.575
237.362
7.64605
29.6535
-3.96078
406.69
-4.73127
32.4466
13.5967
49.1681
49.39
44.2108
43.2729
75.3833
-2.97105
42.6784
232.488
26.6667
136.615
197.313
55.81
367.893
36.567
-18.6821
54.8545
-60.5281
517.723
1.42714
44.8688
421.678
6.63915
23.1562
142.42
309.441
14.3914
-34.8229
36.3658
36.0142
-10.4462
36.1455
-25.5407
31.6053
882.557
69.4651
570.149
187.392
188.975
49.4755
248.171
209.614
-5.95211
4.66119
10.3386
241.341
-16.4468
-22.2929
-32.5034
271.73
-31.8938
-3.7204
-5.76849
17.6791
-5.13856
75.3811
2.23309
-1.86612
55.4939
-53.2306
61.3815
-11.8301
14.5726
4.09755
78.0997
-0.0691075
-6.68274
-3.55069
15.7222
16.0171
-19.918
-14.8169
72.5751
22.5287
25.3045
15.5578
18.2921
5.64086
49.3204
-3.2084
158.25
80.5793
86.7793
60.6223
49.7401
47.471
17.09
33.3102
251.546
212.959
2.67842
5.12772
-4.82985
122.234
31.2761
67.9062
164.763
145.714
40.5716
34.9824
-11.6467
6.78422
93.4153
60.8616
48.373
50.6044
38.1133
33.965
40.2963
526.123
8.38511
50.8614
20.8373
286.943
-3.02374
115.273
-9.41644
37.1317
82.0001
159.025
102.801
127.607
214.92
35.0909
37.3214
55.3883
41.6947
53.8406
257.991
27.5222
-17.2276
63.741
40.799
160.59
821.22
22.032
43.5936
12.0726
42.18
283.064
154.786
14.0463
3.03157
77.0651
23.2731
10.1289
-26.8704
22.8957
183.871
13.9167
124.385
124.126
-9.62416
-18.8685
-14.8679
-3.31558
3.09096
16.8522
102.768
19.4904
-36.6872
-5.43099
-9.65141
-16.6655
-7.82618
70.3087
3.33441
13.5382
-48.5299
-17.5109
1.86484
-52.9884
-15.0272
26.2647
12.9722
23.3013
28.5946
9.37828
3.02003
53.2637
-55.1047
438.069
32.2152
-0.585711
33.3133
15.342
-20.2887
-8.28189
124.556
12.3789
-2.08145
159.383
-26.4772
14.2311
18.8584
201.502
7.12451
47.8073
65.25
10.8471
63.6098
135.631
51.1046
86.7793
-4.97004
32.8735
24.9822
741.417
133.573
72.8717
51.958
483.761
262.237
16.7219
-8.93047
38.8828
205.402
883.172
8.2854
41.2925
503.027
9.07168
73.0484
27.2343
29.8112
58.6999
4.92601
51.5016
50.3145
11.2863
153.536
45.0299
77.3888
40.743
155.684
3.68137
275.805
56.0532
19.9355
8.46885
63.5615
20.8792
56.7361
55.4846
270.37
37.7693
258.427
58.9995
36.6007
41.9899
400.887
586.762
58.9008
37.594
24.237
31.2607
1.20037
10.913
84.509
4.90276
46.5183
344.486
45.7751
-24.1814
21.0378
34.8929
3.88178
0.367969
104.536
29.3195
42.3818
32.5072
569.495
-21.6068
5.32987
106.667
-37.9446
6.83838
314.218
-4.46018
-43.3915
354.682
36.4987
-3.74353
118.698
30.926
-7.98549
27.1258
19.0023
38.5746
30.278
17.0892
128.523
182.39
150.65
14.0736
-26.283
7.0375
282.489
138.41
78.4381
144.473
12.5209
27.3433
12.6021
-39.5153
-14.4806
-6.45589
36.0725
113.181
454.891
-40.9229
18.3395
17.2148
17.4426
-24.3043
594.586
-22.131
125.004
26.7172
106.375
99.2167
186.549
588.146
103.741
32.0351
-28.1201
-18.5123
27.5099
186.317
-6.25569
2.28101
56.4349
13.9167
92.3675
34.1704
31.6053
-7.62406
3.87281
-7.06371
22.4744
84.0269
-25.4872
10.1644
-17.1477
-1.67295
9.04042
293.323
65.1786
-3.32838
-30.6293
118.057
460.506
28.0763
-3.7204
206.001
161.653
22.9073
13.4775
15.0005
51.7458
3.2855
9.72645
188.695
48.3058
7.84569
464.489
-8.10732
50.7512
11.1753
49.5392
232.582
493.904
-21.7921
-7.32065
40.716
-4.56738
-7.4564
27.1786
23.0541
-19.1893
67.485
583.429
36.147
-0.432185
-14.0611
72.7238
46.5668
61.9215
9.05266
9.15345
12.6027
41.4816
132.926
-30.1297
9.78958
130.602
-34.2058
-19.4858
1.93709
-29.2074
-30.2837
-0.0402136
-12.1211
69.1666
120.544
-4.94185
38.6592
-42.2017
-41.5147
-8.42563
3.79001
5.67452
19.1912
-6.42319
-47.8554
184.913
23.257
67.7242
33.8888
498.847
106.857
6.4025
-11.3241
42.2542
34.9347
5.19924
-6.05446
53.6988
28.8534
35.5737
582.891
63.0513
-17.9667
40.4714
-9.50257
170.414
5.02377
135.196
64.9077
49.3314
-1.65647
45.5812
4.86659
190.641
48.9484
78.1417
17.7486
52.1815
31.7041
-21.078
59.3122
1.24923
113.916
30.8151
6.78422
67.1784
66.076
111.461
76.484
26.2415
1606.71
200.757
51.5407
53.8587
5.88383
49.819
-12.0316
182.39
20.8251
103.798
199.606
22.1392
40.7707
278.741
144.033
55.9493
397.472
23.7653
8.854
-9.53028
19.2526
152.84
51.3366
335.764
15.7379
110.918
96.1024
32.4352
30.9448
-1.81554
30.3428
207.463
22.0419
35.4985
1.88758
38.4983
93.3925
29.9759
28.3315
57.4949
444.938
41.988
59.3366
32.072
60.7683
68.1626
71.6517
142.175
337.204
46.9763
140.541
52.1678
-8.62059
413.089
196.968
40.9484
25.2759
-8.92871
36.5755
53.9342
114.738
15.1884
413.524
7.48704
173.774
-1.84633
39.2091
34.5457
238.49
43.522
125.921
29.257
30.7749
325.625
210.252
6.91055
44.5577
264.593
14.3815
17.018
48.6566
327.741
349.458
35.3149
35.4523
-7.95957
38.6975
106.197
14.5902
375.643
23.6508
159.008
2.35778
51.4913
50.247
112.449
334.216
240.112
42.1704
27.6218
30.8739
19.0336
71.4371
49.8125
2.08449
23.2132
368.272
11.1983
18.2819
44.7072
5.34948
11.4146
31.2615
10.7281
58.608
61.0105
-8.90505
214.38
-22.9961
34.0398
38.2267
198.25
19.0889
43.6286
56.798
267.077
-9.31181
111.886
54.8282
398.729
20.5059
1.01695
162.733
48.9017
74.9535
48.9462
9.59871
35.0061
42.0138
103.832
51.8404
52.8808
35.8202
73.8868
92.3675
-6.80005
43.5407
31.6053
11.1166
39.4801
-5.18965
40.5723
215.503
54.0418
-21.7391
81.3789
125.754
10.9633
-20.4136
861.74
47.2933
27.2052
119.527
52.8936
58.0868
27.5964
52.4392
24.3906
9.22404
51.4123
37.8998
11.6034
60.76
323.457
31.3965
160.584
48.3058
227.111
-7.7757
224.277
41.3809
46.7825
40.1689
21.3444
53.4984
26.9336
821.017
87.5676
55.2896
794.155
30.5798
315.672
39.1164
162.612
64.6497
130.9
15.0699
-0.317669
-8.20987
103.588
11.0275
47.1038
74.83
-8.92778
-9.51501
13.5377
396.719
9.8102
46.1065
-8.88358
-10.4553
479.462
95.5372
353.322
494.58
30.589
386.738
87.3849
27.1388
179.625
172.966
20.1282
43.2396
7.4295
32.3133
77.154
16.6978
25.4555
106.231
4.72072
33.5765
17.724
22.5765
41.7435
29.2477
-8.86556
313.681
48.5311
15.896
93.9734
162.881
92.634
41.3421
52.02
11.1185
-13.7169
41.4928
33.0486
412.074
76.5444
26.0819
-15.4558
19.9568
-0.62484
8.96805
-19.7847
337.044
66.076
77.7282
200.172
63.7229
261.127
487.489
74.0295
35.118
-19.7259
42.3227
26.5299
17.0892
26.4473
49.4501
1.52446
20.156
501.979
7.22354
436.828
12.5209
29.2174
394.912
192.869
23.0007
19.2059
203.136
-6.12951
-10.9378
619.187
89.554
15.3408
128.396
644.737
36.1139
352.682
128.753
0.480265
513.385
-13.1049
12.2613
75.6301
41.4054
137.027
15.2209
145.576
28.8953
36.8478
4.15507
7.70916
23.287
43.6418
13.8147
13.5557
220.886
61.7164
249.375
154.106
19.9576
609.057
295.796
62.5939
4.54223
2.06527
1.59299
37.6824
61.5143
561.259
405.24
222.108
57.6823
313.165
-0.644275
37.4721
63.6836
24.3906
37.335
60.7826
50.9588
76.8447
209.433
23.7771
42.6836
75.3121
-15.272
25.6259
52.4047
219.463
-10.5147
19.7652
4.44485
133.234
76.3232
42.2843
136.847
66.534
168.217
76.8554
9.96503
17.4063
134.694
74.0201
9.08546
43.1809
12.8008
16.153
14.7756
497.986
11.1117
-3.30558
27.9663
18.1576
347.142
-9.84295
-25.108
-25.7502
27.0261
229.414
33.4345
27.2343
-9.54414
-6.81591
-26.9331
105.85
-34.0185
29.0557
-11.3814
4.30019
50.1133
22.6248
-3.8149
26.6911
34.0505
-13.2873
4.94295
42.3221
48.1345
-12.1459
129.154
2.73143
299.938
165.182
49.8624
103.578
361.983
25.2663
15.986
32.1292
6.38269
26.0739
-4.8174
35.7199
8.91652
3.62226
-26.8354
212.959
34.3389
32.9722
-14.7749
23.0924
69.9358
43.1893
-8.25187
32.0818
53.5445
35.0382
-11.4652
40.2374
35.3149
119.785
1.21618
1.24923
170.138
-15.7046
20.3267
4.23184
315.735
128.958
-3.11619
24.5946
77.7777
36.9921
-1.61243
-8.27704
-1.58112
52.6964
51.6866
7.70669
28.8354
-1.92017
35.2577
38.8966
36.9867
80.3144
76.564
-11.842
87.5648
49.2377
47.892
41.6947
49.4625
-21.122
0.306571
38.2267
82.0577
64.2433
75.5387
51.5595
46.9102
15.4991
35.965
10.6864
6.10246
389.359
21.6317
36.2747
54.5239
-7.26789
220.539
21.399
81.8254
51.0067
23.287
10.0665
30.4222
12.8646
56.0942
26.3616
19.1732
29.3279
33.7188
396.178
-10.4503
39.5466
3.46706
26.438
406.342
21.5278
789.423
66.5605
-2.28779
268.411
172.61
66.8221
16.8319
30.0128
537.711
49.5382
7.9799
95.9364
23.2787
186.65
25.7743
42.5178
162.624
79.0602
65.3129
249.402
33.6641
8.30979
298.174
36.3369
874.339
17.5633
37.6569
25.7234
137.862
56.2618
340.148
948.843
40.9371
490.85
23.8996
259.87
151.397
-21.6588
-0.712047
-5.91021
13.6022
96.4688
426.934
38.1133
47.0834
91.34
12.1332
15.2542
28.4039
1433.88
57.3088
15.598
-9.15991
17.591
234.212
16.517
16.4078
100.705
27.5947
59.8102
148.563
27.2773
129.776
15.7293
-9.87764
7.80284
-8.62495
198.999
79.2358
4.32416
111.53
153.732
240.387
28.4688
40.6715
16.7578
-5.60869
31.002
277.051
51.2672
264.419
187.397
1225.86
103.302
35.0061
25.1472
71.9731
14.359
251.532
180.709
19.2789
188.103
3.49431
-9.49813
48.8504
439.748
191.14
745.572
120.69
10.1644
233.977
0.201113
218.936
21.5278
7.93788
27.2052
97.0377
1.22979
74.9534
18.2261
187.372
95.6051
372.793
592.689
39.7739
41.5885
202.407
4.53802
-41.9862
3.16242
65.1724
79.0602
16.5872
126.825
3.89953
236.063
456.212
54.5454
294.958
21.6393
15.6892
131.36
21.9753
190.335
129.35
0.941643
255.438
55.7734
16.8853
45.5723
9.91007
47.6802
12.8795
67.0342
4.67961
102.709
217.107
35.6846
254.555
-0.713601
58.61
46.3358
43.3557
80.4522
13.561
-3.89282
15.4118
722.806
6.06206
-7.96888
25.4918
-23.8761
19.5298
16.9296
30.7627
48.4271
27.2343
141.159
75.643
-2.84628
137.752
-9.32845
63.5812
37.5336
51.1518
12.632
144.439
89.8884
64.1724
45.2949
18.5719
576.533
372.158
23.7717
40.328
67.3096
75.0503
4.01257
2.38814
452.787
96.0821
88.3691
98.1629
12.1478
60.2402
71.975
135.112
23.2936
15.1052
27.6572
26.1111
40.631
90.2185
456.588
-14.3869
18.9583
26.8406
17.4619
112.223
14.0005
333.291
69.1855
3.28482
143.645
-13.7433
-2.27635
-4.79216
14.2805
59.6821
9.85404
252.016
54.3525
26.8689
62.076
38.4223
35.118
-23.474
24.6245
122.908
32.0817
100.412
94.3088
315.798
9.32423
37.1317
31.5887
50.77
445.43
225.994
25.7206
372.779
176.674
68.5068
81.0501
65.085
208.328
55.8208
94.2284
23.0648
109.202
39.7132
8.81234
26.7172
293.781
71.1057
54.3614
32.8761
35.2964
39.5314
75.1831
7.72464
136.206
107.606
98.21
49.9663
-8.96339
63.9311
265.042
43.6418
-3.05192
309.658
37.2275
24.2351
11.3691
19.1732
51.8167
41.215
20.3087
-6.74652
-16.0725
26.4281
27.8299
15.1936
345.741
69.7821
87.6674
404.154
37.4721
33.2186
39.3831
82.3126
30.7975
30.4687
15.411
101.559
43.1115
119.212
21.4046
801.344
55.7593
41.5856
393.905
15.5096
314.255
472.922
-7.17029
40.4438
102.067
14.869
16.6592
714.107
44.7373
8.60891
22.9123
41.3472
17.8435
0.00460947
183.287
52.9623
62.7999
127.094
3.35084
-5.73067
-12.4204
19.2455
21.187
-18.1213
-20.3913
86.721
-3.96501
38.8396
249.503
9.23765
43.5461
382.165
124.108
85.624
131.624
10.7718
10.4993
4.23488
27.0261
11.3074
212.547
-0.298655
37.4411
289.604
3.57432
146.781
173.094
59.2739
10.2722
300.795
31.7221
-6.94421
55.7355
43.2396
3.68137
553.304
7.32746
23.6836
68.559
47.8242
82.3022
40.2127
65.68
-1.60963
137.321
36.744
-8.86556
388.22
36.3187
-26.2705
31.9156
11.0679
396.202
194.145
24.2306
12.2941
37.9645
77.6479
31.2607
93.9666
-2.86613
40.9371
12.9635
18.0828
10.8421
-4.46018
24.0749
375.297
268.883
54.3525
45.6095
115.259
14.5033
-14.1037
17.1282
8.58956
54.6409
15.2151
87.2939
-10.6389
-18.5302
77.5611
23.444
138.331
-0.458763
12.6238
159.025
48.453
178.206
12.5209
66.6987
102.557
74.8027
36.1192
-8.32996
26.7022
550.468
20.9213
17.612
335.057
75.3109
84.858
369.767
611.004
4.25474
17.2244
67.9466
23.9159
54.2391
7.50978
52.163
523.532
32.0351
35.5981
84.5534
75.191
413.567
12.0287
21.0217
144.841
11.9406
60.4073
217.138
4.18068
46.1945
18.7262
12.8124
201.319
107.013
209.565
34.1748
38.4495
183.245
39.7751
35.8031
-13.7627
181.775
31.3445
43.0689
27.9647
47.3353
99.3335
505.27
30.7749
62.9615
53.8853
28.4671
78.1251
87.6612
34.0826
174.009
79.9738
517.394
132.99
105.761
13.3159
845.933
34.7578
30.6818
2.04968
70.3953
52.5137
446.969
23.0541
3.29953
187.425
30.5248
12.6863
68.3979
14.7077
76.9141
177.323
354.712
502.033
37.7335
-0.13268
-16.424
54.2032
425.832
-4.3312
-25.7971
18.268
594.566
15.7817
127.5
637.96
78.4121
35.567
7.32245
105.552
-30.6812
-0.97221
31.5738
40.3001
7.53815
271.792
-6.94421
14.506
-20.6815
90.4093
215.835
44.8088
65.0011
244.601
408.39
28.9684
11.3321
-10.98
32.9958
146.682
309.509
49.4372
56.0274
14.0219
248.37
180.18
66.3528
22.3258
228.815
45.7824
31.9718
7.04245
-16.9925
8.7719
32.1225
263.559
232.99
1.11306
15.2101
38.085
17.4619
194.763
0.0857332
59.2145
83.819
-11.0217
14.1891
16.2975
0.525542
315.115
172.629
45.5934
0.546138
89.7954
9.63962
112.376
29.2031
517.021
2.75607
84.178
33.2699
61.1863
3.12329
35.205
4.57817
-13.8305
54.0599
15.4762
118.958
37.1286
33.7378
24.9948
90.187
74.0295
36.9921
0.888844
9.63196
20.9077
15.2151
49.8125
9.97584
285.068
10.0947
25.318
13.0724
483.159
12.6597
-4.24279
22.2184
37.2086
41.3997
25.6393
25.4692
319.949
328.474
38.5217
43.8403
241.247
-29.6785
64.4636
16.4654
45.3258
45.5027
-10.6684
45.9373
-18.3829
18.1827
114.798
12.6715
149.816
29.1279
57.7852
45.645
54.5239
476.004
33.9537
67.6948
38.7543
4.53245
41.988
46.2182
60.3771
83.2571
32.3974
24.8
155.294
472.137
138.806
476.445
166.777
-23.6131
32.6532
140.746
172.133
198.852
173.958
19.6537
275.929
62.8124
100.786
73.5083
442.475
3.10386
129.301
-2.38865
86.1724
50.6275
46.7054
53.2863
110.988
77.1957
55.4939
23.2787
447.439
37.8374
10.6587
59.5502
43.4529
29.7056
10.6333
67.6178
586.514
259.435
35.8047
6.35185
6.64678
148.748
17.0422
38.8419
497.682
431.075
12.186
30.5503
338.757
32.4538
79.2505
58.9246
29.7461
16.4344
-2.81665
350.165
5.69955
25.9193
-15.7061
56.736
119.723
50.084
12.9858
14.8478
56.6412
20.0317
15.4324
16.394
-17.6117
152.286
13.9076
35.6703
34.5108
93.4046
26.1967
29.1084
3.57432
197.457
49.9036
15.8944
29.6998
29.0557
20.6566
11.1074
54.4002
135.485
35.1208
318.727
41.1627
227.216
4.06545
21.8095
327.18
31.2679
56.3097
37.7458
529.623
21.1195
120.652
104.753
107.725
62.8377
58.3661
154.434
78.8897
41.3421
126.983
26.1111
-13.7169
67.7297
49.9152
1207.5
13.3361
51.2034
96.1727
57.9565
67.5521
80.0709
43.3262
360.891
20.0457
11.5159
82.6742
-0.288936
19.3565
41.7756
18.92
1.71427
67.7357
96.4953
166.723
123.681
33.5124
28.993
24.0705
616.413
-2.33737
130.527
428.536
29.5828
417.205
167.276
210.787
1084.73
483.514
143.061
71.4463
34.6741
68.8512
570.605
21.708
43.3965
20.8373
40.4422
49.3312
20.8251
15.7169
70.2956
-7.54237
119.591
65.1336
39.7978
34.8404
-1.53464
161.339
21.0354
10.8193
50.7031
29.5133
144.103
280.479
16.6749
157.957
129.659
32.3842
1218.72
75.9224
9.42885
37.9879
34.091
121.256
9.8506
-6.06912
12.2613
82.1481
8.16369
65.7683
-1.88321
13.3389
-20.3863
-6.71194
98.692
328.368
96.3756
81.1231
30.6813
15.4297
76.5829
12.9907
15.1172
332.142
544.696
388.681
548.021
9.56154
40.9484
17.0677
37.1514
10.2834
81.0265
15.4123
45.1734
48.0814
41.2202
5.10761
48.6911
61.8719
1210.5
193.841
21.0984
-5.2037
73.4476
88.0891
241.026
27.0268
25.4801
76.3741
438.888
46.2659
346.282
60.3195
24.0834
47.0031
73.0195
28.9245
33.9306
36.3369
46.0022
51.2965
42.59
70.3953
198.691
17.8082
233.81
24.9026
223.842
14.0005
24.0705
46.6967
3.28482
391.022
4.99736
237.604
36.7693
-8.88662
68.3578
59.6174
116.197
47.4836
63.95
44.0445
-0.985222
-9.1087
198.944
20.8373
106.035
56.8275
111.294
5.57609
14.6429
22.03
361.424
42.8308
24.5331
74.365
27.5947
84.173
30.497
49.7661
19.2059
68.2032
104.44
17.1732
10.1157
38.9542
112.792
94.2284
8.07229
49.6855
528.545
176.669
34.091
18.1827
7.97653
359.374
33.7467
4.76509
24.052
-21.7045
197.535
74.3292
433.122
47.3899
70.0367
99.7627
18.4868
5.74687
24.7954
40.5723
26.2225
97.1454
66.3421
606.117
9.56154
22.2077
3.94925
18.4107
12.1575
369.611
8.85575
236.098
522.892
81.3973
52.9575
49.1442
53.6198
218.182
702.312
85.6213
320.045
41.5789
31.5797
259.884
18.8921
16.7975
160.109
32.0566
103.803
90.6519
5.79781
70.701
72.2693
52.5137
30.9267
43.6688
168.685
39.9501
322.879
40.1839
78.4718
31.4269
55.2794
65.2275
54.063
24.4402
411.977
114.832
11.0275
27.5952
43.3557
3.61545
146.62
11.0997
11.6636
-3.30827
-32.6042
11.3074
280.013
247.078
28.0708
23.4862
48.5519
49.3296
88.7615
149.229
18.7825
61.8965
54.9
72.6021
50.7358
-15.0593
307.801
80.9022
91.6604
124.883
34.8258
23.7717
120.913
239.724
48.8134
412.559
21.1288
44.2402
251.63
64.0062
-10.5329
71.4846
49.4862
460.857
51.4046
46.9643
183.205
18.6148
55.6236
26.5003
-0.684609
26.8426
40.4685
13.3361
51.2034
107.417
50.4602
13.2042
-13.8741
-21.1287
-9.14768
257.818
-1.34852
-5.35072
63.9336
62.46
39.5347
28.2058
26.0771
97.7207
90.8731
54.2795
18.7334
45.6685
96.1033
95.7689
8.49888
26.3254
-13.5537
145.742
-0.440454
2.98276
85.8658
352.947
29.9253
-2.60179
96.4829
20.7595
4.21055
27.8902
765.501
82.1666
2602.92
3.12329
82.0566
32.6892
34.8952
3.46012
32.3428
305.12
226.767
53.1058
52.7056
59.037
166.303
-44.0887
33.9948
-2.65484
2.16701
416.648
3.95855
-40.5051
74.0437
58.0499
76.4871
51.9792
89.6848
44.7049
103.244
181.187
201.631
1.71412
24.8748
182.825
66.0576
175.025
-15.4998
-40.9229
101.945
53.9467
28.4592
86.7321
62.8039
30.3428
-23.8826
205.7
121.828
82.1481
264.911
9.54631
-13.1276
35.8277
157.65
27.5099
19.525
51.3583
458.513
64.1252
671.129
45.7758
53.0121
-18.0444
468.954
250.871
565.84
71.3392
9.80288
56.2076
54.0418
4.54223
11.4356
35.3262
3.94925
428.831
8.40932
36.0489
34.7014
3.94399
-6.26647
28.1018
29.4705
35.5726
320.493
39.839
41.5885
158.568
-21.6989
17.9839
173.826
43.4596
123.268
208.371
108.416
5.01114
120.092
22.4197
53.2035
36.6318
66.289
210.071
29.4716
214.698
39.3953
23.0541
41.2481
56.8167
81.1246
531.189
18.5017
633.002
17.7981
112.079
18.423
-11.958
82.242
44.4618
150.177
489.574
108.551
223.433
96.8684
7.02365
122.943
101.686
13.9076
459.209
32.6368
67.1677
168.626
15.9899
12.9446
62.4481
81.2652
51.5445
37.5232
142.292
39.4077
34.2852
35.1208
35.7433
18.6739
309.538
20.4459
4.94295
64.8108
-4.33934
-25.2643
87.9244
52.5615
210.16
352.839
6.12697
35.8952
32.5706
69.1458
186.436
35.8773
-17.9802
27.948
-11.0654
146.982
10.7906
149.799
8.7719
25.5523
2.47973
16.1056
13.3361
605.927
-35.5215
-19.7327
29.6927
102.919
5.15889
40.5716
63.0934
27.7087
75.7927
16.1545
5.33419
17.3503
66.4838
33.3805
86.2116
255.505
28.3428
42.1704
110.081
-15.9778
260.757
31.0784
202.692
-14.387
43.3139
-10.52
17.8218
-5.6683
97.1018
44.5188
10.7497
50.3294
7.22354
359.223
31.0914
12.6021
14.8326
43.6155
17.3319
33.2259
703.081
210.641
55.8208
17.2148
6.19822
66.5521
341.139
763.252
11.6022
76.2787
6.10246
-11.6913
211.661
65.6058
128.453
59.6593
17.534
77.0127
22.4796
24.5833
11.4728
87.48
8.28059
53.2324
192.395
17.2735
65.8052
272.538
34.2715
364.265
15.4297
-9.62416
6.05475
23.7057
140.541
41.9792
6.41629
15.1837
190.874
69.5416
265.787
44.0166
36.0489
45.9458
18.9365
325.443
28.1018
46.817
0.0277312
45.7901
47.3353
206.566
375.172
46.8596
244.775
90.7451
57.6334
52.83
6.91055
50.1799
453.873
14.3815
739.196
35.8047
21.3444
36.6318
90.6519
56.3976
155.034
22.5287
49.6674
10.7958
18.7593
43.6982
36.147
34.5617
31.6201
-15.9351
410.056
44.6927
31.9365
10.9267
92.9897
21.1287
22.2719
42.5877
71.4667
-7.62894
22.9313
-15.1372
15.4118
156.838
215.957
186.934
3.00303
32.3459
330.625
280.811
44.9374
19.7381
13.7224
-13.8146
-6.59441
91.544
261.44
16.9085
299.903
17.4186
50.1133
13.2545
-26.3037
54.8021
118.383
125.394
10.5652
53.5664
469.799
190.998
21.4721
37.569
2.38814
49.8624
2.37884
62.1321
25.0743
175.968
94.6067
38.4748
176.923
-0.163042
-24.1839
73.8934
176.275
166.571
55.2299
29.6927
27.956
134.469
117.408
10.8421
-32.9032
728.3
280.822
22.9725
182.676
16.5139
10.0023
207.088
38.8662
-8.48149
146.439
14.2118
19.0336
15.2151
16.0793
26.8424
20.8251
116.916
38.4365
361.345
74.468
50.3294
-2.14679
176.332
2630.42
26.077
267.158
34.1985
25.0996
6.98896
-3.44156
19.486
37.0801
493.228
227.287
57.1817
73.1471
56.5798
14.4345
-7.016
-7.94319
52.3651
453.538
32.8761
123.378
23.1562
43.2795
22.4796
9.59871
327.36
17.6509
55.1065
357.313
39.7623
159.509
81.383
43.6418
19.1778
127.183
472.389
140.988
51.8167
37.4669
132.753
32.6089
133.853
56.4132
16.5855
138.351
355.112
52.9155
65.1786
20.8106
89.3109
43.0943
44.463
192.994
22.3425
70.1529
67.95
45.3961
79.0698
31.8671
42.3754
64.5081
344.366
109.052
29.3993
50.1799
628.162
16.5872
3.13708
65.7437
117.006
20.8122
13.8481
169.691
-16.691
46.0324
155.587
19.6823
46.403
71.2332
17.4613
38.0211
104.709
786.676
2.80554
38.9906
76.5518
65.6697
63.4006
82.0359
4.46829
30.4063
212.959
8.30062
-2.36855
-46.0593
1.35628
6.9991
457.737
0.191928
-12.1184
12.9591
158.06
205.17
101.26
193.792
14.6594
22.2321
-31.6183
56.1868
178.688
161.177
87.186
158.222
0.989359
8.98535
40.4285
-10.3741
24.817
212.087
7.32746
27.4317
64.8108
16.2754
45.9502
61.6875
27.0943
37.9954
51.7365
-7.92852
31.21
46.6261
-0.0335945
19.9478
8.21247
56.167
981.856
85.7437
44.3197
25.6121
-2.27635
274.444
19.9027
26.7206
51.4913
52.1211
197.409
93.9351
44.0445
14.5033
184.752
22.7817
32.9459
238.612
90.1656
79.4352
367.271
31.4004
31.3645
205.877
27.8383
131.355
25.6393
25.4692
878.777
360.333
36.0725
321.202
-8.00357
58.4026
169.411
53.0097
31.2703
46.4397
10.8834
46.8744
239.002
704.218
12.5392
300.23
-7.00615
55.1762
8.44681
-5.54228
213.374
46.0906
-0.94618
35.9432
46.6989
67.2879
182.088
8.84024
8.6462
417.778
29.5863
108.455
51.974
38.1645
73.8978
12.3061
-0.504482
-1.5942
38.4039
11.8754
101.012
-9.51327
25.4911
38.1373
308.485
15.5996
78.6868
143.808
35.6384
108.282
19.1604
96.8072
28.1018
-26.7515
5.58755
84.3607
19.2243
159.714
24.7219
101.208
49.8717
-14.2026
101.556
-15.5782
80.1649
517.592
52.6253
9.30122
259.351
44.1281
28.8077
-22.3132
50.0863
36.6621
239.92
4.68977
13.6837
-6.0708
26.2556
-10.6497
-10.7047
797.307
183.42
10.3018
3.46326
78.7881
-20.9324
106.605
23.8471
197.029
-0.13268
4.19069
-37.626
-2.39185
-7.1423
-18.7957
285.503
21.3968
11.5235
142.741
113.606
42.8155
99.8092
73.98
83.9802
124.32
69.5722
53.4148
10.7552
21.5036
167.054
107.115
24.5854
36.6941
47.4572
71.4249
94.4277
12.1996
290.131
20.156
65.3219
42.8308
31.0914
50.0835
310.935
25.4032
58.5613
45.7144
602.942
15.7379
72.6874
80.9331
62.3692
16.9251
-0.557996
2.35433
38.9085
44.8688
16.8801
32.8761
355.762
131.852
178.212
7.48712
-22.2604
21.8877
70.1248
-6.25569
7.70916
-3.20987
-10.5482
32.2963
335.204
60.0948
2.30662
29.3279
22.1827
-25.4872
0.794096
18.9319
151.518
18.4107
94.6715
40.8157
43.5233
2.06992
6.85199
52.4646
128.796
48.6911
492.907
84.1867
60.7826
111.054
34.1517
39.7144
63.7262
83.6049
38.2712
-10.1271
111.981
210.252
117.48
52.0539
194.623
18.8921
357.878
251.938
925.986
55.0776
21.3114
7.67188
23.8494
104.128
56.2618
195.845
32.4244
18.7593
45.5723
13.947
44.7386
16.4344
36.5387
46.4869
80.3
43.1809
25.9193
69.8544
26.02
40.7137
22.741
1.74139
33.5885
49.145
8.78726
58.5359
-8.24137
11.7311
86.9962
18.8037
27.0146
233.382
-2.04788
4.35203
0.680353
8.67414
-30.9573
162.758
45.9223
9.41221
29.848
21.1668
201.913
56.358
37.9355
19.058
10.5652
25.4555
147.46
98.424
57.0793
41.3171
251.389
23.0029
68.6031
804.479
88.3691
41.9409
27.9164
42.1329
62.8377
18.5198
14.0005
179.755
20.1514
42.4456
-21.2396
27.7087
-1.04403
44.2655
31.5711
15.4762
12.7657
54.3525
113.076
62.076
1114.14
29.4958
2.76291
22.7504
87.3003
20.9077
11.467
214.73
-3.02374
36.5624
194.857
-4.09774
67.196
74.6899
2522.66
8.77272
14.2248
166.276
-9.53028
90.4205
45.7144
6.98896
-29.6785
25.8357
9.71858
38.0064
-12.5424
45.9373
146.236
35.965
3.19014
208.502
173.841
67.3576
-11.2309
100.889
90.6226
43.2795
209.886
137.027
7.72464
10.1547
51.0067
17.0795
236.931
94.2416
373.376
9.1165
3.62033
284.983
32.2917
282.327
24.3484
46.5456
2.62381
-8.57623
271.458
286.402
21.5278
69.7821
127.023
51.0195
221.336
269.221
312.454
168.631
106.85
474.951
49.2094
240.299
80.9439
317.863
51.3897
119.183
115.729
21.9031
160.75
28.4604
35.3278
-17.4776
7.64767
129.241
672.987
51.3294
132.209
36.304
47.0273
66.9529
88.121
17.8082
38.9836
99.8139
-15.9109
-0.342331
-11.6417
26.1285
32.364
292.349
88.6533
98.1036
-2.73375
17.486
44.5545
-31.139
31.1743
171.332
156.904
13.4724
-41.7266
-7.03185
73.2805
5.17192
-2.02196
64.7183
11.085
10.0087
2.77089
7.55663
62.6074
-17.1997
-26.4936
-35.3664
-11.2796
13.7702
3.7558
-12.1395
70.1404
12.2338
115.807
-4.54912
531.231
14.5097
44.3579
15.2503
3.78369
-4.8419
-16.9463
-4.42073
-20.1007
14.2552
28.6158
82.7469
38.1928
22.2942
29.0144
45.9711
82.729
86.9675
65.4293
-3.56916
88.8859
82.0051
5.02377
5.40137
19.6227
74.8077
18.0828
65.19
58.9261
154.835
7.20826
28.5947
29.0025
57.7433
204.278
13.7504
47.0834
38.4223
348.087
-10.3556
349.67
96.6642
242.36
125.773
4.47252
551.931
29.6355
498.043
25.7423
490.735
168.836
42.5059
47.958
445.868
208.487
437.394
5.11489
-6.75089
100.798
17.2148
169.191
44.0633
7.55479
51.1064
35.965
28.5913
14.5456
161.061
144.317
36.6242
220.829
19.4081
41.4054
31.85
240.101
-26.0085
1138.83
16.2331
530.768
232.597
68.2646
34.2715
180.607
17.3038
18.4868
14.8647
45.1023
461.453
46.1945
48.7113
14.6865
392.43
250.045
-7.30506
67.1853
221.341
39.0255
21.5278
79.1524
57.1902
42.6898
52.8936
223.21
157.714
325.141
-3.32568
73.991
-4.65743
141.346
52.3493
10.791
23.7848
288.459
305.653
36.0817
21.9079
-3.39681
44.39
-12.4609
285.184
-25.1485
75.8306
-5.74571
51.7343
-22.6962
-5.53465
11.0041
470.814
90.073
89.058
-18.7361
-5.99396
-1.38564
7.15393
-2.27136
9.26186
13.8165
8.00111
-20.6203
317.289
14.1328
-9.1469
290.057
15.7127
15.4138
475.328
21.4191
20.1202
660.464
-6.13998
-18.3867
31.362
-37.0169
-71.0226
-24.8131
3.60024
9.43336
29.9448
33.5594
-1.19371
164.222
88.983
7.21097
19.6854
58.1379
87.9441
80.6372
21.1668
143.817
48.8618
13.0517
251.579
3.57932
36.8021
27.5198
55.3205
42.9468
8.35363
-7.23183
32.3732
53.6106
-12.6137
68.1778
33.5386
390.709
55.3414
45.2477
38.2418
24.1998
223.819
3.86082
110.116
425.287
89.3567
120.204
34.9226
8.10193
29.6927
169.882
507.247
335.056
328.792
-2.16208
21.0984
29.0025
87.7284
31.8637
139.313
-1.64229
368.258
23.8736
2.76291
21.708
11.5373
17.0892
42.3163
19.3462
418.127
666.018
59.0512
9.32423
419.441
198.192
21.9941
31.5887
146.347
40.6318
66.9501
61.6842
52.9858
27.2773
6.08748
579.823
-7.18969
6.36758
46.4505
154.022
62.3692
2.45009
40.3151
37.5398
51.1064
77.1945
306.789
-0.446922
116.206
229.303
134.924
303.827
3.147
-10.4601
220.024
57.4626
67.8733
13.3314
28.9092
21.153
-4.92599
34.1704
48.4719
81.8017
54.0418
-2.99839
501.17
54.5391
24.0818
-22.2877
320.135
355.112
0.441615
14.0867
25.8232
28.5307
-48.5299
-49.37
18.7314
22.4541
-5.59447
168.52
105.76
43.5872
9.78883
50.9588
76.8447
6.76817
4.53802
166.035
50.1371
-3.39201
6.91055
314.564
-9.98139
47.0031
58.0269
-1.06054
18.9381
60.6998
184.683
-16.1699
24.5385
47.9065
626.88
62.4095
119.492
37.5
26.8316
13.6582
13.947
14.7536
52.0417
35.2425
9.08546
58.1734
35.2896
33.0196
94.2173
61.6273
326.34
630.129
81.0041
16.2835
244.068
-3.96896
546.235
59.6778
24.2079
-0.463309
503.466
59.3453
31.4568
-19.7847
12.4064
-3.26442
102.091
307.351
33.965
31.3699
96.4662
52.7355
430.254
62.1371
335.68
58.7016
17.077
15.7169
37.4352
59.4755
80.3144
588.184
526.015
36.7136
12.9585
23.0007
246.543
43.8403
40.7221
-12.8119
334.329
30.3333
30.5101
39.9314
68.4261
596.012
39.862
410.778
-2.43206
-10.7641
23.9159
72.9798
5.63571
31.5483
43.771
97.6274
7.48712
86.4275
39.5838
537.256
-17.9563
49.9663
22.7017
19.5389
9.9086
15.6887
71.6517
29.7312
7.36847
21.0473
103.059
78.4047
10.1201
265.037
43.2947
3.46706
29.6551
51.0414
25.3311
38.9417
66.0121
2.06992
-8.14054
39.3462
20.5801
76.8644
-7.64256
100.138
371.549
49.0847
569.724
94.8493
73.8785
6.73948
813.701
3.3282
30.3345
-28.3904
-7.34486
108.627
15.8061
56.9516
21.6393
-16.1699
6.98277
27.2917
509.786
-12.1768
-21.0633
18.7593
13.7132
-17.9121
42.8645
20.1825
-38.4239
-5.90707
80.2672
-34.4468
47.3656
186.891
50.852
11.6869
39.7746
25.6539
9.8102
-0.472619
137.294
4.53727
11.3074
218.169
365.144
138.641
41.0556
62.4481
-14.3122
-4.44432
-8.46847
9.08504
47.7964
-35.5654
22.3517
69.3928
147.565
88.2172
-56.2887
199.105
-5.30488
34.928
29.2036
-15.5837
42.202
82.3022
4.60549
-9.10589
-8.85626
31.1218
138.969
141.266
42.9089
8.3997
8.48973
37.7514
158.182
39.1923
3.9271
75.7674
56.3347
33.2794
18.1422
86.4704
790.171
289.488
16.5743
3.59316
488.668
-13.7764
106.197
18.0286
-19.0287
-20.131
92.7207
33.3805
264.248
54.9799
15.2243
47.7926
31.3699
208.91
77.0983
2.96736
22.7817
38.5681
262.975
50.8102
89.0363
67.1168
52.0151
25.7423
42.8331
27.8383
6.89866
164.15
21.9725
-17.0265
-1.36211
4.7885
51.0651
21.3515
-15.4998
-22.1822
40.8283
129.659
298.502
-70.6385
23.4485
-5.56368
103.58
19.0984
-24.9209
48.2788
-9.35682
-10.2274
205.836
28.7784
-18.7498
266.338
-7.26789
14.3914
221.924
29.3516
45.3845
13.3314
866.617
79.249
-21.7926
502.687
5.36837
-2.00186
183.783
182.217
207.364
35.5928
378.255
-19.865
-12.3244
10.9633
5.82331
209.565
17.3082
40.3236
395.014
36.027
71.4104
8.72606
561.705
11.2721
591.143
26.7206
58.5146
32.2181
22.4967
21.7607
60.76
196.02
130.722
-9.01421
35.0215
138.261
335.807
617.831
13.0494
62.0416
409.276
34.7578
21.3114
203.76
472.305
-15.925
32.4244
166.343
33.7519
146.772
6.16194
417.678
57.6639
452.581
40.8647
29.7002
22.5661
33.4155
51.7603
289.12
14.7756
250.609
30.2372
-3.88081
-12.6759
-17.0113
178.456
31.2761
-16.4267
-22.9614
-23.2339
2.36082
-23.5737
-14.9295
-30.2837
39.1816
53.0778
-8.46847
226.477
297.756
335.303
6.83838
-0.62484
505.596
-40.3994
293.516
-15.2805
28.5947
40.2469
35.2545
174.293
49.3577
26.4687
12.6292
-30.9703
-12.8568
236.425
10.4571
-5.01669
515.579
15.7169
4.7033
-3.79424
16.4078
42.8331
50.3271
77.0069
297.379
257.853
454.882
-22.6487
-1.36211
19.781
37.9466
148.788
-18.4341
30.7304
27.7098
65.9406
114.843
11.8204
443.239
18.7992
69.8471
82.8167
530.841
63.6095
13.132
31.002
37.1705
55.0153
3.73898
47.0721
61.243
13.9028
25.1214
38.7219
86.614
-7.28337
72.0127
2.41233
-18.0444
13.5557
37.2275
33.6054
218.609
269.851
44.6715
276.237
18.9319
153.392
253.2
35.2773
43.5451
89.0493
265.704
289.026
137.003
78.0665
11.2352
1.35948
16.8319
269.893
-3.89443
370.004
21.0984
30.4036
856.807
0.789886
-17.6234
12.6558
15.3487
27.5253
115.772
10.965
1.26301
86.3584
97.3823
-10.4309
489.329
-1.14442
66.6169
-10.5477
12.605
40.4102
219.306
42.1711
35.1586
58.1147
124.283
62.3839
452.478
29.7461
59.5379
259.553
29.6203
41.3068
18.0271
34.2472
121.597
29.4693
50.852
20.482
-23.9203
-13.2631
66.0116
113.735
37.9212
213.171
79.8397
2.36082
1657.46
48.7887
30.7627
-4.04679
17.5469
166.096
-2.15936
53.4186
80.6267
84.1959
80.6372
43.6556
35.1208
17.0026
80.5181
364.023
172.731
1.70526
275.267
42.1115
74.6703
-9.52531
93.24
490.347
5.21991
23.3188
38.6433
-2.16208
-1.39036
319.483
83.9802
7.50087
13.3502
36.5482
23.8736
-10.3556
16.0858
9.66328
92.0518
55.4347
34.3387
2.08449
73.813
60.9253
12.6238
24.0925
3.47541
-27.9408
35.0096
1.71412
39.8673
275.953
51.3366
5.11489
311.402
51.3452
9.71858
36.1323
24.9389
45.9373
-5.56368
549.459
-34.2912
43.5838
128.864
71.1057
11.2579
145.866
37.6573
29.9759
15.213
22.7172
27.5099
77.621
34.4917
48.0922
356.479
-27.8981
21.4129
-10.5482
373.376
10.9906
12.9907
-1.44152
27.4538
89.9408
287.526
15.1837
196.496
403.125
659.341
83.372
34.1748
36.5755
97.0377
373.359
35.8031
22.4796
670.881
183.686
20.4684
311.907
49.2094
39.7739
41.5885
52.4818
6.76817
19.5305
10.4876
496.165
52.83
23.7771
69.6899
-0.279437
265.506
20.7661
39.2863
135.746
52.6713
68.491
20.7903
78.1973
96.6322
63.7581
137.372
-19.1893
304.193
262.909
68.2949
91.5903
128.878
17.7981
27.8261
10.9267
8.65673
45.4916
254.656
57.5802
21.0573
24.7821
39.7953
14.5199
1064.96
407.461
-9.30731
32.6368
147.753
59.9299
2.87147
66.1962
26.9173
31.1629
-5.90749
-3.70625
5.48515
65.6446
251.677
31.9952
80.5181
36.0614
15.3098
71.0457
12.4392
76.0552
250.534
42.202
67.3096
84.4207
62.1086
8.01034
3.4558
-6.08551
136.149
362.944
74.5604
109.526
87.3691
42.8155
62.3279
51.4913
486.904
28.1156
218.333
20.1255
28.9998
93.9649
-2.65484
58.389
50.8224
222.227
9.97584
17.591
347.657
426.937
29.5263
413.674
55.9516
15.1627
18.1431
76.069
41.7414
74.129
22.9541
66.3291
-6.12951
137.113
320.064
-14.6443
-20.0897
71.7905
47.8114
183.717
-39.9134
-35.127
312.522
12.2613
213.333
-8.7029
11.4204
401.041
24.5833
78.1096
-6.71194
143.188
30.392
377.485
51.1381
4.44434
31.6053
400.922
69.4651
28.5435
57.4389
42.7974
-1.12432
13.9126
9.56154
52.1928
60.1712
376.357
21.0563
22.9085
62.04
426.643
16.352
28.0763
89.9829
7.34997
47.6641
39.839
21.0332
373.298
-19.4974
57.6334
95.9335
421.079
24.7123
185.253
471.654
37.6327
263.183
-1.67662
126.587
23.1855
303.774
20.1012
44.1583
33.7731
-27.1693
-21.9235
584.26
37.5
17.4613
14.6277
20.3299
33.8105
14.2789
71.7285
1.65719
48.2099
134.8
11.6869
174.143
-33.3139
10.6613
294.668
-21.3598
56.7087
-46.0625
204.336
55.1256
41.1892
2.87147
61.6704
109.376
23.3906
5.33691
225.833
206.189
222.877
562.272
139.233
22.0023
0.136045
43.5577
67.7837
698.858
57.4168
31.0777
-45.5688
-0.901476
56.0653
302.582
60.0578
60.2346
2.38814
36.744
8.00104
367.605
46.657
-12.125
167.062
34.4937
16.7036
32.0381
17.6714
30.0977
37.0275
-9.4962
-9.96876
405.062
16.182
41.8351
79.8238
9.58792
262.973
72.8677
687.627
5.15889
66.8085
289.855
-7.89855
58.9261
-2.58611
15.4762
68.3578
74.6099
315.475
69.5722
1350.22
459.408
16.0858
85.4198
6.22771
56.4324
288.56
31.4004
29.4904
44.7072
45.1478
48.1281
21.9725
252.839
1087.47
31.0254
26.7022
487.994
-17.3739
30.2916
158.167
67.0652
75.3109
41.7545
277.938
98.4112
82.9655
40.6715
135.413
16.4197
67.3576
0.0135131
23.5057
670.605
191.822
43.2795
88.072
24.5833
9.59871
64.9912
161.954
145.062
-13.752
67.8733
11.4573
77.6349
17.4049
-3.05192
56.6592
10.9906
9.495
25.5798
48.7113
271.434
8.24601
-1.68286
10.9633
30.1862
72.7587
38.3944
17.0625
109.926
534.1
183.624
103.101
22.3425
17.3502
15.411
305.832
209.903
43.8934
209.433
37.8374
33.1475
516.631
85.1465
33.9306
49.7503
36.304
178.212
76.0175
136.847
34.2985
22.0402
74.9813
17.4613
34.2729
162.805
265.175
175.797
39.0705
9.44768
1161.6
-10.0839
41.7434
67.2495
57.5802
5.48952
-3.30558
11.0997
238.426
215.957
104.475
-1.38732
-12.3293
61.9072
13.8961
125.264
18.7004
124.686
328.565
724.07
8.67414
173.316
16.5813
55.2926
15.0344
14.8555
697.705
18.2542
37.9355
213.961
331.541
36.6999
8.77912
23.4614
69.1837
57.0793
18.8283
-12.854
54.862
-2.61142
6.12697
69.6284
75.6741
40.2588
-12.125
5.89226
19.5011
335.637
42.0343
22.6015
22.035
42.9776
183.06
93.9666
19.3463
488.37
58.6997
19.336
80.4453
-13.8741
21.9748
45.2002
14.1891
37.6966
5.33326
287.348
276.034
3.92747
52.5687
9.21054
71.4838
21.5327
16.7981
34.8253
37.474
21.3056
-14.4666
-33.1475
37.6729
42.776
21.6173
54.4364
115.757
-36.0477
94.812
56.1622
-20.0663
2.33648
53.456
11.7101
69.0175
34.7934
62.2552
9.9193
490.553
25.6943
121.465
1.50442
12.6696
212.926
49.9353
-1.45712
24.2835
42.2333
230.384
17.0156
725.52
42.8454
24.7286
41.9156
11.0236
-29.1031
104.655
16.4033
216.734
-2.49891
38.9531
-19.7847
220.428
406.384
7.97997
25.8842
120.572
1722.5
36.5482
239.391
14.0073
24.6245
0.292946
17.0892
31.0719
-5.01669
7.70669
-6.77188
-1.92017
20.2651
-11.7032
78.2161
22.2184
37.2086
358.117
66.8688
-6.38989
12.6021
58.608
90.9955
60.7069
-4.25544
-7.18969
332.455
82.0577
37.8296
32.3842
26.813
-5.56368
127.794
50.0418
0.480265
23.9159
39.2466
29.9986
40.3723
42.7927
71.8819
101.376
-3.75728
73.8471
36.8478
88.488
129.523
96.3756
51.1381
-4.92599
21.0519
57.8422
22.361
43.2282
-7.06371
94.9202
44.9632
15.7423
45.7717
90.1464
27.8299
283.185
19.6537
34.1748
36.5755
663.839
103.269
29.3408
37.4721
5.10761
61.8095
46.8794
42.0419
195.387
31.3406
31.2811
12.1894
264.096
2.05431
43.5779
43.4548
52.7998
1.08844
28.9789
159.172
29.2455
59.7627
33.8207
194.663
154.786
22.9123
74.1434
1.91393
-25.2953
-28.5596
-22.4701
204.868
157.961
-11.4834
-32.2913
-62.7868
18.4558
56.2993
22.1711
-38.1949
-22.7057
-7.05371
-16.4473
31.2761
4.188
-45.4502
17.9956
-14.5058
42.0186
15.0556
508.65
-13.4171
-18.7809
289.21
-31.1788
-11.9406
238.908
1.58878
285.803
30.0269
7.35922
-24.3105
-8.81828
31.3726
0.136045
-13.1852
15.4467
142.746
-9.53914
8.69109
23.5814
336.43
11.0877
-20.3503
204.787
336.595
-10.7396
90.2431
-3.03667
16.672
162.073
15.2626
8.25675
3.58509
-41.0505
-25.3549
-15.2849
895.649
-26.7002
81.801
-43.7284
-36.0095
-2.91809
63.0062
335.17
277.845
103.965
-17.2193
356.077
0.63194
58.3278
57.1629
27.6218
-59.0813
-14.7309
-10.1511
-12.8255
107.044
4.83495
-61.6338
-51.7495
266.071
-37.8309
215.059
-6.11685
-2.14679
-31.6889
226.164
-40.1231
14.4762
17.3785
14.1588
-16.4013
34.47
2.61944
119.539
35.1953
-11.6054
43.1262
-13.997
27.6806
48.1465
-10.8654
-29.4949
103.902
130.261
918.919
-11.514
29.224
-25.309
16.15
36.7727
7.34355
29.8066
36.8478
212.176
500.589
69.8787
663.857
18.4868
288.478
15.1172
-7.06371
49.9426
41.215
408.24
17.6163
19.5348
256.938
40.9484
73.2897
162.714
14.0315
86.6487
59.0643
50.1861
39.7751
127.632
83.6887
61.835
126.922
125.59
250.979
469.329
109.179
54.7664
204.281
45.7675
19.8579
38.8928
26.593
509.16
100.78
82.8083
177.757
848.341
9.52173
29.916
375.627
17.064
40.085
40.38
38.8419
27.2917
74.0302
41.7947
8.92173
329.854
109.291
24.9026
173.243
211.531
48.2935
203.908
102.789
363.348
61.7892
109.341
34.2679
-22.5958
7.72125
369.84
30.9267
288.301
310.39
5.62611
-31.9073
13.2747
41.3792
130.853
-17.5932
78.4981
9.38847
40.2463
152.387
-3.26986
427.729
28.7776
29.2182
114.739
-4.84511
8.94525
271.843
83.8612
318.391
26.6667
381.679
16.6749
77.3726
16.2778
53.9359
24.0019
31.8818
-15.871
78.1315
-12.7394
8.91356
22.9789
160.124
-19.6642
39.4353
17.4928
20.3451
42.3425
-24.372
-1.6536
-11.016
20.0136
-1.08974
45.7361
374.18
27.0351
171.078
482.331
551.413
134.679
-11.3722
1.99874
-38.9228
14.6865
-36.7316
287.526
-14.8013
16.5855
-31.658
302.638
-3.30652
6.59042
46.4379
-12.6987
-21.259
-0.00922728
-19.2552
44.9429
-3.7204
-13.2648
40.1679
17.3502
-7.07776
337.691
-10.0984
201.315
-40.1122
402.462
362.983
280.69
-12.769
-41.8405
-9.21893
18.9381
46.9392
1.63375
-30.7465
22.9123
-4.6453
33.3614
272.228
282.066
110.228
-0.397296
-4.92414
-1.36922
-20.6203
43.7557
16.0069
-21.8694
108.273
-8.65018
-3.3269
369.634
43.5228
108.113
335.898
-19.2133
-6.3673
161.233
36.3849
-19.0393
59.9299
323.337
16.6928
32.463
8.17662
29.2889
250.153
30.0269
18.6036
8.04832
42.617
378.495
111.024
13.4358
543.31
237.327
57.3146
617.851
0.97259
42.9468
116.28
19.0051
21.1288
13.6232
75.2506
83.1704
57.9014
212.673
79.7042
101.47
23.2493
389.985
68.2712
138.794
63.2644
82.7222
34.9226
15.5982
43.3211
152.403
79.3061
250.985
442.365
533.353
27.597
-1.65141
55.4186
25.6679
28.6365
281.381
491.221
262.08
-0.390895
-10.128
0.77724
8.70259
146.158
270.734
37.6364
40.2851
78.4646
-24.7739
42.7521
3.00263
38.0909
279.301
-23.3373
2.59027
7.44123
8.27832
-35.1335
17.1457
-18.4285
13.6532
-31.6341
-13.5718
-11.29
23.0731
30.9267
35.3022
48.0205
133.507
65.5441
1.19867
18.8969
10.53
133.208
-2.20559
196.564
273.632
-6.60534
4.33556
221.618
-8.92795
17.5332
116.856
16.0998
34.0726
22.6581
2.29477
-8.59325
15.5045
42.2698
49.191
36.344
31.3518
5.92877
77.5821
25.8357
4.09638
90.4802
39.9314
29.0707
149.984
64.2249
379.877
19.2209
59.5232
63.6095
436.671
51.6167
42.7927
49.3931
393.73
-1.88321
41.4499
429.92
78.0773
67.6793
431.833
38.0196
4.44434
64.1554
172.16
65.4645
170.665
49.1583
44.3204
74.9482
21.3645
40.1495
240.072
78.4297
56.4231
65.2624
62.7572
81.0265
195.871
142.015
64.138
67.6622
109.926
256.738
22.9112
12.1468
30.9498
25.1536
59.8456
31.4057
20.0962
299.273
98.3964
11.4533
24.5431
-12.7623
5.03649
50.9492
-15.272
17.018
-6.68274
22.6862
23.5134
-34.9105
-11.0688
10.7309
1.05481
0.0398657
-42.1619
186.098
505.549
5.64086
195.443
25.1914
18.3085
18.3759
39.1346
131.03
5.15889
-19.3985
-6.24704
5.21991
-29.155
3.03609
121.526
21.5062
10.8917
148.056
482.267
195.135
14.0594
-17.3558
-13.8992
204.566
40.4422
5.83262
-42.3791
25.8873
50.141
260.001
33.4628
44.7049
93.8735
-23.0864
257.853
70.6982
-7.65621
142.941
12.2848
13.5837
-6.75948
-4.25544
46.4505
277.887
8.07229
32.8189
75.0212
126.069
5.97998
-41.7874
-7.016
-2.32099
18.6319
-16.8531
222.157
22.6648
-16.8757
-1.64569
404.197
21.399
143.188
4.98871
212.176
-16.6537
38.2795
56.7603
-53.6517
-10.8072
-9.62416
-13.2463
-24.2382
10.5872
3.73372
158.99
-25.4872
-17.9466
41.4207
12.8374
-1.67295
-15.3224
-10.3313
-10.8028
60.9383
39.7751
-8.14054
20.6055
-13.633
807.75
69.1942
17.6791
367.801
51.0183
92.1883
108.704
152.945
8.61355
14.5299
-29.6289
29.3993
410.001
178.386
-28.3904
-21.2258
-9.21893
50.5307
-4.80867
122.012
15.7222
51.6244
-21.7921
5.79781
50.0863
136.847
-21.5472
9.93561
-14.9739
15.5872
6.16194
25.1914
394.996
-53.4164
190.79
164.633
15.5065
-22.7057
56.4742
-39.4881
-25.7944
357.802
101.619
-25.7971
-21.0873
104.203
-14.5058
-40.4403
1.93709
-17.1652
118.026
382.136
45.5815
504.804
364.747
-21.5869
91.544
112.486
-13.2555
-10.6923
123.202
18.8767
-24.4296
-7.0421
135.25
-0.679245
244.721
-23.08
30.9576
22.3321
0.857362
434.871
-22.2244
-29.471
226.025
86.495
-8.65886
-9.56495
-23.4594
-6.50279
0.270063
-55.34
-19.033
-11.7077
33.1083
38.3114
53.6359
-23.8792
240.772
82.1062
76.8413
43.7355
50.8316
16.8705
19.1885
9.32214
29.3097
39.5052
299.519
3.02152
115.979
-17.8497
13.7059
7.97453
188.073
69.0677
47.0218
23.7653
16.0989
31.3428
-9.53028
276
36.6476
260.96
94.4401
428.654
249.996
50.1986
105.296
84.909
439.491
22.5473
386.564
292.712
3.19014
295.994
-1.86055
10.3873
261.163
-13.1276
283.204
-3.51975
33.1321
38.2656
34.4917
130.551
73.4955
1171.5
60.7683
88.6194
-21.7926
43.5407
33.4794
-31.7344
30.4176
19.9576
78.6964
40.9234
-10.4503
37.6725
267.71
9.57144
510.188
115.286
63.3045
367.513
-13.7627
44.9684
36.9667
26.2023
9.39806
112.298
42.0419
26.7206
24.7814
2.23309
35.6152
184.804
38.2712
149.463
45.3337
42.5178
57.6761
112.793
69.061
-2.48512
37.4122
103.271
42.254
216.214
33.9088
97.4913
-14.0509
10.7958
45.5723
17.6952
31.6201
91.3971
28.6832
34.3854
19.755
141.174
-7.27283
48.3027
15.7127
79.132
29.3002
-1.06971
16.3721
-4.82985
21.971
32.2131
81.0493
3.60024
203.399
39.9938
308.244
116.252
375.576
29.6519
1.61739
198.892
63.6831
13.7702
22.4965
-17.7617
12.0444
77.8261
26.6875
194.102
16.3837
21.8691
-29.2168
32.1169
18.8962
47.1975
5.65775
21.395
37.4016
-26.9095
45.1773
85.7748
59.321
20.3892
38.2237
39.3218
449.832
51.8069
9.19379
64.4922
87.323
296.907
18.8533
89.5014
24.237
228.038
121.13
29.2241
24.5805
28.7146
97.3119
9.45606
32.9776
967.241
2.94474
20.0457
52.9994
54.6194
62.0595
70.9256
167.408
62.3903
39.5347
54.4427
397.571
52.4054
576.43
35.6
34.4241
21.1407
23.0744
67.6579
42.776
8.49888
104.512
3.31347
321.899
51.7085
109.319
50.379
509.454
189.126
145.519
187.004
-2.91809
16.1545
20.3267
195.387
130.202
70.8618
45.6095
43.3353
544.42
78.2215
4.63698
75.1852
53.5607
17.4721
41.4399
25.0872
81.54
22.4427
46.3929
38.8607
674.393
40.9567
24.5331
177.269
-2.03401
19.781
53.2106
38.8481
17.1732
133.804
48.3245
32.2074
99.8506
17.4426
44.0633
-1.81554
27.553
0.480265
50.1529
28.0022
493.896
1139.12
116.86
243.805
-9.37948
133.279
9.59871
21.399
113.685
122.221
9.58323
349.374
172.952
2.57028
13.5557
37.2275
14.8647
255.306
331.053
31.553
4.49787
12.0385
43.2947
322.058
421.866
211.44
44.0166
26.6785
53.4421
252.585
64.138
18.9365
510.976
50.5906
215.003
44.9429
420.756
49.5165
29.4665
36.9033
349.521
-3.5392
14.8454
18.9209
127.911
24.7142
90.4723
106.234
7.82224
180.999
10.2383
141.689
16.6592
367.405
62.9568
26.6605
71.3323
19.7176
-9.36572
17.355
19.6964
14.6502
50.2025
26.935
229.141
31.8536
129.883
40.0075
30.9994
493.103
29.562
36.3274
103.495
152.989
2.67842
-7.99074
-17.9483
441.762
-1.5201
21.9916
41.6939
202.591
-43.5538
114.17
14.1185
1.71467
39.9938
142.489
218.933
-1.63322
-9.40551
26.8887
54.3556
49.7046
70.1404
30.9744
539.346
382.76
17.9397
25.2331
42.6207
33.1135
28.8792
-3.80317
116.837
42.0115
1184.88
15.2717
-24.0507
97.9862
-5.72919
-14.7675
-4.97317
1.42074
41.1839
36.1916
60.9118
44.2723
26.2408
39.3072
6.85218
8.65588
24.5126
-19.0722
31.1325
13.1366
15.8835
2.46149
32.3374
60.4125
58.7627
433.574
113.551
15.1619
55.125
16.4415
31.9625
48.254
46.6514
79.1405
29.3546
131.72
16.2778
40.8175
-0.361007
50.6225
59.0916
8.93991
26.616
72.6318
36.4355
15.9431
155.627
-3.12192
54.0783
23.6018
29.2764
5.46949
-15.171
-7.19272
33.2031
-21.3389
142.03
-2.11489
-6.12204
47.5349
8.3055
106.009
8.86585
127.716
158.344
30.616
50.4125
-18.8836
64.8465
662.201
8.63441
25.7415
120.464
374.296
77.9696
5.91496
29.0388
39.7778
27.1393
36.572
-1.08333
44.853
74.5093
63.1997
10.6664
60.9151
-1.66513
260.348
54.8223
8.78942
41.5808
21.1318
293.641
-14.3349
24.6888
370.279
42.0974
11.1209
25.4973
132.851
223.101
115.952
131.608
155.665
38.4582
22.117
13.6069
844.862
30.7013
65.5373
154.318
23.2708
-20.141
105.227
11.5566
109.231
209.788
170.765
6.27122
25.7836
64.3025
59.0377
33.0279
31.863
9.81814
54.2997
49.9244
2.03032
34.9632
405.958
4.83495
-21.8833
-1.66364
-1.14968
98.4066
-22.5349
561.87
-15.4513
1.37941
-0.270399
138.408
-7.32607
-11.842
-25.1306
645.144
83.1957
8.86302
45.2842
55.0933
5.22101
-29.6368
23.0139
-27.535
21.5745
8.00287
-8.89007
-71.6614
43.117
4.76509
147.74
41.8969
5.79817
44.9684
83.7318
-19.8304
86.9656
19.9812
6.02914
-20.4018
-59.2739
-37.0441
-11.4982
449.901
81.0174
72.4314
-46.1019
-41.5105
12.1575
34.7014
5.20848
-25.8172
-41.0336
41.1948
131.038
60.7826
-18.3222
740.264
68.6124
-14.2026
-34.49
424.95
-40.8733
29.3993
37.0614
19.0901
-39.6348
565.357
33.6641
126.376
489.329
4.44485
2.04968
74.4492
29.1658
11.2843
21.5564
97.4701
407.212
-10.4158
143.871
44.035
136.884
-32.5727
624.578
-13.3353
6.04343
25.5521
72.0189
8.87585
0.79235
31.3413
69.6944
80.0877
101.664
-6.07248
-9.51823
-12.1184
35.4479
19.379
15.8893
684.094
0.763219
69.0073
1.61739
67.7072
29.9499
92.481
31.8668
171.519
107.622
-11.6294
30.4356
1.07308
-6.62599
18.2578
55.6023
41.9977
388.189
204.429
-22.143
18.7762
70.1207
67.3867
287.757
603.026
95.7771
3.31587
34.9582
239.655
113.186
199.554
62.8377
386.328
306.233
41.4084
30.7899
37.594
252.545
63.5924
-0.598429
146.44
81.7743
96.183
44.2166
27.8902
29.6927
18.5857
61.3809
76.2119
-1.33932
-5.72919
-14.7675
22.0355
24.3173
2.8157
382.004
48.0205
-5.17439
16.1912
110.726
21.8447
49.8853
33.883
14.661
44.251
232.172
56.2401
409.437
-2.6409
344.997
32.6362
278.811
176.266
-19.2124
22.2885
32.2888
-17.4971
607.006
123.287
228.984
38.0064
9.94636
30.9448
41.288
65.9501
254.315
-16.3863
190.708
52.3651
26.2504
75.9796
35.2964
48.7166
569.944
6.89513
53.2582
26.9955
46.2182
80.9918
18.9536
139.479
62.3824
907.744
63.4644
74.8348
231.727
178.022
37.1752
-1.12432
17.0578
31.578
76.5068
546.266
19.1823
64.6865
37.9011
60.166
52.4646
57.5815
84.2983
5.4759
832.898
67.95
43.522
94.0623
82.4669
162.316
88.871
387.175
68.8778
186.821
38.9355
55.9425
40.6184
28.2624
56.1529
53.2874
188.136
125.738
125.049
218.446
123.728
15.9342
39.9207
97.0028
687.44
425.016
22.3803
221.838
64.2231
34.3054
227.414
-13.9781
15.6119
-29.7616
28.8311
40.5446
34.5375
349.933
188.784
26.7013
517.434
273.163
7.34837
-15.8665
20.4553
129.949
25.2597
7.55663
178.799
9.0372
-7.75294
82.6998
5.58702
-1.22232
2.67405
6.61156
134.548
34.1837
315.916
-21.6185
10.6247
-12.3502
-18.4829
33.8888
-24.017
269.901
38.2616
112.958
-12.6137
65.8803
-4.71876
59.0895
44.8145
58.9008
61.9569
181.331
48.5998
3.1497
75.226
44.293
68.072
44.2166
82.2381
12.8261
96.9881
6.87142
31.4568
12.4064
24.0749
386.541
31.5064
63.7229
22.7206
177.103
23.8736
446.917
579.348
121.034
-3.02374
246.458
5.16343
12.8481
335.185
532.405
164.32
413.401
-45.1375
73.6005
327.128
39.8207
28.8478
3.24083
49.0323
135.678
28.4592
99.8506
24.9389
45.9373
562.278
39.862
-13.6765
0.480265
72.6417
63.6095
-1.86055
170.716
389.797
118.287
22.7172
72.4874
173.198
-24.15
36.4054
56.7603
-10.5482
21.0519
29.7312
54.2201
9.495
18.0835
52.4594
522.558
25.157
69.5317
18.4596
5.82331
110.24
134.027
29.9758
-6.13678
26.2023
168.694
526.466
66.4048
650.785
34.1517
49.0847
38.6273
32.649
16.1098
68.8778
510.102
437.946
89.5352
49.0751
44.6982
23.7518
723.541
-6.68274
526.81
-8.64068
57.2466
34.4299
-1.69845
451.136
38.5361
329.875
70.2821
54.9132
135.473
45.8061
57.6639
78.346
20.3299
67.5437
143.589
144.817
115.975
36.9655
58.3482
82.3262
17.3091
18.596
-4.3312
6.06206
974.042
-10.1154
0.486751
11.3074
125.264
35.567
51.5972
16.6928
84.9369
-29.3047
-6.31838
-15.9647
7.21097
148.996
181.826
59.8331
43.1558
-6.94421
61.3577
311.028
47.3058
13.4358
-13.7977
68.559
-23.3903
61.6875
67.5541
4.01257
69.8452
57.447
26.0114
0.716202
-13.1735
98.0961
8.27832
0.473724
153.953
0.312194
13.6532
-13.2255
25.8842
56.2266
39.9873
7.72804
38.4223
46.3624
34.0261
667.39
96.6642
19.3462
2.08449
-4.89781
493.835
20.5686
53.9983
728.553
619.821
134.662
157.149
77.0069
5.02459
68.5728
177.52
57.9361
37.9933
424.579
62.581
484.876
68.2118
114.854
25.825
-17.2276
68.91
25.6577
-26.6937
7.98638
70.1687
12.1949
35.6872
66.2185
145.416
57.1499
16.15
18.032
77.1726
-2.02678
59.7916
7.79981
276.832
20.4759
110.171
-33.974
-11.7442
10.0535
130.12
121.002
32.139
36.5299
143.06
108.509
-18.8836
-6.36802
249.907
497.766
34.3403
24.3389
35.1118
69.3716
62.3675
27.5937
29.2439
53.4017
-13.1531
-22.4611
-17.0129
221.623
-23.9444
33.7411
-8.22436
-49.8099
-19.4974
-35.2511
21.9031
-4.16807
20.9641
-11.5238
-11.8555
-14.8411
37.4122
-6.68274
531.09
38.5059
-3.05142
-3.57252
-8.00975
10.4251
-44.0359
-16.3013
-28.5596
455.417
86.8017
-23.8231
40.1839
1530.87
5.19001
8.42774
110.205
458.861
322.417
102.756
366.603
120.454
-7.71314
188.765
0.25218
-46.9843
-7.64095
1008.67
331.127
-25.7971
183.186
66.7213
-20.128
184.448
-24.2998
-1.09643
5.44838
38.0852
-27.4306
-49.4219
-23.461
34.6779
436.52
26.2893
-72.5365
-7.98274
-43.1703
13.5726
32.1764
-33.902
-25.0421
1.0926
5.03099
132.157
18.5839
15.8499
3.83582
-31.5947
4.26221
-10.1077
-16.3618
-33.4452
7.30165
-40.326
184.652
3.57159
12.0184
6.7382
1.74183
18.6856
-4.97749
-43.5668
3.09025
126.812
40.8272
-23.5328
-1.39036
49.6172
389.81
49.3577
86.4388
238.947
38.8662
431.924
30.2467
10.4636
73.3815
165.14
17.9534
6.22771
140.765
15.7169
205.228
-28.1571
7.14666
16.3719
17.0368
319.868
239.364
106.662
32.3711
34.7736
311.56
36.344
-21.122
2.18064
19.486
18.3395
56.5702
54.873
1.93259
720.148
21.9308
-7.016
8.92341
350.342
0.0135131
41.8969
18.7315
54.5684
131.413
35.0061
716.678
58.8546
53.7144
32.2661
13.3314
105.746
69.8787
51.296
11.6816
636.929
541.477
20.7394
51.0323
55.5648
24.3484
52.1678
25.1126
-2.017
-13.8643
111.226
351.589
53.081
31.3637
161.201
23.8456
12.3773
-14.6998
81.5126
-5.19975
32.7615
21.5795
59.8456
48.2723
246.858
53.7699
39.5643
59.823
120.12
-20.2586
23.7771
29.5651
35.9567
816.813
12.5074
832.237
7.42716
124.502
103.271
34.4628
83.4835
-12.9428
48.2122
76.8766
96.519
78.2622
20.6334
41.8242
-10.7047
13.947
31.6201
65.1601
383.819
58.1734
-2.58767
657.576
3.4558
494.598
3.28482
910.138
-2.49891
261.967
-38.5253
3.03609
-5.13849
49.6172
294.233
45.6095
-18.5089
16.3774
-24.1012
181.004
-18.4477
15.2151
-27.5055
-9.15991
-21.7644
79.6659
-20.6608
453.065
297.482
9.09993
7.22354
28.2812
321.742
-2.64176
27.5947
1870.16
394.594
-37.016
283.721
18.2334
268.737
38.9542
2.22232
208.546
-36.9053
321.425
84.8396
17.2244
141.871
20.1678
-26.2234
39.4353
68.0926
470.121
62.9572
44.261
71.5504
57.9433
22.3103
582.304
25.8382
46.3518
28.7942
25.1721
-13.9308
44.4731
47.1315
4.67075
158.053
161.027
53.6021
41.8854
14.2566
54.955
99.3015
29.4896
71.2457
157.945
300.983
-42.8108
-23.9404
-8.46795
317.682
59.8456
6.97773
44.3996
23.4338
183.867
127.289
392.154
5.04129
109.047
144.82
71.5405
-1.99757
23.6233
41.0221
75.0502
-7.73658
-21.3761
54.4657
8.47316
3.37638
193.517
23.4445
498.159
23.9656
24.2544
60.6682
-9.37589
36.1795
69.9926
29.1254
4.3675
65.8157
40.8064
540.535
31.3646
8.28861
25.7191
695.633
3.25096
157.886
31.114
154.16
10.1595
131.248
60.7478
20.3161
35.567
34.7306
53.1542
37.196
64.6629
3.61109
149.978
279.788
40.743
41.3655
13.0517
37.7986
11.0756
514.777
-14.0199
61.6875
19.598
453.612
224.151
15.4973
315.131
88.7926
67.2718
8.3997
40.3489
118.336
45.7381
72.9255
465.573
381.856
16.7407
27.8902
40.2374
27.8187
22.3338
55.7587
48.0678
48.1009
23.3188
33.0211
33.4452
92.7207
68.9877
704.653
56.8539
67.6982
346.213
37.743
53.5671
26.5299
77.0593
21.2202
11.4548
21.3391
30.9402
288.56
447.552
38.8966
83.8383
74.6899
30.1553
79.9872
27.3433
63.2019
5.46225
47.3636
40.3958
47.3169
33.2259
-14.686
13.8638
59.5689
43.4518
96.1024
22.9954
90.313
44.4196
39.8357
336.286
29.0615
9.45025
47.4779
284.588
17.7945
49.8832
-28.8196
710.093
159.599
6.96617
8.6462
57.9572
37.0826
3.50731
14.4927
369.874
25.1721
72.2762
-20.1822
4.96503
5.60778
16.5605
-21.7391
-44.1835
116.383
-5.90327
451.851
54.018
765.532
-8.92871
19.7089
18.3269
189.7
3.94399
142.42
-28.2573
19.2243
-7.07776
-3.38911
99.3335
4.8941
28.9009
-15.7493
374.351
447.316
10.8245
-13.3979
35.7587
14.9234
-4.80867
3.94558
0.72965
16.0171
-38.6587
-22.3132
647.608
7.53613
113.009
588.008
-11.2257
120.535
-15.2315
1.44188
396.359
14.6277
59.6852
63.7956
-9.688
-8.20987
124.202
41.0126
229.994
800.094
154.116
-7.64095
-14.5527
51.7287
-40.7427
18.8037
8.2739
203.975
3.57432
-1.27017
249.931
-15.6887
2.77592
29.6998
10.315
-41.1876
43.1558
26.789
13.0517
37.9355
-5.30488
71.0457
29.3058
252.097
7.33953
87.0644
24.6273
-38.8413
8.63298
56.7268
378.849
35.4126
21.5182
-6.50279
35.8773
251.885
331.889
9.24446
115.594
295.418
407.278
302.607
-19.033
-17.0216
-19.204
-53.1317
-41.8543
-56.6243
12.0744
16.1545
-34.0212
-8.88662
103.965
-11.5971
339.211
-12.4865
11.4762
-11.7336
-36.5925
5.91514
504.346
109.783
-48.1202
-27.9006
-51.7495
17.8218
-45.0237
74.613
1.4153
-22.9834
104.677
175.889
5.79239
-11.842
231.617
-50.7597
132.225
15.7293
53.8406
-39.0488
18.3287
-30.3461
-8.37478
194.324
-31.4801
10.7876
36.0974
55.1762
-7.48275
32.8761
39.0446
88.2571
14.9834
18.9611
-20.3863
407.945
15.7769
81.3434
153.04
356.479
17.0795
261.293
34.2715
96.2736
920.604
603.195
421.537
24.4875
-10.8118
48.0685
18.7262
42.7974
-12.3687
707.317
5.81341
52.1928
-3.54702
24.0329
45.8906
547.669
426.873
-5.20245
9.56619
3.10386
237.997
46.3371
89.9205
20.6425
26.0906
32.3428
54.7069
240.67
-2.63085
63.2556
127.793
44.5577
35.3864
33.4409
1.41076
33.1083
20.2124
51.4298
350.934
111.461
55.8692
316.722
32.4911
601.807
125.073
-10.3556
4.00976
12.3377
376.98
137.029
0.605513
107.032
45.702
-31.9052
-0.349604
33.2744
31.3645
39.085
12.8457
176.332
115.594
132.542
174.128
19.2526
640.097
52.9391
79.4476
102.566
-12.8119
-1.12869
389.405
109.044
22.5473
21.1213
39.7132
-15.5505
-14.5123
33.6244
24.3764
17.8835
27.8002
47.0276
-18.7498
112.664
-3.51975
49.51
66.3509
29.3516
30.392
-7.28337
62.6424
68.0046
-1.17785
97.8886
162.916
76.9614
247.809
271.082
8.41888
11.8754
129.123
92.9575
25.0188
342.218
-9.3943
-9.86575
46.8828
30.5084
1.35678
9.66309
105.37
272.642
27.2017
73.8793
25.7835
16.3481
62.7892
1.14597
-19.8248
153.211
-37.1252
68.7547
100.78
28.4604
-11.8555
80.7362
-5.69131
5.81964
0.72965
-25.2123
-14.2958
9.54595
21.9753
23.5436
31.899
507.5
37.9697
398.258
44.6353
76.4394
20.5063
6.32026
4.25298
28.1054
39.9276
14.1328
-12.4991
37.7048
16.4436
32.5793
22.91
130.115
34.1731
12.6458
-2.61917
24.8496
45.7667
13.1815
27.0146
-20.9134
43.0633
34.7306
209.722
38.0852
-6.31838
6.52405
61.5589
72.1592
41.0924
64.2703
18.2542
35.9246
35.4384
89.1737
286.141
0.97259
37.3246
77.6941
311.183
-10.98
6.13627
674.952
606.035
26.0423
126.466
525.732
26.507
58.8565
432.746
40.1602
43.2162
29.5312
216.793
48.9891
29.3004
656.529
44.2166
82.6765
49.3294
347.298
196.637
582.92
-10.1259
54.1271
-4.7402
50.3075
366.659
21.864
49.5558
230.222
67.1136
112.449
124.32
48.9575
49.6667
42.6143
32.748
4.84142
198.874
627.025
71.82
15.7169
139.636
46.502
61.3854
27.6163
65.3219
104.675
404.968
115.594
55.4543
132.899
52.9858
32.8995
96.0427
96.3142
44.4703
24.6694
15.7379
172.013
118.414
47.3767
15.5686
197.737
43.162
1.31607
33.2863
-9.35682
128.453
87.7703
77.5041
59.961
650.521
9.59871
8.7692
10.1547
60.7287
41.6364
47.0646
131.983
92.3675
19.4369
15.4297
24.2351
90.0798
24.7954
56.2076
226.456
-25.4872
13.9126
120.131
432.628
18.9418
18.4107
62.7572
67.8861
52.6697
380.426
35.0927
50.5651
26.0906
116.676
182.143
106.83
62.9902
43.8934
8.61355
76.3741
71.5706
715.308
91.4093
337.681
35.3278
6.88521
41.3809
22.4197
2.68759
384.381
38.211
102.224
133.755
18.9163
220.626
236.172
119.008
38.0466
31.4105
33.7519
24.142
14.0005
95.285
42.9485
445.564
40.8272
593.035
4.91015
1.58606
58.5798
57.1134
68.9877
58.1007
77.4687
240.112
335.462
41.1813
-11.9198
3.90439
10.6003
-6.33664
189.43
277.967
95.7878
4.47252
-2.79296
-7.84587
387.437
5.34948
17.0368
-19.3383
8.854
5.46225
-6.98431
192.195
9.83562
43.8403
-15.4998
174.595
231.256
5.22101
23.0139
210.855
-16.8081
43.6101
-3.39035
-49.2837
-23.8826
-24.8098
24.2541
-28.0975
-40.2125
69.0296
105.124
82.4498
5.84267
-44.7492
21.399
6.86277
-12.7115
-5.4093
42.0276
75.5009
-10.5482
57.8422
-22.6166
31.9838
13.104
196.471
-2.99839
-36.6872
193.22
-9.65141
371.266
209.565
55.261
433.351
17.8348
59.5564
-3.32838
159.491
40.5852
-0.00922728
-19.2552
9.33568
200.553
26.0906
139.493
24.7814
22.8478
-11.9725
94.4932
-21.3715
38.8928
1049.83
-6.20791
50.1799
6.88521
18.6716
-2.93461
30.1825
4.47778
92.8538
43.8002
-16.691
91.01
133.099
-4.68056
0.565276
8.92173
30.0037
-3.15343
365.983
126.391
33.4942
-6.56479
91.4644
-5.54485
22.1711
111.73
609.585
638.84
243.113
-9.11815
-17.0113
7.91552
1066.78
1.40145
-21.3598
-23.8761
-40.4403
18.8037
2.65171
-13.4171
25.3603
33.5594
-5.0183
-14.3122
6.80008
-2.15936
119.011
91.8711
-5.75924
313.521
-28.5975
61.9802
8.36653
3.26526
76.217
133.827
-5.36441
270.021
-22.4532
7.41659
53.4986
-4.42073
344.405
288.806
10.5953
117.872
14.0219
42.2229
38.2418
337.169
30.164
42.0343
84.4457
93.2495
222.888
258.884
38.6708
41.0086
66.4743
52.3189
46.3883
229.852
48.1009
-2.91809
14.7045
85.2244
528.134
112.139
3.04288
31.863
39.8032
36.8059
24.5191
36.8372
29.6535
22.2761
24.381
2.765
422.252
28.5893
305.915
182.449
19.8479
28.4504
35.7766
54.7686
6.39928
63.2465
86.0068
57.4656
7.30461
60.506
444.502
0.525064
-21.9128
47.8114
374.872
22.9954
30.3428
38.7974
345.308
-64.1652
5.51341
23.1562
32.0351
-46.8608
421.885
-18.5123
51.3583
136.173
21.0217
64.2565
-6.80005
4.18532
7.24244
109.913
33.7188
120.69
6.41629
-14.8013
5.34112
0.441615
14.0867
18.3269
24.7826
13.3143
106.177
155.538
-4.26272
13.0838
56.2497
34.1517
45.3366
38.2712
106.359
8.78462
16.4467
-13.3979
-30.5961
11.3958
59.901
79.5243
15.19
671.645
2.04968
18.2272
28.1509
-36.5397
303.227
9.85876
16.5243
33.3359
31.7506
11.9425
11.7492
-5.62775
86.7793
71.8667
42.2438
85.784
32.5793
24.7841
14.3077
87.0114
-13.6129
-32.9408
33.2154
20.9687
10.7472
9.83475
48.2754
457.124
-8.37027
50.4404
60.6085
15.8893
73.1489
21.3779
24.1062
-23.185
-30.9573
238.951
0.0418804
-3.88518
0.0523264
-8.81828
7.00978
0.136045
-37.5481
69.7946
14.8237
19.9355
111.853
-38.3828
429.004
-27.2536
-20.3503
-5.42251
-7.92852
61.1951
248.119
299.184
37.3048
28.885
-26.995
-13.1735
49.3704
66.3744
199.125
44.3527
-51.6438
-32.5712
114.03
0.48371
29.0025
14.6398
22.4934
34.3651
5.85398
6.56314
65.1031
-25.3481
29.2043
-16.5736
-16.644
238.731
44.0587
166.746
218.916
12.6597
-6.11685
55.9516
1.60134
-5.452
-6.21981
-27.0046
55.7057
-5.78215
28.6229
74.129
-38.8901
-30.4924
-31.5526
5.97045
28.6361
4.32416
-20.5562
223.52
-9.01255
57.5381
-22.0085
-19.1876
159.187
-26.2234
-17.7237
-5.93302
139.348
17.0426
11.2352
-5.40173
127.665
23.7617
111.354
68.2249
-6.25569
60.3771
55.1461
-16.1704
-25.7997
144.049
57.9683
82.8915
155.533
-25.4428
571.781
262.088
-1.67295
-0.961007
45.4192
147.145
33.3195
0.419749
28.1018
-15.5071
635.274
5.4759
424.351
56.7056
19.1592
159.655
59.242
-6.37898
8.9077
625.352
346.282
54.6973
22.2094
-11.8555
-20.4633
46.7825
-2.93461
528.684
206.877
59.1206
2.57078
84.5086
5.10871
106.003
374.853
-4.68056
58.6613
67.0178
11.2631
321.005
184.487
76.4045
-49.6683
35.2425
9.08546
26.3143
15.5065
11.0275
-17.3824
-5.37002
-28.2437
-16.424
-28.2557
-5.20295
40.6464
-38.9155
383.711
124.817
-20.128
-32.9441
52.5369
2.65171
16.5679
-17.8587
-20.9071
42.6402
385.433
23.9606
235.088
-28.399
34.2169
27.1284
40.8767
114.323
1001.38
11.4762
139.622
-21.5999
0.261632
21.708
-1.65148
-31.1347
173.369
198.605
-0.349604
-9.82909
-9.86499
27.8406
57.8233
59.3725
10.7281
29.8251
79.7511
-7.03098
15.7293
-15.4998
-24.0563
242.5
20.2135
0.348249
-6.92024
120.9
-11.1859
144.81
-3.39035
-35.127
89.5083
20.5059
-1.86055
32.8761
277.051
21.2822
-3.75728
18.9611
6.40652
29.3516
11.6513
-3.53523
24.9011
-7.05908
24.109
11.1166
22.6135
36.0398
201.742
-7.80234
21.3645
-6.70217
7.68747
40.9484
16.5367
132.098
79.1524
17.8348
-7.90999
229.056
-27.9151
-28.7553
50.5906
-19.2552
22.3425
43.916
24.7814
30.3441
24.3708
34.5231
212.887
10.6587
20.1948
30.3345
-5.90164
23.7518
3.89953
14.9234
-2.93461
15.19
11.974
199.676
437.354
-21.1282
63.7581
263.311
116.757
-13.5671
-3.72947
150.465
-14.164
67.2274
-7.92845
14.0499
48.3609
50.3149
35.6846
-5.93987
-10.0839
9.62251
-1.43151
-15.1372
4.16738
214.935
-7.96888
-26.982
2.36082
-14.9295
13.8961
668.743
1.83385
148.655
-34.9269
-22.7741
27.1816
-5.58032
22.3517
39.4077
-36.9293
46.3652
5.75824
227.079
22.32
642.125
147.27
218.675
-14.0199
120.798
238.094
107.086
-18.2266
34.8699
652.68
20.9027
58.8075
7.30165
-2.84469
12.2379
337.602
-14.232
29.822
150.104
8.30106
-14.8798
18.2868
3.62226
-23.0872
48.9891
-10.0549
0.605668
-13.8795
56.4396
21.2184
39.9507
29.8455
-20.529
14.2369
53.834
-37.2587
8.56694
-19.3097
665.565
37.6966
7.20733
-6.88042
23.0349
121.994
-5.3529
17.7845
213.423
14.0005
3.4558
35.4523
10.7811
6.83838
-9.99517
34.5632
-19.0287
-20.131
934.176
187.054
172.419
-14.3606
39.5872
17.8075
40.7402
10.2592
-1.61243
-13.8992
75.2556
3.97072
106.035
4.35365
35.8177
-29.2607
-33.7793
55.7632
715.399
55.9516
144.03
-3.57794
-11.842
117.298
6.97994
-22.6487
485.895
-1.13728
72.5813
-39.0488
98.1968
48.3245
26.5852
178.561
12.2041
-11.1859
26.7435
-10.8866
-49.2837
-22.0085
104.501
46.7429
369.205
9.05951
107.489
48.9017
209.886
575.559
-35.3789
-2.4752
40.1139
-0.63349
41.6364
-9.15743
6.42039
60.5084
-59.2739
376.433
54.7805
128.653
125.548
1.56799
-21.7391
12.9755
70.4687
40.0113
-34.4691
16.8426
-7.99168
705.172
-2.39135
17.9995
699.319
186.46
54.7704
238.797
91.7047
89.5018
108.177
108.118
47.7966
33.9421
7.34912
56.6964
5.04129
129.662
19.2578
-0.587611
68.124
32.9476
51.4677
132.935
169.8
3.83568
40.9891
59.2087
31.9769
40.3323
22.117
98.4071
250.783
22.0915
-1.98254
566.666
-1.87962
38.0536
-6.8441
107.836
-18.5172
20.1917
10.0905
19.1619
297.292
23.2931
-10.452
-4.26591
62.1981
80.0877
-22.0244
180.102
-11.6947
-6.49621
139.397
14.9375
17.5113
277.836
15.2717
36.142
-9.47733
584.934
25.0119
7.04294
34.3175
267.059
12.8134
7.50018
2.32187
58.0479
101.356
-8.14035
81.7445
20.7645
533.777
6.76965
-2.08671
24.381
-6.60534
26.8244
26.7152
174.731
49.3924
8.16057
49.8329
13.4579
249.671
54.4513
29.5133
-34.3637
43.6394
5.03341
25.825
83.4545
14.5621
359.241
9.74937
81.0651
18.2937
69.2317
218.409
121.503
32.5266
41.4054
16.8574
54.5684
28.3394
121.213
45.7361
40.596
67.8733
37.6942
88.8793
77.375
-1.17785
96.0146
31.7313
24.4875
70.5573
187.392
46.5456
11.9941
81.3789
11.4356
-6.84031
-6.35812
38.0884
193.005
24.3941
114.841
-0.517284
705.782
-7.20351
42.1573
19.643
15.9573
77.6274
56.0974
18.2873
213.125
53.7699
408.755
166.972
21.0891
20.0338
30.3364
41.7466
211.182
40.013
13.4444
38.5698
64.5862
-11.047
384.913
60.9947
-10.5477
102.56
55.4027
199.216
80.1362
23.0835
272.568
-0.238974
27.6788
-4.69072
175.797
5.33733
217.469
55.9043
-30.6987
371.579
37.2644
18.2249
30.2372
110.437
637.625
97.3068
17.2858
201.816
-15.4897
-7.03185
-5.43027
186.956
3.60024
270.866
29.8257
184.297
182.681
76.8971
171.303
3.49145
-20.3739
-1.90924
10.0221
61.8519
39.1346
40.2374
33.4409
59.8151
278.773
48.0678
29.3602
35.205
12.0744
-0.288009
0.48371
205.165
205.795
673.422
95.8092
215.028
117.081
238.268
46.0709
661.838
63.9408
47.9385
298.582
90.1656
25.318
57.6373
509.251
55.9516
78.4381
36.8837
42.3358
261.853
61.6842
92.3412
77.8771
43.8403
77.1433
28.8564
194.502
88.6062
11.8204
135.893
43.6101
721.873
162.486
19.2209
72.9798
-26.2234
49.7427
98.1189
24.5388
48.7166
41.4499
316.116
33.0997
174.501
81.383
141.093
-6.80005
22.926
55.9682
18.6129
29.3279
86.1926
152.549
42.0236
393.745
155.749
130.855
220.179
17.3082
147.145
284.444
170.96
255.069
55.5777
404.789
31.3445
40.2578
158.386
77.6274
27.9864
63.2649
171.896
44.3996
83.4039
185.741
5.47505
33.9134
22.9632
141.848
13.4698
75.4797
1455.56
-4.9646
6.71063
31.7356
83.5934
41.317
3.50781
86.6306
39.4732
57.1989
1.87868
25.8652
538.345
15.9482
39.0131
35.21
29.8766
113.142
37.9862
-3.75369
45.5498
8.14843
203.414
-7.81393
-11.958
6.13619
-37.6982
5.1064
5.87438
425.28
22.9313
-22.6335
2.29332
-8.07933
7.93613
67.2456
20.3224
37.3263
-2.33737
74.3048
-13.7433
-0.402285
135.763
269.153
292.066
22.9725
10.2618
42.7508
186.164
20.8465
12.1853
40.7402
-22.2272
79.8041
-16.5736
-3.52554
-25.1501
-8.76482
-18.5302
-21.7644
638.138
-16.9127
1.52446
52.0151
20.3443
220.867
0.170195
687.015
42.9436
171.052
102.24
24.8281
278.099
-39.8627
-46.5451
-42.3581
13.4667
-1.349
-18.1646
32.8189
-33.6747
356.579
562.578
81.9009
-57.6158
18.2937
-3.85692
0.0799197
83.0851
34.8462
21.7722
121.106
26.5728
168.513
35.4288
20.9183
16.3365
3.96103
495.552
41.7677
4.44434
79.148
275.234
528.611
54.7805
104.291
485.369
85.901
53.2236
28.9051
11.4356
25.9559
354.4
45.8906
60.4117
53.4421
35.1935
135.353
174.484
29.9758
-11.759
133.024
219.293
663.273
42.0419
45.4612
2729.06
57.0119
70.6288
70.7946
16.5872
5.01114
12.0579
135.13
13.8481
164.068
133.234
98.812
70.3953
31.899
6.56384
49.291
71.2332
534.704
139.221
25.1914
377.619
67.1016
65.3074
7.1786
454.684
107.336
113.802
45.2298
28.5535
4.16738
20.0317
49.1656
50.1272
491.794
182.562
42.8049
164.878
90.9526
63.5444
264.847
19.421
59.2739
-6.59441
346.417
147.122
-14.9506
27.9739
41.2818
80.0984
33.8692
288.539
165.372
32.1764
95.4086
123.009
57.3146
6.59479
29.8283
58.1837
108.96
6.13627
32.9958
49.2305
45.2655
351.162
56.0274
66.4958
96.5708
28.3811
203.16
76.6737
4.55293
42.4189
96.183
17.0842
19.3443
41.0899
9.45606
160.949
4.63013
344.536
-6.08551
27.4531
1.24923
250.723
28.941
145.465
247.089
20.6193
23.1207
13.3502
60.9111
42.6143
120.829
78.9724
21.708
41.5224
54.5705
51.2053
58.3065
13.8429
30.9402
46.8055
57.7464
344.333
76.5663
52.2011
67.6366
35.0909
271.58
24.8748
164.084
21.08
546.09
20.1074
82.7655
-16.1212
35.2061
34.0814
15.5176
-10.6684
53.4336
24.4214
469.023
157.779
38.7974
215.998
20.1678
67.3576
16.8801
45.9945
48.4149
176.83
45.1536
116.183
52.6943
-5.39382
432.308
30.7694
77.5953
214.884
15.3995
20.8276
40.1536
187.945
81.2811
7.93345
33.4794
-1.74939
32.2917
63.0611
33.7188
48.4196
-6.70217
-9.17912
61.5631
113.988
14.0315
403.366
402.018
67.0527
174.708
-2.51834
10.7298
7.46162
24.3906
109.508
82.9426
64.1367
37.4893
18.0126
8.28615
6.73948
1065.76
38.9355
47.2011
29.7056
-1.72266
44.9085
15.8061
63.9157
64.7428
-19.918
144.479
-4.26162
57.2768
52.5137
2.81571
8.92173
477.906
26.8316
28.6507
20.3758
295.16
93.3385
63.4334
269.943
83.6194
16.6497
47.1038
20.482
17.3091
24.2182
49.145
36.0471
12.3734
11.7311
310.01
187.47
3.44948
33.693
520.114
18.5668
49.3296
53.1542
51.7777
-31.8943
4.39988
41.2371
12.0444
51.5891
-7.88124
36.6803
692.401
36.9985
25.1311
-25.8911
-31.8236
27.0172
22.4091
42.2542
-13.7911
44.5546
62.0439
25.8047
149.276
41.0039
38.2237
537.823
43.16
48.0588
18.5641
291.254
-10.5282
-13.1735
-1.22936
643.587
144.777
346.981
139.93
163.874
89.2431
18.4527
37.965
160.187
38.1133
35.8689
34.8265
28.4039
414.391
115.273
35.5612
87.7315
239.422
260.001
63.4478
20.342
74.4463
393.394
30.497
64.7586
289.071
272.476
14.4852
-25.9304
258.969
64.2433
28.687
-1.81554
182.291
64.076
-4.30613
56.7022
-2.32099
78.602
40.3723
42.7927
120.608
43.2795
37.4722
58.3165
803.373
15.7769
75.7212
43.5105
133.272
454.322
30.5233
35.7319
283.417
252.342
31.8447
65.2862
88.8308
25.157
26.4281
13.3196
338.876
34.6462
25.3311
28.3069
381.665
163.035
80.0703
18.706
188.371
160.086
110.445
70.7611
331.191
68.7624
79.6558
75.1716
217.245
13.5929
25.656
15.3439
34.2503
-23.7053
81.6733
-16.9901
167.926
-3.66058
16.6263
32.2827
411.923
-4.19674
5.64086
19.2804
15.8211
57.8571
44.6128
153.389
12.8008
568.356
36.9655
-3.88081
6.06475
88.5004
334.875
19.1805
192.556
62.9731
122.592
20.5745
149.751
38.0852
27.4148
-14.0907
42.8182
30.9298
41.2713
-2.01111
22.5411
-29.433
48.2392
54.484
7.4295
50.379
-4.7402
31.5668
71.0595
3.28482
38.6975
89.3303
-21.6588
10.5323
543.963
25.2543
170.187
89.9598
8.1282
18.9724
274.555
50.1106
-6.60742
28.3726
42.3227
13.3411
38.5681
41.4399
34.4576
72.1697
-1.92017
42.7539
318.132
29.4904
52.2011
30.1553
111.846
122.921
57.5797
618.954
261.536
30.4503
81.3216
16.3593
20.9213
-12.3731
209.494
65.9406
90.9149
22.5473
97.958
64.076
31.3011
21.095
74.8539
1.88758
242.771
170.229
25.0303
91.0682
53.4017
4.90564
26.5728
22.3361
57.9176
22.7923
31.329
25.5128
7.35743
59.7293
5.12235
34.4164
-14.1833
1.06171
-24.8673
10.2929
81.3789
3.93934
24.0818
18.4107
112.886
72.1827
54.7677
17.0625
4.04089
25.2907
98.3538
154.464
63.5937
351.806
253.944
-11.9725
-21.6989
83.8703
-27.7549
250.705
0.349422
12.839
42.4925
211.7
-1.06054
71.412
20.4073
16.9541
32.9718
22.6066
94.6802
-1.86946
-7.86802
94.1917
220.221
256.405
-6.01949
129.202
2.57213
9.87518
-28.1165
51.172
21.2669
126.577
-22.2654
55.0681
6.04343
94.8925
-25.4326
-25.4446
16.8116
30.6298
248.159
195.377
191.434
-44.6654
-15.0995
-15.7046
0.48371
21.5062
37.1286
65.5969
73.7205
290.712
59.037
85.2218
4.00976
739.475
62.1371
35.8298
57.3088
54.9534
71.4249
23.444
-15.0386
63.3686
20.156
80.0902
29.7147
57.8233
71.3847
29.3875
1.10638
50.0835
-20.7747
158.462
26.7022
504.861
2679.41
17.1732
34.4786
53.9467
35.9555
30.5611
50.6583
172.921
53.901
86.0983
5.63571
42.2464
70.0079
84.5089
19.6685
23.6463
-10.079
86.0543
151.621
35.9108
68.9417
651.934
10.7446
15.6757
36.4165
46.0393
-0.504482
78.9906
17.7892
607.828
-45.1649
12.9755
-6.36802
75.6186
46.1157
12.7885
-0.961007
7.93788
40.3236
18.3269
11.6641
9.3611
18.2261
20.5801
5.64993
-3.89443
19.5531
212.253
395.846
15.3515
101.208
46.1236
169.456
27.3542
32.2152
-17.4523
305.053
7.84569
14.3815
14.9234
21.4283
255.07
2.60372
19.7652
477.068
50.6397
-42.1619
311.66
22.0402
41.8242
-16.3269
-16.038
29.5529
207.079
70.8497
48.4408
12.8008
3.03453
26.7509
115.676
-28.6941
-18.3008
323.741
-28.8561
-14.5058
-29.922
-2.97049
-20.9134
13.0782
10.3677
32.463
11.9247
63.0221
-40.3276
-5.90749
11.1074
11.2967
-27.5589
-0.48648
26.373
106.755
99.6428
31.6903
14.3133
34.8258
426.696
0.97259
59.8134
0.857362
58.1837
116.457
79.2249
14.2552
60.2581
-9.59116
4.63013
18.4483
-3.90311
33.2699
33.0753
-6.24704
-24.7651
145.133
-2.58611
-30.2731
15.884
113.965
142.434
-8.73839
23.4297
-3.4865
126.656
99.6185
24.5854
77.9235
2.47958
165.128
-0.918896
3.70203
25.8873
113.859
18.4703
123.416
18.9109
332.986
194.135
6.97994
61.6842
-5.11025
23.5292
300.316
-11.7517
-12.8119
14.5913
9.71858
24.8879
-5.04617
518.202
-7.13848
-8.05426
28.5913
-24.8098
147.942
6.63915
27.8002
294.404
-31.8683
245.723
-20.3863
18.1395
71.9988
32.6177
104.314
7.9032
373.152
68.2646
2.57028
-18.3035
267.738
-33.861
23.7057
24.3484
398.87
135.682
-18.5495
-11.0433
190.825
4.66119
324.655
182.753
449.362
465.188
43.2994
-51.2441
-6.13678
-18.7753
-14.9648
-30.1314
109.508
97.9351
18.7486
895.076
53.8853
195.259
-6.04213
73.438
297.697
40.6184
-12.921
28.8406
-4.59761
5.79781
8.55108
50.6397
-49.6581
4.31341
203.825
1.89273
30.5798
-6.95653
-4.79364
149.686
33.301
-34.6758
52.1091
50.3149
-26.5546
24.8769
18.5238
83.8172
33.9854
-11.3771
-12.6759
-3.89282
-17.4497
557.037
20.1421
-41.9746
23.9126
1.00006
37.3219
19.6375
11.3048
-10.4812
12.7853
-33.9899
609.312
215.482
28.7627
15.0002
62.8231
12.0444
-2.25905
5.13572
178.172
43.5577
9.68764
33.5644
102.394
42.3221
-8.08747
10.3429
42.9468
2.73143
90.0429
58.3605
178.55
37.9861
92.1172
351.332
44.8226
14.5292
40.5716
-0.62484
496.225
122.976
209.607
7.97997
82.4635
39.9873
208.253
53.4148
21.9996
-44.0887
26.4986
38.5746
9.66328
90.1778
510.833
-6.89075
11.4548
23.2132
62.7994
-7.54237
458.797
16.4078
138.186
40.9591
55.9493
210.066
19.847
18.2243
74.8027
6.13415
19.781
291.217
-15.4998
4.49351
29.5839
45.5027
-3.17211
51.5595
48.7842
43.6101
34.091
12.5605
249.731
123.702
105.965
16.5558
19.4081
58.272
9.36118
504.344
30.2134
21.8877
173.198
156.306
136.173
180.317
9.58323
576.136
570.254
81.2811
109.133
44.7238
-5.75
15.4251
14.3354
52.1678
290.671
-0.281075
0.201113
22.1589
96.4904
498.943
34.7014
67.6622
-6.26647
339.197
40.7149
11.2097
41.2572
110.424
51.4123
97.9351
77.2552
91.8372
64.8642
137.597
16.1098
85.7444
13.4746
92.1787
-24.9739
52.6253
50.5307
42.043
50.7972
101.929
60.9947
30.1607
31.3456
40.4102
71.2544
12.186
386.623
73.1072
32.3989
51.4283
18.5017
44.5454
-17.8092
209.531
14.7077
69.4178
42.7859
38.6418
28.8311
323.529
291.285
394.933
115.11
-1.5201
44.4804
-7.03185
43.2954
-51.9871
-23.5737
22.5518
23.2664
-22.7874
-0.876664
-0.173814
6.2261
55.0283
-41.9256
1211.55
322.054
4.69284
-18.9615
-25.3549
-4.04046
14.5292
23.705
-26.8618
-14.1625
477.175
54.0599
420.682
20.6193
38.1133
27.1779
46.3624
28.9998
37.743
29.2043
17.0892
51.6866
0.605513
-20.4043
-28.1571
10.7856
-9.86499
-15.2629
408.274
5.79239
-13.7161
-28.8787
36.3843
178.14
42.6318
590.131
-1.44434
-38.1118
434.592
250.713
143.942
40.3509
35.1768
59.3909
873.694
-14.5024
-2.79759
-22.4089
227.388
39.0858
-5.63135
279.456
605.552
-31.0748
102.44
45.3845
28.3239
55.1461
124.227
150.362
12.9907
86.3317
37.9139
36.8242
-18.7551
42.7974
21.4088
-7.30506
27.8299
42.7736
8.40932
15.4341
19.7089
8.95661
0.195858
19.9705
11.2352
53.8333
155.513
620.344
103.886
39.839
37.8998
41.5885
129.319
102.346
29.2283
40.7668
17.2227
50.0141
78.2908
39.7048
368.912
89.3441
210.047
88.012
10.1839
56.4194
19.4703
36.304
42.59
81.6397
80.6247
29.0526
75.5279
50.1512
44.9963
62.3839
203.228
34.6647
89.5904
35.6846
44.6599
276.002
252.483
47.1038
39.2227
309.663
42.9588
95.9966
55.0641
3.6931
73.7333
-1.09201
-8.89661
157.701
5.93439
9.26334
84.558
-12.4694
-2.32739
26.1914
23.0731
84.0279
10.5391
11.6922
1789.68
113.643
193.185
25.5928
72.7571
117.34
-30.1977
7.5144
-30.9682
-1.28664
364.011
81.2515
384.604
809.172
7.02452
119.74
-27.8044
519.862
97.0502
-1.349
-29.409
32.8189
-43.045
2.38067
22.8466
-15.5505
126.043
-33.7197
700.044
500.065
38.1488
18.9166
1049.47
129.531
-27.8826
-57.3117
43.8621
43.4071
218.736
-41.9536
110.171
20.3739
-4.24798
-16.0574
14.1802
29.4806
-3.46827
57.1446
10.0013
29.7978
1.73113
96.2333
14.2566
530.968
176.193
668.524
536.276
21.0372
53.3762
313.934
30.7758
11.1198
155.094
23.7848
14.0634
7.7052
144.156
171.014
18.1597
35.9586
422.182
12.5309
4.40573
41.5554
19.6086
20.4912
27.3714
26.0295
187.494
24.1225
-8.25768
13.542
67.5842
182.726
51.1651
513.046
31.8778
34.3279
12.6863
302.656
316.352
35.3224
373.017
31.1455
54.8619
26.02
27.5952
75.2148
-7.05371
37.9006
386.497
46.379
405.927
77.3235
47.6408
391.743
81.3625
50.3011
342.077
109.3
47.532
40.5333
39.0701
55.2926
189.323
39.2183
28.663
83.8465
95.7134
-15.0593
106.653
44.1961
355.481
72.9318
188.264
84.4207
80.8493
4.26221
52.9786
54.6359
13.8299
545.159
17.77
150.919
255.143
136.63
145.077
601.443
23.5385
97.9347
68.2775
-22.1502
42.4298
165.17
35.2759
108.872
33.0138
108.362
187.065
64.5157
45.6938
-14.1105
-9.66266
216.767
239.478
4.57817
-15.7046
-19.0287
-38.8717
177.054
4.38007
345.06
113.385
1.38484
-8.48149
56.5149
9.59292
9.58075
-4.89781
15.9477
39.3093
80.2352
-2.33283
50.1051
40.9591
513.221
47.0218
102.476
-4.51582
23.8465
499.014
401.515
64.455
62.1508
0.745377
25.8357
17.2148
6.14726
-8.7943
-24.3043
73.5952
-21.1727
-47.2986
82.3501
7.50978
14.6817
-21.8214
105.124
43.324
11.4728
21.8877
-14.2082
48.0922
21.0217
20.8276
307.885
-3.05192
24.8
-9.24566
191.587
1.21689
-1.88848
151.493
-23.6131
88.8752
13.3097
-11.0433
250.795
49.6388
58.5377
58.5158
13.3143
35.9
959.944
351.415
-6.70553
25.7835
68.8219
20.0367
19.6856
45.1865
7.34912
41.4097
126.037
8.78942
-3.39681
73.6057
33.1456
478.544
200.851
31.0735
103.942
206.024
64.8527
65.3849
431.459
303.716
98.4283
-9.36572
121.443
180.866
52.0766
42.995
308.045
58.6009
24.3573
478.459
103.726
201.539
39.9748
45.201
72.6655
56.9421
26.6582
46.1668
704.154
21.4071
18.2229
-27.757
63.2211
51.0642
0.191928
12.6682
104.8
66.5924
11.8828
39.4158
268.755
39.0223
-17.1233
-9.12948
324.178
10.0221
29.9927
-4.64328
424.339
109.685
14.6075
26.6875
51.6729
246.373
42.6207
557.852
66.3605
236.39
1.0926
-19.3319
-12.1459
24.2061
3.83582
-27.8466
51.1139
4.88485
-36.9766
30.273
-20.8356
-45.9697
-5.91453
24.2079
28.4232
47.3864
-1.64908
43.7525
20.1614
127.391
76.5316
71.2184
4.19594
26.1887
3.07273
37.6376
629.042
27.3965
5.77198
29.6535
31.1325
168.453
57.1129
19.3281
49.1681
71.8811
88.7454
179.144
5.96162
26.4063
60.3908
63.2465
431.465
38.7249
41.0378
88.617
-4.33692
40.8175
40.8684
702.797
317.713
173.858
33.1539
-23.9838
126.053
15.9431
11.3243
68.0926
46.5821
27.3499
-14.0646
3.03157
3.03948
49.0616
56.0435
-9.06679
25.7068
6.77213
29.7442
-2.37391
66.2755
-1.06483
156.609
164.413
9.65019
72.1371
8.12722
-11.4317
27.3652
83.1149
555.862
129.918
541.581
23.8674
28.1422
123.171
170.833
32.7869
10.2727
44.0683
-8.07428
30.93
26.4459
12.0343
44.2208
74.5
81.8732
70.7946
69.6899
80.3054
31.2481
549.253
135.746
84.5304
217.184
31.0977
279.659
22.6066
0.00460947
40.8577
2.36249
30.9408
29.5878
513.386
-19.9167
15.4974
431.03
131.757
47.5038
17.881
68.0857
-33.5098
153.25
10.0905
23.2931
130.69
137.599
-15.5103
11.5984
-7.99343
7.96068
62.0361
439.955
85.333
31.6997
285.496
68.3632
103.134
178.799
27.7779
-15.2492
-0.696185
-4.72034
59.6848
-8.42563
16.9085
-26.1846
4.30019
8.88385
13.2545
56.1552
21.0689
-1.55675
-54.5167
-0.679245
92.9218
-47.4429
-55.2494
-9.52706
8.35363
22.7532
75.4767
10.507
-21.984
93.9913
49.4372
-3.94275
409.45
159.566
-30.2059
-15.9846
-13.4108
59.3122
462.27
288.204
103.904
-10.0824
-7.78427
26.7206
34.6247
18.3879
26.2415
2.50601
37.7131
-7.98549
214.532
139.774
549.394
18.9632
6.70902
16.5351
-26.4496
18.7588
34.6241
36.1947
19.2189
15.4349
99.9921
51.2641
16.0998
15.332
150.095
56.6427
-14.2154
63.2465
408.346
16.6749
26.7728
20.2537
-6.50071
22.0584
36.9021
80.9639
97.9416
62.6724
15.9431
84.4129
60.5963
10.9748
570.829
-34.6794
27.3944
109.032
292.202
39.1769
11.5479
48.1956
-11.9685
37.3425
8.97156
3.50731
100.7
10.0535
6.68391
-10.9645
44.0261
88.7121
-32.0464
12.9755
23.617
656.579
1830.23
21.2218
209.871
10.749
63.7494
58.6194
327.444
77.9696
21.5425
-7.07382
19.643
17.6573
86.0825
23.9095
68.8219
213.066
14.0634
339.415
607.05
69.8148
5.04129
2.22539
11.7615
0.325978
187.283
21.7492
268.079
218.504
47.2752
48.8435
64.6951
541.61
48.354
249.739
-4.6665
10.8471
57.9876
90.6532
167.297
-1.87962
257.399
32.8735
-1.2547
3.97156
25.8139
8.21642
-8.9491
21.8039
-10.44
96.957
58.8884
27.5932
613.174
27.6138
302.189
33.9251
5.17192
41.0701
10.0087
17.5828
11.1894
12.0265
-38.8817
17.1457
-10.9322
247.911
97.3444
17.0916
54.9969
48.2724
204.228
60.5544
42.1711
85.9019
31.1539
406.676
164.87
244.827
-5.46594
81.8148
371.215
107.427
386.268
4.47252
237.657
216.933
188.786
74.6922
39.0827
-26.8345
-0.767691
50.0835
6.13415
593.245
-8.90505
47.5884
-17.3739
-29.6785
-10.499
7.09508
84.6812
42.6916
-37.8423
28.1337
104.069
65.1619
134.354
47.2307
52.0171
41.7196
57.0502
-12.1679
59.2091
0.927886
55.5054
-17.5752
67.8023
-2.02678
50.4213
-6.25569
11.6513
-37.2684
13.9167
112.982
21.3109
192.775
-5.75
125.687
-12.6859
18.4346
-14.8013
981.73
4.18975
8.95661
4.16788
-11.0485
184.888
29.9758
-21.1293
-1.90872
16.8943
526.466
-1.06159
22.8478
-4.47623
-46.0618
-10.1271
260.033
24.719
40.6437
68.9205
178.386
18.4612
27.4999
1531.26
162.975
-7.29882
17.5962
23.1855
26.4125
42.59
32.9139
15.0324
-18.1754
-37.9299
-1.8554
60.5099
-4.18032
430.093
22.124
10.9595
33.8105
-13.4361
-23.2024
24.8769
265.901
46.3358
67.7186
1.74139
-27.6684
27.9663
-9.9534
-38.2264
-40.4403
-48.6627
-34.8296
-28.4096
-18.7809
224.011
-30.1589
71.8184
19.421
-10.0665
340.108
150.87
13.1708
-21.9367
48.2392
91.9653
-48.7925
7.95043
39.6727
-22.6576
46.1724
45.1332
-5.27637
3.78369
90.7355
-11.3241
478.912
64.9197
301.302
58.2957
-13.5507
40.5804
160.944
32.6015
20.5811
-9.31389
188.614
119.764
239.122
86.0748
-23.5517
-31.5205
33.0595
15.245
80.2535
279.412
16.1472
24.0211
13.9159
132.207
120.122
354.622
31.1447
-16.733
-3.38016
425.002
182.993
34.8855
34.3813
18.4195
42.2613
27.0142
29.3173
73.0695
227.631
18.6856
506.643
-7.02254
63.9974
32.3939
329.729
26.4619
54.3024
111.154
34.6748
57.791
63.013
46.8556
13.5663
-1.92226
44.3022
326.31
426.5
0.605513
172.625
8.22065
85.2881
-24.409
44.628
61.3854
3.25348
55.9516
3.47541
-2.47167
83.5653
48.2094
-37.6413
85.3733
-10.7791
4.48492
-19.248
421.971
-17.9953
451.249
185.881
23.0139
11.8204
29.0707
90.4618
39.7132
-30.5431
-37.0011
123.241
14.8837
22.5023
-12.1015
-4.05896
148.227
-13.1276
-1.6536
436.886
104.347
-2.96381
58.8546
22.8957
15.2054
289.404
270.404
-18.0444
7.93345
3.49431
-45.1054
35.7319
1.21689
31.8447
18.4346
19.4904
364.363
9.56154
18.4596
47.0528
1.54415
15.9056
-3.30652
165.886
42.6898
70.6999
-7.53091
1.9018
-50.7461
15.805
206.631
-14.574
465.914
19.5305
-17.6234
91.3666
7.85239
8.78462
27.6911
28.4604
-4.9646
-24.0369
38.5698
19.6086
350.327
497.762
230.303
331.469
4.86078
16.9844
23.4657
179.915
35.2355
42.7612
48.3284
44.8691
-12.4204
131.689
-3.75369
30.5573
23.141
149.066
-3.12877
159.519
20.3978
108.18
14.8598
6.06475
123.544
17.2858
31.2761
32.299
474.625
34.5223
-1.81104
105.725
9.07168
58.0558
64.7157
99.1517
-6.81591
8.67414
17.7685
188.995
59.0408
0.0418804
50.4627
31.9114
33.2467
433.045
374.746
392.134
43.4208
203.594
259.714
94.9862
44.7568
42.1115
46.5593
40.7661
109.912
188.656
37.079
61.1321
14.7045
62.3279
51.4913
68.9877
39.9873
83.3999
45.8664
0.261632
119.159
60.2631
515.591
44.1903
36.2128
43.3139
-4.89781
88.0992
6.51313
216.105
37.9596
34.1756
111.237
25.4701
268.331
-11.0751
40.1325
13.6304
61.0105
122.28
88.8179
-19.248
-7.18969
0.745377
16.4654
129.659
-29.409
6.58194
-7.43774
-5.26441
-41.7874
-27.6307
-2.32099
20.5059
44.9911
1.01695
159.963
157.598
93.6942
9.5908
9.59871
12.5173
-8.58601
638.423
-8.96339
98.2496
28.8072
47.2888
256.493
33.6054
16.9913
193.461
3.09096
185.518
-19.8206
69.0594
15.1936
10.9145
34.6462
-10.8028
32.8273
27.6973
-30.4996
676.566
35.461
47.6641
49.2094
28.47
47.9976
49.5156
12.3617
61.3815
715.308
537.437
19.0901
5.34276
123.077
-21.6753
-23.6332
-6.47168
189.977
10.7309
186.587
2.81571
15.5578
211.321
30.5798
3240.8
2.70262
215.279
304.53
74.5978
301.44
18.818
3.43046
-26.9505
28.625
-20.8316
303.083
18.9928
-13.2511
-23.9203
4.16738
166.209
0.439865
98.8529
-7.00951
-19.8256
-28.048
10.148
860.156
32.8565
-3.92195
-15.9647
-4.03342
26.2788
5.48515
191.207
-33.1811
26.373
453.457
11.6986
300.168
39.1866
235.453
6.7148
10.6532
-6.52367
15.8499
356.16
-14.7281
677.052
276.624
4.2529
42.8827
94.5853
-5.91453
194.44
-4.40602
49.9749
-32.2614
-14.1625
-23.2008
-2.16208
33.3805
213.648
559.104
1089.06
25.3038
-9.85956
86.4687
16.0858
-5.32925
208.244
61.0569
399.9
-46.8978
7.14666
5.16343
-7.99092
24.0925
25.9642
75.1328
42.5059
47.958
125.046
-30.145
292.866
105.988
247.842
23.2256
-62.3515
-54.0413
77.5821
215.116
19.0889
54.873
-35.0312
531.32
-5.56368
21.1213
78.1528
88.5614
28.0022
-31.8456
503.267
-26.5477
104.939
159.524
16.2655
116.976
359.187
36.0142
15.2054
11.7827
34.4294
75.3998
7.24244
91.9539
131.617
3.44206
195.653
12.0385
-18.5495
3.46706
153.875
63.3883
-6.58321
120.382
21.583
5.20848
268.411
-9.17447
-10.0146
-33.7424
-3.78278
1.9018
-7.64256
42.0419
2.35771
103.492
41.5885
1330.59
16.1385
17.6565
137.924
591.742
-6.20791
5.34276
10.6333
206.299
44.9085
25.1764
18.9381
11.974
10.067
153.849
44.1583
31.899
-0.448605
35.6259
36.4358
121.575
-0.942589
89.5904
25.9521
446.105
142.111
-10.0839
32.3731
-18.9575
16.3508
73.3408
-0.13268
-23.9203
-20.7594
-0.58307
-16.4267
-47.3243
-21.3598
-23.8761
-29.1959
110.633
23.2664
12.8198
-24.4031
-17.7433
26.0631
17.4705
30.6654
-36.3034
-51.572
140.27
2.81877
-11.2025
250.988
22.5411
11.3804
16.7998
114.635
3.57932
-13.7977
4.72072
24.2061
21.4721
-13.0308
12.3811
-16.3618
24.6508
6.33367
18.546
-38.452
8.25675
136.986
23.2936
18.8533
12.6646
-18.8665
-30.2059
-29.1031
483.217
-20.7697
-7.89855
133.889
19.9027
-2.16208
191.638
36.4987
24.0101
7.50087
13.7504
2.10584
92.7702
29.4958
-40.3406
468.778
57.3153
5.91514
138.903
23.5756
-14.7821
75.9178
-18.7868
3.39853
-22.9476
20.1201
-7.32607
404.201
-12.0121
6.97994
-18.9006
-1.40878
64.455
-11.6456
-38.7794
-29.9265
4.10592
-17.4246
-38.8751
-28.5579
26.1281
-1.86055
-0.857113
5.31138
23.1562
26.4129
-22.4979
7.71673
231.783
5.46949
52.2954
43.4071
16.3365
25.5128
10.8456
-26.4777
106.322
523.674
123.184
28.3909
92.7519
-43.2908
95.4344
19.8689
17.5226
-13.8544
17.4737
23.8674
344.859
34.1529
1.22979
314.834
27.5964
114.283
155.575
46.7054
167.604
69.8241
125.981
92.1883
112.452
92.9752
182.574
42.3467
391.217
197.133
42.5178
341.429
46.5722
14.3815
32.0105
234.189
43.8332
47.8762
21.3114
111.93
152.854
37.5212
42.1711
77.402
31.4105
170.559
47.4464
219.805
176.991
46.6127
74.5305
-17.8092
24.9351
23.141
39.9748
43.327
53.9249
19.4608
174.709
57.4112
19.4569
13.7632
0.782056
23.8996
113.66
-43.7284
23.9606
-17.9106
-5.91021
360.304
246.394
230.157
3.75274
718.399
-0.489228
-15.9778
82.7205
419.01
-22.1958
45.2002
-23.276
-21.8833
285.068
-25.5125
-25.2818
73.0425
239.531
-17.3254
-9.64073
-11.5171
9.54053
-32.6268
96.9351
-43.2635
-12.6532
43.8403
-32.3664
-9.02208
302.25
-31.2831
0.959743
76.8952
69.8471
13.4762
78.1528
-12.6382
14.8837
144.929
40.4684
31.1426
62.1801
63.5398
17.1701
29.455
1.14993
80.446
63.3195
46.6108
33.2333
56.9052
21.424
182.846
10.7399
19.0205
38.4039
23.1197
16.6793
385.312
49.8639
44.4822
41.2606
32.3824
14.4752
32.992
39.6481
40.2832
9.79278
151.765
1.9018
-28.2573
238.819
24.8465
4.10715
44.9855
10.5163
-8.58044
8.61355
2.23019
53.7622
10.8245
5.97162
18.4612
1054.31
47.7196
37.3578
100.46
31.6517
764.707
1.63375
-8.25768
32.2827
20.7325
94.6802
74.9673
63.3465
37.9697
16.5243
18.3434
333.475
287.43
62.349
93.6978
24.9351
6.63658
175.845
-36.3209
51.1138
-11.4613
432.393
50.852
151.667
-24.5075
172.833
82.8988
46.379
-36.3524
-25.7502
-16.0775
136.87
221.917
-9.66899
26.1967
-0.876664
46.6778
11.8483
27.1388
30.9298
269.907
22.3517
7.54859
523.417
-4.23461
1407.36
-10.7902
-11.9236
493.972
-60.5613
5.46547
27.0943
-25.7229
64.855
-12.6137
20.9027
-8.65886
190.96
-13.9991
86.9675
82.2959
-33.5542
30.7899
-1.76138
350.934
62.6553
166.118
17.119
100.866
22.1471
100.123
0.181427
-25.8139
39.3004
97.2965
7.03296
3.09025
767.965
-21.6588
36.7693
-11.5324
-8.88662
100.217
33.3805
0.00460458
-25.605
11.4762
-29.7234
94.7966
19.0336
-7.27368
-25.6314
310.368
237.794
-0.983137
9.8486
34.1756
49.3924
38.1456
32.9664
105.368
67.5697
198.179
22.2885
-3.31841
-17.4971
129.119
369.727
-0.588784
50.1878
689.295
21.6103
430.605
42.5243
-48.2455
293.781
102.965
73.1021
-19.0515
26.9044
210.071
-11.2535
-1.6536
-27.3267
253.757
44.3441
15.3995
-22.2759
420.589
51.1381
-18.0444
71.6517
-4.00196
31.7313
18.8653
52.9064
89.298
-13.1329
721.209
939.657
-21.6947
48.4446
-37.2802
9.04042
9.34636
20.1193
37.5125
150.449
50.0825
2.16682
175.216
-7.07382
30.8874
15.9573
171.331
16.742
35.1539
-11.9725
-34.8174
-0.756785
53.8853
-22.1327
50.0141
70.7946
7.84569
-37.7608
-0.611055
-50.4484
11.974
27.2615
-23.6661
41.4051
55.7085
44.1583
18.7593
19.3354
394.382
-13.3574
57.6639
-0.942589
247.012
1.58919
43.1809
-22.8065
-23.2024
237.79
50.084
-54.4806
380.855
-23.0719
-31.4193
-9.84295
267.246
12.2445
260.336
-19.9763
28.1714
13.8817
9.0372
58.3369
380.4
34.3849
48.7334
27.726
122.265
8.56934
10.2406
20.1319
31.2394
30.7533
2.13185
210.051
67.5019
42.0098
44.8979
22.0658
7.69595
-15.4248
67.2408
13.0849
34.7267
50.379
103.956
40.9371
42.9485
42.6402
31.2012
-38.1062
121.102
39.0674
52.9576
246.394
44.6248
65.5969
134.444
34.622
330.929
326.38
43.3261
53.5607
54.9534
18.9511
263.094
411.376
71.1684
53.9983
52.0151
8.87567
80.3144
39.0827
363.739
50.0022
7.66561
47.2724
27.014
16.9699
12.6467
-14.5628
10.6139
334.12
10.8834
48.7484
-19.6192
23.9324
93.1241
-2.33083
109.186
145.131
11.2579
42.2464
75.6301
159.472
-5.63135
262.59
-37.2529
3.147
47.6102
-15.626
247.59
4.54633
13.6567
175.921
646.053
158.105
10.1796
1.06171
88.361
47.4826
-28.2983
33.7092
108.2
441.762
1.13289
-29.6923
-10.8219
27.1393
31.7128
32.6716
30.4687
28.5295
197.136
63.7262
201.315
17.9839
29.5224
26.593
79.9991
93.2834
262.719
-22.7682
93.0923
10.1839
9.56778
212.499
40.38
433.606
9.54595
28.5345
48.8435
68.4433
33.3614
6.11063
8.45196
10.9021
162.646
-12.4204
36.1121
-35.6128
14.1328
67.6898
63.2952
109.416
495.175
4.54048
590.685
-6.11937
-3.28372
-7.30434
327.511
-22.6367
-13.9925
27.9516
-21.8504
70.2373
63.7786
639.82
52.1407
-11.5011
-14.7517
35.5721
23.1405
18.7483
-27.1321
4.54812
64.7076
-30.37
24.8134
-10.1713
10.7615
469.285
15.2503
-27.7652
64.4986
-16.9463
23.5135
-19.1636
7.69595
8.93807
-25.5207
48.6707
56.8667
-1.40034
125.842
-40.9173
94.2381
-7.60326
47.0766
-4.97317
-9.82365
46.8061
6.20649
63.7229
4.38007
56.4538
152.74
65.1031
-6.60742
7.7579
32.1521
90.1778
143.516
5.83262
30.9402
57.6373
35.3369
30.1553
16.269
32.9655
481.119
34.2451
36.6476
224.381
75.708
61.443
47.3767
-8.7943
25.3226
24.4214
21.1213
-23.0468
-33.2529
126.99
41.1207
31.002
-0.310823
17.534
58.272
163.035
17.0871
62.0726
28.8953
34.4917
61.2107
41.6364
-1.66117
77.6349
-18.0444
-7.05908
582.581
162.916
346.827
26.6695
42.4464
369.177
44.6715
96.3271
6.41629
48.4446
7.69738
85.8771
53.3869
28.5526
334.552
91.4155
66.0121
45.1734
18.0964
140.546
26.2647
12.9722
28.9235
41.7131
1353.49
577.22
59.242
12.0343
-0.756785
76.3741
15.3487
-4.33384
61.4242
239.601
44.3665
133.21
168.597
30.7147
60.6668
213.819
231.871
167.847
46.8915
-15.925
482.2
209.447
284.877
68.0611
21.1545
250.079
39.1164
67.0342
2.80554
38.9906
63.4334
22.1711
1.16046
139.195
20.3978
508.124
462.762
19.1832
127.292
5.10442
35.9612
5.12503
15.4569
-52.9241
16.7187
-13.9925
12.9591
21.5115
46.912
-16.1034
243.295
20.358
78.9516
43.1112
493.858
27.0369
8.48562
-20.9997
2.32462
76.0357
-12.2482
23.88
6.39042
20.8725
-25.8911
5.65775
51.3801
110.49
94.728
72.416
10.8121
49.9507
-2.09963
907.79
239.937
149.258
-25.4629
4.86414
153.541
-14.2763
-16.9216
23.1335
22.3338
108.233
94.9525
208.851
117.354
20.3267
32.3428
53.3653
35.2545
33.7378
19.3726
65.8241
42.6143
12.1332
35.8689
-10.1511
249.544
17.0892
0.605513
17.077
-3.02374
109.651
54.3018
12.6597
78.4404
33.4605
47.0218
29.3875
109.802
29.4687
9.21038
933.797
94.7437
60.7069
13.425
11.9898
82.0577
32.2074
4.32416
72.1743
3.80665
79.2174
43.4613
-0.557996
9.8506
5.17528
26.1281
68.4833
45.1536
78.9312
-22.2604
61.243
15.7769
21.3733
100.566
708.804
33.9461
71.7528
30.4222
121.56
27.9832
31.9838
851.259
36.8242
76.8223
226.456
23.2385
118.86
52.1928
208.222
12.7885
158.335
96.019
64.6865
65.1786
32.2789
283.18
109.926
458.632
1.83942
58.1238
-18.0245
2.65612
2.34779
295.995
28.336
330.485
632.981
115.26
102.769
31.1539
78.7147
941.229
81.7835
494.91
111.8
8.65588
-16.7168
-13.45
4.89559
102.861
107.713
15.58
-1.3958
11.6868
96.244
71.3847
38.5877
48.2094
9.88228
-0.833695
-12.6532
21.9815
-59.6635
-40.4841
-21.0159
26.5852
15.5176
152.375
134.018
-16.8081
19.2473
14.4345
188.235
344.908
49.3519
248.981
14.2315
23.6463
126.728
92.1651
7.34355
31.6806
62.1477
334.928
39.2165
7.0975
9.12951
12.6186
42.8497
239.753
275.612
9.80288
116.178
115.886
-17.9466
80.776
52.1439
55.261
141.523
434.37
455.818
32.055
128.666
-0.514585
84.2983
41.2572
59.8238
42.0419
51.0183
122.173
56.2299
38.2712
74.2059
91.3666
24.7123
42.8241
52.6253
50.5307
30.7986
203.424
23.1855
30.1607
74.1434
86.2469
40.297
157.987
20.1661
67.485
257.342
38.0211
40.1839
297.738
61.412
475.07
25.9521
685.986
52.1562
53.6343
54.8619
37.2644
449.26
38.6705
278.741
-27.757
274.991
88.5455
22.6807
12.6682
26.089
-2.74808
35.4479
19.379
265.14
84.1592
-23.759
-25.5566
-13.8146
-45.9498
44.6923
254.915
-3.88518
-41.1771
0.552054
33.2467
17.3208
290.798
11.0756
-8.17551
40.6382
14.0911
48.569
79.5681
26.3246
-27.5969
96.7141
-8.86556
22.7767
-6.7848
-32.8298
491.999
47.1217
542.366
46.6886
-26.058
73.8934
236.245
98.8717
-30.1109
69.6038
6.81166
32.4648
164.157
356.29
171.144
36.2026
174.067
-27.229
526.32
-4.21144
89.3303
-14.1625
6.78422
-17.1546
-20.131
165.809
869.214
204.278
5.85398
-32.3484
-32.8443
442.541
394.647
-5.32925
23.5756
-10.6389
245.713
-19.8903
-30.0312
-9.71994
23.9041
18.246
24.0925
25.9642
414.339
-17.4642
177.269
14.4762
-11.4043
13.6304
51.6402
-5.15691
319.958
-12.8119
319.337
46.4505
15.3408
86.7321
6.19822
25.3226
-9.31181
30.4917
20.9725
8.81234
-12.6382
-17.3135
42.9947
35.6208
4.76509
-19.0515
-12.451
300.027
44.9684
-11.016
43.4394
7.34355
20.4362
41.533
248.721
149.201
22.35
44.5788
3.50731
18.4868
26.1091
-18.616
92.2618
10.5872
71.2001
50.2937
-42.3538
-14.1984
38.6096
49.3817
-17.6025
36.2144
18.7167
53.8525
61.8754
58.6194
66.9491
31.1179
13.4112
319.519
217.814
49.6281
193.994
39.2308
104.494
659.153
21.9108
21.5597
58.305
277.215
105.128
41.5808
43.6206
59.3825
4.40573
129.637
216.606
72.0824
53.6083
66.322
6.64678
21.3114
5.10871
49.7805
22.5287
-34.6656
-5.05692
31.4105
-33.1385
-2.91957
-20.8537
194.471
-5.62775
0.652161
57.2364
17.486
60.1935
4.46829
30.4063
57.6016
295.021
17.2206
39.8198
9.56226
22.0385
350.302
2.87412
146.018
11.8828
120.837
31.9195
39.0223
-5.38135
245.467
143.408
22.1038
45.4281
100.399
-38.4851
29.5022
392.934
694.173
251.383
369.347
26.5828
-3.71258
30.7654
121.735
74.1133
98.6529
378.138
24.5625
46.2026
27.8854
66.3347
31.9156
23.6959
54.1714
306.589
-3.03193
174.233
38.126
51.3818
19.2144
15.2717
2.18626
-3.85513
102.62
237.961
507.519
61.8488
135.565
23.8736
-21.5999
-3.4865
441.499
-12.8255
-18.5181
14.2053
268.597
577.423
79.4352
-24.409
158.946
102.615
-22.9834
22.2161
129.481
8.77272
-58.8637
31.3428
3.58818
8.00822
29.1514
-8.90505
14.4852
84.6395
-19.8694
14.5913
20.963
13.6435
-33.1572
67.5249
137.165
-38.0393
-5.14193
314.396
28.0022
1.95399
75.5889
48.4561
38.5943
49.6536
64.8757
48.0171
167.095
214.988
199.801
112.305
33.4924
93.2035
13.8017
122.624
175.35
866.251
203.616
11.23
59.664
261.289
504.315
18.4596
18.9418
508.785
17.3082
0.968224
63.3045
-18.3209
146.373
94.9331
-3.75736
-13.633
-3.78278
251.153
-2.02036
11.1198
14.5391
3.2296
49.6707
24.5718
54.2008
-12.9382
50.9511
270.383
8.15386
218.655
-16.7152
6.43572
62.0416
11.974
27.2615
-18.9615
4.63013
12.8261
16.7116
-36.0706
-19.3985
-41.8543
-30.3873
4.57817
-21.3268
-14.5088
38.3728
428.808
35.6119
39.9873
7.72804
-0.933121
81.9697
32.748
-18.479
-27.0177
-0.644087
21.7743
3.89792
39.0239
-17.0792
159.314
-8.4794
7.97453
84.7754
28.7776
53.1382
61.0773
373.279
5.79154
6.0429
244.406
74.5376
150.029
46.6514
54.7776
-13.7489
31.6675
23.0246
10.6556
85.846
67.4891
20.1843
65.0131
6.00124
32.3492
385.012
1.95399
120.566
300.964
4.67602
119.224
32.195
402.746
35.0772
16.1425
35.4684
-7.89503
3.50731
113.818
-1.19086
-21.4271
653.545
35.8871
90.8778
17.4976
-51.7241
-3.55692
62.0453
455.068
66.5054
51.0414
70.3087
-7.90999
-6.26647
7.48704
458.632
58.0614
11.2721
-2.02036
-17.9282
30.4687
58.5146
58.104
-6.3503
12.0343
-13.8752
42.6409
9.72645
-11.8301
42.6836
-4.02757
-19.3517
223.165
7.42716
95.7748
-34.8776
6.64678
133.755
24.5385
-4.56738
16.9065
-21.9235
321.891
0.594702
244.168
-47.0906
53.9157
-42.172
23.9981
18.818
3.43046
-71.9281
52.0508
-4.90205
-23.9416
106.137
19.545
-24.8573
2.66642
-2.39185
-7.1423
39.8198
10.0865
93.6483
21.3968
67.9401
22.7679
2.18626
19.2754
67.3594
641.156
5.16888
24.3173
460.715
22.9366
-58.1442
756.479
44.2631
5.77198
27.7795
497.775
7.5144
-40.3385
0.47827
60.4125
36.2739
11.9087
269.099
7.83569
26.4063
15.7696
73.1919
273.142
395.858
-3.93979
51.1356
1.28528
65.615
2.86962
12.688
6.91702
-29.606
-43.5603
345.318
416.871
12.1949
13.1984
-14.3663
248.981
12.3574
36.5351
10.5278
-19.4493
43.4394
5.46949
26.0584
5.92574
23.8328
33.9461
-25.4387
4.2864
-25.5407
183.405
60.0948
-33.3006
4.96503
7.48185
323.907
-8.57623
-18.5495
-35.8883
-32.8201
-8.92871
52.0601
-3.32838
-27.9151
33.724
-60.4847
34.6356
-1.08333
284.733
50.1464
25.7184
25.6589
105.157
357.799
365.623
28.5854
15.5096
28.4604
63.4388
6.88521
22.6402
33.6641
122.628
361.892
38.5059
263.066
22.6644
68.827
96.6322
71.2544
113.386
58.6613
529.912
292.373
313.509
22.0566
334.236
68.4808
23.1082
-16.6432
53.9249
242.176
53.6631
36.4116
136.312
443.072
34.1524
23.7798
15.4324
12.6458
-10.1154
45.7667
30.0481
35.3086
14.1159
38.0852
0.680353
-8.19245
29.6998
79.6555
58.1379
91.6922
39.9074
185.046
217.528
50.533
319.045
219.583
23.6836
61.253
8.46885
63.5615
40.2127
17.131
40.4921
50.1675
763.97
52.2483
238.749
75.0191
76.1697
18.5641
103.848
13.8347
457.217
19.3854
40.1374
111.044
154.89
38.9531
6.45224
109.858
134.645
-5.13849
29.0025
58.1007
90.5871
43.3353
27.1779
33.244
6.51104
67.728
153.896
42.3163
24.9684
17.077
116.916
119.021
44.628
604.865
29.4904
33.4605
35.7775
53.7503
287.839
138.165
-2.03401
71.7265
36.6476
36.0725
85.0698
83.8257
212.076
2.61944
48.3245
84.6812
193.554
270.825
71.273
86.7136
62.202
758.439
0.480265
10.7975
65.4835
56.2355
94.7203
29.6742
135.6
51.7128
-19.6868
12.4098
537.678
412.598
8.84024
21.7647
7.35743
7.25544
38.8555
100.009
-10.4352
32.9208
91.3248
-12.8386
29.0336
-8.73937
599.514
-19.4865
-0.0239741
93.2079
26.7602
63.201
6.75509
102.127
28.5334
107.724
15.0203
43.5872
34.1517
172.773
29.993
66.7383
27.0268
32.9764
22.0262
136.586
182.666
132.595
301.067
55.5971
245.1
8.3263
3.46012
17.3503
392.571
40.8767
71.2191
19.3726
80.8166
96.5183
85.7178
38.3702
30.2467
38.5746
49.0187
92.0518
28.8354
45.9328
16.8205
310.745
78.252
104.453
144.033
48.453
157.592
33.1356
-0.767691
-9.53028
39.8673
134.099
17.3319
49.4625
1.36676
-5.31563
290.079
47.1999
71.7396
17.4426
-7.43774
22.9954
5.97998
-15.5505
76.3898
226.653
1.01695
33.4224
358.614
48.9017
37.7097
55.6208
17.6509
58.8546
55.5885
51.0067
41.4424
38.2795
64.2565
146.873
49.1629
16.9913
16.2094
24.3484
316.411
25.1126
-19.8206
59.689
30.1862
31.5292
12.1575
532.676
57.1902
42.6898
448.322
-16.6707
1.22979
58.0868
-17.3812
37.4467
13.1462
463.707
22.9724
49.1442
39.7144
706.531
602.721
161.96
62.9615
145.715
228.05
664.874
135.282
20.0037
20.5456
19.5542
376.885
107.551
26.9336
45.1532
65.0788
70.3173
224.516
98.4071
-2.2164
20.2174
13.01
17.3714
-7.50182
103.646
105.6
16.0069
-16.2472
54.5714
95.1543
32.5793
77.2579
21.8039
-43.598
-16.0742
4.1021
0.464414
41.4214
-7.94655
108.548
64.7183
65.4329
-23.7245
231.407
-5.56183
5.28906
352.068
-22.524
137.459
22.4965
13.9185
194.018
158.911
26.6875
797.551
28.9813
89.3355
28.8792
326.243
37.8271
13.154
274.394
-0.0796715
32.8838
-40.028
70.7915
-13.5507
40.5804
110.344
10.1127
-1.90766
0.0564376
36.8144
-1.11358
382.146
44.7568
21.4967
57.8037
110.415
98.8622
70.5566
14.3677
108.294
45.8076
40.9414
82.4635
34.3651
170.772
175.229
53.8587
370.08
24.6245
227.855
243.922
20.8373
47.9385
60.5756
496.838
396.383
88.6685
15.4708
47.5183
11.9087
17.206
84.5023
56.6427
-10.4673
97.0264
41.3328
151.328
165.655
-5.31563
-32.9878
38.0064
-23.7868
31.9176
22.9954
84.6908
46.2937
7.97653
13.0097
179.924
-8.35338
74.6518
56.8894
0.927886
128.594
86.5429
9.21762
24.1844
200.829
125.032
14.2684
7.0975
-32.0999
-15.4924
167.475
-14.1833
42.2912
20.1102
1.85965
7.19019
-6.74652
-10.4503
783.551
215.237
13.3196
6.53526
-5.18058
12.7047
28.5307
9.56619
-25.0071
24.3536
168.151
18.706
61.8719
29.8388
68.2789
32.3428
-3.32963
239.888
25.5088
-43.8603
27.6484
-23.0745
8.9504
-26.848
56.3734
1.80496
2.68759
-14.2629
25.3874
10.067
-7.32065
40.716
317.772
39.3953
120.506
14.5439
-11.2257
-3.15343
137.347
-16.038
-0.238974
35.1751
-29.0536
-2.23886
7.21139
1.5564
18.0271
244.143
-17.0835
35.0915
7.74844
71.0818
-25.7944
-33.3139
21.9057
-51.0724
70.4694
-3.26138
365.506
-1.09643
24.0642
42.2269
-45.1514
236.736
-3.06778
-13.8146
-40.3276
9.08504
310.166
7.53815
369.054
84.3853
-8.81828
5.13572
163.18
-22.5556
245.282
-19.7327
134.64
-20.7697
-28.7689
-53.0987
18.3384
-44.1475
-30.6971
-34.0212
17.7581
65.2396
570.348
15.2243
19.6816
33.244
-36.5925
-50.3382
-4.52891
4.04108
-41.0069
-2.66131
-16.1422
-15.0386
-64.0679
-32.3179
100.929
211.253
-8.85838
-13.9522
-35.142
98.1882
557.964
616.874
424.284
10.8432
-33.3849
-23.7868
5.64491
313.965
191.534
-22.9456
343.444
47.6799
-8.41978
3.82805
8.12247
-5.8918
25.4759
10.2982
40.5129
45.2811
106.292
10.5203
29.8462
228.237
20.1149
-1.06483
70.4022
-13.6229
7.77613
218.314
54.9789
-11.4317
-2.017
19.3966
265.381
99.9326
16.8426
17.3899
-6.36337
117.12
2.29651
-17.8383
398.267
105.738
14.868
44.5242
168.147
20.9737
11.2523
25.5088
77.6266
-2.63085
17.2227
20.029
33.3133
157.771
66.8553
61.9956
7.42716
285.672
174.486
10.3949
75.6594
-20.4391
81.9454
22.5287
-14.0509
41.7947
22.0402
236.151
150.465
107.65
46.6127
10.8122
-42.172
202.034
27.8261
-5.54485
21.1287
11.0275
38.8396
33.9854
222.881
390.248
7.91552
-4.3312
-12.6786
3.27551
11.7311
-13.0554
594.857
121.516
77.7187
205.855
7.34129
31.3958
-2.27635
176.992
420.953
-26.5249
52.9576
469.408
5.26946
-10.6125
9.60211
74.4734
-1.61243
1.09329
7.78921
134.146
68.1908
212.725
-30.0312
63.3686
-9.82909
7.00161
263.973
35.3345
-1.70387
258.024
10.4767
31.3428
-47.0116
-10.7324
36.6476
-3.28285
-19.248
-29.6785
56.9674
57.6949
-10.8961
19.2657
-14.4165
-0.914324
-13.0599
-5.26441
-51.1578
-9.81725
68.4833
7.18544
229.303
-7.50541
243.849
-9.14195
139.954
486.167
-21.7302
-26.8704
45.3845
2.67226
221.678
-53.6517
-9.62416
781.358
1.99874
-44.545
27.4538
26.2225
15.7423
-16.0725
472.456
-7.77734
80.786
20.2848
25.2759
22.9304
52.0601
19.1604
515.564
37.4721
-6.13678
24.3282
236.16
19.5531
24.8465
80.9439
5.63015
107.968
193.819
29.2283
55.7593
-3.39201
89.3695
38.9355
24.7123
70.9351
66.8553
43.0344
2.68759
63.9157
56.9516
101.896
13.2941
1.36058
45.0175
36.1725
23.9143
104.966
30.5798
8.036
30.8136
-20.8537
205.715
-0.942589
275.123
187.122
365.52
95.2597
36.7677
126.076
10.7286
67.7186
-0.13268
39.2107
-4.3312
-14.5527
14.2474
6.10895
958.437
50.6628
36.3849
34.7306
-28.2848
99.9294
11.9247
21.7926
122.716
-2.15936
104.018
41.0924
37.5336
-10.6923
-15.479
-27.9749
5.55544
-18.9095
40.5502
40.448
-23.3903
22.3321
-7.57594
60.9948
301.052
-0.42296
-4.87978
596.009
452.857
12.0184
26.7201
2.21267
98.6518
15.245
9.03897
24.5389
12.7851
14.6508
13.9159
14.1412
89.1996
123.174
-11.0217
10.441
-23.0579
78.4899
117.774
14.8376
316.254
773.331
582.21
16.4643
18.0286
105.431
57.1134
18.3879
101.204
174.52
780.996
283.873
28.3726
26.5299
39.578
2.96088
26.8424
13.8429
79.6659
61.7981
906.553
70.9441
70.9418
52.644
104.35
74.4463
169.178
49.7661
30.4503
62.581
20.9213
36.3526
82.0577
64.0665
52.9989
49.3017
62.8039
179.969
133.565
11.6234
15.4826
75.9132
51.226
31.5895
10.2982
688.94
23.6542
32.195
18.1072
11.4573
115.116
32.3974
386.495
31.6053
12.9907
279.361
21.0473
36.8242
11.23
268.183
55.9409
-27.9099
18.4107
32.7722
-25.7953
-18.5448
116.157
20.6425
210.379
9.78883
150.284
31.131
-10.4545
-17.6234
76.3741
-5.26608
3.16242
5.20226
65.9417
24.0834
36.8703
11.3958
43.917
386.255
162.194
191.851
116.368
136.293
799.407
28.1509
-30.9175
34.2985
67.0178
11.2631
34.2729
90.7837
573.225
-51.5424
-7.86106
31.5743
37.5587
31.5415
52.9878
-0.515802
13.3706
-13.2511
114.761
164.773
1027.41
21.9057
4.188
-4.22075
-23.2339
264.73
17.6557
-11.1814
0.777639
10.9457
14.9523
46.6778
30.589
-36.801
-38.1775
75.8645
104.662
8.44097
-24.321
31.7221
-7.44394
371.617
912.184
9.50638
114.251
367.771
322.657
76.6679
23.5814
42.5123
204.116
30.0727
-16.6022
150.439
15.4973
49.0137
23.2003
48.5311
-10.341
20.8848
-18.9037
-16.6876
15.7973
-26.3628
-26.8354
32.1225
-11.929
201.131
14.2315
523.082
189.884
8.09157
129.171
-28.0253
-21.3703
98.8115
-20.3921
-40.1588
-4.3172
4.27367
0.271481
20.83
9.08139
32.475
-14.4464
393.649
144.572
294.16
503.342
170.533
68.1573
88.6071
22.268
-6.61426
-0.292329
170.385
65.129
6.87142
10.8421
-2.91809
12.4064
-26.5249
34.6247
46.8563
189.913
30.2168
104.015
153.184
362.788
-29.6921
189.503
10.4571
86.8126
-22.2784
-4.66703
31.813
-19.2353
-2.14679
91.9994
291.757
-11.7607
3.58818
6.13415
-2.70776
24.8281
-28.6183
107.128
100.071
10.8432
82.984
45.9373
-26.1784
61.4138
25.6577
174.667
-15.4493
219.756
79.6613
-1.79415
26.8631
63.4486
10.4833
10.2982
6.7797
36.7727
52.8097
5.46949
9.67387
12.5884
3.024
25.8382
-39.5962
-2.37391
25.0461
15.8018
25.4246
101.632
61.187
88.0667
39.0493
21.3645
120.734
22.68
58.2972
40.8995
244.07
47.8199
24.3536
58.0614
46.8794
140.409
51.4123
49.2094
41.2374
17.6565
31.1023
80.1222
25.6512
61.4242
92.1787
34.9962
226.693
49.5392
39.5528
53.2035
59.1206
17.5633
626.114
145.664
48.7656
98.3931
24.9281
25.7883
211.788
64.258
295.863
1.44188
-10.3129
55.8572
63.4334
432.987
286.019
41.7434
26.02
80.069
307.599
22.3561
52.9164
20.47
53.7648
52.9137
91.3566
222.269
56.7087
25.152
429.224
397.262
64.7157
217.218
141.159
8.17662
53.6517
32.761
-15.0476
598.472
-14.5188
86.4862
-5.39721
19.3897
175.709
41.1839
15.5768
14.0601
66.7611
-13.1667
-1.71781
-11.8885
44.2631
20.7645
16.5351
-21.7644
267.073
-39.4015
-28.4606
23.8682
-2.14679
6.89866
91.0615
18.2243
-35.7672
19.781
2.33935
77.5735
16.3593
28.4176
121.623
21.1506
27.5222
48.3138
3.38713
46.8744
224.009
10.814
23.7836
-9.8271
28.9392
30.9356
30.065
122.441
31.5895
167.905
8.42415
-11.9531
15.3284
1.72136
104.769
553.153
20.0846
4.89806
397.163
452.346
84.7702
16.6128
22.361
34.1657
43.0891
39.0493
58.8458
10.1644
9.08926
27.7811
32.7722
133.5
327.548
5.81806
171.77
867.683
5.10761
-12.2161
17.8314
-2.95739
40.7761
106.303
38.4263
37.9557
9.72165
36.1244
36.8937
214.301
43.0344
86.4045
40.085
19.4374
270.041
66.6471
80.6247
0.00460947
70.8428
2.36249
83.4146
353.856
-21.012
5.51372
-23.6648
129.815
11.2388
485.955
55.0001
30.6044
11.4678
33.3102
30.7052
19.9299
-14.55
-0.144683
33.1501
22.9287
543.007
-36.3524
-22.002
-14.9295
-6.71863
-22.7874
14.9523
-21.4914
-28.2848
454.204
-15.6887
317.662
-9.32845
80.4478
-12.5664
23.8764
18.8767
43.4208
-20.7835
23.6836
416.925
39.2004
314.38
10.5865
4.99736
17.6966
-13.8305
1.58606
15.884
396.949
13.1231
-23.7309
18.9724
10.3113
31.3699
416.932
-30.7658
335.751
9.59292
21.7015
-20.0092
559.196
8.45143
-16.9127
258.272
7.0375
258.126
37.2086
0.170195
-2.47167
409.904
9.21038
439.043
60.4354
10.1071
-50.2932
347.448
168.265
13.4667
-35.0312
47.8114
-24.3043
17.2244
-28.669
-37.0011
-5.73099
9.38384
89.6443
9.54631
15.213
-20.3863
-10.4601
34.4917
1.24058
367.724
145.101
13.6567
152.237
27.9832
157.546
19.1732
76.1795
620.301
65.2862
-42.3538
-5.43099
-0.281075
31.5292
-29.072
45.4192
-22.9025
-35.1875
28.3069
-30.6293
282.975
-52.9884
-3.78278
55.3127
58.8868
106.697
14.474
21.9108
110.779
27.9638
-12.9382
34.2076
-7.14494
8.01336
23.7752
-10.5868
28.437
149.14
85.2009
104.824
37.2605
65.3
33.5782
37.018
85.5492
68.7156
35.205
212.6
351.612
43.5872
23.3803
51.2317
21.5557
38.8662
160.184
15.2542
210.989
39.6483
116.415
23.5756
28.7165
150.136
66.3167
47.8068
391.634
52.1242
81.9643
114.048
44.7049
35.7775
193.368
45.1469
266.538
-21.7117
38.9303
13.2218
166.32
119.74
15.4223
3.11767
18.549
178.572
38.7666
321.927
8.07229
21.5745
64.076
-4.30613
-10.7641
20.1678
20.5059
-17.7237
774.657
423.715
52.4647
-8.0974
-19.8304
8.25481
2.28101
-16.6537
133.857
-12.4223
80.331
1.74627
39.4801
221.572
-6.27937
206.133
113.194
38.6096
-8.71437
124.827
270.473
-1.89804
8.87491
13.1497
120.464
507.131
261.423
-35.1848
8.39865
32.8239
28.9017
-6.07559
23.8443
83.755
1048.55
47.0606
11.0972
62.0244
52.9482
-0.58091
34.0845
37.9984
119.353
-9.04435
-2.6597
133.927
18.6172
94.8378
432.702
35.6948
1.63375
4.86078
39.4732
32.836
33.3359
492.771
116.89
37.9862
-9.37589
68.0386
25.015
74.103
101.819
41.9496
47.2729
53.6631
164.423
-17.0113
339.625
-8.07933
227.202
117.594
211.024
245.989
-19.8256
-20.5517
70.1181
20.3161
-15.1663
13.7224
190.459
6.52405
225.833
-46.8098
12.9814
602.127
815.355
202.332
11.6986
4.06545
99.1567
18.0614
4.84073
355.481
-21.5162
65.4356
-14.1352
30.0727
-6.29479
-30.408
20.8144
228.204
19.9657
35.3817
9.33674
106.155
21.3887
149.793
530.844
118.877
4.08674
55.5483
24.6153
97.1201
7.67229
-10.0898
44.6442
82.1172
27.0344
223.195
150.348
8.21247
229.418
-5.14847
-3.43594
11.7791
-13.2255
-16.6416
-38.7064
8.91701
44.932
214.228
10.312
23.6576
60.9111
81.4737
313.262
50.8224
59.1829
15.598
37.6917
70.0648
20.5686
142.079
29.5263
40.7348
54.0775
37.2086
52.644
321.742
24.7836
-14.2154
20.1896
54.4513
115.72
132.858
43.5332
14.3621
-22.6804
419.202
391.268
1109.09
17.8263
0.0585213
62.3508
1.31607
186.013
299.404
24.2541
-6.47931
298.644
20.7907
2.09454
3.147
107.606
17.6251
42.5734
83.6088
31.7203
7.0975
-22.7296
5.12235
-12.4353
563.029
36.9768
693.684
2.50502
-58.2833
-35.7502
-19.4865
482.773
29.9611
295.607
22.52
10.7271
20.9075
244.556
110.992
93.6687
35.635
42.0419
216.001
26.6554
118.074
175.434
-17.9508
188.524
31.3965
9.72645
192.443
24.7123
599.422
31.2481
24.5143
56.1529
8.30979
32.0566
34.7578
-6.79955
9.54595
167.847
61.884
17.8082
28.7057
0.539737
306.301
-2.11304
27.1684
711.78
646.268
48.4081
21.7752
51.1138
41.0126
8.85453
35.8594
266.56
26.6562
33.1501
43.5434
233.513
32.8592
29.8257
139.319
94.6001
9.4307
48.3926
-3.09639
933.293
-10.4444
22.1038
182.235
42.3025
0.87027
34.9875
-20.7835
21.8095
25.4555
443.562
-30.8865
52.3171
-38.498
-1.78638
45.8596
125.27
138.526
276.898
85.5492
-49.3506
-36.0095
-61.0141
-66.3044
155.259
-18.257
165.809
10.8917
-16.2347
-27.8792
-6.11143
25.2517
-42.8419
6.71549
7.71885
-15.7798
-16.2611
-56.0116
-46.1273
-19.1994
-4.24279
10.974
-5.89492
-50.4296
7.33632
-27.599
-23.3225
-25.7716
2.61085
80.0775
678.719
-47.9803
-16.3415
239.519
28.1337
-26.8162
-5.24316
-26.6937
-48.2356
2.70231
44.0541
-33.6533
-10.6182
9.10073
2.98708
36.5351
-4.45679
34.0691
14.8398
592.026
61.2107
601.982
28.3239
11.9406
0.437189
35.4795
22.6135
42.4464
44.9632
6.37194
47.6457
65.7835
42.8224
-11.0433
55.8921
162.083
32.3007
78.2971
11.6641
135.129
-4.39241
35.598
36.9667
5.64993
1.72777
34.5457
141.039
86.6255
684.393
179.918
115.464
12.0343
125.1
50.9559
31.2734
661.125
15.342
9.09089
5.01114
11.3958
3.67902
148.865
48.9232
26.9666
305.648
21.9753
89.1359
-30.9175
17.4319
-22.9374
18.7593
51.1945
24.9026
23.3174
-15.4247
33.3684
297.692
86.2844
-6.3358
581.474
56.0051
20.0989
24.615
-16.9993
-50.1572
18.596
64.1375
27.5279
108.475
12.1264
539.439
29.8301
-22.9521
18.0828
25.6121
224.486
51.4298
14.2805
55.934
307.831
233.276
55.8692
59.9747
123.92
40.2963
134.444
12.1332
35.8689
66.6856
43.3965
30.2076
212.856
30.5906
35.8177
21.3391
5.57609
29.6355
140.06
59.6997
78.4381
26.4071
23.7653
51.7062
54.8599
141.595
26.7022
115.055
-19.248
5.92877
353.07
323.812
19.0889
422.19
54.9239
57.1817
33.7917
126.069
79.0686
68.7824
6.10246
1.42714
123.58
107.839
12.8076
1089.01
63.7091
28.3315
183.887
466.041
218.176
55.1065
51.8404
80.9918
17.0795
62.6424
484.205
304.036
70.9607
20.4869
106.946
-11.7489
32.139
-24.5501
78.5678
-32.6049
6.27816
42.3676
51.2069
352.3
7.52746
41.7528
-19.2579
104.207
165.846
-5.19975
2.77645
355.163
52.3493
55.7686
21.9703
107.767
208.23
9.22318
180.091
36.0817
10.6635
59.3825
-10.5868
67.7924
10.2383
314.72
53.6083
260.288
15.0801
89.7149
-15.7539
192.515
19.7955
67.5062
6.56384
30.5503
50.1512
46.8703
480.356
11.7841
-6.66771
175.923
-9.80252
-29.0536
-11.6092
136.884
5.1064
5.87438
811.338
-20.1722
-35.7519
15.4118
5.03913
47.2915
171.941
-25.108
36.094
-36.6922
64.4959
123.39
-7.53648
-7.67008
219.87
36.2876
25.5407
-59.0683
-28.3963
6.5669
-18.6988
16.7295
19.73
514.21
-3.80317
0.644704
-2.96608
36.081
9.64948
110.882
47.0766
34.3822
-17.3199
151.754
43.6878
48.4206
56.2259
89.4659
-27.2221
-22.2272
396.521
-14.6996
263.456
127.647
8.22065
-0.918896
-30.3347
23.9041
32.3015
109.362
41.8938
4.85536
281.449
47.2724
-1.09698
61.9475
29.5133
16.6663
58.5258
-15.623
44.5764
613.345
13.6945
60.9299
11.3029
176.52
5.0642
28.5913
194.794
22.5687
98.0776
18.4711
51.7128
568.77
19.8982
291.646
67.8023
29.8323
7.31778
461.324
93.1732
100.475
74.8238
-26.6357
8.19248
63.4644
57.9683
309.346
397.735
66.8092
26.2225
85.901
-29.191
32.0503
37.2002
69.0105
133.972
45.4192
40.3236
119.527
0.419749
15.1884
98.6812
164.909
8.85575
28.0763
73.9011
9.78883
397.661
39.3633
-0.728097
19.8579
235.67
468.873
20.029
35.1873
75.114
18.6716
30.7986
107.019
368.047
0.696714
-5.44658
44.4641
53.5287
329.875
26.8022
10.7958
498.52
21.2094
40.1839
1.63509
33.301
34.6647
42.8186
322.417
198.333
18.0271
364.083
74.7458
368.675
88.3333
39.2227
6.06475
89.8105
21.034
8.78726
26.6768
19.2274
433.698
15.0556
100.901
50.5596
34.7306
18.5668
186.136
141.235
-15.6887
6.52405
16.5813
643.749
200.388
73.1409
8.04832
-3.61209
221.073
47.3058
60.2874
119.771
12.4392
76.0552
254.282
33.5765
77.6941
61.9319
0.264437
453.303
40.9371
101.045
23.8996
81.801
-9.99517
48.3234
-2.91809
4557.02
37.1933
-1.39036
33.3805
209.9
285.49
270.097
59.037
72.5993
8.38511
167.885
869.789
77.9235
49.3312
397.512
60.9253
-5.6683
20.2651
20.156
40.7348
67.196
25.9642
73.2588
25.6393
6.72857
20.0984
27.951
52.9858
42.2698
30.4503
53.2106
-4.25544
32.1657
8.24164
35.2061
268.34
28.6361
292.93
29.0707
41.288
227.269
19.0984
-11.8024
111.05
42.9947
57.2389
236.8
249.427
2.09454
-9.14195
3.147
2.65839
11.6513
115.116
28.8072
86.6442
22.361
15.1172
57.4389
12.8124
13.8682
18.4596
47.0528
33.4033
9.81195
37.0676
-16.6707
-10.0146
28.1018
20.1001
161.135
15.0203
71.633
56.581
714.027
171.686
12.3617
81.9963
491.361
12.5328
38.9355
208.371
-20.8942
29.916
35.8047
285.588
392.704
28.8077
51.9604
32.9139
54.3878
536.925
49.291
119.492
11.2631
446.622
45.8061
50.3608
374.381
83.9682
292.069
223.091
42.7859
27.3974
224.671
265.602
415.91
34.1757
24.2182
43.5228
10.6613
6.06206
5.14958
520.245
-7.00951
66.3815
196.84
33.4345
89.915
77.4406
103.754
85.5109
430.063
40.9442
293.299
367.359
228.415
131.829
-6.71421
7.96999
4.02728
-12.8063
-40.6947
14.8855
35.8322
99.9745
509.7
118.65
55.5167
138.685
-22.537
64.9169
2.03032
16.2225
77.9963
48.8755
112.112
218.539
-20.8274
1.8922
19.3281
13.5967
590.773
13.7851
23.1531
-49.4934
314.327
5.46225
290.992
-12.6532
-1.13728
31.3518
-17.2678
33.3212
35.63
-23.3673
44.5472
839.002
2.2531
-28.5678
-25.7468
64.5465
-44.027
88.161
6.24841
27.8414
11.2352
320.686
-37.2529
29.3839
0.784322
55.1065
14.359
35.8202
45.5159
-16.1704
9.80752
531.981
106.694
319.024
239.223
43.0891
44.6715
62.6383
22.68
22.2077
22.6899
14.0315
54.7895
115.286
153.26
135.353
21.8445
329.826
18.2261
29.9504
24.2166
141.367
49.2094
99.744
215.877
206.155
38.6273
135.723
-15.7493
563.873
46.6967
29.3272
59.3453
40.8272
-6.66623
503.412
1.58606
42.1209
29.6323
266.122
52.7056
109.637
36.9921
-14.1037
38.5746
45.2705
103.296
61.0569
38.0868
-5.41178
29.0662
31.5095
239.422
87.5864
142.159
44.7049
112.614
-12.779
39.5247
613.24
-14.2154
254.976
127.236
41.6592
213.013
99.8614
132.47
33.3722
108.719
-19.6192
40.799
-39.8122
208.85
454.475
6.24841
22.2192
745.117
-2.82025
-8.21283
-41.9381
24.6988
5.44371
262.673
16.3365
98.6014
89.8163
20.216
-33.974
408.047
115.001
5.74687
58.0816
85.901
-4.87246
-38.5613
-33.542
-56.5031
-22.2877
138.351
-4.70914
32.3007
-12.1502
60.4934
4.88102
65.8851
36.5351
94.1258
17.769
17.8314
50.4752
22.0354
65.0143
45.9226
339.415
11.0972
80.7651
197.251
35.0263
8.78272
4.07411
32.9476
27.1049
-13.242
32.9936
121.607
28.1985
7.25595
10.483
47.2752
2.92888
42.6549
1.89273
107.362
81.4134
11.0054
366.885
170.175
277.077
-7.81393
36.7677
24.146
237.491
58.3482
11.1117
146.62
33.5885
15.4118
-54.931
133.499
18.268
17.7486
-7.65124
-36.0706
10.5865
-43.7284
-0.402285
39.0674
50.247
154.305
-9.13855
-19.6738
3.2589
533.124
686.17
83.5522
4.04108
-8.28351
225.493
-35.3968
10.0947
-6.54109
63.6721
68.9908
-11.7032
87.5864
93.4329
509.473
33.9034
-28.7086
36.965
-3.90808
17.3785
1149.27
441.142
-13.6258
294.974
29.5839
213.992
9.8954
-20.0387
-39.2969
17.2244
39.8357
237.559
26.2504
-8.35338
-25.5695
395.604
121.805
2.09454
-14.7642
-28.7121
-55.4377
-32.4926
-39.1425
111.368
-1.3358
-51.7776
-7.75009
159.42
371.498
27.4538
48.7113
54.9789
484.637
-23.7069
117.33
77.4438
1.85009
10.749
52.505
34.2565
21.9715
17.9995
15.2853
21.5425
11.6668
16.8319
168.694
121.668
32.6716
285.342
43.522
121.822
19.5305
12.3617
68.8778
28.4671
476.362
44.6982
27.4999
33.8846
41.1603
21.4283
56.4194
41.9591
24.5385
303.085
288.646
15.9342
49.291
27.6624
46.8703
9.96503
47.3914
27.872
220.708
19.6721
130.82
115.907
20.6921
65.2746
154.187
-0.21688
65.0765
52.3412
84.7755
18.596
21.0546
-7.96888
14.2474
13.6052
40.1445
213.707
208.799
22.1901
50.5596
201.522
-2.04788
41.8334
103.754
16.1704
30.8869
209.61
565.039
13.1603
84.1959
61.8965
388.484
38.8689
18.8767
9.30357
51.054
232.702
11.0756
12.4392
3037.27
7.41659
66.617
-32.5317
102.651
77.0364
57.447
155.322
20.6712
207.354
65.4158
13.8347
5.56717
15.6372
8.27832
86.6808
288.885
0.534748
-19.7847
12.4064
226.474
26.7206
72.7358
168.671
291.112
63.95
134
226.273
-6.60742
20.8764
141.648
155.84
88.3037
-5.41178
-10.52
204.291
-14.1016
208.5
28.5534
62.5108
56.8863
2.98129
-20.2753
82.8796
411.198
588.032
200.628
8.89858
35.407
360.25
-38.1118
382.118
-1.33822
123.276
580.599
195.898
14.4133
-31.4801
-13.5752
-3.25802
62.6724
98.402
23.5057
166.481
191.822
116.368
50.5906
18.9611
148.28
38.7543
-6.71194
51.8404
363.976
32.072
55.1461
150.622
9.80752
67.2126
14.8647
11.3691
208.007
10.1201
504.918
927.854
175.881
15.1936
25.907
272.653
59.0643
82.0452
49.1455
399.372
18.0964
146.168
20.1001
29.9504
97.4792
39.2091
85.1455
32.3428
187.825
50.6077
42.3754
538.974
102.611
22.8449
29.3993
87.6612
37.8307
115.913
34.9962
20.7661
61.7751
51.4133
176.892
102.224
285.555
77.0123
78.1973
81.6397
80.6247
158.363
54.9132
37.0327
97.4701
11.8391
19.2804
23.3174
132.82
231.952
146.255
10.9267
8.65673
317.231
44.7607
46.3358
95.8296
14.8598
4.19069
16.7219
30.4043
48.1427
293.756
10.4993
41.7162
51.3774
168.367
74.9224
257.744
22.315
94.3072
8.17662
98.6293
22.2035
29.0557
30.0269
69.2034
66.9799
165.054
-15.0593
52.928
49.043
24.1941
25.5577
49.8183
559.444
78.554
51.4571
110.658
32.3732
44.2402
236.637
45.2655
25.0743
71.0199
36.5107
23.4823
45.2477
6.427
93.816
46.3978
24.237
68.742
69.6038
29.3004
53.0795
382.089
17.7486
37.189
101.045
1.41076
59.3122
4.99736
236.962
25.5249
7.97997
96.4688
58.1007
158.053
99.5573
100.266
65.1031
19.6295
16.0858
24.6558
33.9558
7.70669
-6.77188
70.2956
13.0724
33.3836
16.4078
91.3346
76.5663
100.927
64.9947
36.7136
126.92
43.6155
21.08
88.8179
194.396
290.787
430.634
54.6962
27.699
52.1128
39.3781
45.9731
329.256
0.379037
336.875
41.7196
60.7984
-8.41978
1.95399
13.7447
142.159
36.7203
19.8982
35.9432
265.965
318.413
15.2961
66.9363
252.275
26.0981
38.9566
1.37422
17.5498
-16.0574
19.8024
430.531
120.22
26.8679
-30.1723
18.5977
235.387
8.63441
43.7106
-15.0165
14.4971
63.7494
30.5084
291.837
-4.48931
24.6556
7.48704
558.437
48.7534
86.0607
117.005
-7.01262
109.114
9.72935
552.857
-11.9725
17.6565
14.2357
-46.4955
-15.5782
142.009
47.2011
3.46869
-28.722
11.3958
26.1678
17.6801
451.847
139.705
-8.67362
-22.3132
104.434
15.0324
212.711
6.18747
44.529
24.3815
41.8242
17.4063
143.258
359.582
5.19001
0.931478
3.38334
-11.5293
18.818
16.5489
460.307
23.0028
-37.6982
20.0989
480.95
12.0487
20.1202
-23.5705
35.0895
-18.3867
6.9991
-18.2762
191.347
65.142
52.326
71.2775
28.8886
479.462
215.477
47.8491
44.8038
47.4556
990.187
490.309
159.075
95.4224
233.795
61.1863
274.863
67.0641
23.3188
27.3989
55.934
90.4389
62.7356
76.8413
38.1133
556.829
628.753
393.065
514.383
69.6021
126.656
60.2631
26.4595
42.3163
34.3387
84.5434
107.546
38.4365
33.3836
141.97
80.0902
63.4478
1111.05
58.2662
205.38
61.3279
12.9585
75.4746
66.6327
11.7097
221.877
3.24083
168.973
25.1082
372.538
28.4592
-20.0387
35.6658
225.395
24.7206
113.76
197.257
87.6342
71.1057
2.89102
46.5408
286.908
37.4722
15.2209
93.1022
21.399
62.6027
269.232
33.9461
231.308
34.2715
10.0665
20.3609
328.086
2.30662
57.4389
44.9632
42.7974
4.49787
139.475
97.6426
54.0668
249.452
54.018
132.098
86.6487
94.6715
57.6823
45.3973
48.9216
33.0889
132.544
58.1238
73.9011
56.7056
56.581
69.3484
33.0051
45.7675
23.6061
65.1297
16.2809
50.1799
99.6749
59.6907
-2.48512
46.7825
21.4283
122.012
34.4628
72.2391
76.3232
70.3953
455.438
77.7784
113.869
174.307
38.076
32.3989
37.2423
14.0499
70.8497
157.137
507.949
114.101
416.295
244.071
422.084
235.549
131.624
10.7718
-4.49324
6.41133
24.4259
13.0782
45.975
48.5049
43.9855
132.766
176.007
381.652
16.2418
20.2124
222.726
97.9352
51.4913
53.9952
571.595
38.1133
56.4538
117.133
63.229
513.756
0.156259
34.9632
27.3965
90.105
51.7472
-5.83484
35.6254
-4.73127
324.692
107.264
41.3988
22.9095
408.121
37.5847
40.7577
-11.8749
314.651
30.5209
318.002
87.6691
434.422
50.6225
44.5472
10.6651
-42.7245
-26.6937
131.675
51.5503
343.034
154.3
29.7155
62.9572
-2.82025
-8.20492
133.395
29.8323
27.9325
206.451
408.016
18.0165
57.0202
2.41233
-27.4148
-31.9869
7.92882
-4.4053
43.8533
-36.6872
-12.9273
16.5855
142.63
-16.425
-0.905842
142.015
108.989
21.5425
135.355
100.228
44.0683
28.9017
3.62358
53.7699
312.04
43.3125
3.60099
-5.44195
64.1926
111.858
19.0901
37.2019
21.8777
22.6402
46.7825
38.211
94.7279
52.6495
89.4417
74.1434
337.372
47.7933
8.06154
72.64
17.8223
78.3135
50.4913
25.0609
43.6758
128.089
43.0485
11.8891
36.3893
127.91
47.1308
73.4008
-15.0995
15.2175
462.606
39.8391
306.994
61.8488
71.8465
67.6982
31.3699
-0.985222
122.076
16.0858
17.1595
25.5225
22.6386
72.362
352.112
54.3661
165.809
158.009
101.678
7.93864
114.982
32.9664
228.975
161.339
155.122
16.9699
41.0292
-37.9886
39.662
8.24164
140.903
13.6435
4.32416
48.7842
66.0989
-16.5088
-34.2912
-22.0085
-34.1801
-5.73099
-14.979
-21.4718
5.31138
22.2192
62.9572
272.897
47.1876
14.8398
1.34397
68.6163
67.0676
-24.6037
3.24829
10.1796
12.3061
-4.25261
7.77613
199.574
56.8529
11.0571
18.5977
4.87637
19.3966
209.159
9.34636
224.393
7.52746
5.10491
-8.23744
23.4166
161.592
88.0465
22.5165
51.4123
22.9724
32.2181
470.399
31.131
62.6341
21.732
644.216
6.91055
32.2085
52.1944
-26.848
41.3809
43.0344
50.7972
21.3444
29.1356
43.8002
17.0422
96.938
58.1359
-7.94487
16.8853
15.5323
85.1615
84.094
72.146
65.2275
44.6927
26.3143
217.074
58.61
5.40532
20.0989
97.7036
3.61545
17.3091
20.47
90.3744
40.6464
32.299
323.741
12.3734
401.537
133.848
148.114
22.1901
26.1967
195.9
39.1816
116.796
17.5469
4.92601
277.077
62.7889
48.5887
15.0449
8.04832
131.321
16.7998
41.6836
125.88
42.9347
-19.4199
70.433
21.8976
320.309
22.5765
21.4967
72.7962
102.919
-7.95957
31.2012
23.738
594.909
10.5323
12.8305
74.6099
84.3376
8.1282
105.179
57.1629
63.229
-12.2296
56.4836
645.772
233.614
354.348
27.7795
619.589
-23.6385
6.57737
20.5686
-26.5073
5.79239
145.409
23.8465
102.914
34.1985
68.8331
-8.62495
40.8283
4.09638
39.8805
-1.29804
21.5745
2.38067
7.85405
316.159
-1.3938
355.626
20.5059
-37.4678
147.194
1.56324
64.3857
11.4204
-29.9942
-3.52766
31.258
28.8953
2.63261
14.359
630.093
41.0906
1.63324
96.9516
38.1645
628.621
361.19
28.3909
49.3567
41.0422
20.4718
65.7835
84.0519
7.69738
37.1514
10.2834
43.5451
132.645
60.3899
24.5587
36.837
65.5831
35.0927
35.5726
11.2721
20.4684
217.875
49.1442
43.4625
56.2299
606.469
124.478
308.758
5.97832
68.9205
112.793
42.8241
29.916
27.0505
71.412
137.536
302.421
80.0714
29.1658
58.1359
57.1636
359.449
478.375
201.481
16.4693
260.387
35.6017
319.163
43.7557
-0.859681
39.9748
-3.5247
763.259
-17.1589
39.2004
119.477
33.0753
-23.1136
488.419
-11.5324
-12.6348
653.066
33.3805
217.396
8.1282
32.0909
134
27.6218
-66.5775
-3.4865
27.3302
108.918
-17.6538
-74.7522
19.465
-45.0237
93.3537
8.91157
-2.14679
86.3772
-36.2049
-17.6343
-18.9006
-3.23618
16.0329
4.21342
-29.2483
10.7371
-24.0563
-44.2322
-10.8961
4.2732
-32.2201
116.215
32.8547
8.93991
51.8946
-22.1098
4.23824
428.115
-14.042
5.70212
71.8407
20.3451
51.7128
-23.435
0.228379
72.4874
12.0287
79.4693
1919.45
11.4573
122.612
127.975
49.4219
6.05939
59.7163
46.7239
11.6769
91.1721
483.203
11.9941
0.794096
138.872
5.34112
5.82331
88.9942
32.3007
60.9383
42.6898
24.7826
5.81806
18.0964
59.9609
68.8259
37.4467
13.1462
35.461
51.0834
62.2032
34.8792
75.7525
130.428
140.092
42.5178
254.453
58.4455
14.7131
65.7437
12.0579
47.0491
32.5888
70.365
133.755
20.7903
36.9678
55.4027
80.6247
0.941643
64.2835
134.712
6.5042
162.751
27.956
40.7661
6.87142
25.8346
8.3263
330.998
417.629
32.3428
49.6172
88.0857
2.50601
62.7851
6.51104
736.77
14.2118
229.723
390.411
86.1609
271.39
8.87567
72.8182
12.8457
65.7625
36.8837
11.4137
24.7836
34.5103
23.9378
31.9625
87.8809
245.932
93.0728
9.17867
17.3917
11.8204
51.5595
13.6251
17.2244
-32.4171
-25.7567
7.04934
46.7429
-33.7197
36.6242
-0.310823
28.7784
301.901
356.293
-35.3789
169.939
66.3509
71.6215
-29.7722
15.7907
34.2715
150.622
7.93345
-9.62416
88.2058
-50.1672
-2.53124
905.16
36.357
-31.065
181.976
16.5855
-16.6655
-45.9386
34.1748
8.46449
117.652
19.1604
-11.0485
145.533
260.486
25.7223
71.1799
-24.3351
11.0981
19.5531
26.7206
28.5295
1.88202
121.086
-30.7418
85.7444
7.84759
43.6206
66.8788
259.279
30.311
68.3343
63.5947
46.1121
18.5333
151.559
21.7274
47.2752
26.3547
47.8286
20.6193
33.3614
357.028
241.412
672.392
65.4838
10.0684
122.319
459.141
147.686
18.0271
37.9953
22.2719
78.195
65.8445
120.383
22.3441
28.5302
84.7728
3.00303
210.685
16.9296
789.759
48.4271
29.9448
24.4232
122.578
286.399
-15.2492
11.4852
-63.7534
129.962
13.1261
10.1703
75.952
-6.00718
39.8059
18.8767
-11.3112
303.916
18.5719
-28.7902
462.113
-34.3244
363.276
3.59316
44.3197
555.973
-15.3948
18.0286
-22.0051
53.3653
766.14
172.419
244.261
42.6143
2.76291
-10.9828
12.3377
2.16701
-1.65148
19.8275
-3.14262
75.1731
-12.3941
399.13
42.7539
10.7856
321.845
127.166
14.7198
11.4146
434.016
29.8251
22.9541
26.9737
-46.5451
358.692
552.448
980.485
139.206
220.225
24.4214
43.6101
86.5648
160.723
56.1132
256.761
2.89102
258.31
17.0426
18.7315
7.71673
-5.39382
-2.4752
-14.2082
13.877
-2.50756
-7.08932
158.22
60.5084
-14.2963
22.926
24.109
-13.2463
-7.37159
125.995
-34.3904
9.35592
640.625
-49.85
-34.8132
5.81341
-2.15514
10.9145
-25.3239
-2.77991
216.978
180.33
-24.167
-41.8737
-0.00922728
81.9443
296.068
-18.7129
-28.2573
2256.25
12.6651
57.518
30.93
-11.0355
24.2157
-31.6789
407.147
186.826
49.077
45.4947
266.834
-20.6698
135.577
-4.84014
20.8939
98.9232
-0.712047
63.4302
15.4762
76.484
74.9672
38.1133
99.5573
437.598
63.229
-7.23463
36.7005
108.989
20.8373
51.6866
9.58075
34.4576
16.8205
76.4871
63.2595
35.1126
40.9591
541.332
56.3922
76.2391
17.973
14.4762
21.1267
38.5217
15.4578
58.8328
534.415
216.263
78.3096
26.5852
28.6361
-29.409
51.5595
161.228
116.55
83.775
-2.32099
16.8801
-13.9756
1.56324
41.8969
1.86492
20.8431
44.3765
21.399
-19.3742
6.02914
198.864
133.857
354.737
353.021
227.199
33.4794
966.89
185.657
-3.31558
3.09096
29.9706
16.5605
21.3645
154.468
22.68
-9.16922
0.913059
81.0265
27.2052
50.1861
15.4123
6.85199
35.598
228.121
95.5427
24.3906
37.335
98.2639
13.6021
30.3441
49.8717
64.5081
1.11728
140.092
310.509
29.5651
69.6899
369.342
28.9245
28.3084
68.491
41.9262
71.3901
276.848
113.499
208.061
40.7808
-7.4776
60.5648
75.5024
171.369
22.2498
269.433
40.8647
166.869
27.7933
39.8694
299.634
18.2249
91.6084
24.2079
630.516
18.0286
4.23184
270.757
39.0027
22.4934
73.3204
34.6741
65.1031
-2.85929
665.555
92.9225
22.7817
234.481
61.0569
193.634
382.52
137.762
123.642
365.093
121.356
42.6089
72.8182
37.2086
193.199
59.2024
40.7131
142.269
150.437
51.6402
51.0651
56.9588
27.6037
58.4026
105.693
35.2061
139.029
139.257
30.0436
22.9954
20.9725
-4.30613
19.2209
25.79
110.461
459.16
21.6317
85.8962
403.592
73.2646
78.7016
206.368
67.6948
109.969
10.1547
356.831
9.58323
96.3756
499.198
-12.6813
63.4644
26.1091
318.716
29.3279
37.4669
29.679
73.8383
17.6607
75.1539
37.2002
5.82331
72.1276
58.5377
60.9383
73.5083
-5.42634
209.251
84.3237
29.4705
50.6275
13.9309
107.305
47.2107
9.37828
27.3829
28.9009
16.1098
72.6259
17.2227
421.079
92.1787
312.69
29.374
54.4993
254.804
27.0505
18.9381
15.7222
42.254
13.8152
18.9163
51.6546
46.8915
59.0377
37.0327
15.0112
84.9277
109.236
23.3174
18.5017
639.988
269.501
33.4483
72.7709
63.0046
52.9878
22.2719
74.4468
24.615
-33.8659
6.06475
-0.144683
15.4118
20.0317
-1.4342
1.40145
-15.7376
4.23488
32.6483
9.43336
32.6368
473.84
44.9374
53.0778
28.7913
60.872
13.1603
16.7295
189.333
19.2927
43.2396
106.601
12.1264
7.20394
23.8996
27.4531
6.87142
12.7162
491.835
473.427
1.58606
723.037
146.182
-4.99026
48.9575
15.9335
1.38484
6.51104
40.4487
-5.32925
31.0719
8.10178
-12.908
443.004
128.392
-11.2905
158.946
82.0001
50.1051
119.67
274.89
80.0685
-3.90808
73.6005
42.2698
24.8281
86.9438
-13.6258
7.80284
38.2267
40.8283
118.414
41.7545
13.6945
40.3151
-7.43774
22.9954
32.2169
698.469
-48.2455
737.935
189.172
-13.1049
78.4
127.612
84.3238
33.9537
42.5024
-8.58601
315.602
449.142
154.08
75.7608
107.36
113.14
36.0444
134.679
74.8348
41.3541
17.2991
85.5499
47.6457
45.1688
185.734
67.1365
460.059
369.633
342.048
185.952
62.04
-0.644275
425.404
8.85575
31.8245
30.0128
35.461
38.2938
154.157
150.344
214.003
577.22
184.804
341.87
12.3617
-3.39201
6.91055
35.1873
92.1787
428.882
61.2331
23.5772
21.4827
18.6172
164.178
-3.95552
-1.78651
7.25595
22.9123
107.799
1.87868
10.8726
15.481
158.377
7.15393
4.28787
62.6727
10.8122
42.7387
-5.54485
18.423
-23.2024
21.1287
48.9779
-3.88081
13.561
380.291
-9.9534
-22.0489
-54.8205
-46.0625
-9.30731
-16.089
-28.4096
-41.2697
10.3677
-17.0404
28.7149
8.17662
224.192
8.39812
-19.026
15.9372
-15.1296
48.778
-31.3071
134.446
-20.4787
-43.1703
97.9056
-3.91694
158.514
-11.8356
23.2691
-13.1981
23.5135
-13.7911
-2.29703
320.665
138.249
40.5804
55.0903
97.4178
-11.188
189.997
-24.4179
-4.97749
43.8856
-8.89661
90.2343
99.6377
56.7567
312.862
26.4619
96.2264
99.2799
54.9322
45.9192
55.9169
209.19
58.5439
-9.41852
136.026
26.4595
16.0793
94.3088
866.029
-1.14968
45.9328
-35.6534
-34.0828
7.0375
63.2236
12.8481
115.919
-0.597608
166.024
10.7281
239.721
19.2526
9.83562
6.35899
-32.3664
39.662
0.745377
91.428
60.3184
-5.09713
234.834
9.42885
60.4767
5.97998
-75.5206
20.5059
63.7318
351.467
-15.3034
128.104
3.92411
41.2203
-12.898
-42.8751
8.7692
-25.4526
14.2684
29.5863
12.8776
-0.499844
21.424
-4.56049
70.71
128.067
-32.0464
28.7181
18.7167
16.3712
86.2382
60.4934
213.126
4.88102
-18.4479
87.1348
-20.1923
118.969
37.0279
205.629
36.9033
51.5448
176.371
69.8148
-9.95124
246.02
23.7518
48.6566
184.472
69.5379
30.7147
53.4984
356.769
18.5198
121.522
117.911
48.2624
222.356
344.203
89.5529
10.2004
336.62
91.5412
-16.3829
51.4913
73.0932
90.5871
58.3278
47.7926
57.6068
163.933
101.461
28.4039
33.9558
40.4422
156.153
47.0621
55.3031
25.8873
123.23
35.1126
425.143
31.5864
67.6366
23.7653
14.2248
9.21038
178.548
40.3958
326.824
-11.7517
-3.44156
324.959
194.502
43.6286
13.6945
-1.81554
56.5798
8.81234
60.4504
235.685
63.6095
0.0135131
19.7576
65.2815
73.756
45.1536
3.73898
45.1981
48.1246
510.53
133.817
36.8478
28.5179
11.4573
64.5164
13.6567
30.6813
6.05939
27.8572
-11.3722
868.125
284.844
59.664
11.9941
23.2829
20.8059
144.022
35.8084
212.683
66.5605
45.1734
252.355
104.938
23.8483
6.52458
-2.78337
6.41294
24.2383
1.42067
141.91
57.518
53.4188
363.778
195.083
-23.0697
2.22539
407.189
16.279
26.8945
-10.9184
10.4588
260.372
-0.739587
11.3319
209.655
2.98672
0.423543
16.8712
92.7849
10.9021
10.8471
44.8691
36.3053
67.9712
138.675
23.141
10.3847
24.9822
56.736
174.071
14.8598
164.773
103.493
387.349
21.0546
100.727
-4.49324
23.3708
72.7962
106.358
40.5716
40.6046
46.4494
135.763
21.7767
69.0524
51.4913
57.7433
77.7784
33.7371
19.1885
-39.4036
33.8895
19.9706
-13.8329
30.1348
16.5351
3.02152
254.66
379.452
28.5893
204.003
44.7049
-10.138
-35.7672
-27.599
31.0254
17.6034
119.433
4.49351
38.9542
275.836
335.983
-8.7943
47.8114
58.1546
2.23185
181.226
-36.0542
8.51322
12.8076
45.645
-1.69809
35.5981
-12.898
155.776
-6.22333
-8.58601
41.988
19.9812
75.3696
-18.5278
42.0276
62.3824
13.8147
-27.6738
-0.253827
11.1166
80.7095
114.751
155.533
410.114
-10.4947
48.9169
-4.02921
28.3121
70.8846
51.5128
27.6156
20.6459
17.3899
36.964
44.2364
24.6556
132.087
57.1867
26.1124
22.0354
27.533
291.425
29.8379
101.38
124.163
-11.8253
1475.24
64.2353
413.581
184.316
17.1926
42.3179
182.652
192.905
44.238
48.5183
43.1911
7.25595
77.9494
49.1493
298.094
47.8286
0.00460947
38.9068
251.144
8.09097
30.5248
49.5543
42.8645
38.9232
120.872
68.9756
100.915
56.2993
33.4155
55.5084
111.084
155.331
83.8172
360.073
56.0893
-16.424
455.253
19.1599
60.41
902.827
232.871
63.7813
34.5108
18.442
951.149
134.759
43.7074
8.39812
49.6704
18.7825
228.688
96.1294
7.63231
-11.3112
39.8096
52.7912
56.0532
31.1799
81.6774
12.5273
-2.77554
139.538
78.7985
-6.98219
190.417
-10.7396
45.2655
40.0669
37.2605
493.761
39.1346
43.9855
24.0705
25.7736
31.2012
33.3309
6.45224
18.4527
292.838
72.106
50.247
69.345
66.2243
51.5407
57.6068
28.9998
4.00976
43.3965
65.8149
42.3163
9.97584
13.3289
32.5835
36.9867
93.4329
50.3271
198.821
27.5134
59.2024
51.0205
27.014
35.1822
469.919
303.398
-23.9331
211.139
18.1519
33.3212
31.4981
54.3706
121.384
346.123
-18.3616
-37.9282
14.8837
68.4833
3.43731
217.568
-24.1424
307.575
171.813
-6.73772
124.929
363.976
-1.66117
49.5239
-36.7851
22.926
10.9906
7.36847
-12.9938
53.6907
299.836
-16.1169
105.139
110.289
348.777
76.5068
180.823
140.997
14.0867
-3.32838
-8.14054
176.153
8.85575
178.002
97.4792
1.72777
28.5946
32.2776
32.2181
40.5014
4.53802
-17.6234
153.211
303.179
386.407
-2.1535
29.374
2.02547
37.4122
4.56166
151.997
11.974
8.52085
75.6594
448.077
10.7309
47.9065
3.788
606.265
-8.80505
16.418
16.8853
-16.3269
2.70262
337.093
35.1751
27.7462
65.3074
226.048
71.7285
78.195
361.562
184.101
-26.3816
-8.07933
-20.1749
138.208
-11.9895
-18.2539
11.3074
85.1106
52.4336
553.847
26.8408
-6.81591
-0.696185
344.543
15.9372
20.6566
213.506
-3.69581
90.0912
-31.9259
79.1649
459.464
895.635
78.0315
55.4405
59.8134
0.857362
-16.6022
176.676
-4.48548
-14.4878
54.6359
-8.65886
130.99
-27.2076
209.015
50.8698
60.7306
16.7036
198.83
19.5455
67.0126
318.465
-0.598429
48.9891
295.341
-35.3897
61.5108
27.7693
58.8935
81.6076
-1.69264
15.4156
160.455
-11.1108
676.906
-2.28556
-6.28775
12.3967
82.1377
5.2313
362.811
117.224
16.1989
49.5943
7.65129
53.4036
10.9983
194.492
12.7671
79.8393
313.579
26.3025
17.369
62.44
143.989
25.2401
-1.66476
12.7298
13.087
48.7708
16.3952
12.7955
664.48
15.4035
396.527
160.699
-0.452042
6.95362
426.938
78.5384
22.2985
39.5474
3.29925
-30.703
-22.0718
69.261
-25.2331
7.64527
-12.8621
242.12
-24.78
85.0191
-22.1212
31.6688
0.89559
12.8976
274.496
530.068
-13.2734
-34.1965
1.21618
-47.4765
78.3085
-34.7772
136.095
85.919
64.202
4.6396
37.1286
56.2266
-25.605
11.4762
57.1629
-36.5925
125.824
27.3302
483.732
21.3391
-5.6683
50.2502
110.075
55.9516
20.342
-11.0742
10.6468
-23.2565
-2.39039
196.617
2.38602
-7.03098
55.0847
-30.4924
-10.499
23.9617
22.837
17.3917
-1.29804
40.3151
75.0212
84.8396
0.357784
-17.4246
-31.3789
-9.81725
7.38748
31.8726
60.9871
14.6817
68.1338
566.144
5.61305
3.9686
-11.016
20.0136
540.515
21.3733
23.7294
49.1327
23.287
47.3899
-19.9185
-46.4145
-39.6092
129.183
-12.9938
3.09096
63.7038
207.715
-59.2204
-55.4279
-41.0382
87.8
-31.658
163.651
23.8674
38.0046
16.3493
-2.61524
0.292758
233.287
25.3276
282.838
64.5307
429.645
58.5146
152.158
41.2374
4.53802
16.1098
81.9963
34.0893
192.609
41.5789
239.601
12.5074
43.2549
102.013
193.226
96.307
60.6668
20.7903
261.55
-1.86946
44.0592
162.701
46.4544
10.0684
77.3416
7.49071
74.103
107.441
307.57
48.3027
40.0755
36.0285
1.18921
52.3412
-32.0038
399.595
-0.58307
-3.30827
-17.6117
-3.26138
28.9001
131.248
76.5381
56.1818
164.744
56.8259
66.2727
17.7685
30.9298
22.3517
7.54859
0.552054
-4.23461
-35.674
46.6308
-15.9846
18.4483
11.0894
-13.5818
1.21618
-11.8692
132.656
383.14
-2.58611
69.8242
64.6097
87.7284
37.4859
2.50601
182.016
21.9996
58.9849
-24.1012
25.4562
35.9002
144.909
11.4548
162.125
-11.2905
-21.0735
20.1201
263.973
29.7123
-5.452
-21.3824
-15.5089
4.26009
42.2698
-12.6532
45.7144
6.98896
131.491
2.61944
-2.27526
-33.3849
-40.6534
-20.5562
13.6251
-4.30613
11.7247
260.048
78.602
-18.7271
-25.22
320.154
34.4006
0.175976
-35.3789
23.7617
53.7144
-0.724135
159.157
10.8456
31.6183
38.8555
34.5424
-13.9308
33.076
282.97
25.9308
15.7866
223.205
35.3262
35.8084
37.1514
10.2834
34.1748
29.0792
213.23
51.0195
386.048
306.832
517.27
22.3425
52.9575
652.534
415.315
-3.96896
-10.3624
-22.7811
271.585
130.721
286.074
1.24923
23.6508
3.46012
26.7206
669.933
108.343
54.3525
43.7355
54.5797
75.9036
364.954
341.969
5.88383
32.9524
15.2855
130.397
32.4646
33.9436
41.9538
156.503
228.59
44.628
231.89
55.9516
27.8383
23.7653
46.084
68.8241
26.077
1331.1
179.077
632.026
96.3142
140.048
15.2991
4.49351
67.0652
49.074
-3.17211
47.8114
20.6732
45.4842
-9.92833
-22.0085
42.9947
5.63571
27.2539
113.111
86.383
13.1093
183.879
0.228379
96.8503
15.7769
57.4626
36.0142
17.0795
85.1312
660.367
191.592
22.235
5.4944
30.1097
450.208
387.275
112.43
67.1603
-2.99839
36.4014
206.338
39.0743
65.7934
42.7736
36.5203
29.0792
40.8157
32.2789
28.3069
21.8445
78.7016
-6.13678
48.6911
63.746
16.7203
160.108
105.431
137.225
92.1883
178.044
57.368
23.2787
32.9764
63.2556
0.356123
201.813
162.624
165.267
-7.7757
-2.48512
24.5143
146.991
92.0267
70.0701
-1.17735
123.864
34.788
232.424
25.3045
300.416
535.534
65.611
51.1945
43.6433
165.746
571.351
797.92
6.55368
115.907
163.926
46.5593
8.90702
78.0859
38.9531
34.5632
-10.0824
61.5562
60.4538
199.542
28.7429
354.43
104.015
35.118
38.3702
-5.36057
16.0858
28.4039
176.385
167.397
28.3214
58.8204
32.8143
3.70203
29.6355
128.852
36.9867
25.0295
251.789
42.3367
15.332
360.241
-40.4524
22.0637
7.5996
22.017
72.8883
2.30379
6.8658
62.38
38.7666
356.598
-40.6534
17.8263
414.675
45.3354
145.619
-48.2455
-11.6913
37.3725
-16.8531
469.533
-24.6737
332.377
-1.88321
3.9686
140.783
79.9837
12.0029
94.9439
328.368
-5.4093
32.6573
9.9086
-40.5332
468.954
70.9607
63.5905
-3.62346
-5.18965
10.9383
212.519
694.199
39.5466
70.9334
28.3121
16.5367
83.372
-22.0472
91.4155
-31.6633
31.2148
9.3611
-19.2552
1.83942
-18.7129
77.6492
6.10584
34.1517
33.7411
66.7383
576.128
-51.3566
23.9002
264.599
276.776
179.49
-1.52464
-49.0052
-7.34486
18.6716
98.265
9.56778
-3.01848
715.044
173.111
58.2717
21.9753
57.2768
20.6546
-25.2953
-15.4411
127.455
4.34283
-6.95653
64.5468
9.13136
-15.4247
10.3018
-30.6987
17.3806
29.7682
-3.49595
-24.4955
-29.5425
79.13
44.3945
11.6843
35.1346
-19.4858
129.797
4.53727
28.8886
-26.5356
-4.6248
-3.14423
16.1704
388.834
7.21097
53.4186
-61.8023
-24.4999
367.369
98.839
159.432
9.8245
152.117
18.5719
102.394
36.6999
-15.5837
-38.3828
-2.0308
-17.8833
-25.9725
-18.2266
-4.48548
-23.8581
26.5249
-1.1626
-2.84469
248.37
28.3811
32.6196
18.5776
-29.8061
-20.502
-35.7331
-53.0723
117.382
43.7092
-3.96896
233.266
3.4558
-17.0216
-17.3299
16.2087
-23.1136
1.47178
15.8226
-19.4527
-9.65834
-12.6348
14.0099
201.109
45.9192
95.2723
284.153
127.44
52.9217
-1.92226
277.518
26.5299
56.4446
26.8424
24.5733
70.0648
10.3255
31.813
166.442
37.0226
372.444
177.766
33.4605
54.5181
-13.7161
40.4618
16.3503
28.6229
165.958
37.9466
51.3366
31.3518
4.0547
28.8564
114.894
115.278
247.435
114.825
43.4613
1290.67
32.3394
98.8786
415.934
34.7501
168.355
660.339
148.227
84.3238
182.005
11.4728
70.1248
64.4768
49.9663
45.3845
-3.53523
81.383
58.6343
70.0367
94.1405
35.3534
14.8647
151.924
22.9213
211.112
50.2937
596.703
-1.07997
0.191207
12.8374
285.059
70.2535
56.6636
137.775
44.5639
41.6492
22.6847
27.4667
48.7165
469.876
-54.3826
494.781
82.3126
210.254
86.215
25.4801
1058.38
39.7115
32.3762
50.0122
11.902
219.592
44.192
18.6172
121.075
305.265
217.479
20.3744
-2.63548
30.4086
-48.7211
19.2291
38.437
9.028
423.43
19.4387
-14.2763
3.6931
38.8921
181.127
38.7305
90.7852
134.221
5.33419
6.10591
329.483
44.9822
90.187
25.3038
36.9921
23.5821
11.5373
49.8125
19.3462
28.3214
19.6958
48.6796
273.155
100.705
61.5715
18.9109
66.8688
299.083
27.5947
20.4548
41.7414
205.314
26.7022
62.581
827.83
195.209
82.0577
11.5926
107.782
34.2398
796.836
27.2539
25.9261
69.5164
44.9684
32.0796
56.4504
186.805
47.636
85.0915
44.3441
41.6364
22.7017
142.967
68.1626
26.6741
27.8572
63.5905
39.4801
19.1732
36.8242
158.99
-6.70217
104.667
20.8158
541.275
0.913059
13.5601
21.583
269.452
94.1231
748.982
43.0943
3.23355
37.4467
28.1387
211.623
148.864
521.474
30.4036
62.2032
26.2449
49.8717
68.2563
-6.37898
52.0112
37.0614
212.119
509.467
31.2481
48.8771
234.189
30.7986
54.5454
58.8257
152.824
13.8152
92.0049
32.9139
97.4913
82.0103
624.083
193.624
21.4433
160.931
138.249
-0.942589
44.6128
45.992
34.3526
135.354
6.42655
8.87585
28.9033
48.2079
64.0722
335.898
-30.4577
-36.3524
-12.6317
-6.70713
-5.55917
19.5183
69.0418
11.2042
619.439
331.536
587.187
23.1691
522.168
51.5016
25.9516
23.4335
339.248
31.7221
-9.318
111.122
5.13572
-1.73802
-45.0443
45.4318
23.7431
6.39042
564.352
3.9037
80.9307
37.5169
109.476
24.2832
111.595
6.82367
10.8214
33.9329
3.09906
42.878
15.7349
14.9589
86.2635
301.058
202.223
-12.0025
342.822
40.4051
47.3349
-10.4332
-24.0243
46.178
9.03897
39.5314
-17.586
40.8877
489.929
6.64496
183.84
13.8347
5.56717
75.6073
-14.2105
7.77541
0.312194
-12.5837
131.769
23.4304
29.68
724.558
181.788
124.136
29.3097
28.2673
29.341
34.8928
39.5052
773.658
12.3919
-0.212645
-1.85593
0.890929
11.8318
94.1816
0.442377
43.7702
124.353
287.072
56.3913
901.846
10.1474
50.3995
19.1704
16.2361
96.3227
481.983
51.1248
21.1908
55.3077
35.6658
43.6101
67.8242
18.1827
-1.3938
-4.19505
490.897
658.814
40.9186
45.645
45.1536
37.4722
69.5609
5.85058
57.4949
754.159
45.7361
238.413
66.3905
202.937
131.881
91.5754
28.5435
61.187
438.517
145.871
-6.74652
-19.8206
57.815
15.1936
196.447
51.5128
23.457
50.1861
37.9011
105.144
56.2128
216.877
249.216
28.1387
69.1942
62.2627
65.9513
134.941
27.3829
28.9009
10.4876
87.6185
5.97832
329.25
53.928
1.59463
14.3815
35.5381
266.931
20.8122
-1.14442
53.4984
13.8152
63.4974
-19.7327
363.276
106.667
102.61
78.0529
-36.2321
-0.402285
4.57817
151.087
48.4377
22.9725
46.4989
97.456
635.54
53.4148
29.4958
-3.79632
72.4132
18.8969
1.22998
6.78182
48.8755
9.03881
3.02152
11.0318
221.158
6.20963
19.183
66.2589
135.597
2.98129
528.826
21.0354
-40.4524
11.3477
5.15045
42.9033
5339.64
198.459
53.0097
38.9434
175.801
526.635
252.568
6.91702
-25.8579
-0.456768
41.7196
15.8208
351.401
33.9092
-39.3645
692.803
-6.71194
40.1139
27.4775
99.7324
-41.0166
12.0426
-7.05908
29.7312
-2.00186
283.109
12.4613
-13.1329
-37.7874
36.357
-61.0501
-20.4235
-15.2736
-29.7839
219.242
102.578
20.6459
297.459
-10.9516
64.6461
105.37
-21.5864
-14.0278
15.7833
-9.49488
48.2723
27.5925
57.167
107.031
20.4676
-7.31602
67.9408
-19.3216
35.9586
2.53166
11.5704
94.7917
190.149
-2.61365
71.0071
1.63375
2.04968
51.9604
254.054
[truncated: 348,717 more chars]
