# Supplementary material for: Nonlatching positive feedback enables robust bimodality by decoupling expression noise from the mean
Source: PLoS Biol. 2017 Oct 18;15(10):e2000841. doi: 10.1371/journal.pbio.2000841 (PMC5646755; doi:10.1371/journal.pbio.2000841)
Supplement: S29 Data — The corresponding mCherry fluorescence values were taken according to the gating strategy in S28 Data applied to the flow cytometry files (S27 Data) and were used to generate the numbers in Fig 3B and 3C and S7 and S11 Figs. (ZIP) [file pbio.2000841.s029.zip › S29_Data/LChITF Iso 7/5.txt]

"Y2-A"
133.875
8.08286
148.868
56.8086
9.71808
-18.5155
21.2745
89.8518
18.2143
453.808
64.4982
-7.61012
-12.4541
85.9008
8.2323
19.2208
-6.64168
5.30108
79.2031
-15.0795
51.4765
-10.9761
15.2117
14.0553
3.2891
317.253
54.3569
46.6881
99.1808
5.95684
40.5814
81.9254
74.387
10.6069
1.96569
11.9861
12.2161
21.584
51.7066
37.6517
11.3448
45.4259
682.212
33.93
8.95189
67.2013
40.1414
31.0878
252.734
53.4589
25.1748
25.1795
34.0809
15.0413
5.84739
13.7783
13.0151
-0.526314
332.49
22.3749
4.41245
9.0641
35.8179
-31.1231
13.5986
-0.838471
35.2861
-3.25576
565.881
47.7284
-25.6051
40.6464
611.214
-3.52896
36.326
12.1812
-9.82936
47.3872
131.021
48.581
13.4531
27.4629
44.4441
31.2834
12.481
24.4545
11.9861
8.468
375.782
40.4622
7.66668
215.966
28.1629
45.1744
59.705
28.897
46.0804
39.0908
445.139
27.0489
18.1014
-10.7594
87.4038
78.4864
35.7556
15.4649
19.2954
60.3904
0.813489
6.18475
26.3893
-5.35262
18.5371
8.57092
42.8791
9.23473
66.0513
4.32299
62.4433
19.8929
51.3406
-4.96338
183.433
34.3089
62.2124
32.4623
32.5196
241.3
30.8131
260.783
10.7613
53.0092
92.3333
231.693
27.6671
197.182
175.902
45.0286
223.027
68.3773
83.8808
43.1123
2.84579
11.7606
18.305
-22.0516
32.3822
8.75821
38.0206
39.4529
-5.84
16.7763
73.8657
-11.6094
11.5041
28.4238
12.7291
27.1631
94.3243
38.5456
-9.35944
-13.7796
140.401
29.8302
1.16345
15.5396
66.257
8.73688
-13.279
11.1674
40.0203
33.3481
21.3281
257.637
195.967
33.9379
39.9758
4.34909
12.2017
126.435
88.4423
6.10368
14.0733
-14.1486
437.391
-0.940742
-12.032
127.12
46.6052
139.035
-4.89149
30.2267
54.4808
45.9041
-4.91658
-15.9018
16.6543
44.2143
24.8725
-1.212
29.5225
137.828
44.886
72.9737
55.8211
66.1838
6.46546
9.55549
-9.65616
179.375
869.48
211.143
-0.558894
25.0027
-6.94946
29.2662
8.59995
-3.10791
22.2034
-27.1569
29.2469
-34.9788
-27.0702
-34.1462
248.023
-16.3189
293.736
-7.44601
-6.4672
78.2085
25.65
29.7037
1.55669
-20.5319
218.176
53.8741
-11.155
-6.11356
28.1352
-26.7929
87.9607
3.15885
548.39
31.5819
36.4409
-31.4484
54.1909
-12.2953
-16.2023
220.834
62.0548
15.7286
7.97645
29.1466
139.535
12.7973
379.054
363.482
49.6024
14.4094
45.2459
55.0667
59.0328
-2.3331
66.1279
48.7347
29.8404
817.427
44.3295
40.6538
23.7254
-5.53057
-19.643
-6.52701
457.443
3.8485
96.0257
20.2431
-5.57032
667.364
263.155
2.36388
79.8136
813.08
53.4589
146.989
-0.639215
15.4776
-17.5439
-26.5775
39.5038
-29.5127
56.7767
34.1535
-14.179
103.226
78.9804
27.9074
2.94872
27.8865
-5.7578
36.0662
-31.2843
-0.0927578
17.4658
-8.21814
40.0962
20.3897
28.6867
-10.8761
13.7217
-12.9487
38.9011
118.894
399.464
23.8798
81.1202
37.9854
21.7978
10.8005
21.8715
-22.084
12.971
69.3915
123.701
10.2812
110.118
82.4677
10.3421
444.427
9.88651
3.31248
2.31124
17.3896
12.5063
6.16145
13.2159
93.4855
50.5095
30.7621
-0.364972
86.4667
71.5273
47.9001
35.2179
156.474
88.8978
-18.1541
22.8365
78.7596
-3.52294
71.8743
71.1112
22.7726
100.105
56.1081
61.5379
86.4177
388.967
52.1527
26.7293
75.8393
-4.99039
16.2835
-14.7242
-11.0252
23.4256
-7.9553
36.1428
28.12
57.9325
135.267
55.5739
6.96279
48.15
12.481
194.995
23.2304
14.0902
-2.77887
51.7066
93.8737
28.2114
54.7962
38.9838
132.001
11.831
30.3328
3.79691
13.3437
424.199
80.4815
23.8365
7.78007
0.779981
-3.86199
-10.5801
70.9083
47.0623
43.5837
12.28
-17.8861
12.7973
13.6108
20.5277
60.8468
0.631807
-2.45716
7.76454
-8.65159
-8.43354
5.16317
32.3947
78.7198
18.596
172.749
21.8407
16.3331
145.601
31.2217
18.8323
130.052
6.59146
20.7851
-5.52183
33.3616
-20.5628
-24.1661
7.07782
222.749
10.1563
19.2305
1.60952
210.88
28.923
21.8496
-1.38903
-4.42541
207.681
87.8567
50.7482
-33.2608
2.42881
82.8792
6.43569
28.6735
13.2708
-7.22668
11.0408
31.0597
24.1384
-5.7578
-5.04734
16.7738
-6.8971
259.773
15.7333
-19.9559
-0.225005
41.5977
101.803
51.2603
2.04381
37.0271
64.0065
216.909
19.276
-1.37003
-6.3132
38.9115
6.02702
31.7117
31.5989
-22.4378
3.76121
40.2663
102.621
-1.86528
371.882
32.4457
7.84401
140.604
-48.5005
47.5115
9.26698
145.651
-7.21246
73.8686
-18.8545
-19.9504
102.767
33.9438
45.7136
-16.012
104.627
32.3515
-22.5758
-16.2348
-23.0719
-1.65489
-10.5257
23.4256
30.5206
-3.73911
12.9549
39.69
87.4331
207.488
10.6687
3.11066
25.1045
19.7124
-21.5195
385.29
48.8961
-29.8847
-0.371634
-48.6738
-9.17357
688.568
19.2305
21.7175
29.7205
-8.55834
63.079
52.9589
12.4412
-17.2072
30.8017
49.3123
19.0884
-11.1956
-20.3895
13.7783
3.64478
-13.6448
9.65413
40.1354
56.1081
178.701
95.2711
152.01
105.684
21.0949
29.1466
100.18
7.17515
41.7218
607.11
8.37296
465.4
12.5354
-22.2205
3.96731
-9.82936
24.8984
37.4903
54.1844
33.5885
-14.6579
38.7073
29.4516
61.2685
10.6069
26.9786
-27.1393
-14.0233
32.3074
46.48
461.072
-39.1586
-7.91471
214.46
-6.90967
5.96995
-9.32156
-1.64887
107.482
29.8817
20.0884
107.106
43.8835
1.76021
174.952
858.016
65.803
94.4393
28.5912
-0.838471
6.47678
-0.321119
19.233
3.66115
21.4914
-27.4792
-0.583093
0.26828
20.8339
34.4519
19.6774
-0.459032
43.6391
404.807
-7.65981
16.7219
-5.28756
212.995
408.013
166.216
27.4735
-11.1528
4.48979
6.59393
-8.40107
27.3437
33.9036
-26.1366
28.5593
53.2905
-12.5319
47.1994
26.2857
-3.52294
4.40794
63.6149
68.8141
26.5207
44.8637
23.1531
114.529
13.8545
-29.5049
-10.2088
-29.1305
7.98864
-1.96105
34.6099
4.37994
229.927
-24.0946
-27.8918
92.548
45.5131
28.12
138.517
35.4626
-18.406
55.5739
123.155
8.79464
-0.637469
-6.75461
535.081
8.46552
24.4632
90.4035
53.9763
-18.6888
-3.55137
1.45562
54.0828
81.3708
2.36388
38.5841
-0.264545
23.4738
91.19
81.0699
-21.292
172.073
69.116
57.0386
-5.0356
30.3328
-1.82529
-22.2636
38.1411
-6.14851
13.4023
62.6242
9.25648
19.405
63.412
62.0548
17.6026
32.3393
252.16
-31.0045
-20.9358
64.2106
87.9941
60.8468
83.0907
33.1501
-3.47985
10.0891
-14.0557
62.3797
41.2385
52.3103
220.995
22.8234
154.899
46.3182
93.1276
36.8439
108.787
81.3265
29.0827
143.398
6.72898
67.6368
50.7002
32.3074
25.8653
-7.91471
70.9494
49.5117
11.7342
76.0654
5.35765
72.1996
25.1748
40.5902
4.23317
21.8115
63.3776
6.70761
-0.464638
8.98804
31.3424
-5.99668
31.0744
43.837
56.3596
37.361
143.953
-9.95962
23.4746
184.821
44.7004
6.45588
161.58
6.84303
27.9539
-16.0434
144.03
-1.24327
-4.47451
-15.1935
-7.95311
-3.64957
-33.8156
34.3491
5.17754
-17.8906
13.0581
57.7908
-1.52013
-36.276
-43.8214
-26.4552
25.2996
-21.0738
257.283
37.4903
27.9474
44.8329
202.734
25.5889
314.31
51.8982
-6.25967
97.5431
-10.5027
34.7049
38.5881
60.1405
0.10037
59.5985
9.56709
312.551
39.0903
-3.16153
73.4363
18.7894
0.225192
41.8893
57.9927
21.9625
13.4023
42.0094
24.0566
75.1733
11.9804
15.4727
16.0281
-17.8861
-7.81738
39.8478
14.9055
32.4909
18.1576
4.01641
-33.514
26.9557
17.8034
-2.3331
15.5281
18.7497
29.8215
-5.76688
69.6751
40.5814
38.8219
61.2685
26.3285
17.6082
40.3271
15.9618
31.0918
58.2665
11.3448
86.4038
48.4606
45.7943
48.7745
65.8175
113.104
63.6149
81.9326
200.809
100.105
19.405
839.275
28.847
0.480186
10.4059
25.2174
44.6565
49.2181
37.3943
21.2465
72.5055
354.467
9.58951
34.4519
62.781
53.8889
32.3947
48.7347
54.1844
22.8234
64.9443
40.696
38.7797
42.4661
13.8601
30.9568
-8.40107
17.9734
168.836
15.0929
53.9763
-1.82219
17.0634
-11.6628
46.5865
36.3932
19.2305
334.687
7.23172
51.5848
18.1014
-23.8778
14.3153
5.28159
32.0075
-10.772
11.7991
67.8867
30.7985
47.4142
26.3893
10.445
15.5674
46.7589
17.4658
27.3891
47.5924
491.664
29.7601
24.9386
107.19
30.5883
171.201
20.7845
18.2864
508.689
32.4457
20.9625
65.6411
-14.7673
113.104
29.8817
31.3328
22.7726
38.2613
34.3975
44.6714
33.9438
86.9431
81.065
0.854585
14.6714
51.0922
-3.83512
122.691
73.7204
38.7723
47.1199
187.626
45.6963
6.55899
20.1557
43.6391
28.12
44.8329
-25.9023
16.2185
35.0738
53.7722
35.6989
25.1045
135.904
15.9618
57.3288
123.859
13.2188
64.1665
-9.31845
15.1893
-13.5369
80.3197
94.4893
43.5933
59.1988
9.10579
27.222
-14.1805
19.9755
39.8404
61.6198
22.9612
9.92508
24.7831
4.56162
21.1773
17.0189
78.9804
35.4037
12.3191
78.4863
34.5499
-12.5319
176.211
17.0918
65.489
6.96995
13.4023
42.0094
39.2415
47.516
271.433
22.6995
4.48417
28.5912
6.47678
22.9812
176.075
47.7284
0.631807
10.5756
21.7709
16.6483
-0.00024569
-38.8774
25.8355
30.9311
469.29
-10.4521
-11.8468
32.1481
58.4996
20.9761
30.2846
25.3915
-17.062
1.90877
1.90629
33.9029
31.0925
-27.0736
16.3779
565.596
-11.0476
-56.6404
33.4681
17.6526
115.421
-41.494
10.187
-27.5244
137.155
-44.9288
-27.8858
31.7558
-1.46335
366.664
44.8205
27.0601
149.653
29.2587
-32.0601
275.031
15.0911
9.28788
91.7423
38.358
6.25401
5.03911
20.8339
28.8297
38.4181
125.103
45.5131
43.1125
20.4512
816.948
9.70497
66.9329
33.1575
16.2291
16.9582
43.8452
313.941
0.969258
16.0993
54.5183
185.633
24.8112
289.172
27.2258
18.0004
-21.9702
28.7829
39.2043
-39.8026
449.942
-10.5719
26.2849
-9.49538
4.04595
68.8885
228.896
9.96676
25.0755
12.3298
-28.5756
37.099
18.2239
69.2169
10.8699
1.20661
15.726
30.1227
6.33478
-17.9392
76.3587
-13.4806
6.46647
31.5213
0.215161
37.2851
222.736
-42.3915
12.7572
27.5422
10.9106
115.916
-17.6339
99.8083
28.002
16.2178
4.20208
-11.6461
-13.5515
-18.4946
34.0529
-24.8951
130.1
-27.4342
-6.5082
47.8018
22.4627
-4.20034
119.949
9.64332
81.101
53.9123
47.2888
81.4015
-10.6578
101.547
-9.32156
0.225192
49.3855
466.539
38.8291
7.78007
45.7576
4.41245
22.1826
45.1882
23.2248
47.8872
-16.012
37.3943
16.2835
47.1199
0.219176
-3.0294
-4.20716
165.453
37.4903
12.9549
41.0848
15.3272
198.003
65.0588
27.4735
137.548
332.681
15.9618
36.714
228.806
176.263
60.4184
22.1172
-5.57032
-11.0476
37.0629
123.423
146.963
32.3489
51.7026
35.3427
53.2858
111.805
22.9738
12.4412
1.53346
65.3679
24.5112
-18.2683
26.7917
30.4053
13.932
11.8069
34.0028
52.2703
49.5424
306.059
58.4438
251.174
33.9584
43.7633
54.2446
333.057
4.03193
45.7576
7.38241
-4.95788
33.427
114.529
-10.5084
15.4727
105.983
3.42701
5.53521
55.2246
0.631807
5.89048
-5.40302
86.9258
27.1737
38.8964
23.0244
43.1125
18.5771
67.3217
399.511
49.9517
14.4591
81.8832
21.8513
26.3285
-3.00648
-0.902331
383.279
12.3512
20.7851
208.122
0.448296
29.6134
-31.8072
-9.17357
10.826
297.711
-8.58436
232.874
-17.6379
5.35765
15.8045
16.2274
-18.2556
156.744
177.696
55.9976
183.807
437.13
66.1471
28.5313
10.1838
-5.05965
47.004
9.63991
71.0109
40.43
275.263
78.5752
26.6959
24.9377
22.396
32.4583
60.7109
371.724
26.8126
45.3458
43.7067
129.48
37.0271
57.0501
95.8656
36.9982
15.5279
28.615
34.9163
18.1233
-18.3358
41.082
129.05
20.6658
35.6203
42.1404
23.9107
111.542
451.923
274.13
178.853
38.0679
5.67097
17.0918
45.6374
46.7483
3.22182
5.906
53.2538
-9.48418
-6.83194
-13.4247
866.029
21.3508
6.10238
23.5244
-12.2639
5.30108
26.7293
7.40928
47.7284
-3.11633
40.6464
28.3793
45.1968
-16.1479
109.633
-24.8219
58.6316
26.2459
-3.91168
11.0997
-18.406
44.3295
46.3182
33.1575
49.9623
48.8173
21.3564
10.3396
18.9111
131.285
19.189
44.606
-11.0476
8.95189
17.6526
7.98608
47.9544
25.9724
12.4792
6.10724
38.6781
-2.21467
50.3754
30.1334
124.161
-19.8012
-8.80778
41.3818
26.5065
31.6556
61.0448
33.5976
2.33306
9.94518
39.2626
27.3891
62.585
-10.5856
325.862
26.8126
28.7142
40.0159
-18.5709
22.0345
43.9316
65.8805
29.502
32.3945
364.073
-0.691003
53.904
10.6271
22.8936
20.4673
91.8803
72.1254
16.8754
-10.2727
-24.0899
37.9975
20.1791
10.6323
23.028
61.6264
26.1466
33.3682
35.8669
34.046
25.4113
12.7291
12.1705
26.2478
106.161
82.3047
72.9337
-6.94921
51.2645
66.409
45.5642
56.5697
5.67097
41.4546
41.8893
31.7558
10.7181
34.017
85.113
29.8712
62.5085
15.2032
40.0914
81.065
244.664
-17.8861
1.55295
216.01
44.8906
38.358
263.001
172.682
-11.0252
-18.0219
40.2922
5.16317
31.8681
42.94
41.0848
2.2087
27.4629
20.0813
14.4168
18.1032
26.9786
12.2161
17.8359
12.3512
67.5667
59.5985
-14.9406
170.122
189.016
25.1488
66.0821
31.0878
-7.76081
135.918
188.219
40.5902
-12.6334
19.9375
49.5424
26.8235
28.4587
114.367
-3.52294
58.7559
252.896
38.2613
56.8863
27.8048
-16.1306
7.97645
8.53186
64.5728
3.42701
101.692
-26.3239
13.9952
-4.99039
23.7798
0.26828
32.0783
26.9557
8.43305
12.6594
60.5057
16.7031
420.125
29.337
27.5775
53.7722
14.3551
-14.9009
10.112
4.71987
-12.1492
21.7215
3.91855
-14.8922
28.5593
31.4875
-14.9406
35.804
8.95189
31.594
36.3932
34.223
27.3397
258.357
57.207
23.7236
49.9225
108.355
129.086
39.5038
-40.7571
15.5473
28.9245
-36.9188
32.0115
-7.22668
5.41863
441.48
226.538
14.8569
32.3181
26.8118
14.2707
-23.704
-13.3435
206.723
37.8496
84.9935
68.8862
4.57622
60.2583
66.1276
64.2223
25.793
16.2493
19.5573
2.46066
17.2143
9.41911
9.59552
60.6299
239.777
20.0884
86.4908
-20.7286
25.0272
24.5735
-8.63429
99.8057
-2.89355
-7.81738
-5.12983
-26.3239
118.943
4.37994
70.6314
39.6237
39.5746
60.6889
21.5515
7.03723
300.386
327.971
18.5771
54.2032
2.2087
42.5278
31.2217
16.9582
-10.5027
-19.5079
103.244
-16.7662
14.6209
-7.44438
-12.9217
-22.9072
14.7274
8.28224
36.71
-17.1311
23.4738
-4.81021
4.98298
-22.0038
-15.6698
-24.7035
59.7457
9.51871
6.09459
24.7831
-34.7938
107.384
106.974
24.6324
12.9149
77.9114
24.2273
77.2957
4.32299
22.396
24.962
169.407
40.1721
195.489
15.3403
-3.52294
40.0152
166.689
-17.3929
9.65413
55.1279
7.38241
73.7529
3.4419
60.1808
19.4767
-16.3864
134.094
2.72865
-13.4396
73.5809
429.074
79.5875
178.668
5.03911
20.883
22.708
-8.43354
-9.82936
45.5131
-1.86505
5.45865
26.0922
77.1713
325.439
61.3107
254.965
-6.52453
-4.65294
34.84
20.7851
1.97444
47.2999
16.495
-39.1586
-6.04064
36.3932
7.98608
27.3397
-13.383
55.333
10.1823
406.033
0.48504
14.3153
31.5185
172.886
9.92508
54.7682
-4.80871
-18.1781
26.3893
65.8619
97.2479
26.0125
23.0636
-11.3372
53.073
-38.2032
38.2221
2.53288
12.8935
15.5683
28.7142
-3.08763
-37.3116
23.9086
72.0426
69.6286
16.3835
39.8594
-32.5501
25.793
12.5011
39.7602
14.8451
31.5989
26.288
35.6203
12.1553
-19.1929
13.1272
171.512
2.39024
192.593
43.5407
216.041
-21.2268
77.376
-41.132
16.6488
26.1466
-19.8376
15.2522
4.06091
51.6482
23.9735
25.289
19.3617
122.879
5.63309
-10.0314
37.3272
84.1781
19.2877
34.3979
23.7294
7.33577
-3.82518
46.4665
219.979
-0.984159
362.759
35.812
30.6055
-18.1397
-0.916757
232.745
22.9703
-10.2896
117.036
4.48123
-2.81481
-15.7802
-2.19088
32.2131
17.5973
18.9823
28.2439
17.7931
25.0685
27.2017
26.0246
31.0958
17.3763
-3.08607
48.2631
74.1102
137.724
28.9527
433.731
-18.2046
12.7729
32.9813
-27.4598
11.646
21.4652
-1.56307
28.4891
10.9472
-10.2049
15.8092
-8.78373
32.2069
1.92284
5.84739
66.2521
52.3705
29.4587
19.0245
7.19003
41.4401
19.4767
-6.64168
22.9812
46.7647
70.2171
118.698
20.0316
-25.9686
2.09324
17.5853
-10.3076
22.0298
8.03183
-11.2354
9.22564
-12.7838
1.34059
40.6538
38.7179
688.524
21.584
21.7215
15.1629
18.841
-0.371634
84.3849
350.647
-6.04064
54.0828
38.2673
96.0672
79.8136
14.728
68.4514
10.1823
45.4626
19.9375
273.273
329.611
48.8741
-5.1498
32.4139
54.7682
10.1838
9.93288
39.5077
11.514
71.0109
23.5634
34.1922
-25.6621
22.396
28.7102
38.6335
43.8443
-11.4694
53.2905
189.867
37.8291
26.2857
-9.14514
43.7633
44.8742
212.053
43.8835
275.374
733.424
9.0641
60.1808
-14.2565
42.265
38.3359
65.2712
36.0996
-7.58325
34.6099
47.4835
25.6538
-9.10205
11.4636
10.0891
21.5515
72.6295
86.7426
247.386
63.5547
59.8254
-7.16163
119.292
126.903
33.0957
28.2026
13.8601
25.3346
-2.77887
12.3512
43.2739
-11.144
83.9613
82.5108
32.0559
-7.91471
108.431
28.897
72.824
38.4664
27.0489
29.3458
19.2257
362.892
85.9826
-20.4664
-1.40167
107.377
32.2794
-2.93464
-12.5559
-26.0846
9.63991
24.1593
96.652
78.4863
33.5976
30.444
69.2477
84.9321
19.8929
10.0291
37.2563
83.0346
480.129
60.5733
36.2678
228.806
23.9086
28.9391
60.2583
93.2202
186.037
14.3015
72.6447
33.1159
24.7677
174.028
181.835
39.3685
16.8405
26.7218
55.2937
11.2791
81.7949
19.242
22.0748
189.606
33.3354
-10.2099
-59.2509
107.668
-9.53028
103.646
33.0558
-0.624259
63.8296
30.5327
11.2335
11.3716
62.7921
76.6825
67.3115
226.051
13.6655
71.8792
25.6035
112.367
25.0278
160.785
36.3206
68.3563
9.57502
28.7314
137.408
14.0758
-1.00124
43.4647
-12.637
10.3252
18.6203
-17.217
23.7736
89.0669
44.7004
81.4185
161.58
61.1909
37.3243
13.9416
5.34949
58.7268
12.3921
-3.94913
-13.5753
122.85
-6.64168
113.997
264.736
-11.3314
-10.3677
-12.4867
-10.9761
65.8115
-44.2589
-15.9298
-45.4366
47.3872
-7.48725
1.71052
14.8478
-42.7689
36.8333
23.8294
23.7872
10.6069
-28.0194
-36.7397
-19.643
74.0578
-2.64135
-5.45178
43.2039
-16.4183
-1.82219
0.196764
-9.78878
-13.3836
45.4674
-69.605
-21.5037
-57.2841
-28.7502
-18.2556
-41.9067
-34.0738
7.27185
5.77057
-53.8755
-25.6822
-12.6982
32.4217
-14.8402
-43.3071
4.82279
-9.59478
48.5901
-18.2817
-27.5361
-2.90386
56.0257
-20.8929
126.274
646.192
27.5422
290.146
70.938
-20.1319
74.8537
12.4696
395.882
22.0871
-24.7959
-24.1168
260.815
-8.02847
12.034
86.8839
96.5654
113.394
9.34419
13.6033
34.679
22.5235
-6.28624
-11.6653
274.115
226.262
8.95632
-16.5417
83.9352
31.0196
90.6744
66.439
15.7696
-20.9797
30.2447
90.2679
95.188
38.5456
28.1219
18.0796
33.5783
16.156
176.709
49.3904
31.2257
198.491
215.441
-27.446
27.0536
24.9495
30.3328
-7.44749
-14.7673
40.0152
28.0076
20.0884
55.1279
7.38241
41.8938
-5.92843
47.0623
-1.13803
1.0356
248.93
327.875
38.358
-8.73852
61.2611
7.71544
523.583
27.1737
-7.9553
485.919
22.4978
69.1769
9.70497
46.2036
27.5775
29.4094
6.8588
71.3061
28.8526
90.9269
-4.65294
23.5956
191.325
31.9595
129.759
143.931
9.42221
48.9225
1.45562
5.35708
21.1045
42.3322
12.8539
59.0811
12.0564
31.2199
9.85537
14.3153
12.7779
22.2644
-8.89794
21.1695
45.3979
38.2948
69.903
314.995
0.26958
35.4037
19.8153
150.742
32.4457
35.955
37.5301
15.2177
53.1337
25.7106
40.1354
176.048
-1.20974
24.0566
41.9655
118.546
36.6429
439.386
7.17515
39.8478
18.6537
83.3356
4.37994
10.6613
1.20531
24.3626
-5.1442
53.4199
23.2623
23.2811
8.76793
240.169
69.744
32.2205
202.699
-4.59354
18.5453
9.40503
7.52849
15.1623
44.211
126.6
130.696
23.9912
114.37
-37.2846
12.7
-4.83623
2.36388
231.613
-45.2421
27.222
-42.2915
12.4792
-46.3666
-13.7957
-39.696
37.2569
-1.72569
-12.6461
24.9176
-14.5722
-6.68278
-36.9188
-16.7142
-39.0858
9.16676
46.0522
-11.4689
-20.7503
62.3032
-8.79548
-5.71496
446.627
25.5151
36.2661
24.1379
-12.5427
-10.8761
0.603205
-21.8283
-22.319
123.234
-14.1644
17.1548
16.3835
30.5204
52.9779
-32.5501
-20.2099
264.096
-4.00833
41.2805
-11.2313
27.1478
121.823
-32.7615
41.5024
73.6048
-2.30971
2.31124
247.9
-41.8416
19.2799
-26.4547
26.1466
-16.0895
440.041
19.0003
-1.56129
-2.69973
-4.69606
-31.2381
8.56051
-13.1076
-5.77636
9.21546
-34.4438
-44.4305
45.6423
-32.0196
25.0278
-34.1183
81.2982
-66.5765
-13.9284
114.523
-31.2387
-61.2432
-40.2721
-21.616
-22.1276
-51.9924
31.7388
97.101
-2.46335
-30.8733
-15.7044
35.33
73.9223
2.28478
10.5912
102.917
17.6898
-19.0134
-19.9839
49.8734
-26.6938
-3.64957
-22.5712
-19.9988
78.2661
-23.5128
41.1691
-28.4162
-23.1575
-64.4361
-3.96643
-31.8594
117.607
32.3947
87.9176
54.2032
3.21466
8.79464
31.2217
1.96569
21.3564
36.579
19.8474
80.7553
15.0929
457.72
10.8728
116.244
114.515
185.114
37.2162
242.244
47.9544
22.2242
70.3255
55.1599
38.7162
-18.2556
36.804
35.3828
58.2444
22.9612
34.1535
-2.93464
11.8069
30.1374
103.343
-5.82577
53.5485
16.6421
22.9478
21.1896
902.025
3.02626
49.4665
-14.3337
14.7675
30.5608
34.1014
116.795
47.5122
0.169747
138.227
27.065
32.1473
28.6463
26.741
-0.691003
14.5486
248.633
-7.09144
20.4673
801.84
-5.57117
5.63528
12.1553
-21.0669
0.971725
45.2506
47.3678
44.5419
51.037
51.1228
16.2545
4.28738
-13.021
-30.2029
532.144
25.1399
-0.364972
101.459
9.6831
10.4187
23.9735
42.1556
-14.3715
61.8551
8.70923
59.816
42.9487
21.7782
-16.3195
34.3979
4.98874
9.20984
-23.6979
23.9778
34.4466
289.496
4.81226
0.204693
25.1795
13.7051
-1.52632
5.67097
167.452
185.429
-6.14851
45.2614
0.779981
-20.7286
19.405
-0.306233
35.8179
-3.01209
-20.1345
-45.8161
-14.1379
-0.321119
262.862
9.28334
17.7433
-14.3607
5.03911
-10.9761
-6.77753
96.5142
-15.4516
80.5939
-2.03761
18.596
49.0604
29.337
40.696
35.0316
48.0882
15.0842
25.1045
276.457
10.4771
30.1555
-13.0181
24.8112
25.8653
-5.57032
251.322
168.247
70.9494
27.0229
36.71
5.35765
8.48132
-14.1805
33.094
-16.3816
74.2854
1.53346
26.0125
2.02244
0.420283
8.30975
-8.80778
0.152349
-31.5895
21.6894
633.21
88.5401
-10.6695
30.5842
23.641
223.755
188.065
22.2638
-12.5427
67.8346
19.3439
10.0308
-17.3208
36.4353
50.1167
38.0167
90.4592
130.494
35.1634
569.099
-1.46924
16.7192
82.1987
723.441
84.3461
81.4957
-6.07441
16.8754
-40.2577
-46.5787
56.7382
18.305
26.6741
30.5081
131.724
7.59373
398.958
33.6429
-10.4673
106.457
43.3632
32.1719
-2.69973
29.5957
246.429
21.2357
100.39
43.1144
23.7018
42.9494
33.5783
8.04332
116.857
-10.0038
7.33577
-1.95111
8.16121
25.8518
34.4466
45.8675
61.0342
11.4491
2.47502
-8.41302
13.9913
34.0944
19.2221
36.5621
0.843927
28.8441
-0.940742
-12.032
82.1421
19.0946
63.9599
70.267
75.6683
-2.78332
151.587
19.8514
64.2279
4.76977
221.982
77.6821
34.5554
-10.7083
153.328
-24.4566
47.9738
88.7323
1278.42
363.947
29.6879
-0.390228
44.143
131.403
71.2638
2.04072
65.1521
35.3104
64.3699
40.1721
58.4438
9.41911
26.4621
60.6299
56.1186
132.532
24.6467
193.809
123.575
367.981
77.0474
-7.01608
-4.5866
819.821
20.2936
19.233
9.28334
57.0987
-8.73852
14.4094
-7.22798
-1.65489
-18.0219
-24.8219
24.3719
33.5696
9.70497
27.4629
33.1997
36.9056
23.7254
28.2026
4.48979
92.801
-15.8973
21.7215
7.59663
45.4259
59.5985
-7.44438
2.07083
22.0703
44.7125
437.443
28.6008
-4.01268
49.7108
68.2784
4.98298
94.1883
63.041
3.40753
37.2569
86.3554
-16.3942
519.671
43.5238
4.56162
15.1449
20.4112
-32.6585
18.5162
732.624
11.7034
4.32299
22.396
15.5917
-6.34407
56.9628
13.7773
280.885
17.4423
62.2124
60.5733
71.875
17.0363
53.8937
15.8206
92.1174
31.376
36.1113
-2.56507
48.2818
25.6196
22.8936
415.895
10.9842
-14.9415
112.457
44.0144
50.6086
15.9643
42.0461
9.95693
7.84401
0.225192
33.6298
-26.7632
41.5133
42.0094
161.056
-18.0763
10.9382
-21.7528
-19.5791
-25.3823
-5.94332
26.7293
-46.9386
27.1136
-34.9754
-11.0252
-4.90346
-17.8039
-21.0738
-3.21257
37.4903
39.1918
20.47
287.067
164.27
355.539
76.1992
24.4545
13.8601
-27.1417
17.9734
0.17042
215.618
41.6777
-11.1925
-3.55137
3.32969
179.645
23.2748
81.0747
42.3322
419.526
29.096
105.76
-2.51328
-27.626
19.9375
-7.83687
-2.09848
116.664
8.05101
19.1609
72.028
-20.0522
13.2708
-9.10075
41.0259
61.0448
29.7606
-3.88373
137.623
4.33473
20.6635
744.229
16.7632
644.152
4.03193
233.164
91.7154
19.405
5.31597
58.3067
-3.01209
19.2208
2.90966
0.854585
128.989
75.455
119.853
27.1136
-27.4792
35.0242
54.6162
-20.3956
36.326
-7.9553
9.37935
-2.03761
61.6995
31.2111
50.0241
74.3252
13.2101
8.23792
-2.7764
38.5881
67.6368
-5.52183
41.6777
-1.82219
10.826
48.4606
68.2523
278.465
-2.13861
55.333
16.2274
7.9813
340.403
7.15566
61.6198
37.6297
-18.2683
43.6583
37.9016
32.4217
91.9816
93.9729
51.6744
265.893
33.5976
11.7034
24.9377
74.8699
2.47323
3.02626
64.459
62.503
37.2563
9.94605
97.8197
36.2105
146.838
62.0139
280.656
124.516
131.473
48.2426
71.7498
36.1113
12.4275
27.6671
66.8491
-5.21737
18.5932
9.11013
123.739
44.9907
72.1254
-6.07441
148.06
81.5566
34.2494
33.2975
208.459
49.2487
16.2545
28.2085
-7.71407
5.53188
2.65115
50.2348
35.8669
22.8016
17.915
381.92
36.5334
15.6135
83.5232
31.198
33.579
213.489
100.489
88.7458
44.3441
56.0615
183.581
7.22418
68.0183
14.7689
22.4417
28.2381
-0.73234
-11.561
-4.08421
-13.0982
97.3311
-4.09857
-19.6289
33.0214
9.09311
23.3225
2.28478
111.791
39.1983
62.6674
-24.6356
-40.5987
3.02176
24.1619
-32.316
0.0985621
-31.9416
-36.8654
78.2661
15.8426
-0.0603331
-15.2978
4.10207
-13.7872
-58.8139
12.9002
-20.615
23.9614
-19.6687
27.0293
3.14574
25.5995
15.0842
10.112
57.1937
475.108
10.4771
67.6368
-3.64776
41.6777
16.9185
-3.55137
421.246
39.0903
57.008
382.799
40.4582
-5.88674
3.10892
15.4776
33.3926
140.331
45.126
19.2131
49.2805
28.5313
87.0205
19.3032
61.9965
-1.60449
104.744
64.7929
52.2494
56.0864
34.1922
41.8043
26.1442
26.8361
98.6036
403.665
28.7698
26.0119
39.9311
56.5902
176.765
59.6936
-4.51542
77.3195
41.1205
78.062
13.5724
29.5834
65.1593
30.2311
36.1004
35.927
282.452
6.41182
25.3509
40.3055
45.4624
30.9309
-22.4541
12.4544
11.7606
-2.30971
32.2963
-12.5954
-15.6046
26.7762
-5.84
3.65781
-19.8376
-32.2241
26.4966
212.082
8.54467
16.4772
6.54834
2.93831
9.38123
-11.9055
37.3272
-7.65113
-11.955
-6.94921
-1.2094
203.64
-13.279
-18.8177
-34.9423
12.7334
68.1798
-23.473
25.427
3.95282
0.620403
6.22315
-36.524
-8.4975
64.0794
-53.8664
-45.8968
17.7105
-34.8742
257.68
-32.6468
-20.9315
3.50164
-10.8905
90.6859
0.241641
-24.2299
6.54872
-18.035
-57.1312
-15.7559
-16.3569
-14.3305
-7.95886
323.361
-25.3198
44.8823
5.22127
24.9544
-17.8974
3.93329
40.9436
50.0643
7.40971
40.1181
66.9075
22.3684
-15.343
-11.8337
145.289
-10.0822
55.9448
32.6928
41.5133
53.2538
5.50835
11.9087
44.6714
8.2323
141.035
31.0207
28.9656
22.1677
52.9662
68.3431
54.9797
83.7499
26.5052
17.0858
40.0741
42.1662
-4.20716
36.1428
50.6088
16.7031
31.7144
-16.532
1.22601
23.8294
76.1992
33.8248
17.6082
2.8458
-2.77887
20.7851
118.167
112.892
74.591
16.9185
5.81896
138.262
29.7199
62.6302
52.9637
55.4507
-5.88674
195.888
59.3309
11.7294
48.3851
29.7606
69.4888
-8.89794
24.9176
28.5313
10.1838
21.1773
32.0115
37.2778
53.5485
273.389
33.5976
204.732
30.5599
188.006
21.7669
15.6513
14.7675
28.6867
60.3384
84.9935
39.5251
13.9466
-9.85341
109.231
339.71
55.531
22.0449
25.6196
206.552
44.8302
27.8508
54.3989
58.1091
270.776
67.0142
65.6011
39.6284
122.33
35.1716
41.6666
24.8859
31.247
156.087
35.7047
27.0536
26.5847
0.0487754
65.8175
234.918
52.3705
5.09588
22.7726
55.1279
48.6119
-3.08381
-2.1803
48.9364
10.1064
21.0949
23.5244
17.7212
7.17515
58.5884
78.6238
45.8543
2.50587
229.927
20.883
352.544
11.9631
47.7884
40.7704
49.2613
13.1275
7.33272
95.4327
20.9494
72.4405
37.8849
20.9761
-12.0898
24.1675
15.0272
37.6511
53.5813
27.6223
-23.3739
77.3553
30.657
3.59707
3.30091
41.3952
-21.8163
31.9071
-7.62131
-54.7999
24.6226
-12.522
16.0779
-22.9534
136.425
55.7052
-26.3605
-17.2411
139.77
-4.41559
66.3258
-32.6585
3.52368
-29.5261
-31.2843
24.2701
-14.3934
-3.00735
-1.21525
318.366
6.2254
-23.7024
73.2583
5.16795
19.5688
4.03634
4.20208
381.908
32.1052
0.493137
-26.7691
4.53775
-4.94536
70.3285
40.3055
18.7145
172.899
16.9013
-41.8935
18.3198
-16.3652
35.1074
22.0748
-14.6676
10.8466
-15.8321
-14.2733
4.59485
-20.0427
29.3077
45.089
15.5402
3.73724
659.355
5.74941
33.6128
-17.217
14.4032
-28.9992
-40.0672
29.7078
190.114
320.876
18.0874
26.0799
-16.0434
-28.3837
-10.6136
21.7624
11.0434
-7.01608
34.7688
-19.7601
-5.94332
-1.96105
70.2171
5.03911
-18.4724
25.0816
193.966
3.2891
47.3872
37.4903
46.707
23.7148
72.5551
83.7573
44.3401
37.5729
32.6008
8.468
-6.52701
295.335
33.9036
1.97444
114.766
59.5985
105.144
8.95189
59.705
57.008
19.2305
36.71
70.95
51.5848
-2.51328
34.2182
19.9375
-5.9628
230.286
41.3778
21.0871
22.9091
6.43569
2.43662
32.0115
11.514
29.7815
31.0597
82.2345
-2.00967
47.3106
26.8118
91.7365
41.8286
23.641
55.0887
3.52313
11.8201
41.5977
36.2105
30.6456
13.2882
10.1984
26.5251
7.01318
2.4094
-23.1798
37.0374
33.1159
0.404825
53.2635
116.869
19.7287
25.313
52.4477
56.7068
-11.2097
-38.1454
7.07541
145.677
25.8229
-5.29729
7.09848
2.90856
-16.1474
330.682
-32.0191
-31.2871
40.5521
18.1164
1.98544
30.5327
91.8183
-4.06415
-36.5334
348.852
-8.58746
51.382
48.9521
-6.01218
35.3349
20.9183
197.553
171.4
16.7462
3.3977
25.6476
-23.3771
81.7471
256.47
58.9297
-22.0781
380.278
-19.7915
-20.8874
-33.9342
5.72076
-19.9988
-9.81499
41.1691
-4.05336
13.4724
10.5756
-30.7029
-18.959
-21.0162
40.3014
49.4992
21.4071
-9.97273
4.03711
45.3811
15.3539
80.8844
-26.2047
-7.32652
29.2184
-43.9402
5.13346
6.1876
-23.3739
-49.466
6.14079
83.1308
7.3452
10.7972
15.1583
10.9799
89.0662
100.137
14.3533
127.922
31.1819
16.526
39.5038
64.1906
19.2954
577.633
0.813489
547.79
28.2633
28.3806
27.8865
-4.82077
5.14415
17.7109
18.4028
24.578
24.1666
7.21805
11.9564
14.6312
8.80156
39.0216
258.345
6.72898
17.3494
72.9796
124.914
2.32802
-9.77203
5.86823
92.3224
11.5641
-11.7766
-4.83258
28.7878
6.61026
41.2033
36.0921
62.79
211.804
10.5804
209.475
67.0307
4.1853
17.3896
8.75821
-3.20888
-16.7691
-20.8325
153.583
-14.2154
-34.0982
4.00781
213.956
179.085
27.7216
17.7927
-42.4825
31.0493
18.7516
-6.2833
82.3047
22.3339
25.5263
23.0358
38.146
213.01
-7.65676
-31.9362
-12.4535
10.8593
10.0837
-74.0727
19.8048
9.57502
-36.8609
24.9638
-4.66489
-6.62344
34.0944
-21.534
-49.7559
313.702
-30.9258
19.8271
-13.4353
63.4718
17.2205
-18.01
20.8564
2.80059
21.3204
22.2765
36.718
-35.0976
159.958
93.2407
107.843
8.41336
47.6934
-1.02863
30.8072
-36.9452
29.6395
234.164
27.3591
-3.09693
24.7644
36.4239
135.281
-24.3141
-54.1227
144.2
-13.6448
0.779981
-15.1064
0.664323
-30.2913
159.506
73.8246
54.8281
42.265
-36.6267
-4.06925
465.261
-9.45732
25.2396
-14.3607
-2.45716
2.14235
-21.7701
44.0403
38.0169
-16.8576
-0.163544
-46.517
-6.27025
63.1848
10.6687
23.7254
28.2026
-4.88054
-53.3762
-27.1417
91.062
-22.3884
62.2925
3.3765
-28.0591
-65.3955
-47.2701
-5.88732
25.1488
-23.873
162.272
-47.1162
-0.88901
-31.0471
-6.26141
-55.7369
-19.4179
-13.3429
26.3853
-52.0015
-10.6897
-18.5883
-29.7155
26.0334
2.94872
-18.9651
-37.6169
9.00815
66.4366
48.3879
191.37
3.55188
-22.767
532.947
569.355
23.7941
7.16244
37.2048
17.0363
1.41982
0.828089
41.5177
33.2501
43.6389
15.4966
252.308
57.6522
154.93
45.3824
27.9636
16.6064
16.9176
118.079
225.799
165.734
62.1919
9.41911
108.921
64.3781
39.252
46.3253
15.2763
33.6193
26.9012
14.6863
658.008
36.3433
2.35425
27.2725
10.9233
41.7218
37.3943
21.2465
329.253
7.76454
-7.27709
40.0741
4.68492
16.4076
38.0169
35.6163
42.9588
15.3272
40.696
31.2834
48.0882
15.7342
-10.2727
32.8284
38.5881
43.5518
29.6134
-37.4294
20.1963
87.816
38.2673
45.4674
47.9544
-2.13861
10.1823
64.9531
9.85537
128.633
27.7704
39.131
5.77057
-20.1423
30.5398
32.2794
4.56162
-6.93371
5.77455
-1.60449
16.663
516.443
67.2419
7.36066
8.07112
202.998
19.8929
55.0887
32.5179
41.0044
2.44979
15.3608
39.9586
40.0159
13.2882
447.448
45.8057
70.7314
32.3945
34.2372
100.509
166.348
59.3528
69.7453
3.60072
24.1027
18.7917
69.3535
25.7847
54.3567
8.46799
139.197
16.4309
11.6816
19.2637
25.6248
217.931
-26.1395
1.65626
29.8947
195.68
47.6683
6.2088
43.4513
18.7894
20.8399
58.7559
-19.267
125.846
45.7576
-0.113853
40.0197
271.433
48.9364
141.291
4.22832
0.854585
33.4121
32.3515
11.1574
49.6024
10.6613
-18.4724
-27.8918
137.526
-17.3256
17.4022
84.342
69.1769
56.0773
34.0678
33.0851
65.0588
8.73286
-24.2712
216.259
255.845
31.0918
45.148
7.59663
234.707
57.7244
1.92595
20.8115
29.5666
46.5865
72.0005
-20.1249
34.836
-24.6274
47.8367
-25.4249
14.3533
34.93
52.1332
55.9976
144.451
54.8203
54.9027
45.3979
19.5541
4.31068
37.6337
521.26
20.4112
53.5485
42.8791
60.4291
23.0636
52.3811
28.7102
86.9478
36.2661
449.551
11.8201
90.3234
38.0845
40.0159
125.732
34.0214
27.6279
62.3795
37.9854
10.5534
50.1559
5.00488
19.1455
78.5634
166.532
56.2351
152.71
213.191
29.9938
225.86
-10.9714
24.879
29.5494
13.5556
-20.0917
21.8767
168.763
209.805
2.65115
-2.23904
125.875
66.6407
35.2179
122.435
94.7675
33.7441
278.575
56.0678
56.0671
62.6608
54.9345
88.4289
159.344
-3.52294
51.2596
226.659
16.3403
213.927
62.6242
3.63428
13.7828
20.3085
26.4476
-6.76022
26.7171
25.3985
83.3135
20.2936
30.4774
34.365
23.7798
7.76454
-3.52896
-12.3997
34.67
-6.08123
84.8685
65.6013
59.8066
213.499
251.46
61.3107
48.15
14.3551
22.5804
11.9861
29.0827
51.569
10.4771
48.8961
-9.26996
30.4334
53.9763
28.1629
13.3152
-2.29251
46.5865
90.7411
28.6008
692.633
22.2242
85.318
-43.2286
26.5347
-9.82232
15.2523
128.033
1.08541
96.1321
17.2869
-40.416
-40.6669
43.2559
-20.3451
14.789
-4.54754
155.323
-41.3651
39.8144
36.1821
2.47323
-3.00735
-10.5856
-15.2175
103.677
-8.70983
30.1548
-22.943
-23.5348
67.7546
-17.3497
-35.0719
309.725
85.516
-15.4364
-15.6098
-42.6987
-17.014
5.362
583.823
111.52
46.8255
2.35889
49.6715
-52.4392
1091.92
22.0679
2.37545
349.099
-17.4787
202.938
-31.7617
3.53033
2.65115
20.2498
34.046
6.6706
8.98094
17.7927
-5.00119
49.79
-5.0356
20.9625
7.54504
-27.8858
48.6224
-4.27445
17.1504
51.3798
299.737
-4.95788
1.56783
453.735
293.09
34.2134
36.6429
102.054
12.7973
47.344
95.4904
58.9727
121.231
17.1349
-3.52896
38.2001
38.4181
28.6466
37.4903
11.579
89.3071
55.6885
53.7722
46.2142
45.0692
30.7267
10.3421
-4.65294
531.467
17.037
1.97444
73.5369
37.5332
-3.55137
130.766
69.0753
55.1339
26.7267
31.0878
237.742
240.866
-2.93615
3.10892
-12.6334
-1.61431
-3.1517
1.08541
140.09
42.7212
106.305
24.2393
-13.4929
16.0819
8.70288
28.2486
13.831
5.14415
14.6304
-14.1483
3.41026
-41.0143
502.053
-19.9559
6.19792
47.2199
26.8401
-16.2061
20.1605
-8.54224
65.8805
-19.2237
-6.96093
-14.4885
-4.43914
18.2968
289.863
84.7378
-17.014
179.65
12.2325
34.6833
324.187
21.0996
40.3012
-35.5726
-0.420856
75.464
59.4703
30.31
52.0761
197.811
-8.6511
43.9502
187.979
257.944
25.6127
18.852
20.2253
96.5035
30.5717
-9.02258
5421.72
-29.7599
6.28201
5.51884
-38.0076
9.65413
161.993
349.724
-13.3195
-19.1975
-1.95651
11.8603
578.642
370.041
-9.43066
-17.1718
-7.14232
-23.1575
-56.9398
-32.0774
-20.615
-3.27013
93.3018
19.6867
115.092
17.1556
54.7515
11.6057
-14.693
79.7394
-3.71343
-26.2047
86.3768
27.3444
6.6596
54.9133
-32.7443
-23.2291
-20.0961
17.5385
-17.0177
18.9064
10.0428
1.92209
-5.32438
7.04427
28.3708
-40.633
32.5717
14.2039
115.727
-9.75262
15.4128
-16.0531
-12.5559
56.3743
272.009
26.0334
49.8004
22.2643
42.9679
-1.41508
272.314
1.78131
592.804
8.64846
38.2221
6.28102
-15.2175
49.3014
39.7236
38.0845
19.4012
3.91788
100.745
49.5538
90.2434
282.501
96.7604
82.015
29.3677
202.804
121.667
204.324
44.9907
45.8885
-6.07441
101.208
-8.39861
249.524
18.305
697.59
362.218
11.7836
-9.27287
97.2336
63.6279
0.777082
-9.7353
50.8595
24.6756
46.026
22.0994
25.289
8.11728
61.0344
15.0034
25.5758
54.1938
-4.45874
36.1543
84.9976
-4.38159
9.20984
-11.3214
0.664944
20.2296
17.58
100.215
34.7973
37.686
36.2277
0.957309
21.4876
392.041
15.474
81.5397
4.59206
32.5922
34.6665
10.4568
67.1496
19.0946
28.8417
48.9674
86.34
86.9127
92.7941
44.7653
47.9624
47.3613
-29.323
102.016
-5.0356
34.0809
31.9079
7.72146
34.393
8.84402
435.067
70.1204
22.3749
4.41245
42.7973
78.9214
0.73604
13.5986
28.9656
-19.0618
45.47
29.8981
53.3506
-16.2348
1.29097
34.0015
22.708
11.9631
669.978
5.16317
28.6466
27.9474
86.0624
193.363
25.5889
42.57
138.105
19.9773
29.0827
6.59146
-6.38949
146.348
284.958
37.9296
74.591
54.3998
-11.0476
10.9793
47.3415
21.5998
0.811986
233.619
92.3143
-8.17354
-26.5775
20.3903
2.02244
-12.6461
-12.5637
11.6647
15.806
-27.5484
24.5152
12.3191
271.515
21.0737
399.751
34.3324
147.329
15.6513
3.52313
11.8201
131.553
60.5733
246.163
-14.8228
7.04202
13.9466
97.7396
57.613
94.2386
17.3706
1.18306
38.9115
14.3752
-46.4468
5.47478
-2.13426
26.25
29.9938
-2.77641
157.695
17.3828
23.9272
28.634
25.6248
307.886
-13.021
-11.4622
32.6758
-3.16153
43.4513
-11.1956
58.3212
60.6299
18.6373
17.1504
19.5206
1.76021
0.664323
18.4344
62.0548
36.3433
-3.26795
1.0356
2.72865
226.441
238.499
-9.45732
36.484
-14.3607
244.92
7.76454
152.019
0.718736
-8.43354
12.6594
32.3947
26.0734
121.67
-14.6579
49.9517
14.4591
21.8513
18.8323
98.1931
51.5715
85.3022
19.8474
43.2739
13.2188
111.018
11.2963
2.07083
-2.29251
50.3347
34.5192
36.0971
31.0878
194.638
44.0886
17.6786
25.5977
-31.3741
67.242
37.6297
6.09459
30.5398
36.0275
85.1465
-16.304
380.588
61.6406
21.6894
117.842
37.3457
-1.29921
33.6404
-8.21814
79.4516
41.8883
5.39719
-3.17241
152.168
45.5808
3.91788
13.9466
290.768
66.9833
51.1351
75.4667
85.516
20.1708
32.264
33.5858
280.85
50.6129
355.109
1.42186
56.2308
-23.3911
-14.7195
334.021
64.9802
16.9641
26.0191
20.2498
191.414
10.187
17.4532
41.5772
532.284
17.0918
51.2596
33.6298
-0.526314
41.5133
141.335
84.2191
10.9382
52.6845
-21.0716
1.79162
-12.5025
57.6514
46.7913
76.5315
88.4351
10.5756
-15.7104
-18.959
-23.8849
263.842
17.8126
-1.10058
-9.97273
26.5259
330.239
47.213
13.418
-13.9639
11.049
28.1457
0.0322253
67.6361
14.2259
2.91147
20.126
-3.18273
-10.2555
-8.23653
-28.5294
9.10521
-10.4584
-16.3768
-15.2571
6.60725
-44.1656
-0.639215
-25.7519
53.6706
12.7779
9.14592
-9.83497
65.21
31.3424
-0.123544
5.24771
17.956
-23.1562
55.0814
18.8783
-4.90962
169.467
104.47
20.2525
72.0588
31.5213
470.606
48.5295
50.3216
163.756
95.2161
44.6438
42.827
51.0826
24.2539
17.3205
23.9612
14.5595
24.6089
176.655
20.9344
1.34186
28.9006
248.054
38.4694
20.6278
34.6441
-24.8151
931.42
-10.2727
135.206
56.7382
8.93468
-33.296
2.39709
-8.10838
-10.7051
-26.1395
-22.7066
-18.831
-8.59325
-62.2092
17.1263
-14.6798
8.54467
-34.1226
40.1721
-3.40038
-13.0697
-52.2487
2.53388
-48.8291
-32.3854
15.2763
-5.73605
-21.8245
-13.4247
17.0773
-31.1231
-14.5123
-21.4532
-17.1877
22.9812
226.675
62.7209
8.70158
4.90434
9.15203
389.806
17.3446
72.6871
98.3975
12.0179
163.836
48.1233
32.1481
52.8774
32.2205
613.119
173.443
121.619
1.90877
-13.0862
15.1623
47.9591
2.91147
25.7482
45.543
-12.1295
38.6151
4.26672
23.1607
44.8265
30.6575
56.27
112.742
40.7775
32.1189
-6.89984
64.4309
32.9445
48.3434
209.379
16.7431
34.8226
16.1991
32.5926
58.2337
56.9346
246.304
46.3736
3.38595
53.3181
9.9695
86.9478
-18.0818
22.2638
-25.6612
56.5902
43.764
-3.57839
80.873
-4.23121
99.8608
40.7856
3.13082
-29.5802
1.72665
-0.260198
133.072
14.0294
-36.0595
-7.48748
-47.754
-14.7195
2.39024
80.1492
17.3038
-5.09917
-19.3528
11.7836
223.111
16.7763
-19.8376
22.7485
28.4238
-25.1885
-7.88565
17.7927
38.5456
-29.3985
94.0511
-14.9438
-42.8783
118.726
35.5039
5.906
232.27
-10.5801
-2.1803
18.9513
68.2024
444.634
10.4059
533.089
-5.94332
2.36644
-16.9536
45.8543
96.2092
-8.07936
320.734
-20.3956
-36.7626
6.55899
-2.3331
29.9941
9.20679
61.6995
498.836
-19.3887
8.83686
76.261
23.7254
-7.40464
41.9711
12.2161
2.84332
40.4622
82.6293
11.6927
16.495
18.9374
-41.6479
36.3932
9.86014
-24.6274
75.9477
531.173
8.73112
30.4701
36.804
-2.09848
32.0075
30.4053
-6.68278
-30.1886
64.7929
42.8791
9.82932
-18.1658
39.2626
255.472
-2.59594
45.7184
-27.4522
-2.09907
261.071
9.97354
0.660502
37.0271
-1.04598
15.2807
8.88725
208.557
442.784
246.686
112
6.87895
-10.8396
3.60072
-32.1193
196.828
11.2575
14.0294
-4.20034
26.2457
-27.1393
-14.7195
199.167
-6.05785
2.31124
-38.0934
24.4603
-45.1954
43.0132
-6.71918
-19.1056
69.6001
39.6682
74.137
23.3055
-16.28
-1.52632
-33.6844
-14.7673
791.516
28.0076
-43.6298
-10.9606
503.03
-31.973
-2.1803
448.112
-38.6193
-23.8827
49.7613
-64.7377
307.026
-8.87796
82.3719
-33.1014
-8.07936
-27.8427
-2.81134
-30.4441
13.654
5.63122
5.45865
-0.144686
126.788
-13.6519
-19.3781
-28.0194
-11.4398
26.2716
-18.5709
-13.8851
-36.4439
8.88159
90.4738
14.8415
39.5211
-33.0607
119.988
-28.236
-36.0592
13.3782
-21.8924
44.7532
39.5038
7.96866
26.7917
71.6348
19.5541
231.073
32.0115
20.8843
42.8999
8.57092
46.6272
11.1088
39.9302
26.1442
114.917
479.039
55.0887
13.7773
14.7675
23.0645
519.485
28.7142
133.719
93.2491
77.6648
41.5177
36.1113
14.3015
121.197
719.494
40.9693
33.7842
73.1017
36.5182
12.6663
93.7121
-8.39861
9.64332
26.7531
1.43842
47.2888
356.596
33.1211
36.1465
73.186
108.478
1.78375
-2.97105
43.3632
34.046
12.2928
33.3438
49.6519
-12.4975
35.6182
53.6868
142.275
1143.03
-5.07514
58.7607
8.73688
503.963
24.2858
19.4056
32.5725
27.1268
31.0492
77.0414
214.264
4.34909
150.883
109.569
60.3313
24.8443
340.161
0.843927
212.503
10.3037
-8.2839
5.30539
211.523
79.0647
96.3081
5.86384
28.2439
55.2744
51.3054
65.6201
-3.02339
58.2698
14.5652
14.7176
116.667
-1.78946
63.6983
-37.5766
31.7675
13.0036
-21.0157
15.584
17.0518
12.8326
60.8206
275.799
37.307
43.4817
136.51
194.513
66.6318
144.521
31.9084
16.4263
43.7552
3.66097
15.8092
-3.16153
56.5697
13.1672
-29.7599
64.3781
37.7651
40.1354
14.8787
8.16059
78.4045
43.3142
19.4767
26.7171
135.968
36.4618
-13.4396
97.9438
52.4135
207.716
-3.39419
96.7827
81.7411
78.4925
7.49602
39.8334
82.0574
-0.928014
4.52162
-11.8468
37.7703
9.73167
-10.9448
77.8654
447.706
-3.71591
11.4141
34.8406
59.1335
134.444
12.2333
14.2523
-3.22954
53.1458
464.617
7.04905
-30.7563
-17.1311
21.4267
16.2274
-22.0038
74.2854
-4.08874
52.2494
9.51871
-46.3793
13.6732
-47.9122
-53.7854
-11.092
-37.2117
-15.1961
640.706
-3.28914
15.5674
24.2701
-10.6452
32.5999
-3.08931
-9.59534
5.99046
0.603205
-12.458
-46.6819
28.5938
22.3798
27.4622
45.4315
26.1166
172.064
29.3958
24.0856
25.1965
-22.0781
96.7982
29.828
-4.79902
-35.88
15.6233
1.67307
-21.0716
-1.7755
7.41382
-16.2507
605.816
395.341
70.2171
19.3725
27.5279
17.1349
3.96731
36.544
18.2816
41.765
56.231
18.596
39.69
57.448
117.533
25.6612
83.6955
28.2026
40.3271
-4.65294
102.306
22.6592
22.5892
43.5518
37.5332
187.141
17.3564
68.5692
-0.264545
100.311
36.4192
18.1014
43.5886
14.3153
108.355
31.6347
15.1409
11.7168
58.5163
-1.06058
-23.8003
26.3893
24.6324
71.0109
36.6819
24.8218
24.9377
22.396
182.384
-11.9663
36.348
10.0291
76.6117
1119.39
32.2274
56.8252
56.8825
-5.45245
33.2789
51.4279
65.8805
38.8723
68.0017
41.7335
53.6569
61.4003
40.6121
28.5158
42.9561
22.2286
48.7767
106.835
72.1254
29.5329
74.9714
19.7124
39.8716
40.7938
26.6741
34.2562
55.6099
105.487
1.97153
-7.71407
24.2725
21.3918
91.4643
60.2298
75.2754
38.5297
50.2104
66.6566
380.446
34.9462
71.0603
26.0821
-21.3253
0.547054
58.7607
57.4626
12.958
0.85999
9.09824
36.1592
39.1317
112.397
42.3712
25.9203
22.1527
30.0053
33.669
50.024
7.04071
20.6325
131.092
-24.3666
15.1419
14.6757
31.6126
7.85021
-61.1135
120.182
31.9921
212.696
-14.0277
84.1207
330.946
56.7317
-21.8267
4.56479
-23.7763
-18.6919
-3.52294
110.044
423.823
235.038
9.25648
4.41245
-2.1803
43.3142
28.847
-33.253
-15.831
27.0915
-7.81738
15.4849
-33.8202
13.9952
212.401
5.03911
148.32
-22.2696
-1.15533
-14.0557
-45.4366
2.40963
73.0976
3.58459
33.5885
16.2185
194.369
46.276
16.9582
-23.6212
59.0678
21.584
6.72898
-22.3884
30.4334
-7.8679
-37.4294
78.9075
83.9145
6.40817
52.9637
4.85091
50.3352
51.5848
-16.0546
237.367
-31.3741
23.6856
-19.0813
670.691
84.4814
-59.4977
24.7831
-32.9197
6.18475
314.995
262.639
26.0334
1.64961
-33.8688
0.458989
73.6634
9.9695
-17.5885
45.7184
-3.08931
102.849
4.32385
35.9755
49.3289
26.8974
-11.0746
1.41982
2.70216
650.589
-2.35715
54.8832
10.6271
-25.8321
174.141
22.2286
-20.5637
-5.60912
-2.83724
389.815
-32.7615
-9.09734
62.3604
-26.6726
-10.8072
-10.7214
332.972
38.0206
-14.8951
26.0191
31.7688
-38.5783
-25.9242
135.981
1.48468
19.6668
2.49508
42.2937
1.88496
531.574
31.705
99.1706
-4.45874
-21.9417
62.5089
-19.3741
130.127
-18.1541
5.96995
8.15608
9.26698
467.99
-24.0791
134.819
113.108
-30.2913
17.0773
315.323
-12.2639
63.3971
-20.1224
18.6537
8.37296
126.194
27.5279
-10.9761
-12.8993
4.46687
-21.552
-13.5775
19.2762
1.88309
196.613
29.8404
-39.0208
261.721
68.807
36.9056
-11.8819
-16.1249
-14.0208
28.2814
17.3149
-4.11977
125.759
-9.78878
39.0903
30.771
4.23795
-8.26755
-20.8793
-8.55834
-2.51328
-18.2556
14.3153
80.2442
-6.41086
-34.1978
20.098
20.4912
188.496
-15.66
83.1924
76.9743
176.875
-46.9873
-25.7779
-40.6546
3.65537
-6.8971
30.7258
-38.6966
280.885
-27.5353
483.877
13.7217
11.9049
68.8862
-16.0385
28.6463
9.87437
55.7781
61.2269
-12.7136
11.097
3.48793
24.4139
15.0056
68.3773
3.75692
-66.4947
70.5505
-35.1059
-34.2331
119.526
142.754
-0.397785
1.0345
68.3131
16.7066
24.9349
44.3002
31.2349
61.9556
28.6586
101.189
1.55805
3.75903
-15.6536
127.282
-45.6882
26.784
103.89
-23.7763
-31.8103
26.8967
35.5039
-36.1336
0.283801
-2.96815
-30.0989
79.3751
4.37893
29.2587
183.202
22.5874
-35.6897
32.475
35.1626
15.8426
3.6878
-19.0459
0.35394
-25.0316
-9.58863
1.87382
0.478001
63.3168
139.627
36.3807
68.7381
75.2516
19.1442
7.8576
67.7659
643.833
-0.195378
103.106
22.6585
62.9516
10.4077
53.8592
135.498
0.0518808
35.804
-26.6554
39.0903
23.2748
6.72498
-13.383
12.2295
-55.41
-11.8836
-20.1297
-4.42541
-13.4591
1.64966
-5.47382
-18.1859
-7.07598
64.2808
-25.9673
14.789
82.2345
-5.7578
11.7034
217.967
28.8518
-3.17241
178.405
56.8252
13.779
-15.4468
20.9029
33.2501
47.387
-21.3057
3.30424
-33.3284
-5.76961
25.9767
14.0294
-39.8076
62.6608
360.407
37.8291
-22.44
-16.6414
19.4005
20.5114
-22.205
43.8835
-24.4767
-14.3282
-39.6616
15.7286
7.97645
-32.6976
6.47678
45.47
13.9952
26.8687
-9.15115
-14.2738
-34.6705
9.90589
9.37935
11.0809
18.596
2.2087
19.9667
23.8294
6.92057
-30.6225
-3.00648
29.0802
6.72898
-5.45178
-46.7513
319.04
-22.292
-34.1516
136.542
10.1563
2.36388
4.85091
63.4537
29.096
31.2199
-23.8778
65.2517
-7.34789
-25.7645
49.2805
-34.7938
-12.5559
-22.3364
13.388
16.663
-19.5401
27.8865
-13.2541
-18.2817
-3.17328
13.0257
39.9546
25.5151
57.8998
34.4452
12.7572
12.5497
18.4068
93.4268
36.714
85.5582
28.5649
25.8352
23.9299
24.6089
54.8411
-4.28034
13.9081
19.4175
12.2325
34.6833
54.3218
9.85515
74.0344
35.6419
-11.9084
-13.5393
22.9902
48.2259
18.3267
307.672
3.35035
-28.9506
-6.77703
112.284
9.94239
113.641
220.516
30.0964
-19.1301
518.168
-1.25305
27.3012
-6.6796
-25.6503
41.5772
-22.44
19.4005
14.8892
-36.1336
-31.5753
23.2688
11.1305
-59.3058
52.1676
39.566
-1.39388
119.102
113.299
-34.0543
347.195
-5.70919
10.247
-34.9754
-23.0719
-12.8502
-5.40302
-38.6367
313.906
128.852
19.2762
-18.9042
-18.406
-0.648052
48.1922
42.5278
4.98473
61.9358
13.8601
-14.0208
596.922
91.999
38.5888
-2.71073
44.4888
39.9208
32.848
-25.1031
-1.35548
45.6495
35.4562
29.5378
17.0323
-19.9422
48.7737
-0.125047
4.04595
22.0368
7.75602
-20.0183
122.527
180.996
-2.3387
95.1951
3.37365
44.1929
29.3176
38.2148
62.5568
34.5346
51.9958
20.2525
25.2071
38.0805
-2.59594
15.7333
182.443
-22.7138
8.07199
515.736
43.7067
23.1493
17.0363
46.3974
10.1984
43.3917
7.01318
4.28346
-8.18727
10.8005
-16.4618
41.082
1.61387
-18.6896
24.3759
47.7625
56.2308
96.5491
-27.838
2.39024
199.468
-38.7688
-16.6414
41.8893
648.324
-34.2595
7.78007
34.5132
-13.2323
15.6569
286.426
17.0773
-27.375
-42.2489
-28.4321
90.4475
151.712
27.1136
20.0316
5.89048
-12.1817
-13.5775
-3.21257
9.37935
207.858
11.579
33.0851
14.4591
89.3795
39.447
23.4605
27.2062
40.4622
-16.6962
-41.1291
562.668
-1.82219
704.23
16.6015
86.993
-18.2508
-21.386
98.1239
446.076
29.86
43.4013
29.5331
496.887
-25.6405
25.0755
27.3223
7.03163
7.11398
10.7276
-13.242
-19.1151
24.6324
20.4112
77.9114
24.1384
37.9403
6.19705
28.0182
38.0805
40.5076
433.65
11.9032
16.6416
17.4423
13.4867
36.2105
48.8955
67.0121
68.2945
170.057
62.3795
97.9555
37.0374
57.4787
4.15296
52.3264
58.7729
42.2175
10.3204
50.5736
67.5011
16.2025
38.9345
283.485
87.5812
35.1932
26.5618
183.261
42.264
25.2096
-5.05014
33.0558
46.2274
-32.6848
10.2965
-5.00119
1.88496
-53.1349
9.21617
24.208
-35.0602
169.331
-0.633454
-24.4399
98.9404
0.713379
-19.7248
-10.1803
200.73
173.034
-3.14718
-30.9018
-10.3716
24.7241
-27.6295
30.9399
-23.5189
-40.4964
250.067
2.46066
-25.8892
32.5189
57.9927
-15.5188
-9.08653
70.1204
272.404
46.5454
382.52
83.1949
56.7022
-10.2088
-0.321119
-1.38169
99.2385
15.8692
-27.4792
-56.8051
-46.5834
-35.3881
-25.5182
85.2698
-7.9553
11.78
52.4829
138.517
-33.3986
-30.6331
61.3107
-6.19789
4.98473
-3.65651
176.904
98.4207
17.9734
-5.45178
24.4632
4.19643
31.4875
-44.9257
73.2853
-2.29251
37.2162
13.9044
21.1045
53.5766
-26.5015
15.9776
-16.0546
-4.38735
-57.611
14.6519
24.1384
99.4739
-20.1423
-20.06
28.5313
-16.0531
-29.4225
0.152349
-27.8414
-3.9517
37.6189
19.4532
51.4012
12.7563
9.03246
26.4521
101.003
370.787
43.8155
31.4978
51.9051
18.4641
31.0918
11.7272
33.0844
56.6759
31.4574
7.06327
498.748
17.3597
12.5863
-14.2029
6.29903
36.5574
3.72199
6.56801
-18.706
23.6988
162.623
197.278
37.9185
32.3822
36.8692
38.0206
-2.09187
101.109
42.0065
1.50909
41.4891
69.6532
62.8926
53.9585
32.7853
23.1098
104.138
37.4922
31.198
84.1788
69.1856
63.0076
6.16925
38.7219
16.7061
41.1524
21.2797
371.617
50.3761
89.9081
31.9862
47.9934
16.55
-19.0767
13.1387
11.1802
35.0314
-7.95182
101.217
-43.3075
-11.2481
-24.2135
21.3053
40.6464
27.9047
19.9193
16.0625
29.0375
43.8091
-12.1537
-9.58262
61.0809
-12.6088
-19.9527
-34.1958
-38.3337
-8.45323
0.841743
23.3055
274.2
-12.7707
71.4397
4.40794
28.0076
-49.252
15.2763
25.1428
-43.2174
-1.20974
20.3085
198.862
-25.5009
-23.8827
-8.33474
240.735
-7.58325
-10.3677
-10.6126
-20.833
112.444
-22.0108
37.0799
81.5309
19.5142
55.6196
15.2815
39.7589
24.7242
30.2846
10.399
67.271
-26.2022
-14.9603
1.10745
-28.9477
20.126
-15.8777
-4.4884
32.531
67.3153
25.0353
127.311
-5.32438
-6.07419
-3.48837
-21.8924
36.3199
473.622
-20.7383
-15.367
27.3263
209.228
246.236
30.1227
10.0829
23.2902
39.8144
105.523
320.373
23.088
25.1036
-3.08931
46.6266
56.5902
30.5883
17.5271
-35.4375
7.78447
-21.0978
-8.835
0.504038
3.05713
3.30424
59.3528
7.90109
11.097
18.7917
18.7537
49.6366
-2.32627
-23.3911
-29.7121
112.008
9.8075
-12.5954
-8.10838
38.0206
-13.021
-37.6991
59.8798
-16.0895
12.7535
13.3781
-25.9242
-0.38939
66.5185
81.2059
19.8049
-28.1001
-10.0314
7.3414
-64.4289
-23.8158
319.256
-48.8028
-19.9498
10.8593
-47.8358
-8.3062
47.0563
-8.74993
21.4314
-29.3985
172.762
-22.44
-8.71052
6.45588
-10.8337
18.0874
125.405
-23.5397
-19.0134
-16.2358
154.821
-3.94913
-7.95311
-16.949
11.8603
23.9182
22.4285
-9.67556
41.5834
-17.5353
-19.4585
1.65577
-3.74838
105.426
35.2058
17.8126
19.5142
4.54048
27.5086
24.6518
94.1069
58.4574
318.891
57.2506
18.5453
50.6345
43.1357
99.4952
25.4703
1.0374
61.3554
49.2911
-15.8777
44.2373
-3.22954
77.5086
-13.2695
18.2934
0.672488
380.31
1.42207
-3.48837
-31.2627
19.4533
70.4259
-4.21277
-0.382287
282.467
140.431
-19.1151
16.0819
-0.667453
-3.01467
401.188
8.20884
40.1568
-15.4706
-5.98438
2.71834
-0.337868
27.9147
-11.5226
-16.1546
18.3794
50.031
-4.08196
46.7427
34.9584
-3.29418
192.627
55.789
-3.5021
43.5967
9.69005
3.21592
10.0472
-6.5082
23.4389
-5.64834
2.35889
238.952
56.2567
18.0766
53.9271
-6.99488
37.9185
38.0043
44.3655
137.346
41.3269
11.0266
58.0057
128.214
5.25723
56.4817
43.4163
34.7816
42.7141
60.8963
42.2937
20.6256
36.8202
204.119
58.9127
154.26
84.6807
35.656
24.5881
57.9927
72.5623
73.8686
72.9747
17.5309
97.1452
-3.01209
0.480186
21.6503
207.002
209.574
332.202
76.7497
88.9578
71.8463
275.842
-21.3326
56.0037
28.1107
48.3242
6.56825
124.462
64.5106
-0.602395
-1.58508
11.648
32.2205
4.0477
14.1471
33.7679
30.1548
31.0925
-21.4514
48.237
23.0542
90.9441
10.5041
79.2294
7.04905
22.6545
8.16875
63.7663
-0.125047
23.9109
-8.17354
-32.1997
11.02
7.64464
-22.0164
84.8877
427.707
-36.6678
9.93288
-31.7068
22.7584
3.54456
29.1856
-22.7132
-11.38
-34.0954
-14.1483
323.876
-14.7774
44.7813
170.262
8.20829
-9.73164
46.2829
37.1475
12.8419
83.5657
11.7272
-3.85708
77.2907
35.2056
7.06327
-7.25023
22.9819
0.31972
331.562
37.2211
20.6658
39.3685
88.992
-0.452208
43.1123
-4.65047
11.5174
19.2568
6.05937
28.634
27.4989
58.6353
-5.52473
56.1317
-17.9636
7.13129
234.518
84.6458
83.9436
98.3776
13.7395
47.9159
5.63309
19.9536
1.7199
59.8152
-11.955
169.213
47.5163
124.929
18.5802
20.5377
8.16121
31.474
17.58
21.5046
72.2786
20.8194
34.3536
4.34909
103.946
32.3406
29.0658
-4.88911
23.4221
-19.5283
7.17945
35.3608
11.9751
28.3526
245.636
44.03
212.475
45.9424
24.1506
-4.51146
6.28426
-4.21072
199.568
28.9527
105.793
55.1701
131.721
25.8914
-20.7085
34.8554
6.2734
26.6385
13.9689
-16.5556
37.307
41.6076
54.0507
38.9652
10.4098
43.3217
7.54553
30.1517
14.5523
16.5698
45.6293
329.748
476.03
360.02
78.4022
-14.4059
37.8291
22.5376
0.225192
43.7633
59.8668
10.7181
54.6317
673.57
297.863
348.787
-7.01608
152.835
19.5952
37.1602
18.296
37.421
-0.717857
-13.3368
39.8334
33.3317
12.1904
49.4992
17.6589
57.4937
20.9037
58.4996
13.4798
54.6475
47.8803
5.42682
281.145
-28.0788
-18.5709
34.8406
10.7557
19.3061
-4.63328
14.2523
-8.85174
49.3976
18.5896
18.2934
43.2693
-10.5719
-13.2435
-3.45031
-2.32606
13.7149
246.215
27.3223
14.5279
42.7212
5.49865
-11.6189
1.20661
53.2073
17.0042
36.3198
-32.9318
-7.97431
-11.6066
38.3256
60.5693
377.839
23.2296
184.317
301.5
51.1755
50.968
84.9362
126.223
-27.9412
44.5233
265.071
52.7621
14.5094
49.261
11.7484
57.6522
63.1009
17.2714
27.9636
24.4139
211.783
75.8735
67.4752
-8.39861
-1.60108
41.7456
26.6741
23.0754
32.2069
30.0338
290.705
36.2671
97.3481
91.3029
135.217
18.6268
-8.70601
33.427
58.3067
-8.63429
92.8648
-4.76761
29.6639
17.359
70.2171
768.999
33.1501
20.883
-22.2696
2.5928
55.2847
-4.20716
24.8984
41.2385
41.0659
466.498
12.4704
194.369
35.0316
59.3326
29.1396
-3.94351
386.092
-7.46404
22.6585
-2.64068
10.4077
50.111
38.0467
19.7296
-21.355
82.9775
12.9674
12.6712
-16.7008
23.1613
2.85912
-10.4324
-10.0095
52.9589
29.3078
-17.2072
37.6297
172.969
6.43569
131.747
35.7596
372.272
4.48159
21.3273
-27.3096
22.0107
5.26002
27.0812
33.3953
-5.40704
89.7589
232.106
6.33423
35.2459
32.2274
9.97354
113.104
180.738
32.1473
119.457
32.3945
-18.2366
25.793
-0.617313
7.90109
-0.147416
24.1027
37.4944
53.3847
-13.5707
-1.86528
-4.65047
7.76925
36.1234
8.93468
-20.1776
-25.7139
1.26195
-6.95702
-26.1395
-5.84
-15.0828
-12.3414
-41.5944
-1.61438
-25.9242
-34.5589
-32.2485
12.1705
96.1984
51.664
-14.9816
7.3421
-0.154869
17.5313
-15.626
-24.5234
119.863
-3.08319
22.1037
-4.80554
24.9495
30.3328
-24.3141
-29.7599
13.7783
7.39291
255.653
-16.9804
-31.1948
-37.7876
-25.7567
120.976
315.698
8.11218
23.9182
-25.3869
28.0507
-20.2608
-10.0391
29.2672
16.6483
-22.489
-27.633
46.4502
28.8845
-29.1927
617.839
20.9037
26.6405
15.7342
27.2087
-12.1492
36.714
60.1405
26.6852
396.93
-18.6888
18.9374
74.5442
85.9419
25.1488
-1.38425
77.9395
72.824
194.014
27.0489
-2.51328
-1.38903
12.4412
-17.2072
29.7606
22.6372
49.1981
109.251
30.4053
-16.0531
-1.31152
32.0115
-12.8489
46.6481
89.1558
11.0199
7.36066
43.5625
36.1821
14.8998
271.018
28.8518
131.843
31.6341
8.07199
32.2274
36.2105
105.608
275.657
48.2715
47.6797
52.7621
38.8723
39.8907
47.3557
162.353
8.92643
334.841
36.0121
59.7099
16.9176
76.8498
115.229
50.6086
-4.65047
268.264
51.116
53.9123
36.0444
28.634
27.4989
19.2799
3.8456
16.6488
63.6279
-4.84512
31.4942
159.555
79.0236
25.4113
31.4697
98.3776
21.2357
49.79
194.914
44.3165
166.638
354.044
-6.33281
-20.0677
302.389
34.9738
16.7896
11.9093
132.674
167.682
62.9083
28.3157
550.059
43.585
83.4137
8.34019
4.48123
21.5481
19.8271
52.157
33.4867
64.0722
34.4639
22.7304
24.4958
23.4153
62.5498
-2.78332
50.3875
34.8439
43.6132
56.884
66.5094
-2.90639
53.3193
34.5554
8.03237
44.632
254.121
10.0215
41.631
62.6947
189.659
80.2876
48.6053
18.3902
29.3958
15.9783
44.2657
29.7078
42.0631
6.03292
173.237
25.9642
4.37893
-1.13803
-8.89014
23.5244
-13.4396
-10.752
-41.3164
2.75077
120.572
43.3718
-22.2696
58.8148
-21.0738
9.90589
-9.53387
7.35158
15.3272
59.3221
1.34059
27.5353
61.2067
-22.3972
17.8359
-2.64135
56.3924
-13.0181
75.4109
46.48
-13.0666
118.263
85.7886
31.594
43.8895
-5.13238
77.9395
40.9649
595.064
63.079
-31.3741
12.4412
-32.1997
31.6347
11.3928
53.0286
414.982
-59.4076
30.1374
-16.597
-11.448
-7.72072
-11.38
-10.7854
1168.12
-0.0927578
-16.2674
-8.21814
26.9777
-5.04648
11.9049
71.3843
18.2864
4.57622
16.3835
0.53533
-5.11816
1987.69
1.43017
8.75302
146.03
-15.2527
103.125
5.63528
40.2663
25.7847
22.4976
63.9912
8.01244
-0.435648
13.5556
112.967
-39.9675
16.9641
93.4855
1.50909
35.8669
32.1719
10.4187
50.2104
42.1556
-5.00119
25.4271
46.8625
261.708
46.6975
24.208
21.4314
9.95693
43.4513
-7.44749
38.1411
8.84402
27.0169
-3.86199
13.7828
157.115
28.847
59.1316
17.7212
82.1378
14.9055
-18.1089
-24.0946
-12.8993
-8.65159
-10.3076
134.474
5.63122
7.33272
16.7219
178.371
21.8407
18.2072
14.3551
94.445
57.1912
17.9734
30.0854
0.448296
1.50243
-16.8147
-22.292
-4.16658
93.4382
11.7342
25.4656
9.10579
107.807
-25.4249
8.73112
-3.26309
-0.340604
-7.72067
3.89651
-14.5201
41.7842
2.29435
36.4207
-35.0447
30.1374
-16.597
49.8004
52.2494
18.6051
92.2882
-40.6546
28.0182
21.2139
-13.8403
32.5999
10.0291
-32.0841
-10.8761
-16.6968
53.8937
-14.1644
-10.9562
979.654
875.724
514.677
-19.1846
38.7381
-38.9506
-7.64368
100.939
-41.1784
9.38341
29.0219
-24.8151
204.282
8.46799
-10.9714
-10.7282
-4.18378
152.237
-14.4695
6.88414
-35.5098
-73.3064
11.1541
-12.3414
6.81891
-8.12052
28.2224
3.73724
-26.5529
30.1123
-4.67427
19.0166
130.093
177.916
-37.8318
8.78105
40.3412
-47.5635
-0.277222
8.32994
6.96995
131.468
-0.306233
116.403
-6.76022
24.843
25.3985
12.099
5.30108
24.8552
14.9055
53.3506
8.78724
-16.5983
27.1737
430.576
39.8909
27.9474
35.9419
55.6885
55.6463
102.436
45.7192
27.2087
30.9543
19.8474
251.295
7.59663
73.5369
18.369
60.1669
61.4257
59.705
17.6526
13.6083
42.3322
-4.01268
62.8292
0.811986
25.5977
-3.26309
18.0634
-13.4591
72.8642
4.22053
45.5323
21.035
-31.0456
6.18475
5.77455
15.2621
52.2703
31.0597
26.0125
39.2198
67.9254
131.759
50.507
71.8137
31.1373
25.0217
33.5082
34.3089
50.968
54.9511
41.89
60.1399
213.189
81.4129
64.0065
181.301
66.1276
459.65
98.6345
55.7781
11.5641
-30.5173
26.9138
17.8547
34.6833
59.944
-1.38924
171.486
-26.2022
-11.9084
-1.37268
3.24827
57.682
-7.17135
42.7057
315.878
-8.6511
19.5874
11.0844
66.1644
808.919
16.2423
26.3483
11.2335
20.2987
41.3567
298.924
-7.22033
54.1938
35.4524
4.91159
-1.32701
62.5089
27.9505
-1.95111
2.53901
64.4316
29.0009
227.826
43.3082
30.6055
-16.2656
-25.2796
10.2432
6.10368
81.5397
15.9259
-2.6617
187.09
25.9904
17.2205
-10.5137
127.678
78.8437
44.03
53.1795
5.40991
61.0809
30.4947
251.787
23.9003
25.3845
208.938
43.9453
270.688
-3.21203
20.2692
5.52843
81.707
21.2659
377.089
28.9615
-14.6815
33.5588
79.2974
19.0884
67.5152
9.59552
28.7708
-28.6373
19.0245
10.1503
5.50835
-18.0763
67.1601
54.5586
10.1064
7.97645
-10.2088
-4.76761
24.0417
75.455
-0.086987
137.439
-7.22798
34.4519
55.2847
-13.5775
15.0015
69.1769
20.47
-22.1542
46.2036
511.087
50.0241
14.3551
13.2101
4.48979
8.468
29.0802
-19.5079
67.6368
211.87
24.8112
42.7319
16.9185
3.9449
12.7
48.4606
30.4749
109.799
31.5946
45.9626
30.797
85.5678
81.7816
27.7704
46.6272
21.0871
169.221
81.0051
62.6577
7.64861
5.89178
56.0184
1056.17
42.8791
20.4791
28.57
-3.17328
-10.6452
51.752
79.4516
42.8785
114.894
210.264
34.3937
-1.70432
110.116
34.5613
36.9982
41.7648
41.7335
10.5534
50.1559
44.3603
-3.34331
52.3264
37.5323
21.5256
37.0291
292.363
-2.77641
48.9987
41.7456
181.349
22.926
82.9819
29.3729
34.2724
11.3419
-0.217802
72.9983
27.014
7.13129
45.2373
283.297
46.026
57.1481
-3.12712
55.4122
24.3738
34.9462
116.038
74.8078
8.04332
45.6423
-17.0271
14.9155
23.1537
29.6
113.157
6.5121
44.1677
-3.12773
24.9638
8.36909
200.886
15.474
113.399
-16.0227
-19.6814
-30.7727
496.381
-5.26825
-16.1359
18.9823
-1.74114
23.4153
13.8241
750.591
11.0321
126.379
0.586598
0.347748
31.9079
2.09926
62.504
39.252
-0.526314
153.957
53.2538
29.8712
11.9087
31.5529
37.692
-12.3824
-18.2605
10.2249
-0.321119
19.233
3.66115
38.358
-4.99039
25.6538
168.934
103.792
57.1588
33.2742
371.601
67.4754
50.4362
29.8404
0.334638
44.3295
158.762
44.4019
46.2142
54.4395
28.8526
136.04
472.435
118.514
83.9613
9.42221
-3.55137
45.7636
109.186
32.9619
85.318
17.6786
-31.3741
49.9225
43.6583
36.0275
43.917
-3.18558
47.004
22.7584
44.774
638.257
44.842
69.7994
26.8118
29.8923
42.3816
43.8443
9.14532
43.6792
65.9606
90.6157
22.6585
44.5233
66.4204
80.873
76.3536
36.1426
189.785
6.80526
57.6522
34.0529
10.7122
0.789617
47.8397
684.984
29.9589
-12.6336
-6.55045
15.0272
36.8173
338.785
32.3605
-9.87019
23.9489
-14.6676
22.091
-23.3284
28.9577
18.5807
76.1594
241.13
421.776
163.591
29.9742
-15.3085
31.9863
6.57013
30.261
23.2717
190.063
22.7152
-4.13811
11.548
28.8875
58.956
5.35011
199.203
26.0133
9.3232
43.2306
57.3637
20.2981
22.5091
14.9283
35.0314
16.411
311.002
-44.2445
-21.5555
23.5752
-50.9166
27.8645
292.708
-1.14336
99.5671
26.3699
27.1634
30.6907
20.4024
2.38375
10.7818
4.66523
17.7083
102.045
13.9406
17.4027
168.32
-39.4492
-25.5857
-27.7094
8.34674
107.133
76.6623
-23.9847
108.399
42.7133
98.4909
48.9439
323.773
22.192
-21.8371
-41.3166
-3.73107
24.5617
214.656
-26.5455
9.89431
199.826
157.455
47.4642
7.20506
-0.389298
-3.30348
-18.6486
18.6343
30.6047
-8.35048
7.95947
14.1449
24.8085
6.58341
28.0579
25.1484
20.3872
33.6043
15.381
-46.5001
-26.2229
-3.23214
19.4645
2.97479
66.6767
52.922
-20.3298
23.3055
133.645
-27.7632
-5.57342
-26.0117
21.2745
134.829
-30.5114
-14.7087
-4.84222
-30.0989
150.59
18.4344
77.0474
-31.1231
0.480186
-4.5866
173.269
265.796
28.6034
-28.198
8.37296
-16.2348
-6.20529
-22.2205
-18.5215
40.0741
-0.937279
-24.8219
39.3644
33.5696
-1.53943
134.285
65.0588
10.6687
68.703
28.2026
68.208
6.59393
-38.3861
74.1954
33.9036
3.8485
86.6553
82.0873
-11.1925
-1.6773
-2.96216
31.0878
160.905
96.5624
8.73112
-14.5075
-6.29947
-15.3331
337.107
37.6297
118.539
24.7831
339.769
86.3594
613.089
44.774
14.1931
-11.4689
14.8569
24.8218
-25.6621
232.983
-28.8329
32.5999
-3.08931
14.7675
13.6942
24.7311
81.188
107.482
-5.45245
37.0271
356.361
31.376
575.842
1.18306
29.5412
25.6196
6.02702
-0.147416
44.7174
110.621
123.701
25.2738
16.4144
-19.643
-5.34921
15.5087
-15.4282
4.1853
-1.35104
-2.48619
163.583
-14.8951
-2.09187
935.069
-16.0895
33.3682
5.88188
28.4238
10.4187
16.4772
403.85
62.9084
-13.1076
14.3314
252.845
375.977
11.7915
26.9016
-41.8629
39.2783
-25.572
70.8294
-15.9767
4.81226
-8.74993
0.600954
-19.6574
-12.2456
-1.39258
-55.3781
-25.5038
8.42959
-32.6468
31.5423
-25.883
-12.3878
5.75513
19.6672
11.95
-2.78332
26.0246
17.9773
118.576
23.1509
10.7818
8.51791
44.0206
28.9527
60.8156
124.511
-12.5824
70.869
-18.8344
34.8554
-21.8376
-16.0161
-3.43714
297.802
24.741
76.5395
160.779
100.365
60.1883
-9.32107
37.648
31.4189
41.8811
-20.7019
48.7428
0.198838
34.7453
-4.05667
-7.3925
2.39804
182.959
69.3742
56.8346
-2.93147
45.5642
-7.14852
-26.1882
-7.27107
32.5189
16.7632
-11.7707
30.2689
19.5206
-9.48418
-19.9504
-24.6691
333.794
2.61011
-35.1271
21.6503
21.4693
43.5959
127.35
23.3655
26.8687
-33.4649
-12.3997
-45.9149
-2.3331
20.4512
532.09
92.1639
14.3445
6.96279
31.2834
-8.13373
-16.775
-57.3544
-10.2727
-4.65294
-4.51542
258.792
-71.1141
12.7468
9.42221
-42.9068
-11.6628
76.5716
2.66004
-33.2434
-2.64535
-26.5015
27.222
-10.4324
-23.128
-31.3741
8.69306
-17.2072
65.3679
103.222
30.4053
0.813489
-27.5484
48.8781
9.63991
19.8153
39.1309
-28.2466
-14.5335
-18.1658
-3.84089
372.217
195.644
-33.0744
-22.7138
-5.04648
189.649
227.423
-42.9338
-31.031
15.2807
7.01318
13.6538
-5.11816
-6.3132
-17.3105
1.25675
-20.2099
-0.147416
31.5989
-3.6971
13.1315
8.40716
-39.8076
22.4976
-19.643
-50.3268
13.6346
-11.68
-27.6738
-14.4695
29.3729
-35.068
-16.7691
-43.3213
-11.3347
-52.8388
2.13375
-9.05756
289.655
-9.75972
-0.947927
24.9839
62.9084
-11.2335
16.2055
114.164
20.4599
-28.8216
-25.6899
94.368
55.5885
89.7947
-26.314
-14.3276
42.7184
10.0837
-14.1026
32.9233
-22.2841
13.7389
-10.6434
-32.7759
-2.8753
-10.8832
137.288
-21.534
87.051
-53.4146
4.83456
28.8015
14.4094
-15.1989
12.4231
295.298
46.8411
20.3833
1.90185
15.7173
0.173708
132.631
-5.89717
9.45494
7.47633
41.1342
14.9009
50.4849
5.22127
8.08776
-23.5196
18.9258
-13.4043
-13.6539
267.905
24.6739
52.2995
30.3632
33.436
31.4689
75.1808
18.7899
26.4036
271.299
12.8217
-3.09646
104.861
7.51333
69.5393
223.118
26.7609
44.2782
11.2781
4.36072
14.7013
14.6032
77.824
69.4325
16.7602
107.172
41.8852
38.101
12.2642
157.269
62.8706
32.8203
125.943
31.806
53.2594
31.6316
56.0931
39.7439
58.9127
124.036
16.9154
13.3437
20.5114
-2.40038
30.2689
25.1428
18.6268
-14.3282
10.9382
33.9438
-10.5084
-23.8827
100.361
98.306
24.0417
37.9737
22.4018
32.7358
2.50587
61.2611
0.26828
33.9524
25.0816
120.877
78.2517
16.8756
20.4512
46.707
0.334638
63.0702
48.1922
10.6069
13.2101
30.7267
-10.2727
-36.5121
55.4547
3.91855
506.098
28.5593
23.9912
-14.9406
0.196764
31.4407
112.179
34.5192
46.0804
-15.2571
15.9776
12.0564
19.2257
-30.6623
24.0223
29.7606
50.7482
69.8128
21.1695
87.0205
36.1698
26.3893
35.4037
96.652
12.9829
13.5775
446.603
20.522
36.2064
6.77439
21.3555
30.6439
11.0194
17.4423
176.53
54.9511
266.778
20.7845
8.91608
-8.54224
212.058
42.6204
22.9928
-26.9279
48.1084
-22.084
48.5783
24.4139
80.5979
300.761
-21.0669
86.2158
-10.2727
-12.8455
54.8641
878.501
30.4222
54.8709
42.4914
8.03551
20.7122
-11.4622
17.6437
269.501
41.4891
25.4113
18.3513
15.6135
58.1069
121.153
65.4381
65.4374
-11.955
47.5163
33.0997
28.0339
37.0962
81.2982
38.5455
120.145
32.4795
2.47502
77.794
23.3616
169.027
11.7259
-26.2191
27.9071
-9.37404
-1.72467
-40.6092
371.756
35.0242
-11.4507
141.734
77.9067
14.982
33.6128
-15.343
23.7736
-4.63639
25.9597
100.159
4.15885
35.4502
-13.3912
-10.6136
29.2587
-7.69726
237.55
-18.6421
33.2885
16.7796
38.358
-18.1089
40.6464
2.14235
240.1
19.4594
-21.0738
62.3797
73.0976
35.4437
69.1958
22.8234
149.277
50.0663
1056.4
42.4661
120.032
25.1045
878.035
29.0802
33.9036
138.781
22.9371
72.7169
-7.44438
-7.2995
200.107
65.3272
30.771
11.7342
432.138
42.839
49.7108
46.2124
7.9813
34.93
20.2741
69.116
26.3853
24.8353
47.4064
313.389
21.4282
32.4217
22.6411
50.3962
68.541
363.344
404.663
36.0662
41.8043
172.321
66.1915
33.0113
73.8294
225.547
-24.5879
90.5309
54.7162
62.4474
49.3862
90.1249
31.4049
42.0575
58.3843
19.1946
78.3091
-15.4255
-5.37617
2.3672
11.5641
-36.1395
-16.077
25.0397
8.48433
-21.5387
-5.13737
17.8124
-18.706
10.5804
7.07541
75.464
-15.4924
1.46006
-0.397785
4.78263
-3.0289
47.6984
12.9585
294.8
147.374
1.24981
30.5327
43.0926
-24.6789
33.8604
0.947928
45.2535
10.1532
55.1301
-3.52171
-15.3825
20.3424
7.79984
-1.09753
171.4
-2.14616
36.1592
27.8873
-15.0397
16.55
295.766
-9.35005
-5.6864
166.216
23.9073
-11.2266
-39.4485
-24.5668
20.611
11.3938
38.1015
40.0459
42.5204
-3.95446
-8.19166
36.6772
44.9671
55.9906
9.39811
-6.77152
17.0403
12.6911
-35.8822
268.466
-1.78946
46.8317
11.1491
149.834
20.4999
15.584
6.46546
32.5103
214.045
27.0874
9.68132
50.4254
20.9929
252.702
8.9801
61.0096
62.0624
15.0418
100.759
51.2515
22.4016
36.6193
292.046
33.837
26.7609
44.2782
17.8374
10.92
238.652
91.3369
89.8348
275.137
20.0254
24.0856
6.45588
-28.7642
202.242
43.9267
3.47542
-27.4802
34.8809
3.54714
-5.52364
0.615914
471.82
8.34631
24.3025
-2.17929
9.72427
6.82751
-10.0882
22.2705
138.681
13.5965
87.6796
25.1363
53.7455
11.5334
43.5071
109.057
9.66989
32.8878
46.6563
-29.9528
27.3437
18.9111
18.841
289.054
37.1097
18.7925
183.855
-0.418445
87.816
30.4749
64.821
37.2168
38.4664
8.30825
-11.8836
26.722
29.3078
82.1183
445.803
63.8666
-22.0164
11.7991
39.7757
101.762
9.52268
438.801
63.5147
29.7606
198.515
24.8218
-1.29921
-3.84089
30.5842
61.1223
34.474
0.658818
-2.09907
231.086
167.16
49.3289
23.1493
20.7845
38.9011
32.6872
30.2733
12.6354
304.134
27.42
55.7781
44.3603
0.404825
12.971
65.3321
20.6658
18.7537
64.6291
-13.5707
44.9864
-14.0208
7.76925
51.116
239.445
-33.296
23.0118
1.26195
13.6577
1.97153
185.442
-29.208
3.38316
20.8744
45.2904
29.1594
314.454
38.4075
91.0194
245.514
102.413
33.579
164.763
-0.710612
515.915
60.6348
14.832
-1.95111
-8.70539
38.9703
21.5046
501.44
24.5676
45.5785
-4.66489
21.4876
34.0944
27.1918
8.34019
-8.63724
-2.81481
16.079
12.8017
37.2348
-1.52012
4.47884
43.3452
24.4958
64.6448
49.4313
11.0321
44.2143
7.06891
-30.26
150.4
-5.53759
14.9726
44.8823
72.997
46.4507
32.4506
-21.6455
-1.68891
22.203
93.1678
29.8985
70.5885
51.3624
36.9224
8.1361
-21.005
418.135
-5.57293
-5.45554
265.677
70.9177
17.5183
7.40911
-5.60514
15.1914
23.5009
399.28
32.3831
-10.0697
-37.4476
-6.88367
-35.8985
-35.9966
-7.05161
19.728
120.032
18.6343
-18.3059
-18.121
-53.3281
5.46998
39.8186
16.0189
-17.7794
-35.2262
23.2743
48.4982
12.9896
30.3735
107.173
18.7547
13.6345
-12.3946
87.3078
49.8101
-16.4185
-4.88191
100.867
-47.7083
-10.9595
-32.1935
43.9126
-21.9961
-25.0449
-4.80554
-38.7688
32.2069
-3.69936
77.0619
75.6225
20.5114
27.5847
-20.3309
11.1305
-12.4541
-7.8025
-3.53747
-4.88616
131.665
103.928
-17.1877
28.0507
20.3095
15.3465
-32.5279
-43.8214
29.7668
-9.37058
-16.3886
10.8429
109.642
38.2737
6.89387
4.15169
154.035
-24.0633
3.55275
0.971735
-17.7714
91.062
213.814
33.8336
75.4109
50.2281
1.92595
243.825
14.5741
52.2087
32.6451
808.212
47.9544
29.7205
68.4514
330.648
19.9755
69.8255
5.28159
41.005
39.5038
81.0572
51.1545
43.5238
38.2948
-1.31152
69.61
31.6556
24.1384
47.3106
15.5674
5.52944
89.2333
201.184
-2.09907
21.1904
77.4399
17.0363
67.0121
34.5613
18.2576
171.075
52.9779
59.2791
29.5412
57.4787
2.27889
72.9412
55.9618
20.6278
141.466
170.088
15.9643
-1.60108
19.2568
29.5494
15.4297
56.745
38.7433
54.8872
26.3344
7.27846
37.391
15.7696
488.766
56.4817
39.6682
4.67427
46.0418
33.0721
69.1863
48.5709
151.089
-6.94921
109.361
25.6035
54.2709
113.109
158.135
8.38617
10.4345
188.548
61.5276
-22.8249
-5.60192
13.0543
213.068
57.6405
28.1288
-43.1966
-13.3224
116.188
-5.4728
-23.7426
17.5571
6.91318
-32.0655
-25.0583
-4.55224
37.4708
33.5018
23.4536
162.831
44.2143
17.5287
6.64384
44.0206
272.585
27.0591
78.3652
9.27656
107.944
15.6437
94.52
45.3253
-20.566
-3.52294
137.467
57.9927
18.2143
84.6168
281.89
134.819
41.8938
80.7955
25.0989
99.8057
31.0207
0.854585
7.17515
195.395
-3.83512
203.276
29.402
71.4337
27.1737
-9.82936
62.3797
31.8681
18.5771
157.277
4.08277
49.9517
89.4217
353.623
19.9773
91.9209
8.468
30.9543
2.98084
73.259
18.841
64.1665
203.902
15.0444
59.5517
923.649
51.3858
30.4749
59.1988
18.4761
57.207
10.1823
53.7087
-3.26309
33.0559
7.15566
61.6198
28.2594
133.613
67.8867
75.7761
26.7995
107.091
95.3738
299.051
50.3753
54.2123
45.4366
39.2626
62.4433
6.77439
68.2072
19.3995
40.8681
76.2679
138.347
129.034
20.5058
57.4472
14.5595
-5.37617
52.967
35.927
70.1301
23.1656
23.4769
66.5424
230.484
-3.26331
32.8049
-20.58
-9.09734
11.7606
-24.7985
0.437169
-1.35104
1.26195
43.6428
-28.0135
-32.0769
44.8873
-16.0895
205.782
-25.9242
147.226
4.67427
-16.2456
14.1827
-15.6536
-0.154163
42.9487
16.156
-31.3121
53.1385
-17.5
-15.153
58.8094
58.986
19.8048
545.558
-27.4906
-29.3841
15.9498
10.2432
7.85746
-18.2592
-40.2746
-34.7633
-12.3854
-49.6665
655.135
-34.05
14.746
-24.0089
-40.4987
90.1968
33.8661
0.926522
-4.91658
220.231
65.38
139.191
6.28426
-22.9514
-32.7115
29.0281
2.71581
323.185
-1.0519
30.5212
40.8839
-39.4492
-18.0895
129.712
32.7096
-24.0519
16.5694
76.4465
145.343
-7.27807
82.5082
-12.9518
70.7743
12.8217
15.6442
-9.35327
17.0654
30.9971
-0.30854
-24.2591
-8.84636
-30.6845
-11.2107
-25.6243
74.6714
-37.8706
11.689
-1.78204
22.3824
-22.054
60.3202
-16.2109
23.1084
-8.35048
-20.1515
-15.8402
4.56479
-14.4059
19.0884
7.54504
-7.27107
30.6449
-16.9699
226.236
22.7726
229.416
-30.0989
2.53839
-20.921
2.08472
6.35824
107.302
-43.942
40.21
-2.19519
22.9812
-15.0795
-4.7455
-29.3533
37.8353
21.82
-10.0882
142.211
20.6145
30.4631
30.9311
55.1214
43.8959
78.1084
65.8813
24.7664
19.102
19.0402
-10.2157
11.049
-1.83936
80.6171
73.2583
23.5962
-15.8292
128.822
28.6764
6.61111
252.259
-10.7258
15.6644
12.9674
3.30091
348.742
26.2849
9.24528
33.094
-5.13716
18.0634
-2.21467
44.7532
69.8952
41.6497
-12.305
-25.6744
33.8855
24.6324
74.7591
62.9188
20.3903
44.842
24.8218
6.19705
20.522
26.8361
311.836
47.5105
16.6416
116.768
41.5977
56.8252
71.3843
35.153
12.0725
403.212
78.2277
13.6225
12.4275
33.2893
33.1159
294.633
20.4673
50.6508
396.339
387.479
18.7494
-15.8949
13.3915
34.2494
27.6753
7.93343
8.01929
5.01008
88.1786
-5.84
14.9022
206.924
455.033
320.725
86.5198
17.915
164.528
57.1481
15.6135
51.664
15.0034
76.1756
39.2012
35.4524
23.6522
99.8726
28.7757
10.0353
44.5925
60.6835
15.8824
46.0417
39.5601
19.3611
45.5785
40.3127
156.42
39.8369
19.6955
23.3327
-8.63724
229.569
49.8121
3.43132
31.6126
15.7232
5.86384
46.9846
45.9041
47.5573
29.0758
39.1431
117.303
32.3688
11.9065
201.937
70.3621
27.154
62.6859
57.0441
17.4027
123.343
124.811
58.7473
34.1348
55.1984
32.1701
314.669
39.7335
80.2876
6.6617
28.3292
176.329
37.0411
44.6808
46.7645
18.7577
80.7837
32.8712
-17.1751
7.60003
10.545
22.5225
18.4495
96.022
47.8389
35.6993
80.4784
75.3975
53.2905
8.08286
47.1994
5.67097
17.0918
619.102
52.3705
23.8365
82.7427
62.6242
44.8637
73.7529
1219.71
569.927
30.7211
17.3468
98.487
-4.76761
12.7973
16.4219
8.34631
26.1766
-62.1494
105.302
-15.6613
1.65577
22.4885
-31.3811
14.5911
36.5533
-17.9672
12.0367
-2.47646
212.058
165.321
19.0402
6.65086
-9.56571
-33.6985
30.0173
95.7471
42.3369
6.6596
-3.18273
-38.3665
4.88193
-16.348
41.9014
22.0416
30.1508
386.73
46.8997
69.2154
-7.19845
-32.3111
-13.4591
582.61
206.62
-6.94152
21.035
495.567
-21.9262
3.90048
12.9149
10.445
-24.5873
41.0939
-5.16321
-23.788
-22.5816
-27.5118
-15.7144
15.7046
-7.85758
40.6607
37.1475
44.7011
8.60304
22.3798
66.0463
16.4649
35.1743
7.74229
60.4633
24.6826
-4.28034
19.5303
21.2916
6.61026
23.4389
54.3218
24.8477
36.5531
-34.3972
27.6901
31.3593
1.46006
17.1915
3.35035
-17.7062
-12.3992
21.4614
-5.78215
9.94239
31.1818
78.0865
22.6002
23.0364
22.4779
-15.3085
7.62348
40.3033
-1.59813
15.7747
1.48409
39.083
2.6506
-34.7473
117.794
35.2221
25.0762
2.76397
21.6789
54.5526
60.5905
277.963
113.401
186.405
66.0738
-10.4005
-3.01504
31.0715
44.6608
34.0871
229.367
43.2364
57.1485
51.3054
10.3351
27.8987
32.9699
395.938
2.53613
12.6559
2.89571
40.2725
47.6934
10.2158
40.1776
44.632
20.521
29.2332
19.3919
40.2059
-7.18527
24.1885
19.1188
55.9248
27.7208
105.987
37.6995
-14.9433
22.6555
42.6633
59.6733
40.0071
58.9127
49.3123
30.3328
3.79691
73.7484
80.4815
5.09588
32.6391
-3.86199
0.664323
815.429
-1.13803
118.546
231.365
10.9233
45.47
9.28334
47.7284
4.37994
42.5204
30.2042
70.0592
68.4032
-0.459032
41.765
24.3719
33.5696
-1.53943
160.522
8.83686
34.9698
50.6914
-4.65046
-2.77887
-10.1376
28.2814
9.4707
111.018
98.9539
-31.8072
20.8115
27.8459
28.897
28.6008
57.3248
9.10579
362.68
-2.93615
1.23485
-8.88529
-17.5439
224.547
52.6222
-7.02387
246.057
69.7607
11.3967
56.0184
46.0522
27.8865
104.812
22.9478
41.8043
87.9883
24.962
40.5076
47.5924
25.0217
52.2488
53.0496
49.094
26.8401
30.6456
106.992
31.4049
45.8057
58.3843
-7.97935
53.0092
30.4891
160.726
40.6121
-7.09144
16.7192
33.473
9.42136
59.9832
32.77
5.16999
33.742
-19.643
4.02112
26.7531
48.2901
146.614
384.707
72.4765
36.1465
217.489
50.5095
116.969
33.3682
193.288
47.9001
38.966
312.021
403.545
83.5232
84.3439
226.101
1371.66
355.918
16.156
-10.0038
12.958
13.7834
59.585
182.674
36.6714
65.797
26.8573
223.971
-12.2456
35.9685
15.474
10.2143
118.799
19.674
-10.158
612.503
55.9755
-9.01639
23.2195
65.834
28.2439
66.5188
74.1993
-5.89717
9.84477
-3.66352
138.661
800.135
155.147
8.08776
7.68142
689.37
16.3311
14.906
-16.1039
23.804
238.646
-26.6272
324.263
-26.0703
-34.1734
-2.17087
30.6367
-26.2199
26.4358
2.88616
-41.538
178.14
-12.5945
-48.692
-8.75774
-41.5207
-24.7522
-3.30348
49.713
50.6918
93.5969
2.30887
32.2092
8.15198
208.641
-60.8243
65.4401
17.3298
6.6486
-38.9743
22.4357
-2.96262
-3.97566
18.6118
-22.1003
-12.6025
32.583
-70.1138
14.2029
36.0554
11.9847
44.645
19.7581
-3.46319
3.41375
-16.0575
-20.1221
-25.8686
-19.4227
35.6284
33.235
-16.8661
-34.8103
86.9297
128.69
32.8832
-1.18861
5.52122
-15.4887
55.9062
6.61324
-14.2847
14.4686
124.48
-45.4621
-27.8968
46.6039
20.8416
-8.02964
-4.85816
-7.32418
8.56547
-10.4501
19.5573
-23.7763
-1.52632
39.4042
-27.8858
32.5189
5.51884
-23.0151
0.283801
15.7725
-20.7286
-19.0469
15.2032
41.9655
-40.7493
43.9581
9.04921
-22.5758
99.9573
404.215
60.1893
-14.2738
0.936787
-43.5626
-13.1094
9.20679
-2.01875
-39.0208
25.6612
4.98473
-35.5156
-23.3911
-59.0009
4.85491
-9.19991
1.97444
22.1172
-54.7664
39.0903
6.40817
-14.5027
-25.1341
-15.2571
60.7821
-39.9946
-16.3816
-27.8512
-38.759
96.29
113.529
-26.7016
44.4608
20.4912
-19.1151
14.2078
235.465
210.629
13.2561
270.578
2.6755
69.7994
24.9377
58.0033
75.5618
66.7445
60.7109
13.7773
75.5384
191.523
71.8177
56.8825
77.0065
72.6343
30.8131
54.6361
44.4945
47.387
473.448
72.6447
74.3453
58.5009
69.193
44.7174
22.5398
67.4795
252.036
18.2885
46.8604
38.453
35.8802
811.987
548.666
229.073
39.8784
25.6248
69.8797
22.5863
414.078
19.5177
336.967
21.8645
-1.7627
60.5178
59.9592
16.5506
120.067
10.3183
-9.0944
615.477
60.7523
-20.3883
40.8395
50.3274
41.533
-57.3195
6.48219
-37.7534
28.6629
12.8948
-8.22861
-11.561
-4.08421
674.684
-15.0567
59.3943
-47.3072
48.6053
7.14583
-6.21148
-8.38452
54.0707
21.4484
274.024
84.1759
2.69725
3.47542
13.7493
59.2437
14.7915
-1.7755
-2.89355
-13.4396
32.3515
-5.70919
0.8767
-61.2124
-20.3956
10.0891
-44.0408
14.5335
-6.9607
-9.36131
-0.163544
-30.1297
-37.1467
63.0702
123.155
162.468
-13.7559
-7.40464
227.504
-6.52453
19.8474
0.17042
-43.0032
282.612
367.369
-26.0402
-24.7813
44.7125
62.334
340.309
10.9799
77.8218
90.7672
7.15566
5.39779
-3.59976
-10.8241
13.932
-12.5559
549.254
22.7584
20.4112
-2.67348
-15.217
275.352
-27.652
23.0636
14.8998
-8.77116
51.3406
-51.815
-25.6612
22.8571
-25.6337
30.1548
3.29388
-2.92004
15.2807
-28.5941
84.8683
8.0003
-45.6686
-11.6883
-43.7208
-52.069
-35.7547
44.7174
12.1553
-41.6817
-11.2356
-57.1243
-37.2083
0.516177
14.5569
-23.9257
28.634
-2.48619
150.023
147.833
-5.71252
-25.4598
42.7385
24.6225
28.4238
102.248
-4.13752
-10.3183
-12.4975
14.1827
-30.6462
-2.02823
12.9636
-29.7586
31.5868
4.05171
-1.09753
-42.2435
-13.3906
98.0034
237.783
-0.0471262
157.549
192.296
44.6415
18.7609
-1.93827
20.0389
38.8998
-24.345
243.535
-3.95207
9.51973
-8.75011
4.43867
70.6314
-5.82853
-13.8139
14.1884
61.8337
26.0055
15.0203
94.428
74.5353
-19.0156
69.8149
18.8253
-3.76807
22.3935
13.0269
50.4849
-17.2675
13.71
0.843265
11.4296
24.077
115.657
40.2059
35.9183
112.27
89.658
10.8542
23.5283
24.581
-22.4395
52.6405
14.5523
69.0436
6.27387
28.0238
26.254
80.7837
44.1156
50.2912
30.0888
6.14617
250.425
176.775
23.9736
20.1223
86.2573
152.828
-7.99849
-17.4535
7.21494
27.7936
-28.0282
321.25
85.7332
-28.0216
10.753
-11.2202
12.5625
36.4912
39.2039
25.0724
10.1785
228.088
8.78488
304.55
-6.04323
-13.3316
-7.33257
45.125
72.5997
14.7958
36.2117
7.57666
-13.7706
-20.0121
-35.7352
-4.1925
-21.1834
-20.3597
17.8248
-5.18333
-25.2994
7.35623
48.5114
18.5665
192.777
396.264
-14.5516
11.8657
0.05401
-5.20905
12.1199
-22.8352
85.4842
11.9337
3.03794
-25.8333
93.5303
23.5979
-3.61595
-43.4324
7.35351
6.22373
-14.1445
-33.7534
119.89
-10.4539
11.0744
16.1772
20.9483
27.9906
466.292
12.5292
-14.0067
65.3151
25.1965
468.927
12.4652
35.4502
2.69725
-7.76897
70.4881
12.9175
-2.33091
-7.3977
-13.2009
-16.2507
20.1701
-2.89809
400.99
-1.52013
-6.29095
-6.34006
-18.959
18.7404
71.6925
38.9539
79.6568
8.26975
10.1627
61.2418
0.288981
51.0033
11.6057
47.8803
-3.94351
20.6494
7.52849
18.9104
42.3369
-33.6328
718.216
3.3765
-54.296
0.196764
282.566
31.594
38.5841
-15.2571
66.5774
8.30825
122.299
40.5522
-47.1923
24.5112
-6.94152
13.5387
-14.179
-23.8003
766.645
255.143
9.16676
8.57092
-11.38
-22.5816
-10.0922
8.23705
-44.3188
-15.2175
311.671
20.983
28.7142
-10.5839
-48.556
33.2789
-27.8228
-49.2088
8.0316
233.567
724.82
171.882
66.3819
36.2841
30.9352
-0.0261384
36.0921
8.44208
20.6494
3.08409
37.0605
15.4939
6.9964
5.20819
49.0506
108.298
2.90856
-18.9006
-20.0427
31.1818
33.8446
64.2659
35.5964
24.4901
15.9405
133.335
366.226
66.3745
-0.389979
70.9421
530.664
-1.01408
-2.14616
23.0407
26.0133
-1.92119
-2.60641
3.4315
70.8784
-26.2167
39.2912
37.8425
-7.01478
6.57704
-21.6449
-3.01504
8.42959
-8.2839
5.30539
9.12383
5.97614
-1.14336
3.98977
16.9995
162.096
38.1869
-30.8943
115.98
62.9549
43.6132
8.15833
106.359
45.8193
47.6971
315.379
72.743
16.7728
62.9664
557.249
4.14971
12.0949
189.592
340.906
45.3557
72.7914
10.8542
38.5208
47.0698
3.7974
266.284
44.5373
65.2955
47.5033
13.0313
46.8687
77.0355
44.1156
419.482
181.888
135.457
6.79685
-8.75774
-4.03934
614.304
225.333
36.5945
577.304
67.36
58.5309
41.5795
114.974
71.8342
-2.72828
74.8104
388.395
98.4778
56.6677
-14.6115
18.6876
55.1334
54.1204
44.8487
9.75881
26.7529
53.1977
44.2042
162.254
39.8035
38.2216
162.711
120.958
15.2775
72.0312
11.831
18.7894
45.2028
60.6299
91.7259
57.5697
54.6317
240.66
46.7378
36.2716
39.0492
35.8179
45.7136
52.954
40.21
396.981
99.8179
207.934
64.5949
30.6169
37.7496
-3.52896
21.3335
42.6445
365.978
73.0976
33.5696
331.565
51.8715
470.68
17.2702
41.5908
134.087
-14.9603
83.5664
831.249
59.4814
39.9208
51.5887
8.63006
19.2592
40.0273
71.0635
5.17498
346.868
199.324
91.8773
22.3637
30.2829
100.748
25.5597
-32.1997
33.8816
-37.0089
99.8802
4.16842
124.502
-57.5335
166.944
-10.9748
-26.4405
-8.29567
183.523
-12.6595
-53.7731
-9.46309
-40.0773
30.7258
7.27126
36.183
15.3608
23.092
-16.2061
80.1306
28.3992
158.813
19.276
-6.99223
-13.8095
70.7706
-26.8542
-33.3284
106.674
-30.2453
-20.5637
186.443
-4.20034
9.37911
-47.754
-14.7195
-13.5541
4.27116
1.26195
13.6577
-20.8325
-9.46065
-14.2154
-20.9797
161.482
16.0409
55.8326
4.67427
-18.1196
17.9308
154.886
18.5865
-23.1994
71.8792
-11.4049
-37.5584
-8.70539
-24.748
40.0688
-10.1803
-1.25366
227.363
2.83138
-6.62344
20.9759
-27.6295
167.747
25.2068
-42.3704
27.1702
-30.7727
-32.1759
-20.2608
-33.0025
-14.7509
0.132926
-17.8141
-1.16844
-19.6499
-2.08636
306.584
210.405
609.734
-34.1958
-45.83
190.198
-32.8914
-6.65083
42.0516
413.823
27.3591
2.52527
227.612
-39.0444
127.262
-18.3625
99.0283
351.934
19.7802
-24.1447
50.6491
20.7814
-21.055
157.125
-36.8297
-45.0647
-41.2124
-32.7211
14.684
11.3482
-23.8389
72.3892
-26.2032
-47.1429
20.2254
-46.407
107.809
-9.2783
3.64174
0.434808
32.2092
41.8852
-10.6247
-85.1872
116.04
-8.90712
10.3967
-14.5469
-14.0313
-30.0381
16.7462
-2.2245
21.8995
-49.4376
10.9672
-2.91445
21.0254
-8.1495
8.12706
68.6141
-4.20498
-20.5162
18.6582
-21.8729
-2.31873
45.8543
4.37994
53.7648
-29.7168
78.93
128.373
-26.696
8.03183
59.9791
37.3178
26.0922
11.579
48.0777
16.2291
31.9507
38.223
16.0993
238.177
333.684
56.6703
429.213
37.6781
35.1888
59.705
32.6451
37.9711
1.60952
70.3255
77.6487
469.751
192.352
3.40753
20.3903
534.257
71.7693
39.7757
103.887
30.5476
33.8855
34.0028
365.239
24.2273
54.8069
86.7819
54.2552
75.5618
61.1223
90.696
25.0217
11.0194
51.1755
99.6938
62.4474
42.827
60.4529
36.8325
39.8093
7.06327
15.2386
35.927
13.9081
23.4769
377.637
48.6996
87.1529
-1.60108
12.6828
-3.31096
32.3822
1.26195
-11.1469
-2.09187
93.613
-20.9797
671.175
26.5497
-0.38939
190.207
-8.74932
40.4196
148.062
64.9312
57.9419
16.7117
-30.6957
-27.5639
109.361
3.11468
-50.7603
388.597
318.206
647.266
4.63804
29.1751
2.07876
8.11667
-44.3766
2.83138
-15.9938
-7.13506
-31.3776
-8.41549
-25.393
450.509
-59.0368
-49.5134
-41.5463
26.5909
21.3454
301.966
-1.74114
-8.44381
-23.398
115.98
621.427
-27.4489
1.41147
-53.3263
8.41336
235.1
-10.399
623.012
-44.4415
-26.3307
54.9991
39.757
437.508
4.05913
-3.9225
10.9472
-13.5087
29.1505
-12.9003
-28.0617
-26.6772
-9.66714
10.022
16.7794
88.2799
4.76022
87.0237
12.768
6.90698
-28.9992
-36.3191
11.6551
31.2059
20.4577
-13.3912
-12.4877
179.184
9.16934
-13.5753
-5.52364
-35.6897
-1.25815
12.6738
9.31
-35.9125
-5.26826
-2.54282
-14.7734
19.6774
14.5335
390.341
3.58459
180.245
38.7073
662.844
214.88
31.9507
30.7267
10.3421
-21.5195
47.9584
30.1555
15.0929
54.7962
46.48
253.051
11.4412
10.826
74.6975
25.1488
53.5766
-15.2571
598.812
-10.4324
256.108
4.23317
98.6482
115.968
58.2444
-7.02387
39.9101
172.834
2.68756
-14.43
54.5003
9.63991
65.3679
62.3032
17.4415
9.27757
131.784
56.9628
30.6439
-32.0841
56.7977
86.5753
41.8327
26.8974
-12.9487
42.6493
280.627
39.8907
64.2223
332.893
44.3603
7.90109
48.5783
25.9767
120.851
48.2735
50.6086
-17.7689
26.7531
10.8087
4.1853
26.76
23.7507
137.346
-7.3988
1.65626
44.8873
10.1474
71.5273
36.5334
28.732
79.775
78.7217
6.83517
33.579
50.4449
12.4079
71.8792
-28.7444
14.832
33.6561
-4.95725
12.7334
19.454
25.2528
16.0567
73.2933
66.2127
47.809
4.62096
4.10933
15.474
-16.0227
4.48123
-6.56294
55.4343
22.2423
20.9687
13.8492
18.9823
45.1105
137.733
32.5647
4.71294
29.7728
25.4736
58.6057
-12.4564
-2.33666
4.76977
45.8947
45.8193
30.8305
30.8072
6.1583
42.758
-22.5826
25.485
38.1325
30.3866
49.5762
0.310993
24.1885
147.754
18.3504
-8.33083
15.2107
22.5381
-16.6999
16.4263
27.8142
17.5183
-24.45
11.2615
45.1764
64.7303
22.1803
20.7185
-16.3426
48.0263
-2.26336
49.5424
13.7051
43.4513
-14.7673
43.7633
93.6
548.575
32.1429
71.9945
155.434
141.219
-13.4247
80.7955
79.4468
369.671
26.7293
-3.83512
49.6024
-10.6126
25.6538
5.89048
-35.3881
-14.2738
29.0478
38.8964
73.6241
29.8215
134.788
260.83
40.6538
94.9399
56.3136
25.1045
17.8383
56.3924
36.0556
130.813
-1.82219
1905.51
50.3347
32.6451
11.7342
419.02
-13.383
49.7108
450.588
59.3309
2.35911
46.1744
-5.9628
61.6198
37.6297
22.9091
8.30975
36.1698
380.588
101.469
41.0259
85.4076
84.1085
41.0939
7.95525
9.94518
50.507
111.169
12.3966
41.9702
-16.2078
7.27126
38.0845
41.89
140.725
87.6269
13.9466
43.3917
8.88725
43.6389
37.9854
78.0198
112
49.9825
65.9971
95.3172
33.7463
100.236
7.04406
71.2233
30.258
19.2568
89.5195
52.911
-12.5954
55.6099
11.7836
101.297
29.7673
-16.0895
54.6076
58.4088
36.6557
61.4548
240.501
74.1528
84.3439
63.0571
389.652
658.462
97.2909
38.1463
331.325
36.3206
192.045
115.382
30.1898
349.197
109.297
32.8164
12.1172
43.4647
-1.39258
-2.90421
23.2219
42.1628
17.953
35.3608
43.4575
56.9527
17.1082
16.9995
36.5338
17.5722
-27.1462
228.424
32.9699
37.991
-23.7008
-7.95886
49.7474
58.9378
124.511
11.7805
55.8764
9.27656
40.4776
10.0215
52.8754
40.2059
22.7998
18.5663
15.3707
12.8213
1.48384
163.093
348.743
40.9326
23.1405
13.1355
33.932
353.337
-0.30854
-20.511
81.1088
-3.7144
-10.6318
293.937
6.60949
3.84016
59.8637
214.078
60.3202
4.40384
34.3528
156.567
110.418
145.12
2.46066
19.0884
31.9079
18.9659
68.1262
41.1261
68.8141
28.3948
51.3798
22.3749
49.39
14.6863
37.692
384.92
2.90966
92.6838
479.674
47.7284
-16.2348
12.5354
50.8681
56.4412
0.936787
267.532
131.194
33.5696
18.596
37.816
42.4555
50.0241
88.1727
311.837
29.0827
49.8325
20.7851
110.67
154.122
-14.9406
-30.4035
29.7199
4.5341
-1.38425
36.71
27.222
2.68605
126.047
-2.55134
-4.08874
42.8791
26.3853
6.09459
-10.6897
176.583
-38.5419
38.0439
32.0115
73.3582
14.1931
61.6197
-14.5335
-18.1658
-1.2749
-25.0847
53.2146
32.5179
14.7675
13.6942
51.203
17.5271
-16.6968
20.1605
167.62
15.2807
33.2501
32.3945
17.3706
-0.691003
289.863
30.3899
14.8451
5.362
54.3989
50.6129
32.77
1.42186
129.584
12.6828
-1.4369
41.7525
38.7433
26.7762
31.9566
5.4044
26.1466
13.8955
46.4867
240.14
32.1719
34.7816
22.0994
44.0297
11.8654
561.41
54.3588
21.8277
41.0753
12.4079
38.146
25.6035
26.1599
38.1463
33.3481
25.0762
27.1268
25.427
114.523
13.7389
-19.6574
-14.1197
50.961
120.422
19.6955
0.843927
36.3403
8.42959
-19.0575
204.027
50.9537
21.3454
39.597
76.9696
25.2894
25.0685
8.46108
69.1282
51.7105
8.00595
55.01
25.7743
-15.845
70.2575
36.449
36.4527
25.185
13.6546
12.7729
-18.8344
49.8479
180.562
182.186
5.93319
104.773
71.5927
48.4285
226.372
38.5208
7.54553
-1.70741
100.759
35.3104
53.1255
24.2757
335.475
129.509
5.31366
35.711
38.0053
18.0413
97.4852
75.5752
7.10697
28.5556
110.662
108.589
307.782
77.1868
54.9676
23.5086
48.5735
27.2633
21.5759
13.4995
35.5542
30.7706
85.9795
48.5968
43.492
191.506
39.3694
29.564
11.0312
1.52363
-0.589285
10.3561
-4.45997
44.7004
17.7003
62.2549
25.5837
41.0724
0.82318
455.125
34.8809
53.2099
22.969
-0.838471
-21.6342
46.5305
-35.1149
-30.072
-63.0864
-17.4497
-29.7168
47.5704
-23.4261
-34.1922
21.1503
13.1275
376.543
12.4704
-9.9038
143.727
4.98473
524.83
-23.3911
-34.638
-12.0117
401.221
-7.04797
12.7468
-24.311
-24.7813
9.10521
10.1563
622.68
25.4656
-28.3755
52.5219
453.399
13.4163
5.88196
75.5591
47.5643
21.7001
-4.21277
38.8386
-9.49387
-17.534
-4.88874
35.7449
2.58664
26.1013
823.174
22.396
54.9471
16.1447
28.8518
26.8957
97.2264
53.0771
40.0159
-18.5709
31.4049
289.434
258.909
12.6354
73.6239
24.8669
76.1457
35.1634
44.3603
2.27889
24.2154
35.3471
41.2805
41.2425
10.2812
52.4826
-34.6355
15.2655
19.2568
230.074
32.2963
272.263
121.202
45.5168
-11.1469
1.65626
147.961
56.9991
82.0939
-0.825663
1.48468
40.2815
55.4122
63.7291
162.89
44.8227
38.6448
9.91739
53.1385
79.9514
33.5727
350.373
-3.08319
35.2221
47.565
29.0009
40.4195
48.9304
53.0943
23.0897
6.57951
28.9838
165.279
66.0738
10.3252
27.0809
-4.88911
47.9381
37.1645
65.3458
104.365
65.386
12.4231
-8.30037
26.2264
57.8646
119.968
92.554
142.603
20.1874
-15.2675
6.09664
28.1956
29.8898
31.7675
24.248
35.2063
47.4431
-6.653
30.1702
23.8274
-7.58282
-9.99637
22.3144
20.9929
-19.1309
-15.8271
108.914
0.816662
-8.78373
-3.40038
-7.44749
-6.83645
38.2613
159.182
2.53839
22.6995
-23.6268
1349.81
-4.5866
34.5878
9.04921
15.4849
-7.58325
233.016
55.6389
530.629
7.71544
-23.6441
-10.3076
-9.82936
38.0169
-7.65981
253.334
40.6538
10.6069
-16.775
264.985
-4.65046
-25.2677
306.58
52.6443
15.0929
20.2431
-11.1925
-1.6773
18.3222
31.594
4.5341
-12.6286
44.2063
-9.63488
4.73319
10.6052
-44.4925
10.5671
-9.71093
18.5163
131.333
-37.0089
-3.19339
-29.8327
-22.2192
-15.1961
65.3679
-2.00967
15.4515
-29.4102
11.1516
41.8286
4.90033
279.977
-19.9559
-15.2175
13.4867
35.777
3.29388
-10.9562
404.315
6.15753
13.6225
-40.0464
59.5262
14.3752
-27.7062
-20.7621
7.23607
88.0942
30.896
59.5179
33.742
-32.7615
-10.9714
96.0936
59.5345
9.8075
240.403
-2.48619
-16.3273
0.097465
20.3969
9.28001
10.1474
-17.2316
103.333
162.218
8.98094
49.6519
49.3467
14.3314
44.8234
-6.33281
-16.3195
2.53874
361.061
-3.90863
59.8931
0.664944
95.1923
28.8244
45.8675
76.0268
39.5601
15.6129
-14.3916
-14.0352
-3.26665
-8.41549
-19.7708
-33.0001
-19.6814
-7.81308
31.6126
49.0797
351.181
253.241
7.62919
-2.82161
23.1944
-17.7758
-5.83449
-2.63739
261.005
13.7805
-2.72649
-27.1939
45.8193
2.7195
15.8147
-3.21203
42.758
-30.0788
23.611
-27.4598
7.89784
60.3483
25.9397
7.10604
21.6542
-1.65588
-31.8099
-5.45554
1.43381
25.9401
21.2664
177.949
-18.7236
22.6876
10.3824
80.2763
-50.496
-16.3426
-22.4551
-42.4909
-22.78
618.052
32.3038
48.8177
11.138
54.7827
34.0833
75.6184
131.804
650.384
13.9033
41.3188
21.9974
30.0092
-26.7929
28.9949
50.4483
2.58357
31.3106
10.6589
6.57328
30.1488
135.08
50.1109
50.403
11.8488
0.0803984
12.4664
461.623
-5.75012
3.30376
-6.19089
-7.24128
30.9432
-11.267
-8.93146
72.9485
84.1186
49.0423
11.0703
45.0646
76.5851
41.1285
42.6074
48.41
-8.37929
10.0782
110.046
12.0361
53.0645
535.498
32.7128
58.3102
353.951
58.3229
25.7036
52.6459
61.0393
23.0969
32.6534
316.382
123.599
49.6123
26.0904
25.1299
133.306
55.6185
23.1343
18.2521
173.45
89.8974
58.9127
32.4457
34.0809
20.6635
33.9584
55.0077
74.8593
476.297
73.8686
0.664323
-1.24327
-33.9342
1.41722
24.4614
-7.57871
-21.6387
46.7913
3.44291
-17.5353
-23.2066
11.0261
5.62195
-18.2627
29.5836
10.3164
177.434
1.22601
3.21466
42.5278
14.3551
-5.53057
90.9244
-6.38949
547.398
-5.52183
34.1815
27.7394
344.88
202.596
7.07782
149.66
0.785972
290.97
74.1914
-9.63488
55.333
-25.4249
-11.8836
766.978
-22.8294
28.2594
6.09459
4.30288
-14.179
-16.304
24.5152
73.3582
26.0334
4.82279
7.27181
18.6051
-14.4177
29.8923
4.3473
8.23705
17.5254
4.32385
35.9755
54.9511
13.779
-41.0597
10.1984
12.6354
38.0167
21.1188
18.0497
12.6746
-2.02148
-5.8824
5.67323
22.4976
74.0603
-24.0899
18.305
-3.31096
-17.4787
-23.8236
3.8456
22.3985
60.7472
-15.3575
7.75595
20.9275
469.565
-9.75972
6.54834
-25.6159
51.664
-37.4704
31.198
24.2087
209.185
-8.82328
34.3979
220.506
-0.160495
-18.8177
25.0278
38.9703
20.8194
60.5905
17.3481
12.0883
-4.53577
9.05352
20.3682
101.93
15.2342
24.4958
49.4313
-10.2796
9.15804
-6.38552
114.828
-6.08479
225.91
83.376
190.122
28.9564
6.44436
-1.33796
162.698
-0.0937681
4.87032
62.4954
17.2682
17.7171
15.3035
344.654
20.9929
14.6023
27.2764
18.9589
-18.6914
78.8774
23.9226
7.19946
22.4016
-14.9755
77.0355
42.2415
116.296
8.67092
-16.254
10.9532
50.2105
9.81498
15.9798
-0.106393
41.6643
47.2017
45.5972
37.3291
-16.4034
34.7596
15.4382
-5.24113
262.316
23.2743
192.801
9.24146
77.2252
-33.3816
31.8732
-27.595
81.3087
-15.7659
36.6917
28.5591
23.2291
12.7859
194.046
-5.33725
-32.9241
2.69073
114.905
13.4662
-37.4325
26.8967
26.1336
106.295
-1.59026
6.40218
-28.2248
-16.2023
-50.906
39.566
-10.5084
11.7246
4.78373
-10.3898
9.04921
60.4625
237.009
-4.99039
1.29097
0.219176
341.799
6.55899
-28.57
9.37935
48.581
-27.7764
-2.52212
46.3182
27.5353
12.481
1185.44
61.6488
26.2692
41.3992
68.5738
53.5113
59.4814
128.002
6.61111
-6.36247
-10.7258
73.7605
57.945
270.031
-21.8163
73.1366
5.49715
7.79408
10.7924
39.6151
2.4705
53.1865
29.4683
5.49865
31.4846
40.4448
-0.667453
56.9554
37.6189
25.0754
64.5197
-17.3446
237.644
-21.3366
15.7333
2.53288
18.5157
-21.9131
182.388
38.1418
63.264
36.4353
56.5102
38.8723
34.2685
90.4592
3.05713
171.97
48.1084
-14.5877
24.2154
15.0436
223.027
237.043
-7.94847
29.9938
-30.8874
-25.9639
23.005
8.93468
652.612
19.2637
-26.849
13.6577
-37.3839
-0.217802
7.40595
-19.8376
37.741
24.6756
287.781
23.4149
872.062
-13.1076
8.70923
20.4606
44.8227
1.16345
-8.82328
10.035
21.8553
-18.0757
28.8244
866.708
31.0492
45.1823
23.1092
-23.4056
32.732
32.3406
173.369
-1.03014
214.377
-36.548
32.9456
-5.86869
-7.14232
-23.6322
198.893
-27.9781
-17.8141
98.1571
14.7802
47.9624
-5.11252
-33.0711
207.559
162.191
19.6578
21.4565
38.3268
-8.54817
17.4027
83.9874
1.7803
17.9888
39.757
42.0799
-31.5481
24.741
9.07313
280.275
20.8329
-16.8173
91.9959
-21.055
29.6882
6.27387
39.3725
43.3024
19.7528
-19.0492
-65.4885
-33.6995
-20.0021
-56.5132
-19.13
-22.0441
218.379
0.0920267
16.7602
131.619
2.22416
10.026
19.3603
-30.8393
-11.3966
-3.28492
-6.46986
39.8011
-0.912854
18.6876
4.53365
256.618
283.372
58.4476
-24.3488
-36.9653
-44.2537
-4.80554
-8.78373
32.2069
-33.0734
-18.844
-51.1261
-16.5828
6.40218
-7.61012
4.41245
-15.2988
30.1957
53.2099
-48.2455
-6.46067
-14.1379
-54.669
-35.1149
-5.70919
64.5949
-11.8275
8.70158
3.03027
18.5224
-1.87431
-23.8849
22.0873
42.1755
79.4843
49.5181
6.89387
49.0147
80.9884
28.4106
68.495
33.5378
30.0198
48.7579
196.947
87.3145
21.6521
70.7258
367.882
-0.885152
-0.740269
13.6371
113.116
155.396
20.1675
43.2693
-12.446
43.1515
265.992
-1.57625
10.7924
2.13382
6.21863
216.23
7.03163
254.491
5.49865
224.513
300.94
376.484
106.022
78.4863
26.1013
15.4515
28.6858
33.6404
64.3174
19.8929
557.338
8.15508
39.1304
11.8201
77.205
34.3364
28.2807
40.7752
28.9391
75.2508
23.9612
5.1892
15.2386
4.24127
52.7936
194.371
12.034
17.5434
15.9426
13.0923
-20.1299
430.107
-22.4541
-28.775
1.45321
-31.3577
329.336
-11.6584
-39.7532
10.4048
-42.3843
12.0911
-7.65622
-10.6723
23.7386
57.435
42.9494
46.6968
64.8817
-14.4455
28.7757
-13.7519
-30.1456
-20.6918
8.16121
29.6
8.20964
-10.3545
297.167
-3.54344
17.487
43.7045
-21.616
15.3537
169.147
-34.7633
-55.4889
-42.1702
-47.6393
-26.5537
85.9605
-16.1359
-18.499
7.62919
-4.69568
-55.2572
16.6543
-32.6224
-40.5674
-2.33666
-38.3337
-8.45323
-1.03232
40.2008
-12.5824
27.7654
-9.4641
1.12219
-3.09693
2.27564
-15.6186
51.3624
10.6855
6.26203
9.4728
145.458
-0.887768
14.2222
-12.6217
73.7288
18.4553
-27.2611
6.57629
70.4763
880.886
-4.5814
-13.5315
-11.0068
848.049
-20.9392
-6.85044
0.547735
-0.492381
46.9019
42.9832
5.27176
20.0254
-11.9562
1103.55
58.9297
4.15885
16.2134
25.186
21.2455
91.1029
29.7841
-3.64957
-13.2009
0.615914
50.1551
253.849
-0.0603331
-2.17929
-5.8405
37.4811
-11.7034
18.5771
-11.3891
-5.28756
-19.3887
40.696
-6.19789
18.1032
144.395
-17.999
-22.3184
21.063
301.353
181.836
264.44
-6.04064
10.9793
6.40817
-65.1025
8.59904
-41.494
14.1035
60.7821
-17.5058
-23.8778
44.3003
-26.5775
27.8866
-3.59976
365.915
19.2954
17.4291
131.454
-15.1961
4.82279
-18.8763
64.1772
-14.4177
327.869
14.2707
0.740781
-33.9582
-10.6687
24.7311
0.603205
-6.83576
-46.6819
-4.20238
-27.2829
4.03634
7.01318
47.387
4.25217
-28.802
7.05237
28.4307
-6.15441
-17.951
60.6469
-0.886006
28.0849
-14.5077
14.0643
-39.3207
-32.5232
12.6976
6.9964
-37.8953
3.35035
-47.6912
-21.7696
-32.8865
10.1474
7.13129
33.9929
-5.30942
29.1594
8.98094
15.9187
23.553
46.6975
41.0746
2.42112
51.2645
8.73688
97.3744
80.1997
40.0688
-12.2286
2.9382
15.1972
17.487
-14.3916
-20.1332
-4.66736
-12.3854
-30.9258
109.512
2.46066
17.2143
7.54504
-31.6339
144.2
61.3179
34.5132
-25.5726
200.219
75.1733
-10.5084
277.842
15.8471
44.6565
75.455
20.5277
53.1057
226.179
-5.35392
-5.40302
40.0741
186.948
21.1503
26.2459
14.829
26.0922
-12.7838
6.84821
162.51
36.9056
87.4436
41.3211
25.1045
10.3421
804.944
21.7215
17.037
26.6852
198.279
-9.31845
7.07782
27.8459
502.74
113.547
-0.264545
30.9701
38.7162
30.4701
1206.22
-5.9628
185.308
-7.02387
30.5398
34.1535
-4.80871
-23.8003
2.14365
37.2778
40.43
57.8716
-2.00967
221.599
69.9153
62.4433
71.9553
429.82
5.39719
21.1904
24.7311
79.314
19.4012
11.4141
68.8862
94.5314
58.3843
22.0057
28.6463
320.969
38.6644
366.873
442.684
14.8451
65.3321
50.6508
43.1166
38.3922
3.29592
37.4901
4.02112
36.1234
252.563
34.1704
6.14523
36.1465
20.7122
-15.2103
22.3985
36.3843
-0.364972
32.1188
52.7866
38.5297
-4.13752
136.796
41.3567
8.44419
-5.34626
36.3901
7.72269
61.4542
29.7127
-7.19269
13.895
0.85999
-9.64242
54.3008
13.2456
83.6006
16.55
-19.0767
307.367
41.1653
29.5295
24.3807
-30.0782
-13.3224
-26.2406
-16.7172
-29.3648
-13.7016
16.1712
-19.5448
3.73762
-29.9573
68.1911
-5.44849
156.994
-30.26
39.8298
-24.2782
-9.39026
22.3935
106.73
-1.98894
-6.02313
25.2061
98.5736
12.0949
2.25221
44.6804
64.7578
88.2993
3.7974
80.7515
29.5448
233.961
-3.09646
112.357
39.3725
140.754
60.9822
3.43959
665.817
53.6485
-10.6318
31.4698
17.3112
54.4399
65.4859
19.1755
30.3352
62.4999
62.4638
44.1234
82.3067
313.432
47.8781
202.845
27.1981
101.581
76.7836
53.2594
11.0169
1068.09
468.905
35.9588
59.9842
34.2492
61.0708
32.9435
66.3326
48.3931
124.706
168.951
9.03595
8.30538
13.6111
26.6053
33.0511
249.272
10.2848
199.238
54.6957
45.0264
-12.8933
139.341
136.703
6.96995
47.1355
57.002
97.3376
0.664323
314.642
-0.456847
-14.894
-0.444661
10.2204
43.0432
110.265
34.0871
-26.9057
-38.1992
-13.3368
-8.89233
12.717
13.9108
42.5011
20.9037
54.7515
28.4723
112.744
2.90272
72.8932
11.2791
-20.5825
5.79194
1.10745
248.414
81.9702
36.1727
-6.50735
3.00786
131.857
50.4487
27.6638
30.0331
14.8675
-63.2332
484.706
59.6295
27.8866
9.51871
-27.6386
-3.19339
21.035
-36.6678
-24.2105
-20.3451
27.9074
59.1707
84.1085
71.0789
-1.41508
-65.0175
-16.9594
-25.6378
-25.0847
8.23705
-10.5856
21.1904
49.094
-14.332
48.8955
-4.20238
-25.4088
4.03634
-47.3347
118.601
144.807
-11.6883
-11.8617
-25.8321
-9.51775
-56.4822
63.7313
-1.86528
398.274
67.7394
-27.5948
27.6753
-37.0442
90.4782
33.1211
17.4058
-0.090318
113.221
-27.5389
34.9299
8.74607
26.3483
11.792
-7.50716
7.18024
-5.49499
0.947928
11.5203
-4.83933
30.7672
20.2247
48.4534
0.303579
-4.84566
-30.2571
24.9148
63.4946
-13.1656
97.5785
22.6935
17.487
-14.3916
8.45357
-4.74937
5.9834
15.474
25.3177
-2.90421
19.4738
-32.6468
25.9904
187.761
62.5749
24.4958
62.5498
17.8314
26.0246
32.9699
75.4723
-16.2045
3.28554
19.7623
47.7688
79.5525
45.823
66.4145
36.1434
42.758
-33.827
16.1147
0.651206
40.1721
53.0604
-11.1956
47.5115
67.363
-23.0151
5.906
34.5132
1.76021
6.28652
-35.9135
93.914
81.6204
-31.0045
-24.684
144.795
43.9802
21.2465
3.16504
2.14235
71.4337
13.8372
21.5515
38.8964
51.1353
31.6956
29.8404
25.5889
25.7035
50.0241
81.8214
37.5729
8.23792
-14.0208
14.0877
164.151
17.037
3.8485
-5.1739
20.2431
-7.44438
70.7961
18.4755
36.0971
55.4507
47.8367
0.811986
25.5977
17.3516
44.3003
-15.3331
45.126
-20.1423
28.6657
24.7831
-48.1632
43.3731
24.1593
38.556
39.1309
202.858
197.352
44.8848
2.47323
-11.9663
-18.0818
27.886
22.8571
388.535
33.2789
-12.2904
5.9104
29.502
96.1127
113.627
18.2968
-24.9802
-3.34331
5.47478
39.0952
301.776
10.2812
-36.0595
4.02112
101.716
14.5569
9.89336
18.1285
15.5318
-11.1469
24.2725
21.3918
-17.2316
47.1113
14.1669
27.7216
231.436
-23.7418
353.389
-28.1001
76.1756
31.705
-9.5252
12.4079
2.42112
11.9091
12.485
224.727
-18.0757
2.58745
32.749
36.6714
43.7239
0.600954
-15.9093
9.85181
21.5696
-27.2671
-53.4146
-2.6617
9.05352
1.62757
15.3465
10.101
5.86384
15.1255
-53.3831
9.15804
4.85887
296.612
75.6247
1.41147
-2.83103
28.9564
28.9332
116.728
35.2617
9.27656
-12.4673
30.3866
27.0874
104.773
20.9929
50.3026
102.683
64.7578
71.4327
-3.69887
-11.0777
40.7892
22.192
26.8886
1.89113
80.7837
-0.30854
80.6886
45.5016
137.981
-7.46253
-6.88367
-34.0244
212.214
55.3352
150.017
24.2565
36.0421
15.6482
64.3379
17.8864
39.8186
269.018
43.5492
90.9164
4.1292
29.932
60.7556
48.4982
505.869
30.3735
28.4626
15.0066
37.9973
495.854
32.9435
43.5517
49.466
31.5265
-6.47883
15.2775
93.3689
-10.4353
255.366
-25.8686
16.1845
78.7319
17.781
14.4944
14.993
75.7596
38.2442
11.9299
8.87418
12.8027
23.4798
-1.1662
12.0361
-9.43185
219.856
-9.85487
34.5868
39.5696
2.10091
-26.7703
3.92021
19.8099
133.667
42.0237
91.7403
12.1612
122.701
-9.51689
21.3818
43.3511
72.4851
45.6231
-4.58678
22.431
35.354
7.71696
17.3689
36.0014
-5.81899
23.1483
5.33077
20.6561
30.6146
65.0835
34.0531
18.0133
-13.723
30.2146
217.732
11.2778
-18.1481
53.2905
-8.78373
26.5847
1.92284
47.0768
10.0301
112.341
1.34775
24.6467
45.7576
9.25648
-1.20974
25.9307
29.6639
-1.24226
137.075
114.537
56.9407
44.0403
14.5335
81.1204
299.86
91.6846
37.816
21.8407
42.57
27.4735
18.8323
21.3564
34.7049
51.7066
110.74
16.967
42.7319
134.985
76.5716
32.6451
-3.25832
100.428
9.10579
44.0886
278.597
-1.38903
18.4001
44.7532
11.7168
66.1471
34.1535
8.30975
15.5551
206.3
7.76584
117.863
531.435
50.3753
29.8495
13.5775
23.0636
24.2701
17.4658
132.337
45.7184
-28.336
51.1755
21.2179
67.6361
59.5159
13.9466
50.888
-4.23121
45.5129
538.361
21.8715
28.5158
27.9636
63.458
29.9981
79.6217
27.6588
80.5936
-34.6355
2.14705
30.5012
37.0457
215.955
39.8946
82.5564
104.73
31.7688
13.8955
-4.1131
56.4817
79.0236
42.2779
104.558
66.5185
23.7018
87.9269
54.193
12.4079
-14.4455
49.3904
29.3516
14.832
-9.44737
-4.95725
35.2221
40.0688
12.1343
19.8048
41.4341
38.1017
9.97128
50.961
2.35555
4.70298
113.288
21.5481
115.404
-4.06494
198.405
28.4649
26.9676
39.597
58.229
51.5263
34.4388
25.3277
22.2765
94.814
43.6132
36.2693
764.156
49.6428
47.6934
124.534
66.4145
13.6546
61.4986
104.196
53.1251
15.3941
38.3318
74.7883
10.8542
29.1505
52.692
7.54553
2.04072
310.655
35.3104
30.6367
22.4016
44.9946
98.2681
77.4233
13.4662
28.3362
186.192
48.6224
72.5623
13.4023
45.7576
232.078
28.3216
28.847
17.3468
34.7688
42.084
35.2861
137.299
43.0165
68.3431
11.8762
-24.1437
43.8223
274.55
51.1353
116.201
50.4362
-0.144686
41.5641
57.5626
50.0241
42.4661
11.336
45.7192
17.8383
218.361
40.4622
33.9036
45.078
41.6777
50.2281
82.5108
-27.9142
-7.91471
24.0977
278.148
11.7342
3.48359
42.2145
85.5678
21.0998
21.8115
78.4864
39.8278
36.162
230.93
12.0579
-16.304
48.8781
40.43
196.552
47.3106
15.5674
20.522
81.184
4.90033
53.2146
146.836
170.315
28.6867
122.418
828.998
81.4129
36.1113
361.004
12.6746
25.6196
-23.958
37.3339
48.7767
13.1315
77.7476
-17.3188
71.2233
-6.52454
99.5985
-4.18378
255.31
77.3597
-8.10838
227.301
41.3269
7.27846
44.8873
28.8881
9.00536
45.2373
43.4163
177.211
14.6031
32.7853
51.2208
113.657
46.6975
35.4524
-1.32701
105.612
565.335
14.832
28.7759
42.7184
79.4242
17.7565
87.2712
26.4416
107.442
207.105
42.1023
45.3388
326.569
36.5621
105.792
-16.1335
-4.68887
4.83456
35.3608
-8.63963
28.3526
16.9995
64.6448
-6.53145
27.8987
36.718
47.3613
319.253
57.2436
6.5393
12.0861
81.4303
36.4294
23.0249
50.2542
16.7728
34.8554
53.1251
43.954
19.0517
46.6773
50.9779
18.4435
1.48384
21.6542
294.447
144.352
20.7814
45.6293
-7.58342
13.1355
62.043
19.7528
37.1728
3.8519
21.1387
18.0413
39.3891
131.797
241.463
5.2329
26.6816
233.371
45.0696
67.36
122.164
34.3889
56.8416
44.8254
37.9445
32.8855
94.149
41.6105
140.502
92.6148
108.468
82.8474
24.7144
160.112
13.7051
65.9401
3.79691
51.2596
13.4023
47.6316
4314.76
52.6845
28.847
157.902
18.4195
259.113
24.2759
66.469
-8.73852
168.934
20.8339
49.4445
44.0403
1.41503
64.2538
29.9941
93.5586
65.9269
68.6924
40.696
58.4574
11.544
12.9231
489.301
17.974
169.703
15.5579
-10.2555
32.9929
142.948
-0.151061
123.241
28.159
-5.74724
-24.8149
9.63009
9.96676
28.8236
552.061
372.557
113.801
11.1209
-37.8558
16.0819
-2.54152
22.6264
328.763
27.6329
-15.3547
9.03246
-1.6589
106.626
22.2106
4.46016
5.26089
78.142
25.9031
14.716
437.764
41.7122
57.9871
27.4622
0.453951
10.8427
282.551
271.986
-8.87719
37.801
8.28588
11.9212
23.4389
14.9664
-29.5002
109.642
33.7679
-0.664045
-6.99488
3.33413
45.0751
12.9007
41.1391
4.52521
33.9929
34.046
20.2253
64.6444
41.8505
-3.73724
21.8277
354.044
54.193
6.78565
8.04332
47.5163
27.4775
15.8525
79.2627
54.1243
-9.41746
112.571
-6.35454
100.863
11.2647
-7.56047
209.913
140.462
-11.095
-27.4908
23.1793
7.73791
40.2819
49.4313
20.4024
237.243
2.53613
55.3696
45.8947
53.3156
58.9182
261.031
39.0098
24.2691
-3.09693
40.2059
204.584
39.181
56.6001
10.8542
38.5208
35.8254
22.5381
18.9073
10.8041
25.9401
25.0145
3.76519
54.5468
507.01
13.747
32.8999
57.683
11.482
-10.2736
183.334
19.3865
13.6662
32.6898
96.9492
16.2797
59.6888
-16.7838
54.1957
41.6927
59.1225
141.001
42.1907
49.5424
24.9495
-5.57342
18.9659
98.1113
26.1336
115.666
272.023
37.3675
23.1531
-19.0469
44.5207
-11.1458
-30.0675
18.296
-17.8906
3.44291
-36.3251
26.0186
11.2442
3.34666
8.28861
31.2567
24.6518
39.7589
77.1981
45.2771
-34.5786
84.1376
322.374
5.79194
15.1629
-35.5069
244.077
-9.74197
-7.44438
-35.4105
166.373
25.9718
19.5266
-7.00645
31.0878
21.5998
-21.6768
72.4494
-36.9963
100.522
12.8941
39.5038
311.567
259.176
-35.0447
-1.60449
78.5072
151.575
1212.39
139.14
4.32299
3.65537
17.4658
10.1111
11.9032
1.64906
6.19792
39.7236
17.4698
17.5271
-16.6968
7.04202
-23.5348
37.7695
14.5094
49.261
582.144
12.6746
8.75302
-38.9506
5.47478
-0.260198
-28.06
86.2201
34.6441
71.2233
42.2012
-20.3417
42.6679
-23.9257
-4.36025
2.41331
7.27846
26.1466
-25.4598
-47.2166
15.2522
-12.0701
-6.01159
-17.8145
4.36914
-25.024
9.21617
123.533
-49.4363
-45.611
-13.279
-56.299
-36.8164
-15.3776
27.8873
-30.0322
-22.3617
29.2527
-13.4351
-17.2027
-43.0832
-30.0493
679.71
100.744
198.669
-45.0707
-71.4184
-14.8431
-33.113
-10.5539
-34.3163
-9.57666
106.126
25.4328
44.9671
20.3833
111.295
36.1169
25.0249
12.266
32.7762
45.823
32.3952
280.764
35.5135
2.52527
6.47268
245.814
449.602
172.792
57.7989
22.0986
32.8986
-11.1951
11.4111
7.05601
102.777
25.0145
-15.0797
218.404
-32.1677
3.8519
21.1387
4.92279
194.937
-21.8762
36.0519
48.8177
33.6268
19.0908
56.8777
64.3379
327.107
46.6994
103.537
53.5003
56.6677
64.6795
4.1292
35.5542
28.8965
39.1279
16.7377
13.5069
20.9663
-14.9785
23.0048
21.3386
4.84886
199.468
9.95693
37.8291
62.504
346.599
8.84402
32.1429
51.3798
82.3451
35.301
17.0773
-1.13803
26.7171
75.9982
15.8471
25.9158
26.7293
16.7796
77.7134
10.0021
31.276
9.63861
-3.52896
45.6963
18.2816
51.1353
41.2385
-10.9098
65.0588
36.9056
66.8289
11.9861
68.4381
34.7024
76.0694
341.25
75.063
60.4184
59.5985
11.2963
3.9449
7.07782
59.705
482.421
62.334
37.6471
8.16875
54.3959
3.62309
12.6665
7.75602
9.96676
204.986
40.4408
20.1501
10.8621
35.0905
1.75052
-5.99668
94.7927
44.3101
34.4667
112.582
10.7664
-31.2843
11.1516
17.4658
-10.0922
86.9478
-6.83745
-3.17241
230.878
56.8252
23.1493
20.1605
-1.04598
17.1548
27.6279
18.0497
-4.19203
10.6271
-5.21737
12.971
-30.2453
0.0510275
29.0219
-26.6891
41.2382
-14.0208
-16.3504
-24.7985
-8.93316
-23.8398
-8.83108
-31.7617
42.8857
14.9022
-44.2005
-2.23904
7.75595
-1.56129
-25.1885
-8.30609
-1.86317
-28.7721
-26.9475
-8.12972
24.2024
28.0339
0.664944
40.8443
-6.78289
-32.8433
-13.9284
-35.4026
-12.4981
-20.0138
-23.4056
-27.2382
26.5981
9.85181
49.5696
-16.1335
-34.6739
-43.4203
-3.99463
118.42
3.98977
18.8736
-27.1845
2.83888
26.0246
25.4736
-1.36438
-7.02182
67.551
445.932
48.6341
9.25546
-36.0082
32.4506
308.19
20.7999
16.3311
183.572
-17.4926
21.3774
12.5596
21.2546
-20.5123
36.7625
4.73443
4.85182
43.6003
21.255
44.6922
-4.6681
214.779
54.423
8.12476
124.729
42.6905
0.237622
47.8224
122.46
-6.94853
-0.492381
13.1687
137.836
49.5564
291.852
65.0054
33.4158
0.0828196
30.7699
5.14837
28.2004
41.6751
135.894
352.271
75.7482
41.0019
27.9821
-1.52248
20.6288
26.9608
16.0933
29.1954
150.742
13.7051
317.065
110.619
-26.0117
70.0003
9.65413
49.5057
37.3675
10.0347
213.337
43.3142
11.9804
13.5986
10.4059
70.195
37.1602
41.7218
16.7796
38.358
10.0021
35.0242
26.5052
21.3335
14.0553
34.2688
99.3345
52.3103
44.8329
50.9344
287.958
12.585
59.3944
55.5845
0.0916235
25.1045
44.0753
10.3396
42.3362
32.0295
-15.8292
66.9776
38.0467
27.2258
-36.3475
-40.7109
36.2792
26.0859
-2.32128
11.4101
339.254
72.9635
11.5422
-15.4445
92.089
23.0852
40.068
-4.53679
256.282
47.2719
28.6735
47.004
-9.10075
54.1443
27.3116
5.4866
34.1922
16.7738
38.0805
-4.47
182.443
24.1379
92.405
144.671
41.8327
38.1418
70.7603
25.1909
35.1242
45.5129
71.7186
31.2418
69.7453
29.8376
250.865
25.3509
55.298
256.721
-41.1948
34.9432
31.4383
6.9964
3.33413
-5.29729
55.8242
4.78263
0.719231
274.46
179.75
-6.9242
10.6201
26.3483
305.462
213.328
52.6011
-2.8002
47.1276
34.5161
-22.8788
50.3274
20.9183
-25.4604
-12.2585
35.3352
15.5445
288.733
10.5121
5.30557
-5.95828
-9.35005
-9.43453
31.2833
8.91478
-20.5969
-41.3226
3.54419
-11.2481
-3.59873
-19.9945
34.4237
5.03911
-6.31759
14.1884
16.8561
26.0055
5.64998
49.4505
46.4243
-9.6453
-3.27369
181.869
13.0985
89.8599
54.2563
20.2138
45.5691
57.0652
-3.56298
9.0845
10.7089
-19.3667
25.1255
-1.23423
114.865
65.6948
17.8529
-8.26664
7.99305
74.6658
47.5033
28.0238
854.591
102.212
12.8099
28.2148
2.39804
152.974
26.2707
196.486
3.35883
19.1853
51.5871
217.484
57.9897
37.9161
75.6184
73.7082
2.89392
89.803
46.004
22.9345
36.5685
-10.8633
35.5542
43.889
29.7575
255.261
4.09971
20.6288
109.044
5.67097
11.4696
34.393
39.252
-13.6448
-9.08653
183.545
19.405
29.6788
41.4401
711.007
-12.6383
123.367
7.98864
9.28334
43.9802
-10.6126
51.8908
-18.4724
-9.15115
-18.0219
2.81085
-0.459032
43.6391
37.4903
37.3178
44.8329
-40.8948
102.426
629.153
36.9056
22.5804
28.8526
47.8234
25.3321
-15.7598
84.5034
133.159
28.5593
12.7468
-14.9406
-20.418
-15.411
33.4681
238.792
4.23795
44.2063
145.913
38.4664
0.811986
16.2274
141.04
72.8642
86.3554
24.8353
34.2879
56.6423
39.1518
96.652
1.64961
16.731
19.1996
349.151
31.7664
2.47323
-8.21814
45.3458
75.5658
38.1418
72.6343
34.5613
78.999
349.967
41.7648
37.9854
49.9088
67.0225
70.5972
75.3675
14.8451
209.635
45.0286
9.38341
40.2663
-2.32627
80.5936
2.84579
5.89519
51.116
-4.18378
19.1778
6.14523
68.7283
20.7122
3.53033
54.2576
1.50909
43.4163
257.795
194.513
306.094
19.8049
7.50716
74.3015
48.5709
6.78565
56.8867
154.914
-7.65676
-20.6918
15.6575
38.9703
523.578
2.76397
47.9158
86.4117
47.4721
-1.27311
-21.5315
4.62096
39.8369
6.57704
-4.77827
4.48123
-10.3111
-19.5283
54.0311
24.1164
4.10208
47.0933
-5.48927
0.926522
581.666
-6.53145
-11.4567
-8.25959
17.5287
5.15961
-32.7115
30.9022
15.8343
32.3952
31.1072
107.473
6.02378
-8.51985
-37.1703
490.831
30.3632
10.9472
35.217
12.2839
7.71445
7.54553
2.04072
295.662
31.5623
15.6442
-54.3309
33.932
60.9822
-24.6714
0.103766
-5.09822
3.04872
13.1522
-10.6318
-0.291205
33.3439
2.31872
14.1058
30.8017
-18.1541
41.5772
-22.44
2.09926
746.538
31.7558
16.3403
-1.59026
47.6316
-5.73605
-6.83194
40.9232
37.692
11.9804
6.10238
81.6204
-10.3898
-11.5655
24.8552
3.66115
-18.1089
85.6239
170.808
579.306
-8.65159
8.43305
211.625
14.3445
50.0663
20.039
49.9623
268.083
-6.75461
336.43
8.46552
10.4771
15.0929
37.9296
8.9987
11.4412
46.5865
30.771
355.301
-11.5089
38.4664
12.0564
18.1014
13.6035
87.4038
110.345
26.3853
19.2131
43.6583
39.7757
-10.4309
-10.6818
43.2559
9.63991
24.1593
12.894
-11.38
26.6959
79.2856
39.2626
47.4508
27.3891
79.4516
38.1401
12.8935
-6.92054
94.3065
23.1493
258.791
67.0121
32.1473
27.6279
39.8907
67.9704
36.7903
108.252
68.7231
9.77516
22.3414
897.417
88.0942
54.3218
-29.5002
15.9383
-39.3207
-21.2788
29.5642
21.1161
291.854
10.8304
-1.54915
16.4688
-12.084
195.622
25.2096
-30.145
9.94239
27.4336
276.035
35.5964
27.795
37.6085
2.82199
24.6388
98.2343
51.382
-16.6402
-24.7528
27.8386
-22.1852
-31.0826
163.904
502.802
-8.65695
-17.8508
14.1826
5.82689
-16.2462
-21.8878
-42.1462
55.2207
49.0869
21.0962
2.82891
-22.6927
-24.3666
-33.5838
54.9681
19.4312
-9.95342
14.7862
33.7227
23.2135
18.9144
-15.4199
-7.77123
-12.644
-16.782
32.7762
58.9378
49.5712
34.5554
61.4986
95.4836
77.9589
58.7473
36.0088
17.7171
28.422
126.379
0.586598
24.7106
93.7521
26.4621
28.7708
67.363
20.0884
296.386
49.5057
86.0932
838.372
24.0566
52.6845
184.395
19.2208
23.5244
19.5952
67.3794
310.098
-18.1089
44.3945
397.521
-4.90346
212.706
26.7725
58.1051
48.5622
56.0773
139.016
27.4629
57.5626
61.2685
33.0957
26.9786
-10.2727
-29.0158
6.72898
9.54075
-7.39589
52.9221
37.1097
63.915
83.9145
18.4755
66.3783
47.9544
23.4738
4.98298
11.7294
6.81899
-13.4591
0.472395
26.6572
-4.80871
-8.80778
84.4853
28.3806
121.015
241.619
56.681
-1.29921
28.0182
216.117
16.1447
38.2221
19.3995
27.886
11.8476
26.8974
3.91788
8.91608
17.1548
366.834
41.7648
39.8594
-2.56507
40.7856
93.086
34.138
63.5708
311.146
22.5019
186.443
-4.20034
48.7345
-9.09734
2.39024
10.8087
259.058
15.5156
12.5063
-20.5173
102.856
14.9022
47.6287
-19.1056
60.2298
9.6831
38.5297
16.4772
53.4
44.1678
15.0034
12.4574
35.4531
-41.9401
289.153
32.5238
-3.90863
-16.9436
19.4056
29.6
43.8169
103.964
36.6714
17.0713
75.583
-14.3916
98.3243
34.0944
504.605
0.954843
-32.8893
-18.0076
32.7924
2.9605
35.3608
-7.14232
32.6758
-18.1541
30.3328
-5.57342
88.7409
28.0076
27.5847
17.1504
42.0094
472.151
-19.9504
35.301
26.4476
384.92
6.10238
87.2426
12.099
54.0268
56.7144
64.5949
-1.24226
14.4094
-3.47985
-5.40302
-3.0294
132.121
1.41503
38.0169
22.4978
42.9588
23.7148
25.7035
59.3944
38.7179
7.58789
25.1045
2.8458
-12.1492
1.10678
67.6368
180.359
-2.2457
54.3998
-9.17357
-7.91471
8.28224
54.8377
336.561
253.811
124.885
1.53346
43.2519
-3.27574
34.2879
41.6497
6.43569
-14.43
48.9953
16.663
23.5634
24.1384
155.412
79.1698
8.07112
31.7664
15.5917
53.626
161.91
48.5007
0.575722
17.2349
13.7217
390.466
-18.5709
84.6212
22.0057
4.28346
19.2447
-28.802
25.6196
7.90109
24.1027
-1.82304
70.2513
52.0216
41.2382
-1.60108
146.693
102.638
188.669
478.426
9.28001
156.325
1.50909
41.5422
38.966
201.451
11.8654
111.634
28.1219
38.6943
74.8078
23.6522
26.784
45.6423
18.6636
32.5241
65.2072
30.6984
10.2602
230.715
6.2426
-20.0138
2.83138
38.3542
122.175
-0.919223
-12.3854
124.622
8.5827
74.7161
80.9388
30.7158
9.61197
46.9846
60.8966
47.5573
51.5646
20.4024
29.2217
52.9835
1.41147
-17.719
60.8872
21.4565
43.949
17.6888
66.1284
79.833
99.9767
127.838
79.5613
162.869
-7.11812
1.57687
1.48384
61.0096
-1.65588
33.7825
11.4111
78.2705
773.693
58.7477
27.0536
13.4662
43.3287
109.356
16.7632
32.1429
92.6092
37.3675
89.6489
41.4401
21.3508
0.480186
8.53186
51.0922
22.4018
34.6099
26.8687
21.9057
7.71544
11.9631
66.5291
10.7854
26.7725
44.814
24.2182
7.8309
46.2036
35.0738
48.15
12.481
31.9507
10.112
17.8383
15.9618
23.5956
67.6368
7.59663
67.9147
50.2281
80.6367
-3.55137
1.45562
53.2598
26.7267
32.9619
-22.7533
675.649
-10.7594
16.1893
84.1086
43.2519
96.0498
144.858
39.7757
28.9245
17.4291
41.3818
44.774
53.5485
27.8865
1.73847
-3.17328
230.417
21.2139
-26.9588
43.8443
4.40695
14.7675
47.4274
49.3289
43.764
313.139
134.479
19.5688
43.3917
156.083
315.347
46.1606
65.1484
52.8787
37.3339
76.5765
28.162
67.4795
44.0144
-7.94847
172.423
15.9643
17.1396
11.7606
-9.80598
41.6666
99.8648
27.8932
35.5169
28.8881
226.773
89.2941
352.17
57.9412
19.9041
43.6506
47.5163
-10.0038
16.7061
95.5003
38.1463
48.3406
45.1823
-3.14718
8.45357
60.3313
135.749
11.831
-10.8966
-24.3141
-38.1932
55.9448
6.45588
0.410719
3.0949
33.5761
125.29
17.4974
22.2878
-9.82718
-7.3977
402.842
21.2306
-13.5631
29.9247
-5.92742
43.4575
20.3964
245.502
57.6946
-14.0465
-8.59684
-4.82985
34.0222
6.02576
17.2279
47.1512
107.85
1.67869
0.0347024
-5.58997
33.9029
57.3294
19.7781
657.308
13.6839
390.795
-2.61433
-21.9702
30.657
623.617
65.7581
29.7205
132.17
-20.1297
38.6781
16.526
33.5088
52.6222
-5.1498
36.0275
341.643
165.07
56.4916
27.9074
61.0448
54.2123
294.803
35.5145
13.7176
21.7669
90.696
121.589
73.6643
290.849
26.8974
33.9029
44.5233
186.361
34.0214
10.7613
34.2685
210.399
-17.5576
40.7856
1.25675
983.625
198.664
-9.82254
29.9938
34.7049
67.7394
133.575
27.6753
32.2963
304.138
3.8456
127.219
149.835
-6.71918
23.9979
37.741
49.0385
16.0409
30.9112
38.1023
61.0344
16.8775
34.9462
63.5641
78.5559
32.5238
1.71357
1.79702
21.2797
80.1997
71.9279
-4.73229
44.1677
35.812
24.9833
21.2157
40.2282
47.2129
19.2221
14.0733
47.6956
8.22936
32.7924
27.3234
323.897
20.3682
32.2131
41.9602
-3.50649
45.1105
66.5188
36.3129
37.269
13.7805
16.404
-2.72649
14.0356
68.2885
42.758
-5.71597
10.4925
131.836
62.6947
-14.6815
129.013
52.0836
36.6468
48.9439
-5.57293
15.1592
160.729
44.6808
830.863
-20.7019
66.6044
-4.05667
18.8444
-3.22416
-10.0697
-1.84034
-21.8762
3.45693
20.2254
48.6193
34.168
28.4611
41.8852
21.6346
55.1646
11.831
-7.14852
28.1598
2.09926
10.204
36.8281
72.9315
-1.05089
22.2161
30.6159
51.7475
16.6656
15.0911
485.301
44.5329
-3.11633
-19.3238
-18.0219
-15.9298
-2.3331
73.6241
56.231
207.877
-18.406
1.22601
16.3331
14.4168
-10.0078
-16.775
-10.5027
-4.65294
1271.72
17.037
-5.52183
-1.42577
27.7394
143.885
31.594
-19.5119
222.749
12.2295
-6.68428
15.4776
6.81899
10.9038
147.827
15.1409
67.9388
62.3989
11.6647
15.806
26.7995
26.3893
31.6347
-2.00967
21.0737
-29.4102
16.7738
0.599165
-14.3337
-11.4694
19.3164
110.938
39.9586
23.1493
-29.8153
68.8862
-6.66818
15.2807
-17.3497
11.7484
194.212
8.92643
327.344
-8.96551
314.696
-22.4378
-1.86098
24.3716
12.2161
47.3678
-17.3022
-10.8072
-30.5972
-10.7051
26.3344
22.271
43.0132
-8.59325
-19.1056
65.852
34.046
12.2928
21.5409
4.36914
12.3086
-3.73724
15.2685
32.642
553.632
80.1949
37.209
4.60812
-2.14616
13.6704
-15.2162
20.4944
24.0124
190.565
-38.3696
59.2583
65.3151
28.0076
-30.5114
212.053
47.6316
-30.0989
-36.817
10.9382
30.1957
15.4727
-59.1155
-22.8099
-8.87796
-11.3314
10.247
1.29097
4.01641
-27.3923
-22.9478
79.2463
-16.8576
-0.163544
20.47
-11.8924
14.4591
18.165
3.11066
0.0916235
-12.3768
4.71987
478.856
-7.32584
65.1036
141.12
-25.248
-0.740269
23.0074
45.6495
56.0709
28.2767
928.335
106.87
-13.2435
90.253
10.7924
-18.1442
171.625
1.40943
23.9806
288.089
41.1059
37.1068
-0.784684
100.532
41.9629
7.63389
28.8236
19.5421
286.254
14.6304
34.5775
-0.337868
-3.53297
20.3365
233.689
49.3289
24.5326
46.3974
69.6286
66.9833
71.7498
54.852
27.42
13.5233
119.793
50.6508
146.19
64.6291
59.5179
25.3087
5.65689
36.8173
10.8235
-12.6171
14.4927
209.481
-1.54915
8.53076
15.7118
60.8168
3.58818
13.6905
6.81891
16.2423
28.2224
41.7771
24.352
1.55805
163.992
128.219
60.7523
-3.52171
-21.0047
33.4608
-10.9408
135.793
21.1667
10.0837
8.38617
10.4345
24.5676
-10.6434
-8.41302
19.6135
97.8126
-16.3851
1129.14
591.264
-25.1505
293.912
95.3309
69.6944
-8.63963
11.486
37.6143
26.9425
12.2092
35.395
46.0883
32.3688
-18.0786
-6.08479
6.2088
45.3253
84.3818
60.1953
30.6449
31.3328
93.9871
34.5132
-0.113853
-8.70601
14.6863
-6.76022
-7.01608
-8.51575
10.9233
82.9513
14.9055
27.1136
-3.11633
18.1576
-16.5983
-18.5215
171.477
273.155
8.03183
417.926
65.4288
41.0848
35.9419
95.0439
59.3944
21.8513
268.733
89.0528
29.0802
19.8474
195.073
48.8261
13.5668
129.362
32.0559
3.32969
32.6451
575.828
62.947
5.35765
19.7257
-6.68428
12.4792
-3.26309
38.6781
7.15566
35.3828
2.34646
30.5398
15.4128
11.8069
28.2633
32.1287
20.4112
210.97
69.116
24.2273
319.166
23.088
44.2557
70.0812
17.5254
260.27
24.9386
37.8496
32.4623
152.46
35.777
37.0271
10.1984
26.5251
40.7464
114.853
25.5459
37.0374
78.0935
15.3974
20.4673
67.2062
50.6508
358.858
70.7623
33.742
-19.643
4.02112
62.3604
10.8087
32.2963
8.01929
49.9877
4.28738
58.1935
-0.217802
71.1242
-4.84512
9.00536
131.444
47.1644
126.611
18.3513
51.5259
292.975
92.8935
3.08703
-15.7031
-10.6973
47.5163
38.298
-14.6448
16.9154
-14.7673
21.2745
147.948
35.0809
15.2763
28.891
-1.98792
6.28652
3.4419
56.958
-16.3864
2.90966
0.854585
3.42701
43.5959
18.6537
-0.583093
19.0089
303.818
-14.2738
4.68492
3.2891
21.1503
52.4829
42.94
48.581
36.8333
74.4292
243.053
272.976
33.8248
40.097
19.8474
30.1555
-7.39589
36.0556
42.7319
35.6591
46.5865
66.3783
15.4823
111.673
34.968
167.277
27.4337
12.7779
232.16
75.111
4.22053
43.6583
30.4053
111.383
28.6735
56.3743
30.2546
57.8925
38.556
160.945
24.8218
2.44892
147.958
66.3331
144.962
37.2563
15.5683
45.3458
32.4623
56.8825
15.1623
96.9972
212.598
37.7695
74.4796
141.09
84.837
96.8341
60.3749
71.0671
18.4805
104.999
67.4795
59.0069
25.7847
44.9864
-4.65047
-27.838
28.6272
31.4235
28.5482
272.263
67.5638
9.15253
41.1391
-2.97105
-4.1131
33.9929
34.7816
97.062
57.1481
47.4727
17.9308
541.616
27.4499
59.816
18.0301
73.7533
203.64
-26.3974
-15.0696
8.98522
272.453
4.63804
62.9083
86.4117
36.2277
4.70544
4.62096
86.6885
10.3252
10.2143
17.7999
14.2049
-17.1834
0.353945
156.278
7.62919
535.035
86.9127
36.5721
57.3327
-10.5823
8.90774
4.76977
10.2874
103.915
152.645
36.4294
137.343
22.1433
-9.4641
188.058
21.0163
19.0517
72.9142
31.5619
16.4764
29.1505
67.6846
9.4196
17.0333
38.9151
14.6957
101.851
16.9704
379.148
103.122
-14.7673
49.3855
13.0151
16.3403
78.9946
57.002
37.3675
19.405
7.19003
30.7211
40.391
32.7137
63.3971
71.7069
47.7284
19.3725
29.402
140.823
35.8264
53.1926
38.4181
43.1125
138.517
0.334638
66.8183
89.4217
85.6313
55.5845
99.4171
62.5858
36.579
59.2028
14.2259
-6.45886
44.4888
30.5505
-19.6258
-25.1031
-14.4739
47.5236
16.7155
-6.06942
22.6545
-25.5644
-11.6964
-18.4809
429.758
51.3124
29.1964
-22.9534
29.6028
31.3424
1311.47
-8.28095
-25.0303
51.3332
-16.154
-23.5614
107.281
77.4116
9.27757
124.288
43.8443
11.9032
99.1005
2.44979
88.4494
270.469
39.5251
-4.20238
32.1473
293.745
8.0316
26.741
149.234
52.03
426.67
135.338
59.8227
42.8433
13.1695
99.3386
23.9107
26.2457
-19.643
9.64332
39.8716
14.5569
28.634
8.75821
56.7612
28.2085
-9.58813
37.391
-12.3414
241.39
56.5348
16.0409
160.222
26.8579
55.4122
39.3663
19.9536
41.0753
-6.33281
191.819
151.166
-16.9436
-1.20912
95.1923
227.475
6.5121
36.6714
11.4491
47.4721
54.9489
-21.5315
12.1172
43.4513
-11.1956
30.2103
154.333
37.378
12.5921
311.379
33.6193
6.28652
10.9382
213.854
13.8545
-0.838471
109.55
7.17515
24.8552
18.6537
289.483
10.0021
6.91317
9.63861
-1.65489
-14.2738
20.1557
71.7501
48.7347
50.4362
82.3142
41.5641
53.6999
40.696
50.0241
33.8248
332.681
-0.904808
47.9584
35.7777
-11.144
43.5518
101.251
-1.6773
10.826
36.0971
53.5766
35.3427
104.059
72.0265
14.3533
0.48504
4.94492
7.15566
42.8791
32.0075
-20.1423
26.7917
-1.31152
35.8768
47.9263
207.797
47.3106
41.8043
31.7664
10.5225
49.4665
16.6416
54.7162
60.5733
-3.08763
57.6418
5.9104
16.3835
86.7424
56.726
25.5459
33.2893
33.1159
-25.8321
26.0895
704.389
15.0436
35.6203
525.649
84.3418
-0.902341
122.33
33.2975
135.37
47.3747
20.0026
-13.021
16.6488
477.797
160.073
52.7335
15.3053
36.6557
57.7067
45.9037
15.6135
74.1528
26.2478
79.9237
69.1863
67.3115
64.8817
92.3763
21.2794
-0.633454
43.0265
111.235
38.9703
572.304
14.0084
53.538
6.2426
13.7194
-27.1537
0.872829
2.23527
28.5925
32.814
23.3327
433.642
27.1702
6.70863
46.5348
20.9687
10.101
200.767
31.9921
120.867
68.172
18.5284
21.7255
47.3613
17.5287
93.2407
42.0712
81.4303
62.6663
54.884
35.2617
60.7868
-8.78373
28.4587
5.67097
11.4696
-9.89664
66.3723
457.936
223.225
-7.01608
25.3985
-4.76761
54.0268
52.9662
1.78708
32.7358
5.31697
6.82751
91.1114
16.6483
4.22613
5.22073
17.8126
-12.345
15.7849
-2.47646
17.1556
26.5983
24.6624
25.3915
37.2859
-29.9504
29.2184
458.31
85.7183
4.31353
36.5962
21.1333
17.5385
26.0859
-9.81755
18.9064
408.594
3.29614
20.8745
47.4481
32.5717
-30.4497
-4.13042
19.1609
-10.4309
9.63991
57.8925
96.652
245.278
48.5901
68.0412
44.8848
26.8361
66.3331
2.53288
63.4932
154.249
32.2274
36.2105
34.3937
9.54008
27.6567
33.2501
464.077
4.15296
29.8376
57.8358
63.7313
68.3773
37.0291
20.6235
64.69
60.2431
28.6272
490.57
43.5407
41.7525
25.6248
32.3984
239.978
44.7598
7.40595
15.7696
27.746
32.1188
20.9275
235.743
14.0446
11.8654
135.997
3.75903
69.1863
-10.0809
34.2802
73.7533
-10.0038
387.771
134.856
68.9553
47.565
51.6639
20.8194
38.1017
-23.7619
42.1868
19.6135
69.7016
-31.3776
34.5771
4.48123
-10.3111
14.2049
-20.9315
39.1089
4.10208
-31.1284
58.9127
-12.5319
26.5847
0.0487754
97.6766
48.6224
531.708
-5.3384
34.5132
-1.98792
104.641
427.498
23.5244
-6.64168
20.2936
270.358
-7.58325
311.972
205.564
15.2608
11.4636
4.46687
17.8034
12.6594
16.8756
39.2107
20.9494
106.174
36.9478
68.7648
18.1032
110.662
26.9786
122.786
471.36
17.9734
43.2739
61.9446
32.3074
27.7394
31.911
32.0559
22.0703
52.2087
66.3783
69.8303
117.802
77.8218
19.5526
254.234
51.0848
55.8814
39.131
78.8592
39.8278
19.2954
41.6497
57.0355
28.6735
32.0115
15.2621
37.2778
40.43
61.6197
462.759
4.20712
73.6634
28.0182
1.15219
201.266
-3.08931
49.3014
152.168
51.203
26.8974
121.984
23.9086
36.4353
120.228
25.7538
64.2536
44.5337
34.9899
39.7602
35.4598
112.184
65.6433
329.849
88.992
-12.1467
5.89519
19.2568
100.764
-6.97324
203.661
120.479
3.8456
39.1376
-1.96438
285.635
-7.86124
22.7485
20.9275
62.8926
10.855
-12.1923
19.3617
38.5456
19.9536
151.645
67.3115
4.91159
19.4053
10.6109
69.18
-9.44737
21.2797
40.8443
47.565
557.488
349.64
26.4416
403.545
0.600954
30.9424
13.9913
26.5981
19.2221
-10.2896
13.9624
-8.43701
10.4568
27.8645
37.8353
-4.89149
62.5498
14.0833
37.269
31.0958
21.1244
4.76977
171.457
218.233
12.0898
36.4294
-5.08609
262.024
-20.7085
6.74439
40.2059
45.2886
284.684
71.5927
42.8063
228.246
29.1505
15.2107
15.0418
1169.58
23.9226
814.922
435.435
-11.3316
-11.0456
32.8712
-7.8048
33.837
-35.0833
1.17466
-33.6995
23.1014
33.3439
75.9499
64.5349
-35.0207
4.09588
-7.44749
-11.0192
44.8742
-19.267
111.35
119.826
114.982
33.427
50.8104
28.847
-23.8827
25.3985
19.5952
-30.3062
17.359
82.3719
422.297
-2.45716
7.76454
45.1968
55.2847
355.614
45.5131
33.7422
20.4512
20.9494
68.6924
526.079
16.9582
-4.65046
8.46552
34.84
37.6517
28.2114
73.5369
-26.185
-5.42543
23.9444
54.0828
25.1488
34.836
21.4267
19.2257
12.4412
16.526
37.2569
78.8592
0.472395
77.3915
77.257
131.998
21.1773
20.8843
34.8078
52.2494
50.4642
171.115
28.0182
40.0962
36.2661
27.886
384.759
112.812
9.54008
55.7677
72.0426
75.2508
38.8723
53.0092
79.2148
4.9312
40.7856
25.6196
79.1156
16.9176
37.4944
79.6217
-8.39861
13.6346
25.8013
15.4297
17.3896
21.8767
8.03551
-3.65067
27.8932
181.694
6.39928
-13.4834
77.0964
45.2904
38.5297
36.2283
49.79
48.7366
21.8277
582.68
21.1618
64.3829
33.0997
14.832
322.262
0.664944
74.5775
49.4391
62.6608
15.5791
47.1994
13.1672
-5.39701
49.3855
380.332
29.4587
58.3799
47.6316
42.9897
6.28652
325.781
10.1064
692.566
128.291
44.6565
1378.07
12.5354
9.63861
26.9557
14.0553
1.41503
24.8984
91.8383
22.3252
35.4626
15.3272
23.7148
38.8219
16.2909
9.46195
21.3564
304.57
-30.8899
25.4696
26.3373
62.2925
189.333
202.596
-39.7738
82.1938
514.28
14.5453
33.8989
135.605
11.1194
37.7791
-7.94826
17.1264
13.7149
28.8236
272.825
-0.382287
35.0905
230.387
-39.7299
3.08068
55.0814
133.196
20.3903
14.8569
-12.6595
-16.2917
-5.02303
1.15219
-19.9559
-35.0315
-10.8761
21.2179
26.8974
-16.6968
-34.1874
-29.157
37.7695
20.1316
11.7797
217.896
21.7978
200.081
3.13082
-30.1325
151.539
20.6658
20.6278
-21.0669
0.0087831
-55.2503
-8.85415
-21.0504
-18.3035
209.283
28.6502
-26.4547
41.4891
15.3053
-13.9441
-35.9966
-8.44419
-14.3715
17.9308
-9.35944
544.692
-33.8874
48.5709
-34.4438
-25.6899
-4.95753
-32.4926
-13.1955
7.11116
156.437
-15.8025
28.3157
-31.2387
-29.3841
-42.1462
-30.9863
28.5925
134.951
-30.0782
-28.3149
43.0998
-33.113
-4.93166
16.2835
-11.4507
121.01
13.108
97.22
-29.2603
151.973
7.2213
17.341
-29.9004
-20.6347
16.7713
44.886
1.75919
121.413
17.4581
51.722
2.52527
62.2458
4.05913
16.6922
84.0358
119.55
43.3217
-20.5655
43.2702
53.9077
91.5324
30.6367
103.091
52.6727
-20.9233
11.3482
28.635
-32.5585
15.0263
-26.5281
-4.13743
28.5556
99.4175
37.3749
-3.31332
39.7055
17.5223
32.4788
108.544
7.95947
12.0611
-14.4059
13.4662
18.7894
70.0003
18.6373
-0.526314
17.1504
28.891
31.7453
25.0272
84.0267
67.677
8.2323
-2.71254
92.6838
35.2861
22.9812
11.1574
40.2321
20.0316
11.5127
71.4337
20.6145
345.306
18.3392
-2.80208
13.892
2.66641
184.93
17.2702
331.744
1.90629
24.5326
27.3444
6.6596
46.3629
19.3061
-6.36247
135.451
102.809
101.986
31.0878
-6.51121
6.85705
14.3153
-35.9479
385.833
-1.72569
-18.2683
-29.4303
-10.8241
-29.8327
2.14365
42.8999
17.9413
-5.7578
-3.28914
128.011
-34.4551
41.9702
186.191
-0.225005
28.6867
95.9456
143.032
139.341
-14.8228
3.29388
-1.04598
52.7621
38.0167
-58.7871
52.03
-11.8617
2.27889
-37.6287
-20.6059
17.1396
-22.9244
397.739
93.0912
-44.8801
41.0117
-13.2088
-12.3414
552.485
39.6151
-5.30942
-9.75972
4.67427
9.99134
717.778
349.789
-3.52171
149.535
27.8386
15.2961
10.1469
1.60198
36.1592
48.5021
-9.41746
11.3715
16.1343
14.6759
-5.95828
5.64247
7.43206
-32.0631
135.082
0.620223
19.4312
-18.947
9.50326
47.7782
40.061
12.2092
51.1095
0.662065
20.1521
10.392
117.034
83.3043
501.198
24.899
-11.3382
53.596
52.8754
-1.02359
0.310993
57.9217
25.9397
33.343
32.0773
11.4111
57.6558
70.9177
40.0071
-7.58342
30.0021
40.1721
489.718
30.3328
28.1598
17.0918
25.0227
22.7726
21.3947
16.7527
12.8122
26.4476
-1.13803
10.4059
-26.558
75.455
7.40928
81.4615
13.7503
27.5279
15.2608
13.3376
28.8297
17.8034
5.16317
24.3719
-3.91168
27.9663
221.474
33.0851
164.384
85.6313
11.9861
222.112
25.3321
19.8474
45.148
180.359
42.7319
532.287
-9.78878
67.2013
62.6302
22.9786
14.2212
53.4589
8.30825
23.7236
90.4402
357.606
41.005
56.3704
17.339
439.086
24.7831
51.4133
49.2883
30.1374
33.5296
23.5634
16.6421
45.4366
86.7819
30.5842
53.2146
22.2638
-6.92054
43.7067
26.8974
17.0363
53.8937
23.3169
63.2352
39.8907
74.2716
38.9115
10.6271
461.425
29.8376
16.6064
45.0286
76.8498
34.6441
233.806
61.853
150.897
97.9676
12.6828
26.6741
45.5006
203.661
494.851
26.1466
34.5103
-12.8588
-1.56129
6.6706
12.7291
57.1481
23.1098
47.9159
44.9885
23.7018
71.0603
72.9337
-6.33281
6.16925
134.299
14.832
34.3981
53.9628
13.8318
17.7565
49.7898
60.1748
11.8648
109.297
75.92
12.1172
17.2278
-12.1636
38.3252
8.22936
49.659
47.9381
80.268
82.2124
26.5909
136.94
137.733
176.868
4.71294
56.0097
23.5995
39.8651
-12.4564
-9.83292
-10.2228
25.2046
40.1776
8.03237
132.713
-15.0863
32.5103
62.2458
62.6608
-1.28747
41.5772
11.2932
118.291
126.222
-2.40038
19.0245
86.987
22.3749
17.5309
20.3085
45.7136
32.8947
-12.2639
144.216
4.37994
10.6613
17.1349
11.4636
486.102
362.632
417.458
54.8835
63.5736
5.95684
276.714
27.5775
40.6538
33.0957
10.112
-27.1417
10.4771
101.37
30.0854
50.2281
103.126
0.196764
10.826
52.2087
42.0154
142.919
14.2212
38.4664
-4.81021
139.916
92.3143
3.07086
22.2644
-1.40167
66.0126
-1.06058
17.0189
28.3806
91.0298
37.2569
166.656
21.0737
-9.46309
30.5842
70.4926
422.324
-0.225005
54.9236
105.316
36.2678
2.04381
23.9086
32.6872
43.3917
34.9163
23.919
48.1084
41.6343
61.6968
31.5989
28.162
39.3685
100.236
87.6289
59.9789
79.227
3.31248
208.544
6.88414
69.8797
13.2159
9.15253
41.1391
131.962
-9.7353
62.1039
64.031
34.7816
27.7216
49.6519
84.954
280.3
74.3015
220.986
67.3115
98.6149
-12.5714
90.6198
91.1958
88.0041
-25.572
75.676
37.686
32.4795
42.1868
101.561
11.7259
55.3028
-16.0227
8.22936
17.953
69.0939
337.686
58.8268
-4.44352
21.6847
318.581
63.4868
7.52404
0.72474
75.1364
-27.6366
15.0771
-1.894
50.5045
16.775
16.4657
41.8209
57.0652
28.2961
166.506
359.285
14.906
-9.99637
12.0071
20.0558
17.5064
-6.94946
142.531
64.8735
6.72589
51.0966
-1.23384
7.2109
-25.3871
19.6948
27.3728
-1.79901
-4.99371
38.9423
316.955
34.704
-40.5836
-46.3039
14.5001
43.1538
-25.2079
19.5713
35.9574
15.6482
107.441
59.1159
108.544
41.6927
46.004
28.5567
25.3241
52.4208
58.8816
85.9795
110.441
38.298
38.0679
54.6957
-24.1377
164.814
171.888
-9.08653
53.2538
10.0347
9.0641
30.1957
40.0914
17.3468
-13.9569
15.8471
-0.321119
9.8627
-15.0795
45.6094
-2.45716
-7.22798
-7.27709
150.644
87.1438
-26.696
20.6237
12.9549
14.4591
53.7722
46.2142
43.1951
17.8383
0.969258
23.5956
48.8961
45.4259
27.7394
0.0518808
-4.16658
343.74
7.98608
304.701
-7.76081
44.0886
-12.3065
-25.7519
3.07086
80.2442
11.3928
26.7917
10.1838
7.64861
-18.4711
61.6406
51.6744
224.663
1.73847
45.4366
7.40351
47.4508
3.02626
53.2146
41.0044
84.9087
38.1418
22.6585
48.2715
38.3094
64.0065
46.3686
274.149
3.05713
74.5187
36.864
-25.8321
39.208
5.67323
181.798
1.42186
39.3642
-23.3911
66.1085
-9.80598
32.2963
118.589
7.59373
45.7547
7.13129
58.3557
197.09
23.5372
53.9585
79.6369
396.492
169.879
64.5349
-5.0356
32.2069
22.714
49.3855
43.0002
8.84402
50.8836
21.3947
9.25648
180.575
22.1826
131.395
40.0914
75.4428
23.5244
-33.8156
62.4601
14.5479
-2.89809
-11.5496
-16.5127
-41.8982
85.4892
205.929
517.242
300.329
1187.76
-6.55021
28.8845
25.1552
-43.7059
13.4074
19.102
22.2934
11.2791
335.49
11.4141
107.929
420.828
55.7332
132.174
-19.4809
422.183
40.9643
6.40817
-8.88052
34.7182
-36.6693
-19.3799
-48.2407
-4.42541
22.2644
155.696
349.049
4.16842
-19.8012
69.903
-1.72172
99.5951
-18.9651
-13.2541
-16.4076
-26.5991
12.0887
-11.5823
3.96329
50.4035
5.34398
10.0824
39.0216
63.4417
10.4771
-6.66818
0.288203
81.9758
-16.3313
2.3781
-15.6835
22.0449
5.00488
52.3264
0.0510275
97.4253
37.9661
21.5605
-13.0838
111.78
21.1161
265.618
125.165
8.53076
17.5858
25.2096
-5.78215
11.8165
68.6631
9.4817
132.743
32.8071
24.6388
12.0273
36.3894
261.979
151.527
19.0442
-21.7123
0.85999
-15.2646
39.9073
18.517
-23.473
-6.43213
-5.0018
-10.6434
-34.6499
-19.7419
19.1019
167.273
-36.5265
-26.2406
-7.34687
6.24242
58.7866
1.29098
37.275
3.05274
14.1884
26.0055
-31.8313
10.0951
48.8994
48.2984
33.4582
28.5854
281.195
7.47633
102.978
34.5554
13.6546
37.1358
10.187
2.46066
0.0487754
-31.6339
11.9042
-11.3478
-48.4419
-30.0989
-19.9504
-2.07506
-15.4494
-7.3977
-9.45278
-8.75442
356.923
48.6654
-5.92742
5.97614
17.1349
26.4561
10.0891
29.0478
43.6391
39.3644
74.7991
67.3217
58.4307
16.2185
74.387
16.2291
50.6914
40.097
12.2137
14.2252
202.57
113.946
133.111
2.07083
59.5517
61.5791
111.356
92.3191
55.4507
25.9724
23.4738
25.1748
18.0634
74.7382
58.2444
37.9537
51.0201
19.5541
41.3818
9.63991
76.0373
26.0125
16.731
60.4291
24.9377
44.8848
39.9546
29.2632
54.1229
152.403
38.1418
30.8131
58.3843
66.0964
31.1681
43.5967
56.5417
-19.2729
25.1525
40.0322
14.0686
86.1809
51.0846
1.90876
38.9345
-23.8615
16.3667
11.5693
-13.5162
-17.7062
6.34143
269.706
8.06833
31.1818
23.7386
45.089
48.7148
5.30618
33.8604
6.57013
49.0017
124.471
21.3969
-16.6402
-7.88624
-13.7519
-20.7752
48.6487
-14.3276
10.8593
43.8169
-12.0543
0.204693
38.1017
-30.9018
2.7469
-18.3795
15.474
64.6731
-34.7633
-42.3704
-27.1777
1082.42
-9.68714
-18.9872
-32.4422
-43.3098
-34.4286
-12.0485
524.728
39.124
-22.461
529.211
28.2847
275.06
254.598
4.22257
-37.3967
-1.894
14.8972
63.6267
46.7368
-17.2675
-25.3937
41.1091
-11.5948
33.1439
201.511
111.732
89.6779
55.1816
74.3094
56.0649
2.69725
-17.1393
8.12706
19.8884
37.2803
57.6392
56.3205
5.53975
-14.3766
10.7997
-8.52028
16.8063
220.835
56.5759
-19.4094
-58.8139
-2.09236
18.7404
-25.7589
25.3089
36.3807
14.8478
-22.1542
4.97415
-13.6519
12.5428
23.7254
-18.649
2.61572
-17.6339
-26.0665
-16.7662
110.622
-27.9142
18.3222
20.3496
13.9044
-20.1249
34.836
-43.3681
122.799
-23.5509
-15.6317
-44.4925
-5.9628
-3.59976
15.5473
24.7831
-38.5419
-35.3377
8.57092
48.5013
-3.88373
-5.16321
-14.4177
-1.96682
-16.2674
-40.0773
13.8592
2.53288
19.3164
52.8421
90.5584
-1.21356
-16.6968
92.6573
34.0214
8.0316
13.6225
-8.18727
-11.6883
-9.98764
-12.7136
31.7117
33.473
-11.1934
15.0056
189.867
-16.5188
-42.8783
-15.0959
-36.1336
28.3948
4.52811
-44.3133
-54.6542
0.210657
4.78373
-16.012
34.6099
-51.842
-6.20529
-18.5215
-27.3923
-36.0663
-6.9607
7.50528
-17.0301
-18.8853
-22.1542
10.7109
-9.94602
0.299564
8.52492
11.2791
-16.8344
275.657
136.04
-19.5773
125.074
4.73705
10.5041
56.8939
82.3078
-19.1879
9.53608
18.7887
280.048
33.094
0.48504
250.448
207.681
29.7606
-20.1423
36.162
22.9091
-2.24855
-0.784684
40.0888
7.63389
41.942
-8.5689
-24.725
-24.7007
19.8929
68.2072
285.517
35.3823
73.4568
41.89
15.1623
25.7827
113.272
24.6511
55.7389
26.7723
6.12624
151.355
1.25675
4.15296
24.2154
160.909
59.0069
18.2885
18.7494
-15.8949
92.1022
21.1309
1.43842
34.2562
331.098
292.894
99.423
7.27846
54.2576
55.125
198.286
48.9854
-4.37239
56.7696
-13.4345
120.067
4.69606
24.6388
47.6338
2.10049
31.4691
4.05171
23.2653
23.3488
12.8464
43.6554
69.1168
-5.66932
-9.24323
6.76392
172.097
198.315
-7.56047
72.5127
9.38814
-26.33
-30.189
-22.4925
95.7268
54.9681
6.31274
-34.3163
5.50183
46.5012
23.7736
-28.9992
122.977
29.7078
58.9297
-3.33741
-13.7717
-0.157052
126.386
-30.2578
14.2662
-30.1861
15.4727
194.064
-5.12983
11.1574
113.321
-23.7311
3.16504
0.26828
-18.0219
47.7884
103.083
-3.89282
30.3197
-0.648052
-4.32382
-14.9009
-17.999
2.8458
-29.0158
19.8474
-1.70365
-16.7662
11.6927
18.369
-3.69625
105.144
48.4606
49.5117
15.4823
-5.88674
53.4589
4.56012
4.98298
186.018
-0.677274
104.607
33.5088
2.34646
24.9176
23.3023
24.9254
-3.47855
33.5296
47.9263
24.1384
9.23473
43.5625
3.65537
122.413
25.5151
36.348
11.9032
-22.7138
107.397
32.2274
53.1344
348.746
190.701
38.3094
50.888
-2.35715
13.6538
126.066
16.1756
110.126
25.6196
18.5932
65.3321
15.0436
56.2351
52.0216
50.6086
-0.902341
23.005
618.006
52.9969
27.4989
193.568
146.275
160.952
28.0207
-8.59325
80.2199
97.7111
54.6607
300.899
20.2253
55.2741
19.3617
34.7974
27.4499
24.7106
18.7894
15.2177
122.474
74.8593
-2.40038
101.483
36.3872
69.2266
0.664323
44.6714
30.0836
9.28788
6.23811
175.718
4.59818
22.4285
-17.1718
-20.2608
-38.1501
9.15203
63.718
-38.8774
40.828
92.7753
58.8884
281.513
13.4798
65.8919
-17.712
166.597
2.8458
-10.2751
10.4771
151.97
-3.64776
30.4334
153.302
191.352
-6.04064
43.5933
21.7175
46.5871
2.68605
34.2182
-0.677274
24.0223
39.131
7.64464
-7.02387
15.5473
30.4053
4.56162
-29.4225
508.024
22.7584
4.82279
22.2643
93.5677
30.444
39.9302
-5.02303
98.6036
56.9628
23.1476
48.5007
34.3089
39.7236
53.0771
28.7715
-3.57839
58.3843
56.7573
32.3632
-4.43914
59.5262
29.3677
32.264
69.193
41.2805
41.2425
12.1553
20.1625
50.6086
2.84579
28.6272
228.2
45.5006
53.7358
30.0825
72.9983
-7.86124
150.185
32.1719
362.743
35.2179
70.2666
39.9764
49.79
98.6644
72.9344
29.8302
4.91159
141.102
46.2182
35.4468
-5.69924
4.41308
48.3406
45.691
66.409
34.3198
9.71808
28.1598
174.513
55.0077
215.414
654.46
55.5688
9.21328
-9.64304
6.253
38.629
22.2878
-24.4453
28.7269
-2.89809
37.421
54.0427
-27.7571
1.15621
-17.0849
48.7255
15.9386
0.773489
17.6589
-8.09866
78.9998
292.758
26.5983
11.544
-6.46761
41.0341
-11.2097
24.3951
135.103
152.907
572.628
20.126
26.8023
-28.8513
-40.7109
52.2087
32.9619
-15.2571
12.0564
18.1014
94.1883
29.3078
593.855
185.681
195.375
38.0361
66.0126
-2.93464
-29.4225
-7.34392
-25.9673
22.2852
59.1707
9.23473
-1.41508
11.8436
42.8785
139.257
58.6993
64.3787
-11.0746
25.7827
34.5613
41.5177
85.724
47.387
29.5412
25.6196
39.0952
30.0361
48.7388
47.7625
5.16999
50.6086
0.971725
58.369
22.0531
41.6666
-3.22511
38.7433
34.2724
-5.52473
16.6488
46.7613
105.725
30.2978
66.6407
22.0994
55.2741
58.7171
28.9277
21.2013
4589.64
52.699
47.5115
44.8742
38.8291
13.4023
21.3947
27.9971
19.405
25.9307
-3.01209
34.2134
29.1466
171.395
46.5305
24.8552
43.9802
409.178
48.1426
-1.60579
60.6889
45.9144
-21.0738
47.3872
26.0734
1.72938
24.6975
42.4555
46.3182
31.2834
16.2291
16.9582
28.8526
14.2252
15.1629
3.8485
43.5518
38.9838
-13.0666
-16.6698
-7.91471
25.9718
42.0154
49.2155
44.2063
20.7631
-7.02387
21.035
-34.7938
-1.31152
9.52268
77.1063
26.0125
57.9604
6.08119
-5.04734
16.7738
8.09543
44.2557
40.0962
-25.5781
11.0194
77.205
36.2105
70.0009
-9.20058
50.1455
23.3169
47.1399
41.7648
30.4891
8.67933
33.2893
6.02702
99.1781
286.472
30.0361
61.8573
49.6366
1.42186
59.9789
17.8383
32.3753
12.6828
455.835
-6.97324
-11.8565
18.5229
-11.3347
13.8955
-13.4834
39.6151
9.6831
12.2928
40.8401
17.7927
-1.86317
297.315
31.705
451.495
-41.9401
-1.32701
32.5238
-24.9963
-5.69924
66.2573
29.6
13.8318
143.319
572.654
32.0638
-6.53895
-1.00124
26.7184
12.1992
-23.5189
-27.3779
2.80739
65.3458
5.97614
330.566
-11.0028
74.0151
204.979
25.3277
57.8838
42.3402
41.7391
10.7818
25.3845
122.731
1033.45
231.356
64.5404
17.4027
63.3727
71.1207
615.816
2.27564
313.82
253.31
31.6848
17.2447
58.9127
0.347748
-24.3141
-33.508
2.53388
-0.103355
224.362
17.1504
101.086
-6.83194
-9.67656
-10.5084
6.10238
4.78373
-14.1379
-0.321119
420.283
32.7358
-12.4867
-14.7734
32.5779
2.81085
1.41503
41.765
28.12
9.22564
36.8333
89.4217
36.8439
17.6082
85.3047
-12.1492
62.951
206.318
26.3373
32.3074
31.4875
-9.31845
425.61
-11.6628
39.0903
81.3708
6.11201
162.272
3.48359
47.8367
0.811986
33.094
-1.38903
4.94492
78.4864
35.7556
28.5834
38.0361
157.842
-21.6753
15.5551
50.7521
30.2546
54.1443
24.1384
11.7034
21.1896
33.6404
23.641
32.5999
-1.29834
103.442
536.643
10.7901
6.45029
335.746
35.1242
13.6538
-6.99223
203.582
29.5412
61.2269
9.22291
-4.00833
26.288
61.8573
98.3623
-9.82254
7.50505
-27.1393
114.591
75.4788
33.2975
15.5156
93.0912
84.8722
20.7122
-28.3288
16.7763
38.2584
46.4867
32.1188
9.6831
29.1594
7.10687
49.6519
17.4876
25.4271
93.0422
417.763
31.7043
-10.6973
21.2794
14.3591
12.958
-9.44737
153.288
36.4239
23.0754
242.102
48.7745
-16.6414
54.2446
10.7181
43.8835
275.374
80.2786
10.1064
4.22832
14.1541
28.9656
70.8934
32.3515
7.40928
55.2246
11.8762
132.476
204.541
-20.3956
28.8297
12.1812
25.7779
13.654
63.5547
16.7219
9.70497
21.8407
428.628
46.276
134.295
39.447
19.4823
171.647
28.2814
-3.64776
19.189
46.48
9.42221
-3.55137
447.483
27.8459
555.51
41.7193
124.791
955.509
79.6958
51.4118
4.98298
20.2741
33.5088
17.015
28.5834
7.91655
60.7836
-5.05965
35.7596
32.1287
24.1593
52.2494
59.8345
97.9104
114.893
33.6404
30.5842
59.2482
-21.748
296.761
413.944
0.575722
39.9586
34.3937
-16.0385
49.0139
44.4945
92.3646
36.1113
8.67933
48.2818
25.6196
28.5158
59.8227
37.2211
31.9102
56.2351
35.155
82.4677
-4.65047
5.89519
139.197
168.23
137.244
165.441
31.247
54.1301
59.8798
178.813
16.0409
33.3438
10.2965
44.8234
42.9487
-11.955
15.5396
66.257
10.0353
123.303
43.8169
51.4897
92.8934
186.153
84.9339
14.0758
10.2432
13.4797
28.5925
10.3252
10.1034
57.1553
20.2979
83.1896
26.4786
16.9995
17.7931
66.2979
-6.53145
115.98
32.9699
51.1095
55.01
45.452
157.506
43.0836
22.3935
44.886
39.2405
-7.89719
58.6875
-4.77893
17.0518
22.203
25.7015
65.5058
16.2406
304.361
16.3077
-11.5948
-25.8892
-14.9438
-20.3895
75.6225
5.09588
15.2763
22.3749
11.9087
-22.795
33.9438
218.128
17.9022
385.038
129.803
-8.49363
-26.82
-57.8278
-44.7584
-3.0294
2.81085
-39.8144
105.483
-9.36131
-9.51502
0.334638
3.10008
68.807
-11.8201
18.1032
-56.1304
128.178
139.653
-42.1343
-19.5079
-27.9406
-46.7513
178.485
-9.31845
-31.6624
-56.6404
-22.7539
15.7785
-18.2508
76.0654
-8.69784
18.7887
-9.82232
24.6226
195.499
62.5568
-32.3238
-11.6267
-0.51675
27.9874
-11.6189
70.4298
-2.54152
388.665
17.9413
89.7307
29.8495
21.0737
51.1746
87.9883
129.91
-32.581
38.2221
101.858
5.39719
9.94605
77.205
19.3439
23.1493
25.7827
47.6797
51.9908
24.8982
270.37
96.7604
203.829
186.789
245.907
121.667
44.0144
37.4901
1170.39
2.14705
51.116
228.2
170.126
16.4688
2.90856
-16.1474
11.0844
75.5347
124.885
81.8346
46.963
230.499
41.3567
65.6032
113.657
412.14
282.273
-27.5639
20.2296
-8.65695
-25.347
107.886
298.181
-3.12773
-14.3916
-53.4751
555.085
-8.88885
0.954843
38.2144
-45.9183
21.7012
1.62757
-37.1274
79.2974
-18.3929
-35.5585
28.3362
-1.97742
-32.3854
-1.59026
474.919
-16.9804
-4.95788
-22.795
9.58099
-27.375
-44.4974
-27.2564
-52.795
4.62483
158.713
-27.8427
-31.6399
-10.5257
128.373
166.333
6.15776
-20.6057
32.6515
-21.2171
37.7703
49.1293
150.287
50.8993
-7.69164
-26.2022
-26.2047
116.362
34.8406
-21.4514
18.2519
23.0542
424.211
42.9525
5.17498
62.0099
28.7835
-20.3169
-47.3036
24.6226
-18.1442
26.9495
59.1815
185.068
8.98804
3475.88
-22.6123
6.18475
9.52268
22.7584
16.6421
11.1088
17.3256
65.4996
4.3473
308.499
64.459
-8.71151
16.6416
24.9386
32.4623
43.764
15.1623
53.8937
165.746
54.6361
27.6279
41.7648
43.6076
121.37
0.404825
20.4673
48.4655
9.38341
45.8885
170.549
-25.2652
11.5174
17.3828
31.4235
-1.4369
96.1004
20.0026
111.109
226.859
18.5229
42.7385
69.6001
157.734
42.2779
338.817
89.0072
47.4727
113.508
58.1069
619.655
82.3047
76.6818
350.997
49.3904
23.7294
57.9356
-10.3844
18.4686
71.7664
61.9713
9.0537
-24.4271
40.6536
-15.4481
-13.3224
39.3517
-38.7352
30.6756
21.9057
197.956
147.247
99.0941
41.2572
62.5689
32.0328
5.34723
7.97071
198.736
166.772
136.712
44.886
9.25546
98.9246
17.4581
-10.4011
22.6739
1326.55
36.9459
39.2688
3.12209
30.7477
45.6174
15.5393
0.102468
21.77
-23.8661
-19.0911
1.28478
-12.1327
126.725
33.456
25.1965
7.90698
4.03193
77.6167
-15.1064
8.16059
39.0492
547.438
-8.63429
21.0949
-0.838471
-27.2564
115.871
92.3216
102.987
38.358
-19.9829
24.6311
104.01
211.31
43.6391
283.757
23.2811
-6.22459
429.45
15.3961
4.0477
26.0415
0.0347024
-5.58997
-3.57839
74.196
-30.8217
16.3779
26.8023
-14.0036
-111.31
-3.22954
3.59707
15.1583
-14.32
28.159
-35.7323
54.6457
22.0368
-29.7253
-50.0034
13.8311
12.3298
-4.21277
-35.9895
-34.1077
-17.6513
17.1362
22.2852
24.2273
152.258
290.387
4.3473
3.02626
49.4665
38.1401
18.5157
45.5808
6.2827
0.169747
819.795
257.035
153.19
51.1351
6.12624
188.59
72.6447
25.6196
65.9971
14.8451
312.709
251.176
28.1241
85.2439
14.5403
28.1198
214.615
215.791
58.5332
19.2637
32.3984
13.2159
57.8782
61.4792
41.4891
58.4088
20.2253
72.1406
-1.25305
162.234
7.50716
79.5274
19.3273
2.22181
37.5301
93.6
64.4982
13.0046
63.412
62.5802
4.22832
10.4059
-2.89355
29.6639
31.7721
73.9653
36.2391
210.249
-28.8288
11.0261
16.8664
7.97427
42.702
90.9012
10.1438
45.7699
-9.97273
17.1556
32.2627
62.2055
37.7809
31.0137
76.6413
-33.701
17.0363
1.10745
46.015
38.8666
53.0392
-26.0402
-11.6628
59.705
23.2748
-10.7546
379.664
-41.494
70.3255
-16.0546
87.4419
26.722
-2.55134
5.28159
18.5163
-1.40167
-1.31932
6.04248
-27.2975
-20.0522
500.528
-0.79941
-17.0022
0.574855
3.65537
11.8436
-13.8403
-46.1928
5.39719
139.257
109.064
23.092
3.91788
-13.5727
-2.92004
5.13912
-10.7404
-8.18727
11.6492
16.7192
-24.6231
-9.3193
65.6054
12.1553
78.2586
13.1272
-47.754
-9.09734
41.7456
9.8075
-8.8473
59.358
-10.7051
178.134
-26.4547
-39.4457
133.836
-32.2241
37.741
-29.6723
17.915
3.35874
-23.4367
32.9234
567.853
10.5833
177.882
93.5484
-25.0735
-46.3046
-10.0038
-26.3974
321.13
34.6231
-27.0469
-9.16564
-14.3721
43.7045
-10.3716
-10.8832
-53.8664
64.6731
594.923
12.1777
-47.1685
25.9904
-27.757
-29.2544
478.129
127.569
-8.44381
15.6982
12.2092
-32.0714
-10.1337
-20.105
-44.3155
-28.5736
-40.2078
-21.5717
-1.03232
193.874
25.185
102.728
-58.1898
-13.8703
18.6203
-11.5948
-9.95962
25.5251
69.0632
-1.04039
-20.204
10.5912
57.939
3.63428
15.6569
16.5604
77.0474
32.5952
156.583
-14.1379
76.5156
39.8478
-7.58325
49.6024
-4.99039
14.4094
13.3867
5.84137
79.4295
25.2996
5.16317
36.1428
41.2385
35.4437
41.0848
61.2685
42.4661
17.8383
25.4696
39.5258
142.529
903.748
100.828
24.4147
545.55
25.8185
61.5791
57.008
69.8303
124.791
12.8539
60.9552
8.73112
0.48504
83.6557
33.3926
56.3704
-14.5201
58.6508
19.1609
-8.80778
22.6411
13.388
142.225
80.3604
37.3457
52.9328
47.4265
14.8998
21.7669
24.9386
43.4718
81.188
70.0009
3.91788
59.5159
21.4428
49.0139
-7.97935
41.7335
80.1409
10.6271
9.77516
115.932
80.6359
160.207
114.327
17.8383
8.01244
37.0457
152.237
30.5081
6.88414
49.265
290.578
29.7673
52.3835
-2.97105
-4.1131
135.192
30.2978
53.9585
122.74
-12.4975
61.0344
44.3165
61.69
123.533
8.04332
29.3516
16.7061
65.5153
82.0738
38.1947
117.082
300.915
82.6636
41.8499
51.2007
32.8164
-1.00124
56.5832
100.142
84.9196
35.955
82.6841
57.002
111.234
9.0641
28.3216
313.705
69.8206
-8.33474
25.2174
727.63
168.579
58.9727
173.046
-0.583093
-14.7242
-3.52896
86.9258
27.1737
80.1258
30.5206
215.527
67.3028
22.3441
25.5889
44.4441
66.8907
29.3476
-11.1528
-10.5027
-14.0208
14.0877
21.7215
35.7777
-7.39589
37.9296
20.2431
-11.1925
-9.17357
-6.04064
63.4531
77.6227
30.4749
205.376
22.2242
23.3008
98.6863
159.781
29.3078
-2.21467
82.2345
67.6148
21.0871
1081.89
56.6423
10.1838
4.01771
54.1443
70.4151
22.2643
26.6959
39.9546
-2.59594
-3.00735
8.15508
22.2638
15.5683
69.7087
575.942
30.1548
314.389
45.8057
27.6279
869.165
46.4187
170.786
13.6116
35.0751
86.9967
4.42497
57.21
38.4314
174.262
24.8477
240.826
-5.58751
95.1565
21.1161
-7.91027
-7.17135
14.5947
77.8712
-14.2733
32.7058
8.06833
63.9779
45.2904
38.5297
70.2666
34.7974
114.329
-17.5277
-4.45874
8.04332
71.8792
645.919
52.3134
10.0353
42.7184
49.4391
-6.60636
24.5676
30.6055
118.667
10.2432
43.4647
47.8065
38.3252
45.7107
14.0518
-23.2764
-19.0575
37.2348
32.2131
55.2744
41.9351
-11.4567
31.0958
390.315
556.135
14.0356
10.2121
57.0674
551.792
15.5791
64.066
-11.1956
28.3362
70.0003
9.65413
32.6391
26.1231
137.471
63.412
26.4476
26.973
22.969
62.6988
113.997
30.4774
119.853
40.2321
24.9947
29.402
99.5938
11.4636
261.214
15.9293
-4.20716
51.1353
556.607
27.9474
11.579
81.8109
40.696
31.2834
198.014
37.5729
570.458
27.2087
27.2062
77.9435
37.6517
-5.52183
51.0481
44.606
-1.82219
-20.418
-13.5369
48.4606
47.6376
77.3265
3.48359
231.495
23.3008
-8.88529
46.1744
3.40753
99.1011
86.3554
-1.40167
66.0126
-8.55684
8.05881
37.6337
5.89178
56.0184
18.5162
66.0513
38.0562
449.683
13.7176
4.40695
12.8935
41.5977
26.8401
259.282
0.169747
53.8937
30.8131
221.428
33.2501
144.838
37.9854
-4.43914
27.4937
28.5158
37.3339
46.5915
125.613
33.7463
27.6588
54.3567
360.792
5.89519
66.0295
680.809
25.6248
58.6353
75.0601
-9.58813
117.009
4.33473
20.9625
22.5376
-31.6339
58.7559
52.3705
6.96995
20.8985
53.2538
11.1305
81.2492
16.5604
30.1957
-25.5009
-27.6308
14.1541
8.35085
14.6714
43.5959
5.53521
49.6024
35.8755
77.0559
81.3036
-4.20716
43.1125
174.125
39.2107
26.5716
57.448
46.3182
35.0316
4.98473
18.8323
17.6082
34.7024
19.8474
-1.70365
39.8037
548.73
7.54815
37.2162
19.5266
67.9562
77.9395
18.4761
47.8367
15.8045
21.8496
-18.2556
21.8115
-0.340604
42.8791
33.8816
36.162
-10.6818
32.0115
43.3731
55.4226
190.93
26.1013
54.8069
8.07112
16.7738
21.2139
31.1373
30.7258
131.843
14.7675
34.3089
50.968
46.3974
311.923
56.5102
51.9908
45.4816
27.42
59.5262
64.975
199.056
16.7192
35.3471
172.465
52.4869
49.6366
730.895
-10.2727
-33.4602
448.418
88.5183
276.011
18.1285
8.03551
3.53033
5.53188
566.745
14.6276
15.2522
24.6756
25.4113
50.2104
27.1631
59.1603
26.2478
370.404
80.4307
76.6818
-20.0677
36.2719
6.86281
174.128
271.663
-12.4535
1.48896
53.1872
4.63804
20.8194
58.7165
2.47502
-25.2796
2.7469
39.7166
17.3481
27.1918
4.59206
4.48123
-2.81481
68.5528
194.586
305.226
95.819
52.6068
49.6522
191.86
4.71294
27.8987
34.8439
219.928
65.1297
36.6289
10.2874
34.5749
94.5487
21.1508
35.2617
97.3577
31.1072
26.8881
26.6385
45.8281
47.1626
48.5513
84.7111
48.4285
241.364
43.3217
54.5146
66.409
159.882
-11.1956
82.6841
472.924
146.074
-17.3929
45.2614
20.4577
111.393
2.50487
3.02176
-9.57132
-15.4494
-29.8865
-22.5712
210.511
29.5404
-25.3869
46.7913
-5.92742
-2.54282
37.263
5.62195
-0.459032
58.6316
39.3644
44.814
78.5661
15.3272
50.0663
54.4395
21.3564
148.222
15.0929
20.6666
-11.0476
40.9643
83.2449
34.223
29.2138
107.807
42.0414
3.10892
11.7294
-4.42541
10.9038
84.1086
41.3778
22.9612
94.258
397.722
-10.6818
127.706
170.336
79.7854
54.1235
222.878
-0.0927578
4.90033
225.547
-2.09907
73.6918
26.8974
43.2733
128.856
19.5688
107.11
91.3462
56.7573
18.0497
46.4078
19.9974
6.02702
31.7117
27.8508
18.7917
234.271
8.40716
8.91812
41.2382
-0.902341
24.6358
233.823
-1.4369
34.2562
29.3729
47.3909
31.9566
72.0312
11.831
5.96995
22.5376
13.7783
22.3854
20.0884
30.2689
27.0169
149.811
-6.83194
10.9382
37.692
272.476
21.0949
19.5952
42.7824
58.5884
23.1206
50.0167
170.808
-18.5215
25.0816
98.3882
173.829
60.5057
24.3719
57.9325
11.0997
19.9667
381.776
117.429
64.4599
14.0902
309.391
9.4707
88.5294
-16.8147
2.07083
66.3783
34.223
34.836
-2.13861
49.7108
4.56012
4.98298
33.0559
56.3704
-8.89794
1917.72
54.7682
28.9245
6.18475
33.8855
95.847
66.667
211.545
11.1088
28.57
19.3155
22.396
60.7109
53.1327
19.4527
-5.98351
23.7941
39.0216
24.0863
36.09
25.5881
-18.2867
25.8352
18.3077
-16.6206
62.3373
-10.9247
-26.7691
98.2411
27.225
8.44638
31.833
0.484825
154.619
-20.58
-4.16899
30.4864
-9.87019
25.8229
30.31
22.091
27.2714
13.8377
15.8392
-5.78215
51.7965
46.963
35.2179
505.05
75.5837
61.0344
3.75903
57.9419
29.8302
-8.20688
23.0358
722.18
33.0997
40.1721
21.2013
24.4116
13.3437
56.8818
35.0809
40.1354
57.9822
504.788
16.5604
48.9364
10.1064
307.827
135.968
147.73
34.2256
9.28334
47.7284
0.631807
3.16504
26.4561
10.3071
1.41503
39.3644
1.71052
34.0678
100.552
42.57
44.4019
58.1877
120.912
-29.0158
8.60304
47.0221
39.4558
41.2813
11.4412
378.143
84.0679
77.6227
26.7267
42.3322
20.3502
34.968
8.69306
-4.08874
69.116
34.2056
38.0361
52.8941
13.932
-14.43
133.211
4.01771
18.5371
34.8078
12.894
20.4791
9.82932
24.2701
-1.2749
98.6036
459.887
13.7773
372.714
19.3164
56.5902
49.3289
66.2528
2.04381
29.5308
15.8206
73.3768
16.3835
23.0241
-11.9354
44.5337
36.864
34.138
35.4598
25.9767
24.4139
69.3535
51.5107
71.2233
8.46799
47.1246
23.005
25.8013
15.4297
94.2263
39.4529
177.818
45.2373
28.4238
4.79654
75.8888
26.8579
55.4122
31.87
36.8202
59.816
18.0301
32.4062
90.6198
-3.90863
9.29329
10.0353
40.8443
57.1119
91.0193
144.508
26.8573
13.7194
-4.74937
45.3388
24.8443
132.139
15.7256
-25.3036
14.2049
183.342
39.7093
38.212
18.8736
25.2894
56.9276
36.5721
41.0172
42.3402
47.3613
-16.2045
63.2557
23.5104
64.6353
64.56
79.5562
64.5404
80.4911
34.3844
32.2607
21.4652
53.2905
83.0455
19.0884
7.54504
88.7409
215.414
14.4662
22.7726
42.0094
162.93
5.31597
316.928
45.7136
37.9615
8.35085
57.7749
71.7069
-24.4498
242.386
48.1426
48.994
13.3376
28.8297
38.4181
27.652
39.8909
35.6163
52.3103
44.3295
46.3182
10.6687
475.375
16.9582
-17.7689
17.8359
31.0918
45.148
5.72257
320.914
63.7701
15.1893
-7.91471
382.044
64.5042
292.844
61.0729
20.3502
35.6553
-26.362
94.0011
-9.82232
1270.88
-6.89984
66.3049
46.063
1388.22
29.4683
-24.4864
-19.1151
2.96345
-2.54152
4.82279
76.6123
-11.38
4.20712
-29.4102
6.22136
115.47
45.7184
-19.9559
3.52313
38.057
-3.37987
34.3364
276.148
-33.5634
20.1605
15.8206
401.338
33.2501
19.276
131.689
-8.18727
-9.98764
-29.5802
-2.02148
18.4805
-11.1934
24.3759
222.051
-26.6891
7.50505
-53.3762
-5.10602
21.1378
-4.36025
-31.3199
-24.2654
-9.58813
-9.46065
-4.1131
-5.36252
-16.5538
23.5372
37.0919
-19.9937
173.478
213.654
63.0571
74.8085
25.1795
-31.8103
157.647
107.482
187.69
-4.95788
-0.306233
41.4401
-42.3675
-12.6383
-28.0124
-28.1934
176.778
55.7773
-4.77215
466.582
-0.305226
-1.52013
12.4497
-2.59192
37.263
39.3551
271.338
44.0496
47.6251
201.317
16.2642
45.3811
15.3539
56.5215
16.0212
7.30089
13.1532
-7.46404
11.4141
31.0925
-13.9551
38.8666
4.73705
40.4892
34.2518
20.4637
55.7748
17.0323
255.545
13.1665
646.851
-24.8149
84.9294
26.9495
92.9146
-0.464638
65.21
8.30975
28.6735
120.093
-14.7229
5.41863
31.0597
63.4938
79.1698
124.263
22.396
-27.5118
6.77439
43.8443
-14.3337
-5.04648
32.2274
28.7142
-26.0672
27.6567
-5.33399
29.502
92.3646
357.256
5.1783
6.87895
-18.3358
48.5783
-7.75646
16.9176
31.8722
17.7775
-39.8076
43.1123
-30.8874
-12.8455
-1.35789
46.416
-8.93316
-5.09917
16.2545
-5.08295
-24.2654
102.856
-17.9636
19.0003
11.5572
38.298
8.08286
41.5772
-22.44
-9.14514
30.6449
31.7558
-6.14851
-46.5679
49.5057
-18.8545
0.664323
-19.0469
110.781
-10.5084
-20.1345
-13.9569
-17.8861
-3.83512
21.4914
-25.6051
-21.1978
412.563
-37.2621
-16.1479
-38.4186
-43.5626
17.4022
9.37935
-3.91168
-18.8853
-17.5146
-9.9038
6.8588
107.563
-44.0083
102.306
-20.4443
-1.42577
-17.2382
-44.9257
-56.0252
-58.5145
-17.1317
-29.1991
171.03
533.338
-5.88674
-31.0471
-36.2465
-40.7444
-47.5289
-37.8219
1.64966
17.952
-36.0719
97.0692
16.3498
-22.6123
185.158
1.08938
111.303
17.0042
8.20884
-19.8133
64.1772
24.9377
7.40351
130.463
34.392
18.5157
19.1089
47.4549
55.0084
-14.8228
59.5159
54.6361
70.7314
64.2536
3.05713
424.969
145.56
-23.958
44.0144
-13.5707
54.3567
11.5174
8.01244
31.4235
19.1778
15.5156
34.9951
15.5318
52.3835
17.6437
1.50909
45.2373
19.0534
276.536
38.966
62.7703
0.621012
107.886
241.765
-2.53516
50.4456
99.1706
8.65972
-16.3195
56.8867
79.9514
12.958
30.65
55.8369
62.5576
60.86
135.137
36.2277
8.45357
19.1019
88.5626
4.70298
-14.1486
-40.4964
-27.1777
20.3682
15.3465
28.8417
210.137
331.843
60.6757
2.83888
67.9761
276.15
-4.21072
617.589
4.66523
45.823
27.0536
112.493
3.97332
589.117
26.1336
20.0884
19.0245
57.002
-5.73605
-36.817
-4.05437
33.9438
30.4652
62.8798
-1.01948
14.6714
650.793
16.7796
10.247
49.3575
20.883
-7.27709
23.2075
19.6774
14.5335
1066.88
65.4288
14.8478
0.334638
44.3295
179.377
18.165
6.36385
-15.8949
23.4581
101.37
-5.52183
22.9371
121.866
5.81896
-21.0332
84.0679
19.5266
97.9413
31.0878
-0.264545
23.3008
335.943
27.4337
44.7532
90.4276
52.8941
30.7985
15.5551
26.3893
43.3731
18.5371
27.3116
39.1309
-9.50593
75.4216
-14.4177
67.3736
32.4583
44.2557
118.807
6.28102
693.179
51.1755
19.1089
75.5658
317.378
42.6493
82.7471
342.471
266.653
1.18306
23.7455
11.6492
262.109
16.9176
47.7625
35.616
36.579
-14.7195
28.6272
23.9272
73.5257
30.5243
1.97153
26.0191
37.391
-1.09698
121.449
41.4891
19.0534
6.6706
51.5259
-6.87525
182.849
15.0034
186.746
48.5716
249.096
21.2794
-2.03456
13.0414
195.568
22.1037
15.8092
-10.6578
43.4513
-13.0697
-7.27107
41.8893
24.6467
49.5057
-7.61012
-9.67656
5.83286
0.73604
-3.26795
34.7688
6.47678
216.01
-13.2055
188.283
0.631807
0.26828
-1.65489
13.8372
-21.0738
79.2463
367.326
16.7031
41.0848
34.9592
336.798
29.4094
53.7104
-3.65651
4.48979
12.2161
4.71739
27.3437
50.7702
5.72257
39.8037
46.48
168.718
22.0703
69.0753
43.8895
24.8527
222.749
45.9626
2.68605
46.2124
2.35911
578.746
27.8866
243.777
184.131
23.0435
47.2719
23.3023
101.762
45.1299
31.1917
77.5702
26.3745
15.794
5.28433
0.215161
-1.16204
5.26089
175.828
31.5826
-7.60521
153.025
-8.91638
18.339
28.6041
11.5641
-31.0695
414.845
14.1065
23.4389
41.2033
-1.38924
32.8049
51.5715
-3.47514
82.9751
16.4309
491.443
45.5006
40.6173
45.5168
535.765
-0.090318
19.5177
1.50909
54.6607
49.7741
5.23281
30.9112
390.427
23.553
3.75903
6.83517
528.332
164.763
6.78565
79.2578
51.2645
-19.3741
-20.7752
33.6561
414.834
5.23709
17.58
-0.984159
38.5455
22.6935
107.423
4.62096
47.2129
24.8443
2.71799
75.6957
-5.93901
18.4942
15.3465
0.730704
11.3773
162.096
126.268
179.001
41.0172
214.754
350.96
-18.0786
3.28554
-10.2228
14.0356
34.5749
57.0674
17.6888
249.787
44.632
172.32
26.8881
92.2308
-31.5481
33.5588
56.6001
48.4285
5.23197
31.0246
0.21819
25.7967
220.843
45.6293
20.6318
187.605
220.278
9.89431
-33.6995
21.2273
3.35883
351.438
35.6993
37.3749
30.4199
43.4536
81.2406
68.4862
104.795
143.455
332.155
21.5759
32.2402
49.5112
299.722
176.551
87.0237
24.9495
347.05
5.67097
3.97332
6.28201
219.162
-13.6448
37.7651
100.105
37.3675
8.16059
24.0566
90.1658
40.0914
28.5912
-2.71254
-8.51575
173.967
9.8627
7.40928
60.8468
6.25401
23.7798
2.14235
56.4412
23.2075
16.4076
28.6466
26.2459
78.5472
53.6999
51.9404
40.6538
100.562
24.4545
25.1045
4.71987
14.0877
47.9584
33.9036
-5.52183
41.6777
61.4725
16.9185
5.81896
44.5591
55.9569
19.2305
51.7026
28.923
14.3533
73.5736
38.6781
411.954
54.1235
234.407
-8.89794
4.30288
15.4128
-23.5494
94.2659
33.8855
9.63991
67.2628
34.8078
29.7606
29.8495
52.9328
2.44892
87.9883
8.09543
34.8854
60.7109
47.5105
42.7422
31.2903
143.969
129.034
-2.64135
32.3419
39.2464
14.3437
22.9427
14.5908
52.0409
-7.25023
58.5892
17.1863
111.912
-4.94536
-6.5082
11.2575
-4.7113
14.5403
9.37911
6.13838
286.296
4.1853
11.7674
8.75821
-14.4533
-52.3764
-56.4398
19.5177
-41.5944
5.93497
-6.44786
3.35874
21.5409
-19.9937
4.81238
278.178
-23.7763
-20.267
806.508
13.0151
-20.204
27.4578
26.0799
22.2161
-27.4802
25.5105
-35.8083
126.98
-20.5162
-22.5712
-16.2507
527.105
50.5128
53.3506
-17.4497
11.5127
17.0858
5.16317
39.8909
59.9791
-5.78574
22.3441
-1.53943
42.57
27.5353
51.8364
11.336
-4.88054
14.0902
-21.5195
106.992
31.9595
35.2356
-1.6773
59.5517
52.2087
49.5117
21.1045
76.0654
12.8539
19.5526
13.6035
42.4262
18.4001
41.005
50.7482
206.62
17.6801
11.514
57.8925
96.652
55.9975
28.57
8.07112
20.8299
31.6629
55.0599
550.407
24.0863
47.9584
22.9716
67.3574
25.5881
30.439
50.1981
78.2778
-3.5021
-32.3913
-2.95852
17.5434
29.0991
156.498
82.9437
10.3161
54.3826
-11.9084
114.819
20.1149
-0.414006
-3.42322
-11.6422
1.0345
-18.0214
-17.0265
13.6905
59.2928
3.12387
31.0335
35.2179
8.4224
-25.6159
2.93831
59.981
-32.5202
-30.1399
-66.3029
-6.6796
13.4662
46.9004
-41.0043
0.659811
194.8
5.09588
-18.4569
27.0169
-18.8545
8.16059
12.8122
9.46889
-20.6972
11.8603
89.5105
-10.3944
119.88
-10.8905
398.507
196.059
35.389
26.2367
27.7095
17.8126
28.9033
61.2418
123.977
47.2552
159.657
201.267
-12.1467
21.584
38.5881
5.79262
217.492
38.9838
-11.1925
-41.0327
52.0554
32.3489
51.7026
25.9724
238.991
21.4267
-4.38735
7.9813
44.3003
40.8889
44.7532
38.0361
2.29435
-1.06058
11.8069
35.7596
9.63991
32.9338
26.1013
77.2957
24.9377
24.962
18.0188
85.0738
36.2661
2810.87
54.9236
49.094
56.8252
41.89
18.9104
37.0271
17.6947
38.8723
36.1426
42.4125
213.2
239.263
35.4598
45.8885
8.91812
165.89
5.89519
42.6679
249.688
32.3822
-2.48619
31.7688
4.52521
18.3757
-1.61438
24.6756
10.855
44.0297
103.89
2.22181
41.2782
40.0152
63.6149
23.8365
15.2763
465.548
-3.86199
40.0197
127.13
50.8104
145.039
6.47678
5.30108
0.492372
43.0165
36.484
1.29097
167.06
-1.65489
130.247
162.585
375.349
18.7497
61.6806
123.544
147.518
162.468
15.9643
4.71739
25.4696
52.6443
67.5667
77.285
117.695
-14.9406
-21.0332
51.3858
25.4656
-7.76081
62.8292
31.2199
43.5886
8.69306
10.9038
16.6422
4.22053
2.29435
8.30975
499.064
48.8781
361.964
280.311
-31.9947
16.3886
-22.851
25.8991
20.8299
-34.0114
283.696
44.4088
-5.89873
14.2252
7.38732
7.95021
8.96863
255.119
28.6041
192.411
-1.46924
-7.64368
25.9767
99.3765
35.6203
38.3922
37.0291
18.7494
15.2655
-1.35789
19.1778
345.351
30.5243
22.271
91.7389
-16.0895
28.3707
42.7141
-8.74932
252.189
438.542
31.198
166.638
41.0746
23.6522
21.8553
26.0764
31.7821
98.1164
46.4665
14.0084
27.3011
43.3082
36.2277
29.0683
68.3392
7.85746
176.644
34.688
17.7105
47.5847
4.68146
16.079
-15.3093
38.212
-14.7509
25.0685
23.4536
37.269
67.9761
15.6546
5.15961
23.5104
32.7762
43.9453
42.0749
60.7923
28.6471
72.743
1.7803
51.0014
75.8131
56.533
27.0536
26.4621
55.0077
56.1186
-5.3384
77.6167
41.1156
10.0347
52.1676
48.9364
-18.0046
36.6429
19.5952
56.135
98.3281
6.25401
12.5354
5.89048
-9.15115
13.8372
-4.68541
155.088
50.6088
44.814
54.2032
49.0147
34.1368
32.2205
32.1587
170.345
498.536
2.91147
29.4963
15.5579
-17.6069
-18.2221
226.315
-8.69784
25.3479
-40.4175
-0.639215
-23.8778
12.4412
-35.9479
52.2494
24.5112
-48.2533
19.1609
-17.9272
-50.0372
7.29269
-28.9104
-28.2466
32.3181
-5.04734
63.6255
9.9695
-15.7144
28.8518
-29.3262
-22.7138
-18.1649
-25.8687
-21.8856
68.1269
-14.8228
89.5009
7.01318
-14.4572
-14.4885
-17.3105
-15.6098
-9.90254
85.0098
-10.2563
31.833
24.8477
30.9309
15.0272
19.9507
5.20134
-13.6183
14.5785
-7.17135
-34.131
-32.6987
-8.6511
34.5799
59.2928
27.4867
138.792
21.1624
200.514
33.8604
10.3183
19.0166
42.0123
187.633
-4.13811
17.1702
35.4869
-13.4689
-6.21148
4.73394
1.16223
174.011
43.9372
64.129
3.0949
117.909
160.119
-13.5753
161.268
43.9581
462.573
-8.87796
1.78708
40.2321
-25.6051
188.698
15.2608
52.693
-30.4441
234.794
-13.1094
-3.91168
157.277
8.72228
70.681
27.5353
31.2217
-15.8949
29.0802
-0.767288
-14.8221
-1.7737
15.4408
5.25056
-14.9406
-9.17357
8.95189
46.5865
368.103
-25.7471
364.672
-20.8793
36.8421
-8.88529
93.026
68.0628
17.5792
23.5742
-17.2489
25.7202
-18.8642
-17.2411
53.5632
-43.771
394.266
27.6329
70.1847
74.6248
15.2077
26.0407
3.46992
251.837
104.586
31.5253
1.59753
-4.51542
22.9716
-13.2274
27.4622
25.8352
22.0558
231.003
641.335
33.5858
33.7842
50.6129
66.5032
308.769
41.2382
9.64332
34.2494
-2.30971
6.05937
373.462
-8.10838
18.8381
174.07
74.8723
-5.98717
32.1188
32.1719
25.4113
10.855
191.971
6.2088
16.9154
-1.64887
397.962
93.6
186.88
35.8911
418.697
138.567
30.6494
24.0566
30.1957
6.35824
137.287
49.7613
32.7137
69.8328
11.1574
17.4984
53.7648
35.8264
-23.6441
23.4256
1.41503
26.7725
35.6163
29.8404
15.3272
98.6775
40.696
19.9773
26.3285
0.741655
-21.5171
51.7066
56.3924
5.72257
45.4259
1.92595
-7.2995
63.4531
51.3858
45.4674
205.376
3.48359
154.658
47.6636
23.7236
30.4701
36.804
3.40753
65.3679
50.7482
6.09459
43.6583
19.1609
4.56162
45.5401
19.0102
41.0259
113.519
24.1384
20.4791
11.8193
65.4996
23.641
143.088
28.823
33.3719
20.046
40.8956
74.6861
114.801
29.8761
48.0769
32.3131
23.9612
68.9074
0.24603
34.2263
-20.295
45.7672
11.9212
21.6028
-4.67208
28.0849
7.98109
70.2863
-9.33564
-10.0344
33.3123
14.4927
3.33413
4.07305
314.445
6.6567
-8.6511
-26.3969
-8.79827
413.491
-19.3649
-3.63676
43.6512
35.5964
481.319
54.2275
-24.7133
57.2078
-4.45997
287.566
34.1439
27.4578
194.746
85.1562
-30.2578
13.7493
57.3697
-17.0676
-3.64957
22.9812
218.268
90.587
16.2835
2.14235
-9.15115
17.5853
169.202
48.7347
20.4512
24.2182
4.08277
51.8982
-10.0078
39.447
10.112
111.542
15.9618
46.0844
47.0221
-7.39589
214.092
-1.82219
-31.6624
-4.16658
40.9643
101.986
34.223
68.5692
-5.88674
21.5998
-8.55834
32.3442
38.6781
-9.71093
382.085
109.168
28.6657
62.2645
67.6187
138.95
61.6406
47.9263
7.36066
135.392
4.32299
28.0182
42.3816
56.9628
19.3995
174.063
98.0272
62.4474
41.89
11.4141
57.6418
115.146
69.6286
36.9982
47.387
58.6001
16.1756
61.4003
19.9974
-16.4618
20.4673
37.4944
66.5032
23.9107
1.90876
-2.53811
-12.6171
224.388
14.5785
35.9322
8.97255
1.0345
17.7133
12.9585
6.19426
78.0334
38.7311
35.7186
38.029
43.0926
76.9639
32.1351
21.3976
3.59326
-8.82328
-10.5797
-30.0621
27.7259
-6.78289
-15.9767
32.9233
17.0713
49.3461
-6.53895
43.4647
-12.637
-42.2596
-2.81481
-12.032
-3.99463
-16.5126
-27.3803
-20.3731
-11.1115
4.67465
13.9351
35.955
-20.566
-26.0117
17.5264
5.09588
43.3873
6.40218
-44.3133
-13.4247
243.839
-29.249
-53.8677
106.92
134.85
-3.13222
-6.06686
-25.3869
33.6729
-29.6311
145.459
657.797
99.8035
-19.1421
0.946052
6.39569
36.3996
-19.3431
7.78525
-18.3793
-12.0898
3.55275
39.3876
-1.70432
1.10745
-19.5773
7.00753
-5.0568
37.5332
37.6781
-26.6554
15.7785
22.9786
-28.3755
14.1035
18.1014
-17.5439
-9.71093
264.392
-16.3942
49.2805
24.7831
19.5541
34.2957
176.315
42.8999
209.096
170.316
21.0737
13.6933
11.1516
229.295
84.108
2.44979
65.9606
66.1955
17.5271
83.8787
15.8206
58.3843
14.5094
109.231
6.12624
12.6746
490.388
11.6492
27.9636
16.8797
40.2663
-0.452208
13.3915
189.797
29.5494
109.133
2.39709
5.01008
6.16145
1.97153
121.596
48.6354
8.27335
43.4163
72.2629
60.8963
51.664
21.7782
8.04332
107.486
14.3591
27.9505
26.1599
234.923
48.3406
81.2982
34.5499
60.5567
32.2069
127.485
18.9659
53.1337
13.9521
-27.7003
-2.5273
112.287
6.44538
-5.89491
193.66
46.1253
5.42121
-4.20498
180.009
18.296
40.2054
13.0581
-24.6681
-9.01639
-2.54282
26.2367
9.84833
22.0873
34.5255
16.2642
13.522
5.92176
-13.9639
3.55275
-5.5875
-26.2047
11.4141
4.78554
29.4963
-34.4735
-5.10361
35.4562
43.2693
42.0414
-4.38735
-23.8778
-9.71093
20.3903
0.472395
23.0435
26.6572
51.4133
32.4217
28.2633
-5.35262
29.7815
17.9413
14.7681
26.1013
52.9328
13.6933
35.5145
23.088
-11.9663
13.7773
39.1304
39.9311
41.5977
98.0546
32.5196
0.169747
59.5159
28.9391
215.806
415.56
49.261
51.1038
297.533
48.1084
4.15296
33.5858
25.9767
166.805
-4.20034
108.705
20.8877
60.4863
38.9197
92.2664
18.1285
38.0206
30.0825
106.604
54.2576
6.39928
25.872
71.4742
30.2978
-3.20049
7.18024
0.127212
15.9405
15.2685
36.3894
-52.2474
12.8461
-25.9333
-4.76221
-11.5165
32.411
-3.79526
110.697
34.8749
31.5425
-4.08421
-9.35005
5.55799
48.1499
-7.58937
29.7811
-33.7369
-5.86869
-7.14232
-8.63963
17.1082
42.156
26.9425
36.4239
-8.78373
-12.7707
106.871
-33.508
34.393
-9.89664
15.2763
-15.1064
-40.5651
-49.032
15.2032
-21.7528
22.969
55.3835
-44.123
33.4121
-3.25576
19.6174
-27.4792
-30.5681
-10.9761
-37.2621
-21.7701
-27.1742
-36.0663
-3.21257
11.2534
-3.91168
-5.76688
-18.406
109.922
31.3257
-11.8201
149.288
28.2026
-1.13241
-19.643
-38.3861
-8.26355
-26.0665
-20.5144
289.054
8.9987
-26.185
493.076
-11.6628
13.9044
58.5859
53.4589
-26.8761
-53.8629
-10.0476
-54.6885
-14.5201
-5.06745
-21.6753
-24.2105
11.514
-0.203572
17.9413
104.723
-2.9467
-6.10024
37.1191
0.844275
162.706
-43.3817
-16.1546
7.13495
239.547
15.4753
33.6242
33.0844
44.5759
30.4782
2.19379
-39.8876
-1.08445
0.676835
32.8472
163.994
99.2994
-1.38924
364.541
-12.8455
-12.6023
3.31248
11.7674
-24.975
-37.3839
-22.7066
7.40595
-25.4598
-24.7278
13.3781
39.6682
4.79654
5.23281
-0.947927
-17.1826
30.1123
4.69606
17.1425
4.531
0.782164
-31.6327
16.4766
-8.59379
340.066
22.2167
17.4185
18.517
144.256
22.6159
-7.81289
63.3822
31.8794
46.2758
31.4036
15.0103
-3.84124
-26.4409
-13.1222
18.8901
27.7942
48.4792
24.7168
53.2046
46.9846
72.141
180.616
21.5795
237.794
49.8365
62.3539
66.2544
59.1177
45.8947
45.8193
57.0674
13.6546
55.1646
-3.16153
6.90698
0.985808
-6.33404
48.4485
53.3075
0.410719
-11.8976
-11.4014
-23.5397
-30.2578
11.8752
199.799
-30.1861
8.91348
18.8392
42.6589
285.708
1.81373
-17.1718
-33.3792
-11.9131
33.0153
293.291
4.28369
-7.48725
-18.9042
-2.01875
-59.6355
53.6999
25.7035
5.04651
-19.8731
-25.2652
-32.7639
-12.0117
-41.059
31.4875
50.6517
2.07083
24.0977
10.1563
6.11201
310.324
-32.1237
-0.88901
302.537
4.98298
-16.3816
119.263
-45.3182
37.2569
380.584
-26.7016
3.36584
29.4683
-37.6049
25.8624
44.1929
17.6001
48.8633
11.957
-14.1911
16.3886
21.1896
31.7664
144.902
-0.721872
79.4516
69.9993
16.6416
58.6718
35.9755
64.3214
178.697
7.66601
50.1455
28.9391
28.3992
26.741
12.4275
25.793
6.87895
37.2211
23.3997
22.0366
63.727
23.4605
274.13
40.7938
133.582
34.9951
379.101
37.5788
22.271
2.65115
80.8445
45.2904
25.4113
164.528
70.2666
99.9465
66.6566
61.8551
27.4499
66.409
111.157
35.955
5.67097
33.9584
40.0152
44.8742
95.0511
-4.79902
12.8458
69.9712
40.5031
234.057
-6.07905
249.349
-26.3194
15.4849
-13.2055
115.195
-20.3956
4.46687
98.3882
-11.7034
9.90589
-16.8576
1.71052
15.3272
-4.39618
63.1848
20.039
-17.5041
-22.3972
-16.1249
-25.2652
-51.5046
2.04449
-8.33293
38.0467
27.2258
-21.355
36.2792
198.204
26.4027
11.9169
15.0406
69.2154
7.79408
2.13382
33.3926
72.8642
41.3778
37.9537
81.1396
8.30975
139.243
35.7596
42.8999
34.8078
12.894
14.8569
133.518
19.3155
20.522
23.088
79.863
25.0217
5.39719
79.079
94.3638
50.7695
123.234
420.619
146.465
57.613
43.6389
247.881
38.6644
68.8966
40.6121
4.15296
39.0952
268.808
6.2088
32.2069
9.59552
49.3855
28.0076
9.78105
18.0874
18.5836
132.008
72.8159
77.9844
114.117
10.7875
-5.52364
14.9101
68.0823
20.1701
43.0432
122.168
-25.0316
310.377
-14.2738
-59.0333
15.0015
-0.163544
-33.8779
-14.6579
3.10008
-0.533472
-39.9311
417.279
-50.5082
-38.6137
-8.39859
-29.0158
-6.38949
3.91855
0.10037
26.6852
14.6209
-20.418
-11.6628
9.10521
47.6376
-0.771287
-17.1311
23.4738
-16.0546
3.10892
-20.1297
314.166
9.14592
-12.9701
-55.7496
-18.1859
51.0201
-2.93464
-29.8327
93.4997
17.9413
155.323
11.7034
6.19705
24.2701
4.3473
38.2221
21.2735
-41.4545
122.183
62.4474
13.779
22.0345
4.57622
5.9104
3.26505
-5.08687
19.2447
4.9312
46.4078
289.863
-27.7062
14.7323
157.435
29.0219
13.1272
-14.0208
19.0136
0.516177
-4.18378
4.1853
-14.4695
29.3729
45.5168
-14.8951
4.52521
-43.4685
50.8595
79.0236
-8.32193
6.16984
172.403
-5.93822
48.8529
98.3994
45.7605
19.5228
3.97455
-4.13811
66.257
16.2331
5.4617
51.2647
35.2221
21.3281
-15.9767
23.5529
47.0563
-5.02125
-12.1612
-4.74937
54.7091
9.85181
-12.2745
-1.14097
-12.3878
17.1082
13.2514
70.267
13.8241
-21.524
93.491
27.3477
19.4027
-6.08479
-4.60056
229.553
10.2121
34.5786
72.0367
6.1583
87.7356
95.4836
15.3941
64.5687
-24.0519
-6.90967
154.021
-11.1956
13.3437
53.1337
65.489
-0.526314
45.7576
479.647
-29.3207
15.2032
6.35824
223.494
-6.46067
-16.012
133.551
172.327
38.358
-18.1089
5.03911
-9.10205
-20.3956
-8.65159
-0.937279
114.854
80.5939
46.6881
104.803
7.8309
46.2036
220.606
23.7872
-4.3856
-1.78244
4.48979
-23.3911
-8.40107
-0.767288
30.1555
-13.0181
43.5518
-9.31845
18.3222
65.3272
17.6526
34.836
-0.639215
6.10724
6.81899
27.8866
45.126
0.554746
23.3023
0.562549
48.8781
99.5951
98.5261
33.5087
165.377
29.8923
141.154
62.9964
36.348
171.116
105.316
38.0845
45.6381
18.9104
15.8206
36.1426
126.066
59.2791
83.8891
64.975
-5.21737
48.4655
313.02
52.4869
45.8885
-15.4447
88.0899
8.46799
-16.5936
4.1853
8.01929
11.7836
-9.27287
58.9127
-18.1541
7.54504
47.5115
144.2
423.013
39.6392
116.972
16.7527
75.627
36.7549
22.2878
7.03942
-5.52364
-22.5712
-18.1247
-4.77215
61.7838
77.1907
-0.668754
35.389
-10.3076
-9.82936
30.5206
12.9549
24.2182
-16.532
31.2111
55.6885
191.246
64.4599
122.784
87.3138
28.2114
162.555
0.565399
-14.0036
-30.7253
28.6296
198.5
-13.5657
333.75
11.2924
-13.2435
-5.32438
-34.1852
-16.6068
68.0628
8.20889
6.70761
-39.82
68.8237
-54.4715
181.41
76.052
-21.7553
31.9967
2.58664
14.8569
24.8218
-12.5436
2.47323
29.2632
413.035
-16.2078
18.5157
369.767
56.5902
56.8252
62.5047
45.1473
35.153
28.9391
71.5027
85.724
43.6389
30.4891
-26.9279
113.874
25.6196
-14.5877
50.4524
10.9842
1.92509
39.3685
16.8754
92.801
183.931
410.937
145.742
30.4222
24.8859
43.6428
22.5863
-13.3363
41.1391
499.279
-7.86124
39.6151
19.7891
61.4548
133.985
39.9764
57.2862
80.5957
23.7018
46.6975
61.6893
11.7915
28.7757
19.9813
24.2024
3.67109
38.9703
55.0613
12.1343
1.06413
65.797
167.412
39.9563
47.809
21.4876
52.8351
67.9479
77.7915
23.3327
26.97
6.55552
-6.40983
43.9202
9.95693
15.3403
53.1337
46.7483
33.2069
22.7726
295.008
76.7229
11.9087
18.4344
39.566
4.48417
36.0874
74.1242
73.9432
14.6714
32.3515
23.3655
-1.24226
36.8982
90.2234
-3.52896
-22.9478
609.607
46.8607
-2.03761
7.35158
148.386
23.7148
36.9478
48.15
254.236
15.0842
29.0827
107.791
19.8474
30.0854
114.766
-20.5628
-24.1661
8.95189
52.2087
47.6376
77.3265
173.517
271.475
30.9701
87.019
149.286
19.2257
27.4337
14.6519
6.09459
54.7682
173.228
13.681
58.2484
-7.22668
69.1369
889.382
35.4717
13.6933
20.522
36.2064
40.5076
308.088
421.44
28.6867
47.2199
56.8252
-9.20058
19.5688
65.8805
31.376
64.2536
73.5926
42.6596
21.8715
7.90109
39.208
33.473
121.827
42.1404
698.574
48.7345
71.4875
79.227
73.5257
6.14523
244.891
26.7762
52.5713
-9.58813
58.0057
-0.364972
62.1039
30.2978
57.2704
23.9735
38.4075
30.6061
139.745
37.4922
16.2055
22.3346
86.0522
-8.20688
32.4062
56.8867
-7.19269
19.5172
244.489
-26.509
165.47
-0.0471262
221.267
1.14173
10.9278
-2.21015
-3.72786
0.872829
114.679
4.22961
66.5472
-3.01504
8.42959
27.8645
2.60477
43.3452
46.9846
64.4239
-10.2796
18.5284
83.5696
51.4164
-1.28747
52.8216
16.9154
83.2926
51.0105
72.4353
97.2944
-8.54715
222.741
203.03
29.2587
24.1619
-4.20498
219.364
58.0136
88.697
23.3388
87.7759
-3.39419
-6.29095
3.52984
-11.2446
-7.01826
12.717
71.988
-21.2171
15.2815
9.77389
5.98354
309.52
64.7469
-2.06944
5.6569
-46.8194
-17.7033
40.7407
332.275
0.988914
66.7261
-25.7183
63.5672
23.9156
11.4101
161.842
31.9071
2.17188
-12.8587
-38.759
-3.03551
27.3223
-36.0719
16.4843
1.35732
-22.6123
-20.9892
325.303
68.673
-3.01467
18.8783
-27.3984
-36.6799
-22.9668
-26.5991
76.7439
47.4508
4.90033
56.9628
8.15508
-15.2175
23.0645
8.15677
82.6287
14.5383
12.0725
28.3992
209.412
491.541
34.2372
-10.0613
50.1559
-30.6024
3.48793
90.0062
61.8573
19.6516
230.058
118.075
96.5491
39.6284
17.3828
38.9197
1.26195
182.324
-28.0135
157.331
0.777082
41.4891
22.8016
53.5223
16.4772
19.3617
57.2862
1.21297
170.386
39.2005
-2.58468
53.1385
18.1072
24.2024
16.7896
-1.20912
73.802
21.5046
44.1677
45.1823
334.204
8.09722
-4.74937
37.8425
667.649
6.57704
-12.2745
85.0661
360.907
248.934
15.3465
2.60477
20.8564
16.9995
111.276
-14.0277
48.5134
4.85887
15.5022
231.172
18.2781
16.0142
81.5019
53.3156
40.2008
182.607
24.899
78.3652
-20.7085
29.2332
22.7998
33.5588
28.4891
36.2471
-5.07539
16.9691
-13.8373
-8.38403
17.5068
82.1735
25.2127
10.3244
40.4913
191.23
-6.86777
-28.9443
8.95727
-16.629
182.755
9.04589
-3.1023
-0.120371
-22.8392
451.061
-40.2436
-11.9562
48.4485
28.9447
26.6476
31.2059
20.4577
-2.92495
1.60136
11.8752
167.94
110.369
16.4097
1.97263
423.456
-3.13222
-14.1425
5.56187
72.7834
35.9612
-32.577
-26.4552
59.9699
147.592
24.1993
11.0997
-1.53943
23.7148
31.3257
36.9056
-4.3856
33.8248
96.319
-4.65046
25.3321
2.98084
45.148
43.5518
38.9838
0.0518808
-20.418
106.403
37.9711
31.0878
-9.63488
30.9701
21.4267
323.574
-8.88529
48.0484
3.40753
29.7606
3.89651
139.101
167.061
61.6406
78.4863
318.456
22.9478
17.4415
93.6105
113.043
3.02626
40.0962
4.40695
26.0119
34.1014
68.0696
41.89
22.6585
53.8937
278.19
51.9908
49.261
93.0123
50.1559
12.5011
42.9561
11.2954
64.6291
10.7922
-7.22328
33.2975
49.1629
28.634
28.2085
59.8798
-15.3575
58.4088
47.9001
40.8401
-16.2456
57.2862
18.7516
19.9536
21.7782
-12.5714
62.5089
-8.12972
16.7061
187.33
28.7759
10.0837
-4.73229
41.4341
15.6129
-6.89531
49.683
53.3467
50.961
15.5791
495.101
9.41911
-16.6414
203.059
-17.3929
34.017
55.1279
286.618
223.678
-5.92843
33.9438
10.1064
2.90966
57.7749
32.3515
-1.96105
42.1062
-19.9829
13.3867
10.3071
132.6
45.5131
44.9866
44.814
12.4704
31.3257
218.69
16.2291
16.9582
0.971735
565.063
10.4771
20.7851
-28.0106
155.996
9.56709
29.5666
89.6901
6.40817
-7.00645
38.5841
-0.264545
49.7108
27.0489
19.9755
48.0484
20.2741
37.2569
33.8816
332.182
53.0286
36.0275
43.917
287.295
28.2633
121.611
195.978
24.2273
247.952
46.7589
68.0655
246.655
25.1036
175.937
-6.92054
67.8346
51.2603
18.9104
-2.92004
65.8805
38.8723
36.1426
298.481
1.18306
22.0449
132.441
19.1455
67.319
12.8583
37.5323
30.896
-2.32627
322.348
19.7124
73.3616
30.5012
5.18655
4.1853
14.3804
19.2799
54.4454
48.6354
6.39928
50.8595
207.196
40.2815
32.4801
132.249
28.1219
-2.53516
59.8152
25.1795
26.8235
7.84401
-16.8178
41.8893
1.34775
0.283801
15.7725
29.6788
28.3216
23.2248
-16.3864
4.78373
41.1425
83.3356
28.7428
31.276
-29.7168
55.763
684.57
176.171
31.6956
4.08277
51.8258
25.7035
20.039
-6.25967
9.46195
26.9786
104.045
14.2252
15.1629
-14.8922
54.7962
110.198
181.836
624.261
-13.5369
39.0903
17.6526
21.1045
25.4656
-7.76081
42.2145
4.56012
16.2274
-12.6334
-0.677274
-15.3331
42.8791
-7.02387
43.5238
12.0579
2.43662
11.3967
15.2621
39.1518
46.0522
55.9975
41.0939
62.3032
150.5
39.2626
4.90033
51.3406
38.1401
43.6792
41.5977
77.4399
0.169747
31.4049
19.5688
56.5102
48.2426
58.6314
43.6076
46.1606
82.015
121.197
82.3115
18.4805
35.6583
67.4795
180.821
53.8957
0.971725
64.2344
259.058
58.6191
8.75821
49.265
82.5564
535.765
37.391
19.5177
-0.364972
41.4891
39.6682
49.7741
37.0919
23.4149
133.07
27.4499
67.3115
-30.6957
28.9277
-1.28747
7.84401
13.3437
60.6299
46.7483
306.821
73.3724
116.972
-0.113853
561.914
67.677
13.8545
15.4727
-0.838471
-14.1379
1.78708
53.3506
8.12807
158.713
152.068
135.152
14.0553
23.9038
568.378
41.2385
29.8215
39.2107
26.5716
177.461
46.2142
534.2
115.06
10.3421
8.46552
34.84
240.051
52.5742
63.3466
1.92595
9.56709
-15.411
571.325
73.8745
43.5933
87.3098
473.874
30.797
64.9531
11.7294
63.041
48.3851
63.8666
41.7019
41.7842
127.857
15.806
117.692
47.941
214.85
68.1998
151.937
253.712
135.734
631.198
13.3336
287.391
738.157
446.603
174.891
309.881
20.7845
1.41982
300.679
105.236
27.6279
8.0316
0.504038
22.3414
134.673
30.0361
30.896
28.1198
-10.2727
9.88651
173.852
-25.7998
5.01008
-5.08295
28.4238
-19.5663
2.8002
2.93831
-11.2335
-10.0314
37.3272
174.835
84.9976
-4.38159
72.9281
43.0265
-8.70539
22.1037
128.15
32.749
36.6714
9.57502
-16.2462
858.923
21.572
-6.62344
7.85746
-27.1561
409.39
-14.2594
-17.8073
-0.787635
-41.5463
350.204
53.2046
178.278
-20.4818
17.7931
30.6907
-29.0202
-47.0639
-12.0077
2.38375
714.681
37.0187
-14.0754
-27.2692
150.747
21.1508
12.7729
-15.0863
-17.6185
634.086
79.1124
-23.5124
1.24803
30.7477
18.1818
362.335
7.59873
0.986298
25.4665
96.0742
71.8547
-0.28536
6.57629
134.195
108.771
128.065
890.998
0.586598
26.5847
26.2857
33.9584
167.452
69.2371
33.2069
26.5207
49.5057
13.0046
32.5234
42.7973
71.4252
-19.8787
0.480186
34.7688
115.173
20.2936
161.662
37.3943
51.4765
4.37994
57.513
9.63861
20.8339
15.7113
27.1737
18.2816
68.0019
57.9325
31.7144
26.5716
66.8183
72.5129
166.154
50.6914
309.963
111.542
6.59146
224.121
48.8961
22.5892
307.795
30.0369
-27.9142
246.958
67.2013
43.8895
27.6638
75.0107
-1.99911
-22.9408
-3.48837
11.02
-14.5201
17.2869
-49.7863
-25.6744
-27.9586
210.165
-11.448
10.445
37.2569
11.1088
230.969
-38.7805
46.7589
272.339
-11.9663
-29.3262
35.3823
105.316
-25.6337
-27.9412
7.04202
-10.4163
2.16227
22.0057
19.2447
-15.6835
45.4707
9.69005
38.2709
2.5509
173.402
92.7794
22.4627
11.7292
162.116
-2.29492
20.1791
275.925
171.063
20.0026
8.03551
37.5788
368.973
50.5095
274.391
355.708
71.4742
45.2904
88.8978
778.324
58.4438
554.949
480.421
74.8593
39.6392
42.0094
37.3675
-3.08381
61.5379
43.3142
13.5986
27.2725
15.8471
52.1527
124.181
-13.2055
57.0987
8.78724
0.26828
-33.514
53.1926
14.5335
109.231
-1.86505
61.6806
54.2032
20.9494
40.5814
413.635
121.239
5.71382
109.437
-0.902331
-4.65294
221.31
-13.0181
32.3074
48.3541
28.1629
9.56709
7.07782
91.5641
146.963
15.4823
78.4462
45.9626
-8.55834
16.2274
4.23317
510.943
-2.21467
26.0125
47
11.7168
142.984
101.62
381.249
84.4853
45.2472
52.2703
231.585
33.5087
24.2273
61.7514
428.439
101.94
356.731
-7.72127
24.9386
64.0865
9.54008
335.004
22.9427
490.604
209.462
33.9792
51.0929
15.3122
-6.15441
-1.08445
53.1507
17.8547
44.0536
22.4627
53.4197
-46.817
267.327
184.16
5.20819
628.137
3.35035
74.1231
7.33631
18.0633
244.878
0.11137
29.9742
-13.4345
8.44419
11.5203
49.5086
457.499
-19.1306
145.905
2.17765
411.197
18.4686
43.6554
215.294
28.2381
21.7565
35.2906
-11.5805
13.1387
41.1653
21.913
18.7585
-15.0856
-13.3224
286.728
140.704
0.620223
56.9125
361.488
1.17867
4.81809
65.5818
52.2424
56.2498
-14.8188
35.5873
52.3786
33.6416
48.6108
200.124
30.5765
-15.2784
35.0718
33.6466
28.8737
56.8618
-1.32726
16.9691
-2.59291
31.0887
24.8596
83.0991
-15.1129
57.7456
12.5292
-12.1327
3.03629
7.21904
10.204
6.03292
1.22083
10.1503
-63.8321
-17.1728
41.4401
-1.13803
45.4578
-28.9495
2583.32
-2.19519
84.8253
3.66115
15.8692
37.7496
-27.8918
-21.7701
-25.3001
29.526
114.854
9.37935
-3.41349
10.5963
-13.6519
74.387
23.7254
11.336
66.564
120.909
18.9111
116.292
163.492
-28.0591
-12.9217
83.9145
12.0304
-1.38425
-2.64535
-19.0052
14.1035
-14.1805
-8.17354
-8.89794
19.2954
21.035
-31.0456
324.776
43.2559
2.14365
14.7681
-3.88373
-16.4076
-6.92141
0.599165
19.8929
145.044
-9.59534
17.2349
24.9661
-14.8228
10.7901
-16.0385
-5.33399
-4.23121
15.5279
99.8295
42.4125
10.8005
-6.23951
-55.8172
-26.3843
-22.749
3.79916
39.3685
36.5182
0.0087831
-38.3837
-50.3268
8.01244
42.6679
219.703
231.772
43.6428
18.8381
558.254
-1.09698
-24.7278
9.63001
-25.6503
-12.7707
-52.4251
-27.8858
-12.4587
1.77071
-6.14851
-30.0989
-31.1948
48.4195
24.5735
-38.6193
-32.6976
15.8471
-5.12983
-35.6942
-0.997366
24.7168
-25.0316
-32.577
-24.5812
82.4587
151.398
23.2623
25.1552
40.6271
200.814
22.8924
35.9686
17.8953
-9.33563
24.5326
27.3444
141.592
25.7482
34.2986
43.3003
170.122
50.3347
58.5859
40.4582
-13.383
10.6052
2.35911
-28.7883
874.964
271.888
0.472395
-1.31932
64.1385
139.494
17.4291
9.52268
22.7584
42.8999
204.049
3.61253
45.4366
-12.5436
35.5145
38.2221
13.7773
235.907
56.5902
73.6918
41.89
2.04381
65.1381
77.6648
41.5177
55.7389
84.837
23.6719
46.4078
349.833
34.138
352.177
219.006
273.665
56.2351
81.4957
35.155
61.853
64.69
-1.60108
-16.3504
37.0457
8.01929
20.0026
28.6502
16.9641
52.3835
140.868
23.5372
48.3363
158.486
-28.1001
259.834
18.5865
16.7117
19.9041
2.42112
21.2794
-28.2715
-3.82518
8.16121
23.2022
-8.48042
16.0567
41.4341
357.03
23.3055
11.831
103.421
5.67097
43.7633
52.3705
-9.08653
58.876
7.38241
42.7973
47.0623
23.2248
-1.39388
113.48
203.952
-5.70919
62.7209
-1.24226
16.2835
-7.22798
8.43305
-13.5775
24.8984
39.3644
11.0809
33.5885
536.318
87.4331
125.029
53.7104
13.2101
-23.3936
25.4696
354.369
45.078
66.0406
-2.2457
26.2888
18.9374
-26.6554
43.8895
186.022
4.85091
254.608
14.1035
-12.3065
4.98298
360.306
-0.340604
65.7407
24.8353
6.17694
37.9016
-10.4309
-6.93371
43.2559
28.3806
27.9074
152.874
268.704
4.54956
-22.851
-2.90386
12.7806
119.744
-1.16204
-9.73164
20.046
280.776
104.671
39.8382
46.2028
32.3945
-4.43914
-21.232
-29.5802
-5.76961
-18.6896
7.50935
45.8885
2.69073
39.7031
-46.8029
-18.5155
360.48
25.1965
13.5292
556.441
-0.27271
8.12706
19.8884
-39.5564
8.91348
-22.3902
-45.06
16.7796
19.3725
18.1576
-10.9761
11.4636
23.2075
15.9293
27.652
41.765
24.3719
31.6956
9.22564
4.08277
78.0627
68.807
98.7498
466.005
38.223
3.78283
18.7729
17.0363
17.974
111.955
-27.1221
-11.9847
-31.3405
68.1383
63.5672
110.123
-3.58239
-36.8088
37.5293
20.4897
22.7866
93.2513
-12.8587
41.8259
216.23
184.744
-4.21277
-6.00449
18.2239
241.631
-22.8633
12.3338
-28.7784
17.6001
66.3049
4.54956
-9.84837
-35.9694
34.5775
20.2769
57.8998
436.379
20.046
-11.5209
-15.7598
9.85312
17.6947
75.2508
40.7464
38.0167
39.8594
42.6596
36.864
37.8861
69.0802
45.0286
103.985
25.7847
58.1048
-10.2727
30.258
18.305
13.5556
31.247
120.479
-13.0697
7.72146
44.8742
-0.526314
23.1531
22.1826
71.4252
-8.63429
11.7246
10.4059
25.9158
6.11457
3.66115
49.6024
120.572
29.402
26.5052
7.71544
823.434
14.5335
39.8909
28.12
273.45
11.0997
82.7935
29.337
98.792
36.9056
40.592
6.36385
75.9344
32.8284
31.0918
183.829
13.2188
57.7244
-7.44438
44.7125
38.5841
55.9574
38.4664
4.56012
-6.26141
71.6996
40.5522
5.28159
63.4938
33.8816
21.1695
17.2869
-4.80871
-5.05965
9.63991
41.0259
42.3041
52.2494
1.73847
-12.5436
61.7514
32.4583
3.02626
413.035
6.28102
7.27126
28.4793
49.3289
77.4972
18.9104
37.0271
42.0575
157.71
303.116
26.7723
99.8295
66.7754
20.1708
44.3603
-7.09144
52.3264
12.8583
254.924
43.1166
27.1478
-9.82254
18.7494
146.45
13.6346
79.1479
49.2487
13.6577
-3.65067
-20.8325
39.2651
-17.2316
30.2447
52.7866
36.2283
17.9308
73.0995
74.3015
44.8234
31.7043
81.7483
-14.4455
58.7607
3.11468
44.8171
50.5227
2.53901
53.9628
49.4391
23.3787
46.0417
23.1092
86.808
-4.66489
8.45111
-8.5264
278.178
6.2088
182.132
-9.32156
65.489
14.4662
2.15787
68.2464
6.28652
147.745
13.5986
13.973
12.7973
-11.3314
129.25
-52.7791
-19.4094
10.5265
11.0261
5.62195
-23.8849
63.3168
62.7902
-6.72278
86.496
58.4996
-22.1892
24.3976
-20.5825
63.888
139.788
-13.9551
23.8741
-11.9847
-29.4665
49.3976
35.4562
23.9156
24.5286
-18.0682
9.41835
219.141
125.86
-15.4445
108.956
22.1482
39.131
189.429
2.34646
87.0205
2.43662
-3.59578
24.6324
16.663
36.6819
337.196
60.4291
545.928
71.1218
19.8929
96.3182
37.2563
129.886
54.9511
58.7565
-7.32652
67.0121
15.8206
83.8499
349.08
40.5385
37.0374
51.8565
-35.2024
-2.02148
-26.4971
39.4064
62.7551
29.5329
9.37911
-25.2652
-14.7195
26.7531
7.06062
24.8
32.3822
15.5318
5.4044
24.2725
42.0065
35.2423
45.2904
21.6631
203.325
34.3542
70.4047
168.511
40.5188
-8.82328
53.1385
12.485
86.13
51.2647
46.4665
96.2907
2.76397
40.4195
26.4416
15.6129
-6.89531
660.629
45.3388
4.22961
2.82891
13.9624
85.0661
17.953
-9.68714
21.2013
16.9154
18.9659
101.096
-2.40038
-0.113853
26.9012
-2.1803
43.3142
-29.249
-8.33474
6.11457
-5.70919
8.12807
318.008
-7.22798
5.84137
17.5853
24.3719
74.818
26.5716
33.0851
14.4591
40.6538
174.38
19.4823
-0.902331
-29.0158
-4.51542
20.7851
-7.39589
37.9296
14.6209
13.1703
-12.9217
46.5865
7.98608
19.8434
10.3554
87.019
97.9365
48.0484
-5.9628
18.5163
47
19.2131
-8.81559
17.2869
-12.305
-8.80778
0.152349
-24.0933
-9.5739
2.94872
3.61253
161.629
-14.4177
20.522
39.9546
4.90033
231.251
-36.8225
41.0044
-10.6687
-3.08763
13.2882
10.7901
40.1835
35.8955
12.6354
23.0241
45.4816
-0.691003
18.1233
74.8152
97.4645
77.7476
342.502
82.4677
12.2161
95.8504
11.7606
42.6679
66.0295
9.89336
26.7762
16.9641
44.8873
12.0215
-4.1131
56.5348
36.6557
366.928
431.961
-23.7418
59.981
12.4574
44.8234
54.193
-15.7031
11.7915
47.5163
51.8404
35.4468
119.863
8.16121
37.0962
21.3281
-25.347
34.7973
2.07876
6.2426
6.22315
122.631
15.5791
17.2143
170.589
5.84739
123.585
25.7106
-10.9606
23.2688
35.4934
43.7678
47.5877
-12.6383
17.7212
14.6714
-43.1905
2.75077
26.8687
12.5354
-48.4574
93.9225
0.718736
-10.3076
67.0073
-16.8576
18.5771
29.8404
8.72228
40.696
31.2834
29.3476
5.71382
15.9618
21.063
29.6134
30.0369
221.926
101.689
19.8434
528.222
30.9701
29.3458
-22.0038
18.0634
46.6272
26.6572
8.30975
92.3918
15.1449
13.388
39.1518
277.137
5.4866
4.20712
32.434
46.7589
36.2064
27.3891
28.8518
30.6439
104.723
-3.17241
79.079
86.8102
-1.70432
42.6493
45.8057
77.1249
50.1167
49.261
446.532
33.0422
67.0225
6.87895
-8.96551
20.4673
93.4431
73.1017
36.5182
17.8383
-1.60108
82.9819
18.1285
18.8381
63.6279
2.65115
33.3682
32.1188
20.9275
1.0484
14.0446
64.7825
81.7978
63.5634
21.7782
-20.0677
34.9738
12.958
31.7821
49.3907
55.8369
53.1872
458.162
30.6055
66.1933
38.4362
70.1844
15.7256
17.7999
74.175
33.4164
22.2423
43.4575
26.9676
32.1008
23.4153
81.2905
19.7055
338.443
51.1095
83.121
306.494
27.154
102.041
407.518
218.214
4.28424
78.3652
3.65436
165.569
27.0874
296.413
59.7957
30.3632
50.3026
8.9801
57.2615
24.4121
-1.70741
31.5623
25.0145
14.9054
-13.1014
50.7986
42.2415
35.2987
2.39804
-2.57348
41.2632
26.8495
16.5754
26.6816
137.794
217.484
22.3824
4.18294
35.9574
49.3814
51.2194
62.864
462.742
-3.16153
50.9475
-3.69936
33.6298
6.96995
11.9087
5.31597
45.1882
10.1064
12.28
4.60272
47.344
34.6099
-4.99039
75.2309
-11.0252
15.9293
51.1353
48.5622
9.22564
-20.2801
38.8219
70.6388
38.7179
7.58789
28.8526
27.2087
12.3512
290.651
51.0481
18.369
41.2813
142.626
-17.285
106.557
23.2748
34.223
17.9694
1.60952
-8.88529
80.3604
118.215
54.8203
6.17694
36.0275
83.0215
56.3743
29.7815
4.82279
33.5087
2.33306
-21.9139
104.226
16.6416
21.1904
15.3608
324.817
10.0308
-9.20058
-4.20238
-25.4088
77.1249
22.0057
-9.98764
-23.958
11.097
-0.260198
33.7842
73.1017
205.184
140.103
-17.7689
2.14705
31.4235
-14.5554
58.6191
-11.8565
13.6577
-7.3988
3.53033
11.1541
34.5103
338.841
9.63001
27.2853
10.855
45.9037
50.6107
12.4574
14.8384
422.212
66.257
-23.1222
22.3283
127.359
2.53901
40.1721
23.0754
32.2069
1.92284
55.0077
16.3403
142.713
30.765
-5.73605
97.1452
33.9438
17.6026
34.7688
-6.64168
5.30108
9.8627
9.28334
42.1062
10.0021
10.6613
48.994
18.9598
8.9113
66.1279
114.327
54.1844
16.7219
-5.28756
115.544
33.1997
66.8907
31.2217
-7.40464
167.534
0.971735
-0.904808
94.8101
30.4334
48.3541
37.5332
93.9001
12.8533
-10.4584
32.3489
111.673
40.3404
467.454
12.4792
15.4776
3.07086
-11.585
24.5112
126.035
68.0211
47.2719
-12.305
26.3893
48.9953
668.838
44.1782
24.1384
14.8569
99.7845
24.9377
28.0182
416.642
36.7594
26.8957
13.6942
62.2124
62.4474
34.3937
101.369
50.1455
150.753
62.1324
59.487
62.3795
34.2372
18.0497
12.5011
152.204
46.7042
3.79916
35.6203
87.1179
44.9864
51.5715
17.1396
12.6828
36.0444
36.1303
25.6248
54.8872
-7.71407
39.2651
70.1175
811.106
67.7261
41.5422
19.7891
48.3363
12.1705
-6.87525
23.7018
52.3197
78.5559
-23.1994
2.42112
32.5238
55.5885
26.0764
7.41922
-4.95725
16.4815
15.7059
8.38617
68.5305
92.0339
-14.3916
-14.0352
19.6135
54.7091
7.97775
19.6955
148.895
2.9605
40.9126
54.1014
2.60477
26.4786
24.4958
27.1634
12.2092
22.2765
-2.63739
26.7466
25.0249
50.1372
31.0067
32.7762
43.0082
33.6416
16.7517
-17.2675
10.2136
22.6739
33.4474
-21.1502
237.92
-19.0911
48.1364
-6.51046
20.3375
390.639
-20.204
12.4652
31.7021
107.645
-13.3912
-39.5564
95.1205
-28.1934
-10.6285
20.1701
340.056
-34.0384
4.95344
-25.0807
-0.218297
-1.87431
-17.2681
139.627
19.5142
276.28
3.14574
463.183
67.8699
26.5983
-1.5745
-10.2157
-13.3138
-7.46156
-17.7714
62.951
24.5333
-16.7662
29.6134
45.0295
7.69303
87.816
13.6083
87.1921
-14.1805
30.4701
40.5522
-11.585
33.5088
506.146
32.4139
34.1535
-10.4309
-5.05965
105.1
51.6744
37.2569
29.8495
101.107
61.1223
53.1327
406.447
15.5683
54.7162
86.8102
26.8974
24.5326
47.6797
210.184
59.487
24.8669
48.0347
52.03
128.693
13.5233
22.3414
33.473
28.162
82.472
68.3773
161.986
79.2974
34.0809
18.7894
18.9659
43.7633
26.1336
16.3403
17.1504
47.6316
18.6268
146.841
-4.05437
15.2032
77.5728
-7.01608
40.391
28.9656
3.66115
-4.05336
-14.6386
-19.4094
-23.2066
16.6483
209.895
-3.27013
33.3317
-2.80208
185.822
30.3886
114.679
30.2846
12.9231
-4.65046
-32.7639
10.4771
103.244
-46.7513
7.94456
-37.4294
-69.1437
-24.7813
129.045
-14.2066
-25.7471
-23.2601
-33.9977
-19.6297
-29.1731
-63.2332
-23.1661
-65.9329
20.3903
-27.6386
-42.541
28.2633
-14.7229
56.0184
36.6819
217.167
86.666
549.676
58.0033
-21.8896
-43.8254
4.48891
-36.8225
99.1005
-16.2909
-40.8612
-5.01899
-2.64135
112.927
29.8761
31.2103
135.387
-13.5515
-1.62804
26.7301
19.1455
56.0746
177.776
148.102
39.3685
79.6217
8.91812
-8.39861
817.366
26.7531
18.305
19.1778
43.6265
18.1285
38.0206
-11.4622
37.391
422.442
-32.2241
48.9854
28.4238
124.737
46.4623
265.169
19.3617
44.1678
20.6256
12.4574
27.9561
53.6373
43.7682
-6.25565
-9.53082
43.0265
-6.83132
42.7184
105.661
15.8824
31.0492
33.9379
36.2277
-20.0138
-27.1537
47.2129
-22.0073
10.3252
68.283
23.0754
54.6957
11.2932
149.822
3.22182
115.098
11.1305
23.1531
41.4401
13.8545
15.4727
29.1466
25.2174
75.455
96.4541
73.7204
31.276
-5.35392
13.3376
-0.937279
22.0298
172.423
31.6956
104.414
76.1992
-13.0268
8.23792
257.719
38.5881
121.915
32.3074
31.4875
26.2888
50.1813
52.2087
130.097
159.785
21.7175
-15.2571
59.0811
392.492
33.094
-35.1222
454.721
72.8642
585.181
118.621
22.9091
28.6735
20.7671
-16.597
2.94872
12.894
14.8569
4.32299
20.522
17.4658
152.952
60.7109
77.4955
49.3014
26.8401
11.9049
22.6585
432.455
45.8057
52.7621
119.457
54.8832
18.0497
63.2744
47.2565
325.94
18.4805
9.42136
71.2276
62.7551
18.2885
39.3642
14.0902
485.899
35.1716
6.05937
14.3804
37.5788
-2.09187
46.7613
54.6076
141.603
46.4623
44.0297
32.9234
58.9127
19.3273
34.0809
56.2708
-27.8858
119.837
391.154
-14.7087
72.7823
135.143
0.73604
2.35425
8.53186
31.538
-11.3314
80.8531
7.71544
21.3335
-47.7889
-6.08123
18.7497
33.5885
-9.03569
49.9517
96.918
68.7648
23.7254
3.83976
14.0902
-12.1492
302.173
110.198
28.1629
25.8185
397.037
45.7636
32.3489
53.5766
23.3008
3.10892
-38.8703
18.0634
70.9901
60.1185
71.7693
49.146
18.893
191.424
32.9338
-26.3725
21.1896
11.1516
-5.02303
229.788
86.9478
21.2735
355.848
45.5533
159.664
105.117
37.0271
57.0501
73.3768
-4.23121
63.0272
53.904
46.2343
-8.96551
18.5932
59.7099
281.161
63.7313
137.718
-9.82254
-25.2652
-17.5306
528.066
240.382
18.2408
197.102
-6.46177
2.44613
48.0484
42.4793
4.79654
-4.13752
-18.1196
4.81238
-3.73724
-28.7721
20.4606
11.0895
36.7707
17.4136
53.1385
-8.12972
-3.90863
-30.0621
0.664944
-24.748
-19.9013
285.748
19.8048
17.0713
9.99073
6.22315
-47.7684
-45.9788
27.5352
1.41851
78.7286
-3.84124
1757.67
-20.6184
511.414
-15.6879
25.4328
33.7227
153.442
76.8645
234.983
24.5366
63.2909
-7.77123
17.341
-7.41166
39.3355
14.8972
29.8935
63.6034
0.843265
25.9511
35.0718
236.046
-43.7296
19.5033
471.706
26.8768
133.605
46.9541
-5.97263
46.2624
0.985808
-25.0747
59.6929
32.6928
-7.08555
175.509
189.124
-1.05089
31.5864
71.8453
41.0285
-11.7012
-20.5162
-0.0824476
191.771
22.0441
-17.1718
-3.39419
274.819
6.77841
9.15203
-5.62244
-42.6255
37.0799
42.1755
-6.72278
55.1403
18.1383
28.4
37.8849
285.219
-5.32263
156.576
5.42682
-14.9578
-31.8269
43.2733
-4.51475
78.3391
-3.69625
35.804
284.593
49.5117
43.5933
220.369
1.60952
203.384
36.4192
4.98298
39.8404
31.6347
47
120.495
37.9016
428.101
-14.43
60.1225
32.1287
32.9338
67.2419
29.8495
22.9478
-0.0927578
38.6335
79.4516
31.6341
73.4568
28.7715
206.317
119.486
98.2795
67.7546
101.735
64.2223
188.59
83.8891
46.2343
26.6418
44.8302
72.8284
22.5398
50.6129
41.2382
17.8383
30.258
26.7531
65.1567
112.881
117.454
51.139
31.9566
13.0281
4.52521
43.3632
45.2904
548.276
24.9105
275.367
5.27176
-15.8808
152.962
82.1817
32.6928
-29.5743
-10.0236
18.5836
-32.1318
-21.858
14.2662
-26.4379
-52.9307
7.59483
28.7269
22.0441
-23.5128
172.354
-22.794
-28.3293
131.184
-25.7589
-12.1724
23.2623
21.4071
382.671
40.592
507.105
82.6293
-13.0181
28.5593
29.6134
9.42221
2.07083
16.4482
84.0679
11.7342
14.2212
1.60952
62.8292
19.9755
7.9813
40.5522
69.116
56.3704
30.4575
88.6359
66.0126
18.893
22.7584
56.0184
204.138
54.8069
502.825
20.522
9.9695
36.7594
119.715
8.07199
45.3458
66.1955
19.4012
59.5159
12.0725
45.2658
63.2352
41.7648
10.5534
38.9115
16.2493
32.264
-2.02148
7.23607
13.1695
15.0056
51.5107
231.932
33.742
12.2161
15.2655
84.8492
10.8087
7.93343
101.723
32.3984
-1.7766
-17.0844
-8.59325
-30.35
30.2978
38.5297
31.4697
77.7628
61.0344
48.7366
21.8277
37.3272
-10.0809
-21.9417
88.7458
91.6687
67.3893
0.664944
38.298
49.0735
18.7894
15.2177
21.2745
35.5039
-5.3384
17.6466
38.1456
87.7749
144.514
26.973
17.3468
81.6204
67.1453
29.8981
43.9802
0.631807
-20.3464
-5.40302
-0.937279
33.2742
56.231
54.1844
48.581
43.4382
76.1887
188.747
29.4094
36.8439
-24.2712
-30.8899
23.5956
22.6592
217.492
64.1665
46.48
37.5332
3.32969
22.2237
38.2673
-20.1249
156.65
20.3502
66.5774
40.5902
9.85537
25.8963
39.131
61.9926
11.7168
109.251
240.694
39.9179
168.818
509.542
66.667
14.7681
5.4866
86.666
30.5599
35.5145
632.159
6.77439
53.2146
-14.3337
20.3897
19.1089
66.1955
40.0159
13.2882
59.5159
27.065
19.0289
50.1167
17.3706
-4.43914
27.4937
-10.8396
95.43
27.8508
11.2954
35.6203
33.281
26.2457
4.71986
7.76925
37.9975
44.5419
32.3822
34.9951
223.553
-13.021
22.271
72.9983
45.7547
14.6276
30.2978
398.787
113.37
26.8579
26.2478
38.6943
33.579
55.5114
30.5321
51.2645
10.6109
69.18
16.7896
15.6575
73.6405
-1.92119
317.859
46.535
118.086
49.5424
-33.1466
-3.40038
-48.6769
982.67
-9.47369
-16.4559
65.4353
8.31944
1.60136
0.6308
55.4956
-41.4304
-56.1234
4.36405
35.1626
-23.5128
5.56187
-20.92
-2.54282
-15.7104
-20.833
-16.8668
30.4631
116.966
15.7849
46.2493
122.218
37.8427
109.724
-1.13241
29.0802
19.8474
163.144
70.8429
-7.44438
-24.1661
35.1888
82.1938
40.1414
39.8452
55.4507
10.9799
47.8367
45.7896
33.094
52.9589
38.6781
-22.8294
72.8642
116.34
15.806
11.8069
35.8768
52.2703
79.7854
74.7382
12.9829
71.6735
21.1896
80.4921
64.459
249.91
18.3794
12.5497
27.8345
72.3213
61.7352
59.5684
31.4261
341.326
19.2338
-1.55435
-9.90254
4.53775
38.1582
-17.7526
21.0996
102.145
-6.28624
20.1939
79.2122
153.174
35.1932
1.47628
120.975
47.6984
-28.2709
-1.30201
36.804
90.0665
71.7622
-16.8775
46.5356
12.1923
13.9006
-33.5068
16.5942
9.67391
4.60812
-13.3906
38.0332
7.27261
371.018
64.86
91.5126
-61.8239
192.965
9.85181
62.799
60.5567
15.6523
37.378
3.22182
30.2689
96.3574
17.5309
52.6845
2.61011
2.35425
-4.5866
66.4469
27.7899
42.1062
167.424
-8.07936
18.9598
122.533
25.2996
23.9038
69.876
43.1125
104.784
168.521
116.527
81.8109
10.7109
475.437
5.71382
17.6082
19.7124
-12.1492
5.72257
51.0481
27.7394
60.1669
-6.04064
57.8309
32.6451
17.3564
25.4656
3.48359
36.5923
4.98298
2.35911
520.313
12.7779
80.3604
30.1334
2.34646
64.1385
27.0504
8.05881
47.004
9.63991
582.61
24.2273
200.984
81.184
65.3673
54.9236
64.3214
47.5122
41.3992
267.537
285.686
73.3768
27.6279
56.7573
43.6076
271.049
291.91
-3.34331
41.082
132.798
58.1091
27.6588
84.3418
70.3122
28.384
51.116
34.1704
56.745
-14.6676
14.5947
-2.71363
10.0896
55.1946
-0.159951
-21.9167
40.5521
46.2274
16.978
56.7696
31.8482
-30.3011
496.755
2.15
34.5161
36.3894
-5.39578
-11.6344
31.5868
-16.563
278.138
2.73406
7.22418
21.1667
33.5095
1167.5
3.87523
83.6006
9.03425
170.476
-2.4499
20.1592
18.7585
3.65503
209.691
-7.49997
219.415
-46.2314
28.8015
16.2835
-22.6951
14.2971
19.8106
29.9745
31.7388
15.5791
249.599
18.7894
-14.7673
21.2745
39.252
51.9475
32.1429
79.4908
70.9083
78.9214
6.35824
15.4727
62.8798
-16.012
-12.6261
24.2759
-4.99039
-8.07936
-5.35392
-23.6441
38.4181
-28.57
32.3947
42.94
35.0738
25.6612
14.3551
4.48979
36.5765
-5.52183
4.19643
-20.5628
247.573
46.5865
883.471
11.7342
70.4432
14.728
12.0564
286.093
131.67
27.4337
-7.83687
35.7556
-10.772
22.9091
6.43569
-16.304
5.89178
35.4037
44.1782
12.894
-0.1356
52.9328
36.1821
-10.0922
103.814
10.0291
18.5157
71.7902
54.9511
8.15677
7.66601
126.982
24.6511
78.2277
41.7648
36.1113
27.42
61.4003
16.2493
52.2137
245.554
63.7313
90.8661
37.0291
44.9864
-12.1467
9.64332
36.1234
82.0233
64.2413
12.5063
30.5243
-5.52473
18.5229
5.53188
10.1474
7.13129
73.3483
19.0534
55.3963
55.8326
55.2741
107.443
35.6182
44.3165
82.3047
54.193
-11.955
34.9738
59.8096
29.908
0.664944
38.9703
34.4466
21.5046
119.13
30.1898
-3.12773
17.4675
420.664
32.814
-16.8703
-3.59873
-3.12791
11.9349
-13.7016
11.0381
35.7402
42.156
34.4388
-2.08636
-8.25959
2.69073
-25.6503
26.5847
84.3818
103.299
-8.71052
7.39291
-15.5188
54.6317
-5.73605
-31.1948
-24.6691
-16.1306
-27.6308
-17.7051
-8.51575
-26.558
-14.5002
10.247
-49.968
-34.3163
-54.0796
-48.5065
4.46687
-10.3076
-10.7088
13.1275
-30.1486
-39.5001
157.756
5.08873
-19.5861
18.5453
-14.9578
5.65442
-22.319
2.98152
-0.836663
131.75
-28.9961
-46.3331
79.3827
-2.02513
-11.6916
17.0323
89.6906
79.6958
19.5526
66.8272
19.9375
40.8889
65.3679
32.0075
-16.3942
15.5473
32.2794
197.59
78.8631
17.1362
41.0259
121.015
31.7235
49.1847
34.308
106.1
-7.77448
-10.5324
-2.23538
8.80156
42.7697
-13.8857
37.3724
33.0844
12.7168
558.039
440.652
30.4782
26.5566
27.5788
-8.58071
104.062
53.424
48.6996
15.4774
42.1753
22.5235
40.5654
8.94947
4.24952
20.1149
-22.1639
35.2095
102.234
-10.5252
43.9502
12.9585
8.06833
52.5852
36.1549
267.981
16.5506
28.2382
-6.54834
26.5129
270.648
36.3894
442.506
-22.8788
12.8461
157.725
-29.2085
-2.88814
-7.76835
43.6554
80.3612
78.8379
42.3712
9.03425
502.27
123.568
-5.97263
30.9709
14.2807
48.4485
40.1891
147.398
27.9539
-8.54715
-35.88
31.1327
878.48
-3.64957
9.28788
4.36405
65.1477
213.583
-34.0384
15.3465
8.70158
-26.9548
-28.3293
-14.9928
-35.1293
16.4651
83.405
10.1438
58.8884
-9.97273
300.254
107.183
-4.59354
9.17495
-31.8244
178.069
2.04381
437.765
12.2818
376.199
24.9283
-26.9772
9.88892
49.3976
464.617
37.9711
27.3397
254.608
47.8367
68.2784
25.5977
29.3078
-7.83687
41.005
26.3853
-3.27574
26.6572
-23.8003
26.3893
60.2397
52.2703
72.2892
9.14588
51.0588
26.8118
11.8436
3.02626
40.0962
11.9032
7.27126
21.1904
45.3458
71.8177
150.586
41.3992
46.3974
25.1909
50.888
7.01318
41.7648
47.3557
-6.3132
29.5412
-0.617313
0.404825
20.4673
12.8583
18.2885
4.71986
13.3915
24.879
16.4309
29.3729
41.7687
31.6413
775.773
6.39928
67.1014
63.9779
64.031
-9.75972
21.5409
26.2478
42.4424
1300.45
52.8216
-5.39701
319.251
59.8668
40.1354
14.8787
-6.83194
73.2992
13.5986
23.5244
281.965
24.0417
16.7796
85.2097
268.623
607.417
15.7113
493.816
-2.3331
54.2032
5.95684
29.337
81.9254
65.0166
27.4735
26.3285
6.59146
21.7215
43.2739
28.2114
75.4109
67.0947
20.8115
12.7
76.5716
38.2673
75.4525
34.836
-9.63488
-4.38735
7.9813
16.1893
-2.21467
67.242
11.7168
24.9176
30.4053
8.30975
21.1773
95.7297
13.388
39.1518
64.7929
84.1085
54.2123
226.669
38.0805
4.90033
62.585
6.28102
5.39719
45.5533
343.322
43.7067
58.7565
111.99
83.287
676.055
49.261
69.8445
8.67933
37.0374
3.13082
7.90109
33.5858
65.3321
41.2805
5.63528
85.2439
559.894
71.2233
21.5865
-1.60108
15.8092
131.771
17.0918
51.2596
43.0002
141.903
2.15787
36.3872
35.4934
34.3975
10.9382
50.8104
34.4692
36.6429
-1.01948
130.864
126.055
69.2535
43.9802
0.631807
177.453
13.3376
51.3185
5.16317
64.2538
24.1993
61.6995
67.801
65.0166
-17.712
-26.4323
714.054
-18.7084
-9.20059
6.72965
-47.6883
196.288
38.0467
-17.7517
-25.1031
43.7754
186.959
122.799
130.123
-10.0095
-27.626
200.184
-24.5873
0.554746
-8.95005
-68.527
-59.4076
-29.8327
-12.8489
16.663
-19.5401
-63.9427
45.4366
39.9302
20.522
-20.0156
-30.7069
34.474
-8.71151
26.0119
-29.4093
68.0696
23.1493
-31.6894
-9.82458
-23.5348
36.8325
4.20208
110.168
7.74229
163.363
0.789617
-1.19723
-0.886006
238.957
-7.5224
2.35889
38.4271
33.7679
-15.6566
-4.16899
4.24952
5.12233
-13.5325
-14.6676
4.78263
-21.7696
6.46891
-5.78215
92.142
32.9075
35.2179
40.2815
175.352
31.87
338.545
56.0678
3.11468
52.3134
48.6487
10.0353
59.585
30.6984
297.167
17.0713
21.2351
15.5935
0.957309
-10.3716
2.23527
-14.511
21.5696
-15.9333
6.70863
39.0386
7.24977
148.405
-10.5137
7.73791
22.6217
0.926522
40.061
-34.6424
7.28397
16.1033
84.8427
40.0175
29.1326
57.1391
32.7009
51.1359
18.3951
167.914
-3.09693
28.5126
43.954
-14.6815
16.6922
52.1767
-2.26429
40.3949
11.2937
82.6256
1.78691
-14.9755
25.375
12.8099
-11.1406
8.02024
-4.44754
30.0188
30.5977
217.1
-0.389298
-1.42941
42.2167
13.2105
-3.16153
37.8291
50.6486
5.84739
81.2447
54.2446
62.128
146.957
9.25648
-18.0763
35.301
172.625
-3.01209
15.8471
170.219
22.9812
29.8981
377.564
-1.24226
14.4094
2.09324
2.5928
14.0553
18.2816
47.3872
477.896
5.45865
12.4704
40.696
40.6538
27.4735
397.394
152.541
40.4622
-5.52183
34.1815
46.48
-1.82219
-14.7958
85.9419
128.222
25.4656
24.0983
57.207
12.9934
-3.45031
38.9034
51.1962
111.283
40.4408
1.40943
18.3584
27.5942
-19.1151
8.58565
33.0657
96.3108
-1.73644
28.8236
-16.0652
38.8773
31.4969
45.8219
9.03246
230.314
3.46992
-10.5324
31.4978
104.379
170.206
4.85491
32.6872
86.4952
32.3945
43.6076
29.2941
171.97
33.1159
12.971
460.76
11.2954
71.2276
20.1625
56.2308
-4.65047
64.2344
6.12358
147.551
23.9489
0.324913
7.09848
-12.3992
160.142
179.75
-12.5464
14.3683
31.9705
46.4623
38.4075
19.3617
27.3012
118.077
14.3314
95.4225
-23.1994
64.2653
53.1385
466.009
42.943
86.13
13.7834
52.0887
47.565
341.97
11.831
28.4587
13.1672
427.947
21.9625
133.342
43.8835
-1.98792
114.982
56.4326
3.66115
77.7134
-31.2273
14.4094
275.756
157.641
14.0553
305.014
34.2688
18.5771
-18.8853
-18.406
3.10008
57.5626
81.8832
600.938
47.5933
2.8458
149.02
7.66668
33.8336
410.869
38.9838
-3.69625
7.07782
59.705
42.0154
13.6083
-13.383
59.0811
83.2709
51.8346
23.6856
3.40753
54.1235
54.4963
-12.6461
-1.31932
73.5089
-17.9272
97.2479
18.5162
14.8569
79.1698
2.44892
16.7738
-0.721872
66.3331
28.7698
34.3364
32.5196
18.9104
58.9241
54.6361
27.6279
19.276
21.7978
38.9115
475.395
41.6343
50.4524
-7.75646
226.813
35.6203
-13.5707
9.37911
-10.2727
-31.5861
41.7456
37.0457
22.926
26.76
27.4989
168.763
26.0191
27.014
-9.7353
60.2298
35.92
-1.7627
6.16984
189.27
18.4246
22.616
30.933
183.934
45.7605
28.8932
3.97455
27.721
-10.9408
-2.97159
-26.509
11.7963
24.1392
-24.41
160.437
3.4315
-15.3286
-26.2167
20.5505
27.5352
134.477
3.76594
-24.456
25.2962
46.064
14.6757
37.2348
68.172
17.8314
170.328
231.621
47.3613
25.0249
27.6484
29.1326
77.7538
148.893
40.2008
42.0516
386.594
145.832
13.0247
55.4701
26.8881
64.1198
21.4652
38.298
30.5717
11.5921
5.67097
50.825
75.6225
3.22182
26.5207
29.8712
52.1676
88.2918
15.7286
30.4652
62.8798
17.7212
-5.94332
30.4774
22.1836
24.7168
4.95344
6.77841
-15.2108
213.643
15.4705
8.96886
38.4274
62.6177
27.0293
14.3901
180.314
69.7018
1.2366
305.564
-12.3768
107.794
-44.0083
-8.26355
48.8961
219.366
30.4334
27.7394
-37.4294
-0.418445
37.2162
0.785972
231
42.3322
9.10579
27.222
4.98298
2.35911
-26.5775
26.0125
18.889
-3.27574
-1.45378
8.05881
13.388
39.1518
1.07466
35.3828
12.9829
-5.04734
20.522
42.3816
55.0887
10.0291
14.7675
90.5309
199.019
128.04
11.9049
-9.20058
35.153
30.8131
268.28
14.5094
187.942
0.504038
137.99
-19.1846
-0.617313
-3.34331
28.1241
14.0294
121.362
48.7345
4.71986
-18.4677
-10.7282
-7.0591
2.39709
196.165
-29.8876
316.627
-1.09698
-15.3575
13.3781
5.93497
4.79654
26.8579
96.6416
231.723
-7.65113
-68.7934
47.5163
-19.3741
-15.0696
35.2221
-12.4051
-15.9767
2.9382
17.487
-4.66489
-12.2456
47.2129
-17.7858
-46.0077
135.666
-36.548
-15.7802
-15.3093
37.2348
2.22801
6.3529
281.352
5.75513
102.126
-27.1462
129.098
10.4811
10.0324
-30.4477
19.7623
43.9202
53.0604
273.961
363.618
-14.7673
62.504
98.7992
-11.5506
15.2032
10.1064
356.553
-10.2088
-17.8861
-13.4396
-20.1224
1.78708
10.247
-37.2621
-23.6441
-8.43354
-19.1997
13.654
-11.2354
-18.9042
108.551
-18.406
-2.52212
38.8219
21.9131
-0.637469
-22.3972
90.6968
-38.3861
4.85491
-18.5702
-26.1366
180.359
-5.99383
3.9449
-47.2701
14.7274
79.4967
-14.5027
42.3322
-80.8494
-12.1334
87.019
33.094
-21.292
52.1332
-32.0835
22.6372
-57.6237
-18.1859
-23.9426
75.5252
-52.3215
-52.2043
-37.6849
-27.0363
14.7681
-31.9947
-22.0298
-9.46309
221.739
-41.9513
11.9852
43.7623
2.44979
24.7311
-3.08763
-0.454248
-5.73114
23.714
-3.29418
18.339
207.588
-10.9984
19.0604
531.703
13.9081
15.6694
-12.1304
122.764
44.9514
47.3365
77.7825
13.3915
-21.9726
170.104
37.9185
6.14523
-4.36025
5.71966
-20.8325
46.7613
23.2659
138.316
22.7485
69.6532
4.79654
6.54834
9.99134
38.5456
44.9885
181.123
63.5641
-10.0809
53.1385
4.98874
52.3134
-14.3276
31.474
40.0688
-14.1026
29.1751
63.9229
39.9758
13.7194
12.2017
-4.74937
39.7166
7.97775
17.8214
-32.8893
0.733093
-19.6814
227.848
3.43132
99.079
45.3315
-6.76556
82.7005
22.6217
64.6448
174.994
25.3277
18.5284
51.7105
67.9761
19.7623
34.6503
42.0712
68.3118
68.2885
364.105
65.2468
-0.0937681
25.485
51.251
54.7495
37.3948
-11.8704
53.2365
33.1743
97.9982
3.8506
76.1179
-2.76183
-8.26664
19.2374
66.2325
45.8275
-4.6681
59.2319
24.6005
19.7114
-46.3039
-9.86271
15.0428
38.5104
14.4903
69.6905
-14.1759
225.236
-16.8178
-12.4587
164.814
128.784
4.03193
58.876
204.159
-46.1873
901.12
9.58099
-27.6308
0.854585
-9.69145
-36.989
169.543
-36.8495
-34.3163
-50.3315
-39.1362
-19.896
32.7959
-22.0108
40.828
-27.3375
21.4071
-17.469
37.7703
45.3389
19.0402
4.77679
-5.81758
-18.706
158.459
55.7332
357.575
1.92595
0.196764
-21.0332
31.594
70.1264
75.4525
182.887
25.9724
44.0886
-1.06208
11.7294
69.116
67.6148
-14.5201
32.2794
199.214
63.8706
32.1287
35.4037
55.9975
17.3256
72.9958
131.784
21.2735
31.6341
17.4423
28.4793
77.4972
388.101
61.3899
35.8955
70.7314
1244.92
52.9779
40.5385
55.6047
13.5233
26.0895
16.6064
45.0286
39.3685
64.6291
23.9107
106.831
45.9493
34.0062
67.9035
212.292
16.2545
26.7762
56.0042
72.9983
13.8955
14.6276
62.1039
34.7816
91.4398
34.6593
24.9839
33.7441
14.3314
35.4524
40.5188
-16.3195
278.026
31.2257
31.6986
-30.0621
43.7685
48.3406
15.7059
66.4822
35.2906
-15.0567
7.85746
-3.26665
17.8214
347.546
-19.8816
-27.1777
-15.7802
12.8017
14.746
125.916
17.5973
47.5764
29.5577
-15.2675
4.22257
-13.0339
136.686
-11.5948
36.892
14.8892
-32.3854
-1.59026
27.0169
-39.4692
-33.0689
-9.67656
17.0773
6.35824
-3.26795
-17.7051
52.1527
15.4849
13.0315
79.5875
75.5945
3.16504
58.3152
-1.15533
83.3957
-15.4516
18.5771
14.8478
-7.16163
16.2185
0.403561
11.6057
43.4031
-17.712
72.8932
18.7754
37.6511
76
132.57
41.7949
-6.50735
613.338
34.4051
40.7822
93.869
23.1613
39.4034
-15.1176
86.5049
3.29614
495.013
-12.522
487.97
407.758
-9.83497
140.173
183.142
3.62459
-5.99668
12.3338
251.858
-8.29567
-7.63186
-40.7705
-8.79548
87.9883
15.5917
-23.2107
251.866
10.9662
-21.7768
106.46
66.8976
434.45
42.827
27.3437
23.3169
19.0289
3.26505
326.623
52.9779
-26.9279
72.6447
-2.49138
24.7677
54.2005
9.42136
13.1315
21.5256
-6.07441
-9.36155
72.1862
-46.5787
-16.3504
-24.7985
-1.4369
-26.849
11.7836
-46.7542
-9.58813
16.7763
32.1188
34.046
149.1
14.6031
396.049
8.56051
-6.2833
-9.52449
56.0671
-59.4231
11.9091
6.86281
-2.03456
-5.69924
-6.83132
-9.75544
-1.16069
-23.473
-19.5506
-9.16564
137.427
409.147
-21.5315
-23.49
6.43886
-23.7763
-16.6414
8.15608
-0.526314
-29.7013
19.5206
-18.0763
-0.306233
156.284
-23.8827
-12.0829
-32.8786
376.366
66.0847
17.7433
-12.4867
5.03911
69.6087
-31.6399
-29.2663
89.0179
-21.0738
-27.5754
59.9791
-2.03761
-25.9023
33.0851
-17.4001
-2.51154
0.0916235
88.8228
-5.45178
-24.2625
15.4408
-20.9864
513.546
103.27
-36.0257
37.2162
-11.6916
26.4027
50.6478
17.1644
48.2737
-22.229
11.8408
4.83354
-21.0794
158.921
8.58565
4.95475
15.726
18.8783
43.905
1.39602
260.133
-9.7082
18.5444
-4.02635
-23.6508
-2.23538
31.2903
48.3919
1.10678
20.5058
55.5732
22.9427
-20.3687
15.4857
-14.6728
-7.09144
12.971
44.7174
26.288
35.6203
53.3847
27.6588
33.742
-37.2083
52.99
16.4309
90.3923
32.3822
23.7507
4.28738
241.537
348.486
30.7621
-0.364972
37.741
86.5198
48.3363
102.126
169.73
93.7142
98.6644
39.2012
13.7051
43.4513
-8.38452
-8.20811
55.9448
42.0631
43.5142
23.7096
-2.92495
162.771
53.6215
294.027
-19.1975
5.72076
9.28788
9.98624
42.6589
21.4648
34.6099
171.172
-4.33122
37.7005
-14.2738
-15.9298
325.628
2.40963
-1.86505
4.08277
4.97415
203.74
21.9131
-10.0078
3.83976
15.7342
2.8458
-30.8899
14.2252
52.6443
-13.0181
81.0331
33.3616
-48.6738
127.633
-21.0332
31.594
-14.2066
75.4525
19.8434
-19.0052
34.7182
-25.4249
-25.0021
-42.6185
52.2494
0.148375
23.0435
88.5014
-27.2975
-55.6594
418.186
27.9074
-19.5401
-20.8392
-43.2391
-27.652
-42.5287
-18.8334
13.7176
-40.0773
19.4814
-36.8225
-9.59534
51.1755
7.86452
305.643
211.315
-2.92004
32.1473
3.26505
4.28346
28.615
38.6644
48.2818
-0.617313
-37.0765
37.2211
-9.3193
-28.0979
25.2738
-26.6891
9.37911
-40.2577
-44.7046
-5.10602
7.06062
-5.18503
2.39709
-2.48619
49.265
4.78263
41.9487
154.52
1.71411
25.5596
42.4793
15.1039
35.5964
27.795
232.511
-10.2965
60.753
167.574
249.477
15.5396
257.412
72.4551
42.943
67.3893
248.042
273.229
203.113
154.563
246.567
77.0414
64.3387
34.3341
75.92
27.5352
96.9959
18.5367
-28.1147
15.1419
24.9831
42.7531
29.3958
14.1043
19.9029
57.8188
58.9297
-13.6448
-18.4569
43.8835
44.8637
23.1531
9.0641
20.8254
-23.8827
-0.838471
-19.7601
230.189
66.0847
1.78708
13.9952
-34.9754
-6.20529
-16.5983
-22.2696
17.5853
17.8034
-5.08664
27.9474
37.816
35.0738
18.165
100.562
11.336
165.659
19.8474
32.0295
-35.5069
41.6777
-17.2382
-22.4369
-7.2995
-7.91471
22.2237
25.1488
36.0971
105.933
-25.0021
-5.9628
11.7168
-1.31932
-8.95005
2.68756
-25.6744
21.3482
41.3671
49.4383
0.801433
-4.22618
1.51189
12.0887
71.4297
147.855
-15.3538
447.568
-2.1506
9.85312
16.7577
33.0844
36.0612
-6.05519
18.9867
39.8485
1.34186
14.8451
39.0952
245.554
50.6129
36.5182
-13.5707
59.9789
-34.6355
32.3753
8.93468
186.349
206.196
33.9584
32.5189
33.6298
16.3403
62.128
42.0094
-7.61012
-13.4247
39.566
208.502
-30.8235
-47.8711
-17.1877
15.4849
110.483
102.076
-3.11633
-13.7016
75.2309
-31.6399
-21.552
23.0244
26.0734
11.0997
-20.2801
-15.8949
62.951
47.0221
-18.6403
-1.42577
18.369
-39.3035
-26.6554
-1.08809
-15.7638
-13.383
19.7257
-42.2915
-13.7577
545.838
291.677
438.307
15.1409
-46.3793
-6.94152
150.346
-21.6753
-29.4225
50.7521
116.462
76.6331
31.0597
-37.6169
245.962
-6.8971
-25.0847
42.9073
-37.7595
-3.0361
3.38682
35.0385
215.241
263.476
11.7272
22.9427
44.5446
3.99416
37.9745
4.06785
38.8232
173.204
62.521
4.73619
17.8167
254.847
-1.38924
12.1902
74.9973
-8.16031
-11.7443
50.1858
27.4989
-7.71407
33.6429
68.9755
54.6076
103.386
280.284
38.966
17.7927
244.25
59.1603
48.0646
65.4381
61.6893
16.156
15.5396
55.9496
28.4146
130.171
3.47604
225.44
26.0133
18.6935
63.8453
14.2602
22.1722
-0.336079
-9.35005
-3.81234
23.787
5.16665
11.2622
59.877
-9.57427
487.253
-9.22093
27.5279
37.275
12.3144
33.7227
40.998
13.1462
13.8432
30.1588
12.8435
30.4595
31.9437
35.4869
-13.4689
1.92284
-37.2561
40.0152
727.034
-6.14851
-20.3309
-5.73605
4.41245
-34.0394
-25.5009
-14.5123
-17.1877
38.9107
2.72411
-43.4087
32.2131
3.03027
22.4885
-1.39606
18.3392
2.82012
21.3882
58.8884
40.6271
15.2815
21.0183
49.0871
80.8844
372.094
254.678
5.6569
-1.84184
-9.20059
-12.948
-35.5069
54.7962
-26.6554
-10.7546
98.5542
4.73319
-23.5509
-0.677274
40.8889
16.6422
13.2668
-37.0089
-5.06745
60.3904
-47.9122
-27.5484
-11.092
-22.2192
-24.5664
-35.8317
-2.00967
-20.1557
-18.1658
11.1516
-34.4551
-1.13329
-3.08931
2.24233
51.203
2.04381
44.5233
10.1984
-10.9562
453.041
4.28346
260.999
-4.43914
29.5412
-17.4839
24.7677
415.895
-24.6231
-14.9415
311.108
128.347
-19.1929
-25.2652
-12.8455
23.9272
-4.36025
-6.95702
-18.6432
-50.8176
-25.4598
1.50909
723.702
-0.825663
-6.01159
6.54834
-3.12712
17.9308
-7.48537
31.198
41.0753
43.8857
-14.7661
39.083
58.3996
19.5172
66.4523
19.2926
7.44914
46.9787
36.749
220.804
-1.85379
26.1727
16.2908
10.7888
140.573
16.7735
81.4015
-3.16153
13.4662
13.3437
41.1261
284.332
15.2763
45.7576
-5.73605
-4.95788
45.1882
16.0281
94.5579
24.0417
41.7218
-7.58325
62.7209
22.708
107.541
250.188
46.3926
39.3644
44.814
31.7144
124.023
66.9329
66.8289
42.2012
38.4506
42.3362
60.1405
3.8485
41.6777
43.6689
10.3592
94.8371
58.6146
21.2872
16.9146
500.251
28.4088
1.42207
19.0004
73.8012
63.336
55.7052
384.06
-29.4225
-1.72172
-27.8414
174.085
10.445
11.0199
-8.79548
-10.6452
-8.21814
26.9777
-50.8248
2.44979
52.8421
8.09947
58.7565
25.7827
24.6511
38.8723
152.303
-21.3057
38.7381
-25.8321
-17.014
82.5099
27.1478
-11.2356
924.886
271.076
-7.99613
5.20819
-7.17135
42.7057
-4.5877
383.156
9.21038
-12.5464
34.9299
31.2349
63.8296
343.502
103.201
-7.48537
16.2055
-43.8141
-50.0527
21.2794
-8.12972
23.3055
184.245
-3.40038
-22.44
-26.0117
375.473
37.378
-4.27445
-10.9606
-35.7211
-12.4541
-32.1654
233.12
-5.14201
10.4059
111.062
361.608
317.594
-14.3607
439.822
43.3718
13.3376
107.541
-6.55948
209.436
9.90589
0.0090189
-7.65981
37.3366
-16.532
194.255
-10.0078
16.9582
-38.3837
-30.8899
47.9584
43.2739
9.81863
-22.8604
-33.6813
-5.42543
-32.2776
24.0977
-12.3325
330.325
35.773
8.16875
-33.8582
2.4705
26.9495
21.7001
321.875
-24.7451
25.7202
4.83751
25.5695
21.3482
28.8236
0.801433
606.719
-17.2288
97.1136
-20.3996
67.2701
-29.273
27.7497
50.031
32.4623
11.4141
35.1242
-1.37003
6.80526
126.993
33.1159
-3.34331
18.5932
29.7249
20.6658
63.7313
66.5032
14.5403
29.9938
-15.8949
176.435
24.879
24.8
29.3729
39.8946
33.8307
240.658
33.3682
38.5297
38.4075
34.3542
49.79
5.63309
-8.15736
168.512
-15.7031
9.91739
49.3904
21.8553
63.5578
-13.1955
-18.0757
303.214
55.2378
38.5455
41.8499
4.34909
-10.2871
92.7021
30.3463
4.22961
10.3252
150.769
160.029
-21.5555
-10.158
5.30539
82.2124
54.7019
21.3454
31.9921
43.8091
32.8239
20.4024
307.857
0.662065
18.2781
36.6289
49.6428
6.46394
28.9277
363.917
7.54504
49.3855
26.5207
14.8787
95.2711
11.7246
12.28
-17.8861
10.9233
22.9812
-3.83512
53.3506
11.8762
27.5279
15.2117
53.1926
124.625
63.7273
37.3178
27.9663
45.3122
76.1887
48.1922
59.3944
17.6082
14.0902
14.0877
59.2028
67.6368
64.1665
55.8503
208.073
58.2928
10.826
84.0679
57.008
15.4823
87.3098
224.623
6.43419
1.23485
28.596
55.5447
48.5013
151.948
15.4649
49.2805
452.07
19.5541
20.7671
11.514
35.3828
21.0737
6.19705
31.7664
19.3398
3.02626
261.236
34.392
72.8636
341.656
55.0084
39.5251
41.7122
9.26139
63.0694
37.9353
35.2056
25.8039
-1.62804
26.5566
-4.28034
19.5303
23.4769
19.6908
65.5662
70.2863
-16.8319
6.83222
3.32728
9.87172
-24.8627
57.682
17.1915
-0.397785
-17.7062
165.637
2.72078
-0.159951
17.4387
46.2274
39.4668
64.2659
24.352
-7.81229
61.9714
75.9106
191.431
71.9974
53.256
2.10049
279.539
8.2728
29.6
414.882
72.1044
88.2858
-1.25366
-10.6434
-45.8943
8.36909
28.4722
-6.54142
-40.3855
-15.9333
-7.81308
71.5685
-3.01743
-11.0028
-1.74114
19.4463
-47.7609
40.1721
-6.90967
169.014
-39.3066
20.8399
28.7708
29.8817
-6.14851
75.2464
42.0094
5.50835
-18.0763
7.70692
-16.1306
-1.39388
-6.46067
-38.5008
107.314
-52.5608
199.528
-25.6051
-57.8278
-50.3806
-27.3923
-34.6705
-39.8144
-36.9458
-11.4079
-10.9098
-13.7665
5.08873
16.2909
-0.637469
-37.3897
-27.3693
-23.3911
34.7024
5.79262
26.6852
25.8653
-46.7998
-27.9142
29.7199
15.7785
-46.3618
19.8434
-25.4249
-44.4925
-11.9217
61.5036
3.52372
13.2668
-33.2608
2.42881
69.7607
96.3909
-51.9113
-5.46985
-18.4711
-20.8183
463.969
646.328
382.174
-25.7779
-16.2917
-7.58902
-23.7637
11.9852
-29.3262
-24.5879
-25.6612
-22.1205
19.3439
98.1119
-46.6819
25.7827
-16.0385
34.0214
78.2277
12.6746
76.2194
-2.02148
13.1695
-47.3039
29.9938
10.3421
-24.0899
-3.23196
112.008
-23.9257
123.076
-18.2014
-26.1395
-9.58813
13.0281
32.6758
300.437
34.017
-33.847
21.279
28.3216
-29.249
-33.253
32.8947
-57.2415
-22.8099
-25.7446
13.0315
147.054
113.076
-9.95342
-27.8427
38.6375
-43.3218
-0.00024569
-14.5145
83.9315
-10.2983
25.1552
3.14574
-12.8295
26.6405
47.213
10.399
24.1675
239.915
16.8988
32.9666
-12.0811
61.3554
26.8023
-4.4884
6.14079
81.2568
44.8265
484.936
5.78794
28.7835
15.0406
-0.125047
70.7625
-9.11057
-3.1517
76.048
74.498
1.49178
-5.74574
265.743
164.133
-21.2822
0.137623
2.58664
-12.317
63.2402
333.246
108.911
54.1517
-33.0212
-17.2279
33.1644
42.7697
320.189
53.5806
-22.5977
51.825
-1.42012
23.9612
3.31514
62.3373
16.2493
30.3899
35.4598
53.3847
-2.77641
-5.34921
29.5494
39.7926
394.077
49.9877
23.028
20.7122
37.2635
52.3835
19.5177
-0.364972
101.459
365.756
31.0335
33.3438
38.4075
169.483
28.6976
75.9485
27.3992
24.0856
60.3808
554.07
44.8205
206.778
267.265
-26.4379
-11.7012
-5.52364
48.4046
11.7368
12.1211
58.7279
-38.0644
-35.339
-41.0103
4.46687
-30.9223
-8.83477
20.6237
-15.1561
37.3366
180.245
70.5665
48.1922
8.79464
61.2067
67.558
-19.8731
21.5865
-25.2677
-23.2561
-1.70365
-11.144
4.19643
-20.9864
114.37
24.0977
13.9044
29.2138
-24.6274
14.1035
-25.0021
-23.1661
-1.45378
-4.80871
-36.9188
15.1449
-12.8489
7.29269
4.82279
12.894
-33.8688
32.3181
-29.4102
78.618
27.7731
14.7963
5.34398
-1.16204
-0.361311
21.92
54.0141
-2.1506
-0.767286
126.982
34.5613
243.146
191.69
68.6494
8.92643
33.1159
24.7677
41.082
65.3321
69.3915
69.3535
213.191
416.051
-30.8874
-5.34921
1094.97
41.6666
-8.8473
10.6323
28.6502
172.512
-20.8325
-3.83845
119.575
52.7335
39.6682
31.0335
27.7216
44.0297
19.3617
85.3972
0.0108954
25.5758
72.9344
1.16345
-18.1936
193.693
7.41922
2.53901
53.9628
26.9503
25.2528
51.2202
39.2912
194.447
-7.58937
-13.3224
-13.1222
-3.59873
482.326
276.779
16.6603
-4.44352
16.0625
248.193
53.0604
17.2143
5.67097
17.0918
17.5264
54.2446
-21.141
17.1504
34.5132
13.0046
4.41245
9.0641
82.6696
34.4692
24.843
-10.3898
45.47
33.6462
18.6803
-52.7791
16.1978
-9.58863
-3.74838
12.0179
2.66641
9.65931
24.7664
41.5908
5.92176
10.399
-7.69164
9.40503
29.2184
21.6521
40.7407
-8.80493
23.4777
-19.4809
-5.10361
175.897
53.2598
30.4749
132.287
20.3502
364.554
4.56012
167.277
8.69306
-26.5775
37.6297
-1.40167
36.162
26.6572
10.1838
-29.4225
11.514
33.5296
25.4375
303.374
33.5976
47.3106
24.2701
38.0805
12.3966
735.375
43.7623
48.5007
47.2199
182.388
47.5122
31.4049
66.4204
58.3843
58.6314
66.0964
55.7781
49.9825
-3.34331
42.9561
15.6694
96.5654
482.585
69.3143
-27.6262
-17.5306
10.8235
21.1161
18.2408
-24.975
15.5318
-14.8951
-11.4622
-14.4059
2.22181
-7.44749
6.28201
44.8742
-15.5188
-16.5828
13.8984
-26.3508
-19.9504
193.239
64.4543
-20.1345
16.0281
1906.78
119.619
11.7368
3.66115
53.3506
-27.4792
10.6613
-44.7093
2.09324
-19.896
-28.57
16.4651
42.0029
55.6196
264.532
22.8924
11.6057
22.7884
-7.46156
-7.46404
7.66668
2.32236
-5.42543
52.9637
134.161
82.1944
105.933
321.277
205.508
187.892
12.7779
27.8866
39.5038
17.339
34.2879
45.3979
15.5551
360.09
32.9338
54.1235
110.477
24.962
-8.71151
-2.09907
24.9386
229.239
465.429
54.5177
49.5538
52.7621
219.72
46.45
29.5521
532.481
2.3672
49.5153
25.3509
36.5574
37.4552
11.7292
143.375
13.1532
-19.4047
-25.7355
1.3742
-4.16214
-10.9195
7.09848
8.53076
-10.5252
17.4387
40.5521
898.927
33.8446
15.5402
16.5506
408.674
17.8145
-10.9685
53.2567
280.018
5.84862
54.0756
41.533
222.893
-15.5818
216.503
102.796
12.0781
21.8356
268.815
-9.64304
-10.6136
44.2512
18.5397
10.7875
208.12
-23.7469
10.7997
10.2204
60.3241
-41.8982
51.756
-22.0108
1.4726
-21.5427
-8.59684
13.9108
-15.5949
-3.45915
15.3961
5.98354
34.0328
107.85
-35.8026
0.0347024
-16.8344
17.0363
27.3444
-4.5848
40.7407
19.3061
-47.7368
-25.1031
-38.8368
49.3976
7.3452
18.2934
-16.1941
13.1665
134.808
247.675
-26.6889
34.3296
23.2014
-4.53679
200.06
111.927
115.818
-2.65875
32.5926
-19.8133
55.7439
49.57
-11.5823
-35.3921
59.7739
16.5884
17.5786
61.4829
20.046
10.9106
16.5901
102.306
-3.26535
-1.98301
34.9584
285.312
16.4336
-14.7465
66.0854
35.927
-39.8876
-3.0713
42.2175
46.8255
51.0846
298.922
5.65689
-6.28624
35.1864
193.53
96.9516
10.8304
10.8466
24.4603
14.7747
67.3761
67.7261
62.157
46.026
22.0994
345.754
68.0874
34.9462
350.296
61.6893
23.6522
150.472
33.0997
-18.9012
33.6561
135.598
48.3406
26.9503
84.5377
49.3461
188.008
62.2054
-15.9118
17.5997
-12.1851
17.953
10.9276
50.3533
41.5834
17.5973
58.3377
160.001
-5.59442
27.6836
-22.7638
9.84477
-9.39026
-13.2138
5.5306
78.5959
248.85
-21.6455
35.7924
9.0845
-14.142
-46.5407
-28.2854
-2.93147
-14.9438
-26.0117
35.0809
-10.9606
68.2464
-37.5952
-55.5577
-22.795
20.8254
-8.63429
215.998
-19.5791
-38.5008
-0.321119
11.7368
-15.0795
4.62483
-31.2273
407.963
-25.9686
-89.736
-34.8885
117.129
-39.8144
31.8681
48.5622
-15.1372
-12.7838
-9.9038
10.6687
18.1032
-48.6341
547.969
-42.1343
-19.5079
-11.074
-11.144
11.6927
-2.2457
15.0444
-33.5364
97.033
43.7754
71.0635
10.7972
69.5062
-27.4385
-18.8657
-12.8206
-15.4445
-3.48837
11.957
14.2039
-2.3387
-17.2489
-9.49387
-49.1002
33.5296
74.7382
200.984
17.4415
23.088
160.448
60.7109
6.28102
27.886
32.4348
120.308
45.5808
38.1418
275.657
46.3974
356.901
40.7464
41.7648
17.3706
261.678
55.7781
-0.617313
116.597
-7.64368
5.362
7.04406
22.4976
30.4222
64.2413
-21.2268
19.2799
80.6823
43.0132
12.0215
16.5016
43.3632
-6.01159
42.1556
75.5837
66.6566
58.1069
36.8202
310.941
9.91739
51.2645
18.1072
11.0839
14.9155
-3.08319
608.686
92.5426
349.64
218.012
21.2157
58.9127
2.46066
273.961
194.952
11.4696
102.97
627.286
68.2464
16.7527
23.1531
105.158
119.102
58.9506
147.73
69.8328
33.6462
162.046
-6.86446
-9.10205
2.09324
25.0816
15.9293
-17.3256
26.7725
39.3644
11.579
34.9592
29.4516
40.097
699.998
171.509
38.5881
31.9595
69.7887
300.047
69.0753
30.4749
79.8136
25.1748
36.8421
81.0699
14.3153
-4.08874
72.8642
461.169
6.09459
41.7842
37.9016
36.4207
131.337
56.3596
36.3198
40.1568
20.1367
27.7731
217.607
48.5295
40.9512
32.5712
381.948
36.9125
52.14
721.239
10.4771
45.4604
33.6242
460.371
14.5094
-17.5576
23.919
1.25675
22.8936
16.7192
14.7323
-1.82304
31.8722
-21.0669
24.3716
17.8383
19.0136
26.7531
0.437169
-38.0934
7.59373
-24.5807
26.1466
-16.0895
5.25723
774.249
9.6831
703.823
3.35874
-6.57013
76.8476
1.21297
31.705
27.9561
-15.7031
-27.5639
21.2794
-37.6418
99.9904
18.3556
-14.2792
546.243
11.4491
15.6129
-38.7544
-38.3981
-1.00124
58.4572
-14.511
-23.408
-23.5189
-3.01504
269.619
-14.6386
-38.6247
-16.625
-3.61521
126.489
15.6982
126.527
14.7802
11.7541
-17.3292
-2.90639
128.282
-6.96016
59.6246
-11.3382
10.4925
-19.9635
25.1795
-8.78373
-3.40038
1.92284
-20.3895
38.1411
-9.89664
15.2763
-11.3582
36.2716
24.5735
60.7062
11.7246
-6.64168
-17.1877
9.8627
-20.7017
139.558
-25.6051
5.89048
-34.8885
0.936787
-7.9553
171.076
-43.0945
3.58459
-7.64095
77.1713
12.585
-0.575693
25.5995
16.9582
306.214
0.971735
-0.904808
-4.51542
-22.3184
13.5668
12.7468
-24.311
52.6706
-22.9072
29.7199
2.66004
-7.00645
16.0953
-9.63488
-29
-19.8027
-13.7577
-51.9888
-26.5775
9.14592
9.51871
0.472395
-6.94152
22.9091
-36.6678
180.473
-7.34392
82.7285
87.8567
41.0939
2.33306
172.321
-3.14897
31.1373
150.666
180.569
4.32385
19.1089
15.5957
0.169747
33.2789
-2.92004
27.6279
108.005
340.636
29.3677
-5.21737
151.652
7.23607
13.1695
26.25
-7.94847
26.2457
-15.8949
-24.0899
24.879
53.9123
71.6517
4.27116
27.0536
0.586598
11.2932
48.9509
334.932
2.15787
38.2613
14.8787
20.3085
17.0773
85.069
22.969
14.1541
6.47678
383.862
15.4849
13.9952
-3.11633
246.794
37.7496
-7.27709
23.2075
-6.55948
104.489
39.8909
33.7422
11.0809
-22.6335
26.5716
23.7148
164.384
186.831
49.9623
-7.40464
32.6008
-9.26996
15.4408
82.0873
11.2963
7.69303
16.6015
66.3783
-20.8793
60.9552
6.43419
46.2124
7.9813
12.4412
35.2667
16.6422
139.101
-10.6818
20.7671
22.2852
19.8153
-3.97259
-3.88373
-14.5335
13.6933
18.6479
32.4583
146.918
0.658818
9.14532
-14.4168
116.56
-12.5153
36.2678
-3.57839
8.91608
27.6279
24.8669
-6.3132
18.2968
36.864
-1.46924
7.23607
5.67323
43.1166
147.088
-4.20034
24.3716
-19.643
32.1321
23.005
-2.30971
-27.6738
-6.97324
-23.1009
-14.4533
-5.52473
14.9022
30.7621
7.75595
-2.26346
-12.4975
1.88496
-2.53516
48.5716
194.748
-19.4513
-18.1936
36.2719
-10.0038
-5.78269
-11.3214
25.0278
113.933
167.505
-17.8508
8.56039
37.686
131.805
-36.8804
2.83138
17.7394
71.5757
15.474
47.8065
17.7105
-8.63724
70.2738
-12.032
7.85021
-18.01
50.8414
24.1506
32.9699
51.1095
288.144
-19.5931
60.8872
66.4378
42.0516
-1.33796
155.202
22.395
25.485
139.082
28.9615
10.187
17.4532
26.5847
3.79691
99.5507
188.066
1.34775
28.891
10.0347
29.6788
114.529
17.9022
10.9233
37.9737
46.7647
10.247
-1.60579
7.71544
-10.5257
5.16317
6.15776
26.2459
185.369
44.8329
56.5566
55.6885
51.8364
34.4748
85.3047
12.2137
51.7066
60.0705
103.522
42.7319
408.598
30.1818
573.046
27.8459
60.7561
3.48359
17.8517
218.204
-15.6317
-25.7519
651.498
-15.3331
52.2494
17.015
306.028
47.2719
-8.55684
15.1449
2.14365
7.29269
2.94872
11.1088
-8.79548
28.7102
-32.581
13.8592
14.7675
26.8126
7.86452
51.203
4.40863
341.25
31.4049
6.45029
9.65853
22.0057
24.8982
-0.691003
183.215
153.056
27.8508
46.8647
44.9864
70.3122
-42.8305
103.59
-1.4369
30.5081
319.853
17.4058
-5.52473
41.1391
14.6276
13.3781
41.5422
47.9001
162.654
51.5259
11.8654
50.6107
31.705
41.0746
6.78565
-5.07514
273.961
9.41911
-3.52294
40.0152
31.7558
1.34775
-12.8347
49.5057
59.8563
26.9012
308.915
47.0623
116.928
159.776
61.0057
-19.7601
-11.5655
37.9737
16.7796
27.1136
23.1206
123.105
7.76454
-33.514
19.4594
-28.57
50.6088
-7.65981
249.585
46.2036
51.9404
-17.7689
-0.767288
18.9111
7.59663
30.4334
-22.4369
2.07083
24.0977
21.7175
87.1921
214.456
-4.38735
-18.2556
-4.42541
-4.08874
45.126
-1.40167
79.1311
154.487
60.5327
17.0189
127.706
94.778
27.8865
20.4791
19.1996
-27.5361
-20.7075
-3.14897
75.7034
77.6534
15.3403
20.6635
53.1337
4.03193
2.65405
-18.8545
-13.4247
35.8179
-3.01209
-27.6308
-12.0829
127.115
189.773
-22.5758
90.8319
27.5279
-52.2056
-54.1287
-18.0219
-8.43354
-67.9254
13.654
1.88309
14.8478
-33.3986
-13.7665
14.4591
53.7722
111.806
52.5655
26.9786
-49.628
222.109
147.285
-0.836663
35.1185
30.5505
-0.885152
15.5111
41.9014
31.7081
10.7972
10.0428
43.1515
15.8045
19.9375
91.6048
54.8203
62.3989
36.0275
236.946
32.4217
30.2546
65.3887
44.1782
95.4418
51.0588
74.8699
66.1915
-17.5885
71.9553
49.3845
26.0119
45.5533
58.4643
90.5584
349.237
384.353
52.0196
73.3768
24.8168
-16.6206
47.6413
23.4769
102.15
59.944
24.8477
36.5531
-28.0763
63.0542
31.4383
-11.7443
106.408
30.31
378.164
2.90856
13.0281
21.3918
7.75595
11.5572
441.89
17.7927
24.9839
98.5157
-19.4018
35.4531
24.208
-2.58468
0.547054
41.8941
-3.90863
-9.44737
45.691
-15.9767
10.4345
294.433
-1.27311
-21.5315
-29.1122
35.9685
-23.8814
-4.66736
0.843927
-14.2594
-40.2961
-40.143
-0.31681
40.983
547.581
276.218
-9.12869
5.75513
36.3129
-4.65739
20.4024
117.303
11.7541
19.4027
227.784
250.168
130.152
8.31843
58.6322
3.40259
-39.4492
-2.62594
4.39934
28.5126
38.3318
109.007
57.9217
32.2373
80.2876
-17.2568
9.58852
-33.6839
0.166657
14.6957
64.3699
22.4016
-7.4792
32.058
59.1081
-28.0072
31.1597
-1.84034
17.4792
97.1602
-17.2559
34.5499
-20.0281
-1.52632
-3.69936
-9.14514
34.393
-14.7087
4.52811
168.552
-46.1873
-41.5357
20.8254
-1.13803
-27.6308
2.90966
-36.6267
-4.06925
-3.25576
-5.70919
2.75077
-23.7311
3.16504
-14.7242
62.0634
41.9482
-8.43354
-24.8219
32.3947
13.1275
7.8309
27.5775
-21.1904
-6.25967
15.0842
-8.62868
4.71987
-42.1343
-25.1301
22.6592
40.8578
76.8886
-71.0177
-0.265117
38.2673
-23.873
-6.39349
-19.0052
12.2295
-6.68428
-25.7519
-17.5439
-15.3331
80.3604
20.7631
-37.0089
45.5323
355.012
-29.4225
135.085
15.2621
42.8999
130.385
3.61253
26.6959
244.203
22.396
-10.6452
137.959
23.2296
8.15508
16.6416
-38.7797
23.092
17.5271
-20.445
-0.454248
10.1984
26.5251
27.6279
2.4094
2.3781
-2.56507
20.1708
1.25675
2.27889
-0.147416
18.4805
-20.5637
26.25
22.0366
41.2382
-18.4677
23.005
770.678
201.048
5.01008
43.6428
-9.27287
-5.84
24.2725
82.0939
19.0003
24.6756
-15.8182
8.98094
14.0446
-18.1196
12.3086
-33.7223
38.6943
39.2012
146.022
149.215
-53.8009
11.9091
11.0839
-1.20912
12.7334
-21.5989
-8.3062
-5.41751
2.49447
-16.2656
-0.916757
-18.3795
-12.637
-23.408
-32.8893
0.733093
-25.3036
-27.0246
-56.5388
-2.12056
566.322
-34.8766
163.285
11.3773
25.0685
27.2017
5.40991
486.2
30.5717
-31.8103
-7.27107
146.837
29.8817
96.9251
42.4503
80.4278
17.6898
-24.6356
30.6159
-15.7189
-11.7012
31.9577
-22.5712
25.9158
54.8403
5.53521
79.5875
6.25401
18.1576
103.342
22.708
32.5779
128.373
12.6594
36.1428
21.5608
36.3807
12.0367
27.5086
11.648
19.102
197.806
3.55275
-7.46156
-14.9603
57.3294
-0.836663
144.868
329.095
9.88892
308.45
22.2242
23.4738
-21.6768
12.4792
-0.677274
-32.1997
48.8741
32.3315
39.9101
-1.06058
-23.8003
20.7671
2.14365
-18.9442
34.8078
-7.72072
123.553
26.6959
6.19705
87.9883
-27.5118
-11.9663
40.0962
10.0291
-35.8323
19.3164
-1.50581
24.9661
-21.8283
-39.1856
8.32435
26.5251
10.7613
28.6463
210.399
-6.3132
33.2893
-30.6024
-37.0765
9.22291
123.428
3.76121
8.40716
27.6588
63.727
113.416
0.272988
-3.23196
-4.18378
-37.0442
2.39709
5.01008
38.0206
-17.0844
-21.7117
-13.4834
107.081
30.2978
-6.01159
6.54834
15.8092
-23.7763
20.9625
-24.3141
-27.8858
21.2745
48.1994
-18.4569
17.6466
42.9897
-28.4172
5.83286
21.3508
24.843
-2.71254
-32.8786
-34.0543
-8.87796
14.9055
233.261
6.25401
-5.35392
-48.5065
-48.007
12.1812
3.2891
-6.9607
5.63122
74.7991
39.2107
-29.6504
-6.27025
184.999
23.7872
19.9773
183.75
-8.62868
68.4381
-23.3936
-3.57771
56.6703
44.606
-13.0666
164.499
7.23115
27.0229
82.9487
27.222
-27.299
-18.2556
72.4113
-4.08874
22.2644
142.577
-33.2608
15.5473
75.3829
-1.06058
-1.31152
32.0115
-18.4711
-10.1697
142.205
-24.4985
-10.7854
-30.0778
-8.77116
-23.2107
25.1036
-12.4596
-2.09907
86.7828
37.8496
75.5658
91.999
10.7901
32.1473
-9.85341
2.3781
-15.6835
12.6746
-26.8542
-8.96551
29.8376
9.11013
18.7537
32.77
-34.1854
31.8679
-25.2652
99.8417
44.5419
4.27116
-4.36025
28.6502
217.489
-35.8251
-7.58658
6.39928
-2.23904
24.6225
88.3939
-19.1301
8.4224
11.8654
57.2862
28.1219
22.3346
-49.4363
-25.6899
178.701
40.596
1.71357
236.055
-42.4386
-2.25917
49.7898
15.1972
-14.3721
81.1858
-44.0203
-38.4826
116.553
6.10368
-8.5264
-23.6298
-32.7999
-43.8912
451.333
101.89
104.365
-3.95446
-0.695392
42.9832
14.6421
23.7736
-27.1252
4.91036
14.7153
-4.78852
-5.21148
-21.268
8.31944
330.466
164.191
-5.82319
72.6317
14.9101
11.8603
14.5479
6.47224
80.5245
-47.1569
5.97614
-10.0391
-21.3326
-33.9515
-24.3631
33.3317
17.8126
36.3807
6.89387
60.2591
-3.34457
251.486
311.395
-15.8379
29.7897
30.0198
230.542
25.4703
-10.207
250.636
15.5579
-14.0036
-30.7253
-16.348
37.2162
12.0304
439.021
25.4656
30.9701
-20.1297
31.5185
27.8866
-1.72569
-35.1349
-23.9426
-62.9048
-38.7928
-9.21798
-10.9748
108.492
16.0672
31.6347
-28.2466
4.20712
25.8991
101.003
-4.02635
2.58609
16.5053
-6.19097
25.9031
10.9679
-28.8783
6.10498
-15.1015
18.0918
-7.25023
9.86347
-29.6653
-26.7691
10.1599
75.6395
23.4389
41.2033
59.0419
579.359
36.1234
53.9123
36.1303
-13.021
3.53033
342.864
30.7621
-15.3575
39.6151
32.1719
31.0335
44.5882
343.88
39.9764
87.42
76.6825
84.1781
23.6522
99.9902
40.596
12.958
25.0278
31.474
11.9578
433.799
40.4195
23.1092
39.9563
0.957309
-17.8678
43.4647
6.10368
2.82891
-4.77827
-1.14097
19.674
32.9456
16.5498
27.8645
0.353945
-6.76556
11.95
-25.2721
33.5209
64.829
58.9127
34.3198
7.54504
70.0003
170.014
15.2763
43.8835
8.16059
35.301
73.2992
6.35824
-19.5791
-6.64168
200.204
17.359
60.8468
-1.24226
22.7571
38.4181
3.2891
38.0169
74.9717
113.67
207.488
53.7104
33.8248
23.2304
12.2161
10.3396
59.2028
3.8485
127.885
11.2963
439.021
62.947
37.2168
70.3255
-2.51328
34.2182
31.1819
142.205
9.84273
49.2805
45.3979
53.2873
15.5551
25.4522
38.6879
25.0963
5.75982
10.0829
-19.8133
-13.4806
386.902
-11.5823
-9.15517
106.626
91.551
-23.6508
-19.102
5.05342
25.9031
3.4716
9.26139
113.669
19.1946
35.2056
32.1052
1.43017
-4.36545
-7.09144
20.4673
-0.260198
3.76121
23.3997
-22.941
13.1272
-1.60108
-36.0429
-37.0442
-42.5805
-32.4712
4.28738
-43.0061
-32.0769
29.8947
-27.3339
33.9929
-10.9316
17.4142
-35.9233
20.7419
96.5253
9.64627
23.271
2.10049
492.489
39.083
-27.8074
126.339
19.6007
-13.3906
5.23709
-14.2792
-30.9692
-14.3721
86.808
-21.5315
6.49503
19.1019
-33.2517
-21.6721
-27.5244
302.71
-28.8228
19.5743
66.003
205.494
14.8355
5.34949
139.312
390.953
67.2654
29.5282
7.59483
-30.0675
8.11218
12.6738
-20.7017
118.943
60.6019
-4.33122
13.3867
11.9631
36.544
-0.459032
24.8984
297.986
72.925
42.9588
294.563
59.3221
38.8219
213.068
284.221
54.4395
28.8526
68.4381
-6.52701
68.5732
62.0146
13.2188
86.6553
48.3541
20.6666
48.9225
-9.78878
65.3272
66.3783
84.8228
422.768
124.673
40.5902
45.4626
36.804
65.2517
215.293
78.8592
28.5834
45.5323
69.7607
85.1465
21.1773
63.8706
34.0028
56.0184
57.2966
65.3679
14.8569
36.0662
69.9153
74.8699
34.3324
90.696
188.065
14.7675
166.431
85.6383
200.191
46.0844
339.097
104.299
21.0687
192.627
18.3077
-12.8724
62.3373
122.134
26.9138
68.4544
45.9277
51.5107
-13.5707
339.215
-4.65047
-59.6971
-14.4764
-15.4282
66.1153
83.7209
-18.6432
-24.5807
3.65781
-16.0895
-19.1056
26.4966
20.9275
23.5372
128.921
2.93831
24.3738
-4.40923
48.5716
82.304
-47.5623
-44.4305
36.2719
154.914
151.639
-22.5658
3.36303
51.3132
21.5046
47.9158
-24.1582
-3.12773
-8.76938
-45.8943
4.62096
49.0869
-10.7629
113.177
-34.6739
-53.2615
-17.1834
-18.3867
24.6045
-9.2374
40.2819
8.20189
-2.78332
48.5134
16.1033
-20.105
-1.212
12.6559
19.7623
-4.78045
-2.9027
32.6813
-5.08609
0.651206
17.2682
-12.268
0.310993
-24.5372
21.4314
30.3328
253.048
-7.27107
8.15608
54.2446
-6.14851
5.906
6.40218
-26.3508
113.108
263.937
-36.7453
58.5762
64.7538
5.30108
152.292
87.0837
-38.7236
1.29097
2.14235
-26.0177
32.5779
30.5206
0.0090189
-24.5264
12.9738
5.95684
6.84821
72.5129
544.716
0.741655
-14.0208
-32.7639
2.98084
35.7777
-5.52183
9.81863
10.8728
123.885
-13.5369
37.2162
186.319
-8.88052
-2.13861
94.6884
30.797
38.7162
-18.2556
-2.55134
-4.08874
9.14592
3.89651
-55.7496
-3.19339
6.43569
-18.1781
97.6038
-25.9673
11.0408
17.9413
130.96
13.7176
4.90033
34.392
7.27126
65.9606
73.6918
-26.0672
-4.20238
-8.54224
159.584
531.752
8.0316
-8.86629
-34.4242
48.2818
21.8715
-1.46924
9.22291
20.3545
-35.5562
20.6235
-66.4947
-63.4453
-20.0986
80.1492
-5.18503
-3.22511
27.0536
-27.5244
22.8365
-9.32156
13.7783
28.0076
-8.02258
-7.21246
25.1428
21.279
22.1826
47.0623
-12.3824
-22.0086
32.3515
19.6174
-11.5496
56.5759
19.946
4.90434
155.329
11.2442
17.3446
261.968
62.7902
-1.10058
4.54048
8.76793
257.036
17.2279
-5.32263
406.477
35.642
30.0173
17.0363
137.914
17.904
65.1036
28.6764
478.876
4.88193
19.2592
161.842
108.545
91.382
40.0279
149.973
30.797
3.10892
-23.8778
4.94492
-43.4441
22.2644
84.4814
-25.7645
-2.93464
-18.1781
23.5782
-6.28965
23.2223
33.8708
11.957
-25.4355
-11.6066
24.025
-5.40704
-26.5151
88.7931
25.8756
16.2978
95.2435
33.4567
32.9659
26.7197
151.151
176.616
10.8114
43.5967
169.923
-18.3358
177.889
10.9842
138.732
95.5905
18.2885
63.727
-8.39861
24.6358
17.3828
33.2975
15.4297
41.7525
314.231
28.6502
50.6973
63.5004
26.1466
-2.97105
133.318
97.7642
19.7891
70.8251
73.0777
78.838
34.6811
345.611
49.5079
-20.3883
18.3507
10.972
172.718
-6.71973
-6.63627
14.7204
32.411
13.0713
11.3715
55.4896
39.0388
9.03425
-46.8314
-22.553
1.29823
144.321
3.65503
-30.189
9.99055
-14.302
314.26
-11.4507
310.4
122.884
20.6042
20.3833
-16.8388
71.3882
-31.1971
-8.45323
32.7009
30.8305
45.7997
28.6471
102.016
88.6677
26.5847
24.4116
165.143
49.3855
57.5697
34.017
66.3723
26.1231
81.2492
48.4195
345.039
25.0989
4.22832
59.1316
15.8471
10.9233
59.8831
75.8393
27.5279
-12.8502
-1.65489
22.2705
13.1182
41.7075
19.5142
-2.47646
19.0296
64.1218
37.8427
-10.9448
-2.71948
16.6712
16.9013
14.0877
14.2252
17.037
118.167
21.063
7.12463
-33.6813
47.0484
82.0405
105.438
182.887
-17.1311
45.9626
47.6636
38.7162
-30.3257
35.3828
8.05101
130.124
-3.18558
50.7521
3.54456
16.0672
12.894
19.1996
16.7738
4.3473
-26.9588
25.1036
2.53288
-7.72127
30.5608
34.1014
159.899
4.40863
-3.57839
18.2864
13.4067
-9.85341
-1.33874
75.4667
10.5534
5.1783
-16.4618
-22.6362
27.8508
-22.4378
9.38341
203.31
104.495
48.7345
-2.77641
2.14705
9.88651
18.305
2.31124
-14.4695
-32.4712
108.478
24.2725
-62.2092
30.2447
95.8901
-17.6923
1.48468
-42.4825
38.5456
3.08703
42.9494
7.3414
-2.58468
-44.4305
19.4053
-5.69924
-2.93147
-10.6578
-10.8966
-33.508
10.0301
-7.21246
30.765
-5.73605
111.234
29.6788
20.8254
36.3433
-33.253
-0.838471
-29.1305
6.11457
13.0315
-16.2348
-9.95342
-31.5908
-35.3881
68.1851
44.0403
-28.57
409.082
15.0015
5.45865
16.7219
-27.7764
21.8407
6.96279
5.04651
-8.13373
13.2101
2.61572
-47.754
214.613
-0.767288
39.5258
27.7394
-31.8072
-22.292
-19.1591
-7.00645
-28.3755
14.1035
-17.9287
-45.6168
-35.1222
-4.42541
505.657
-2.09848
5.77057
-5.1498
210.45
-12.6982
-42.29
-11.092
-22.2192
22.2852
128.511
12.894
15.4515
54.9228
-7.58902
-1.2749
10.5225
53.2146
-3.08931
134.708
13.6942
317.32
16.4123
8.32435
11.5326
-13.6015
24.8669
-15.6835
22.0449
8.75302
275.893
87.9337
27.8508
37.4944
30.896
22.0366
9.37911
-27.1393
0.272988
118.582
108.26
-1.4369
-42.5805
8.75821
50.6973
-58.461
62.1039
10.4187
25.289
-23.7418
-6.43202
133.07
64.9312
84.1788
16.7117
4.29519
98.1161
-32.4926
205.987
-1.95111
402.539
73.802
214.533
40.1721
90.5418
-7.14852
-48.6769
-12.8933
4.40794
1.77071
-21.141
5.906
25.1428
16.7527
-12.4541
100.893
3.95879
379.297
96.613
77.6913
-3.83512
10.247
-42.4717
1.29097
-20.3464
27.1737
1.41503
-12.5829
-7.65981
168.521
6.84821
-6.15567
5.04651
15.0842
6.36385
298.948
2.84332
47.9591
165.955
45.543
16.1263
-3.22954
13.7904
5.47114
1.42685
52.6396
-25.5644
22.5368
9.24528
13.4163
28.7074
68.179
57.3074
-2.3387
27.7287
20.098
307.223
12.744
47.941
28.8445
388.644
-12.317
18.2626
5.26002
66.4366
-32.197
11.4596
12.9222
12.8402
101.912
50.2385
38.7866
175.886
21.7215
51.0826
16.7577
42.4547
32.3131
335.056
-4.18113
5.86823
37.9745
242.074
182.189
-2.13426
90.0062
13.1315
-12.2076
33.742
-6.52454
13.6346
5.18655
21.0519
-21.2268
-16.3273
-16.7691
-24.5807
-13.2088
527.39
-37.8463
33.9929
13.4312
61.0185
8.98094
-23.2986
-15.9187
4.02407
4.531
71.9967
-42.8771
-50.9898
20.3424
4.05171
-32.9566
-47.8657
25.9648
13.6704
14.9454
3.87523
73.2933
527.214
32.8164
190.154
41.5907
6.10368
8.45111
42.0734
137.54
29.0443
16.079
-4.06494
43.8342
24.6045
-7.36334
36.5338
45.6832
21.5795
211.557
291.591
-5.11252
8.15833
141.966
17.8882
25.28
240.722
24.9495
65.9401
35.5039
49.5057
113.108
78.9214
32.8947
25.2174
-13.4396
56.7144
97.3644
8.37296
2.50587
675.955
-7.22798
-20.3956
25.0816
18.2816
54.8835
166.801
84.6676
68.6924
48.1922
74.387
29.3476
34.4748
19.7099
37.6517
52.1022
1.92595
-12.9217
3.32969
72.0005
630.176
270.968
14.728
45.9626
8.30825
29.3458
11.7294
14.3153
-13.4591
54.1235
41.3778
-38.883
15.5473
23.3023
-5.05965
62.1138
44.774
132.834
22.9478
21.1896
26.1442
8.09543
21.3555
-3.08931
-5.8472
4.32385
58.6993
32.5196
35.777
38.9011
27.065
28.3992
126.953
307.851
18.0497
50.1559
251.53
54.2005
123.739
762.758
529.909
44.9864
4.71986
9.64332
204.789
5.18655
11.6816
122.337
293.616
21.154
-13.021
-32.0769
29.8947
4.52521
125.197
65.852
62.157
6.6706
37.0919
21.5409
9.99134
55.4122
5.63309
138.527
26.0821
13.7831
3.11468
18.5802
209.818
4.41308
246.992
219.979
27.3011
652.38
-25.636
-2.79082
-8.4975
11.6056
-12.637
4.70298
-23.5189
-29.252
-34.6739
-0.787635
29.6682
-3.99463
441.222
36.1939
4.09588
0.0487754
-16.6414
13.0151
6.96995
-7.21246
27.0169
54.5586
86.9431
821.696
27.7899
41.7218
37.3943
32.7358
13.7503
6.91317
-12.8993
15.9293
25.7779
167.327
13.1275
37.3178
48.581
44.3295
45.7192
12.2161
-27.1417
43.2039
116.64
295.731
191.207
33.93
22.0703
70.9494
58.882
56.7118
32.9619
40.5902
52.9589
3.40753
54.1235
270.014
17.339
34.2879
52.8941
25.1763
6.18475
223.166
30.2546
41.0259
51.6744
31.6347
63.5826
26.6959
13.6933
80.4921
53.073
73.8294
37.2031
16.5053
29.4163
18.4068
12.8419
-10.1376
19.2234
127.328
40.5806
24.8168
29.5521
-25.9909
37.9745
-9.90254
-1.08445
15.6694
77.7868
495.238
89.0269
50.6345
-40.9565
-8.85415
-19.1763
54.7851
-18.2176
-30.5972
109.235
165.015
-28.3288
281.02
21.4314
-14.4059
-1.52632
-26.0117
212.429
-13.6448
-13.2323
-27.4467
-30.2913
42.3771
86.0061
-13.0199
211.687
-23.7469
-2.31873
14.6873
15.3465
341.348
-18.5215
23.2075
-6.55948
33.2742
23.0244
28.12
14.829
414.024
17.2012
527.839
511.087
40.592
25.1045
57.1937
38.4506
207.254
99.4959
215.618
120.389
29.6134
193.081
-24.1661
53.9295
40.9643
19.9755
13.6035
126.759
-17.2072
50.3754
37.6297
56.7767
58.5163
28.9245
240.443
-7.34392
-25.9673
109.77
44.7531
11.1088
17.3256
165.493
53.073
139.833
53.2146
29.7601
28.6867
225.256
47.4549
32.5196
26.4067
29.5308
16.3835
21.1501
58.6001
23.6719
492.435
33.1159
-25.8321
18.5932
473.879
30.0361
66.5032
68.8882
58.1048
17.8383
135.206
10.8087
32.2963
15.5156
42.4914
22.5863
41.0117
50.5095
113.221
230.145
174.548
71.5273
55.3963
25.8475
268.918
32.4801
46.0418
11.2553
102.919
71.0596
111.733
71.8792
239.247
-7.65676
44.9005
70.0054
45.691
34.6231
188.471
10.187
90.5418
25.6476
-6.51046
35.33
21.4484
2.28478
192.376
74.8056
458.095
-0.27271
42.3771
-13.3195
-32.316
-1.7755
-24.4453
330.452
42.6589
-25.3869
269.805
-28.4162
-13.7872
-7.9553
-1.3385
26.2459
37.3178
363.424
19.0753
78.0627
61.2685
40.592
28.2026
47.5933
-12.1467
0.969258
23.8741
107.811
-25.1031
120.459
28.7829
10.7972
34.836
-15.2571
47.8367
8.30825
74.3234
2.35911
-38.759
30.6977
-19.1229
-41.353
-4.12262
-2.65875
-17.534
21.3482
-20.7503
-35.1483
-25.6621
65.4996
-40.6303
-25.0847
11.9852
-11.5226
-14.2805
-30.3464
-8.06504
35.3307
-6.38948
26.7197
1.76512
23.714
47.3056
280.708
52.0409
25.7047
2.5509
12.2325
49.6758
11.2183
-18.2558
-16.8319
-25.0269
295.682
-10.743
23.9489
15.3174
-11.6422
38.5158
-12.3992
63.6279
-4.84512
38.9904
60.2298
41.5422
25.4113
14.6031
60.8963
36.2283
55.4122
18.7516
25.5758
63.5641
63.5634
-19.4513
75.6273
27.4775
86.0465
18.6636
66.2573
44.5925
253.712
237.022
23.5529
38.298
-1.28747
225.236
67.5152
52.699
60.6299
48.6224
31.3328
34.017
45.7576
-1.20974
-5.92843
45.1882
32.8947
153.352
47.344
14.9055
51.4765
163.312
30.2042
-8.65159
342.017
-11.7034
41.765
41.0659
106.174
119.407
237.431
11.9861
30.9568
32.8284
32.9659
234.429
395.528
87.7095
43.1554
11.4412
46.4332
72.8235
19.5266
49.2155
46.0804
471.376
25.1748
376.048
13.6035
286.055
68.9998
78.4864
88.2295
36.0797
51.1545
125.983
238.569
28.3806
678.208
111.645
5.4866
22.9478
38.0562
28.0182
21.7669
56.9628
55.0067
58.4643
60.5733
53.1344
13.2882
42.6493
40.1835
204.561
147.568
43.6076
327.271
80.1409
59.3528
19.1455
12.971
44.7174
57.1329
20.1625
28.1198
-8.39861
52.99
209.396
38.9414
17.1915
18.3429
-19.5802
-12.3992
568.689
20.4548
11.3558
28.6586
39.4826
49.6736
185.808
38.2635
42.7135
124.929
13.7834
-6.6796
-25.6503
-22.141
84.3818
30.2103
114.215
-0.526314
39.6392
30.765
-37.5952
10.0347
593.773
275.698
-38.6193
-25.7567
-49.5642
55.9009
1.78708
-2.87143
64.3501
-13.7016
37.7496
-39.1362
-31.1404
-10.3076
-51.0588
251.66
0.0090189
67.3028
54.2032
1.22601
-19.2741
-9.94602
-34.3707
-31.7675
-44.2359
-23.3911
-38.3861
-28.8783
-35.5069
30.4334
-28.0591
-72.8918
-39.7738
-7.00645
40.4582
53.4589
-38.5434
-0.639215
283.469
-15.6698
190.814
14.7681
2.02244
-27.6386
-16.3118
-1.45378
93.5798
-15.367
1421.63
91.1618
8.22973
-5.48458
6.33478
-1.07263
6.46647
20.2769
63.522
20.3365
9.00902
23.7941
70.8807
27.8345
-2.64135
377.17
-0.108944
123.04
22.9427
44.5759
25.8039
19.2338
5.94192
486.725
2.66368
40.0322
259.609
78.7239
64.6291
14.5403
29.9938
169.638
32.1321
4.26431
7.06062
13.5556
73.6116
11.7836
-9.58813
0.777082
14.6276
28.4238
31.0335
27.7216
92.7554
26.8579
83.5232
14.3314
136.653
89.8003
23.6522
19.9813
26.0764
-5.69924
-1.20912
29.6
28.8244
122.704
291.544
7.70096
15.6129
-1.27311
-8.41302
62.717
67.8276
101.681
74.0434
0.733093
-2.81481
106.505
31.6126
5.97614
2.60477
110.812
42.156
32.5647
-8.40552
59.7578
59.2068
36.1169
-3.08607
18.2781
60.8872
30.8268
38.3268
32.6813
-6.96016
60.7868
11.831
41.5772
243.854
47.5115
28.0076
31.3328
-1.59026
57.002
26.9012
114.012
63.9289
13.8545
13.5986
23.5244
8.35085
78.3897
45.47
124.979
-24.1437
-21.7701
34.67
8.9113
66.1279
22.4978
42.94
89.8105
90.2898
31.2111
59.4366
55.6463
64.9548
20.7064
6.59393
49.8325
27.3444
-30.8217
25.7482
11.8098
-40.2405
1.1338
-27.5924
3.91388
-3.07564
166.84
331.585
11.5422
66.1887
15.7052
42.3149
16.4843
5.10545
29.8615
-24.7373
23.5782
28.6858
125.47
57.3742
56.9628
30.6439
87.8561
150.501
67.8346
58.6993
25.0234
74.5084
30.8131
77.1249
53.8648
60.5054
76.1457
209.452
61.2269
239.62
275.539
119.953
123.236
43.1123
17.8383
99.5985
52.99
23.9272
6.9964
10.8304
13.4434
220.742
0.719231
-4.77548
3.58818
12.9981
180.497
-33.3854
-28.0622
-22.2636
6.28201
-0.103355
-24.8892
-31.5753
45.7576
-11.3582
748.417
56.4326
-16.1306
-70.7343
-15.831
-36.6267
52.1527
-35.6942
6.4989
-42.4717
-57.8278
-56.0028
-38.6367
-12.1817
-56.681
17.4022
-20.6057
1.71052
9.22564
-27.7764
-21.1482
20.039
-56.8595
-3.65651
25.1045
0.0322253
7.66601
169.703
14.5038
39.9208
12.2333
12.3782
-48.2071
7.3452
30.1508
40.9649
59.0811
13.9304
-23.8778
19.9375
-19.0813
65.3679
24.5112
26.7917
24.7831
182.598
-8.80778
5.77455
42.8999
57.2966
7.27181
48.5901
343.413
-10.6695
18.6479
17.4658
70.4926
25.1036
11.9032
18.5157
67.8346
21.2179
36.2678
30.1548
181.33
10.1984
82.7471
29.502
66.1276
206.651
10.5534
44.5337
19.9974
13.5233
25.9767
44.9907
55.2588
29.5329
357.044
24.6358
36.1234
84.7701
67.9894
23.7507
34.2724
144.401
47.4383
11.5921
-29.9363
-3.52294
47.5115
37.378
-9.89664
32.1429
30.765
-25.5726
-24.6691
32.0698
338.367
-4.76761
-15.3136
19.233
-24.4498
51.4765
-10.9761
-3.52896
40.2922
1.41503
138.69
11.0997
30.3197
63.0702
130.609
25.5995
43.1951
45.9493
345.797
14.2252
26.4073
18.841
62.2925
52.1022
13.1703
18.9374
16.4482
121.549
240.666
6.11201
20.3502
45.9626
8.30825
23.7236
-1.38903
42.4262
3.40753
119.716
50.7482
-7.02387
19.2954
28.5313
-14.179
-20.0522
24.5152
290.75
32.9338
243.404
51.0588
60.545
9.27757
26.8361
72.3667
2.61485
66.2511
9.14532
84.7012
6.2827
-1.70432
104.493
28.9391
35.8955
18.2576
17.4019
30.4891
132.368
288.162
25.6196
65.4449
241.494
48.7767
44.9907
120.851
173.836
43.1123
14.0902
23.005
7.06062
30.4222
32.3822
-9.98245
120.479
11.0266
76.7464
43.8806
12.7535
45.2373
12.7291
34.6593
6.24321
2.93831
49.9387
37.3272
101.045
10.5338
356.737
68.707
26.0764
3.67109
-12.4535
44.5925
21.3281
-4.73229
19.8048
32.0638
-1.25366
-25.636
197.734
111.443
9.73153
36.5621
15.8365
90.6883
160.229
-20.9315
31.6126
26.9676
11.486
144.436
27.1634
49.4313
-12.0077
30.4947
15.6546
-6.47462
19.6578
192.683
16.7728
109.818
62.4954
24.7644
6.47268
22.7998
57.9217
37.8595
23.9726
81.6243
48.9439
-39.3061
13.2851
38.9151
48.4289
-3.83529
20.6318
60.169
-22.7973
113.619
-12.5059
-0.291205
7.10697
28.5556
38.4686
45.0696
61.7378
281.545
335.808
326.743
12.9981
-0.350435
29.0968
-28.8228
-1.04039
-23.9521
29.3318
22.3317
6.44538
-9.64304
32.0698
-46.1156
-78.2306
-6.46067
-36.6267
18.4195
66.0847
10.247
113.076
5.03911
-3.47985
-31.6399
-27.3923
10.3071
-32.3182
-5.61318
-9.53387
16.7219
-27.7764
-26.885
-17.4001
-2.44976
-19.3781
-61.7526
-16.1249
521.962
1.90629
63.888
6.72965
-38.318
22.0001
23.0542
216.507
-45.7179
-27.5924
34.4051
5.47114
5.17498
11.4101
-12.446
22.7866
9.63009
-5.02577
274.326
36.6927
41.6497
257.561
105.51
33.8855
71.4841
115.989
53.5485
97.227
142.293
26.6959
11.8193
29.8923
24.962
74.2408
66.3331
23.1476
14.7675
15.5683
26.6052
68.0696
748.413
191.324
89.5009
43.9316
60.2583
327.478
38.0167
75.4667
8.67933
166.175
4.15296
59.7099
45.0286
46.8647
48.2735
52.4826
237.104
13.3915
47.3678
18.305
16.2545
73.6278
15.09
1.65626
121.724
6.39928
48.3607
60.2298
6.2088
62.1919
46.9004
5.84739
30.6449
37.378
10.7181
39.6392
-1.09408
5.50835
26.9012
22.1826
9.85052
17.9022
-16.012
33.4121
30.4774
89.8948
33.428
-1.52013
24.1446
22.4885
-29.5071
35.2058
83.405
225.661
311.887
32.2205
9.66989
17.8953
29.7897
-5.5875
159.465
23.5262
27.6223
4.73705
-2.61433
83.1308
97.3004
978.311
1049.35
807.083
-14.5075
-25.0401
-26.5775
20.3903
5.77057
-16.3942
26.7917
13.932
3.90048
-1.60449
11.0408
10.445
27.9754
26.6959
-33.1583
-1.96682
2.47323
-17.9999
-24.5879
-5.04648
43.7067
-18.0802
-27.9412
3.29388
-3.45993
203.79
15.5279
26.741
106.131
5.1783
87.4638
-27.7062
14.8451
65.3321
0.0510275
127.45
27.1478
310.643
15.0013
31.1951
0.501385
6.9964
7.08226
-10.9195
218.426
-25.5177
60.8168
29.8251
271.062
16.2423
20.7261
19.2883
5.6113
143.987
48.8529
904.083
38.2635
65.2023
39.083
129.614
2.73406
24.0908
38.0332
100.976
37.4342
30.1122
263.511
7.17963
-40.2721
135.806
64.0794
310.176
283.828
-19.8816
-2.81481
-17.6542
1.62757
81.3155
-12.8768
7.84401
28.1598
40.0152
35.5039
13.8984
8.16059
46.5454
47.0623
-14.2565
13.5986
-25.2013
-44.123
18.4195
-21.9964
15.8692
-36.8495
-1.60579
71.4337
-25.5182
41.765
5.63122
-15.1561
220.492
36.9478
31.2217
-22.3972
-29.2434
-38.3837
-30.8899
-13.8858
140.655
32.3074
275.116
43.1554
-14.7958
24.0977
17.6526
-30.7563
-50.8643
75.9477
-19.8027
-19.3799
-42.6185
-17.5439
1.64966
23.5742
-47.3163
299.468
6.71158
4.95475
19.4532
-2.9467
-11.7224
68.9783
49.57
10.9065
123.904
48.5295
-10.5324
29.6237
12.5497
35.2734
282.707
15.4753
33.6242
25.5881
15.4465
-9.77203
3.31514
-7.25023
51.0929
21.9566
8.28588
2.86213
59.0462
63.6921
-29.5002
68.4122
116.227
-26.901
5.20134
33.3192
7.82118
-6.01998
2.90856
-10.5252
27.0836
-7.65622
-29.413
38.7311
39.4668
2.42171
52.319
18.0301
51.2645
27.4775
-5.78269
147.974
60.6351
59.585
45.8675
40.4195
24.5676
28.7314
-6.89531
-8.4975
56.5832
19.2221
8.45111
-2.90421
17.5997
-0.940742
167.878
18.4239
31.6126
26.5909
17.5973
128.363
64.4239
10.3351
38.5921
46.3891
12.266
23.4059
4.58988
32.6813
-16.3305
329.49
29.2332
19.3919
71.6161
32.7096
2.18506
86.0327
49.7652
50.818
93.7526
166.959
22.0485
176.814
-0.087158
20.6318
429.36
-11.5529
-7.3925
19.2646
278.536
119.974
13.7311
1.48477
109.14
152.787
20.7068
33.6268
47.2865
81.1714
118.414
18.7894
40.0152
39.252
45.2614
104.834
58.7604
10.1064
6.10238
-10.2088
4.60272
24.0417
5.53521
49.6024
49.3575
-27.8427
-35.3881
218.328
-11.7034
28.12
7.33272
1.72938
-3.41349
44.3295
27.5775
22.5804
30.7267
8.468
218.361
53.5806
33.9036
22.5892
37.9296
8.9987
1180.71
45.1744
55.9569
2.66004
-3.25832
6.72498
9.10579
34.7182
18.1014
38.6781
69.116
141.11
56.3743
82.7285
42.8999
31.0597
42.9679
-20.1557
17.4415
5.52944
34.8854
70.0812
11.9032
134.708
51.1755
17.2349
41.8327
15.653
13.2882
12.6642
19.5688
78.999
42.6204
201.06
90.4592
21.7978
22.0449
18.1233
2.27889
9.22291
63.458
11.2954
54.361
163.955
-11.6966
36.579
-25.9639
16.4309
60.4073
19.2637
9.4678
301.507
58.0057
-13.4834
22.7485
219.579
42.0461
52.8216
9.41911
50.825
18.6373
29.4587
60.2539
-1.98792
17.5309
312.663
30.1957
13.8545
32.3393
2.90966
-34.7527
16.5455
21.1071
-3.83512
-1.24226
-16.5983
-27.8918
272.458
15.9293
-15.4516
23.0244
84.342
12.9549
31.7144
54.6826
44.3295
51.9404
14.4168
-8.13373
-1.78244
-0.902331
-44.0083
46.0844
24.4632
37.9296
76.4651
-14.9406
-5.42543
25.8185
9.86014
23.5916
14.728
34.7182
23.3008
40.5902
-3.26309
1.19679
-24.7035
155.323
19.2131
90.5099
37.9016
-6.68278
7.64861
2.14365
20.4112
1.07466
24.1384
16.731
4.20712
46.7589
-6.8971
34.8854
32.5179
-9.59534
56.7977
30.5883
71.875
22.6585
44.5233
15.8206
24.6511
48.2426
56.7573
-11.9354
52.03
34.9899
132.911
9.42136
29.9981
17.7775
-9.82254
-5.61342
-27.1393
-1.60108
32.6758
174.875
15.0413
15.6523
41.1261
-2.40038
5.906
77.501
85.9008
243.839
141.291
84.8132
19.7763
-4.06925
19.233
20.5277
-16.2348
23.7798
129.579
-1.15533
27.1737
29.526
19.2762
18.7497
26.0734
34.0678
16.2909
100.562
11.9861
17.8383
14.0877
2.98084
95.7478
183.759
67.9147
57.7244
-1.82219
-18.5439
32.6451
41.7193
34.836
1.60952
29.096
4.98298
347.187
38.6781
-24.7035
57.8716
45.126
-38.883
17.4213
-2.93464
-20.0522
178.189
119.141
20.3903
-9.50593
30.444
96.1522
35.5145
32.4583
101.94
11.9032
11.0194
20.983
49.3289
10.0308
963.44
57.6418
10.1984
56.5102
81.9758
47.387
43.6076
166.348
42.4862
71.6193
89.8078
84.0728
172.427
38.3922
40.7772
73.0974
134.03
648.7
24.879
37.0457
39.7926
43.6265
29.3729
38.0206
5.71966
65.502
40.1325
1292.74
227.022
50.9126
81.6332
31.4697
53.4
24.9839
31.0493
22.4997
18.0796
16.156
0.547054
84.9976
57.4626
26.1599
15.6575
53.9628
100.039
58.986
49.7898
-6.87586
45.5785
2.83138
13.9913
45.3388
182.266
55.1918
34.5499
238.593
65.6411
41.8893
245.399
-4.27445
30.2689
38.2613
67.3525
17.5309
-15.2988
37.692
4.48417
-7.01608
1.0356
-25.3823
273.293
13.6108
18.6537
40.2321
17.4984
68.7574
28.3793
60.1893
32.5779
68.4032
185.074
17.4022
13.1275
12.9549
10.5963
53.8144
57.5204
0.0916235
23.2304
97.6219
43.2039
22.9371
-11.1925
41.4262
65.3272
45.7636
62.947
175.898
4.73319
-6.68428
-14.5075
40.5522
147.711
27.8866
105.096
34.2056
56.7767
22.9091
12.0579
112.714
16.663
49.8004
67.2419
-9.50593
763.204
4.32299
400.957
469.116
70.4926
43.8443
34.392
-5.8472
187.982
144.671
13.9466
50.888
658.98
37.0374
280.493
36.0121
39.208
25.9767
15.0436
46.8647
63.727
36.579
32.1321
35.1716
227.285
116.29
11.0266
39.2651
10.8794
13.4312
14.1669
171.466
56.843
59.1603
29.324
39.2005
-17.5772
-6.94921
55.0126
8.73688
69.18
37.4043
15.6575
27.1268
46.0417
45.1823
2.83138
131.546
60.7868
47.4383
62.1919
22.5376
253.224
137.467
44.8742
73.4993
19.9615
31.7021
12.8458
-1.24327
21.7624
-35.8083
7.03942
-7.57871
30.601
3.30347
17.7166
138.621
108.391
10.5756
-8.21412
7.27797
-0.00024569
37.0799
6.56825
132.895
1.72938
-1.53943
46.2036
8.83686
-21.1904
8.73286
-5.53057
2.61572
-19.643
-32.7639
-21.382
-24.1924
45.078
427.735
35.2356
-46.7998
-38.2216
13.6371
26.9088
-7.64733
-19.1879
26.4027
-1.20158
13.1665
-5.74724
11.5422
-7.94826
0.596429
762.521
37.6297
-8.89794
77.3915
41.6497
28.9245
32.0115
26.5065
69.1369
16.0672
269.641
170.404
-1.41508
-23.788
-6.34407
25.1036
152.458
37.2563
13.6942
44.5233
53.3019
37.7695
33.2501
42.4125
35.1634
72.4713
30.3899
121.667
-7.44524
125.576
62.7551
-13.5707
103.082
92.1022
32.3753
30.5081
14.3804
99.423
22.3985
-2.97105
3.38316
30.2447
22.8016
16.4772
38.4075
-7.44749
62.504
14.8892
1.34775
17.1504
60.7501
5.50835
263.034
90.1658
47.5877
19.2208
31.0207
-1.01948
10.9233
11.1574
10.0021
12.5354
22.708
38.2001
10.3071
-0.459032
28.6466
24.3719
14.829
14.8478
4.08277
83.6849
21.9131
49.9623
33.8248
8.23792
32.8309
-17.7714
-27.0042
9.54075
34.1815
42.7319
-27.9142
-21.0332
27.0229
-0.771287
87.8166
-6.51121
48.0865
26.722
20.2741
37.2569
217.54
-44.5052
-1.45378
-10.4309
50.8694
44.774
42.3041
26.0125
21.1896
43.0108
28.7102
135.592
52.8421
103.677
263.03
22.6585
25.7827
105.776
69.6286
68.8574
138.237
79.9675
34.138
172.267
648.167
91.8423
25.2738
-7.22328
55.7863
13.5556
40.6173
43.201
-13.3363
11.1541
21.3918
-5.98717
56.4817
112.757
10.4187
12.7291
64.6444
-1.25305
10.187
8.08286
2.22181
-48.6769
-70.9893
49.3855
91.7259
48.1994
43.3873
28.891
33.6193
-23.6985
45.1882
19.4767
6.10238
-23.5083
-17.1877
-4.99039
199.942
-9.10205
-22.2696
2.5928
10.3071
65.4288
41.0848
47.1863
413.521
31.3257
486.681
98.688
3.83976
0.971735
113.551
18.9111
-9.26996
259.069
3.3765
-1.82219
20.8115
-45.396
-7.76138
36.3932
-7.00645
12.3472
60.9552
-14.1805
29.3458
-10.7594
19.9375
-9.71093
26.0125
37.6297
-52.0015
19.2954
73.5089
-12.305
9.93288
37.6337
-12.8489
82.2553
2.94872
16.6421
12.9829
3.65537
128.036
-11.9663
133.799
-14.3337
-0.225005
8.07199
39.7236
19.4012
206.317
57.6418
53.8648
26.741
-6.3132
70.7706
48.1084
78.5634
27.8508
9.42136
34.6441
1.42186
50.6086
-25.2652
-25.9639
-5.10602
31.4235
32.2963
339.729
42.4914
2.41331
-7.3988
-7.71407
48.3607
45.2373
105.26
32.6758
192.678
1.28478
-10.2586
27.3992
507.595
21.4484
124.099
16.2134
372.782
163.867
-4.02084
-3.11733
62.9919
-5.82319
20.7133
-46.9341
43.7194
38.9107
56.1617
-11.9131
-38.1992
-50.8181
-22.489
6.1002
-11.6459
83.405
-8.59684
-21.6964
-21.2171
13.418
-19.5861
-22.4541
-46.8194
34.8406
-55.1846
27.6223
31.4875
-17.285
74.6975
30.771
19.2305
303.334
47.8367
6.85705
47.3367
226.085
-39.696
35.7556
-7.02387
45.5323
28.5313
4.56162
48.8781
26.0334
38.556
82.2345
41.6884
-14.4177
20.522
13.7176
-4.47
109.437
23.1476
1.64906
9.94605
279.604
41.8327
40.0159
-7.32652
263.789
38.3094
66.9833
54.8832
90.4592
20.1708
44.3603
20.4673
31.5989
7.54729
35.6203
41.2382
-23.3911
-25.9639
26.7531
175.727
36.0444
4.27116
379.101
5.71966
282.766
24.2725
-13.4834
41.5422
48.3363
42.1556
-5.00119
5.63309
36.8202
52.3197
16.2331
-35.7677
-30.0621
-29.3201
25.8518
90.6686
484.399
62.0489
15.6129
-3.14718
-6.53895
30.8579
152.161
0.481482
-10.2896
23.3327
36.3403
17.7999
-21.4024
-28.4278
17.7931
30.6907
-19.6499
3.53584
17.9773
11.7541
-6.8342
-21.0773
-10.2228
0.917099
36.4239
15.5791
24.4116
-9.14514
90.615
31.7558
-17.3929
178.816
7.38241
171.204
-32.1654
30.1957
30.7211
75.4428
-12.0829
-5.12983
-18.8276
23.1206
-16.6474
30.7038
14.0553
3.2891
1.88309
1.71052
24.2182
-14.6579
-2.52212
3.21466
21.9131
271.102
-7.40464
-3.00648
214.615
98.4207
17.9734
-9.19991
50.7002
32.3074
14.6209
-46.6549
329.571
308.133
-29.4952
38.5841
-11.5089
19.7257
-17.9287
-11.8836
-34.0738
26.0125
28.2594
0.472395
62.3989
10.1838
-5.05965
-10.9748
2.94872
-30.2095
15.4515
-14.4177
-3.84089
146.776
-27.3702
105.607
63.4932
13.6942
635.912
49.3862
38.3094
37.7695
10.7613
28.6463
9.87437
-8.18727
18.2968
52.8787
22.3414
-9.3193
44.9907
27.1478
-4.20034
69.3492
268.963
58.369
13.6346
5.18655
11.7836
-35.5098
12.9007
21.4314
-16.28
-16.5188
-3.69936
129.536
29.8817
-0.526314
-12.8347
444.934
5.50835
10.0347
-11.5506
43.3142
-16.1306
-12.6383
6.65779
-8.51575
-15.3136
122.691
-26.82
-20.3464
-44.7584
-1.15533
12.1812
494.294
-5.78574
14.8478
242.089
-2.52212
25.7035
55.6463
14.3551
-20.5231
0.741655
-15.8949
-15.8973
403.095
3.8485
181.836
9.56709
173.87
74.6975
225.674
30.4749
21.7175
15.9776
-1.06208
-4.38735
-12.6334
18.0634
-5.9628
232.16
133.207
32.4139
4.16842
214.457
393.706
22.2852
104.148
24.1384
7.36066
-1.41508
369.766
46.7589
-19.4625
47.5924
19.3995
-22.7138
-10.6687
182.388
13.779
294.398
111.99
-10.7404
12.6746
-23.1061
-18.3358
20.3545
5.67323
63.7313
-8.45944
-13.5707
367.326
236.649
-19.1763
-1.4369
159.819
-6.95702
-9.46065
-21.7117
-17.2316
-3.43536
160.78
45.9037
32.4801
-5.6113
19.9536
9.21617
-26.9475
11.7915
15.6572
-11.4049
71.1375
73.7535
-6.00731
-40.3395
-2.684
-10.624
-36.8804
-25.2796
10.2432
32.2203
17.3481
-40.3855
-42.1702
-0.787635
-5.93901
-9.61683
28.4649
-23.6322
146.419
129.443
66.5188
-25.2721
12.9062
17.9773
29.5225
47.8733
-14.0754
6.46394
60.8156
53.296
2.41017
82.1134
-3.8419
6.74439
7.89784
175.139
2.18506
20.9929
89.658
-35.0207
-16.8178
5.84739
26.1336
-7.21246
32.6391
-5.73605
2.53839
25.9307
62.0548
-3.01209
817.573
-31.0045
40.9083
-18.8276
21.4914
-19.9829
16.2835
-7.22798
-31.6399
-31.1404
10.3071
11.2534
-17.0301
-18.8853
112.779
33.1997
295.527
85.5696
9.46195
-4.65046
-44.0083
301.895
9.4707
19.189
14.6209
-9.31845
-26.0402
-36.0257
84.0679
0.489814
27.3397
-11.5089
34.7182
392.492
276.723
-29.5
10.5671
39.5038
-12.6461
36.162
-32.9197
32.4217
0.152349
6.69685
22.2643
-5.7578
15.5674
26.1442
6.22136
66.7445
-3.00735
348.351
54.9236
32.2274
36.2105
11.9049
20.7845
19.5688
47.1399
120.476
8.67933
203.829
93.086
104.8
40.9693
45.0286
101.213
70.2513
3.29592
37.4901
-19.643
-10.9714
23.005
31.4235
13.5556
36.1303
153.061
4.28738
18.8381
-0.217802
7.40595
12.0215
47.6683
53.0604
58.4438
40.0152
56.1186
3.22182
58.876
72.9747
-0.306233
17.0773
36.3433
0.480186
2.90966
-9.69145
45.47
14.9055
47.7284
0.631807
8.78724
69.6087
0.718736
12.1812
-0.459032
45.5131
39.3644
24.1993
42.9588
7.8309
166.144
40.696
151.224
104.31
136.898
21.3564
29.0827
42.1987
27.3437
43.2739
62.2925
35.2356
234.31
15.1893
1.60895
34.5192
2.36388
6.72498
33.4686
55.333
115.13
111.805
-12.6334
14.3153
-30.3257
-5.06745
11.6647
25.1763
-20.0522
243.781
-18.4711
35.4037
25.4375
16.6421
29.8495
13.5775
2.44892
18.6479
23.088
-26.9588
55.0887
23.1476
13.6942
45.3458
47.4549
28.7715
13.2882
293.774
12.0725
41.5177
33.2501
8.0316
9.87437
-19.4317
27.6671
5.00488
-22.084
166.532
815.27
131.198
3.29592
15.0013
476.286
-21.9726
228.2
197.3
9.90958
58.1935
-30.2029
5.53188
4.52521
41.4891
32.1719
25.8475
-15.9405
62.4652
23.553
-1.86317
12.4574
-7.65043
27.9561
-19.4513
26.9016
-26.8704
1.71357
60.6835
30.875
27.3011
82.6636
-12.5175
74.0459
45.3388
144.785
85.2878
-29.1411
-12.3854
8.42959
12.8017
87.8346
247.731
-31.1284
-33.4916
14.045
17.5722
36.5721
-7.70856
-8.25959
-21.9791
21.2768
50.1372
64.56
8.3417
19.5628
23.0249
437.474
11.5921
16.9154
58.7559
41.1261
25.7106
24.6467
193.809
1.76021
195.567
-4.05437
10.1064
-14.5123
167.827
-34.7527
-37.8024
146.67
35.5203
23.3655
-25.6051
10.6613
-20.3464
-26.0177
-3.0294
-13.5775
15.5281
1.88309
22.3252
9.22564
104.3
16.3331
18.165
-19.3781
11.336
81.5566
104.18
-5.45178
1.97444
21.063
14.6209
-46.7998
-14.7958
42.6851
428.073
54.8377
83.5617
-41.494
102.185
-21.6768
-7.01122
18.5163
-14.8442
-48.2533
-20.06
236.553
-1.31152
10.445
29.7606
5.4866
-10.7854
-16.2917
86.1143
40.0962
-23.7871
32.2274
154.334
-33.5634
35.153
160.124
92.1174
29.502
60.5054
217.896
-15.6835
50.1559
47.2565
9.22291
12.8583
13.1695
13.1272
57.1937
13.3915
0.516177
-6.05785
84.7701
322.926
34.0809
96.2372
63.6149
1.34775
21.3947
18.6268
-19.9504
-24.6691
54.5586
161.65
229.672
-14.1379
-17.1877
26.7293
14.9055
38.358
-29.3533
31.276
2.14235
-26.0177
-3.0294
331.251
53.0094
56.231
-0.163544
-10.9098
160.522
59.4366
18.165
6.8588
-7.40464
10.112
235.228
4.85491
90.1256
-39.255
28.5593
-2.2457
91.5641
345.614
19.2305
53.5766
-9.63488
25.3479
68.7012
-38.8703
38.6781
492.539
26.0125
-1.72569
-23.8905
49.146
-6.68278
-27.5484
30.1374
80.8544
12.3191
33.5087
7.36066
103.533
-20.0399
37.3886
162.322
25.0217
12.8935
32.4623
128.097
130.73
19.5688
557.989
422.2
56.726
7.05237
5.00488
-8.96551
211.783
38.3922
0.272988
23.9272
47.2888
10.6323
-18.2014
-9.27287
-7.71407
31.7688
-1.09698
-0.364972
7.75595
41.5422
32.9075
76.4473
2.8002
-10.6234
85.3972
20.6256
19.9536
33.579
29.8302
-25.6899
15.6572
6.86281
12.958
162.967
-4.95725
140.17
235.148
-6.43213
116.812
126.163
-12.1612
-8.4975
9.73153
-27.6295
203.354
17.7105
-40.4964
6.55552
14.2049
136.49
-0.246496
-29.3985
466.691
17.5264
80.4815
205.621
32.6391
-16.9804
-29.3207
17.0773
-34.8712
-38.8752
-20.1224
-7.58325
-29.3533
-16.5983
258.84
-49.8811
-47.3107
238.542
-1.86505
1049.31
-7.16163
6.84821
8.83686
18.165
19.9773
-14.2509
4.71987
-2.77887
139.788
26.4073
-13.0181
4.19643
-22.292
7.07782
27.8459
21.4007
15.4823
19.8434
-5.88674
64.7033
32.6711
64.9531
-44.4925
33.5088
11.3928
-25.7645
11.7991
45.3979
-21.6753
73.6511
39.5077
14.789
349.651
37.2569
342.819
-8.91134
30.5599
18.6479
-14.3934
33.0113
15.7333
32.5179
185.308
88.6568
-23.9946
23.092
116.853
3.91788
7.04202
10.1984
44.4945
41.7335
59.2791
29.5412
21.8715
-3.34331
-3.89555
20.3545
54.361
30.896
-7.94847
37.4901
-29.0133
-20.3417
-15.4282
6.05937
2.39709
-15.6046
133.875
-42.5169
-1.52632
1.92284
255.098
150.585
20.5114
59.4438
85.113
-20.7286
52.1676
28.3216
27.2725
68.321
61.5231
-1.96105
167.669
-48.0939
-9.95342
-20.3464
-31.6399
2.5928
20.1557
54.8835
9.37935
-2.01875
20.9494
16.2185
175.629
274.85
9.46195
2.8458
-32.7639
64.825
140.655
122.263
1.92595
11.4412
29.7199
15.7785
483.999
-2.64535
14.728
190.266
38.2933
208.506
18.0634
-50.9404
31.6347
3.89651
36.162
21.035
8.30975
-3.18558
129.58
91.6257
274.688
3.52368
169.125
-16.2917
-1.2749
-6.34407
11.9032
4.32385
7.86452
118.669
10.0308
20.1605
58.9241
0.288203
10.7613
41.7648
36.1113
-32.5501
14.3752
189.686
31.5989
90.0062
31.8722
32.77
-7.94847
67.4752
-38.3837
9.88651
8.93468
270.389
21.8767
23.028
3.8456
198.433
14.9022
27.014
-2.23904
35.8669
49.7741
207.212
59.309
104.794
453.369
8.65972
-3.20108
86.8717
12.485
-24.5234
16.7896
231.999
83.1723
69.5451
26.8573
2.47502
9.73153
26.7184
-10.4005
-0.940742
31.0715
37.2348
20.9687
123.93
37.6143
40.2819
70.0461
29.0758
205.935
29.2217
19.2503
165.939
47.7688
43.9453
42.0461
229.223
13.4662
16.9154
-26.0117
56.8818
176.059
14.4662
26.5207
-5.73605
96.2417
7.19003
270.076
-1.13803
13.5986
-5.52364
-11.3268
212.385
299.406
-31.0091
14.9322
-1.52013
-19.4094
11.0261
335.458
-50.1218
21.5608
2.64755
-24.9653
22.8924
-8.34167
-3.71343
-5.58997
-12.011
21.6521
134.444
242.32
-25.1031
-21.9702
7.3452
288.159
47.0174
2.54655
-59.1581
-43.7427
-42.6185
501.572
-49.0663
-13.3429
-26.0886
-44.5052
-35.187
19.0102
-45.1812
-1.73644
23.2014
406.194
194.541
330.68
-13.4563
58.3112
-2.15228
100.038
18.1719
63.3844
20.3382
-12.0117
21.0975
21.84
9.90566
51.1038
52.03
-1.46924
37.3339
16.6064
49.6366
29.5329
29.9938
-6.52454
5.89519
13.6346
7.06062
0.437169
0.523027
3.13601
23.028
-5.52473
-7.71407
29.8947
6.39928
-7.86124
20.8744
1.0484
12.7291
38.4075
62.9084
9.38123
-4.40923
26.0828
31.7043
-26.9475
-10.6973
79.3754
220.506
119.78
76.7597
32.5241
102.689
47.565
8.38617
34.7973
50.8045
17.4675
-29.0277
-12.2456
28.4722
14.0733
-4.77827
19.4738
-12.032
183.412
11.9751
136.94
42.156
304.304
-15.9018
29.7728
31.0067
12.1615
42.0712
75.8081
21.4369
81.1209
54.0024
-3.8419
-10.5932
43.5051
34.5837
32.1701
33.5588
297.679
-11.6346
88.8978
17.4532
28.4587
1.92284
30.2103
32.5189
112.341
20.0884
11.5282
49.5057
18.6268
11.9087
22.1826
45.7136
22.969
302.76
57.0766
113.997
37.9737
29.8981
25.2396
19.3725
89.3721
48.994
21.3335
40.2922
38.8964
13.1275
35.4437
32.1938
50.0663
42.5278
113.681
11.336
-16.1249
27.2087
17.037
75.4109
50.2281
63.7701
-4.16658
61.5791
43.8895
30.4749
44.2063
5.35765
55.333
21.8496
17.3516
106.144
42.7629
271.515
26.3853
-20.1423
30.5398
124.109
8.30975
82.6113
25.0963
9.50795
-4.82077
-34.2112
-15.3547
-7.2811
117.788
-23.6508
-4.10944
-0.568774
10.9106
24.0863
25.4696
-5.73114
-8.14509
6.07615
61.4425
8.93734
88.4008
141.897
19.5303
77.5135
-4.63414
105.898
20.5886
-2.80232
-31.8244
-30.6491
-2.29492
-20.1133
291.94
272.065
24.2425
-19.0911
5.96995
28.1598
28.3362
25.0227
44.8742
13.4023
30.765
3.63428
11.9087
9.0641
33.9438
506.734
-5.14201
53.5094
6.47678
46.5305
150.418
-5.70919
2.50587
100.616
-22.2205
0.219176
0.718736
60.9069
39.8909
33.5696
22.8234
91.1812
40.696
256.171
27.4735
37.5729
133.8
-4.65294
338.439
230.681
148.152
166.42
88.133
-24.1661
20.1963
33.4681
15.7785
17.3564
130.413
12.8539
134.044
3.10892
124.173
18.0634
-26.5775
254.649
26.3853
71.7693
96.3909
99.8881
213.913
46.6481
14.1931
33.5976
34.1922
51.1746
7.40351
15.5917
12.3966
30.7258
-14.3337
26.0119
64.294
38.0845
326.748
7.66601
30.8131
22.0057
66.1276
33.2893
-7.09144
16.7192
20.3545
45.0286
116.205
-0.963171
-27.1393
-1.60108
24.879
22.0531
-17.4787
171.079
-9.27287
-2.09187
18.6503
2.65115
7.13129
9.63001
5.93497
62.8926
1.48468
42.1556
17.4876
81.6491
5.63309
-6.2833
273.46
56.0671
16.156
96.1244
41.8941
-2.50752
37.4043
46.4665
42.2936
425.618
9.99073
10.3276
100.198
296.464
6.10368
10.3252
6.46613
-4.88911
328.895
16.079
46.6052
-10.8905
-4.89149
-14.7509
117.119
536.689
21.5795
44.2143
26.7466
35.1447
45.9992
17.7837
45.823
17.6888
45.5137
31.5136
155.454
76.0848
-3.34655
42.0799
-20.3037
46.6773
11.6225
98.4909
28.3292
155.597
-26.0703
7.05601
27.8142
47.5033
84.2458
-22.4717
20.8136
25.1795
-3.16153
17.2143
9.41911
78.936
28.0076
-0.526314
40.1354
18.6268
-6.83194
12.8122
-29.249
84.8132
293.39
28.9656
24.0417
-4.99039
-8.07936
15.2608
300.787
1.41503
24.8984
37.3178
65.4476
5.95684
19.9667
53.8144
57.5204
38.7179
33.8248
-6.52453
94.8101
20.7851
30.4334
22.1172
-33.6813
-7.2995
68.2523
214.133
160.398
4.73319
205.085
33.094
6.10724
-2.55134
54.0073
342.73
18.889
-3.27574
26.7917
-51.6604
19.3032
56.3743
-14.7229
27.9074
33.5087
-7.63186
-10.7854
-13.2112
17.4658
6.77439
15.7333
-8.71151
-11.4694
32.4348
41.8327
8.15677
58.2658
-7.95051
245.791
37.9854
186.716
57.6522
63.1009
-21.9022
9.71808
13.1672
41.8893
31.7558
72.5623
9.65413
49.5057
7.38241
-6.83194
116.403
0.73604
2.72865
-13.4396
277.854
-33.8202
8.37296
-21.857
11.5127
-11.0252
51.3185
-6.55948
113.859
53.0094
42.94
204.129
2.2087
27.4629
23.8294
46.276
12.481
168.758
2.61572
259.59
19.8474
307.517
-29.8847
262.818
1.50243
359.873
-3.55137
-6.04064
29.7199
160.082
17.8517
152.611
-22.0038
-4.42541
-24.7035
42.8791
183.807
178.509
236.687
15.4128
54.9105
32.0115
28.3806
29.7815
731.96
26.1013
6.08119
14.8998
17.4658
4.90033
17.5254
5.39719
15.3608
39.9586
131.354
37.0271
113.272
39.6436
31.376
73.6239
82.9629
4.9312
22.0449
-14.5877
33.5858
40.9693
20.6658
67.4795
55.2588
164.466
217.4
92.801
105.464
24.8859
34.9951
28.6502
-9.27287
292.264
146.954
22.1238
94.0161
51.6482
50.2104
28.732
175.352
13.1294
38.6943
37.3265
6.78565
-20.0677
32.6758
11.831
49.0735
0.0487754
45.2028
81.2447
12.5921
79.4908
11.1305
-6.83194
-2.1803
20.8254
25.0989
24.843
8.35085
25.9158
201.017
53.3506
291.112
6.91317
316.936
-6.77753
104.01
94.2389
9.37935
39.1918
20.9494
85.6313
43.1951
21.3564
8.468
15.9618
16.0993
37.6517
-3.64776
41.6777
25.8653
13.1703
-12.9217
-21.0332
35.3421
45.7636
79.2006
64.821
55.9574
72.1996
1.23485
51.7966
24.1384
56.3704
15.4649
19.1609
15.806
13.681
17.0189
118.336
6.69685
27.8865
30.444
-5.04734
7.40351
11.8436
357.225
10.0291
1.64906
13.6942
37.8496
58.6993
10.0308
185.702
46.3974
73.9167
39.6436
63.2352
79.2148
22.0449
8.75302
-46.4468
187.259
-14.9415
73.1017
29.5329
63.727
-14.0208
35.1716
73.5257
46.2395
28.2085
175.944
-13.2088
171.317
-26.6019
20.8744
4.79654
10.855
27.1631
53.5381
46.8625
-3.903
-28.8216
-21.9417
-8.12972
-11.3214
-4.95725
37.0962
30.6984
-19.7248
10.4345
18.9454
23.1092
-14.0352
-25.3641
28.4722
27.1918
6.46613
-18.0076
0.933325
-6.40983
4.10208
60.2118
20.7477
27.1634
38.1869
21.5795
24.1506
38.5921
77.3464
21.2768
18.2781
-0.852424
-4.78045
83.3043
42.0516
409.083
44.632
45.7943
-35.0207
-1.52632
15.0413
-11.0192
35.5039
49.0095
27.0169
14.8787
52.1676
48.9364
19.4767
-17.8861
33.4121
45.47
21.4914
-29.3533
21.9057
-16.6474
34.4519
-22.9478
53.0094
50.6088
27.9474
48.581
13.4531
53.6999
87.5476
44.4019
155.639
26.9786
124.66
10.4771
206.318
45.078
34.1815
50.2281
-21.4999
312.229
-23.8443
11.9163
-9.52139
29.5378
-3.58239
-64.9198
20.6628
-15.1176
-17.3186
-8.7739
2.58669
29.1964
-58.5607
-30.3673
-2.39082
-1.06058
-1.31152
344.98
4.01771
27.9074
-8.29567
159.16
547.686
191.73
20.522
6.22136
2.53288
12.8935
32.4348
84.7012
58.6993
13.2882
89.5009
15.8206
381.826
36.1426
42.4125
83.8891
-10.8396
48.5783
217.131
39.4064
56.2351
1.42186
46.8604
12.2161
47.3678
75.3998
26.76
16.2545
131.724
547.325
20.3969
13.8955
19.0003
22.0994
10.2965
17.4876
42.2937
11.2553
6.83517
141.142
22.8365
76.8855
15.2177
49.3855
52.3705
63.1919
7.78007
45.7576
-1.98792
-3.08381
22.1826
99.5362
-3.01209
2.35425
-30.8235
0.854585
84.0119
137.299
41.1425
-3.11633
42.5204
-31.5908
75.1818
-3.0294
19.6774
19.2762
24.3719
22.3252
14.8478
395.763
186.759
117.49
31.9507
729.753
0.971735
1101.18
17.037
75.4109
138.309
2.07083
8.95189
33.4681
27.0229
2.36388
19.8434
5.35765
38.4664
-8.55834
-0.639215
232.869
115.515
-20.9553
82.2345
526.761
11.7168
204.828
71.6348
-18.1781
34.0028
18.5371
26.0125
370.93
43.5625
-10.6695
80.4921
34.3324
12.3966
19.3995
34.3089
54.9511
50.7695
12.6642
42.0575
157.71
120.476
350.954
12.4275
33.2893
112.849
16.7192
20.3545
76.8877
491.018
59.0069
27.6588
84.3418
19.0136
189.797
71.6517
8.01929
42.4914
163.86
6.2088
184.006
26.2857
-24.1377
41.8893
93.6
28.3948
36.3872
5.50835
0.664323
35.301
43.3142
19.4767
15.4727
31.0207
51.4544
54.0268
294.721
54.2609
34.6099
24.7168
1.20531
-30.7029
1.65577
39.3551
-14.5145
33.3317
21.5608
12.0179
-28.7134
185.822
39.7589
39.7167
-3.44857
17.8953
97.4861
9.40256
339.376
31.0925
216.903
1447.34
-8.23653
118.585
5.47114
40.7822
2.03981
20.6628
6.43419
-6.26141
2.35911
55.5447
10.9038
473.914
69.4888
163.516
8.05101
398.116
21.1773
25.5695
26.9704
135.07
158.134
-14.1911
38.8773
40.1997
24.025
9.58549
46.6554
3.46992
4.46016
59.6088
50.031
52.14
-4.02466
-4.51542
7.38732
147.402
6.07615
22.0871
44.5446
15.2386
-18.2475
-42.7838
178.826
21.5648
16.8405
129.795
797.424
-37.4466
3.08409
-10.743
48.6053
25.8865
8.78105
-6.51046
-0.711841
18.4634
2.70774
-38.9447
-21.268
24.2058
27.8383
-4.9914
43.3142
2.35425
40.391
119.853
15.8692
-6.86446
42.5204
-3.47985
35.8264
60.6889
-36.5445
131.72
9.37935
37.3178
22.3441
49.0604
10.5963
59.4366
21.9131
14.3551
-14.9009
-27.3693
4.71987
19.7099
-19.5079
18.9111
-18.6403
132.687
-46.6549
-43.522
-0.265117
113.23
7.98608
60.9552
62.6562
-19.3799
15.4776
29.3078
5.28159
-5.1498
45.3979
6.18475
7.64861
19.0102
7.29269
32.9338
5.39774
-37.6169
6.08119
-1.2749
-4.47
68.2072
-1.21525
-11.4694
4.32385
200.893
51.203
229.297
17.0363
27.6567
-14.1644
54.6361
31.376
86.7424
15.4966
265.426
38.9115
59.3528
-8.96551
635.161
44.7174
11.2954
41.2425
231.421
3.29592
151.808
-32.7615
-16.5936
-0.435648
-3.31096
-35.5098
29.8947
88.8582
-7.86124
519.376
-18.4279
40.4038
53.9585
96.5035
-10.6234
141.619
-2.53516
41.0753
134.778
3.03752
343.619
-11.8779
-39.4324
-17.8508
32.9233
13.3232
73.709
-20.0138
-21.5315
15.8654
30.3463
-5.14072
-14.0377
57.0386
-16.28
15.3403
-27.8858
60.6299
319.939
5.906
473.045
24.249
-9.67656
-4.88616
-25.7567
362.73
-36.6267
24.8552
18.6537
272.616
17.4984
-17.4497
-24.0946
-9.15115
68.1851
25.2996
-21.0738
15.5281
-7.48725
54.1844
24.2182
3.21466
-9.94602
25.5995
-9.27871
40.097
4.71987
-32.7639
25.4696
9.54075
28.2114
23.9912
189.333
-29.7883
1.45562
372.674
4.23795
12.3472
38.4664
6.43419
23.6856
93.3627
44.7532
39.5038
2.34646
39.7757
131.998
502.519
89.7516
68.541
11.0199
1.73847
9.82932
4.32299
192.936
6.77439
103.814
25.0217
-33.9582
682.736
-12.7502
-5.01899
166.962
22.0345
0.828089
34.0214
51.9908
581.496
52.9779
4.9312
31.4152
-20.2099
27.9636
27.8508
7.54729
107.733
211.317
31.8679
8.46799
-16.5936
39.8716
-17.3022
13.6415
20.0026
-18.9585
11.1541
8.27335
74.5977
13.3781
174.601
392.728
5.23281
75.8888
-6.87525
186.597
61.8551
3.08703
57.9419
69.1856
-10.0809
-18.1936
51.2645
16.2331
-7.65676
-1.20912
33.3481
49.5424
4.33473
116.54
5.67097
11.4696
44.8742
-17.3929
9.65413
21.3947
-20.7286
-19.9504
-0.306233
43.3142
-18.0046
-1.39388
-6.46067
-10.3898
5.30108
7.98864
5.53521
32.7358
-3.11633
32.1274
0.219176
223.733
17.8034
-15.4516
34.2688
-7.48725
35.4437
3.60345
39.69
85.6313
33.0957
3.83976
2.61572
8.468
-29.0158
117.299
-11.144
13.5668
23.9912
39.4073
-26.0402
-7.91471
24.0977
55.1339
44.0886
100.56
11.7294
82.1183
159.071
58.2444
30.5398
6.18475
43.2559
382.579
31.6556
330.91
29.7606
125.427
21.0737
131.759
-1.96682
30.5842
282.262
-25.5781
32.4348
176.53
19.3439
53.1344
-33.5634
72.6343
43.3917
28.615
4.9312
12.5011
-22.084
-20.8749
547.278
39.3685
38.3922
-7.94847
281.119
-25.9639
-13.5541
-12.5954
123.076
-18.6432
-22.7066
-31.082
-0.364972
34.5499
-44.391
-25.8892
-22.44
-16.6414
246.162
393.451
288.08
41.5133
43.8835
311.759
50.2936
32.0698
11.9804
-8.89014
79.5654
-22.5758
55.2246
-12.4867
23.7798
26.5052
315.562
436.198
15.0015
14.829
363.903
-19.3887
20.0813
-14.9009
321.207
6.59393
-25.2677
32.0295
-3.64776
24.8112
33.3616
50.6517
35.1888
20.3496
-20.8793
113.429
3.10892
21.0998
6.81899
-45.3182
48.5013
11.3928
122.287
11.7991
0.420283
-42.29
123.958
-19.5401
132.834
-25.6621
-12.5193
-2.59594
34.474
1.64906
-20.039
11.6127
34.3364
484.17
45.1473
23.3169
20.9029
16.3835
32.3945
19.2447
25.5459
27.6671
-12.7136
11.097
144.043
-16.8156
44.9907
15.0013
-22.2158
154.19
3.31248
-1.4369
96.1004
117.454
8.03551
-7.3988
1.65626
22.3985
6.39928
9.63001
13.4312
113.492
18.3513
40.2815
-29.364
36.6715
-20.6038
160.509
24.2087
50.4449
-49.4363
-33.1861
44.3441
22.4118
-0.385107
-36.5914
16.0567
18.9454
21.2351
9.97128
-4.66489
2.7469
82.8201
26.7184
-21.534
40.1993
-19.8816
-10.3111
32.9456
12.8017
18.4942
20.9687
371.796
78.8437
45.9041
36.3129
-10.2796
80.3726
370.302
-3.16153
4.09588
221.189
307.572
255.533
236.029
12.5921
47.6316
-11.3582
2.53839
-11.5506
17.6026
2.35425
345.864
-6.64168
10.9233
201.017
20.5277
4.62483
-4.99039
29.402
0.26828
5.84137
51.3185
12.6594
32.3947
26.2459
33.5696
29.8404
74.3146
18.8323
-4.65046
34.84
28.2814
-7.39589
91.4576
22.5407
-27.9142
72.8235
25.1488
165.408
66.6951
9.10579
27.222
25.1748
18.1014
-7.01122
25.5597
17.015
-16.3942
32.4139
21.035
-20.0522
221.292
13.388
18.5371
12.894
-13.2541
13.5775
-14.4177
22.396
39.9546
6.77439
10.0291
-9.59534
124.264
64.3214
40.0159
9.54008
31.4049
56.5102
85.724
69.8758
922.545
50.1559
61.2269
51.0046
26.0895
25.9767
33.7842
48.7388
25.7847
84.3418
0.971725
-1.60108
15.5087
7.06062
6.05937
9.89336
10.6323
26.7762
43.201
-62.062
18.6503
-2.97105
54.6076
49.0385
16.0409
37.0919
17.7927
11.8654
6.43886
-3.16153
-9.02258
1.92284
79.3706
39.252
-11.7707
4.03193
34.5132
-11.3582
-5.92843
26.4476
2.61011
147.213
-14.1379
85.8859
36.0996
-30.072
90.8319
-42.4717
-20.3464
-31.6399
-14.2738
-6.55948
1.41503
37.4903
5.45865
-2.01875
36.8333
293.695
33.1575
27.4735
11.336
4.48979
-12.1467
-23.3936
-0.767288
40.8578
-3.69625
-1.6773
-41.6479
2.36388
-10.1416
12.8539
42.2145
34.5452
6.85705
6.81899
43.2519
90.4276
201.08
51.0201
9.93288
39.5077
45.2472
77.9114
61.6197
54.2123
32.3181
-5.04734
24.2701
315.442
23.641
-12.4596
58.4643
39.9586
13.2882
35.153
31.376
169.201
39.8594
-10.0613
27.6671
20.4673
24.1027
-3.6971
52.4869
-20.3417
26.7531
7.06062
-18.3035
21.1378
0.539248
-18.9585
28.4238
435.832
22.0994
45.9037
104.138
13.1294
21.8277
23.6522
-12.5714
21.2794
-0.160495
73.0115
-3.08319
61.4591
19.454
32.749
29.1751
108.901
8.11667
8.09722
19.5573
-21.9022
75.3104
22.5376
3.97332
226.659
-12.8347
40.1354
26.1231
139.345
11.4551
-6.76022
19.7763
-27.2564
-54.669
-3.25576
-13.7016
-1.60579
-22.2696
-16.1479
10.3071
-21.0738
19.2762
11.2534
11.0809
-24.0282
242.981
426.754
89.3795
1.2366
22.5804
26.9786
-23.3911
16.0993
-1.70365
-7.39589
37.9296
22.1172
-43.0516
-14.7958
265.699
48.4606
148.541
64.821
31.5946
42.2145
13.9304
-13.7577
7.9813
3.07086
29.6445
72.8642
28.2594
75.435
186.087
24.7831
0.813489
20.7671
204.543
27.3116
27.8865
-17.0022
-5.16321
0.574855
33.6404
32.4583
56.9628
19.3995
425.989
64.3214
38.1418
316.887
65.1381
34.5613
112.979
64.2223
-6.3132
44.5337
115.575
45.3824
35.4598
63.458
24.4139
71.2276
10.2812
7.04406
73.0974
-0.902341
-3.47514
22.0531
36.0444
8.01929
55.6099
7.59373
41.1391
40.8645
174.601
8.98094
60.5911
111.634
2.46066
15.0413
-16.6414
34.393
39.252
-22.205
-1.09408
184.323
30.1957
30.4652
14.1541
236.987
61.5231
37.9737
14.9055
51.4765
191.787
62.1125
-5.40302
133.777
6.55899
336.873
251.66
86.2161
7.33272
134.788
285.193
126.788
145.644
55.5845
26.3285
13.8601
2.8458
75.9319
164.151
45.148
-18.6403
67.0947
-1.6773
10.826
47.6376
24.8527
-4.01268
45.9626
8.30825
3.10892
-7.01122
134.255
-0.340604
33.5088
20.7631
6.09459
4.30288
24.7831
12.0579
28.6735
-11.092
17.1362
20.4112
16.0672
16.731
0.458989
-5.04734
6.22136
16.1447
71.8733
44.7526
13.4867
62.4474
65.7621
74.5084
43.9316
34.0214
62.3482
25.5459
31.4152
134.315
0.404825
29.8376
380.486
200.538
21.5256
20.1625
37.4901
75.9344
84.606
37.9975
20.1791
21.0519
103.597
1.26195
23.028
76.9342
-7.71407
44.8873
-6.71918
5.25723
9.6831
10.4187
20.2253
19.6668
9.99134
47.9159
163.055
4.9611
62.6608
-3.16153
193.377
-11.1956
19.4005
52.3705
25.7106
26.5207
103.854
1195.54
41.8938
69.0342
48.9364
-27.6308
-19.5791
27.0915
61.5231
19.233
28.024
62.7209
17.4984
25.6538
0.219176
-0.459032
43.6391
136.816
45.3122
242.981
20.0813
12.5428
31.2217
55.0896
60.9419
214.613
31.0918
47.0221
142.529
39.8037
350.079
-22.4369
311.292
419.372
67.2013
40.1414
24.8527
21.7175
-0.264545
30.9701
16.2274
-10.7594
8.69306
-11.585
121.59
-3.59976
-10.772
-14.4378
21.035
2.68756
-42.541
-5.46985
107.091
183.455
42.3041
7.27181
14.8569
244.088
21.1896
262.276
36.2064
10.0291
12.8935
81.1606
221.508
23.1493
-24.1931
37.0271
15.8206
128.827
28.6463
-8.86629
-0.691003
52.03
19.9974
-37.0765
33.5858
33.473
95.5905
77.7476
8.91812
16.8754
-10.2727
-18.4677
2.39024
97.0158
-3.31096
21.1378
6.88414
204.812
5.71966
1.65626
28.0207
206.924
5.25723
26.4966
47.1644
34.7816
4.36914
50.6107
-41.9401
94.368
-24.5234
-5.69924
-4.95725
38.1947
-12.2286
21.6789
22.6935
49.3461
-23.7619
-30.9018
116.553
0.481482
45.9324
-12.2745
25.096
29.0443
180.997
42.857
-12.7645
4.47884
56.3549
263.296
64.4239
793.695
-0.763325
487.767
49.5424
2.46066
0.347748
279.285
-33.508
5.51884
11.5282
13.8984
-12.4541
-19.0469
486.119
-14.5123
23.5244
-57.2415
-9.69145
11.1574
28.9877
17.4984
93.1202
52.7421
21.3335
4.68492
-26.696
24.8984
5.63122
14.829
-2.01875
-10.9098
93.0553
72.5551
38.7797
23.7254
133.15
45.7192
28.2814
-1.7737
35.2356
170.592
-9.17357
33.3147
29.7199
27.0229
24.8527
38.5841
10.9799
-1.06208
1063.08
27.4337
196.925
41.7019
34.2879
7.91655
-8.55684
202.962
37.6337
307.616
27.9074
16.6421
-7.63186
36.0662
-23.788
162.951
66.1915
-0.721872
17.6074
15.6513
37.2563
79.079
26.8401
25.0234
45.1473
59.5159
103.609
15.4966
-0.691003
37.0374
23.7455
17.2714
5.47478
31.5989
46.9027
29.9981
-15.4447
-10.2727
-29.7121
-35.0911
74.527
13.6415
317.979
2.41331
125.66
19.5177
47.1113
64.031
17.915
-1.25305
47.9159
7.50716
-8.15736
332.526
62.4308
9.41911
-26.0117
15.6523
194.8
-8.02258
-3.46433
62.6242
7.38241
191.819
12.8122
7.70692
-32.9972
-37.0011
34.5878
24.0417
45.47
46.7647
49.6024
330.467
-15.5756
-18.5215
29.0478
297.517
21.1503
3.58459
62.1788
3.10008
6.96279
5.04651
-18.649
-1.13241
-30.8874
109.665
19.8474
18.9111
19.189
119.569
-11.1925
-4.16658
117.801
81.0747
647.656
-7.76081
55.333
-16.0546
58.5811
16.526
54.1235
50.7482
112.916
21.1695
64.1385
33.5296
47.9263
44.7531
99.1899
9.82932
-1.96682
48.0038
66.3331
30.6439
12.8935
79.314
-10.5839
50.1455
25.1909
330.124
20.1316
75.4667
-4.43914
44.3603
281.515
29.8376
42.8433
531.272
306.895
118.075
81.5566
39.6284
5.18655
28.5482
43.6265
12.5063
32.3984
29.7673
363.479
7.13129
135.192
-25.6503
17.2143
1.92284
133.284
105.608
11.141
5.09588
19.0245
13.8984
24.249
-14.3282
1.56783
296.313
22.969
486.419
38.3359
17.359
88.9578
-4.99039
-6.20529
-12.8502
32.7959
90.4907
37.4903
37.3178
108.551
26.5716
14.4591
20.039
25.5995
2.61572
10.3421
-15.8973
42.3362
234.429
22.5892
51.0481
25.8653
-5.42543
43.5933
40.4582
14.728
111.382
-17.5058
51.0848
29.3078
170.199
65.3679
33.8816
24.9176
17.2869
-4.80871
259.184
33.8855
22.7584
33.5296
274.688
54.1235
185.397
11.7034
262.944
5.52944
49.8779
19.4814
23.1476
32.4348
82.8272
60.5733
41.89
-7.32652
22.0345
32.6872
41.5177
16.3835
23.0241
13.6225
-30.6761
-23.1061
51.0046
-5.76961
42.8433
369.242
51.5107
8.91812
127.445
-15.8949
172.93
22.0531
60.4073
43.6265
6.88414
1.97153
9.15253
41.1391
15.7696
228.271
110.83
49.0385
59.1445
80.1954
12.1705
25.4271
13.1294
16.2055
719.487
20.4599
-6.94921
103.738
29.3516
22.3283
6.33558
-12.2286
-23.2987
24.5676
182.405
-21.8878
49.5424
73.7484
37.378
-2.40038
11.5282
28.891
7.38241
53.1382
16.5604
90.1658
-14.2565
116.672
-17.7051
43.9581
3.42701
34.2256
-5.70919
58.9727
-1.24226
25.6538
24.582
75.6814
41.2385
147.888
50.9344
31.2111
53.8144
65.0166
51.8364
-20.5231
4.48979
15.9643
29.0802
6.72898
18.9111
42.7319
16.9185
-27.9142
127.018
247.112
-2.64535
30.4701
57.4188
-26.5775
33.5088
41.3778
15.5473
472.685
158.235
382.872
17.0189
607.467
53.5485
24.2273
15.4515
124.263
18.0188
79.4516
14.7675
201.101
41.8327
37.6511
23.9086
53.3019
82.7471
434.3
150.461
24.8669
-6.3132
23.919
18.1233
-18.3358
1.72665
3.48793
-22.4378
33.7463
38.3922
7.04406
26.2457
-15.8949
-33.4602
71.7307
71.6517
0.097465
-7.71407
5.53188
-2.97105
-5.98717
7.75595
30.2978
-15.8182
8.98094
203.325
390.87
-22.4779
-38.1424
-38.1919
41.8941
16.2331
267.831
633.357
-18.0757
455.013
199.364
4.63804
16.0567
-5.0018
-29.3841
12.2017
128.309
35.9685
47.3331
38.4362
-17.8967
10.1034
-0.940742
-34.5208
5.30539
52.2274
24.7168
53.2905
30.3328
5.67097
-9.14514
60.6299
69.2371
22.7726
28.891
29.8712
301.418
140.766
11.9804
-23.8827
-19.5791
-14.1379
9.04921
43.5959
-0.086987
60.8468
-34.3163
-27.8918
28.8297
38.8964
324.222
1152.39
14.8478
-3.41349
57.448
31.3257
216.816
1.96569
-8.62868
72.1862
-0.904808
10.4771
39.8037
-9.31845
7.69303
-13.5369
74.6975
30.771
14.728
8.48132
-12.3065
-23.128
-23.8778
-4.42541
5.28159
22.2644
-9.22196
51.0722
-14.4378
15.4128
43.917
21.1773
13.2708
9.63991
17.9413
22.2643
5.4866
11.7034
34.308
14.8998
8.09543
6.77439
-1.21525
1.64906
0.575722
-9.00207
23.092
13.779
7.66601
27.065
48.2426
45.4816
-0.691003
37.0374
42.4862
-8.96551
382.162
22.2286
18.7917
58.1091
-13.5707
18.7494
-30.8874
15.2655
237.571
17.3038
23.0118
36.8692
-9.27287
1.65626
254.783
-1.09698
63.9779
30.2978
22.0994
25.289
-38.7344
34.7974
7.50716
6.83517
78.5566
-25.0735
146.724
41.8941
14.832
-1.95111
19.4056
7.11116
28.8244
103.964
8.56039
2.07876
36.2277
13.7194
-2.79082
103.435
21.0962
-2.79329
0.843927
28.8441
-10.3111
-4.53577
27.7942
82.8129
141.286
13.3601
48.8586
6.54872
47.5573
-14.0277
29.7728
53.5846
17.3763
61.3816
12.266
74.0057
36.449
135.755
8.03237
158.95
-16.9604
387.18
43.5051
51.4503
35.9183
27.9366
167.17
57.7989
62.6608
-3.16153
49.0735
43.1523
5.84739
29.8817
38.8291
13.4023
52.36
158.086
69.5511
186.269
122.294
1.97263
-9.45278
69.9564
31.4145
70.1905
5.97614
145.508
27.3931
-35.8256
-29.9853
24.8409
675.199
236.141
-24.5264
-3.89282
-24.0282
229.862
14.4591
31.2834
0.0916235
-27.3693
-70.2428
323.309
-9.19991
155.648
275.936
-19.1123
-37.2846
-26.6554
16.0953
-32.1237
104.059
-36.6693
-39.9946
-8.88529
9.14592
-11.096
8.90569
35.225
35.4837
29.2004
36.8139
6.35566
35.7449
-29.2725
-32.9318
-16.2917
11.8436
-36.3291
36.348
8.15508
16.6416
21.1904
37.8496
51.203
30.6456
303.768
29.502
28.6463
26.741
3.05713
44.5337
131.589
93.5559
42.8433
26.288
20.6278
42.1404
31.8679
4.02112
40.7938
-1.4369
34.2562
21.8767
45.5168
0.097465
35.5169
-17.9636
-7.86124
48.9854
35.92
21.6631
25.289
8.11728
103.66
215.865
176.211
43.0002
21.9625
5.906
117.952
68.1307
39.0492
54.5586
10.1064
34.2134
2.90966
0.854585
203.952
3.66115
42.1062
-38.1992
-33.9515
-13.1187
247.855
5.22073
55.1214
-32.4615
24.6518
49.0871
28.4106
75.9913
-13.3138
-26.2022
-24.3306
236.302
-25.1031
55.0198
53.9007
120.106
-1.20158
45.0256
29.3078
113.977
18.5163
15.1409
-10.772
45.3979
4.56162
-25.6744
-3.59578
34.0028
53.5485
-9.59478
243.493
36.0662
39.9302
16.7738
-5.02303
1.15219
45.7184
-3.08931
14.7675
39.9311
73.6918
28.7715
9.54008
5.16795
117.02
64.0065
25.7538
66.1276
11.7484
-2.56507
25.793
6.02702
5.47478
29.7249
15.0436
43.1166
113.355
52.4826
-30.8874
120.456
329.4
64.1554
146.7
6.88414
-5.52473
1.65626
50.5095
32.1188
39.6682
34.7816
33.3438
51.5259
60.5911
36.6715
-5.6113
36.8202
46.6975
46.6968
38.298
67.8141
18.7894
60.6299
82.3556
12.5921
9.65413
93.5895
311.759
48.9364
-4.88616
19.2208
2.90966
54.0268
52.9662
9.28334
165.795
39.9872
16.2835
32.1274
-7.27709
60.6889
-2.81134
38.8964
17.4022
241.764
3.58459
530.216
4.08277
14.3445
57.5626
44.4019
31.2217
24.4545
30.9568
57.1912
14.2252
52.6443
214.092
48.3541
129.362
-11.0476
18.3222
31.594
300.637
66.0821
29.2138
-5.88674
21.5998
12.0564
14.3533
286.055
7.15566
33.8816
66.1471
52.8941
271.892
-14.7229
38.556
57.9604
24.8218
45.5524
35.5145
36.2064
25.0217
29.7601
155.916
30.5883
22.6585
31.4049
510.574
39.6436
42.6204
47.387
13.6225
164.227
25.6196
30.3899
25.9767
-5.57117
59.9832
81.4957
37.0291
58.1048
135.904
-5.34921
37.9975
29.5494
41.6666
13.6415
12.5063
13.6577
35.7047
-0.217802
110.48
-12.3414
27.746
414.428
33.3438
8.11728
17.9308
89.2941
52.3197
282.829
33.0226
47.3987
427.952
-6.25565
7.33577
13.0414
118.731
68.9553
55.0613
12.1343
16.0567
-7.29157
53.0943
4.34909
113.401
628.685
105.764
49.3123
15.3403
159.344
86.4322
86.8669
48.6224
17.1504
66.3723
-18.8545
33.427
30.1957
-18.0046
-1.39388
-14.1379
27.7899
92.3216
36.484
-6.86446
20.0316
11.5127
208.241
15.7113
38.4181
-2.3331
43.6391
110.905
23.7148
40.696
66.8907
276.724
3.83976
17.6082
-4.65046
-42.1343
17.3149
55.8503
-5.57032
14.5741
29.7199
45.7636
313.459
244.731
3.48359
87.1921
265.478
11.7294
27.7704
37.2569
52.6222
-1.45378
-1.06058
17.4291
43.2559
5.89178
22.2852
23.5634
27.8865
21.1896
33.6404
34.3324
27.3891
40.0962
34.392
77.4124
58.4643
49.3289
30.6456
26.4067
59.5159
75.7907
47.1399
44.5337
36.864
22.8936
650.041
60.881
46.3994
37.4901
27.2087
5.89519
37.9975
-6.05785
11.6816
34.2562
-4.36025
216.057
9.15253
46.7613
34.5103
10.8794
63.9779
288.919
102.248
192.639
57.1481
150.546
74.1528
143.642
350.296
56.0671
-10.0809
32.4062
58.7607
44.8171
9.29329
15.6575
128.925
30.6984
12.3085
56.4267
19.3611
28.7119
-23.49
28.4722
19.6955
-32.6468
-7.81308
29.7386
22.8427
108.937
35.7402
74.0151
53.1795
100.29
52.2616
64.2279
6.28426
14.1401
18.7207
153.578
54.2563
67.3515
44.5767
4.5914
32.0443
27.5755
992.629
-2.43296
197.417
-1.32726
-14.8901
-28.8298
-8.26664
-12.4782
-31.0092
181.046
20.6898
131.813
40.3962
-24.1252
-29.0143
14.6681
56.1016
16.5162
-6.21148
-12.1327
10.9672
12.0781
-38.9447
-10.0236
26.0799
-16.0434
-26.5096
-12.4877
18.5397
1.41722
-28.0124
-46.9341
-6.88035
-2.31873
-25.3869
20.5544
-68.1351
-49.4436
-22.7071
9.37008
-8.89233
18.3392
-16.0742
-21.2171
50.8888
0.403561
-1.51273
20.9143
-19.5861
-20.8101
3.78283
-35.575
2.04381
42.3369
-15.8292
47.4171
-19.6258
-49.466
82.9775
120.612
16.7155
111.06
115.928
34.7182
17.6786
4.98298
0.48504
297.299
5.28159
33.5088
39.5038
23.0435
51.0201
-25.4234
56.7845
37.6337
0.26958
39.1518
51.6744
6.19705
28.0182
30.5842
19.8929
94.4441
32.5179
-3.97314
62.4199
50.968
99.9287
191.815
38.9011
45.2658
33.2501
68.0017
109.879
8.92643
19.1455
35.4598
16.6064
26.288
5.16999
43.1123
43.6197
15.4297
69.8635
34.9951
50.6973
-0.217802
48.6354
232.644
122.127
38.5297
475.065
38.5456
-21.2758
35.4531
84.1781
-0.710612
172.961
43.7682
8.73688
29.8246
9.29329
842.121
119.555
17.58
2.76397
59.1602
11.4491
21.2351
41.8304
0.872829
37.8425
-1.39258
66.5472
6.46613
-15.9333
-23.2764
54.0311
44.7311
49.0797
11.9751
39.597
64.6448
62.5498
-10.2796
37.269
51.7105
53.1359
38.8928
-2.72649
55.265
72.0563
87.0525
70.1626
519.652
48.3802
3.65436
85.4552
10.0215
67.868
73.9391
37.7923
102.016
120.288
15.2177
70.0003
69.2371
16.3403
405.578
42.9897
19.405
323.907
63.9289
8.2323
28.5912
4.78373
23.3434
65.2712
454.016
5.53521
6.25401
63.1352
17.1349
-3.52896
41.9482
17.8034
66.1279
423.548
39.1918
16.7219
33.0851
57.5626
48.15
106.184
52.5655
32.6008
4.71987
21.584
38.5881
9.54075
58.5443
-11.616
185.584
-5.42543
-0.418445
44.7125
15.7785
238.496
12.3472
38.4664
-6.68428
23.7236
82.9439
1.19679
-15.3331
52.2494
7.64464
22.9612
4.30288
85.1465
36.1698
-1.72172
15.2621
76.0373
52.9328
44.8848
30.5842
136.085
47.5105
18.5157
8.07199
90.3234
51.203
0.660502
53.8937
6.45029
80.873
48.2426
350.986
41.7335
21.7978
162.6
36.864
36.0121
16.7192
40.9693
41.2805
32.77
98.8733
48.7345
32.8308
182.301
8.93468
238.444
0.586598
35.656
20.8399
81.2447
23.8365
2.15787
68.2464
31.7453
3.4419
47.0623
1187.02
32.3393
-6.46067
320.144
379.054
58.9727
-18.1089
29.402
108.964
-27.8918
28.8297
25.2996
14.5335
49.2613
61.8532
37.3178
41.0848
17.2012
302.951
50.0663
59.3944
63.0808
21.5865
32.9659
5.72257
71.6628
15.0444
-9.17357
-6.04064
61.5791
28.897
24.8527
59.1988
5.35765
68.4514
25.5977
-10.0476
496.287
-1.40167
15.5473
26.6572
137.62
-1.31152
136.959
-16.597
18.5371
31.0597
16.6421
154.248
269.773
17.4658
3.02626
56.9628
58.7549
20.3897
32.4348
39.7236
36.2105
78.8805
13.4067
23.8798
0.504038
40.7856
34.138
24.2154
40.9693
41.2425
310.132
1.42186
36.579
22.7618
52.99
63.2826
26.6741
8.01929
23.7507
58.6353
84.4304
12.9007
48.6354
33.3682
63.9779
53.5223
29.5957
-0.947927
285.479
57.2862
67.4773
46.1906
95.4225
-8.20688
-12.5714
62.5089
6.86281
65.4318
44.9005
287.397
37.0962
85.0464
110.523
39.4825
29.2527
46.535
57.76
-9.35005
22.4246
63.1424
-13.574
32.7031
-40.4964
-10.4277
-7.27107
-31.1993
11.141
-6.14851
27.0169
-7.61012
-49.9355
-32.1654
53.2099
-36.6267
-4.19279
-16.0165
10.9392
0.35394
57.4273
-17.5845
12.9002
-3.74838
10.8429
4.69418
-10.4709
10.1627
89.3528
772.519
32.1587
-13.0838
19.8481
-40.1921
23.8741
28.6764
-23.3739
-11.9847
-21.9702
62.5161
33.5821
293.781
33.8989
152.472
24.4109
-22.6138
0.297818
-46.5919
-27.5146
62.5568
-0.788658
-34.1978
157.039
29.4683
-37.6049
37.1068
42.3188
10.5769
10.1038
17.0042
4.46071
4.54956
400.572
14.6304
74.6248
-1.6589
48.5295
14.7143
-14.2805
48.1569
10.9106
52.1973
76.0694
26.7197
29.8761
81.8101
22.9427
12.7168
20.1817
-25.0539
44.5337
-2.49138
-31.4543
12.971
37.2211
19.6516
22.0366
34.5499
129.897
71.8743
3.22182
15.2763
40.1354
20.5009
28.7753
22.1826
45.1882
-8.63429
-18.2605
1.0356
28.9656
192.708
13.6108
7.40928
13.7503
-19.3238
-5.35392
0.219176
-38.6367
21.5515
35.1482
6.15776
712.154
27.9474
53.8144
19.9773
70.0821
17.8383
40.3246
190.387
52.6443
22.5892
319.04
15.0444
-16.6698
16.4482
54.0828
28.897
34.223
51.7026
213.379
59.0811
-10.4324
14.3533
19.2257
14.3153
3.40753
385.833
30.1334
7.96866
324.768
19.1609
-19.8012
-23.8003
125.359
94.778
104.723
31.7235
52.9328
43.6784
69.2477
23.088
50.8149
26.0407
-26.5151
48.3644
21.92
31.5253
9.0938
29.2178
11.7272
18.0918
385.575
36.1426
69.8445
51.7828
145.733
49.9825
103.478
436.397
57.0386
21.2013
26.5847
-9.14514
45.6374
86.1037
219.55
225.668
146.063
84.9973
116.403
-8.63429
11.7246
68.502
-27.2564
232.063
-0.086987
15.8692
-4.99039
12.5354
9.63861
-1.65489
-6.77753
19.6774
-15.4516
373.475
288.615
37.3178
24.2182
13.4531
34.9592
51.9404
78.1351
36.8439
39.447
21.3564
15.9643
10.3396
21.7215
2.04449
-14.8922
21.063
-0.371634
50.6517
67.6631
7.07782
39.0903
34.5192
11.7342
27.3397
1.60952
47.8367
3.10892
-7.01122
14.6519
22.2644
37.6297
19.2131
64.273
69.7607
-29.1716
154.236
19.0102
9.16676
-2.67348
20.3903
39.2198
0.574855
-13.2112
317.316
36.7594
51.2586
41.0044
30.3533
99.9287
-24.1931
10.7901
41.5177
14.5094
21.1188
3.05713
22.0449
12.5011
49.1305
20.4673
20.3545
22.5398
50.6129
55.2588
164.466
48.7345
-5.34921
34.2494
35.1716
15.4297
32.3822
259.883
43.6428
78.8082
3.65781
34.5103
-15.3575
24.6225
26.5497
43.9202
9.95693
20.9625
477.936
77.0619
43.0002
16.3403
2.15787
154.453
198.537
13.7828
-11.5506
4.48417
-5.14201
19.7763
37.1602
97.9438
35.5203
38.358
18.1576
15.2608
39.5746
22.0298
225.423
56.0584
144.158
137.141
156.773
76.261
29.3476
13.2101
19.4823
29.0827
32.9659
60.1405
49.174
5.67408
-22.9072
80.3197
49.5117
57.207
17.6786
44.3384
22.9738
40.5522
46.6272
30.5398
49.146
2.68756
-6.93371
37.6337
11.514
27.9754
47.3106
24.9377
44.8848
32.4583
29.2632
58.8368
388.3
58.6993
15.653
3.91788
32.6872
230.798
186.924
79.2461
36.1113
57.405
22.0449
48.1084
-3.34331
22.3414
31.5989
-9.3193
44.0144
372.487
0.971725
2.14705
320.03
41.7525
173.676
502.789
39.4529
3.53033
29.8947
28.8881
351.959
54.6076
22.8016
46.026
29.5957
57.1481
23.1098
44.1678
29.996
29.324
37.3272
16.156
-21.9417
70.0051
25.6035
16.7061
194.826
30.65
53.9628
34.4466
10.2602
64.3387
36.2082
2.83138
36.4801
50.961
17.3481
27.1702
31.6126
24.7168
4.47884
393.796
108.829
446.733
11.124
-9.72077
23.7736
-10.2586
-21.3266
19.5743
73.4993
-29.7013
13.8984
-20.7286
17.5309
13.3291
-18.0046
54.8281
-34.5717
-51.6193
-47.1728
13.6108
5.53521
36.484
-70.5827
214.935
-22.2205
-15.7104
5.62195
174.766
14.5911
2.82012
19.5142
28.9033
331.107
38.7797
51.8364
-3.65651
2.84332
259.728
39.5258
15.0929
25.8653
-11.1925
114.515
143.885
10.9793
36.3932
19.2305
44.2063
27.8464
55.333
60.7821
27.4718
2.35911
23.6856
-0.340604
106.597
26.3853
-7.02387
49.2805
34.1535
336.271
53.0364
11.3967
0.26958
115.989
53.5485
46.6272
30.444
24.9377
31.7664
94.3025
32.5999
21.2735
-2.09907
217.967
12.5497
72.7548
16.5901
-0.767286
144.786
11.1355
25.5881
41.6834
25.8352
12.6855
11.4904
107.315
7.81598
65.0601
23.2784
10.0472
10.3584
154.624
371.039
57.1678
-24.3282
27.6901
232.264
-5.97263
8.78105
-23.3771
1.16223
25.9597
175.122
32.2698
4.96897
22.3317
-25.4137
10.9717
68.0972
38.629
7.29527
9.46889
49.3416
18.296
22.4285
-6.86446
529.778
-7.22798
80.804
261.214
53.4106
130.726
60.5057
22.4978
46.6881
22.8234
50.0663
44.4019
-0.637469
186.504
0.969258
40.4622
58.2665
28.2114
66.0406
800.278
151.381
55.9569
66.3783
21.7175
68.4514
178.848
31.2199
22.9738
16.1893
42.7629
42.8791
118.215
697.625
47.4064
-0.123544
-45.3521
136.022
-2.54152
17.6001
19.4532
-14.1911
23.8848
36.4515
7.1584
-18.5255
33.5369
2.58609
18.3794
72.5198
35.2734
37.2048
-22.319
-8.54224
243.917
8.88725
11.7797
229.14
-1.62804
62.3373
13.4382
44.4454
40.145
19.4175
59.0841
20.5886
-33.2484
36.5531
-13.7825
33.3123
19.242
-37.9812
12.7045
-12.7935
-11.6422
-42.069
-14.2733
-31.0124
86.0471
377.884
-3.63676
62.3918
694.963
247.504
-8.4224
14.3314
59.816
39.2005
1.16345
-18.1936
21.2794
-13.7519
78.5503
312.892
21.2797
36.3206
-10.3545
39.5601
73.709
-21.5315
64.5911
-8.41549
251.969
-34.8742
-19.6814
-32.1759
127.19
195.257
-10.5137
-12.8768
-3.61521
60.8966
8.46108
20.4024
666.404
2.69073
152.386
517.59
179.959
2.09926
45.6374
31.7558
20.0884
35.8911
79.4908
-7.61012
35.301
322.55
231.246
94.1835
4.78373
23.3434
177.715
43.5959
30.8618
-14.3607
114.586
-5.40302
0.718736
10.3071
45.5131
86.2161
138.517
86.0624
-20.2801
16.2185
183.125
36.8439
15.0842
25.1045
6.59146
23.5956
-1.70365
-3.64776
54.7962
-31.6624
24.0977
49.5117
4.23795
136.036
543.215
25.1748
24.0223
120.089
19.2131
4.30288
22.9091
-16.0531
-25.6744
9.52268
-3.47855
22.2852
49.8004
57.8716
18.6051
64.1772
66.1672
-1.96682
54.9471
87.3592
32.5179
22.2638
52.8421
17.4698
51.2603
48.2715
626.226
138.198
126.993
8.75302
7.90109
29.8376
103.89
2.46066
123.737
41.8893
-6.14851
146.461
285.638
143.093
24.0566
47.0623
4.48417
-7.01608
1.0356
-10.3898
-0.321119
62.7209
-18.1089
12.5354
9.63861
-9.15115
-10.5257
49.6625
211.31
39.8909
24.3719
138.536
-22.1542
34.9592
132.525
26.3285
15.7342
-10.2727
66.5616
47.9584
84.5034
30.4334
29.6134
95.6292
2.07083
130.766
27.8459
30.771
7.98608
27.3397
-28.3755
38.4664
12.0564
-18.2556
74.622
401.523
330.39
28.5313
-21.6753
2.02641
0.26958
39.1518
49.8004
146.042
36.0662
0.574855
23.088
19.8929
81.3256
21.2735
20.3897
47.4274
43.4718
60.5733
10.0308
7.66601
33.2789
879.765
345.116
192.546
191.69
30.4891
52.03
31.2418
-16.4618
260.348
187.146
-7.44524
86.2201
51.5107
87.6289
37.4901
-36.5096
0.272988
82.0233
34.2562
6.88414
-16.3273
41.3269
-7.71407
3.65781
-12.3414
50.2348
35.8669
24.6756
-8.32193
25.8475
364.495
38.1023
134.779
59.8152
18.0301
0.547054
43.7682
25.6035
1.71357
206.964
-14.4059
11.5921
369.851
26.1336
12.5921
9.65413
22.3749
6.28652
63.412
-21.7528
-33.253
-16.012
16.5455
36.0996
103.95
-10.6126
40.6464
54.6162
-1.15533
15.9293
6.15776
50.6088
339.042
20.47
7.8309
81.8109
198.118
36.9056
14.3551
11.336
-1.13241
29.0827
-15.8973
12.3512
45.148
15.0929
49.174
33.3616
5.67408
39.5522
-11.6628
226.497
47.6376
26.7267
40.4582
16.6021
51.5848
2.68605
38.7162
7.9813
4.94492
-0.340604
26.0125
58.2444
-31.3867
23.0435
43.5238
-1.31152
48.8781
140.331
24.2273
28.57
37.3886
32.4583
4.40695
-3.97314
159.871
58.6993
70.0009
22.6585
50.1455
156.376
47.1399
60.5054
15.4966
40.5385
53.904
23.7455
-14.5877
114.171
29.7249
39.4064
31.8722
-0.452208
43.1123
82.9751
14.5569
28.5482
403.447
25.6248
-13.958
-34.888
21.4614
-0.159951
328.534
38.678
66.8421
-26.6263
-33.1122
25.4271
253.01
-19.4018
20.4606
20.4599
-43.8141
15.6572
-23.1222
-28.2715
-39.4324
-51.8089
6.33558
14.0084
-19.5506
20.8194
-29.3647
7.16018
-22.4685
24.2425
1.52363
21.8995
57.2078
89.7981
-16.0434
269.593
-10.6136
-22.6898
7.03942
-21.8729
185.088
59.9098
142.124
-9.01639
-43.7723
18.7404
-29.5071
49.2613
28.12
140.391
27.9663
67.801
27.4629
42.5278
21.8513
11.336
-1.13241
38.4531
40.4622
131.355
374.914
73.5369
173.917
-18.6888
2.07083
37.0629
22.9786
51.7026
10.9799
55.333
15.8045
10.6052
57.4188
39.0148
181.56
165.066
2.34646
49.2805
37.9016
30.7985
703.044
57.2966
50.3753
-9.50593
22.9478
92.4041
61.7514
68.6186
49.4665
108.471
156.123
60.3384
41.8327
169.326
82.6287
104.493
45.8057
50.888
25.7538
435.287
23.919
14.3752
58.5009
39.208
40.9693
18.7917
33.7463
59.0069
80.1326
-17.7689
2.14705
34.2494
10.8087
52.911
126.824
180.727
30.5717
7.84401
-14.9438
51.2596
50.4964
27.5847
17.1504
71.9945
-0.113853
-12.4541
39.0492
-27.375
-35.1271
17.9022
4.60272
81.0772
296.979
54.9797
0.219176
-12.3997
-4.68541
-13.5775
16.8756
11.0809
41.0848
69.6751
61.2685
40.592
172.506
17.6082
29.0827
229.605
2.98084
9.54075
-11.144
38.9838
0.0518808
11.4412
57.008
34.223
25.9724
107.807
15.8045
156.782
15.4776
-0.677274
52.2494
58.2444
97.8717
7.12178
31.0744
23.6954
28.8445
110.708
41.942
-4.82077
7.01822
35.2451
40.8916
-16.6514
33.5369
7.21805
53.9866
42.5347
54.0141
31.5826
149.158
43.5863
29.8761
38.7066
40.8278
55.789
9.61636
64.2114
-38.9506
-24.5103
18.4805
33.7463
32.77
-43.5557
67.9826
-47.2873
152.237
-16.3436
-8.10838
-20.0755
-24.2654
-47.0695
387.841
-32.9561
-17.2316
28.4238
2.42171
-3.75903
13.2457
0.947928
54.6239
28.8939
-15.3825
16.5942
-6.25565
88.6677
30.3328
412.343
-7.27107
40.0152
125.459
-2.40038
24.6467
135.713
78.5969
34.3975
24.0566
28.3216
-14.2565
-12.2639
1.55295
52.9662
64.5949
90.587
27.5279
15.2608
8.215
450.713
200.066
54.8835
59.9791
31.6956
27.9663
61.1961
57.5626
623.427
52.5655
30.7267
4.71987
8.46552
16.0993
39.5258
45.078
51.0481
95.2057
26.2888
-27.9142
48.4606
43.8895
45.4674
-0.771287
-2.13861
57.207
11.7294
3.07086
65.2517
50.7482
-10.772
4.16842
-16.0531
9.93288
5.89178
254.669
53.5485
275.263
2.33306
94.2782
83.0581
18.0188
17.5254
18.5157
49.3289
124.349
15.1623
63.264
40.1835
86.4952
145.694
68.0017
30.4891
38.6644
8.75302
-7.09144
89.695
35.6583
40.2663
10.7922
29.9938
15.2655
68.9048
15.4297
23.0118
44.3655
17.4058
329.933
41.0117
131.094
-10.4673
-11.6094
217.651
35.92
35.2179
87.1332
8.11728
34.7974
31.87
46.1906
35.4531
56.0671
132.348
214.191
60.6348
12.485
443.993
8.16121
38.9703
38.5455
18.6203
-2.46335
-17.5784
316.44
34.5669
22.8995
21.8356
284.701
-24.6356
38.629
16.6656
-36.0641
757.04
96.1933
-12.2684
29.9247
62.1981
-21.2835
3.03027
-1.87431
31.4577
206.94
21.8864
13.4074
2.27763
24.7242
-3.44857
483.314
-29.9504
30.1548
4.85559
-4.5848
74.4739
13.6839
-2.61433
-5.10361
47.5236
37.3303
647.98
81.2573
266.165
1.74902
26.5347
6.10724
769.564
-19.0813
-20.8391
5.77057
19.2954
-1.45378
-48.1632
-44.8252
-48.4561
-3.9517
151
3.52368
-24.4985
-14.5335
-25.6621
11.8436
-26.9588
264.984
281.769
15.7046
31.4978
55.6532
65.2585
78.4342
11.7272
33.0844
13.5724
-0.401703
-7.92926
25.5459
25.6196
-5.21737
22.3414
265.857
31.9102
55.2588
3.29592
8.46799
20.8877
37.9975
25.8013
67.9035
8.01929
10.6323
8.03551
30.0825
46.7613
6.39928
25.872
161.429
35.92
44.1678
80.5957
21.8277
71.0603
14.8377
336.275
146.764
212.117
48.7745
58.7559
173.762
30.2689
68.2464
537.743
46.1253
-15.1935
7.03942
-14.894
942.211
-12.2684
22.4285
7.8502
48.057
-13.8363
3.52984
20.6145
-40.7515
18.3392
-0.928014
42.0029
53.2662
69.6294
-12.3768
-17.7689
0.969258
-19.5079
-20.5144
51.0481
291.983
-42.9068
171.996
25.9718
34.5192
-12.6286
14.2212
7.23172
18.7887
12.9934
1.42207
28.3708
25.4483
78.3285
31.3424
50.2253
340.295
20.7523
13.831
18.3785
30.8293
-13.4563
15.2077
60.6821
-15.3538
-11.8132
344.494
-2.1506
132.291
85.7528
27.065
58.3843
39.8594
89.2642
52.03
18.1233
2.27889
-22.6362
35.6583
54.361
44.0144
8.91812
93.7121
24.6358
339.722
97.0158
75.3998
32.3822
31.247
107.361
48.5079
-0.364972
36.5334
53.0949
102.264
35.6182
10.5833
37.3272
-5.07514
161.834
441.646
432.749
2.53901
-0.809936
11.4491
49.3267
-6.53895
73.9614
195.264
19.6955
-14.1486
-19.8816
29.1974
16.6201
22.8427
-6.76556
3.88106
71.9201
136.595
23.5995
22.9985
-4.21072
23.4059
173.256
366.288
58.9182
2.41017
108.35
108.602
535.231
-1.22286
21.0163
124.539
1.6997
19.1188
-0.390228
17.0848
5.18195
57.7992
28.6976
3.79691
3.97332
134.829
271.213
34.5132
-19.9504
-2.1803
82.6696
4.48417
41.7096
12.7973
9.8627
43.0165
36.484
21.2465
0.26828
-41.0103
746.597
806.785
3.2891
26.7725
84.1694
-3.41349
48.0777
5.08873
130.609
1.2366
58.1877
6.36385
32.9659
50.7702
35.7076
36.0556
31.4875
-22.292
18.3222
33.4681
-6.71029
-2.13861
64.7033
231.322
1.23485
-20.1297
-2.55134
-11.585
9.14592
32.0075
28.5834
-5.06745
322.76
-29.1716
9.93288
13.2708
-3.47855
29.7815
27.3116
42.8791
348.441
-14.4177
427.194
31.1373
53.2146
26.8957
54.1229
-6.92054
43.4718
94.3065
54.5177
42.6493
204.561
31.376
34.2685
56.726
-2.56507
-4.19203
27.4937
88.4859
86.2581
37.4944
100.236
3.29592
29.9938
90.9269
260.768
-5.10602
10.8087
23.0118
21.4314
219.852
4.09588
13.1672
32.0843
207.918
-11.7707
17.1504
71.9945
-33.847
64.3826
7.19003
6.35824
-27.2564
-24.684
148.544
-7.58325
25.2396
-33.1014
-24.946
33.9524
482.354
-26.696
18.7497
9.20679
12.9738
42.4555
70.6388
18.1032
52.5655
47.5933
-0.902331
160.265
32.9659
63.8887
49.174
48.3541
168.863
-4.16658
24.0977
19.8434
14.728
60.9552
32.6711
111.805
6.10724
-22.8294
86.3554
-8.89794
68.0211
127.857
-2.93464
15.1449
4.01771
25.4375
252.774
-22.6244
36.0662
7.40351
16.1447
21.3555
-20.8397
71.7902
4.11639
19.4012
0.169747
31.4049
27.065
69.6286
123.205
49.261
32.3632
8.67933
-11.6883
-10.8396
11.097
65.3321
31.9102
297.99
57.1329
3.29592
39.3642
40.3271
322.612
21.1309
-10.8966
-9.14514
25.0227
37.378
63.1919
7.78007
-1.98792
75.1733
13.8545
21.0949
12.28
19.5952
9.28334
47.7284
-34.9754
44.3945
7.76454
6.34093
-15.4516
24.3719
-25.9023
59.4366
25.5995
4.48979
137.779
46.0844
60.1405
-13.0181
109.144
29.6134
-20.5628
11.4412
-17.285
63.4531
15.7785
2.36388
32.9619
-24.6274
17.8517
33.094
12.4412
69.4888
-8.89794
-5.06745
67.8867
21.4282
9.52268
131.454
-20.8183
12.3191
12.894
9.23473
-38.8964
0.574855
-13.2112
60.7109
-6.83745
-24.5879
302.3
7.86452
-26.0672
254.419
-8.54224
116.48
25.7538
204.809
1.18306
55.7781
42.4862
52.8787
37.2211
5.67323
58.1091
29.0219
22.0366
41.2382
44.0752
15.2655
60.4863
25.8013
21.1378
79.25
33.8307
327.744
46.7613
-31.082
-19.1056
19.0003
68.5148
-2.26346
27.3012
144.314
5.46804
-0.710612
17.4136
60.6348
12.485
-3.90863
1.79702
250.74
70.0538
19.6306
154.738
39.5601
11.8648
-10.6434
55.3052
13.9913
30.3463
67.9479
-16.0227
175.021
-13.4353
27.8645
7.73791
15.1255
96.5039
26.9425
331.497
29.2217
17.3763
56.884
8.90774
10.392
272.581
62.6896
32.6813
106.476
-5.71597
17.9888
4.39934
13.52
97.7624
136.632
152.177
280.813
22.0986
53.5134
26.4551
37.5306
31.4189
58.9127
68.053
32.2069
30.0338
51.2596
41.1261
26.5207
42.0094
-5.73605
15.6569
3.4419
54.5586
26.973
2.35425
-19.5791
2.72865
803.653
73.5809
60.8468
437.289
-13.7016
-10.9761
18.9598
28.8297
10.3071
24.8984
91.8383
37.816
53.6999
33.1997
38.7797
50.6914
23.2304
30.9568
-17.7714
35.7777
16.967
20.6666
35.804
18.3222
44.7125
4.5341
51.7026
-2.13861
184.644
120.752
-14.5075
23.6856
-7.83687
74.7382
17.015
111.042
39.9101
34.1535
13.932
-3.18558
279.388
15.2621
52.2703
70.4151
57.8716
-0.1356
38.0562
10.5225
45.7184
-8.71151
39.1304
114.894
24.7311
45.5808
34.3937
67.6361
33.2789
13.9466
60.2583
25.7538
54.8832
52.9779
31.4152
9.77516
-7.64368
5.362
60.0211
29.5329
41.2382
2.84579
68.283
26.8235
26.5847
-3.69936
5.84739
60.6299
61.7408
12.5921
318.875
29.8712
49.39
-7.8025
26.4476
96.0576
-21.6342
69.8328
24.2759
58.9727
10.6613
58.3152
19.4594
130.247
35.1482
114.854
71.2235
406.961
26.6405
37.8427
7.79583
-12.0898
9.40503
-22.4566
-24.1931
-13.0181
26.6852
33.3616
8.95189
35.3421
141.045
23.5916
46.5871
92.8143
53.2858
94.9382
7.9813
3.40753
102.849
58.2444
-7.02387
4.30288
155.968
23.3023
-18.1781
15.2621
37.2778
39.1309
37.9403
251.7
10.2146
3.41026
136.611
-20.8929
34.4452
-8.06504
35.2734
40.9529
22.9716
-30.094
28.6463
22.9928
1.18306
27.6671
13.5233
99.1781
89.695
39.4064
37.4944
44.0144
198.199
28.1198
4.71986
-9.09734
13.6346
26.6741
8.75821
34.2724
16.9641
31.7688
18.3757
573.724
29.8647
25.6476
-40.0672
76.5595
525.572
79.1215
33.5761
8.31944
10.0011
55.4956
9.16934
-11.1458
-16.949
-40.6135
29.5404
5.56187
-24.6681
-10.8905
3.74789
67.9444
398.775
0.946052
28.8845
31.2567
49.0147
56.6255
9.73167
22.7884
16.6712
-3.71343
-13.0862
86.3768
16.1
31.0225
33.2445
-20.5628
-12.9217
-56.6404
35.3421
64.2081
23.5916
35.3427
-8.38527
-66.6544
-8.13548
19.2257
8.69306
-2.21467
16.6422
144.451
-7.02387
13.6732
11.514
50.3962
25.4375
129.175
124.147
-48.1509
-20.7075
-21.8896
-26.9588
10.1111
-42.4447
11.9564
10.8831
6.92749
106.488
28.5938
9.26139
6.84743
33.3315
40.7965
2.1201
3.13082
-18.3358
35.3471
11.2954
13.1315
13.1272
-8.39861
-1.60108
6.13838
-11.68
2.31124
588.98
45.0751
23.208
-22.6487
-16.2945
175.485
106.198
67.5778
13.6661
-0.926138
30.7679
47.6338
-14.7661
54.0756
86.9836
-2.88814
-5.89429
-6.94434
12.8948
56.1749
24.0268
-33.7974
89.3793
-30.4406
119.958
76.7436
-37.6853
-11.2481
146.327
15.6128
11.9349
201.816
-18.947
-10.0657
17.9366
35.5967
162.812
-52.4461
-4.89746
24.5366
426.86
98.8629
29.1326
51.5169
42.0712
197.622
42.0516
101.736
78.617
295.351
17.1776
39.7335
-23.723
33.6128
-2.2245
-32.4484
-14.0067
-36.3191
29.7078
12.0781
199.062
23.7096
99.1684
68.2896
80.3121
111.201
70.4881
1.67307
-7.95311
-5.70465
-34.9913
-0.444661
22.4285
34.0871
-25.0807
-22.7071
5.62195
0.478001
-11.6459
75.9087
-25.4634
17.6589
-6.22459
26.5259
58.4996
22.8501
4.0477
-2.71948
-7.46156
-24.3306
41.3992
373.11
114.418
148.5
57.7244
-5.57032
45.1744
57.008
2.36388
46.0804
29.7205
-10.4324
18.1014
-0.677274
39.131
32.0075
8.90569
-15.3748
27.9874
-22.8633
-12.0291
-0.667453
-1.73644
701.613
-12.317
-21.0928
-35.9694
23.3331
117.728
-18.5255
11.0481
-32.2204
18.1719
42.7697
6.72898
26.7197
166.672
-58.4465
10.3561
31.1473
25.9597
13.9521
15.4032
-8.1495
18.5836
111.393
123.416
45.6084
92.0399
32.5952
12.7973
22.9812
7.40928
23.3655
204.905
-6.20529
13.3867
15.7113
32.7959
18.2816
9.90589
144.312
279.072
-24.0282
-2.51154
63.8099
-30.8874
0.969258
675.771
41.3999
26.6852
1.92595
126.348
67.9562
76.0654
16.6021
-12.3065
27.4718
0.48504
-11.585
129.086
324.362
122.235
0.813489
-1.31152
41.499
14.789
231.585
14.7681
125.427
13.5775
9.94518
16.7738
-23.7637
19.8929
289.347
-18.0818
-15.2175
131.553
73.6918
30.6456
135.103
165.746
49.0139
26.7723
51.1038
42.4125
218.822
49.9825
9.77516
27.0536
-18.1541
90.3029
62.504
37.378
168.14
19.0245
52.36
49.39
35.301
107.032
38.2174
132.22
12.099
346.381
138.594
83.3356
82.1537
11.5983
19.946
40.5116
24.3626
-51.9958
23.4348
58.8884
30.3886
52.8352
198.951
-10.2157
205.952
-14.9578
-28.0788
97.6212
34.8406
-51.4364
38.8666
86.7724
-19.6258
-63.1997
40.0273
9.21927
3.30091
118.232
79.3833
140.603
-30.1101
20.9125
44.5256
225.148
-38.759
-14.2799
425.968
6.43569
-16.304
75.115
0.26958
7.29269
8.57092
26.0125
339.665
0.574855
-4.47
34.474
8.15508
9.94605
11.6127
32.4623
-10.5839
7.66601
290.026
-4.79411
35.8955
8.88725
321.001
30.4891
31.1681
31.4152
8.75302
0.404825
12.971
14.7323
5.67323
122.725
5.16999
43.1123
-10.2727
-10.9714
29.5494
52.911
9.89336
33.1211
24.9021
20.7122
14.7747
3.65781
32.6362
-34.0982
57.0386
-1.28747
7.84401
-11.0192
36.2671
295.999
-0.526314
37.7651
40.1354
-11.3582
33.9438
17.6026
62.3244
27.2725
17.7212
52.1527
4.2405
90.8319
-21.1978
-5.40302
23.4256
-21.0738
68.0019
37.4903
22.3252
40.5814
66.9329
63.1426
21.8513
185.624
11.9861
21.5865
60.9394
21.7215
148.222
361.795
43.5518
814.847
18.7925
250.706
67.2013
53.2598
52.9637
27.8464
-31.0471
19.9755
-20.1297
38.6781
59.7457
-25.7645
124.109
21.1773
82.6113
54.6175
29.7815
81.6595
-20.7503
77.2957
4.32299
-5.71496
9.9695
98.1922
302.383
47.4274
22.8571
64.3787
-7.32652
17.6947
20.9029
33.2501
32.3945
36.1113
-13.8095
38.7381
19.1455
11.097
14.7323
39.3685
59.0069
53.8957
41.2382
32.8308
-16.5936
32.3753
11.6816
84.856
211.157
15.09
-7.71407
39.2651
7.13129
28.3707
120.253
46.4623
145.229
15.0034
132.398
35.4531
314.688
-8.20688
-3.20108
131.849
242.995
196.616
603.372
289.271
42.7184
72.0312
45.0264
256.972
99.9853
57.9927
14.4662
32.1429
35.4934
23.1531
56.4326
261.231
133.539
100.361
-17.8861
-4.06925
73.5809
22.4018
60.8468
249.883
116.46
215.737
26.9557
40.2922
186.948
35.2058
51.5458
-19.8412
-30.5875
30.274
67.8699
178.336
14.1471
170.345
-7.46156
65.6245
20.7845
119.174
36.6447
40.7407
11.8098
87.196
-51.3401
23.0074
-9.81755
-19.9422
104.996
91.7042
-3.45031
0.259759
8.20889
44.1889
1.40943
224.506
269.742
46.4772
21.7041
27.4435
219.999
135.07
60.7715
14.5145
42.7413
27.7731
-22.2736
550.779
65.3141
11.9564
12.7572
18.1719
134.599
-0.276531
-15.1015
72.4398
54.8019
31.4574
40.7965
-31.6131
34.9899
-3.34331
52.3264
33.473
26.288
54.361
282.021
46.3994
215.526
39.8716
3.31248
617.005
19.2637
41.7687
48.6354
13.8955
9.00536
97.7111
416.355
42.2779
73.7096
135.997
7.50716
21.8277
63.5641
34.5499
120.527
28.1598
45.2028
86.8669
44.8742
179.384
77.6167
112.138
47.0623
-4.88616
-3.26795
2.90966
0.854585
10.9233
49.2181
68.3164
46.7913
27.8058
64.0722
14.3238
-23.2066
14.7742
-5.1442
22.4978
39.1918
12.9738
-27.7764
72.4405
-9.9038
190.579
-11.8819
-18.649
-8.62868
-34.6355
-36.5121
-10.1376
358.117
-16.7662
11.6927
8.9987
-22.292
-43.522
35.3421
4.5341
305.963
25.4656
204.009
-59.1581
55.5828
284.517
9.14592
-20.1423
6.17694
-5.20192
-40.416
-40.6669
9.52268
-57.8265
628.546
18.8783
341.793
21.4162
1.39602
-35.9694
2.71834
44.6397
5.83736
-18.0818
20.3897
-6.92054
54.9511
17.5271
7.66601
78.2565
23.0241
2.3781
27.0536
129.658
-59.7449
45.6374
20.5114
331.183
174.572
-8.59035
-19.9504
-43.4098
13.3291
266.853
-29.5049
2.90966
-29.1305
-11.3314
4.62483
-2.45716
-20.3464
46.3926
49.2613
209.904
26.0734
48.581
19.0753
35.0738
61.2685
16.2291
48.8173
30.7267
19.7124
-25.2677
31.0918
-35.5069
34.1815
29.6134
13.1703
-29.7883
24.0977
-6.71029
279.726
66.6951
-42.2915
-12.6334
-15.6698
-41.5701
14.7681
-3.59976
-22.0164
358.501
97.8717
-40.416
-14.7229
71.0109
-15.7919
31.6347
40.1568
1182.06
5.26002
49.57
25.8991
11.4596
56.934
244.934
515.034
50.3233
-13.8857
22.9716
56.113
29.3362
32.3131
108.294
46.4187
22.3684
3.3977
-27.1252
55.5101
18.4634
51.4335
52.8846
3.0949
27.9539
27.8383
-18.1099
18.0143
23.906
131.283
-15.075
-19.9988
23.9182
191.094
-0.305226
-6.29095
-23.2066
20.3964
3.74789
-22.0108
18.3392
62.7902
17.6401
-0.602395
22.7778
62.2055
34.0328
17.8953
46.6563
39.5251
16.1
102.237
16.3779
32.4245
19.7296
54.8665
113.116
95.4263
12.6712
45.1433
17.5391
27.9859
20.9125
-14.5075
-4.42541
-56.5626
35.3828
-44.5052
-27.5562
-1.45378
-44.1641
-3.18558
-26.0846
-24.0933
218.466
44.7531
-2.00967
13.5775
92.4041
-3.84089
23.088
-13.8403
47.5924
626.597
9.14532
8.07199
-3.37987
9.97354
-6.83576
31.4049
340.034
65.8805
25.7538
21.1501
4.9312
2.27889
132.911
-32.1193
101.251
27.187
35.5811
-7.01144
-38.1454
106.401
43.6049
38.9414
148.376
8.97255
2.90856
1.65626
28.0207
65.852
49.0385
47.9001
44.5882
39.9764
36.6715
67.4773
36.8202
38.298
30.5717
5.96995
33.782
79.3706
59.8668
-9.89664
26.5207
22.3749
2.53839
3.4419
50.8104
392.416
-3.26795
14.1541
0.854585
7.17515
991.873
54.2609
11.8762
2.14235
17.0858
222.077
8.9113
112.98
24.3719
18.5771
46.707
34.0678
49.9517
46.3182
95.0017
66.8289
-13.0268
15.9643
-15.8973
29.2178
26.4073
11.3448
24.8112
65.2207
299.902
95.7741
27.6925
50.3347
13.9044
15.4823
100.428
70.95
47.8367
13.9304
-14.5075
6.81899
250.784
54.1235
54.4963
56.7767
41.6497
25.1763
-5.99668
118.779
190.082
83.8549
12.7563
13.9627
14.6547
20.8299
610.749
-14.4168
26.8401
-16.2061
0.169747
-7.95051
4.57622
13.4067
23.8798
26.7723
146.681
1.18306
23.919
-8.11358
-27.7062
12.971
-14.9415
-5.60912
92.7401
18.7494
-36.5096
-5.10602
166.356
2.31124
23.0118
-8.10838
540.27
-18.6432
-13.3363
7.40595
-40.4524
63.3533
39.6151
-5.30942
188.455
23.9735
14.0446
553.471
31.0493
-0.661098
27.9568
189.126
17.5313
-41.3899
-28.188
16.4815
-1.16069
32.749
10.4345
-7.29157
467.243
220.223
-34.7344
-7.13506
12.6629
344.846
3.54419
-11.2481
88.2305
96.1976
13.809
16.2835
24.1565
211.649
-26.5874
23.7736
-7.44749
-26.0117
28.0076
342.428
148.335
38.2613
-3.86199
-29.3207
5.31597
7.70692
88.8171
-25.7567
-28.9495
-44.123
9.04921
33.2885
8.34631
46.7913
76.5315
89.2864
19.8969
-5.1442
38.9539
38.4274
66.3658
-6.22459
26.5259
56.6255
45.3389
39.655
64.7469
5.6569
28.2807
70.3778
38.8666
41.7949
364.703
60.4887
51.2717
17.3564
109.799
-7.76081
-12.3065
14.3533
7.9813
-4.08874
18.889
-14.5201
37.9016
-18.1781
-3.59578
63.9878
-3.9517
-2.67348
29.7606
27.9754
37.9403
6.22136
1.15219
25.1036
11.0194
262.945
11.8476
2.53457
16.4123
-1.58586
-9.85341
43.6076
-25.0539
10.8005
-37.0765
27.8508
-26.1859
35.6203
34.6441
-0.452208
26.2457
97.7244
1.43842
64.1554
8.75821
-39.2579
252.781
25.1795
-18.1541
15.3403
20.6635
-16.6414
193.689
29.8817
-13.6448
13.4023
105.728
61.7303
-29.3207
-9.67656
35.8179
-36.7453
319.071
-27.0754
340.061
-19.0618
36.0996
-0.086987
364.446
-31.2273
-32.4422
-27.8427
-26.0177
-6.77753
-30.9223
8.03183
29.9941
-9.53387
7.35158
-16.532
-11.8924
55.6885
8.79464
10.6069
-36.7397
25.3346
12.2137
0.17042
-14.8922
13.5668
43.6689
60.959
59.2298
172.933
43.7754
84.1819
47.0174
15.665
35.6553
-9.49538
0.297818
10.7924
19.0004
30.6977
-0.788658
1.40943
27.7287
70.6978
-18.8642
-4.12262
34.8226
8.20884
422.466
25.7589
-34.0954
23.3331
0.215161
55.9438
0.712028
22.1275
36.9125
59.6363
31.5826
55.4547
47.3344
8.7215
79.1647
194.501
2.3781
149.308
-14.5877
-3.89555
-20.8749
-26.1859
33.7463
111.481
-4.20034
11.2532
12.2161
174.561
-12.6023
9.8075
17.3896
-26.849
21.154
110.667
-47.0695
14.9022
2.65115
-77.2017
180.17
-8.55367
-39.0076
-46.6265
43.7633
22.3854
-38.0076
212.053
19.5206
-45.0914
4.41245
-24.6691
2.61011
-5.14201
-8.33474
-14.1379
-26.558
0.492372
42.1062
-16.2348
2.14235
-42.8843
4.68492
226.303
43.1125
162.88
5.47751
3.10008
20.9143
21.6434
67.271
20.6494
-13.0862
15.1623
-12.0811
325.599
43.6689
21.6036
-6.36247
-50.0812
65.3272
27.0229
-21.999
40.4582
-5.88674
424.524
-17.9287
467.877
-29.5
177.359
-36.8849
28.8236
32.9445
125.098
-0.382287
50.083
-5.74574
29.6106
23.6954
58.8295
30.1227
95.3529
16.731
30.444
4.32299
29.8923
0.599165
-6.34407
152.54
26.8957
31.6341
19.3164
444.522
68.0696
62.5047
47.0214
29.5308
84.6212
71.7498
8.67933
37.0374
246.759
4.15296
52.2137
46.9027
732.773
110.579
-14.0208
11.5174
34.2494
16.4309
41.6666
152.322
42.4914
26.7762
26.3344
26.0191
39.2651
-12.3414
67.1014
54.6076
30.2978
68.5148
105.874
234.879
38.6943
50.4449
78.0002
0.547054
176.827
12.958
-8.70539
38.9703
-14.2792
-2.85823
32.0638
68.0868
19.698
56.5832
97.9329
27.1918
32.7031
86.9401
17.953
16.5498
34.0871
30.2267
43.2364
2.83888
336.275
32.2069
22.5376
9.59552
98.1113
67.363
35.8911
98.2314
3.63428
62.5085
27.8048
80.7955
-19.8787
6.10238
40.391
14.6714
64.2106
27.1136
17.4984
8.78724
39.6237
-12.8993
296.821
34.67
38.0169
24.3719
54.1844
0.334638
242.981
55.6885
59.3944
60.0617
38.4531
10.3396
38.5881
56.3924
46.952
71.6628
59.5985
3.80001
28.3078
18.3222
74.6975
86.993
64.2081
25.9724
60.9552
73.9006
4.04595
10.7924
2.13382
62.4406
55.0605
21.7001
-28.5756
290.098
29.4683
38.5707
-16.597
3.54456
370.93
8.07112
5.52944
8.23705
19.3995
355.848
-63.1425
35.9755
13.7217
-9.20058
353.744
0.828089
17.1548
11.7797
28.615
12.5011
14.8451
1.61387
16.8797
8.40716
-19.1929
33.742
-42.1318
-31.5861
-12.6023
-29.462
287.994
36.1465
-22.3913
-15.2103
-28.4614
123.099
8.65849
14.7153
9.78105
38.7022
292.197
-34.7841
-11.5171
319.222
33.0068
22.2878
-28.5678
-0.0824476
5.30108
11.1574
34.6099
109.328
20.0316
15.7113
29.0478
3.2891
39.8909
110.579
42.94
63.5736
22.8234
156.888
70.6388
27.4735
346.794
88.8228
36.579
29.0802
30.1555
37.5817
67.9147
27.7394
-24.311
82.6557
269.447
78.4457
98.2374
39.8452
16.6021
62.8292
15.8045
40.5902
6.10724
36.804
22.1482
75.111
244.101
38.0361
102.013
47.4142
52.6262
123.958
37.2778
14.1931
149.701
26.1013
303.121
1.51189
13.9627
95.2395
26.4521
50.4035
-11.5226
23.2008
22.1275
87.5123
31.5253
1.59753
8.60304
21.0975
9.26139
73.5425
46.45
147.618
-33.4872
28.4307
10.7122
36.2841
7.54729
15.0056
-43.5557
99.3343
-18.4677
28.6272
48.2901
-37.0442
75.4857
-47.4638
9.90958
-18.6432
-39.5732
7.40595
22.1238
0.259681
-31.5464
17.6833
2.46066
47.1994
93.7521
144.528
609.731
-11.3478
-9.89664
5.906
36.3872
-35.7211
141.219
28.3216
43.8396
31.9577
11.8603
-7.94093
-10.3944
86.1467
-26.5422
5.97614
-10.0882
13.1182
-3.27013
110.168
66.3847
-17.469
24.6518
114.679
37.7809
5.42682
-3.71343
26.2692
71.3843
317.825
-12.0811
39.9208
240.552
44.8265
8.92311
13.2842
21.2872
46.8997
22.3637
4.04595
3.29614
13.7149
468.292
50.7482
-14.5201
13.5387
-25.4234
-29.4225
-9.21798
112.24
17.9413
-0.224454
1.73847
-20.1557
-6.8971
42.3816
474.88
2.53288
80.3598
197.353
-6.83576
507.418
-6.66818
9.65853
7.01318
28.6463
60.4742
61.1532
78.0935
-25.8321
39.208
-18.6896
44.9907
29.0219
-21.0669
48.3049
-20.1133
-17.3665
3.33413
74.5649
45.8243
1.71411
-31.2871
36.804
19.9905
26.7846
44.9667
5.30618
48.8529
387.006
197.053
49.5086
658.579
-29.7586
-43.4935
15.2961
49.5023
8.35625
-0.272089
48.5021
-31.9062
35.7344
23.6305
16.55
-9.70641
-13.0982
50.024
20.1592
65.6101
11.124
10.894
15.9783
19.9029
157.144
30.8187
149.272
196.62
2.69725
23.1196
109.844
1.67307
23.906
54.4465
-37.5638
-1.25815
92.6793
60.6019
48.1426
39.6237
-14.7734
495.472
37.0223
69.876
26.2459
35.4437
52.3292
0.334638
57.448
48.1922
53.7722
46.2142
7.58789
28.8526
102.169
19.8474
91.9997
36.0556
258.249
9.42221
243.825
-15.411
46.5865
73.8745
201.015
40.4582
9.10579
68.4514
23.3008
21.0998
29.3078
83.9924
340.856
20.7631
77.3091
41.7842
295.042
41.3818
110.839
59.7665
68.541
22.2643
487.832
-6.34407
92.57
40.0142
1.64906
23.0645
49.094
64.3214
62.5047
57.6418
78.999
40.7464
75.498
58.6001
68.6494
83.8891
21.8715
-3.34331
1.72665
20.3545
20.6658
43.1166
40.2663
10.7922
54.3567
-44.0059
-10.9714
58.6122
30.8017
17.4532
65.9401
386.106
97.6766
49.3855
10.7181
15.2763
176.942
108.582
25.0272
-0.306233
251.336
45.7136
-14.5123
-17.7051
-1.01948
-9.69145
39.2684
55.2246
-27.4792
20.0316
5.89048
386.776
40.7704
491.541
26.0734
129.166
28.4456
38.7073
78.1773
44.4019
306.709
88.1727
30.9568
235.228
130.417
32.0295
51.0481
57.7244
24.4147
17.0634
25.8185
54.0828
55.1339
9.86014
44.2063
99.061
30.797
3.10892
-5.13716
49.9225
-15.3331
57.8716
35.7556
38.0361
30.4053
10.1838
15.5551
52.6262
78.5072
61.0448
67.2419
33.5976
24.8218
343.529
31.7664
56.9628
28.7698
27.886
-6.92054
158.025
2.04381
81.4129
133.347
330.29
61.4425
38.9224
286.978
32.3523
-10.9247
-9.90254
113.234
30.6619
23.4769
49.6758
126.047
81.5307
24.3976
21.8247
67.0455
62.3456
25.7371
53.9339
29.5873
-2.71363
30.7043
160.142
-0.159951
90.5272
31.2349
30.0964
30.5327
58.0852
10.9284
205.221
20.8907
576.121
38.2635
-20.3883
-19.9501
-26.8704
14.832
73.0115
21.3281
14.9454
20.7418
9.0537
7.16018
88.0169
25.6611
1.41851
-26.2191
5.50183
-10.8966
-16.8178
-39.1302
246.162
59.8668
183.132
0.283801
8.27625
-18.8545
-16.2023
5.31597
9.58099
426.449
-4.76761
-32.1802
0.492372
-0.997366
-21.857
428.578
-12.8502
-61.625
-44.2589
-10.3076
23.0244
-24.3538
-0.163544
-14.6579
23.7148
63.1848
-8.07196
6.8588
13.2101
-4.88054
212.741
21.584
-69.2401
-3.29984
29.6134
-26.185
-47.2701
31.594
21.4007
32.3489
12.3472
-13.383
4.73319
227.574
81.8197
-50.1147
59.2928
26.3853
2.34646
0.554746
30.4053
364.382
-8.80778
20.7671
-3.47855
37.2778
76.0373
52.2494
7.36066
9.82932
6.19705
269.773
-1.2749
-6.34407
4.48891
8.15508
-18.9657
-29.4093
30.6456
-7.32652
-4.20238
4.03634
40.7464
15.4966
-7.94016
14.3752
-8.96551
35.4598
-26.1859
3.76121
-2.83724
10.7922
18.7494
-45.8799
-42.8305
9.88651
-8.93316
-8.8473
-23.1009
-25.6977
153.771
-2.09187
9.28001
285.635
-22.8538
22.7485
11.5572
8.54467
10.855
238.823
309.807
-10.8966
858.371
228.861
32.5189
13.0151
-24.8892
-10.9606
2.65405
10.0347
16.5604
45.1882
10.1064
-3.26795
12.7973
37.9737
-18.8276
23.3655
-42.4717
-26.82
52.7421
6.77841
0.478001
14.5911
355.145
160.069
43.8959
216.789
22.7778
80.9884
82.8203
82.7585
-11.4398
9.54008
-0.836663
35.1185
26.8023
-29.7883
230.245
64.5042
13.6083
21.7175
25.3479
38.2933
25.5977
-18.2556
14.3153
48.8741
169.138
255.428
64.1385
13.932
53.0364
37.6337
30.2546
322.136
59.1707
33.5976
15.4515
118.641
78.618
24.962
-10.0922
130.051
10.0291
22.2638
49.3014
180.279
47.4549
25.1909
47.1399
38.8723
43.6389
352.828
3.30424
645.935
206.552
44.8302
278.976
69.3915
74.9757
79.6217
42.6513
56.2308
8.46799
195.176
178.552
23.9272
43.5407
30.5081
-9.98245
39.8946
34.0809
31.9079
26.4621
101.859
40.7031
60.7501
648.313
0.664323
40.9232
82.6696
21.3508
4.22832
300.705
134.612
34.2256
9.28334
17.4984
10.6613
15.2608
36.326
12.6594
86.7426
44.9866
144.14
46.707
15.3272
21.8407
222.48
85.6313
401.142
25.3346
29.0802
34.84
181.955
328.062
199.099
198.279
8.48518
-29.4665
176.011
5.17498
586.748
284.906
3.62309
20.9125
-0.451993
41.4892
6.21863
56.9346
-12.6461
32.4139
-21.6753
-1.31152
-27.8414
329.611
-33.8688
-6.92141
31.7664
11.8436
175.44
-31.2003
5.99046
15.5957
-3.08763
35.777
46.3974
-25.4088
7.78447
1.39098
60.5054
47.3557
182.104
158.763
23.1656
64.7063
81.535
37.4552
56.7068
204.308
12.4544
37.0605
36.1086
23.9489
43.6428
52.3835
53.2509
27.746
60.2298
34.7816
18.3513
59.0222
64.7825
68.283
-1.28747
4.09588
3.97332
46.7483
-19.267
-18.4569
28.891
9.25648
30.6494
190.849
71.4252
36.3433
77.3169
119.102
-17.8861
24.0417
30.4774
14.9055
15.8692
-19.9829
102.491
20.8339
160.014
-0.937279
31.4001
32.3947
29.9941
26.0734
11.579
33.0851
126.903
50.0241
53.7104
43.1951
21.3564
10.3421
-10.2751
14.2252
20.7851
-1.7737
43.5518
-11.1925
15.1893
23.9444
31.594
30.771
-8.88052
32.9619
69.0759
-8.55834
53.7087
-12.6334
89.2779
-5.9628
39.5038
-3.27574
79.2655
67.8867
-2.93464
-5.46985
5.89178
66.667
24.2273
24.9377
31.7664
47.4508
53.2146
11.0194
34.3364
815.388
68.8862
152.627
39.6436
44.4945
202.934
21.1188
57.405
61.4003
74.3453
0.404825
5.47478
226.502
41.8161
39.7031
22.5376
-12.8933
43.7633
221.036
38.8291
54.6317
28.7753
188.974
63.9289
34.4692
36.0874
66.6279
12.099
55.9009
124.181
44.8906
53.3506
9.72427
29.3163
31.1413
-20.833
-5.62244
94.1813
25.8355
-13.1094
-3.91168
-17.0113
-24.0282
-4.39618
14.4591
36.9056
16.2291
-18.649
15.7342
14.0902
15.9618
34.84
-5.45178
116.292
37.1097
-41.1776
-39.7738
33.4681
156.333
-27.6212
8.59904
-9.63488
1318.45
2.17188
25.7849
4.00789
-14.3961
113.157
14.2039
-17.3312
10.8621
31.3424
5.49865
16.4921
2.96345
280.442
26.9704
60.1077
21.3273
30.7865
5.14415
35.2694
122.029
52.2776
3.46992
-16.1546
23.7941
44.6438
100.923
56.6759
68.9387
20.1817
43.3496
47.3448
30.3048
1.34186
19.5303
285.846
25.313
3.72199
131.669
7.50505
-29.0133
47.1246
323.778
6.05937
-16.3436
5.01008
-18.6432
-24.5807
-16.9569
-35.9722
-34.5589
255.69
-8.78373
-10.8966
-26.1882
-65.3671
-1.21426
17.2773
652.018
4.57131
16.5939
8.12706
-11.4454
-15.4494
3.66568
-17.1718
11.5983
302.93
77.9929
-3.96643
5.62195
-27.633
55.8205
23.4348
6.39569
6.41455
-17.469
189.57
21.0183
35.9686
93.5079
28.1457
-1.84184
288.776
25.4703
-4.5848
35.1185
278.351
-28.8513
2.39265
30.657
67.3153
-0.447219
70.4432
12.8539
55.333
274.426
36.8421
19.2257
14.3153
-11.585
624.536
51.1545
105.368
23.3023
-10.6818
84.4853
11.514
14.789
495.828
37.2569
24.2273
119.462
130.155
25.8991
17.0818
31.6629
25.9587
115.03
22.1275
14.4238
11.8476
45.6381
-46.6819
-19.1949
-4.79411
40.7464
6.15753
-5.11816
-4.43914
1.43017
-2.49138
-37.0765
-0.147416
-1.19723
68.4544
418.867
-0.350435
-0.589285
456.384
-34.445
74.6854
15.8262
-42.6928
-2.5273
56.0649
0.82318
300.481
9.16934
-30.4419
33.8318
324.131
11.7368
24.2759
2.50587
-15.5756
26.5052
3.96731
15.9293
-6.08123
19.2762
-3.73911
14.8478
70.6388
10.6069
21.3564
0.971735
-6.52701
91.999
31.0925
-2.71073
36.9926
43.6689
102.333
26.7555
48.5747
-6.06942
14.2212
-35.8718
149.036
-14.5075
-19.0813
3.52372
-46.3793
4.30288
15.4128
2.68756
90.5177
-24.2105
-14.7229
14.789
32.9338
-22.6244
-25.7779
34.308
5.52944
-8.77116
-28.8329
43.8443
-14.3337
-46.2759
80.9531
68.0696
-3.08763
-59.8004
-6.07645
-10.7904
76.435
12.6855
20.8608
24.856
7.81598
-41.7617
-29.1954
152.476
30.9731
57.1721
59.944
95.457
17.2143
-16.8178
13.3437
45.6374
112.341
52.7577
57.002
331.596
11.9087
54.5586
55.084
-5.14201
32.8947
17.7212
-2.19519
-9.45732
39.9872
-6.20529
37.7496
-11.0252
15.5281
-7.48725
-9.03569
61.1961
40.696
33.1575
6.8588
242.726
8.46552
19.8474
39.5258
51.0481
258.249
-26.185
5.20375
82.1938
28.6008
14.2212
-22.7533
-16.0546
21.8496
6.10724
14.3153
-15.3331
204.049
-7.34789
114.79
105.368
-47.9122
-5.05965
5.77455
43.3731
57.8925
72.2892
35.3828
117.931
30.444
68.0412
24.2701
28.7102
66.3331
-29.3262
16.6416
148.627
22.8571
40.0159
388.101
40.7752
12.0725
15.2807
182.32
47.3557
8.67933
29.5412
-25.8321
40.9693
18.7917
200.538
57.1329
25.7847
9.37911
134.03
116.465
30.5012
226.326
15.4297
45.5006
10.6323
9.4678
14.9022
32.6362
265.752
39.6151
84.6458
-9.75972
-1.25305
59.1603
16.8775
110.415
-19.4513
11.7915
36.2719
173.655
3.67109
-21.8238
4.46151
25.2528
13.3232
19.3611
-4.74937
80.946
9.85181
191.999
-21.7557
2.80739
10.187
-3.16153
169.014
303.647
84.9928
22.7726
42.0094
3.4419
32.0698
-8.63429
-14.5123
-15.831
-1.01948
11.1574
45.8543
-1.24226
-0.583093
-5.40302
85.0517
14.0553
7.03723
24.8984
509.582
2.2087
33.0851
140.021
42.5278
29.3476
13.2101
38.223
8.468
25.3321
102.306
37.6517
-24.2625
30.4334
355.701
-7.44438
9.56709
-2.29251
67.2013
126.348
47.3415
21.7175
-7.76081
96.5624
23.3008
12.4792
-38.8703
4.94492
42.8791
-8.89794
17.4213
11.6647
-29.1716
6.18475
35.7596
103.343
31.6556
136.007
37.2569
125.427
39.8144
28.6858
68.0655
-4.47
10.1111
19.3995
17.2349
40.7752
64.5463
71.5027
153.19
66.1276
78.0198
297.359
24.2154
25.9767
18.7537
29.0219
14.5403
89.964
-12.8455
58.6122
-0.435648
4.27116
20.0026
13.6577
-11.1469
27.0536
328.309
13.1672
-29.7599
38.1411
-8.02258
27.0169
121.7
75.627
4.48417
141.035
158.457
-38.5008
20.5277
32.7358
21.2465
38.7723
30.2533
23.4256
-2.3331
58.6316
31.8681
14.829
-7.64095
-14.6579
48.1922
31.2834
205.51
26.3285
-14.2509
-10.2727
-8.40107
41.3999
16.967
64.1665
50.2281
13.1703
32.0559
14.5741
35.3421
40.1414
-3.25832
27.3397
-2.13861
2.68605
18.1014
165.403
8.69306
-24.7035
31.6347
19.2131
30.5398
15.4128
17.6801
9.93288
17.1362
18.5371
48.5013
22.3532
45.4366
11.8193
51.199
76.1148
36.348
98.1103
22.2638
6.19792
39.7236
45.5808
86.8675
7.66601
20.1605
40.1835
27.6279
39.8907
51.1038
33.0422
42.6596
-0.617313
-10.8396
37.3339
37.2211
41.2805
43.1166
66.5032
51.116
7.06062
62.2813
41.7525
-2.48619
79.25
-14.8951
-7.58658
4.52521
-28.476
82.7186
-7.18349
57.1481
36.2283
49.79
24.3738
1.21297
42.9494
50.4449
186.696
-3.20108
34.3979
14.3591
16.7061
28.0339
26.9019
63.3331
14.0084
142.634
68.0673
98.2681
39.7031
26.4621
45.6374
3.22182
7.78007
1.76021
14.6863
77.0474
19.4767
19.2208
64.7538
-4.76761
43.5959
40.2321
-27.4792
6.91317
-22.2205
226.981
29.0478
90.4907
20.4512
20.47
0.334638
8.72228
65.0588
23.7872
153.036
126.304
42.3362
91.9997
-0.836663
49.2911
-2.75922
42.3633
-29.4665
40.0273
5.47114
-11.6916
15.1583
210.568
8.30825
18.1014
22.9738
5.28159
99.1011
69.4888
120.495
15.4128
-8.80778
24.5152
17.1362
50.3962
121.015
12.894
26.1013
39.8144
124.263
74.8699
-19.4625
311.754
52.2488
-12.5427
68.0696
41.89
412.464
396.848
43.9316
15.2807
22.0057
32.3945
24.8669
74.2716
42.6596
-10.8396
44.8302
282.724
7.54729
59.9832
51.5107
20.1625
44.9864
20.8877
62.3604
74.527
6.14523
44.3655
1.97153
32.6362
38.298
178.623
-1.52632
-1.82529
-1.64887
21.2745
46.7483
-23.0151
-9.08653
304.379
14.8787
8.16059
7.19003
62.0548
-14.2565
-10.7642
-15.831
-1.01948
-4.06925
1.29097
8.215
-0.937279
-47.3107
15.5281
61.8532
26.0734
52.3292
7.8309
100.552
35.0738
66.8907
-10.0078
1.96569
13.8601
49.6975
21.584
27.3437
48.8961
77.285
61.4725
7.54815
57.8309
261.281
36.0971
100.428
244.614
-12.3065
1.23485
7.9813
48.0484
26.0125
43.2519
58.6508
43.5238
8.30975
-25.6744
41.499
37.2778
55.4226
106.597
14.8569
75.4216
0.574855
-25.5781
11.0194
38.057
45.3458
86.8675
3.91788
40.7752
34.5613
43.3917
31.376
43.6389
28.615
4.9312
16.4227
38.7381
-8.96551
18.5932
20.6658
13.1315
49.6366
-7.94847
29.9938
-12.1467
0.272988
39.8716
17.3038
-8.10838
-24.2654
14.7747
18.6503
64.4953
60.2829
186.581
36.2283
454.588
15.0034
10.5833
48.5716
222.859
2.42112
77.5014
40.596
13.0414
10.0353
-1.16069
40.1721
-5.0356
28.4587
62.0694
15.6523
9.26698
16.3403
9.65413
27.0169
-16.2023
12.8122
39.566
43.8396
67.9466
-8.51575
10.9233
34.2256
16.7796
400.053
-12.4867
-9.10205
22.708
276.206
3.2891
80.5939
14.829
67.3217
17.2012
27.4629
31.2834
42.4661
-7.40464
11.9861
32.0295
-13.0181
43.5518
132.687
5.67408
7.69303
5.20375
268.777
-8.88052
5.35765
66.5774
-16.0546
18.1014
32.3442
-4.08874
69.116
228.784
-12.6461
114.873
34.1535
32.0115
54.6175
16.663
359.021
20.3903
-11.38
64.1772
53.0487
-1.96682
-5.02303
42.3816
41.9702
40.0142
108.471
15.5683
94.0716
66.1955
26.8974
18.9104
196.323
15.8206
32.1473
214.179
455.902
38.9115
14.3752
69.193
27.8508
1.92509
43.1166
53.3847
3.75692
144.576
26.7531
-13.5541
-20.1776
88.6041
20.0026
-8.83108
118.164
26.0191
16.7763
-21.7117
67.1014
13.3781
10.4187
153.284
14.0446
57.2862
16.8775
18.0301
126.109
88.7458
-6.25565
33.5727
42.0461
7.84401
-3.69936
375.038
10.0301
28.0076
29.4587
7.78007
236.018
-17.1728
165.128
167.272
72.2501
0.854585
-11.5655
54.8403
159.209
-1.24226
63.1352
15.2608
24.582
-19.896
19.6774
457.808
5.45865
-11.3891
4.08277
59.3221
40.6538
21.8513
8.23792
40.3271
-4.65294
30.1555
43.5518
72.7169
157.473
-20.418
-26.6554
54.0828
43.8895
-3.25832
3.48359
-0.639215
-25.7519
353.858
26.0125
30.1334
-22.0164
6.17694
19.1609
21.4282
3.90048
45.2472
70.4151
31.6347
3.61253
73.5476
249.826
31.7664
24.962
76.1148
401.709
-15.2175
49.3014
92.1975
71.8177
66.2528
72.6343
72.6055
36.1426
36.1113
18.0497
12.5011
7.90109
9.22291
48.4655
22.5398
53.3847
28.9277
4.33473
20.6635
-9.14514
24.6467
323.119
66.2566
39.566
-16.1306
17.3468
11.7368
-11.3314
293.231
6.25401
10.6613
2.14235
13.3376
-1.15533
148.988
-2.3331
66.1279
78.7198
41.0659
35.4626
15.3272
34.9592
36.9056
23.7254
204.365
8.23792
87.1788
27.3437
32.0295
7.59663
30.4334
38.9838
-16.8147
-14.7958
33.3147
61.5791
160.082
16.0953
-2.13861
45.9626
40.1674
-4.38735
-27.626
10.5671
18.889
45.3979
139.494
439.094
41.3818
-14.7229
33.5296
10.445
39.1309
-3.88373
92.2882
-3.17328
16.7738
9.9695
-17.5885
101.94
24.1379
17.4423
80.9531
86.8102
19.4012
204.443
37.0271
370.019
71.5027
333.101
28.6463
-5.11816
-19.4317
5.1783
-17.4839
-18.8881
1.61387
7.54729
18.7537
4.65903
-5.61342
143.401
88.3541
19.2568
185.097
6.05937
2.39709
18.1285
97.9907
24.4603
22.3985
-23.5858
-11.6094
80.8976
12.2928
8.98094
42.1556
0.621012
19.8049
500.387
-23.1499
11.0902
44.8227
214.807
-5.07514
-0.0770428
25.8518
77.5501
57.2861
35.812
60.5905
11.8454
-30.9018
19.6135
28.4722
21.0962
132.139
17.5997
-29.0517
46.6052
-12.3878
22.7304
56.3549
36.3129
-25.2721
39.1431
6.2088
-1.52632
18.7894
-7.27107
47.5115
489.028
12.5921
116.476
38.2613
35.301
47.0623
190.017
19.2208
14.1541
-16.012
74.6415
0.492372
24.2759
53.3506
111.202
30.2533
-7.27709
214.362
34.67
183.199
47.3872
7.50528
31.6956
9.22564
-5.28756
126.903
27.5353
8.73286
37.5729
-1.13241
90.9269
10.3396
29.2178
50.7702
5.72257
32.3074
40.8578
24.4147
44.7125
19.5266
17.3564
482.738
24.0983
44.0886
47.6636
8.73112
32.3442
31.1819
37.1407
33.5088
47
13.681
82.6113
35.8768
241.53
262.234
15.4515
101.774
54.2552
99.9247
18.0188
107.481
12.8935
30.5608
111.173
23.9086
23.3169
32.3945
347.206
-5.21737
56.0746
30.0361
65.6054
49.6366
-4.20034
-19.643
-18.4677
-15.4282
21.1378
394.816
38.0206
-14.8951
26.0191
47.1113
13.4312
-0.38939
27.1631
141.176
57.2862
26.2478
41.0746
-11.955
-29.438
23.1535
18.1072
22.8365
11.9042
21.9625
30.2689
90.7352
14.8787
21.279
18.4344
167.003
15.4727
-27.2564
374.492
35.5203
8.12807
37.7496
13.3376
4.46687
1.41503
148.587
26.0734
357.802
-3.41349
51.8258
29.4516
40.592
67.558
17.6082
252.097
25.3321
29.2178
60.1405
-33.6328
27.7394
30.0369
174.485
29.7199
53.2598
142.919
25.4656
1.60952
51.5848
40.1674
10.6052
22.9738
12.4412
-4.08874
27.8866
43.2519
34.2056
13.6732
45.3979
38.2948
30.5476
18.893
13.388
35.4037
27.3116
31.6347
-7.63186
-14.5335
114.893
-3.84089
8.09543
1.15219
77.5775
114.977
60.3384
19.4012
28.2807
53.8937
111.398
39.6436
16.3835
409.082
101.704
-4.43914
52.03
19.9974
461.425
41.082
3.48793
7.54729
-11.6966
33.742
0.971725
-3.47514
19.2568
-24.7985
-8.93316
19.2637
100.587
24.9021
-14.8951
-24.5807
226.672
-1.61438
26.5497
57.2704
1.48468
39.9764
14.1827
-7.48537
36.8202
71.0603
76.6818
0.664669
38.7219
5.54516
4.41308
55.8369
11.9578
-4.73229
-28.9209
28.3157
39.9758
42.0461
6.2088
17.2143
0.0487754
-9.14514
17.5264
33.6298
39.6392
64.4982
915.209
46.5454
17.6026
7.97645
-12.0829
-2.19519
6.11457
179.823
1.29097
24.6311
-7.27709
19.6774
74.5036
28.6466
378.57
33.5696
31.7144
33.0851
201.866
22.5804
29.0827
-8.26355
32.0295
28.2114
61.4725
-7.44438
-29.7883
23.9444
74.6975
128.222
7.98608
17.9694
217.127
57.207
-25.4249
160.53
36.0923
70.5372
22.2644
38.0361
-12.305
71.7771
-14.8402
-20.3451
108.492
285.933
46.6272
14.8569
-14.5335
83.0338
9.27757
15.5917
-26.9588
8.23705
95.3524
8.07199
24.7311
8.15677
15.1623
-6.07645
37.7695
1.39098
86.7424
69.8445
1.18306
74.5187
346.085
-3.34331
-26.3843
22.5398
59.9832
18.7494
143.401
-33.4602
14.5569
-1.4369
17.3896
-8.10838
60.5094
5.71966
35.3895
35.5169
553.627
30.2447
7.80904
298.903
13.7395
13.1294
22.3339
8.65972
8.04332
583.651
62.4308
37.8291
1.92284
-9.14514
8.15608
24.2595
60.2539
156.327
112.33
227.426
18.4344
33.9438
19.4767
22.969
1.0356
-16.012
-4.06925
73.5809
31.7721
68.3431
-12.4867
256.164
41.4977
92.0484
26.9557
490.068
-7.9553
60.5057
26.2459
39.1918
22.3441
-3.41349
53.8144
48.15
31.2217
11.336
83.2006
2.8458
10.3396
25.4696
99.4959
5.72257
-3.69625
-26.0402
-9.78878
25.9718
17.6526
26.7267
-13.383
27.222
-8.55834
27.4718
-3.26309
-32.5364
29.6445
54.1235
-10.772
9.92508
311.658
24.5152
70.9901
42.9679
71.6735
33.6404
10.5225
45.7184
-4.96338
56.5902
53.0771
6.2827
2.04381
258.167
10.1984
58.3843
22.0057
49.261
219.77
10.5534
57.6522
209.278
31.5989
43.1545
118.079
11.2532
4.71986
24.879
4.1853
51.1228
31.247
44.7598
31.7688
13.8955
-9.7353
33.9929
131.497
138.292
111.191
240.945
65.6032
85.5459
252.845
84.1781
18.0301
8.04332
120.605
119.307
107.487
40.8443
29.1751
142.634
8.11667
-8.76938
253.956
30.3463
2.35555
-32.7783
-12.2745
-0.940742
-15.7802
1.55726
24.1164
19.0946
100.142
-6.90967
47.1994
105.173
35.0809
41.5133
40.1354
13.0046
105.612
48.9364
0.73604
24.843
32.8947
27.0915
27.7899
45.47
16.7796
-19.9829
6.91317
0.26828
11.9631
-4.20716
51.1353
46.8607
14.829
-9.51502
41.5641
130.537
38.8219
57.5204
98.688
22.5804
28.8526
17.8383
-10.2751
23.5956
63.8887
-3.64776
-20.5628
2.07083
27.6925
35.3421
49.5117
44.2063
20.3502
70.3255
34.968
37.9664
29.3078
44.7532
41.3778
-42.6311
11.6647
347.516
-27.5484
28.2633
19.0102
93.4997
32.9338
138.456
-12.5193
505.276
45.6364
64.294
30.5883
11.4141
46.3974
34.5613
52.7621
754.766
62.3482
49.9088
52.03
10.6271
11.6492
299.703
52.2137
39.4064
58.1091
105.859
44.9864
-4.65047
182.057
67.9826
23.9272
17.3038
21.1378
27.4989
45.5168
71.312
142.211
72.9983
21.3918
78.9705
37.7941
66.6407
44.5882
-10.6234
34.7974
43.1144
10.5833
144.149
67.3115
3.03752
6.16925
111.235
40.596
61.4591
40.0688
34.6231
4.81226
32.0638
60.7868
9.95693
99.6733
5.67097
17.0918
55.0077
49.0095
13.8545
-10.7642
21.6503
19.5952
23.3655
10.0021
3.16504
251.393
-12.8993
15.7113
21.5515
3.2891
38.0169
28.12
41.0659
42.9588
34.0678
49.9517
42.57
53.7722
276.724
30.0767
4.48979
10.3421
186.502
29.2178
32.0295
-9.26996
146.625
55.8503
5.67408
-9.17357
1.45562
99.0604
2.36388
27.3397
363.304
401.862
4.23317
4.94492
82.1183
4.22053
36.162
28.5313
-8.55684
8.05881
47.004
41.499
39.1518
51.6744
48.5013
209.76
15.4515
2.44892
81.184
31.1373
501.034
45.5808
45.6381
129.48
33.2789
49.5538
30.2733
20.1316
32.3945
77.3408
53.2905
111.157
33.782
36.2671
65.489
11.5282
8.27625
-13.2323
0.664323
136.501
39.566
-23.6268
43.9581
-15.3136
43.5959
48.6387
83.3356
26.5052
92.0484
36.326
36.544
5.16317
17.4022
5.63122
11.0997
50.9344
33.0851
43.1951
103.815
8.468
-2.77887
29.2178
378.732
18.841
350.899
35.2356
-14.7958
70.9494
43.8895
11.7342
20.3502
17.8517
-17.9287
25.5977
4.23317
48.0484
70.8739
294.649
-14.179
-10.6818
13.2708
-1.60449
39.1518
62.9188
37.2569
22.3532
39.8144
129.885
69.2477
60.5693
27.3891
10.1111
258.396
43.6792
15.3608
330.496
9.54008
29.5308
257.575
56.5102
284.375
208.557
23.6719
42.4862
133.464
7.34885
-4.00833
26.288
144.316
17.7775
-13.5707
4392.82
-8.39861
-29.7121
13.6346
246.941
57.0386
581.547
19.0884
20.8399
56.8818
69.2371
478.171
-3.86199
3.4419
75.1733
68.2024
17.3468
14.1541
-10.3898
25.9158
45.8543
-4.99039
16.2835
20.883
-48.5065
90.6739
23.4256
245.044
168.675
42.94
37.3366
209.247
78.1773
36.9056
34.9698
15.0842
116.934
36.579
29.0802
113.551
138.851
30.0854
32.3074
102.702
-14.9406
88.2779
-6.04064
44.7125
27.0229
59.1988
-7.76081
23.4738
-2.93615
4.98298
-33.2481
-15.6698
20.3903
37.6297
41.7019
32.4139
-1.31152
30.1374
19.0102
33.5296
27.3116
33.5087
-1.29921
24.2701
13.7176
121.092
19.4814
259.28
1.64906
9.94605
45.3458
32.4623
28.7715
-11.0746
44.5233
23.3169
262.657
38.0167
58.6001
76.3928
-10.8396
35.4598
97.1912
299.902
52.4869
40.2663
27.2087
-9.09734
34.2494
17.3896
30.7621
-2.23904
24.6225
26.5497
31.0335
29.0371
-14.3715
49.79
52.4847
34.9462
84.1788
27.9561
19.9041
-21.9417
34.3979
59.3367
-2.03456
-20.6918
334.249
25.8518
1008.96
2.76397
14.1826
47.4526
36.4239
227.11
178.085
-11.0192
11.9042
57.9927
2893.03
-3.46433
81.3648
-13.2323
-4.95788
16.5604
20.8254
-12.3824
-5.14201
29.1466
223.868
18.4195
58.5884
26.1499
12.1211
2.50587
29.402
-11.0252
4.46687
6.55899
12.6594
214.179
76.8457
24.1993
91.6846
35.9419
-4.39618
23.8294
14.4168
19.9773
63.8099
23.2304
6.59393
0.969258
7.66668
45.4259
40.8578
-37.4294
28.3078
-19.1591
44.7125
25.1488
100.428
-7.76081
30.9701
-21.6768
-33.2481
280.433
-20.9553
22.2644
7.64464
-1.40167
26.7917
43.5238
-8.55684
-8.80778
129.463
-16.597
27.9074
44.7531
-11.38
-3.28914
-8.79548
28.0182
26.8361
-21.3366
23.2296
40.0142
-5.8472
11.8201
52.8421
39.9586
30.6456
2.04381
14.5383
-14.1644
22.777
43.6389
109.2
162.6
258.004
-3.89555
37.5323
20.6278
27.1478
-2.32627
-10.2727
-33.4602
2.39024
-39.791
21.0519
15.5156
44.3655
79.25
-16.7691
40.1721
-5.0356
-3.40038
18.7894
165.143
13.7783
16.7632
8.84402
-10.9606
32.6391
5.50835
-14.3282
22.1826
71.4252
-12.3824
2.90966
-14.1379
70.8934
36.0996
26.1499
87.0837
-12.4867
5.03911
-27.8427
15.7113
14.0553
-6.08123
17.4022
88.0901
488.968
20.47
17.2012
27.5775
40.592
16.9582
-4.65294
58.2665
71.3149
51.0481
78.7627
-3.55137
-15.411
74.6975
26.7267
6.72498
-26.5015
40.3404
14.3533
-44.4925
16.1893
16.526
26.0125
35.7556
64.1906
11.7991
4.16842
-16.0531
-3.47855
27.9074
36.6819
65.3679
-5.7578
73.5476
13.6933
37.3886
-1.2749
49.8779
319.332
75.6215
-3.97314
21.1904
0.368259
38.0845
54.5177
29.5308
55.176
9.65853
57.613
58.6314
45.4816
4.9312
14.5486
68.7231
369.596
11.097
37.2211
84.384
34.6441
3.29592
22.4976
-10.2727
35.8802
24.879
1.43842
4.1853
15.5156
33.1211
-6.95702
185.63
-20.8325
91.7389
-42.3264
17.1263
51.6482
35.2179
17.7927
19.3617
150.99
49.5424
302.311
34.0809
108.745
13.3437
32.5189
119.837
-1.59026
51.3798
17.5309
20.3085
64.4543
19.2208
128.472
42.084
-0.321119
49.2181
152.676
-27.4792
-3.52896
246.221
12.1812
78.5472
54.2032
-10.9098
53.8144
57.5204
-17.7689
370.16
14.2252
28.2814
127.885
46.48
-14.9406
-1.6773
-11.6628
233.993
28.897
19.2305
-29.1731
615.929
-7.01122
46.6272
35.7556
19.2131
45.5323
26.6572
-19.8012
257.31
26.3893
-22.2192
82.2553
34.8078
5.4866
64.2931
231.109
-8.21814
55.0887
-6.83745
-1.50581
21.2179
35.777
263.789
195.731
90.2434
16.3835
37.9854
179.466
21.8715
24.7677
183.511
50.3396
22.5398
60.881
591.753
26.2457
-19.643
8.93468
28.5482
26.76
68.7283
-16.7691
99.1077
194.813
214.421
230.145
45.2373
39.6682
32.9075
10.855
169.592
-25.6159
170.551
565.307
256.592
-19.4513
-3.20108
24.2024
35.5302
38.1463
50.2147
56.5697
1.92284
48.9509
45.6374
-15.5188
7.38241
-1.20974
170.234
206.627
36.6429
-4.06925
47.7284
-19.9829
17.0858
-33.0145
14.0553
-21.0738
15.5281
20.6237
33.5696
63.5736
33.0851
53.8144
35.0316
-4.3856
-6.75461
2.8458
6.59146
121.047
41.3999
-3.64776
588.905
76.4651
-24.311
25.8185
374.548
62.334
115.421
-9.63488
14.1035
-25.4249
12.4792
-33.2481
10.5671
-30.3257
50.3754
984.033
17.2869
-2.93464
45.5401
-9.21798
-1.60449
18.5371
55.4226
82.3233
-1.29921
54.2552
39.9546
261.647
-6.83745
9.14532
427.863
43.7067
3.91788
108.242
15.2807
35.1242
34.2685
70.5235
20.1708
53.7306
9.77516
39.208
28.162
17.7775
14.5403
41.2382
30.258
32.3753
33.2975
-7.0591
3.13601
41.7687
18.5229
28.0207
4.52521
12.7535
24.6756
156.596
46.4623
53.5381
39.3663
33.0721
48.5716
34.8966
2.42112
208.686
34.9738
22.3283
26.9019
48.3406
12.1343
22.6935
19.3611
-10.2871
240.753
19.2221
32.814
32.7031
83.192
16.079
7.17945
20.3682
17.5973
22.7304
9.50326
248.303
51.4164
54.9345
-3.69936
77.0619
10.7181
13.4023
28.891
29.8712
15.6569
7.19003
33.9438
30.7211
-2.71254
-10.3898
148.544
445.03
-6.86446
-15.5756
2.14235
32.7959
16.4076
33.7422
59.8066
44.8329
75.2973
48.0777
27.5353
25.5995
76.9283
0.741655
42.2012
-12.1492
29.2178
159.466
24.8112
42.7319
9.42221
12.7
35.3421
58.882
24.8527
42.3322
142.164
131.997
-23.128
64.2033
23.6856
9.02973
112.22
90.1035
47.4064
36.0275
60.1225
26.5065
42.8999
334.658
69.116
14.8569
28.6858
56.1292
39.9546
55.0887
8.15508
22.2638
64.0865
35.777
62.6723
26.5251
53.8648
54.8832
48.0347
38.9115
173.671
75.3675
78.5634
30.0361
59.9832
396.339
61.392
76.8455
-12.1467
48.9987
32.3753
42.6679
109.133
24.8859
-5.52473
11.0266
376.597
296.88
192.664
112.704
49.0385
42.2779
125.173
51.5259
62.4652
13.1294
16.2055
555.54
17.4532
16.9154
-4.27445
12.0244
-3.86199
478.551
78.4045
157.632
25.0989
4.22832
10.4059
8.35085
3.42701
173.291
263.001
12.5354
-24.0946
-46.6325
358.883
674.205
15.5281
15.0015
29.8215
26.0922
17.2012
134.285
31.3257
190.579
-11.8819
33.8248
-0.902331
25.3321
32.0295
-18.6403
36.0556
20.2431
-20.5628
-31.6624
-47.2701
46.5865
55.1339
94.1931
-13.383
44.0886
-19.8027
12.4792
6.10724
10.5671
33.5088
32.0075
-18.2683
0.554746
11.6647
-6.68278
-31.2966
17.0189
-18.4711
27.9074
40.43
11.1088
176.621
1.78131
71.8137
26.9777
-3.97314
34.3089
45.3458
28.7142
36.2678
2.04381
35.153
71.5027
34.2685
58.6001
286.041
29.5412
3.13082
114.723
44.8302
-1.82304
50.6086
49.2419
67.0307
41.6666
19.2637
-13.7306
127.976
133.156
-3.96593
16.7763
68.2435
5.25723
17.6833
39.7031
7.54504
-9.14514
26.8967
39.252
447.375
73.3724
43.8835
-9.48418
-14.3282
-11.5506
360.031
11.9804
-16.3864
-40.3749
9.04921
21.4914
-8.73852
-4.33122
-31.5908
-18.5215
-12.3997
53.4106
-11.7034
-6.9607
-5.78574
-11.3891
-35.2726
-15.6406
33.1997
35.0316
-23.1263
7.58789
227.504
-10.2727
64.6875
16.0993
-7.32584
17.3149
-0.371634
119.992
15.1893
11.7342
57.3248
-20.8793
49.7108
417.278
0.48504
-6.29947
-7.83687
28.2594
-14.5201
163.598
155.968
0.813489
-23.8003
18.893
9.63991
29.7815
31.0597
357.722
142.293
6.08119
19.3155
26.1442
2.47323
94.8555
17.6074
30.6439
14.7675
-1.29834
34.1014
13.779
-16.6968
55.7677
12.0725
78.999
254.39
6.80526
42.6596
16.2493
-12.7136
29.8376
33.473
75.0137
29.9981
8.40716
265.665
26.2457
17.8383
-1.60108
23.9272
184.096
9.89336
323.601
28.6502
28.2085
-7.71407
96.394
22.8365
78.7596
7.72146
251.785
65.489
10.7181
2.15787
18.4344
54.5586
15.7286
0.480186
46.0132
19.5952
18.4195
20.5277
47.7284
0.631807
18.9598
457.991
29.0478
327.503
557.133
28.12
12.9549
25.5889
38.8219
-10.2751
4.85491
41.3999
-9.26996
129.759
74.591
-7.44438
483.706
25.8185
46.5865
72.0005
19.2305
17.9694
-17.1311
-20.1297
-4.42541
28.2594
-22.0164
39.9101
69.903
30.1374
21.6894
130.96
12.9829
54.8069
17.4415
5.52944
0.599165
207.299
71.9553
36.2661
46.6266
43.6792
39.7236
43.7067
38.1418
24.5326
48.2715
62.1324
147.568
36.1426
13.6225
228.192
19.9974
16.7192
-11.1934
37.4944
35.616
94.675
2.14705
21.1309
22.0531
4.1853
11.7674
421.575
23.2659
-19.1056
24.6225
15.3053
306.957
295.155
-8.74932
-4.55795
459.963
24.7106
-13.0697
9.59552
26.8967
-12.8347
16.7527
308.011
9.58099
184.395
4.22832
4.78373
-10.752
-9.45732
43.9802
-12.4867
10.6613
75.2309
-33.514
83.3957
-19.1997
15.5281
16.8756
-0.163544
217.726
12.4704
3.11066
262.461
10.112
263.476
11.4148
73.1889
-35.5554
-9.17357
1.45562
4.23795
23.5916
-17.9287
17.3516
-0.677274
-32.1997
56.3704
-10.772
2.42881
39.5077
9.63991
39.1518
53.5485
14.7681
-2.00967
0.458989
54.2552
32.4583
27.3891
251.866
10.0291
3.52313
32.4348
49.094
17.4698
375.474
15.1623
13.9466
165.206
23.8798
49.2298
16.1756
27.6671
97.1912
148.102
48.7388
-6.52454
-9.09734
26.7531
20.1791
144.74
169.189
6.88414
30.5243
33.8307
-20.8325
16.7763
47.6287
-9.7353
45.2904
4.79654
14.6031
59.0222
218.013
106.833
52.3197
24.208
-26.9475
-1.32701
28.7757
7.33577
-13.1955
15.6575
52.0887
32.5725
-6.60636
187.611
17.487
11.8454
-21.5315
11.6056
30.4665
4.59206
-19.8816
-17.8073
-19.5283
7.17945
41.9602
114.56
69.4734
21.5412
19.7055
6.13188
21.2768
31.3965
64.7399
-0.956967
6.46394
85.1784
-18.2046
50.2542
49.8479
8.14747
26.6385
201.376
35.9183
101.025
33.436
16.4764
42.269
60.1883
-7.447
12.6782
35.3104
173.066
166.705
15.0096
65.7912
66.6044
3.43959
60.0739
64.2422
25.5375
7.53
244.241
29.6939
42.0461
62.4308
193.377
24.4116
32.0843
3.22182
2.15787
53.2538
22.1826
48.9364
-25.7567
-6.46067
343.809
86.6994
26.1499
141.432
454.156
3.16504
-9.10205
-14.7734
133.777
120.877
-22.6335
22.8234
44.3295
87.5476
293.653
38.7179
24.4545
8.23792
96.6842
2.04449
3.8485
20.2431
-13.0666
-22.292
-6.04064
67.2013
40.1414
37.9711
14.2212
220.875
60.9552
34.5452
201.76
13.6035
237.329
12.7779
726.913
65.7407
86.7618
127.857
5010.19
35.7596
22.7584
48.5221
36.6819
18.6051
41.6884
193.628
-8.21814
253.74
38.1401
42.8785
19.3164
243.997
60.5733
34.3937
-14.8228
55.7677
548.055
44.4945
24.8982
67.9704
93.0123
18.2968
6.87895
11.2954
48.7388
38.3922
102.016
30.3328
18.7894
80.81
233.044
176.059
-2.40038
36.3872
5.50835
38.1456
27.8048
49.4618
0.480186
666.329
-1.01948
7.17515
64.2106
24.2759
57.0987
-29.3533
25.6538
24.6311
-12.8993
45.6963
29.0478
16.4076
36.1428
29.9941
31.7144
-1.53943
209.247
31.3257
265.542
63.0808
28.2026
66.334
8.468
242.724
51.7066
22.6592
13.2188
94.1516
40.8578
103.27
278.817
22.2237
107.312
5.35765
117.177
19.5526
13.6035
7.15566
55.9976
266.266
356.627
26.6572
17.6801
3.90048
4.01771
50.3962
26.0125
42.9679
22.9478
26.8118
159.203
101.799
-0.721872
79.4516
51.1755
62.4474
94.3638
193.199
53.8937
130.139
369.479
78.2277
51.1351
47.3557
48.0347
269.422
91.2119
13.5233
24.2154
402.664
28.162
174.301
178.947
18.2885
59.9789
12.2161
9.64332
52.99
59.5345
69.7776
13.6415
51.8617
47.3909
18.8381
3.53033
28.8881
1.50909
142.689
49.0385
16.0409
37.0919
74.0147
6.24321
53.5381
5.63309
18.0796
67.3122
44.8227
-8.20688
-8.82328
113.685
87.9206
13.0414
97.0663
15.7059
12.1343
21.6789
58.3007
-23.4056
-36.6085
-5.261
37.9628
-8.41549
8.34019
13.8516
-2.81481
14.2049
89.6384
10.9979
35.9612
21.3454
131.426
448.035
47.7782
34.4388
4.71294
27.8987
38.5921
283.646
96.394
-8.78373
19.0884
31.9079
-29.7599
11.9042
82.3556
32.1429
86.987
-16.9804
71.8788
5.31597
122.025
-4.88616
24.843
36.6429
-2.89355
15.4849
-34.9754
7.76454
0.936787
-15.4516
39.8909
429.17
37.3178
13.4531
31.2111
65.0588
21.9131
4.98473
26.9786
-12.1492
23.5956
52.6443
71.3149
29.6134
-9.31845
-41.0327
-19.1591
16.6015
1086.07
-10.4324
-18.2556
6.81899
157.081
37.2569
48.8741
30.5398
6.04248
-4.80871
-31.2966
18.893
15.2621
59.1707
192.804
-5.16321
2.44892
56.1292
-10.0922
71.9553
-48.0669
424.115
41.5977
-22.319
52.0196
223.302
74.4796
64.2536
19.2447
-25.0539
29.5412
4.15296
37.3339
25.9767
41.2805
28.1241
48.2735
37.4901
6.13838
12.0611
22.8365
48.7745
-16.6414
81.2447
12.5921
300.134
36.3872
21.279
57.7898
109.432
154.154
-13.9569
94.5579
101.692
-18.8276
182.416
-2.45716
176.43
35.8264
13.8372
-15.9298
614.235
122.35
33.7422
24.1993
9.22564
13.4531
16.2185
68.807
36.9056
29.3476
7.58789
4.48979
27.2087
4.71739
40.4622
18.841
75.4109
46.48
0.0518808
11.4412
1.45562
40.9643
53.2598
88.5709
53.5766
25.9724
45.9626
2.68605
-1.38903
121.474
57.8716
28.2594
-16.3942
17.4213
13.932
17.4291
300.003
69.61
11.0408
12.3191
46.6272
20.4791
11.7034
-3.84089
-3.14897
203.551
103.814
25.0217
99.1005
51.1755
137.175
81.188
84.9935
-1.70432
48.2715
53.3019
60.2583
53.8648
43.6389
47.3557
49.9088
55.7781
6.87895
17.2714
172.267
37.2211
20.1625
46.8604
266.634
48.2901
34.1704
21.1378
27.4989
77.376
135.03
5.4044
37.391
36.3843
36.1939
21.2745
71.1112
-0.526314
0.283801
38.2613
29.8712
12.8122
77.0474
-19.8787
-21.6342
9.04921
39.8478
-11.3314
40.2321
-14.7242
3.96731
-23.4261
37.0223
92.3648
28.12
7.35158
-5.28756
31.2111
65.0588
25.6612
26.9786
0.971735
81.5541
10.4771
77.0071
120.041
27.7394
-5.57032
56.4187
-11.6628
64.5042
22.9786
34.836
117.802
17.6786
8.73112
22.9738
119.263
29.7606
-27.6386
21.1695
453.944
12.0579
30.5476
18.893
28.3806
108.492
55.4226
33.5087
31.7235
30.444
-1.29921
51.199
23.641
94.4441
155.322
184.234
112.812
397.905
19.4012
144.473
37.0271
126.391
46.3686
69.8758
34.2372
8.67933
55.7781
19.9974
37.8861
196.517
191.168
100.236
1.42186
104.956
10.3421
15.2655
75.4788
-2.30971
-10.8072
9.89336
18.1285
13.6577
-32.0769
18.6503
7.13129
64.031
8.54467
3.35874
100.252
59.1603
108.707
102.413
194.749
-34.4438
-10.6973
47.5163
-23.1222
27.9505
18.6636
26.9503
42.1194
8.56039
8.11667
24.9638
-19.6574
28.9838
41.5907
202.881
49.6806
53.3178
-1.14097
32.7924
6.70863
-4.06494
18.4942
9.72428
41.9602
48.9674
172.547
59.0226
49.6905
42.3402
30.4947
6.28426
70.7519
6.64384
30.8017
26.8235
73.4363
41.8893
52.3705
44.4513
36.3872
37.3675
26.9012
48.9364
-19.8787
-31.3789
31.0207
141.41
337.011
-16.9536
30.8618
43.7353
-11.8275
-10.9761
-18.5215
13.8372
32.7959
216.933
41.2385
91.6657
3.60345
-12.7838
19.9667
111.868
-4.3856
45.0692
2.61572
-15.8949
-25.2677
19.8474
2.04449
-7.39589
8.9987
-3.69625
3.32969
14.7274
10.1563
-14.5027
38.5841
14.728
44.0886
13.9304
29.3458
-1.38903
23.6856
48.5013
2.34646
36.162
292.775
-27.2975
30.5476
2.02641
17.1362
10.445
29.7606
7.36066
22.9478
24.962
1.15219
75.7034
-29.3262
9.14532
9.94605
32.2069
277.411
7.72146
12.5921
178.32
38.2613
-7.61012
75.627
5.31597
62.0548
111.306
11.7246
-8.33474
10.9233
43.5959
5.53521
60.8468
-12.4867
-9.10205
-1.65489
707.242
10.3071
84.8685
9.37935
22.3252
46.707
46.2036
48.1922
31.2834
25.5995
16.9582
36.3489
596.925
10.3396
51.7066
56.3924
20.7151
56.6703
46.48
22.5407
24.5596
3.32969
40.9643
62.6302
26.7267
55.4507
35.3427
36.5923
28.923
18.1014
127.922
51.7966
9.02973
63.4938
18.889
39.9101
32.2794
0.813489
-12.5559
2.02641
24.6324
24.1593
242.829
174.064
3.61253
41.6884
8.07112
39.2626
180.51
513.298
3.46992
13.8305
78.3495
3.4143
9.0938
1.10678
18.6317
45.2658
35.1242
75.498
11.7484
404.107
468.073
5.00488
46.7042
48.4655
434.834
44.9907
353.235
2.35889
62.79
31.5087
51.8846
6.60801
4.91036
48.4485
4.15885
34.954
52.3168
6.44538
492.607
56.8528
40.5031
9.16934
128.854
7.59483
-31.9416
135.549
20.1701
6.47224
-1.52013
-13.7872
-9.58863
37.4811
-1.39606
5.22073
14.0645
32.6326
2.66641
-9.97273
-5.33322
13.522
26.5983
26.5365
2.90272
-18.7084
-1.70365
31.9595
45.4259
153.725
-52.2771
295.684
21.4007
-58.3606
-57.611
-17.5439
-56.5626
5.77057
-7.02387
34.1535
23.0513
-11.092
-29.7155
264.04
-13.9179
-33.9576
-27.3096
-15.3547
8.34054
-13.4563
-11.0292
48.5295
-32.1373
-34.8952
831.724
14.4238
24.029
-52.7504
13.6012
-13.2274
-11.8932
-10.7904
10.8427
256.314
28.357
-3.255
-20.295
61.312
-12.3288
-6.81943
46.9027
22.5019
62.7551
22.0366
18.7494
160.267
36.1234
47.6683
-20.0281
67.6916
120.6
61.7408
-1.59026
225.668
13.0046
-3.08381
-13.4247
39.566
216.254
-5.14201
2.90966
49.5803
7.98864
14.9055
8.78724
-1.60579
324.433
-21.7701
-14.0557
130.726
525.274
11.2534
9.70497
25.5889
218.732
184.957
19.9773
31.9507
6.36385
12.2161
27.2062
2.98084
11.3448
-9.17357
23.9444
51.3858
37.9711
-15.2571
402.035
83.2709
14.3533
25.5597
7.15566
33.8816
487.73
32.4139
268.412
-1.31152
136.959
7.76584
25.4375
70.9901
89.8196
-44.4027
9.27757
268.591
49.8779
55.0067
18.5157
41.8327
8.15677
9.54008
31.4049
32.6872
64.0065
252.516
23.0241
54.852
46.1606
168.222
16.2493
20.3545
168.679
23.9107
88.0899
244.6
32.1321
92.3454
20.1791
79.1479
36.1303
-4.36025
42.0461
-5.0356
43.4513
16.9154
36.2671
48.6224
-16.4559
-15.6458
24.2058
-19.0134
-25.6061
-28.312
-13.5753
-34.5717
12.099
-20.9358
-35.1149
15.8692
-29.3533
-38.0644
-40.9612
-24.1437
58.8148
29.0478
14.5335
41.765
-18.7316
16.7219
-48.3911
-15.6406
19.1442
0.36134
-9.07077
-2.06944
-13.0838
-11.2122
108.866
-15.8292
18.2519
-14.0036
51.7336
-10.7258
126.234
7.3452
14.5453
20.7805
290.528
144.178
52.7717
232.869
25.5597
29.6445
48.5013
32.0075
6.09459
9.92508
21.035
-14.43
33.8855
29.1856
22.2643
-0.1356
37.9403
29.8923
15.5917
18.0188
180.651
37.2563
630.262
26.6052
47.4549
17.0363
50.1455
41.5177
73.6239
26.741
4.9312
52.03
6.87895
144.043
11.2954
56.2351
44.0144
8.91812
43.1123
-12.1467
37.7543
45.4938
45.4148
169.189
340.468
34.2724
-26.1395
5.4044
140.465
45.7547
-11.6094
75.2223
47.1644
47.9001
83.9436
49.6519
47.9159
176.173
19.9536
56.0678
56.0671
-4.45874
141.102
14.3591
-11.4049
14.9155
246.168
27.7259
83.1723
15.8824
34.7973
30.1898
47.4721
300.808
310.094
52.8351
51.0813
27.1918
73.9325
178.769
175.221
37.2348
65.9463
30.7158
52.7155
-5.48927
557.524
73.7942
167.757
127.224
29.2217
4.4102
48.2631
98.4731
32.7762
143.274
49.5479
43.9202
7.84401
26.2857
107.047
30.6449
1.34775
34.017
40.1354
131.071
-10.5801
14.6863
98.1875
19.2208
19.7763
6.47678
14.6714
-11.3314
30.8618
-25.6051
-7.22798
-9.15115
25.0816
-12.1817
54.8835
50.4362
89.8105
-29.6504
349.802
308.687
55.6463
38.7179
8.23792
45.9493
-21.5195
323.446
258.792
18.841
66.0406
35.2356
-5.57032
136.388
83.2449
0.489814
415.271
-32.1237
29.096
-23.5509
-4.38735
37.9664
21.8115
398.952
15.1409
47.4064
0.813489
-16.304
7.64861
31.6556
400.251
11.0199
46.7161
195.362
45.5524
41.1367
8.09543
-21.3366
36.348
86.8659
46.6266
6.19792
107.19
47.4549
51.2603
9.54008
194.449
8.32435
93.9915
44.4945
71.7498
22.9928
85.7631
8.75302
7.90109
29.8376
54.0877
26.288
193.042
14.0294
33.281
73.0974
15.9643
71.7307
132.623
778.175
34.9951
9.4678
20.3969
54.2576
30.7621
12.7535
48.9854
38.966
51.5259
42.0461
34.3198
22.8365
75.0114
34.393
54.2446
3.22182
43.3873
24.249
-12.4541
-2.1803
123.899
146.913
30.4652
233.42
45.8322
-41.5506
96.0697
9.28334
34.6099
6.25401
12.5354
19.0089
18.9598
34.4519
14.0553
-21.0738
34.2688
26.2459
14.829
11.0997
157.756
21.8407
46.3182
173.712
18.1032
28.2026
156.289
-10.2727
-25.2677
6.72898
13.2889
-28.0106
51.0481
31.4875
-3.55137
-2.29251
18.4755
503.036
101.689
36.71
1.60952
21.5998
12.0564
40.5902
22.9738
29.3078
-4.08874
35.3828
144.451
197.332
2.68756
-29.4225
195.055
7.76584
24.1593
46.0522
16.6421
7.36066
22.9478
-12.5436
35.5145
38.0805
38.6335
55.0887
23.1476
32.4348
41.8327
113.104
211.939
25.7827
30.2733
42.6204
51.1351
26.741
25.5459
33.2893
17.2714
27.8508
168.679
85.2439
85.7548
30.5012
20.1791
62.3672
6.88414
-5.52473
110.352
75.7397
5.25723
17.1263
-1.64887
101.859
65.489
23.8365
22.7726
53.2538
208.232
11.9804
4.22832
19.7763
-8.51575
-7.81738
56.135
8.12807
18.1576
34.0015
41.9482
0.936787
-6.08123
21.1503
106.658
41.0848
19.0753
40.5814
228.06
10.6069
1.96569
47.5933
29.0827
15.9618
91.9997
129.411
-7.8679
-9.31845
5.81896
1.45562
60.7561
23.5916
-17.1311
32.8442
-2.93615
-0.639215
-18.2556
64.915
-5.9628
279.011
9.84273
38.0361
34.1535
-17.9272
-16.304
58.2484
245.299
14.1931
63.4938
29.8495
92.2882
15.5674
31.7664
19.3398
71.9553
43.7623
204.849
35.9755
73.6918
19.4012
29.5308
249.539
38.8723
47.387
60.4742
12.4275
35.1634
-11.8617
18.5932
241.494
121.865
67.4795
60.881
37.0291
59.9789
-0.902341
-21.0504
13.5556
36.1303
-0.61212
23.028
537.954
50.382
35.5169
12.0215
114.578
79.0236
21.6631
53.2905
26.8235
26.5847
-37.2561
-0.526314
43.3873
42.0094
16.7527
399.84
168.877
-16.1306
-7.01608
25.3985
68.321
-4.06925
7.40928
158.298
69.9723
3.96731
55.2847
-4.20716
251.66
157.431
26.0734
26.0922
254.34
44.4019
57.4586
228.728
15.9643
4.71739
45.078
259.069
59.5985
56.2739
105.144
10.826
-4.01325
42.3322
-0.264545
57.207
220.078
51.7966
-24.7035
27.8866
54.4963
26.7917
45.3979
68.2799
60.5327
28.2633
24.1593
49.8004
37.2569
65.4567
446.603
43.0108
186.132
356.813
-8.71151
7.27126
967.594
60.3384
41.8327
139.341
11.4141
32.1473
66.1276
24.8669
-13.8095
-3.34331
16.7192
136.547
-7.44524
86.2201
-4.20034
44.9864
71.4875
28.6272
40.7938
19.1778
27.4989
9.90958
-16.7691
5.4044
65.502
5.25723
60.2298
463.943
27.7216
45.9037
57.2862
-7.48537
10.5833
54.193
280.399
-1.32701
47.5163
31.2257
37.3208
472.188
53.1388
50.2147
148.765
-6.60636
-21.5315
12.1172
0.481482
-29.1411
11.9775
-8.43701
-28.8986
-0.31681
23.0754
47.1994
-11.0192
154.333
29.8817
222.488
-10.9606
23.2688
1.76021
-12.4541
-4.05437
41.4401
15.7286
-4.5866
-17.8861
-22.8099
64.2106
13.9952
32.4909
6.91317
32.1274
-12.8993
66.3111
51.5366
-45.4366
23.0244
5.45865
-13.2631
-16.532
23.7148
27.5775
76.261
27.4735
16.9582
32.6008
12.2161
-2.77887
-6.38949
5.79262
5.72257
360.269
70.8429
-14.9406
50.3347
27.0229
2.36388
29.2138
34.7182
137.619
6.85705
358.432
-19.4179
9.02973
57.8716
26.7093
30.5398
2.29435
-29.4225
-9.21798
-7.22668
57.8925
44.1782
603.357
39.9546
416.783
18.5157
-5.04648
-10.8761
30.5883
-6.83576
140.725
12.6642
21.4428
431.323
16.3835
68.0017
37.9854
-6.3132
22.0449
71.0671
33.7842
24.3759
657.806
-2.77641
14.5569
52.911
11.7674
12.5063
41.7687
13.2159
7.40595
27.014
-0.364972
32.1188
39.6682
17.915
1.48468
212.696
42.0461
11.831
-9.32156
-27.8858
40.0152
-9.89664
24.6467
86.987
-9.48418
249.915
-7.8025
39.566
55.084
66.6279
50.2787
148.544
23.3655
6.25401
92.0975
-7.27709
38.4181
38.0169
41.2385
18.5771
196.632
13.4531
33.0851
33.1997
278.66
16.2291
48.8173
321.207
8.468
19.8474
39.5258
-31.7588
43.5518
3.3765
-14.9406
14.5741
49.5117
15.4823
74.1914
7.23172
40.3404
-17.9287
14.3533
11.7294
59.2928
-0.340604
-8.89794
-5.06745
328.382
0.813489
47.004
41.0259
16.0672
-6.92141
28.0182
-12.5193
12.3966
28.8518
38.1401
166.567
28.6867
109.064
30.6456
35.153
47.6797
30.2733
35.1242
47.387
-1.37003
12.4275
155.104
323.596
30.3899
305.325
9.42136
37.4944
22.4976
42.2012
55.1646
-3.16153
-12.7707
16.9154
-20.3895
28.7708
26.1336
190.628
7.78007
51.3798
7.38241
-1.20974
108.39
120.151
15.7286
6.10238
180.946
17.7212
31.538
47.344
20.5277
28.9877
56.4412
15.7113
-12.1817
-9.82936
133.594
88.0901
0.334638
78.0627
59.3944
21.8513
11.9861
4.71739
188.513
153.844
37.9296
117.695
440.457
37.6781
14.5741
172.149
36.3932
30.4749
456.501
3.48359
-1.06208
171.775
-23.8778
10.5671
20.2741
50.3754
41.3778
43.6583
41.6497
2.68756
26.7995
22.6411
24.1593
44.1782
-3.88373
7.95525
-20.0399
5.52944
21.2139
14.2707
30.7258
2.53288
5.39719
161.745
52.8421
36.2105
15.1623
59.5159
23.3169
225.176
44.4945
79.2461
56.726
35.1634
70.5972
271.592
61.584
95.5905
44.9864
6.59392
-9.09734
24.879
8.93468
107.259
77.3597
12.5063
34.2724
52.5713
-39.5732
814.122
-24.7278
37.741
5.93497
23.5372
25.8475
55.2741
297.167
39.3663
21.8277
33.579
211.615
12.4079
-16.3195
55.0126
9.20984
-14.3276
18.3556
11.9578
10.2602
2.47502
49.5424
-5.0356
-7.14852
-16.6414
43.7633
18.6373
-9.89664
193.313
17.6466
1.76021
51.2641
12.8122
71.4252
0.73604
2.35425
19.5952
3.42701
37.9737
7.40928
57.0987
-17.4497
-20.3464
241.974
390.524
-21.552
-0.459032
17.4022
26.2459
24.6975
63.0702
1.34059
25.6612
-7.40464
60.7118
25.3346
21.7215
41.3999
22.5892
47.2999
50.2281
-11.1925
-9.17357
12.7
118.556
38.4664
357.307
2.35911
74.2854
-11.585
31.6347
118.215
45.5323
56.6423
12.0579
15.5551
54.5003
13.388
29.7815
55.4226
37.2569
-37.6169
22.9478
15.5674
9.27757
13.7176
36.2661
50.3748
-10.6687
45.3458
828.94
40.0159
28.2807
63.264
62.6723
41.5177
38.8723
64.2536
47.3557
8.67933
246.933
437.914
-13.2659
-3.0713
-8.38227
23.4389
106.796
-10.7596
10.3161
-31.8244
-25.0269
82.0381
2.37545
-2.37393
-2.28807
4.07305
5.22441
1059.88
51.319
30.8318
9.21038
-46.2796
679.609
-30.6093
48.8371
15.5402
50.5889
5.30618
16.9938
19.6886
2.15
30.7679
-9.14391
20.3424
26.5405
8.2728
4.60812
125.29
1436.09
54.1243
474.092
48.8528
31.1268
48.4091
-4.08421
7.51654
1.80986
10.6686
-17.3221
3.76594
386.054
-27.9616
238.627
53.1644
-8.07935
-7.70259
5.75513
17.7931
49.4313
21.5795
33.5209
32.3688
41.8915
-4.21072
-2.72649
36.5244
30.8268
386.903
-20.7085
38.6035
101.601
48.5513
1.57687
72.6983
17.9061
13.3367
-11.1951
45.7943
-8.78373
28.4587
18.7894
-1.64887
90.615
106.718
61.3179
540.015
55.1279
-9.48418
6.28652
-0.306233
93.914
6.35824
28.5912
8.35085
-2.19519
34.2256
183.571
184.535
77.4685
7.76454
7.71544
25.0816
10.3071
46.3926
66.1279
41.2385
112.28
45.3122
181.251
53.7722
25.5995
37.5729
74.0603
-0.904808
137.914
78.8812
39.8037
164.546
179.962
15.1893
-4.16658
42.8384
62.6302
15.4823
49.8285
5.35765
40.3404
51.8346
-5.13716
40.5522
29.6445
42.8791
50.7482
39.8278
45.5323
54.7682
8.30975
26.7995
168.818
5.89178
112.24
66.667
460.796
14.8569
56.681
390.381
66.1915
225.629
5.39719
47.4274
22.8571
47.5122
114.488
35.153
45.8057
50.888
29.502
96.1127
47.3557
38.6644
44.5337
44.3603
155.4
322.352
203.31
25.7847
31.4235
2.31124
6.88414
53.0131
11.3419
-9.58813
31.7688
13.8955
14.6276
39.6151
47.1644
10.4187
74.5733
62.7703
15.6135
76.0269
35.6182
52.319
40.1721
6.2088
19.0884
3.79691
-5.39701
10.0301
346.599
8.84402
-1.59026
49.5057
11.1305
15.6569
16.5604
67.677
-1.01948
35.2861
7.98864
56.135
49.6024
-6.86446
10.6613
-9.10205
80.804
13.8372
53.4106
-30.4441
65.4288
9.22564
36.9478
31.2834
59.3326
15.0842
0.971735
-29.0158
1.10678
11.3448
117.695
-11.1925
-5.42543
12.7
59.705
42.0154
30.4749
44.2063
40.3404
-27.299
18.1014
-1.38903
3.07086
29.6445
318.367
54.9027
64.1385
43.917
-8.80778
33.8855
67.2628
96.652
949.927
-11.38
24.8218
210.47
91.7365
9.9695
26.0119
6.19792
17.2349
79.314
45.6381
23.9086
-1.04598
32.1473
33.2501
114.853
21.1188
1.18306
263.799
-18.3358
48.5783
208.072
37.4944
22.0366
-40.2577
-1.60108
11.7606
22.0531
71.6517
-6.97324
164.306
45.0751
42.8857
0.777082
282.619
34.0809
43.0002
32.1429
57.002
-20.7286
-8.70601
50.8104
19.4767
-25.7567
66.4469
22.1677
-5.12983
-1.96105
49.6024
-10.6126
5.03911
3.96731
6.34093
23.9038
46.8607
48.5622
3.60345
-12.7838
59.3221
16.3331
27.5353
36.3489
149.023
2.84332
-19.5079
60.1405
13.2188
457.72
27.7394
11.2963
46.5865
73.8745
19.2305
72.3173
9.10579
34.7182
-4.38735
-14.5075
68.6632
39.0148
194.678
196.925
-23.8905
6.17694
17.2869
-23.5494
11.3967
9.63991
26.0334
21.6894
37.2569
-0.0927578
23.088
55.5001
60.7109
10.0291
27.886
49.3014
37.8496
43.764
67.6361
400.596
-1.04598
180.199
-2.35715
139.185
44.2866
22.0449
72.4713
4.15296
16.7192
20.3545
191.206
43.1166
62.7551
-11.6966
44.9864
-23.3911
-5.34921
13.6346
261.934
11.6816
36.1303
16.9641
59.7523
61.7539
55.1646
167.378
19.0884
58.1448
0.225192
41.8893
-21.141
266.401
55.1279
7.38241
25.0272
22.1826
32.0698
0.73604
6.10238
-34.0543
2.36644
22.4018
40.2321
482.926
9.63861
-12.8993
23.2075
34.67
34.2688
59.9791
207.858
0.334638
40.696
25.6612
16.2291
120.032
83.2006
40.4622
43.2739
5.72257
114.766
20.6666
41.4262
23.9444
50.3347
47.6376
17.3564
57.3248
-11.5089
12.0564
111.805
-5.13716
21.8115
24.0223
27.8866
77.3091
105.502
26.6572
742.693
-16.7142
9.63991
29.7815
44.1782
-0.224454
-15.1281
476.588
31.7664
-20.0156
-17.5885
30.6439
-17.0916
41.5977
79.314
13.779
-1.70432
27.6567
30.8131
66.1276
9.87437
53.6569
65.1484
29.3677
-20.2099
33.473
209.946
50.6129
27.1478
8.91812
535.992
23.4605
58.369
30.5012
1.43842
15.4297
38.0043
46.2395
36.4239
-18.1541
7.84401
93.7521
296.762
44.8742
81.3648
42.9897
19.405
7.19003
35.8179
11.9804
43.5837
10.4059
13.973
25.9158
11.8762
-17.4497
167.06
30.2042
30.7038
34.67
14.5335
118.602
39.3644
22.3252
50.4551
49.0604
51.9404
48.15
59.3326
127.528
339.948
604.421
-4.65294
44.2103
20.7151
41.6777
23.9912
0.0518808
1.45562
32.6451
266.607
53.5766
34.7182
-12.6334
16.1893
33.5088
52.6222
-3.27574
11.7991
36.0275
28.2633
7.76584
252.795
59.1707
3.61253
15.4515
28.6858
71.1218
25.5151
131.925
203.058
-15.2175
38.057
337.7
96.1806
11.9049
9.54008
131.473
104.465
60.5054
6.80526
48.2818
51.8565
99.7303
27.9636
89.695
9.42136
89.9683
49.6366
59.5179
159.304
17.8383
-14.7195
37.9975
18.305
36.0444
257.27
25.6248
99.8648
-6.46177
-14.2733
17.7133
37.3214
21.8645
11.3558
-27.5633
56.2111
95.2614
41.3567
15.9405
17.1425
47.6345
15.7747
-7.26984
-22.8788
34.0368
72.9281
334.249
33.3481
4.63804
42.2936
376.892
15.6129
0.600954
32.8164
-4.74937
21.0962
14.0733
12.0883
87.0237
8.08286
64.066
5.67097
15.2177
264.903
28.0076
25.7106
39.6392
64.4982
29.8712
45.6419
29.6788
58.3067
4.22832
-10.2088
261.35
3.42701
43.5959
44.8906
-1.24226
36.8982
26.5052
277.581
41.9482
15.9293
43.6391
11.0809
48.581
-9.03569
42.4555
214.984
38.7797
42.4661
31.9507
15.7342
23.4605
240.85
347.809
88.2515
22.5892
62.2925
35.2356
97.5033
-5.42543
580.542
42.8384
66.3783
407.162
-25.4249
23.7236
-5.13716
12.4412
50.3754
18.889
-14.5201
95.9977
-10.4309
137.369
37.6337
19.0102
173.489
243.404
15.4515
-35.0324
23.088
42.3816
81.3256
49.3845
85.982
17.4423
28.4793
69.9436
17.0363
102.619
85.1611
72.6055
9.90566
54.852
6.80526
29.5412
104.33
-10.8396
57.9486
16.6064
-13.0674
52.4869
145.725
153.682
385.155
9.64332
77.3529
23.9272
17.3038
161.693
8.75821
39.4529
41.0117
29.8947
432.544
62.1039
71.5273
29.1594
46.4623
42.1556
6.24321
728.202
11.2553
681.499
59.8152
64.8817
143.67
39.1949
7.41922
10.0353
411.134
19.6306
44.1677
123.893
13.7389
9.97128
57.1793
36.4801
30.3463
-10.7629
8.45111
-6.76317
23.4221
5.30539
27.8645
5.86384
22.6217
484.474
-3.23845
32.5212
164.455
2.89571
45.3253
-18.6919
-7.27107
55.0077
27.0706
-22.0781
-17.5198
12.9614
-6.67308
15.6233
572.738
-30.1861
49.2059
-51.4383
-66.6118
-15.3136
2.36644
-20.7017
4.62483
137.439
243.897
-35.3881
-31.1404
-15.4516
-31.3236
-11.2354
-9.53387
-13.2631
-25.9023
12.4704
16.3331
78.1351
-17.5041
-33.6416
-38.6137
25.3346
-28.8783
-7.32584
3.8485
834.408
23.9912
-32.2776
37.2162
178.822
-1.38425
-0.771287
45.9626
88.8931
-6.26141
-25.7519
-8.17354
-7.83687
31.6347
412.443
-16.3942
-25.6822
9.79061
-70.401
-40.6669
-31.7068
-39.0858
97.2479
98.5261
3.52368
9.23473
17.3256
-5.04734
-24.4556
4.3473
126.715
26.9777
218.05
-1.29834
2.24233
17.4698
8.15677
-18.5709
1.41982
13.4067
74.4796
-4.19203
38.7381
-20.8749
-26.1859
56.2351
60.881
-58.9984
-33.4602
-5.10602
213.208
-34.3453
-3.20888
22.5863
311.005
19.9374
27.4867
33.8446
17.4142
31.8482
130.869
5.50183
7.14583
20.0254
-17.5784
-12.7077
-13.7717
37.3243
10.1935
456.029
-13.8448
4.22832
-4.5866
207.002
73.5809
39.2684
28.9877
11.8762
29.402
15.2608
9.58951
41.9482
1.41503
53.0094
73.0976
121.651
59.8254
-3.41349
604.675
327.428
72.5129
19.9773
51.3414
4.71987
-14.0233
60.1405
45.078
66.0406
23.9912
-5.57032
32.0559
1.45562
85.1189
51.0896
6.72498
-5.88674
32.8442
-34.7953
-16.3816
14.3153
54.1235
19.2131
45.5323
32.2794
53.2873
-14.43
56.4916
39.1518
293.429
11.0199
31.7235
22.9478
8.07112
9.27757
26.8361
27.3891
40.0962
116.851
11.0194
71.8177
23.1493
32.0289
10.7613
41.7648
47.3557
59.3528
22.3414
42.8433
176.175
115.229
-6.07441
952.842
69.927
-10.8966
16.9154
351.11
51.3798
26.1231
-21.8245
170.751
-16.012
-11.5655
142.921
47.7284
0.631807
139.972
157.69
2.09324
0.718736
122.751
62.3797
183.667
37.3178
61.6995
-10.9098
372.291
8.83686
36.9056
25.5995
9.46195
339.948
17.8383
21.584
72.3213
-9.26996
90.4035
108.324
449.973
1.45562
-4.83623
34.223
77.9395
-5.88674
23.4738
83.2709
64.9531
-14.5075
18.0634
-22.8294
29.7606
24.5112
21.1695
133.479
-19.8012
302.287
0.152349
26.0334
32.9338
9.14588
45.4366
0.574855
-16.9594
24.962
181.063
25.1036
-1.21525
320.24
54.9511
15.653
7.66601
52.0196
32.6872
26.5251
38.8723
81.0889
-0.147416
5.362
5.67323
155.561
388.843
8.91812
44.9864
102.016
9.95693
105.295
-16.8178
71.4397
53.1337
119.837
-38.0076
361.979
23.2688
20.5009
13.7828
44.6714
90.1658
-1.13803
17.9022
7.17515
24.8552
22.4018
30.6169
34.0015
-7.27709
-19.896
14.0553
5.16317
255.409
-26.2279
16.7031
164.773
182.119
19.9667
48.1922
35.0316
16.2291
28.2026
4.71987
-25.2677
8.60304
18.9111
-5.52183
86.6553
104.576
28.3078
-15.411
65.3272
49.5117
28.6008
38.5841
24.0983
72.1996
12.0564
34.968
21.0998
68.6632
1.53346
35.3828
93.8517
39.8278
26.7917
232.804
-7.34392
7.76584
16.663
29.1856
46.6272
9.23473
8.07112
67.3736
53.073
70.4926
36.348
56.8808
-18.9657
19.3164
75.3309
128.04
21.2752
346.248
15.8206
82.9942
223.518
29.5412
48.1084
-12.7136
52.3264
138.421
0.0510275
78.7239
1.42186
29.9938
23.4605
-2.53811
25.8161
24.8642
25.7371
236.457
314.445
-8.33583
11.9636
30.8318
-31.082
-41.5944
4.00781
150.238
16.0409
76.4473
26.8579
58.1069
27.4499
219.112
27.9561
-34.4438
-44.4305
36.2719
10.6109
-32.8732
24.0908
26.7889
29.7614
88.034
67.5935
48.4091
-11.5805
13.1387
-22.553
381.734
-7.95182
39.3732
1.78096
-39.5593
256.743
-33.5838
-31.2389
214.334
-18.947
-40.0508
-15.7966
1.86355
31.6277
-1.84629
-3.02339
28.2847
179.483
-30.26
67.9408
-16.782
26.217
7.40467
101.085
35.2063
17.4581
28.2961
-30.2709
36.0088
10.2208
19.0517
12.9441
1.57687
376.297
46.0171
82.6771
-9.32107
15.1592
22.0485
48.4289
60.6218
44.8904
20.6318
54.5468
64.7303
21.4314
26.8235
3.79691
0.225192
62.504
44.8742
6.96995
24.6467
23.2688
72.9747
17.5309
31.5529
78.9214
64.4543
462.056
21.4693
41.7218
28.024
89.8948
12.8132
-22.1349
3.07938
-28.3293
11.2442
690.134
55.8205
70.2865
19.5142
3.14574
-9.08135
34.1368
20.9761
15.2921
102.228
5.6569
5.65442
9.54008
235.366
-6.45886
10.7557
11.8098
-19.4809
19.2592
71.8864
204.122
48.8915
17.5391
183.706
400.925
18.2887
108.956
-5.02577
51.3124
72.2999
-4.21277
181.402
40.7127
168.291
21.7041
93.0359
13.8519
71.3521
25.0754
23.2902
14.5145
-15.3547
388.776
69.0026
-27.8958
-7.77448
2.58609
20.046
-9.64686
17.9734
277.845
-3.85708
42.7018
-3.5021
28.6041
15.3122
21.2916
-19.6267
30.9352
51.0846
-9.33564
-26.6578
-6.99488
-36.1071
97.0374
0.324913
-11.6422
-8.6511
36.454
-6.9242
29.3077
21.1624
57.9757
3.3977
1.28478
81.5706
126.396
56.6327
19.9615
27.9539
57.0452
10.9717
10.0011
44.2512
1.67307
-2.33091
5.72076
19.3566
37.0367
20.3095
307.701
-10.0391
-42.8843
-34.8885
-19.6779
49.2613
52.4829
71.051
-9.51502
-31.5245
6.84821
71.5141
8.52492
7.30089
11.2791
-9.33811
129.48
2.98152
8.53367
173.799
48.3541
-14.7958
7.07782
50.3347
47.6376
4.23795
62.947
-20.8793
6.43419
-10.0095
302.21
115.515
9.02973
78.4864
30.1334
4.22053
73.6433
116.612
36.4207
41.3818
30.2546
29.7815
89.1558
50.3753
56.681
8.07112
41.1367
60.5693
48.0038
418.658
-6.83745
35.3823
-5.04648
564.462
51.203
30.1548
192.575
214.472
285.146
8.88725
32.3945
52.9779
51.7828
42.6596
31.2418
68.283
36.1939
35.955
-16.8178
-11.0192
68.1262
61.7408
38.8291
20.8985
38.2613
26.1231
30.6494
50.8104
4.48417
2.35425
-0.321119
242.247
3.66115
133.935
32.4909
33.1501
155.816
22.708
19.4594
54.3569
12.9549
48.581
9.70497
48.1922
38.7797
44.3401
24.4545
41.9711
0.971735
29.0802
4.85491
86.3775
73.5369
57.7244
16.9185
-12.9217
-9.78878
90.445
62.947
-22.7533
81.5699
19.5526
302.96
-5.13716
29.3078
3.40753
69.116
69.4888
23.0435
-8.55684
446.59
9.63991
27.9074
85.4076
130.96
29.8495
330.295
32.434
219.173
17.4658
18.0188
145.044
416.702
34.3089
144.671
66.1955
79.3713
77.6534
-1.28747
19.0884
-27.8858
34.393
449.673
23.8365
28.3948
49.5057
26.1231
26.9012
24.0566
63.9289
49.4618
-7.01608
12.28
0.854585
19.233
3.66115
36.484
33.1501
-5.35392
15.2117
32.5779
25.2996
-22.9478
41.765
410.43
46.707
11.579
44.3295
50.0241
169.903
18.8323
23.2304
30.9568
8.46552
-0.767288
77.0071
13.2188
52.9221
27.7394
-24.311
35.3421
32.6451
-2.13861
403.909
4.56012
18.1014
-8.88529
250.448
-5.9628
63.4938
80.7332
-27.6386
23.0435
51.0201
13.932
-20.0522
0.26958
55.9975
-15.1281
-27.652
-6.92141
7.40351
9.9695
18.0188
4.40695
17.4423
43.4718
13.7217
4.40863
-33.5634
31.4049
30.8131
7.78447
3.26505
23.0241
51.1038
18.0497
40.7856
-4.36545
0.404825
37.2211
3.79916
64.6291
10.7922
56.2308
-4.65047
-35.3343
6.13838
21.0519
34.2562
-6.23432
283.523
-20.5173
-13.3363
58.0057
20.2498
19.0003
31.0335
59.5807
45.9037
124.309
197.841
26.2478
-0.661098
191.001
1.16345
-5.07514
49.3904
16.2331
18.5802
-16.9436
87.696
75.676
132.075
64.7824
20.8194
34.3341
-4.66489
25.2357
20.9759
15.474
29.0658
36.4512
6.35529
-32.7999
1.08643
-11.5612
2.22801
13.8492
9.61197
146.31
36.5338
55.0535
29.0758
-0.212293
31.0958
22.9985
2.53613
18.2781
16.0142
85.2501
10.187
2.46066
0.347748
-11.1956
11.4696
51.2596
142.326
-2.40038
11.5282
43.8835
37.3675
191.819
47.0623
-4.88616
39.8356
19.7763
30.8396
70.8934
67.9588
1.78708
49.6024
154.964
-10.9761
-20.3956
30.7038
42.1662
80.1258
39.8909
59.9791
256.584
57.9514
19.0753
68.6924
96.8757
85.5696
45.0692
41.9711
-6.52453
-2.77887
6.72898
11.4148
60.0705
42.7319
40.9643
15.4823
31.0878
-4.01268
212.755
36.4192
44.3384
4.94492
37.1407
135.081
4.22053
82.8792
25.1763
17.4291
60.1225
39.625
98.5261
-26.3725
49.1847
8.07112
309.128
19.8929
62.585
39.1304
92.405
62.2124
84.9362
56.8825
33.9029
423.085
19.5688
60.2583
42.6204
99.8608
25.8039
33.9792
7.9894
-1.55435
-2.40627
6.41182
8.1731
32.8472
242.705
63.6921
85.2788
-11.2097
76.1727
23.942
45.479
185.033
22.0748
-18.2014
-22.3913
-37.6991
12.0215
-56.587
52.7335
-18.4279
197.825
15.9187
55.4122
106.833
44.8234
22.3339
-36.9343
10.035
-21.2482
-8.70539
37.0962
19.454
160.186
25.427
35.812
8.11667
-12.5175
29.0683
92.1904
-42.1487
-36.6374
-29.252
-10.3111
-23.2764
-7.81308
114.072
5.97614
6.3529
-11.0028
26.3699
-8.44381
-17.7758
14.7802
1.11074
17.3763
2.46066
-13.0697
-67.2412
-6.83645
-0.526314
19.0245
36.3872
-14.3282
18.4344
13.3291
-12.3824
-12.6383
567.004
-40.3749
60.4625
24.2759
34.6099
-4.33122
-3.47985
-31.6399
-33.0145
107.759
4.28369
61.6806
-13.2631
-14.6579
-11.8924
6.92057
-4.3856
7.58789
29.0827
4.71739
8.60304
63.8887
-16.7662
-19.1123
-16.8147
-27.9142
-26.6554
35.3421
-10.4584
27.3397
-0.264545
30.9701
-6.68428
164.279
4.23317
-4.42541
-39.696
192.804
26.3853
-31.3867
-51.9191
86.6273
-27.2975
2.43662
52.6262
4.01771
392.754
198.427
-18.8763
17.3256
221.047
-16.2674
-0.721872
463.635
-44.3188
6.19792
243.997
304.259
54.6361
16.3835
-3.2128
-14.4885
203.582
-15.4364
-0.147416
-13.3787
7.54729
251.138
60.881
3.29592
22.4976
6.59392
32.6758
-40.6429
-14.6448
18.7894
-26.0117
49.3855
14.8892
-1.59026
-13.2323
-4.95788
-9.67656
33.9438
23.2248
347.182
-6.64168
131.677
-2.87143
-53.7161
-4.33122
37.7496
150.644
10.3071
33.2742
171.076
-16.8576
27.9474
-2.01875
-8.14432
222.48
23.7872
-0.637469
-1.13241
-6.52701
422.772
489.302
-20.5144
173.917
-20.418
-30.4035
183.393
43.8895
8.59904
-37.7459
22.5368
-1.57625
271.288
-10.648
16.0779
-39.82
22.1065
30.4053
12.0579
-31.2966
9.52268
-1.60449
17.9413
114.182
73.5476
344.735
-5.02303
45.7184
34.392
75.6231
-1.70432
629.232
-3.85708
325.439
30.439
202.892
34.0529
-0.532208
2.66368
36.2841
38.4694
59.0462
16.8405
581.906
1.90876
-25.0269
11.7458
-7.91027
19.0656
91.4315
-8.33583
-15.2103
-26.6019
84.6458
447.076
10.855
14.0446
-18.1196
12.3086
1.21297
20.4606
39.2005
34.8966
-46.3046
64.3829
3.11468
-48.8862
-34.9423
2.58745
-44.0877
13.2456
49.8674
54.0313
-41.2092
350.33
18.3902
10.6551
20.6635
138.906
127.333
5.09588
531.141
1.76021
924.579
105.158
161.906
-23.8827
-0.838471
-6.64168
117.745
4.2405
77.7134
319.223
-6.20529
-12.8502
3.96731
42.1662
170.081
54.8835
41.2385
505.853
35.9419
46.2036
50.0663
477.311
21.8513
7.58789
26.9786
-14.0208
27.2062
52.6443
30.0854
23.9912
16.9185
-14.7958
14.5741
55.9569
81.3708
34.223
27.3397
248.362
2.68605
38.7162
-16.3816
12.7779
63.4938
67.6148
26.7917
221.56
15.806
-10.6818
157.574
9.63991
57.2966
236.591
9.94518
7.40351
263.521
22.2925
138.403
-23.6508
-35.9686
3.17936
50.266
78.4342
115.425
28.5938
121.165
58.55
57.6943
27.678
213.89
148.544
15.3122
12.5863
19.5303
25.0397
15.9806
37.4552
4.23296
90.901
-6.01998
98.4859
219.985
21.4614
-0.159951
-25.6649
28.3707
4.06091
22.0994
15.9187
-27.49
-6.43202
-30.6462
80.43
-45.6882
-33.1861
135.597
-24.9963
267.831
-11.3214
-29.3201
28.6629
219.042
-45.0247
5.7493
137.949
10.9278
-2.21015
-37.461
13.0543
3.1723
-22.9443
1.89188
1.78096
-12.3854
-12.1851
4.83456
35.2904
24.7168
23.2195
126.489
51.3054
29.7728
14.2292
54.8576
10.0324
52.0113
8.51791
27.154
47.6934
64.5637
6.1583
74.8689
158.544
83.1101
210.297
122.631
-6.90967
16.9154
15.2177
68.1262
51.3798
4.41245
27.8048
50.8104
-3.01209
34.2134
61.0057
79.2031
53.3506
128.727
112.712
-11.0252
4.46687
17.8034
25.7779
47.3872
37.4903
57.448
91.2958
351.749
102.436
46.9433
0.741655
6.59393
-6.52701
45.148
7.59663
39.8037
147.68
0.0518808
35.4562
29.5378
45.1433
-18.0682
14.8675
147.599
476.609
551.688
36.6927
65.1277
42.5868
16.7431
145.803
21.8213
56.9554
47.5642
89.4771
-28.4732
51.4441
-13.4563
-29.7699
88.7931
27.5422
524.405
39.0789
-40.1227
39.2464
33.0844
17.3205
7.09456
20.1817
92.0753
133.552
-3.42841
2.66368
149.665
90.0062
11.2575
14.0294
-28.5632
22.4976
-47.754
-39.0824
-32.2948
-27.6738
141.078
20.9396
22.091
-0.839568
3.58818
-35.0352
3.12387
123.8
-6.94862
20.6038
-34.0492
225.836
40.1383
364.351
308.831
22.2164
35.9108
0.776538
27.0969
16.5945
9.92226
76.6131
134.123
7.70096
152.42
302.326
-2.79082
15.8654
52.9553
15.7256
-15.7802
13.2514
44.03
53.1795
27.3477
21.4314
-14.4059
34.0809
20.8399
43.0002
37.7651
53.2538
11.1305
2.53839
25.9307
33.9438
-12.6383
46.0132
13.973
99.0044
24.8552
152.676
19.3725
5.89048
15.7113
26.7725
37.4903
44.814
162.899
17.2012
44.3295
65.0588
48.15
16.2291
24.4545
101.941
27.2087
-15.8973
34.84
43.2739
-7.39589
101.648
59.5985
254.925
18.9374
336.913
726.873
510.532
1205.51
452.753
39.0908
165.903
45.7896
411.655
-23.8778
25.5597
355.732
32.0075
-7.02387
48.5221
46.0522
14.7681
29.8495
28.57
-1.96682
0.599165
151.077
30.6439
70.9895
47.4274
49.094
60.6306
18.9104
70.7603
17.6947
34.0214
61.3611
212.305
14.3015
59.5262
287.989
19.1455
80.3246
82.5099
84.3461
60.881
8.91812
56.2308
25.3346
80.8578
8.01244
24.8
34.2562
8.75821
399.715
391.462
215.427
10.1474
61.4792
27.2853
32.7853
39.9764
16.0568
221.151
48.5716
99.1706
0.547054
134.66
60.2737
146.954
-8.51034
1.60198
2.42599
24.1392
-18.7878
33.0009
42.7674
-39.3351
286.668
23.787
-0.455551
97.4692
-33.8263
11.0405
-11.2481
82.6083
-12.4982
293.045
31.7388
-5.97263
-13.7077
-34.6214
-15.7044
27.8338
30.8187
-10.8337
-25.0161
37.3243
8.31944
51.7475
533.908
-21.8729
-2.31873
19.5907
78.6504
-45.2828
-27.7571
235.464
-43.8214
-11.4627
73.0883
-25.7589
12.717
-25.4634
10.1627
-24.9653
13.4074
22.8924
39.7167
191.454
458.301
41.0341
39.3901
-22.4566
-37.3116
10.4778
-12.0811
28.5593
53.9763
26.2888
5.81896
59.5517
52.2087
-10.7546
398.405
24.0983
205.085
21.8496
13.6035
96.7742
5.28159
52.2494
33.8816
11.7168
45.5323
4.56162
900.114
90.1075
48.9953
40.43
31.6347
-5.7578
-5.16321
29.8923
13.7176
25.5151
2.53288
17.4423
53.1344
5.79195
42.6493
73.9167
90.2434
57.613
34.2372
-4.43914
38.9115
3.13082
36.0121
27.9636
117.806
65.6054
162.081
-22.941
17.8383
28.6272
33.2975
47.2888
36.1303
41.7687
24.4603
37.2635
25.1399
-47.2166
41.4891
56.5348
16.4772
72.1406
21.2357
36.6715
5.63309
3.08703
59.816
-30.6957
-10.6973
461.685
-54.9814
12.958
629.609
4.41308
118.78
205.163
156.612
32.4795
34.3341
2.83138
-2.8753
28.4722
-2.90421
584.392
14.746
-5.26825
-1.14336
24.6045
62.7707
10.3351
558.259
55.4587
26.7466
173.826
55.3696
10.2874
72.0563
64.5637
62.6663
2.41017
59.6246
31.7654
44.2257
300.502
30.3866
40.2059
-22.1778
286.558
296.481
37.1841
23.0754
82.8067
15.0413
71.4397
45.6374
46.7483
308.695
266.401
28.891
31.7453
2.53839
1.56783
54.5586
178.772
64.5728
12.7973
13.6108
19.6174
-15.5756
-3.47985
-44.7584
-4.90346
17.8034
37.0223
53.0094
91.8383
50.4362
48.581
53.6999
20.0813
80.0091
70.577
150.017
66.334
17.8383
30.9543
64.825
32.0295
9.4707
117.695
35.6591
45.1744
173.87
51.3858
24.8527
38.5841
-2.13861
72.1996
53.7087
36.0923
93.026
40.8889
42.8791
33.8816
-7.02387
47.4064
67.6187
82.7285
54.1443
29.1856
52.2494
29.8495
24.8218
17.4415
317.316
21.7669
11.9032
24.1379
19.3164
56.5902
43.7067
34.3937
295.648
78.999
34.2685
24.8669
50.1559
48.1084
32.264
44.8302
46.5915
30.0361
69.3535
42.1404
186.954
174.297
17.8383
26.5099
43.5407
23.9489
10.8466
-6.46177
287.579
-33.8931
72.4643
5.73357
-8.82269
16.8557
243.278
10.6551
274.599
27.3992
54.0707
51.4335
25.5837
44.8205
285.681
-56.4947
147.745
48.9364
36.3433
-3.26795
-12.2639
-4.06925
88.5735
13.0315
47.7284
13.7503
29.402
2.14235
-7.27709
-10.5257
-0.937279
-4.20716
32.3947
59.9791
42.94
9.22564
50.0241
29.3476
7.58789
-4.88054
-0.902331
-17.7714
106.992
99.4259
7.94456
35.2356
-24.7813
151.534
53.2598
17.9694
7.23172
57.207
2.68605
27.4337
33.5088
60.1185
165.39
30.5476
221.409
39.1518
32.9338
42.8791
27.9754
21.0737
24.2701
9.9695
21.7669
-1.21525
20.3897
13.6942
43.7067
43.764
68.8862
96.4055
77.1249
114.853
58.6001
-15.6835
46.4078
87.4638
31.7117
10.9842
20.6658
56.2351
541.614
350.723
39.8716
22.0531
13.6415
10.6323
0.539248
11.3419
7.27846
1.78375
111.347
53.9829
54.6076
2.92247
25.8475
21.5409
92.4502
43.1144
18.5865
417.762
-8.20688
-18.1936
161.834
6.86281
16.7061
9.29329
146.891
83.523
71.4192
66.4651
34.0944
4.22961
117.147
-1.03014
85.0661
-15.9333
-5.93901
8.22697
26.4786
28.2439
23.4153
36.3129
-2.78332
29.7728
36.718
12.6559
595.101
27.154
62.6859
51.4219
41.7656
54.0024
7.4025
62.6947
0.310993
49.1039
19.5573
24.7106
5.67097
45.6374
22.3854
8.84402
45.2614
58.876
2.53839
54.5586
32.5952
11.7246
0.854585
-49.0468
24.8552
20.5277
45.8543
56.8538
46.2686
45.2459
-11.0252
45.6963
-14.0557
2.40963
7.50528
31.6956
26.0922
0.334638
61.1961
76.3032
21.9131
38.7179
-13.0268
0.741655
44.0753
4.71739
424.646
45.148
-5.52183
45.4259
29.6134
-7.2995
-2.29251
57.8309
6.40817
525.228
1106.8
39.0908
45.9626
51.4118
38.7162
1.53346
27.8866
18.889
21.0871
24.9176
41.6497
-4.80871
-12.5559
18.893
56.0184
40.43
18.5162
26.8118
46.7589
36.2064
59.2482
36.348
-19.9559
16.6416
30.5608
92.1975
41.8327
-1.21356
33.2789
293.182
375.101
32.3945
16.1756
59.5262
72.4713
49.1305
48.5783
37.2211
25.1795
-10.6578
77.1845
5.67097
395.653
62.504
14.4662
17.1504
47.516
7.19003
77.0474
17.6026
0.480186
8.53186
19.5952
25.9158
103.95
-16.2348
-6.20529
-14.7242
28.3302
30.7038
36.544
45.5131
31.8681
39.1918
397.157
82.7935
134.285
631.027
65.0166
44.3401
62.8159
21.584
57.3288
7.66668
1.97444
43.5518
16.495
-7.44438
-27.9142
31.594
28.897
47.3415
47.9544
-13.383
83.444
115.553
93.026
9.02973
55.9976
61.9926
95.9977
25.1763
21.1773
24.5152
22.7584
80.3813
48.5013
12.9829
-3.28914
122.389
3.65537
120.681
-8.71151
14.7675
39.9311
73.4568
51.203
61.3899
8.32435
7.78447
72.6055
34.2685
12.4275
48.2818
308.604
15.3974
9.11013
7.54729
8.91812
-1.86528
4.71986
20.8877
28.6272
263.808
96.0145
15.5156
395.967
343.052
-37.6991
-11.3347
60.7472
-30.35
208.281
2.18684
77.8851
-4.13752
42.1556
-3.12712
38.5456
-9.35944
18.0796
22.3346
35.4524
8.65972
68.1311
-22.5658
33.3481
43.8169
8.38617
1.06413
22.6935
-19.9943
-6.89531
68.4237
-47.8529
171.021
-0.919223
0.843927
17.5997
-34.6739
147.264
20.3682
-1.52012
13.8492
140.797
-7.36334
30.9116
-4.65739
-6.38552
26.7466
-36.8193
89.4926
27.154
34.5749
53.3193
109.518
26.773
104.602
35.5135
115.44
-6.84506
403.326
42.0799
-5.3112
9.19596
26.6151
57.7989
2.91357
39.4047
19.5573
19.3273
5.96995
-20.566
-22.2636
13.0151
-4.27445
-7.21246
51.3798
35.4934
12.8122
33.9438
-3.01209
28.5912
1.0356
-25.3823
39.0343
165.41
5.53521
11.8762
745.295
19.0089
2.09324
15.7113
25.2996
-5.08664
37.4903
67.3028
11.0997
7.8309
42.4555
57.5626
35.6989
25.1045
-4.65046
23.5956
43.2039
63.7701
-5.42543
291.936
36.3932
17.3564
64.821
16.6021
28.923
10.6052
17.3516
29.3078
33.5088
0.472395
28.6657
9.79061
38.2948
41.3818
45.2472
57.8925
25.4375
7.27181
52.3382
39.8144
9.27757
36.348
60.6289
-0.225005
26.8126
82.8272
10.0308
117.02
32.1473
16.3835
96.1127
539.04
16.4227
16.2493
9.77516
22.3414
10.9842
18.7917
35.6203
42.1404
98.8733
13.1272
27.2087
54.8641
20.1791
189.718
122.337
46.2395
34.2724
-43.0061
-3.96593
20.5244
6.39928
301.36
52.7335
19.0534
32.9075
6.24321
36.6715
186.746
50.4456
-8.82328
160.112
21.2013
31.9079
28.3362
83.1187
37.378
6.96995
49.5057
39.2415
64.3826
9.0641
58.3067
0.73604
-1.39388
-12.0829
19.5952
27.7899
49.2181
29.8981
87.0837
2.50587
50.0167
123.957
-31.6399
-6.77753
147.114
50.1408
43.6391
20.6237
39.1918
44.8329
-24.0282
19.9667
46.3182
27.5353
36.8439
-12.1467
15.9618
17.9734
-3.64776
37.9296
42.0461
17.2143
-13.0697
-14.7673
36.2671
65.489
8.84402
0.779981
-10.5801
24.0566
41.4401
-3.26795
49.2181
274.49
38.1131
115.609
-3.47985
0.219176
34.2688
27.9474
44.8329
45.3122
23.7148
42.57
27.5353
1.2366
20.7064
30.7267
57.1937
-19.6455
43.2739
41.3298
47.2999
25.8653
221.192
-7.2995
5.20375
33.4681
105.734
6.11201
31.0878
20.3502
32.8442
-10.4324
-6.26141
47.3367
147.374
-37.8219
52.2494
215.666
4.22053
-21.934
7.91655
-17.9272
-12.5559
18.5162
44.842
-3.17328
226.669
49.3249
38.6335
13.7773
26.0119
69.9162
62.2124
43.7067
47.5122
13.2882
430.581
844.158
93.9915
36.9982
58.6314
19.2447
27.42
-2.31796
25.6196
-7.09144
42.9561
7.54729
41.2425
59.0069
67.4752
32.8308
-7.22328
9.88651
6.88414
15.5318
206.057
274.391
-32.2241
22.7485
41.5422
19.6668
-1.25305
76.0269
22.4997
38.6943
-10.0809
38.0284
10.035
216.758
-11.4049
102.997
186.197
37.0962
5.82689
17.487
2.47502
-17.7834
6.10368
0.843927
-12.3854
225.821
50.7327
6.54872
253.705
359.608
4.85887
30.4947
13.7805
-13.5811
-10.2228
293.271
8.33801
83.3043
-12.5824
68.9949
1.7803
-0.751878
19.3919
107.223
38.3318
41.5404
50.4254
20.9929
7.10604
53.5134
311.313
1.92333
10.9476
-3.09646
97.4685
10.3824
14.684
35.711
21.1387
3.04872
136.841
-31.2465
165.362
1.96609
42.9971
11.6792
52.8239
38.137
32.4788
-13.9727
17.3298
60.4158
-6.53505
11.6255
41.1764
21.4002
26.0094
30.3735
-20.2631
-33.7191
39.8714
90.679
51.6842
30.4332
43.8438
3.41553
6.63963
26.5219
1.53968
19.5498
382.802
54.7163
27.4289
33.7543
21.5292
-6.12036
11.2449
-21.6918
19.4633
10.6239
-1.11116
44.1276
6.30765
39.0396
0.991043
11.9523
18.2168
21.4064
18.6791
-20.0241
-0.484543
25.2165
191.369
32.086
60.7341
345
8.56547
24.971
15.7868
-2.86159
206.001
30.7521
30.2327
72.4851
77.4822
-11.7329
31.8013
319.127
20.3615
36.1096
30.3792
39.7048
307.15
11.9039
18.782
56.5419
-12.2585
31.1318
-0.604561
-26.0074
129.651
28.1444
47.4442
225.653
95.7307
634.894
11.5027
263.281
34.1509
83.4145
6.90707
-1.42536
24.5409
-3.83761
57.8373
-10.9415
99.9899
42.3476
44.2163
1.39879
35.1899
123.596
30.8065
22.6771
89.7578
22.8737
61.7373
8.02586
260.144
93.3897
8.17077
249.092
55.4733
134.69
135.951
33.3173
-6.92683
-4.9491
125.85
132.894
27.724
91.7039
229.296
31.5401
59.0516
75.7207
-0.38848
42.7911
248.165
65.8467
48.8215
116.675
25.6798
64.7262
620.273
25.3648
45.0418
32.1109
763.72
39.235
40.6402
64.7041
18.0288
21.9625
-20.3309
-46.9655
-46.1873
-19.0469
39.566
-40.4934
-44.4974
-12.0829
73.9432
-5.70919
154.55
-34.3163
5.89048
-39.1362
-57.3773
12.1812
-19.1997
229.172
517.079
-3.89282
-39.0208
-10.0184
27.5775
-11.8201
1.96569
62.5858
-42.1318
-21.382
-37.381
193.477
27.8459
120.43
8.59904
-41.494
345.813
81.3968
-31.3741
34.93
-15.3331
20.3903
369.339
-37.0089
32.4139
0.813489
-23.8003
2.02641
-16.597
-0.203572
199.11
-27.5118
-36.3291
58.8368
-59.3113
11.9564
19.8474
13.6012
48.0769
15.4465
32.3523
40.0322
23.4769
6.57231
19.2255
122.76
436.93
39.8716
16.4309
28.5482
36.1303
9.4678
258.403
52.3835
45.7943
-18.1541
17.2143
1.92284
9.59552
128.096
18.6373
85.6807
17.1504
42.0094
727.024
-3.08381
112.138
77.0474
2.61011
-7.01608
14.1541
0.854585
24.0417
31.7721
4.37994
10.6613
7.76454
36.544
-2.3331
56.7575
41.2385
11.0809
33.5885
39.69
42.4555
57.5204
145.54
20.7064
51.3414
-0.902331
417.012
19.8474
41.3999
172.514
62.2925
74.591
3.80001
7.69303
29.5666
20.3496
27.0229
94.1931
65.3278
32.8442
1.23485
259.106
89.2779
-19.0813
65.7407
-38.883
9.92508
66.0126
2.68756
9.93288
135.085
82.2553
216.592
9.14588
33.5976
6.08119
0.574855
35.5145
9.9695
19.8929
49.4665
53.1327
35.3823
8.07199
37.8496
41.8327
28.7715
-12.9487
481.181
15.8206
248.768
26.7723
-2.56507
115.748
183.041
26.0895
102.813
27.0536
-6.90967
49.0735
46.9004
17.0918
38.1411
29.8817
20.0884
-20.3309
34.5132
277.248
10.0347
39.0492
60.1808
-16.1306
1.78708
49.6024
2.50587
21.9057
48.994
-14.7734
30.7038
-4.20716
-13.1094
18.5771
42.9588
97.7861
-6.27025
40.6538
31.2217
15.0842
-8.40107
40.4622
32.0295
32.3074
78.3391
-41.1776
30.1818
10.826
33.4681
36.3932
292.844
47.9544
27.8464
132.17
40.5902
-1.38903
31.1819
-14.5201
58.6508
17.2869
-27.2975
13.681
37.6337
125.832
37.2778
49.8004
33.5087
7.95525
114.893
19.3398
10.5225
-31.2003
-3.97314
37.8496
30.6456
-11.0746
6.45029
45.2658
48.2426
38.0167
32.3632
19.9237
61.4003
245.355
256.487
7.54729
33.7463
72.1254
39.3642
107.095
62.3604
340.644
17.3038
-57.573
-26.849
96.1166
-16.7691
-54.5657
277.271
-23.5858
-22.8538
43.3632
22.8016
12.2928
-23.7418
72.2788
33.0721
22.3346
31.7043
49.8892
-44.4305
55.0126
91.1958
-50.7603
110.493
-18.0757
128.925
-2.85823
280.3
4.36854
38.0823
-4.66489
2.7469
169.027
32.3406
12.1992
-3.01504
90.8885
4.83456
59.6533
-25.6503
11.2932
431.26
39.252
-24.8892
189.564
23.2688
104.834
8.16059
22.1826
202.61
34.4692
-5.14201
-8.33474
2.72865
3.42701
495.246
-13.2055
38.358
6.25401
-0.583093
521.259
316.936
26.9557
133.594
13.1275
20.4512
11.0997
-5.28756
87.4331
55.6463
78.0733
30.7267
29.0827
160.265
8.60304
33.9036
-13.0181
41.6777
31.4875
-24.1661
27.0229
-10.7546
-41.494
122.626
11.7294
-6.29947
17.339
39.9101
28.5313
-17.9272
-8.80778
30.1374
84.6026
100.996
625.139
24.1384
387.796
-1.41508
351.025
3.65537
18.0188
358.687
-5.8472
2.44979
26.6052
107.425
13.2882
529.906
27.065
101.488
16.3835
32.3945
32.3632
3.13082
47.2565
55.9618
158.843
380.444
-1.60108
305.989
-7.93191
240.318
2.39709
45.7943
28.6976
17.2143
7.54504
-16.6414
23.1486
71.1112
-4.27445
-18.4569
62.6242
110.264
63.9289
19.4767
0.480186
-19.7601
-17.1877
7.98864
9.28334
38.358
-1.24226
1.29097
-9.10205
22.708
13.8372
339.215
35.9419
10.5963
14.4591
91.2535
13.2101
4.48979
-14.0233
27.3437
18.9111
-5.52183
2.32236
20.2431
-5.57032
247.573
5.20375
61.5791
23.2748
4.23795
83.5617
5.35765
102.185
-4.81021
-13.7577
21.0998
12.4412
44.637
46.6272
15.1409
377.16
21.1695
47.2719
-4.80871
96.1399
210.165
29.7815
-3.88373
32.3181
30.5599
3.65537
9.9695
68.2072
30.6439
-13.3435
-21.9131
28.4793
38.0845
60.6306
-7.32652
55.7677
47.6797
69.6286
14.5094
163.548
12.4275
33.2893
58.5009
-3.89555
0.0510275
45.8885
12.6663
350.459
178.552
168.23
0.523027
-6.23432
32.3984
-11.1469
1.65626
-14.2154
-17.2316
37.741
55.3963
78.3214
25.289
4.36914
17.9308
219.277
16.2055
54.1938
80.43
18.0301
-29.438
45.6423
-15.626
33.5727
-39.4324
-33.0682
29.6
51.3132
4.63804
10.4345
33.9379
4.36854
-25.636
-14.0352
28.4722
28.5925
94.6581
0.843927
0.733093
-27.1777
10.4568
46.6052
28.4649
73.8193
-18.499
7.62919
10.187
-1.28747
4.09588
22.5376
-26.0117
49.3855
10.7181
0.283801
36.3872
82.6696
23.2248
-38.8752
16.0281
-4.76761
-5.94332
122.307
22.4018
32.7358
107.454
3.16504
305.741
-3.52896
8.215
27.1737
-11.7034
36.1428
7.33272
3.60345
-1.53943
6.84821
31.3257
6.92057
1.2366
232.476
79.4524
40.3271
4.71739
126.669
11.4148
16.967
62.2925
8.9987
3.80001
15.1893
46.5865
0.785972
27.3397
63.4537
94.6884
115.553
84.818
25.5597
-4.08874
35.3828
45.126
-33.2608
-1.31932
-8.95005
-19.8012
-35.0447
3.90048
-12.8489
50.3962
173.489
-9.50593
0.458989
22.396
-1.2749
-10.0922
65.3673
15.5683
39.7236
51.203
77.4972
41.3992
20.1605
53.3019
69.6286
40.7464
38.0167
43.6076
76.1457
18.2968
19.9974
-27.7062
14.8451
61.584
26.288
256.76
-0.452208
24.3716
4.71986
-18.4677
45.4938
-6.05785
86.7301
-0.61212
6.16145
-18.9585
44.8873
-27.3339
-34.0982
20.8744
-5.30942
25.4113
12.7291
-21.8678
38.5456
13.1294
46.1906
27.9568
11.0895
-26.9475
-18.1936
26.9016
98.692
-18.9012
-22.5658
-14.3276
14.6074
36.3206
23.3787
51.6639
11.4491
-8.74993
227.363
4.70544
-21.616
-3.38693
9.85181
29.0658
2.71799
0.733093
-12.1851
2.9605
168.349
219.019
300.205
11.9751
-5.38056
-5.48927
32.7856
43.8091
-10.2796
813.132
40.4661
8.00595
-8.70827
3.28554
-13.9709
150.742
-10.6578
0.347748
0.0487754
187.632
62.504
76.7334
-2.40038
15.2763
21.3947
-3.86199
-6.83194
9.0641
52.6845
-10.7642
-4.5866
4.60272
9.04921
36.0996
18.6537
38.358
21.2465
14.4094
-3.52896
15.7113
10.7854
43.6391
144.312
7.33272
9.22564
117.418
21.9553
33.0957
20.7064
103.815
32.8309
-4.65294
46.0844
71.3849
82.5593
43.5518
33.3616
-14.9406
28.3078
-22.9072
151.534
34.5192
208.511
304.701
159.031
36.5923
58.908
1.23485
10.5671
108.355
198.427
35.7556
21.4282
-3.18558
28.2633
80.8544
20.4112
21.6894
44.7531
114.182
28.57
69.9153
-18.8334
-5.02303
389.084
43.8443
-2.09907
9.94605
-10.8761
28.7142
-25.5764
30.1548
23.9086
36.4353
159.584
10.7613
247.912
43.6076
14.3015
35.1634
51.8565
6.02702
129.163
5.362
-1.82304
97.4645
282.021
48.2735
249.26
-25.2652
9.64332
23.005
13.5556
418.44
-11.8565
11.7836
-0.217802
-0.090318
-6.71918
258.256
22.7485
50.2104
4.81238
395.439
18.0796
101.045
63.5634
33.0226
19.9813
4.41308
22.1037
364.459
36.6714
260.7
34.3536
77.4377
21.572
-34.7344
20.9759
13.5999
-17.7858
2.71799
10.1034
-4.68887
16.079
20.2979
22.2423
30.339
8.22697
26.4786
26.3699
30.9116
-10.2796
41.0172
44.2143
17.3763
13.7805
-11.707
10.392
14.0356
17.7083
36.4527
-10.7083
27.7654
-3.8419
-4.97099
26.6385
58.9465
-3.43714
64.0964
87.7839
21.4314
24.9495
286.957
56.8818
14.4662
257.527
189.167
-29.3207
60.1808
21.0949
12.099
47.344
6.25401
11.9631
-4.68541
66.1279
191.164
52.3292
34.0678
94.9293
436.124
63.1426
70.577
423.631
2.61572
10.3396
45.148
135.033
453.972
40.8578
29.5666
-0.265117
57.008
47.3415
19.8434
29.7205
62.8292
-31.0471
8.73112
31.6347
15.1409
-3.27574
19.2954
9.79061
-8.55684
24.9254
34.8078
74.827
62.3032
0.574855
16.7738
24.962
25.5151
47.5924
21.2735
69.1154
50.968
294.832
11.9049
0.169747
33.2789
298.805
487.545
27.6279
47.387
15.4966
44.2866
61.4003
66.8491
101.604
18.5932
3.48793
-1.82304
18.7537
40.2663
69.3492
17.8383
20.8877
52.0382
64.1554
17.3896
188.669
32.3984
0.097465
-32.0769
37.391
30.7621
-4.1131
41.4891
24.6756
76.011
1.48468
51.5259
8.11728
147.241
166.803
19.9536
57.9419
16.156
9.91739
44.3441
106.661
-11.3214
-12.4535
196.392
34.7973
45.1823
64.3387
30.8579
2.35555
8.34019
11.9775
59.0294
52.2274
49.0797
19.4714
5.86384
56.3549
53.1795
89.0459
40.4661
-1.36438
-34.9452
-0.462593
-4.60056
29.0281
28.9527
57.0674
81.407
-6.96016
33.6394
6.2734
10.2208
49.5424
80.6336
11.4696
19.4005
39.252
18.2143
32.1429
42.0094
116.078
-16.2023
9.0641
35.8179
103.81
-37.0011
-6.46067
2.72865
-2.19519
322.832
-7.58325
49.6024
-25.6051
-12.8502
-26.0177
0.718736
-36.0663
9.90589
11.2534
12.9549
329.691
2.2087
16.2185
20.0813
27.4735
-9.27871
34.4748
30.9568
8.46552
10.4771
-12.948
-20.5144
129.759
136.435
127.488
-12.9217
39.0903
40.1414
-10.7546
16.0953
232.12
100.137
147.412
-40.7444
12.4412
1.53346
133.207
-7.02387
-8.81559
11.6647
96.3909
2.43662
-14.8402
487.527
14.789
27.8865
11.1088
6.08119
21.1896
8.09543
-55.0698
126.303
21.2735
26.0119
223.59
65.9606
6.2827
48.2715
58.9241
178.324
27.6279
43.6389
202.903
23.6719
40.6121
77.2415
7.34885
33.473
9.42136
790.869
49.6366
29.9938
30.9568
-9.09734
1.43842
-16.4294
-6.23432
-6.95702
12.9007
60.7472
112.079
26.4966
4.06091
4.79654
8.98094
377.308
143.493
232.395
-0.661098
27.9561
158.585
-14.4455
47.5163
542.846
3.67109
98.1164
20.2296
8.38617
17.9307
67.6711
64.3387
11.8454
0.957309
10.2432
26.5981
-16.3851
-34.6524
-34.7633
-6.56294
-12.032
-20.9315
24.1164
9.72428
-12.3878
7.73791
35.7402
25.0685
92.7941
27.8987
14.2292
-35.0976
40.0175
-9.83292
23.5104
12.1615
64.56
32.7046
34.2693
31.5136
7.4025
-8.24814
19.3919
30.3866
-18.4297
29.8107
15.3707
22.1916
-22.879
34.7727
-1.65588
15.1592
85.1496
13.7051
15.0413
5.84739
32.5189
134.829
-0.526314
740.54
25.1428
-13.2323
-18.0763
15.2032
-8.33474
21.1071
-28.198
-21.857
6.91317
-12.8502
262.588
-7.9553
11.78
29.9941
-28.2745
-17.0113
-33.3986
-0.648052
-0.533472
25.6612
10.6069
123.78
13.8601
-14.0208
-14.0233
17.9734
35.7777
1.97444
32.3074
50.2281
29.5666
63.4531
27.0229
36.71
12.8539
53.4589
-12.3065
-10.0095
4.23317
18.0634
-13.4591
-5.47382
-8.89794
352.879
170.96
0.813489
-31.2966
3.90048
19.0102
10.445
408.322
147.916
9.82932
-5.04734
1.78131
122.413
-10.0922
47.5924
10.0291
5.39719
103.649
448.27
43.7067
10.0308
38.9011
-27.2829
47.1399
32.3945
12.4275
42.6596
16.2493
84.7378
25.9767
11.2954
78.7239
73.9995
60.2431
84.8492
351.889
13.5556
24.8859
38.7433
251.664
-0.217802
14.9022
81.3619
-4.1131
97.7111
26.5497
55.3963
30.9112
8.11728
38.5456
33.7441
57.435
71.0603
52.319
370.354
96.242
1.24061
292.194
11.1674
-19.9498
20.2296
32.5725
21.5046
61.0342
37.686
504.744
4.34909
10.3276
2.23527
14.0733
-2.90421
23.2219
0.933325
27.7942
-5.26825
13.8492
9.50326
40.2819
2.57969
-4.65739
37.269
24.8725
394.371
41.8161
17.2143
9.41911
-1.64887
302.384
144.2
77.6167
29.8712
25.0272
93.3971
41.4401
47.8872
-17.8861
-35.9284
2.36644
-30.072
21.4914
-34.9754
-2.45716
5.89048
10.0891
-32.7964
-13.5775
90.4907
63.7273
31.7144
-20.2801
-6.25967
13.2101
214.615
-29.0158
25.4696
24.8112
16.495
48.7776
-28.5294
169.769
-17.5058
-23.8778
[truncated: 207,381 more chars]
