# Supplementary material for: Nonlatching positive feedback enables robust bimodality by decoupling expression noise from the mean
Source: PLoS Biol. 2017 Oct 18;15(10):e2000841. doi: 10.1371/journal.pbio.2000841 (PMC5646755; doi:10.1371/journal.pbio.2000841)
Supplement: S29 Data — The corresponding mCherry fluorescence values were taken according to the gating strategy in S28 Data applied to the flow cytometry files (S27 Data) and were used to generate the numbers in Fig 3B and 3C and S7 and S11 Figs. (ZIP) [file pbio.2000841.s029.zip › S29_Data/LChITF Iso 7/6.txt]

"Y2-A"
125.931
101.516
-3.37934
38.142
14.9132
25.5788
56.4275
380.391
59.244
178.971
73.9171
6.6528
39.8809
41.7747
-8.37074
20.0362
61.4758
18.0846
2.2361
26.9517
40.3915
-12.0931
32.6538
363.465
27.6838
63.8775
28.7513
194.518
11.3851
621.104
38.0608
3.9484
31.9124
30.6813
59.3958
24.9167
28.5826
4.91464
165.27
16.9454
33.6541
48.7333
-11.1841
428.276
-14.7356
-4.34671
-1.56923
9.9244
-6.95676
86.9129
-6.79301
27.1948
-11.1197
-18.7017
-1.52158
51.0076
0.439528
174.902
92.9726
62.6892
4.42428
0.224646
2.86183
13.9016
21.9505
17.2186
33.5643
15.4391
19.1188
26.5994
357.31
51.6142
29.1973
547.472
9.02242
-21.5528
3.71044
62.6502
26.3897
80.1406
12.5259
26.6477
-16.8959
15.8925
-15.4774
16.1118
6.51673
26.0754
142.617
14.8263
13.9555
-19.2046
-30.7827
-23.6204
-7.27638
-11.3426
10.7992
22.2657
-8.03103
31.3433
80.1206
38.7359
25.0151
36.1579
52.1312
-20.3477
-19.9953
-4.24202
205.965
-10.9163
2.56776
51.3033
-10.8584
-13.9176
134.568
107.261
-21.9568
-22.483
52.5888
-5.52664
-9.66075
-16.4492
-8.22149
-1.39167
46.5553
48.0213
-12.2986
25.6283
16.9091
-18.1242
-12.8819
-16.2351
60.5354
26.7121
35.6974
133.243
56.683
38.1798
-38.4095
35.0479
69.5112
17.9497
44.2584
-9.86323
27.9685
24.5273
175.352
137.595
21.3002
-15.343
9.27711
-14.1399
146.852
-21.7034
-6.83185
38.2386
46.1133
8.96818
17.9285
-25.5976
-17.2691
56.6604
385.853
34.3105
420.908
15.2921
3.77293
-9.90796
47.1711
-2.96849
21.6179
1.78523
31.3763
54.8521
44.6664
159.719
307.819
108.095
-28.0636
-2.40727
44.0175
32.9741
25.149
-6.65942
18.4568
52.0985
419.252
39.7846
113.876
22.8803
-5.53422
109.827
104.428
36.4765
8.26908
44.7151
80.4015
21.4983
3.50594
18.994
8.95164
-3.82846
-22.1726
11.6132
41.8901
-7.57558
18.0825
95.7828
9.32603
735.782
19.6754
6.14774
36.1525
36.1648
-7.4337
19.7334
-9.01186
17.4352
50.8807
-3.97041
339.305
45.0659
42.9611
96.4105
422.175
23.5851
20.318
0.55206
2.95179
48.3682
160.433
25.3532
42.8627
37.844
10.779
22.7183
-5.25341
23.1494
-13.1978
18.0825
75.1681
41.1852
14.2664
72.0431
463.925
313.495
6.16742
75.5202
19.7334
13.4769
98.0201
11.5253
599.126
35.385
142.528
189.369
-0.142401
113.827
8.32943
-16.3567
34.8295
37.1846
16.0703
3.59897
27.3742
-9.72913
30.9754
14.7517
47.2144
-0.383217
177.571
24.5923
50.0152
19.7565
30.843
58.1037
35.6676
35.2021
212.295
68.4555
140.841
17.1235
3.14956
134.428
49.0306
69.88
3.02295
8.20213
64.4215
95.1726
50.5214
720.599
42.3763
52.6792
-5.4975
180.263
35.4175
30.3929
34.1727
101.814
77.9801
289.451
-14.3164
30.2097
27.2247
74.7815
11.0905
52.8726
40.6163
53.7629
188.175
35.0483
16.8304
29.4105
-24.8765
23.8243
59.2782
232.973
23.3881
89.8242
51.4304
1168.97
33.1407
51.0105
-13.1478
49.6257
16.3817
14.2377
29.0055
146.016
69.5288
52.3077
158.259
-18.2676
217.531
51.0743
-5.8168
-16.7343
-8.21342
34.572
28.6029
-13.6867
-2.15046
-29.1273
148.33
10.5128
6.51493
5.83307
13.1162
31.7506
-16.773
95.1659
35.2154
48.3462
33.7889
10.6658
318.223
12.4624
15.3546
407.387
25.399
4.7735
10.165
2.32037
8.94317
-3.58886
-1.23371
63.3333
-26.0962
4.536
24.9424
13.3187
-28.0577
87.5068
-3.19432
30.4567
117.482
-10.2285
6.48018
326.095
-31.7988
122.34
10.3594
556.966
38.142
13.0392
57.4379
107.027
80.5405
18.0145
25.2976
94.5319
4.77873
6.16742
51.1573
377.046
49.2943
28.3919
23.7879
33.5109
54.447
52.5622
7.35386
65.1016
17.6998
8.00613
53.5702
63.4216
81.1369
8.57399
29.8359
38.9979
29.2483
-5.981
12.2347
65.955
-19.1239
39.5849
48.1411
40.2134
1.93439
39.8809
36.5963
167.078
33.2286
24.6677
32.4132
176.702
51.7487
11.9503
-25.5337
29.5803
48.6473
12.3912
22.6941
7.62097
-18.7017
-12.766
37.2915
45.3854
94.1428
32.4731
33.0025
30.83
19.4168
75.1873
42.6728
23.4766
82.305
39.7541
20.0015
66.3605
8.87991
61.2853
18.7044
399.477
25.7232
10.7058
30.0624
38.6635
1.873
-6.59692
-7.62727
125.715
66.4229
55.7777
27.5185
230.921
-9.39963
147.077
33.2483
37.7975
24.7316
34.3938
3.66882
48.0676
47.0571
22.4445
46.1255
38.416
122.643
114.863
259.179
59.0888
-1.51559
41.7981
4.02908
392.979
11.0221
-3.64905
-3.6598
-13.6092
42.0626
-3.23826
12.3407
24.0662
30.5371
-34.5295
-0.35751
19.878
-19.0995
272.73
34.0959
20.2315
18.2752
3.97761
-2.73225
178.894
67.474
9.43066
48.3206
51.1253
38.4704
54.6341
-14.7356
-39.0392
7.86505
19.4013
-1.95338
38.6972
33.9387
31.8148
-2.81341
285.687
-2.71753
105.473
172.959
21.6075
67.8249
11.813
2.15501
-0.574998
-2.09634
75.0617
-7.40793
31.7167
63.2275
57.0552
41.7393
36.7036
70.9178
66.1444
-21.4111
342.805
25.8794
211.411
57.2123
52.0906
3.97761
36.8967
-19.5988
73.9466
20.6223
24.4232
72.6834
-21.9633
5.93835
275.857
34.3938
11.1651
108.038
17.0721
14.9482
47.6802
59.1266
152.325
2.41929
32.4167
0.0625615
40.3482
45.2585
67.8284
15.7073
10.4064
4.54276
6.0685
95.1502
65.7516
17.507
-2.25904
-31.7184
34.5211
73.6681
107.022
6.20043
311.148
-1.17786
-23.1097
-15.5608
-31.0014
32.138
167.934
-6.60353
13.3293
16.8643
5.51372
-26.1434
30.5106
41.7747
375.371
193.091
30.9778
32.2176
420.359
2.15501
33.1582
44.7553
45.0767
7.35386
25.7462
90.7883
19.2505
222.236
223.33
94.0721
28.7716
-15.0718
98.6674
206.353
-1.91837
29.0457
17.6952
-0.843467
-3.2226
137.352
15.5501
16.9292
0.358472
23.0574
-5.34125
-6.1972
26.0147
312.827
164.427
-6.98639
29.2073
440.109
165.47
57.2997
65.4432
44.6201
42.3668
48.3669
124.679
52.233
101.562
22.1056
18.2752
-3.51866
42.2453
344.836
22.5491
16.4614
17.3921
45.9667
277.619
4.08659
5.00132
18.1724
35.3309
-12.2607
114.597
34.8757
0.892731
33.9441
-23.4281
23.3174
-28.9545
-10.7189
6.16742
-44.915
-13.9998
-50.2413
-16.298
139.043
15.7073
27.273
15.7872
43.5498
99.2216
132.632
54.5072
51.2401
5.23723
359.961
47.6395
32.4386
-11.0441
143.125
16.2923
-33.1794
15.4641
-8.20382
-26.1581
20.5357
37.4889
24.4232
52.0687
2.39955
42.2185
39.6416
-1.61713
5.02362
14.4879
66.1464
-3.20863
3.02295
38.1872
10.0736
37.0766
52.3955
2.83198
220.413
292.56
-14.8678
-43.0646
17.2191
22.299
392.088
0.439528
311.709
59.2394
49.5707
47.5278
-18.516
-24.7935
8.48403
9.18921
29.8311
63.1051
21.9038
25.131
168.107
-5.65844
392.979
-7.19555
-26.7506
23.8243
82.6082
34.9153
364.158
-33.7343
8.39561
44.8466
63.871
233.215
93.259
127.847
0.316157
69.7092
15.6532
-18.82
233.6
20.8202
20.5704
578.36
27.1716
30.8136
-10.2138
21.1403
-14.4473
49.2833
58.1586
-0.881303
103.432
84.9016
-5.34125
14.4175
37.259
16.9657
117.575
72.0477
724.486
42.8068
-30.7814
29.8359
31.5016
25.5002
53.9891
10.3606
29.7442
43.4662
-4.13135
353.733
-5.39272
12.5339
-8.35445
12.1024
20.6223
-43.0432
10.8392
39.8809
62.1304
2.19022
13.7791
-39.4347
18.0825
11.4499
16.8223
169.814
70.2752
19.5692
70.371
32.3847
-1.32884
131.742
-18.6781
-0.881303
13.4769
-3.46719
9.14806
7.59534
20.7031
-0.142401
20.124
10.2035
-23.853
63.4216
64.2703
-4.54447
-20.7639
-2.23158
-11.6032
32.8494
31.6183
15.3552
-28.4942
52.0084
-27.8815
17.8825
25.2208
28.1186
106.882
12.7133
-35.0818
25.3519
2.16026
-10.9875
14.394
222.509
37.7862
41.7835
-6.95676
49.8746
48.321
26.1585
154.631
-30.7123
13.3238
-42.9788
30.024
71.5307
52.8426
40.016
-28.1903
46.1935
45.1831
-5.6665
14.2664
229.571
28.9396
14.1491
30.5303
-1.31652
-56.1594
12.2372
-9.01186
41.7981
-5.34125
-26.8119
11.0221
11.3435
106.91
-0.142401
14.5018
75.7958
-16.3567
47.948
54.0512
-3.19607
-17.6629
18.5915
16.5091
-32.5959
22.13
23.4791
27.8702
24.7256
-9.75355
38.8899
267.407
57.2379
2.73205
-3.74052
3.80846
18.3355
4.27361
247.663
-9.1134
25.6383
81.9543
332.015
30.5391
-35.0677
33.008
13.8243
70.0437
61.4394
41.1511
55.3058
4.89493
80.7902
16.9055
28.4635
-3.34034
37.9208
32.4731
66.7357
53.3188
51.2759
-22.2641
125.132
38.4691
29.8039
112.29
71.6133
6.88308
23.8724
9.33409
-21.1893
4.04885
141.915
51.9353
33.8105
-7.34702
29.2931
4.33725
54.2169
28.2638
6.45277
68.8962
81.8664
37.8921
286.703
38.3813
332.026
37.8501
2.5347
5.54289
27.4529
28.3165
342.91
109.844
55.2826
81.4134
75.9932
56.7475
38.0265
15.5501
17.8594
-10.8859
43.6721
35.8882
-17.4416
35.7063
174.376
27.9686
192.538
27.0701
-29.4752
16.0888
16.5699
36.1593
2.95179
292.205
36.7446
3.38933
10.3606
44.7368
39.7181
-7.87948
48.2603
266.347
134.348
192.013
56.2296
18.801
38.9502
72.2036
41.5156
11.5013
-24.9614
0.539507
4.89702
-4.91633
20.21
31.7807
14.0764
-21.342
277.567
24.4018
26.5894
170.35
-1.46627
279.675
88.6951
55.4913
26.9131
-5.39755
31.4284
21.6025
50.4187
-32.0131
15.3913
10.6312
-9.95533
32.6273
159.259
12.5439
92.13
8.85665
59.4315
65.6697
50.749
40.5375
-5.03308
103.073
21.5141
50.4688
26.3897
30.8156
70.7702
70.622
66.0031
24.3336
34.6332
-6.10709
36.5018
500.214
2.06247
72.9224
45.8146
31.3952
-2.67175
40.7669
30.7275
42.2988
0.21988
50.1546
14.7695
8.83557
-2.38985
12.6542
87.4616
39.906
37.1387
-9.10328
36.0557
20.9428
17.5603
88.9469
-7.11025
49.8006
-1.43502
-21.9568
43.1094
-9.05417
28.7716
21.8307
47.0571
31.8148
10.5182
60.9048
340.035
68.497
8.0218
-6.95104
45.5351
-3.68557
13.6871
-20.3338
-11.8194
33.5109
328.061
-13.0301
196.286
10.2035
-3.23826
1490.98
10.9477
30.5371
-25.1592
134.784
14.635
122.952
552.491
-4.63189
106.581
19.1034
-15.3757
40.764
-22.2593
12.2603
1689.39
1.46892
8.02175
77.8258
9.65652
24.6198
16.268
-22.9934
50.9046
66.1464
-5.08269
21.7636
11.9503
2.57732
55.8172
59.8917
14.0764
-28.8383
3.95348
-29.8604
-9.33141
-29.6326
-26.4267
54.7557
32.2987
21.7581
-8.69418
-14.7679
164.487
-9.55145
37.3274
21.8756
60.7383
-17.357
11.2082
12.5439
17.1673
35.0936
705.984
11.3218
-1.72482
-14.9936
0.899344
237.875
-1.72127
4.5787
33.2889
42.511
553.26
-5.6515
23.3888
23.608
36.5018
12.9569
7.68467
15.8296
-0.463969
-8.29395
-9.83289
-14.2501
216.587
-20.2986
95.9462
25.0235
18.9461
7.45196
19.8886
300.785
49.5543
-6.46567
88.6066
4.29336
79.2683
80.6474
53.4666
-3.38966
24.9315
-10.9635
8.79533
33.5109
114.417
11.102
38.8647
40.1886
-14.4827
20.318
4.82586
84.1838
48.3682
44.2408
-19.6244
7.25544
99.6882
-15.3757
46.3862
20.8442
10.6598
75.8206
26.2445
-11.1841
346.297
36.1327
177.151
43.3897
9.62726
34.038
6.17627
19.2802
66.7412
71.9204
51.303
134.528
28.4271
0.36879
32.5198
-20.694
27.4529
82.4146
12.1791
53.3024
59.1266
28.6365
17.4118
53.0314
-3.68557
55.3407
22.8473
53.0425
13.3994
48.1507
5.39992
33.8323
31.9475
62.9405
48.429
148.603
-4.54447
303.45
205.79
6.7595
14.6337
10.3606
18.4998
22.8515
-6.00542
78.2453
0.229477
50.0152
16.0084
22.4964
-1.81374
256.342
34.2587
64.7073
41.5156
-3.4912
12.5199
43.4084
9.9244
26.7764
48.0005
13.8243
101.903
61.4394
22.4104
55.3058
136.08
56.4273
7.62097
26.2758
2.22655
-20.8045
28.5505
34.3471
109.839
92.6742
180.586
52.6985
98.8948
4.73589
35.4261
16.7127
34.9941
35.0223
27.0051
14.5021
113.759
303.024
22.7895
-11.7581
28.4798
-24.4422
-10.0285
22.6943
29.9408
25.2976
58.9246
-0.843467
157.947
129.856
34.2907
16.9292
551.968
-14.6341
66.1609
-25.956
222.439
206.246
-7.40793
344.686
31.3684
-14.4827
23.5851
16.5699
34.2853
111.648
230.361
182.922
42.7447
6.61251
24.122
13.4812
-56.6052
14.5271
-38.3395
27.0949
97.459
22.5491
13.6439
8.48534
4.00507
434.185
-8.00087
5.92704
71.7686
-1.33456
166.067
-27.4051
-21.7855
37.0766
-0.0783823
25.3208
-30.7123
26.4423
-35.4826
-1.83514
41.5819
-5.81199
51.0076
126.002
313.583
27.3803
36.4522
60.6463
13.3431
80.1542
42.2172
-10.8456
8.75715
36.8963
34.5014
23.8724
48.1668
16.8304
-2.44862
-14.6918
-11.783
193.106
49.9079
-11.2455
29.0103
33.6022
105.101
27.0675
76.3924
168.073
36.018
-35.6366
-19.2255
28.4798
15.6532
48.0676
26.4424
13.0742
25.5108
503.184
400.005
19.7713
47.3772
24.9081
45.5351
-9.30777
495.746
-1.51559
26.8055
-39.9304
16.6443
153.773
-5.53386
-11.7351
12.0776
-20.1049
23.5851
1.57739
19.2927
37.3322
3.39062
94.8406
33.3744
17.8569
7.25544
13.4812
766.11
22.0234
-18.5112
-38.3395
100.183
31.8667
-18.6803
44.5724
96.1029
29.1001
99.5824
1.27549
-19.2453
39.6602
253.553
6.16171
8.64515
6.32807
2.57732
35.2025
33.6548
42.1874
-8.22353
7.62097
11.2833
4.10062
160.98
253.407
41.669
45.5915
44.2469
40.2004
11.9205
-27.8863
25.8062
26.0558
35.4533
17.2653
34.9941
10.6594
30.7532
-15.483
27.5521
43.0673
-15.5671
-15.5062
31.3205
24.4402
-18.5914
36.7894
13.7076
138.68
8.39561
7.36526
11.3972
15.8231
31.4148
14.4
34.144
44.9483
193.929
-7.98115
10.4896
15.8871
-2.03562
11.4328
16.7004
16.4026
-10.168
10.7818
-27.3686
-24.143
9.27211
12.8954
27.5762
-26.7527
7.03197
23.7433
-33.081
-10.6938
61.5016
-33.4661
22.9372
49.3451
-2.05646
24.6909
58.7995
34.599
37.8673
-2.67321
-27.7948
34.102
2.5347
-50.6791
-2.53221
77.0422
7.45196
23.6367
105.776
75.9932
19.2662
69.8857
60.5277
-24.3003
12.2372
50.9583
69.9091
358.228
-11.8194
26.0147
56.3211
-0.142401
10.7537
437.491
-5.11233
-6.39996
25.9402
620.868
165.996
37.3322
18.3832
1.13731
12.7597
40.9886
67.8291
12.7352
185.067
-9.14085
27.5264
-30.8432
21.4727
54.3555
-5.56187
36.1327
57.2111
146.463
5.87913
42.5049
178.341
23.0429
131.724
242.903
161.876
8.19951
23.9581
35.5289
62.8021
-0.727265
15.1172
333.623
159.648
74.7729
11.6839
43.7175
42.0744
28.3356
157.738
38.142
-1.95338
46.1935
41.4349
3.70383
33.007
-0.939342
-2.91957
2.90466
17.3921
-18.1954
19.2982
-5.55964
19.7334
-5.26373
51.1684
2.15501
27.536
26.0147
0.0883372
37.3389
10.7537
2.70724
-10.7345
70.4368
12.8218
47.4037
184.736
7.13875
19.878
-4.10694
147.167
12.8776
-6.00542
53.8825
26.4664
46.2671
34.5912
41.2371
-13.0581
59.565
0.525482
45.9667
30.2712
22.7457
87.4825
36.9767
69.6453
8.03577
-0.725182
-16.1607
207.617
279.157
36.5652
1.1468
24.5682
9.49503
26.2758
41.5819
7.30647
4.18766
49.3397
53.6172
23.3338
25.039
15.2172
224.002
76.6556
24.7616
123.075
117.481
71.9827
8.87991
21.9299
303.562
37.782
-23.0025
31.9365
-14.8433
48.0338
-23.7737
59.969
18.6097
21.4453
7.05199
20.0222
292.765
55.2479
83.8481
-36.3621
64.6128
11.0828
41.0633
23.3258
130.721
46.3891
-38.613
1159.24
-16.6467
112.346
18.2955
142.206
18.2059
40.7652
34.9877
-34.9551
13.6691
113.975
142.696
41.6779
122.434
-9.86422
91.6469
-14.6645
11.9381
88.9469
6.00821
62.9191
33.3688
178.475
9.9023
341.086
5.7371
-28.0154
29.6946
105.365
27.3858
-10.762
4.38877
11.4771
-73.2057
24.6913
32.8387
217.071
-13.819
250.819
12.7467
73.2499
23.901
19.8622
-16.5504
65.9611
19.4013
-24.4422
21.8307
82.6644
28.0667
10.5182
17.8013
25.1914
-0.843467
435.309
2.41929
30.5426
16.9292
252.118
5.98067
32.4277
28.3919
44.4026
31.9582
-2.01647
10.7537
4.5813
82.9688
18.444
-13.9148
369.042
55.8645
-4.10694
25.3532
55.9812
71.5772
5.23898
28.3405
57.5115
-19.5988
25.2208
31.8667
-7.43594
15.518
141.544
60.2563
32.1161
6.89769
115.687
32.164
32.3986
25.5117
60.676
210.599
68.9357
73.0102
77.7946
-36.3345
95.7827
33.8579
19.0931
58.5038
15.6065
42.0744
25.039
18.9653
20.184
60.9579
29.8039
132.905
30.3838
63.1051
36.8963
40.1236
-26.7273
46.8154
-23.0633
140.856
31.3205
176.24
3.89738
79.8929
-20.0256
33.6022
18.8935
10.2009
119.496
11.6552
5.5929
15.8925
220.655
-4.50298
4.64266
54.1864
33.9216
25.1999
-3.43198
-10.8756
10.031
-7.57558
265.459
178.242
505.954
345.976
8.43099
23.3174
6.6528
21.1403
64.2635
148.609
-11.1818
83.4517
24.7213
165.486
-9.08939
23.7879
37.259
41.3285
121.903
518.974
273.123
43.9367
26.7468
53.5702
33.4365
47.4037
-27.0333
125.205
-6.35896
14.6337
39.1146
2.23677
-0.383217
291.889
45.2071
40.6449
113.46
160.154
23.9577
247.902
75.9517
65.8785
1535.12
113.813
153.978
19.2947
17.4061
18.0155
36.3131
2.57732
271.335
54.2695
7.70162
9.49503
39.3943
185.343
7.90406
26.6765
53.0878
42.0744
2.09871
29.5544
38.4691
31.678
46.6977
-3.34938
16.2816
83.2271
3.25771
36.9224
26.2007
5.04764
47.1524
175.649
-8.03486
15.0699
-7.34702
14.3006
-1.28495
-3.87914
-11.0916
23.3194
29.5408
93.1108
92.24
21.5147
-13.6033
10.4896
43.998
22.3272
-3.55973
50.4336
13.9555
29.5211
661.862
5.99099
-15.0718
28.3165
36.542
68.2949
-21.4582
39.8809
540.276
51.1573
15.0551
-23.3701
24.7213
73.6572
35.8882
-26.8119
54.1256
11.3435
5.71054
37.3389
95.0866
233.217
11.7543
57.3183
50.3031
26.789
47.9294
31.71
37.1238
-2.61083
18.3819
25.3532
215.277
54.7106
-2.25728
20.1493
3.97761
25.6523
-4.60632
72.0725
7.50387
-1.81374
22.0836
-5.09672
-15.8775
4.03432
-14.7356
23.7643
198.146
0.304837
352.879
216.057
-15.7177
19.4465
13.8217
52.0691
67.388
25.3208
-13.8457
270.071
11.3691
41.2684
20.9672
56.0322
43.5113
182.224
32.4731
29.2544
32.7041
210.572
-11.0198
18.31
113.432
24.1817
494.6
17.2653
31.2459
48.1407
334.352
175.672
5.06328
106.786
3.17358
5.77144
74.2707
133.648
-18.7417
12.1437
50.4688
43.9341
25.7926
48.1332
380.846
43.0742
6.52216
20.1298
1760.64
27.9494
3.93653
63.5521
19.5777
34.8096
108.233
-25.4945
38.5507
26.1387
52.0287
35.3842
33.1984
6.98048
5.15791
55.6025
-10.5922
45.5282
44.635
-20.3477
283.432
0.619379
-18.923
2.20213
26.9306
10.0738
42.0952
112.83
6.15416
16.8724
60.085
11.34
39.065
34.1506
17.1828
-23.9941
28.7716
-11.3237
123.894
81.5196
32.3847
13.6637
41.787
30.9778
17.2251
32.4277
-5.34125
154.972
42.8812
37.5804
-0.142401
57.0552
6.13207
351.547
27.8143
30.5371
6.69992
48.3682
25.5002
-17.2254
-4.63189
59.7293
45.3403
-6.00542
-4.21357
-35.3778
-13.9767
28.969
22.4964
-13.0581
23.9577
-21.9633
96.5664
13.4047
-29.7281
-0.598576
23.8583
2.1789
0.539507
64.8671
10.0762
8.19951
52.0691
44.8992
40.3133
6.769
50.8051
-1.74936
37.8338
1.68427
2.28186
36.0468
30.599
16.1359
72.0595
6.29834
5.84684
14.5618
26.0558
44.8237
71.6133
447.317
366.211
117.576
55.6631
314.807
44.403
87.5674
175.624
-27.9617
29.2931
-31.27
-11.2455
1663.2
-9.50134
101.352
-4.79163
168.222
32.2699
5.5929
85.2329
25.752
4.86735
8.39079
33.5716
5.8106
41.0633
55.185
111.98
-0.797686
38.8928
23.2312
40.4248
17.0865
13.0202
35.3842
59.4543
31.3948
56.8742
19.2913
31.5165
50.8668
80.9536
285.519
28.0317
70.5564
11.4499
-4.68747
-8.54177
16.0231
54.8735
60.5153
129.868
82.5215
4.7409
9.7288
24.9315
300.132
-15.5675
1.65179
120.029
7.00554
154.507
-27.6011
31.0814
76.54
210.447
-8.29261
39.2062
37.1238
-6.35896
-11.6032
66.5826
22.8515
-30.3683
37.0159
18.9701
63.1337
-8.35445
58.1037
43.1638
106.417
6.14768
49.7148
112.73
194.304
87.5765
43.4084
21.1542
16.1414
47.5575
44.5728
65.5139
4.89493
-20.4094
13.4709
140.365
58.5038
279.675
79.3247
89.2245
87.052
21.2909
-48.5011
87.6504
21.6025
42.9224
52.3199
19.1394
-19.3538
-6.2072
17.6348
-15.483
24.3266
-21.1893
-25.9362
-39.894
95.6547
31.1672
11.2433
6.52154
27.98
17.0194
2.70463
181.34
79.9923
39.7661
49.6257
306.862
25.4821
32.7537
29.8235
37.6697
61.678
45.8146
-8.29395
8.90778
-8.62789
38.5507
75.1825
-0.0982208
35.1621
97.2284
209.38
341.732
41.7801
15.2596
47.3001
2.49344
-7.99016
-2.05646
118.394
-14.2988
25.0664
34.599
-7.11025
40.4303
-5.18315
332.242
13.1243
41.3444
78.8063
-5.91262
49.0419
264.612
231.171
-0.0793116
581.166
-1.91837
33.007
2.80879
19.5692
90.9858
124.214
907.593
103.631
-16.804
19.7334
-5.26373
7.77721
21.9138
179.688
45.0767
-30.1275
33.2425
-2.91496
-14.4827
19.837
9.07365
41.7815
87.2848
72.9394
27.7535
329.099
-11.6032
8.48658
4.11084
-13.5017
-9.83577
-7.26679
111.859
-10.2285
36.4652
905.234
48.3206
-10.7189
42.2185
15.2787
22.7457
143.705
113.813
275.793
24.9169
40.5043
11.9503
0.70325
87.6764
33.6548
51.5577
18.946
-35.4826
-3.70921
11.5969
-11.4342
32.2987
98.0654
109.839
66.4373
15.6687
11.469
16.4359
23.4766
69.1865
-3.34938
23.7497
-2.45906
216.286
7.00584
5.06328
-7.5325
162.469
39.6561
16.3529
27.5724
20.6921
-14.8433
38.6635
4.33725
125.561
17.7659
26.1059
26.3897
281.94
21.8963
52.8846
202.37
-2.84817
-4.23302
32.7537
1.71251
0.188402
99.1593
83.296
254.409
145.372
5.84208
38.9102
12.8954
18.2059
-11.7602
-12.4663
9.92097
51.0482
118.686
20.9309
95.9462
56.8826
-16.9459
-1.91837
36.7552
-23.4281
298.805
175.319
178.562
36.1525
43.6611
61.9067
44.0963
-16.5081
30.5537
22.7697
6.92127
18.8397
56.3103
76.6943
42.6128
-1.0409
-12.6086
-0.296678
53.0259
26.0878
3.39062
-47.5884
-30.3439
2872.06
1.63324
56.5847
-7.87948
104.482
2265.98
136.222
-8.35445
48.7333
0.0603285
20.2096
-5.09672
75.9517
0.286191
-7.23933
139.956
1.36946
9.9244
222.289
345.534
105.651
46.4469
63.6399
36.5652
12.3912
15.1979
-3.62343
3.78705
13.4709
7.30647
-25.8291
41.669
39.9693
295.372
398.147
11.9205
-1.64942
67.0357
6.60996
12.9373
33.5793
84.7317
21.8756
68.2346
35.1168
96.8925
84.2967
6.92171
37.782
-0.513676
398.637
196.854
24.5121
70.5226
0.58912
23.3881
27.98
-5.4694
190.111
78.2665
143.711
54.7587
16.8373
47.7516
25.752
353.444
306.367
445.866
17.055
39.1892
124.525
23.8989
14.1948
61.3816
-25.4945
46.047
5.84208
157.323
63.2731
29.762
38.8206
-19.2564
14.5282
14.373
-3.09593
52.1312
22.7558
105.396
36.2266
3.25424
9.18794
19.4344
41.9329
36.473
-18.3547
34.8081
74.5983
11.5606
-14.6237
81.2455
18.6614
48.0676
123.644
10.5182
373.874
36.4358
315.369
302.27
-16.804
4.1066
186.101
34.0141
14.4175
31.6368
50.6989
20.7031
44.8352
100.709
2.70724
2.38394
16.0888
33.4365
28.6631
8.57399
33.584
27.7535
12.3817
5.2634
6.61251
41.5922
7.11305
38.8899
-12.889
-4.60632
34.5912
58.1037
26.2973
72.2036
22.775
5.87913
8.86572
79.0156
105.502
26.7764
8.64515
10.0762
22.4104
38.4392
-8.22353
15.1979
110.695
46.8906
178.389
5.4324
22.8966
-1.43454
405.412
188.55
55.1929
28.7871
167.017
550.545
25.3506
265.936
37.3274
22.8875
8.75715
31.2741
38.2495
-17.357
5.06328
97.4152
20.9154
-0.513676
40.6909
18.818
-7.34702
267.3
-3.15901
-14.9936
23.3881
65.4613
-1.72127
66.4229
7.05199
109.977
-5.6515
85.2329
18.2558
-0.754844
325.108
7.68467
46.6855
49.5628
19.817
18.2781
19.4831
46.047
9.59021
17.1828
2.24286
26.8976
14.9132
10.5863
92.0347
28.0667
36.7552
15.9273
30.8136
10.4009
39.8809
45.5228
84.3955
19.3093
223.295
155.325
176.261
123.777
35.4649
59.4794
12.0776
6.13207
552.072
22.1921
36.1593
83.5366
46.7025
-2.61083
25.8781
14.7517
258.238
18.2752
0.229477
27.5264
47.7096
46.8593
-1.81374
76.4316
89.0702
39.6416
4.00507
8.77175
-13.6231
15.2974
38.0354
8.03577
57.3709
64.4215
295.698
28.0326
49.6836
1.1468
-35.4826
54.3868
34.0857
-17.0564
11.6522
-8.9308
186.146
49.8691
26.9131
1487.58
60.9579
-0.181121
11.0905
36.006
-11.8576
126.852
71.9827
-54.8383
383.625
-22.525
475.438
215.818
59.4564
5.08361
-11.0952
42.4116
-5.62327
267.017
33.6022
48.8785
25.1934
37.037
25.6444
45.3883
63.6889
122.714
3.26325
4.64266
33.5716
22.6772
11.0782
21.4518
72.6246
6.69858
27.6484
26.9794
885.629
122.034
-1.97229
55.7768
-11.4675
10.7096
16.3508
104.483
64.9728
17.5188
62.3948
46.5091
11.5114
71.6629
399.795
61.3503
1.69168
34.0613
13.822
60.3561
59.171
63.3539
146.183
82.5738
-31.7636
67.176
39.7728
10.5192
45.46
214.943
58.7367
67.699
37.3642
68.4459
42.783
151.099
18.4351
408.708
87.2342
8.6178
31.3831
20.3762
26.6146
53.5817
215.664
-12.9006
19.1848
51.3944
6.72365
27.3011
30.7732
55.0334
3.39766
-16.9598
2.54927
41.5206
-6.83185
24.679
40.016
5.54289
53.6898
120.146
18.6964
29.2589
38.416
32.6877
100.356
17.3921
-8.82511
24.9204
221.202
15.351
-20.3338
3.17313
134.71
189.369
18.5983
-0.490727
23.322
144.813
21.711
164.621
32.4112
21.6925
29.8359
14.2558
258.262
-14.0022
25.9961
24.7256
37.0159
7.72574
-0.58459
366.459
23.3468
284.866
337.392
27.7058
234.784
29.1001
13.4047
6.99166
34.038
17.4207
51.1393
-6.7904
17.5698
44.5728
46.7733
10.5171
41.4348
-1.74936
63.7572
24.7153
46.6619
0.407794
60.4096
54.9619
60.8151
77.5129
28.3356
83.9023
25.3506
67.3125
122.213
35.0223
10.6855
88.0449
872.74
7.79698
-8.00994
27.5724
296.18
-1.72482
2.46319
-12.2191
26.1059
20.7675
-6.6657
110.126
53.7554
51.0105
11.2151
29.011
96.9666
61.0893
15.8871
110.408
-29.7967
29.8189
10.2074
149.461
111.646
91.3667
-44.2351
49.7951
9.59021
-5.72042
50.1546
20.3917
23.8281
-21.1305
55.7577
42.484
41.8817
24.9135
25.8943
13.3855
75.4111
38.1007
53.854
204.091
65.9204
386.374
600.07
-1.21343
20.5354
28.3899
8.63877
280.129
28.3219
54.2394
48.8193
14.6007
29.6056
-43.978
48.7814
-13.697
89.5868
-7.13423
10.0851
51.6359
27.0316
46.3609
214.477
4.258
34.8295
18.444
120.492
1.07772
14.2558
12.7597
40.3457
20.3739
20.1493
36.8967
32.875
36.4652
42.6984
9.89581
12.2335
24.649
-18.4837
196.178
12.6139
26.5418
6.17627
-14.453
10.5192
32.565
-12.4152
158.891
121.736
64.6762
-13.8457
20.8201
-1.74936
37.8338
18.5509
26.6765
54.9619
79.5558
30.6612
0.224646
301.294
17.8544
27.9299
207.867
2.27281
44.3644
20.0297
58.8642
-7.98669
-9.92925
397.266
5.04764
-0.513676
28.1883
26.3862
59.2782
0.58912
94.6027
12.075
48.2814
42.511
51.0105
90.8551
3.26325
49.8449
30.8796
76.6752
44.8114
47.6887
16.0689
22.0262
11.9868
733.829
33.635
27.6658
151.576
23.8281
-9.88612
81.9946
100.58
81.1355
205.805
-5.35515
107.27
189.9
35.1134
-9.55272
22.8169
30.6788
40.0589
60.8359
-16.4806
74.1635
35.2429
-3.30908
-8.83836
7.5021
67.5813
11.34
84.7504
170.856
-3.37934
3.66882
431.241
27.3848
55.2826
34.5617
38.5119
28.6365
9.91556
39.9129
3.81069
-25.8785
56.7906
-9.94533
37.259
63.8173
7.5846
185.042
8.32943
247.887
106.044
-0.296678
142.981
-6.41854
162.895
173.931
51.7371
-11.6032
15.9828
27.8702
22.8515
-17.2498
263.778
-1.64459
74.3781
8.51214
64.5762
290.488
11.3047
145.772
32.3846
30.9741
-3.4912
35.0087
41.5343
56.7761
-12.579
1.14888
-4.91633
-4.91895
33.6548
51.5577
-19.4679
-20.49
58.135
11.5969
1.68427
-20.2069
28.5505
11.8584
130.454
88.9261
38.1575
-11.0198
44.5469
6.60996
1.69295
24.2089
28.5097
18.1275
35.0223
30.7532
1.38364
31.8229
147.477
22.7895
20.1011
51.9353
238.084
359.97
-36.8922
63.7172
233.284
359.69
40.186
336.888
143.711
17.2774
-13.1478
21.5147
166.307
81.4794
41.0679
26.4253
44.8114
-57.3536
-17.6713
-11.0245
-7.59449
95.1322
234.035
-21.1495
16.3508
140.091
554.104
25.0151
21.1654
240.197
22.8576
13.7791
-28.1903
31.201
30.1905
-0.044302
38.6292
306.301
98.482
26.7625
36.1525
287.29
-13.0559
25.3556
-25.8785
81.1535
43.3845
12.8962
37.5804
13.2068
35.4649
16.3759
13.9516
-21.9789
-4.52589
46.555
86.7591
289.684
286.583
31.5016
10.5076
85.8482
25.3532
78.47
26.5996
7.11305
23.8974
-3.51866
33.1486
19.7565
152.657
52.4815
16.9269
106.417
36.1327
27.226
20.9009
9.62726
27.5124
35.1026
35.9121
38.0354
-20.0752
576.044
36.3105
28.0326
55.3058
25.5097
24.5682
0.124701
24.4018
43.456
318.999
49.1652
101.814
55.4913
158.267
45.6537
20.8394
35.1766
39.1743
71.0606
37.8801
57.4829
53.7629
86.9752
-0.490422
53.789
189.244
69.6412
21.9751
170.617
9.51958
4.33725
3.74707
96.4767
42.9725
17.0194
-10.4138
65.148
308.628
9.34103
42.1294
286.247
285.753
65.4308
33.9216
26.0707
42.0665
11.9868
44.1729
20.5165
26.0139
25.7022
23.8471
10.7801
-16.2144
36.1579
54.0053
-16.5995
49.1741
-0.493892
1.69168
17.5603
53.1773
51.4656
169.052
2.19022
35.976
40.016
1.79475
490.347
33.9387
52.4296
53.6218
44.0382
68.2949
51.6304
34.2587
107.379
41.292
36.6
45.5462
52.7548
-8.07126
26.0147
35.7063
44.8352
87.5904
13.6283
44.1998
331.413
28.6631
-19.537
5.47304
37.1238
-13.8552
10.8856
203.389
18.4998
-19.1239
27.6456
118.296
33.1486
6.63808
55.2059
-14.9322
53.4629
28.3972
17.1235
48.1271
1.36946
54.6528
180.464
161.709
34.8821
23.1947
51.303
29.5803
37.4029
30.943
3.02087
54.4726
-3.70921
43.456
-3.93793
64.126
86.821
106.091
561.191
6.29834
20.8394
61.4135
143.417
80.4037
63.5643
32.2579
10.6312
20.0297
38.2495
-6.11262
3.18921
-19.3152
30.2858
71.2919
-9.22108
584.017
-1.28495
657.796
23.3881
56.3748
30.8156
67.0221
47.2624
28.0817
4.64809
126.952
21.7339
54.1864
37.6697
69.1743
43.9406
10.7804
2.95045
27.6484
55.0904
3.96801
76.7385
48.2806
-15.2156
38.8206
57.6318
29.3655
60.6223
45.5282
14.6499
144.752
-1.25469
-20.7971
5.95026
8.18996
51.3033
12.1102
19.1267
34.8081
27.7466
-12.6794
-21.9568
7.5021
9.48524
-22.3932
9.07991
27.3858
10.6695
6.26284
13.3511
-0.117164
-7.16787
34.7127
40.9089
-47.5522
12.7467
32.0204
64.7454
17.9881
46.3756
286.494
24.539
-9.36149
-39.2037
34.841
429.307
3.96601
-10.8003
38.2759
121.042
36.6714
30.7732
-1.1886
-60.3206
28.0178
8.34892
-8.69513
-10.459
22.7799
-19.9503
4.5054
19.8764
-4.15029
-4.56026
189.92
-4.15062
19.1791
36.1846
6.73892
133.399
31.5465
132.801
-1.55791
37.8501
55.0086
-20.694
31.201
56.4275
5.5779
16.1404
208.956
13.947
141.586
388.477
49.2833
-16.804
45.9703
-3.38966
24.9315
11.5253
5.0472
209.673
16.9657
18.829
1.73166
40.7387
32.6923
-1.3642
74.1849
24.0662
47.4037
8.57399
37.3322
40.8719
29.2483
123.33
19.731
42.8627
50.9625
-4.21357
65.8218
20.0301
-0.858188
34.5912
58.1037
281.17
127.962
36.5963
49.0119
-12.8615
33.1346
14.4879
39.6602
277.916
0.539507
595.228
10.0762
10.0736
50.195
78.6324
47.8096
-8.22353
47.057
18.7796
39.7079
14.8027
7.90406
144.743
34.3471
34.8766
145.148
-22.2641
14.1062
155.366
5.46827
-8.97158
87.4679
65.0073
34.5014
230.02
10.6855
5.58596
-17.4411
5.92291
136.293
65.0537
86.2844
20.764
34.9153
26.826
23.3881
50.4688
123.244
29.3925
43.5143
-3.77743
-8.47037
80.1
46.0968
143.324
27.9494
-12.9301
39.1892
25.1999
151.335
426.489
240.623
53.5432
33.9531
22.3906
76.3916
18.2059
14.4767
48.2614
59.3506
55.0001
4.29877
46.5091
13.3855
45.426
16.3727
33.5508
39.6835
-1.18037
373.643
99.6417
118.727
5.54289
231.726
104.903
718.915
8.43099
62.6727
98.482
69.866
28.6562
43.6611
-24.3003
23.4816
24.7213
530.929
0.280945
14.4175
16.6443
22.5879
-1.78573
434.293
17.6998
134.155
228.339
26.789
-2.67041
29.8359
715.536
34.8705
42.7447
34.7235
33.4924
69.7032
16.4012
3.97761
36.8967
27.2528
62.7022
41.2371
-1.81374
42.6984
94.2288
44.0926
11.5306
-5.36526
40.6309
31.3545
137.112
277.916
499.041
91.1041
113.15
8.96558
1.1468
221.264
148.09
184.011
391.49
28.5188
19.1802
60.5841
87.3504
163.889
15.6687
32.0838
37.0506
29.0988
63.5371
78.5568
356.471
44.3644
76.2517
64.4864
3.25771
63.1593
28.0748
6.92171
36.9676
40.6909
60.0475
-1.72482
34.3223
3.74707
29.0103
48.5947
33.886
66.4229
83.8887
81.8664
47.2624
29.9558
68.3663
48.2408
36.7265
72.109
50.4382
84.1668
102.037
22.0248
15.1319
26.7114
20.4201
26.3693
8.65318
34.572
-38.9341
19.2134
82.7764
202.114
89.5688
19.3351
70.7259
18.1317
54.1046
46.6181
7.425
-0.551022
389.944
88.6538
-6.12018
-36.9494
20.6206
61.9591
-11.1488
22.1984
7.91365
8.6451
-33.2508
8.79548
-16.226
-24.1302
324.096
175.268
-19.0612
-43.804
24.0573
27.7393
140.716
-16.5504
99.6943
-59.3095
-52.5532
8.71219
9.5758
-1.91837
8.64417
-4.68747
28.9396
24.8884
11.7896
-18.6781
0.992763
-18.3822
23.0574
-25.956
-30.5601
-26.4592
94.7287
-12.3238
17.3129
-16.9705
-2.30123
110.729
4.38849
-0.384973
-1.73337
13.698
9.5706
2.4523
9.42361
159.992
-42.5497
15.222
44.393
16.0084
47.7096
183.666
15.0529
19.2661
30.9741
34.0194
320.722
38.7568
44.473
525.043
193.583
-8.83082
21.3206
15.6958
38.9506
69.2621
89.039
41.4348
-5.4975
37.5202
50.9523
24.1731
34.1727
173.557
77.6817
94.3795
-5.39755
65.1616
23.4766
48.5446
65.4384
60.3689
42.4903
333.093
-26.7958
24.3266
-9.94488
58.3968
-4.26181
237.468
97.5288
58.2453
33.0413
-23.7737
25.2622
170.409
151.952
36.4378
65.148
36.8888
43.5143
53.3738
36.9964
14.2377
-8.4758
22.3272
33.9216
63.5521
42.0665
18.2767
27.3133
44.515
-4.87976
177.232
478.107
13.0202
123.243
27.8879
1.3393
-2.38985
16.4023
229.891
13.7707
-7.18011
-16.4978
531.021
-22.5681
145.519
28.3165
5.5779
25.2976
287.561
53.5044
525.284
69.898
-50.5372
74.0813
210.254
39.924
-3.46719
3.17313
440.183
48.8248
33.8215
12.9761
61.3535
58.9292
24.8727
55.4442
80.2882
71.7666
160.373
9.22117
10.8869
19.878
25.3532
39.1146
22.8515
14.6093
27.6456
10.6598
105.964
51.4578
-5.56187
10.8392
60.9592
62.1304
11.5013
-8.00087
187.711
246.057
9.90984
40.5043
28.8169
474.842
44.5728
54.2695
89.039
-11.9717
419.996
189.405
52.5128
39.7079
-2.06386
2.28186
45.4171
129.925
186.676
70.1854
491.681
27.6803
87.1948
7.31514
59.8162
0.398749
36.8681
42.5185
238.775
-6.11262
12.5595
449.74
-26.8115
11.5451
-4.26181
6.95767
35.6846
-20.4655
76.1448
0.58912
-33.7343
20.4837
13.949
102.629
12.5259
10.2703
36.9964
-2.8536
29.8235
232.573
47.6887
38.8914
6.69858
46.3891
401.793
137.876
208.241
-26.3351
35.1621
3.52507
16.3318
35.143
8.75081
321.117
62.3948
76.4941
96.0258
-5.00282
21.9949
-9.55272
56.55
13.8122
77.7025
9.75634
59.171
48.3613
-5.18315
2.40603
22.4946
52.5888
-14.897
263.953
49.1431
-1.39167
10.6695
21.2554
35.8399
-33.8504
4.07653
27.2165
22.1683
50.2943
121.443
110.731
25.7751
46.0047
-13.871
1.63553
247.553
46.8605
15.1442
45.3553
27.3447
112.59
-5.40432
19.1848
443.074
31.0865
72.2786
45.7658
60.6556
31.5087
39.2622
30.8377
38.1565
53.2593
43.3946
23.6245
16.4644
17.9285
0.639277
-9.77282
36.0457
326.665
-8.25361
161.51
18.7181
372.627
-25.9374
24.1053
380.799
31.8839
8.8327
212.089
118.846
334.587
-11.3332
38.8726
-1.36984
24.0517
24.7866
62.3164
27.5101
22.6841
-22.4415
-9.90353
2.06903
25.2768
6.73718
-2.96197
44.6938
-0.375381
33.1941
429.59
44.5351
47.2431
13.2064
14.2495
8.23125
140.036
11.5606
62.213
49.3864
7.41695
44.3194
63.9237
46.8074
44.2514
6.55692
51.4283
-28.9545
64.2438
6.16742
84.8905
-7.4337
40.3482
2.23254
77.4053
13.3994
57.5211
35.7063
11.3327
36.9906
40.1886
28.6209
25.4592
31.5624
1.07772
271.59
16.5091
-19.4774
20.2559
-6.50595
33.4924
54.7106
44.5944
38.8899
0.229477
53.7633
14.1343
72.0725
63.7259
13.1788
627.407
112.969
224.003
19.0269
18.9976
33.2286
45.2824
43.6576
485.923
38.6302
45.6835
28.8142
177.632
61.7658
64.6762
7.62097
24.4018
41.5819
7.30647
112.852
77.4507
43.9485
6.29834
-16.6419
-2.30475
4.73589
582.653
44.8237
47.2504
8.75715
55.637
75.7308
48.2353
18.1817
-18.7769
1.29951
35.908
50.0861
55.6834
31.9365
135.082
51.7819
-10.6553
16.8655
47.751
37.3503
37.6341
51.4304
100.755
45.3221
21.9625
-15.9589
-5.65927
21.0669
14.95
32.6346
17.992
53.2447
63.6183
-16.7272
330.31
1.67947
28.2433
28.6029
8.21024
322.761
19.2134
170.858
24.9573
36.8113
44.489
-19.9953
18.2468
-11.4268
-9.04227
-44.2839
-12.7497
25.0235
-46.931
-11.9025
-5.41673
93.659
12.3923
-4.68747
-6.46567
-16.3411
-29.4398
296.165
-40.871
6.19082
-52.1929
-34.3082
612.597
-13.0194
31.9475
-8.53716
64.2281
-2.65182
3.45145
13.6705
-38.2777
-0.149161
-2.23158
-40.0921
59.6113
21.605
65.955
293.763
-0.58459
29.9927
-52.4135
12.7133
206.673
59.0851
6.89769
-41.7341
13.4233
-25.6829
-21.9493
40.5043
4.454
4.45138
-17.2713
5.54382
257.705
64.8651
21.7571
-49.5381
55.3239
156.295
6.96703
6.99876
155.754
61.7521
-26.4978
-30.6974
11.7507
9.42106
19.5238
-5.29835
2.2261
316.548
624.511
69.7186
-8.46954
-18.3782
22.7895
38.8417
18.2021
33.8105
-1.72482
38.6635
68.0555
73.0875
212.669
18.6097
30.1379
40.186
50.1555
111.851
528.897
13.0892
29.5002
171.659
36.5018
37.3198
9.55873
69.1743
34.5702
25.773
201.601
-3.0057
29.1804
328.181
22.3906
89.51
24.1398
8.85454
80.1206
261.75
32.5113
120.491
57.7534
-3.48108
45.426
75.582
42.6096
-9.55272
24.6909
45.6811
47.7174
11.6304
171.615
155.987
19.2726
24.3687
65.7072
0.0955625
40.939
64.1356
55.4968
28.5934
261.794
13.7591
50.8324
-5.73936
0.328398
12.224
29.6645
-11.9449
-19.0462
196.405
32.0204
33.2714
19.8622
63.2422
217.153
41.4056
208.03
56.5997
76.0705
67.6125
50.8177
87.0016
17.968
49.7898
38.2695
38.1668
-7.84674
35.514
21.4674
25.0381
8.28166
439.196
38.617
16.0545
-10.6051
-28.5135
28.5494
3.54397
9.94763
4.86486
22.8288
20.5921
44.665
35.9068
318.334
24.7266
65.6171
-2.4117
17.6462
38.4845
19.0568
11.6132
58.7567
11.1651
126.778
13.3239
121.77
57.3699
280.064
46.0082
49.2513
264.789
532.792
31.9217
-20.2563
53.0425
22.7697
31.2841
37.259
39.4545
-13.0301
33.5908
213.153
19.5738
-6.98639
210.992
64.2703
6.69992
147.902
59.6126
6.7595
5.2634
63.4774
56.5847
33.35
33.2677
2.10354
452.939
55.3638
45.8356
31.8667
7.55659
40.8243
23.0143
79.6999
34.0194
-7.23933
29.3865
31.3545
26.791
38.0208
27.3858
38.1872
-3.04488
110.492
104.032
8.64307
32.0645
26.3616
35.6462
408.899
103.481
24.8024
55.8989
59.8781
21.1211
28.1617
60.726
619.225
46.3134
34.057
22.8408
831.917
81.0315
834.338
8.39706
37.8438
24.7862
124.087
70.3548
27.3232
52.719
-34.0811
4.6841
3.71044
30.7911
1.08983
22.3823
43.448
36.955
2.7818
14.9555
6.07434
21.7402
34.504
28.011
19.2137
17.0059
201
30.1174
25.5198
137.646
21.1066
212.483
26.6392
-33.3119
43.5763
24.6804
48.4409
335.071
-1.27963
49.9298
25.7483
3.43048
-4.86755
1.2651
22.2455
39.1218
148.437
17.1828
28.4798
16.7873
64.9342
202.605
-16.9109
72.3624
98.3862
55.1765
31.0157
64.2438
38.0265
79.2683
17.8594
2.23254
45.5462
11.5253
-0.574998
54.1256
50.6989
151.657
36.9906
-2.91496
17.3765
42.3258
50.3031
69.8925
108.547
53.9904
35.2485
153.433
19.1034
1.49085
65.1269
-1.64459
109.985
207.005
59.9777
3.80846
53.9428
51.1253
72.2036
114.604
28.3679
55.6234
197.082
62.3983
17.4061
51.7487
40.0613
34.4364
60.928
42.3763
69.5458
826.588
16.9055
58.4485
27.9212
41.6372
47.2912
45.5915
51.4448
49.4019
47.0763
119.51
102.187
48.5446
63.5643
32.2579
61.231
44.3926
56.9902
36.9909
40.6705
18.7044
36.9068
32.1598
0.423357
26.6354
51.6142
111.656
33.9783
24.0149
46.814
662.351
42.3193
247.27
60.4629
56.5665
48.1994
70.2482
3.71106
22.9409
7.67845
18.6982
4.52361
68.5918
107.593
-17.9036
18.2767
18.2781
26.9794
66.6617
-30.0833
82.0138
106.599
25.7022
-32.3749
7.03197
-40.5773
34.2838
35.2647
2.14112
-16.4182
49.3451
-26.7308
16.6842
-10.9163
2.56776
180.296
-19.5398
37.1169
0.531966
3.75397
33.8481
-17.157
13.5358
136.082
99.8079
-32.434
-3.10749
33.9658
-9.48749
-1.54567
105.927
1.55353
-26.9374
-2.17959
14.6208
-12.9572
1.41225
12.2716
-2.62659
-21.0907
-9.19417
-26.2281
-9.21869
52.8515
107.93
95.7235
39.5733
-29.5409
19.5352
16.094
-6.43214
34.5214
-12.433
-50.9503
-35.7005
581.813
-36.6959
412.586
-6.83185
15.7498
4.88385
-19.1428
293.416
324.853
157.019
19.1791
26.0328
36.1846
-6.37954
-7.15626
-9.68294
-27.7948
-25.8681
-3.0875
7.41695
-4.40627
-14.7871
5.5779
3.02197
-32.7985
45.8061
36.6379
15.5181
45.5228
0.557547
2.86683
-9.01186
15.5612
-14.7116
20.3925
12.9761
-12.2853
394.65
193.581
-40.1517
-26.3861
-15.35
-32.5959
80.226
165.908
678.171
-14.6298
-4.13135
34.2048
-23.1964
4.10058
-1.79522
29.906
51.5444
248.374
217.924
35.1957
31.9112
12.4676
15.331
18.1085
18.3577
5.22467
44.7464
-2.10785
-10.7121
62.8021
-0.727265
65.7977
28.2357
16.9055
24.7153
41.0397
49.1652
585.554
53.15
26.4616
31.4284
29.0988
22.3077
65.4384
41.6282
44.3644
23.7779
66.3605
25.7465
35.571
8.79578
43.4042
35.0936
38.8168
52.5512
18.8899
85.5151
23.0779
-28.1121
42.1288
45.1304
25.1934
65.148
40.6369
62.2549
277.332
21.5147
7.01138
83.3534
183.497
61.678
57.059
70.7505
68.8779
227.831
138.236
24.1398
46.3169
44.5133
44.3581
23.141
17.4172
145.835
17.1336
43.5519
6.24158
12.6246
12.9361
34.4367
94.5691
322.725
330.911
57.7317
22.9278
6.15416
14.9984
37.5962
123.398
61.3245
14.5379
-15.6134
10.6762
78.4344
52.7527
14.261
43.3144
65.59
41.121
-24.2693
-26.6287
182.784
37.5371
-64.2968
110.201
8.71424
-37.1193
244.343
2.91018
-17.7153
324.66
7.0691
56.3813
83.0993
27.726
-48.585
19.5285
49.3052
301.925
262.947
-9.31705
23.185
55.6477
58.6499
49.1973
23.6553
125.641
144.224
30.9297
12.2418
30.5169
18.3291
41.2815
36.8305
364.763
37.8198
11.6768
126.804
5.23923
27.3858
58.8019
124.392
48.321
505.919
109.654
-8.22353
-16.7419
16.9055
-22.1363
-25.8291
45.5915
47.9951
21.4597
17.5427
211.994
-2.30475
32.8469
33.5521
18.5867
13.5172
34.9941
79.9998
17.6348
-4.23855
50.0409
-11.2806
77.1374
12.5799
20.6921
50.749
31.1672
201.114
-11.2455
-14.0932
127.305
0.152801
25.1934
46.4074
57.5035
67.8771
14.9632
79.6107
14.5076
16.1118
12.1389
5.46064
2.06247
4.58519
115.728
-10.168
38.8928
15.735
155.767
2.24286
64.3789
-3.82744
278.578
0.205468
251.081
38.6292
19.6754
75.7912
31.0157
199.177
15.5501
79.7035
30.3435
30.5537
138.106
5.39992
58.1951
65.6806
35.4649
44.4869
25.196
-18.2308
22.1921
51.1518
1.07772
98.968
1.13731
7.13746
14.7517
49.0884
20.2315
126.971
43.333
57.08
35.6149
-7.43594
61.439
28.6365
36.5963
52.76
28.3679
176.467
345.382
38.0208
44.2524
36.3131
17.5698
55.8172
65.5139
38.4392
85.4798
331.749
35.9597
16.6768
-3.34034
17.3061
49.3397
33.0025
21.4597
345.053
35.1766
261.483
56.0409
519.515
29.3719
38.7704
47.6198
27.6206
35.0483
35.571
8.79578
11.5451
20.0761
46.929
54.4972
51.1889
28.1099
45.8769
35.4762
47.0045
57.0526
74.5184
3350.24
60.3809
-1.90337
60.8701
128.556
17.7611
99.1639
22.6772
54.1817
58.9331
104.484
34.8096
37.0188
23.2312
14.1878
149.827
50.1546
14.7695
48.191
303.083
29.5208
48.1062
4.40033
39.906
248.908
88.5295
26.8563
286.238
63.5359
0.328064
66.286
37.2478
219.194
1.32304
31.997
41.8021
59.4721
-17.2717
105.891
64.7702
360.467
16.3469
35.8191
-6.07683
24.725
16.5702
-10.4245
14.3839
24.4054
-1.63754
-16.2351
105.513
194.127
30.4603
-5.16118
-16.1681
49.8389
12.1903
-36.3926
53.7886
54.5187
68.5495
40.7366
101.364
37.6084
-11.496
-4.77839
-7.7581
-3.89977
49.9539
27.9312
-14.7938
19.2755
82.5838
-43.4013
-33.1986
-28.6096
43.8364
175.802
80.7645
3.15111
167.706
69.9649
-11.8819
87.5078
1.89886
20.0771
105.267
12.024
8.49945
-1.9629
53.8651
6.12642
29.6739
17.2903
51.072
-19.3416
39.5507
5.93835
62.5048
14.9132
46.1935
45.1831
20.5704
51.5345
60.7987
67.9919
36.1525
231.068
55.3407
26.5954
17.4352
397.583
24.1406
200.624
0.0883372
132.568
17.6998
9.8802
166.014
25.9402
68.0184
-30.7218
83.9742
23.4791
144.062
28.4737
421.282
331.244
15.222
57.5115
17.7246
33.7408
7.55659
8.96518
6.14768
-25.98
8.77175
36.9767
43.4084
600.255
41.769
51.3057
71.9178
63.3135
44.8992
-0.727265
37.6867
46.9764
30.3375
560.156
15.4003
270.479
118.911
34.4093
-3.52349
82.0282
25.3506
20.4336
72.9346
36.006
35.0223
70.1086
6.93735
56.1857
35.0327
92.13
52.5512
11.3936
160.478
-31.27
29.984
53.3732
43.2563
19.5712
21.8963
105.358
657.768
62.7441
36.9964
-10.1252
64.6128
24.2013
80.7732
76.6705
660.508
12.6545
-4.54582
50.1372
390.548
81.6542
15.2124
14.8943
439.96
7.27321
63.1835
18.2249
38.8911
55.6025
75.6148
49.2764
33.3906
7.76332
62.2926
79.3302
44.4837
153.491
32.1872
212.463
41.9329
42.0952
24.679
11.6132
352.985
53.6898
103.279
37.437
31.133
42.1642
58.9246
-15.836
54.8735
148.596
126.12
-5.55964
42.2222
49.2943
-5.34125
-28.686
-11.4667
30.0841
18.829
-0.142401
153.183
15.8257
384.693
38.5776
24.0662
96.1294
407.75
29.8359
40.8719
40.8707
49.716
25.9961
84.6957
-15.3757
44.5121
156.837
117.208
65.5999
20.6751
53.9428
77.8258
56.5082
9.62726
3.14956
12.6139
107.127
32.4132
58.6356
28.8169
38.1846
383.779
63.6399
18.0134
48.9311
7.62097
50.9523
9.18053
-1.46627
47.2912
201.139
216.661
32.5353
-11.0198
37.0506
29.0988
42.9224
63.5643
75.3614
44.3644
21.9038
60.7383
8.87991
69.3042
123.989
108.182
75.04
39.5046
49.9079
176.751
-0.00106716
36.5066
12.9875
24.5157
34.5638
57.6518
124.97
54.7587
52.4445
34.6332
295.618
128.556
53.3684
56.0604
30.1735
71.0483
27.074
201.935
27.3133
98.8629
77.5791
47.0715
24.2646
74.5175
65.3693
68.8057
132.594
66.8469
47.5039
154.224
91.4866
7.76332
54.7963
23.1082
194.72
0.328064
45.6713
40.0589
32.7249
30.3711
77.9116
52.1095
-8.93128
28.643
69.3463
16.9622
50.3094
49.1431
1072.45
29.4102
174.929
20.8474
35.9357
47.8312
-15.693
70.909
27.7393
53.8861
72.2417
1.12154
237.53
29.7465
47.0278
53.4197
57.3107
43.2743
21.6978
-11.9636
1.38116
42.9611
7.66068
35.7344
35.4584
-12.5319
6.46601
-31.9435
14.7307
-35.7589
18.0948
-4.02075
196.597
-11.8126
14.7161
0.857721
47.7444
418.128
57.9876
-14.899
48.3142
10.8526
25.8574
13.1742
3.16957
27.7426
8.71424
107.184
6.33696
21.6508
458.298
36.4019
309.667
-7.60013
26.3962
-30.37
-33.5925
2.66194
58.2963
17.4448
-13.0652
21.3109
-18.5112
59.3855
38.4972
55.2059
30.0454
98.9204
6.14768
42.2185
39.6416
206.404
35.0087
171.909
60.275
21.1688
24.9024
29.2599
30.6909
65.1876
43.0251
2281.7
-19.4679
26.3616
91.8682
-20.8045
114.726
13.558
8.11022
38.6247
45.8226
77.5129
2.09871
27.6803
35.4261
-7.65019
139.08
-21.2279
152.568
29.4261
18.7044
-0.574554
15.2932
38.8417
54.4253
18.8899
79.8929
-6.90714
61.8431
-0.974722
54.2169
22.6416
60.8007
158.851
50.0073
39.7661
25.2628
20.1298
151.045
62.7387
48.5642
123.877
212.607
7.0323
23.5652
46.3891
19.4831
46.047
48.9456
13.0202
50.1546
14.4578
31.3433
20.1504
61.2247
26.8891
43.6542
59.6275
11.5606
4.11692
15.6532
-13.1978
53.6898
320.671
22.4445
64.8662
89.0158
731.714
-34.5767
41.755
-8.82511
131.742
-29.9225
306.466
30.5537
-25.956
-15.5675
31.6368
260.594
-11.1561
31.7167
177.546
6.13207
36.7036
61.5475
13.6705
96.6551
42.9544
18.3832
-4.48489
5.2634
415.159
42.8627
54.7106
-7.87948
22.0234
209.311
14.1343
36.4652
74.9703
-3.6878
27.7058
52.9993
34.7223
20.9009
18.9976
35.0087
66.9618
34.038
32.4132
28.6505
105.654
8.19951
61.4394
41.1511
38.4392
-19.4679
43.3089
-7.37156
20.6537
-1.46627
52.9134
47.4656
42.3729
34.5782
58.7722
20.8394
23.9322
29.0988
33.5521
39.2015
49.1245
10.6312
192.444
31.3002
54.3117
35.0327
15.2932
125.049
106.283
45.0549
11.3936
31.1672
-14.9936
27.1363
18.6097
33.886
124.519
44.3851
47.2624
5.5929
50.1149
181.03
21.5093
3.93653
48.5595
60.8072
38.8914
-6.41988
40.7669
-14.2501
134.128
18.9605
-11.3426
46.4065
490.782
31.3244
18.2764
46.2321
15.3087
20.9835
34.3938
-15.0718
54.5534
7.45196
42.3774
62.6727
-2.71753
43.6291
116.737
41.787
362.688
-7.13779
79.2794
28.3919
205.572
175.94
31.7167
659.181
-4.78903
11.7543
112.603
16.4816
206.288
-21.7009
137.386
-1.67379
-16.2884
-11.1911
0.696209
231.81
4.30195
1.16651
-3.39569
-18.6618
31.7801
38.426
15.9899
51.1317
-21.0263
44.3267
83.6529
-5.18977
-13.5014
37.0838
15.2044
7.2651
27.8772
88.9398
43.1244
157.631
29.2534
10.4321
441.382
35.0227
-50.7896
-20.2069
-3.3086
11.8584
-23.6867
-16.6419
8.93965
14.8386
-20.216
-21.2279
132.474
60.7383
5.13178
402.365
17.2291
12.4821
43.5269
22.8872
437.744
-17.2145
15.9285
30.7911
12.3342
13.012
264.736
37.8258
50.0735
60.8778
26.1999
-12.6663
33.9154
29.9426
35.4457
24.5513
20.4485
43.9406
12.6545
-38.279
14.53
-19.8723
44.1729
35.8271
20.5165
453.079
-3.97119
63.1835
109.065
10.031
-28.1903
2.07953
11.2001
-0.726157
40.2901
28.9396
-25.2063
-12.5929
9.91556
-22.4262
2.86683
-1.51559
50.8807
-19.3157
11.0221
-29.8967
24.2205
36.9906
-19.7816
161.68
10.4666
199.203
-23.2851
-48.8749
155.19
6.7595
6.61251
378.321
32.2218
29.6018
-11.7098
-22.2593
-8.08085
-40.2136
28.969
1.88167
60.0304
-24.768
-44.4521
4.73721
32.1453
-12.8615
-21.2133
-11.749
99.6303
17.4207
-6.95676
-4.47331
107.528
27.7062
28.0326
30.943
459.352
-12.9938
-7.45734
-12.766
-32.0489
111.009
25.5063
6.46718
19.4168
-4.17881
2752.12
-18.9218
-11.3983
513.893
1.26088
-26.8219
12.0126
25.7465
20.5785
3.17358
-3.44742
-43.6172
85.6684
5.69955
-16.7174
336.64
62.4333
-54.349
-15.9673
3.61712
-16.7138
-8.53976
46.4074
29.3925
418.328
-0.0293024
20.5777
17.3187
13.3007
11.2019
10.4958
28.8818
28.5841
24.5022
24.8373
-35.8019
20.7471
42.3864
70.1793
19.2325
4.46211
52.8761
-46.4304
21.0875
-17.4875
6.92802
35.3309
40.2131
4.64086
20.8256
39.3531
63.6098
28.2046
68.9289
59.5906
38.4809
3.16957
29.6166
57.44
17.2286
25.0776
59.1322
27.2623
30.7797
36.0536
14.8887
153.246
19.837
303.302
12.3221
22.3396
25.8794
-11.9812
-24.7217
104.064
115.951
427.65
31.3937
-12.889
14.4079
1.01588
73.9466
29.9927
140.615
44.5724
-6.97078
55.337
50.886
2.131
181.186
-19.2453
390.111
43.6576
-8.83082
57.3709
454.23
13.8217
20.21
1.79568
17.8245
-32.5864
-24.2382
-11.2055
-39.0029
7.30647
-44.5698
-16.4271
13.7324
-2.60473
34.5782
-6.82012
-35.3826
-41.6601
-12.1307
11.0633
59.8162
67.8651
30.7532
276.871
50.0252
-10.9437
-30.4987
10.7058
86.2844
-24.2136
53.656
-44.3885
-39.3565
298.876
147.92
208.174
-44.147
22.0445
100.607
-1.46331
-36.5814
-2.35895
27.3561
15.8871
1.71251
31.6929
-8.53328
-24.8268
1.07638
-32.9908
47.921
26.4568
25.7918
-50.8228
3.21337
-34.249
-9.83462
12.4989
-8.71813
59.6275
-40.9624
36.0557
-18.1213
-22.9827
-17.049
0.316157
-1.50528
60.6308
-2.53221
-1.6686
56.1777
14.2664
21.5495
-28.9545
6.14774
6.16742
-1.31652
-37.4188
4.7409
30.5537
-24.0819
3.17313
1.65179
13.2175
33.8215
-9.51273
18.2499
-2.91496
643.315
-15.2892
45.5296
-32.6555
-32.0083
38.9979
14.2558
-24.7217
-10.2541
84.0921
-7.13356
-26.6201
1.40863
-9.14085
14.4079
-23.347
4.60611
3.75574
20.2096
9.89581
25.3519
-12.8323
-50.3428
-43.7021
9.67517
-21.9347
2.41357
274.763
-8.66446
-8.66708
57.6913
30.8437
28.1319
-5.41243
14.2608
-0.812332
19.7166
68.7559
-1.12683
3.21889
14.495
33.4101
2758.83
26.1449
-13.3793
19.9023
34.2395
290.531
4.50404
13.9016
-6.16048
0.323849
2.2261
7.3274
28.5576
333.025
39.3191
39.6561
12.6048
55.6834
93.7807
225.037
53.656
16.8655
44.0029
33.6022
27.0675
74.5184
57.5035
58.996
27.6261
29.2302
25.2574
33.5716
0.188402
164.752
62.6812
29.5211
32.9355
48.2632
23.2312
43.3234
67.3682
38.9102
247.154
447.367
18.2249
211.305
55.6025
24.9135
67.1238
112.711
77.2851
26.8563
40.7356
47.1797
103.767
57.0878
32.2451
38.5562
234.697
223.546
239.886
58.211
31.9547
69.05
67.8838
55.4968
4.23053
85.6322
53.1145
-12.2986
25.6283
94.3198
-16.6301
66.2238
38.0466
12.3427
92.3045
60.0602
24.8239
26.9354
49.8389
6.56808
2.96274
40.6701
73.2594
32.9422
16.1474
33.8976
15.1196
31.7103
42.852
2.46063
118.91
130.564
-9.00154
16.7873
14.3344
17.0721
22.4445
184.806
4.68286
32.6877
-30.8285
41.755
53.0191
45.5351
3.81069
8.48903
64.0767
152.368
-11.8194
12.8962
45.0767
125.651
12.9761
63.2275
-29.4752
-17.1633
2.42613
314.047
46.7025
-15.7293
-39.7142
-3.98896
109.059
-2.25728
-17.332
-50.3703
40.6449
-32.7173
-4.76422
-14.9849
35.6676
-41.6346
23.4779
155.834
-16.6097
818.462
-3.4433
-12.5644
-27.5715
-23.214
-16.1607
-31.1559
23.9581
11.166
84.5427
12.3868
-21.4271
23.4647
-17.4511
-1.12683
-23.018
12.621
54.0248
20.8211
11.1523
54.087
-23.2012
-8.86398
194.954
28.8669
34.5163
5.08391
249.575
26.589
258.452
26.6835
92.2074
15.8933
-5.25972
29.3487
4.17149
21.0132
30.9994
19.8269
65.8374
175.814
-12.1825
20.577
8.5861
28.9416
20.1705
79.9923
412.705
89.9259
21.5147
-13.6033
27.1315
59.8086
33.9216
78.5446
66.4294
57.6321
1.07638
50.1372
-10.502
51.6692
35.8271
9.68649
13.4873
-3.82744
40.5713
37.6868
26.1926
27.3848
6.55692
178.865
-0.843467
41.755
127.982
-31.7966
40.3482
43.462
24.9315
255.154
8.79533
82.2366
30.0841
7.5846
48.5833
81.9682
49.5589
112.954
34.8295
50.3031
36.1593
76.4792
18.0039
20.2559
87.1973
46.6108
131.547
5.23898
20.8442
-47.7098
90.8132
39.363
65.6526
18.3355
-10.7189
34.7223
30.2712
48.9827
94.0418
64.1507
12.4863
25.854
183.261
5.83405
12.8873
95.3436
21.147
19.5993
50.6207
11.4542
4.89052
-28.9233
53.7634
55.6927
27.6135
48.4026
46.7596
23.6505
8.00262
39.4061
169.422
58.8792
21.9505
7.82011
329.251
19.5088
-19.2311
21.9299
95.0028
602.936
735.969
48.8031
2.02331
127.435
17.7659
891.924
24.5157
36.4378
52.0296
27.5185
79.1215
164.889
25.2628
-6.10709
96.6966
20.4532
37.6697
56.0558
53.3109
38.8914
50.1372
21.3572
34.8026
37.3831
50.1546
43.4197
0.36879
77.4973
29.9057
143.645
14.9482
61.118
42.1642
40.1839
21.6453
54.8735
206.693
124.246
-16.804
13.4769
28.6796
13.3994
211.194
114.417
-3.6598
-14.1594
-8.86046
36.7036
69.0438
28.6631
74.1663
80.4357
31.5016
-10.1071
42.7447
225.878
20.3739
185.895
1.49085
50.1343
47.0811
526.028
194.045
45.8356
59.9777
33.7935
44.5724
21.1402
29.1001
54.6341
5.87913
96.8529
20.1101
52.7787
51.1539
11.7839
16.1414
55.0538
2.57732
63.3135
76.7583
34.6911
-17.5939
43.3089
1.99877
39.7079
5.4324
4.15593
22.9283
51.2137
66.7357
32.7041
30.6612
80.8095
22.0581
235.246
108.515
181.63
238.405
53.7347
50.0148
80.0944
14.4336
28.0748
344.254
607.498
-51.1135
16.328
313.046
33.8824
158.604
143.018
61.8431
19.64
42.9725
18.8935
76.3924
68.7479
344.302
65.5552
6.07434
9.55252
16.8241
64.4937
6.74763
62.615
192.929
-26.7009
-21.4124
201.937
-31.1167
-7.18011
-48.3569
-6.83563
-35.6866
17.0721
-22.5331
-8.22242
-0.939342
23.3174
-23.3323
-5.09666
-18.1831
-48.6632
6.61496
69.9091
2.15501
-2.44906
24.4619
161.258
-7.63867
-13.6092
-6.66309
-20.1049
-6.39996
9.07365
19.2927
-42.0258
157.272
18.3832
-38.2181
-60.3289
156.538
16.6258
13.4812
-52.8571
-11.7098
-3.51866
12.5339
-42.0876
-16.859
-31.7988
8.96518
8.95878
-19.4208
-1.53561
-1.44164
222.382
7.1133
469.993
7.70812
-3.9793
39.8877
-25.0901
127.642
16.9913
28.1499
14.8027
32.2669
139.824
64.5632
24.5875
308.79
21.6025
136.626
82.305
43.5023
23.7497
79.9998
79.479
-7.98669
156.863
97.4152
46.2771
146.478
53.8342
61.3056
71.2919
20.764
53.656
9.95945
84.3319
44.0029
75.1154
19.5712
368.747
42.511
60.3809
26.2076
42.1294
29.5002
6.74142
22.805
27.8346
70.4829
2.7668
5.83307
9.36802
37.3728
-22.3952
31.4673
37.1018
-2.74854
52.5296
-3.38966
26.8055
17.1475
130.61
12.8962
121.913
11.3327
11.102
18.2499
53.307
12.3407
15.5446
23.5665
417.768
52.1163
-19.4774
55.8632
10.3606
-22.7296
56.5847
7.11305
5.15676
269.281
6.63808
15.8505
20.6223
-5.56187
25.8318
13.6439
29.1001
197.063
-32.3637
15.2974
26.791
4.28764
12.3933
19.4465
1.46932
18.6623
227.72
77.9835
108.901
7.62097
221.179
20.9672
-18.9305
6.02999
36.0468
28.7249
14.2619
20.184
-57.1083
7.31514
3.5942
155.946
14.3793
-4.33313
201.293
-4.23855
169.981
46.8154
-15.5671
-33.4325
126.923
3.20954
3.82549
2.02331
171.722
-18.1515
11.2433
-21.5894
20.4837
-26.0841
15.8231
5.17792
27.5185
34.144
-22.5181
-10.3444
-17.3515
-12.2239
3.58658
-5.4338
97.2852
-55.3849
-9.8343
-27.0346
-34.1957
11.9868
224.083
-11.0245
-48.8239
7.05112
-30.2081
-32.3939
-11.7602
-4.21242
-11.8639
-23.7107
54.8986
1.53146
148.318
-11.5621
6.06534
-11.8534
31.6256
101.128
-8.04729
41.3673
32.4318
-30.3901
17.8095
-17.7081
45.6242
61.3245
43.3153
38.9008
46.2768
86.8477
33.9658
125.445
34.0616
64.6978
46.5311
-15.693
22.1833
48.887
48.2639
47.8788
14.24
31.3831
52.2353
7.67242
26.2458
28.2626
105.325
54.494
33.9511
-3.304
122.609
51.7012
46.0417
13.9066
25.8865
37.3881
38.334
32.5343
4.53353
20.9059
2.53848
51.3571
110.886
19.1095
32.5198
22.4095
54.5534
27.3848
73.9171
6.6528
289.132
53.0191
169.223
317.71
71.573
13.3994
80.6839
65.4499
113.827
30.8182
52.9837
164.14
98.0035
35.4581
449.418
3.01137
-11.6032
25.9961
35.97
-13.5017
8.90489
9.59981
96.8669
38.4972
409.404
110.578
48.786
395.023
30.5105
229.625
32.1453
33.9901
48.1271
25.7323
64.0231
62.3983
17.4061
113.593
60.676
47.5549
89.5504
174.21
62.8021
77.9835
43.3089
-16.7419
60.3226
-0.189796
60.3779
223.453
71.8285
46.121
403.769
26.9131
155.772
2.38042
202.45
26.9928
21.3978
5.94605
24.194
-4.7214
2.23655
141.793
32.2825
17.265
36.6216
48.9708
151.451
19.6766
11.2067
360.627
139.771
-11.3509
6.11495
5.9667
3.22186
-23.4551
-13.1555
-12.6663
-16.6844
17.992
32.63
33.6332
7.63561
96.0518
106.627
58.2284
211.052
25.2017
49.2176
-8.96806
-16.4453
-31.3864
545.671
-15.2774
550.589
6.21663
-34.4032
41.6779
34.3526
81.965
42.9211
22.8169
34.4269
83.1624
148.917
24.7489
76.0376
61.4798
782.018
41.2353
73.2035
391.775
54.0575
47.269
74.2374
47.3341
42.5287
81.2255
718.747
31.5386
18.0402
16.5611
125.191
35.7685
91.3674
441.527
76.3607
61.9958
142.807
197.885
114.464
26.6811
184.723
55.1361
309.906
57.7456
114.225
638.972
9.1085
271.588
57.4501
3.47551
44.7978
744.539
37.6062
263.946
19.2752
424.272
67.1066
146.357
-13.7393
192.461
12.1021
144.582
142.385
104.222
-17.8059
30.8136
-15.836
23.0143
4.29336
23.0463
-14.93
-8.37757
-37.1228
288.887
-15.5675
9.14806
78.8099
213.732
-7.63867
-4.78903
-18.2308
25.9402
43.6556
-8.29261
-5.77136
5.26469
-77.5735
-26.5957
14.1088
-3.98896
7.85897
-35.9905
14.4079
-19.5988
681.144
61.8518
-13.0581
10.8392
-21.9633
43.3897
-9.1134
23.8583
5.92704
-29.431
-30.7102
38.1872
16.6328
43.9622
191.176
24.5726
36.7496
-27.0493
33.1486
-6.74903
5.09296
66.9689
32.0655
28.0189
29.7242
535.271
126.069
971.522
4.53124
5.08391
333.936
50.4309
-16.42
53.3746
375.176
452.888
52.8972
47.2501
57.2364
70.4267
24.608
247.029
2.81003
41.1918
105.754
19.8305
97.7959
349.924
19.6484
29.948
13.5706
123.646
8.27174
21.7402
42.0003
16.7666
60.4432
49.2002
22.7087
-16.9648
37.0362
-18.9637
-2.40883
475.393
-23.7107
252.656
-16.5995
62.2926
41.8488
1.69168
22.8169
-1.17057
0.865773
15.3785
64.7932
18.3763
-29.546
33.739
37.5962
-3.43198
-29.6163
13.7791
-54.4272
10.5863
-1.6686
12.3923
53.4086
27.0655
-43.947
8.0218
-18.1954
21.1723
-26.1744
-14.6341
-8.07126
11.0221
3.84721
-3.89053
12.6277
17.6998
-31.3493
-4.52589
3.45145
-12.0407
-17.0158
25.8794
-30.7218
-28.9947
99.0847
74.5794
5.15676
-12.889
1.28948
25.3787
-34.7493
1.88167
-1.81374
-30.3902
21.6038
847.364
-42.8466
-15.4971
-14.6877
-42.5495
-53.8084
40.5043
-31.1533
-11.4782
13.9771
5.64308
-35.3975
-13.8501
165.98
-29.0091
-4.33268
-40.4822
614.164
1.37656
663.096
28.3174
46.7596
175.901
385.345
51.1061
339.962
43.8866
-9.90862
58.4199
37.8334
85.1012
16.3762
52.4376
8.79578
20.9154
21.9751
63.7956
459.295
486.565
-21.8997
117.091
80.4538
6.45277
98.8812
23.7703
60.3809
9.34103
15.8925
51.719
94.5978
28.2994
65.4261
55.185
44.5136
229.712
265.655
8.2387
197.846
135.153
41.1312
48.2806
102.851
68.8057
57.6318
53.7284
25.0151
39.906
217.049
-20.3477
32.3075
227.381
3.25424
12.9361
-1.546
34.4269
25.0664
137.673
28.497
61.045
17.4392
5.12421
47.7945
77.8886
707.17
68.8208
60.1819
46.397
24.725
20.3183
27.4066
47.6715
-0.608635
28.1535
105.564
5.85872
13.75
407.238
197.875
1.41225
38.5085
-28.8635
-11.7204
164.679
-43.0947
-27.9593
43.4812
175.396
5.76829
438.848
-6.83563
-28.1903
10.5863
9.5758
74.9183
1.14791
12.1791
34.5617
19.7713
4.27367
13.6637
0.557547
-13.0559
231.503
-37.1228
-28.686
26.0147
33.8323
-18.6523
3.60573
357.456
-12.2853
545.863
31.5624
15.5446
14.1962
-3.89729
-17.2241
-45.7143
-17.2254
6.61251
18.4998
-5.25949
16.4012
-16.6371
8.78574
-45.8358
79.5688
44.9852
11.3047
97.0463
-5.09672
10.3594
553.136
138.938
-11.843
-19.2453
4.05297
-10.6903
41.4413
14.7614
65.3585
55.2066
74.9835
-22.279
46.12
-0.812332
327.063
25.6524
-3.0009
244.973
23.8654
22.1657
67.6727
46.7596
20.3538
11.7507
238.057
188.163
36.3904
-9.04648
28.463
26.0681
6.00031
32.7599
11.6069
-3.32478
40.3698
33.9783
50.2519
-8.43436
9.33264
28.917
5.775
90.7857
134.488
40.6369
215.488
38.3813
5.13731
10.4896
68.3609
22.3272
20.8031
74.7964
47.6887
115.728
1875.14
52.0113
443.022
61.0395
59.525
42.8805
53.8132
-0.515786
48.2614
53.7284
26.8891
34.2838
46.5091
20.8818
128.056
351.831
220.957
84.661
169.36
55.0514
885.425
75.3487
233.459
26.8096
-22.9868
100.795
128.379
94.7552
-12.0859
128.083
93.1837
26.4487
211.315
429.523
162.339
-1.0542
347.968
35.6498
26.8534
-1.63754
-4.99069
9.93563
-26.0756
31.3973
29.1381
-8.24879
108.22
12.8799
15.1687
43.1124
15.1442
125.94
32.9422
106.103
8.87743
20.4723
77.0011
125.69
72.9397
35.3557
90.5417
141.399
1.78969
-11.5062
87.4352
5.34958
44.7978
30.1837
21.1496
45.1025
1.57631
0.534548
38.2142
190.795
29.388
153.053
295.534
-31.0014
-1.59517
109.838
-25.3442
-3.53726
1.87176
18.6322
22.5824
22.0773
7.10446
26.2995
280.229
-1.51559
45.5462
5.90314
6.92127
80.3626
208.12
16.9549
9.22793
136.316
70.4368
52.1772
66.1444
12.3221
24.2137
74.6051
16.1298
57.2123
34.4294
-10.6906
6.09379
-10.0779
109.048
61.923
35.5282
29.0556
15.9899
3.33658
43.1556
70.5637
10.5643
24.7013
39.7878
-6.25439
14.6096
225.1
213.41
62.3765
88.9398
71.2354
-5.41243
36.7496
-21.4271
211.185
-3.0009
29.4558
156.924
35.2842
37.6877
69.2484
3.97278
31.4284
19.7284
-11.4255
269.712
-3.34938
8.75715
21.9038
75.7308
-28.6014
8.81141
43.0673
14.418
26.5376
-28.6247
447.363
26.3862
81.767
202.988
26.2359
6.52154
106.691
33.886
-4.79163
115.748
38.7629
11.6552
-45.0069
6.52216
-2.62891
22.3272
-3.55973
5.456
8.33332
1.4101
-25.1605
-29.2426
29.1804
191.375
72.8655
143.768
-43.6193
-26.7012
10.6249
-19.9625
9.92097
18.3981
47.3001
-17.3605
-18.923
386.386
-8.67663
0.703492
20.5435
6.94524
24.5008
-1.30142
16.3686
348.171
21.5576
1483.44
23.5214
21.2613
89.4355
21.8679
-36.1755
39.079
-14.1348
35.8861
31.1276
-6.60353
249.462
11.2421
136.698
-3.65457
42.692
-2.26587
59.5906
17.8662
198.072
72.4325
460.445
65.37
24.4512
7.35386
203.782
15.5024
126.659
29.6884
43.6556
-15.7889
99.1763
55.8645
16.1298
20.2559
25.3532
224.505
35.1418
22.7183
138.602
32.8038
38.4787
19.2725
104.536
149.977
-19.3915
46.1716
26.5754
22.9212
6.86407
5.23923
20.3836
42.8697
53.0061
57.0806
-16.6568
38.6237
46.0393
13.1574
-39.5452
11.6522
36.2212
-0.730668
-3.07199
180.135
-28.5417
135.921
29.8039
-7.65019
-16.4678
-8.10945
20.0297
96.3455
-28.6014
-2.43299
-58.1323
-47.4262
219.566
-45.4913
6.02064
362.709
-13.9062
41.4746
503.186
146.139
6.42822
229.726
26.1305
22.9816
26.5814
42.5772
-21.5811
11.2073
259.073
-9.18814
13.076
-1.09859
-13.8671
4.51897
41.7025
757.262
6.09668
-2.06866
18.873
158.578
-31.0203
43.5954
13.8324
26.6392
-27.6897
11.7171
35.9248
-32.144
-4.13453
25.5669
215.029
27.7933
-8.61569
41.9231
249.954
43.9693
-3.36212
81.6598
89.5908
4.18718
171.072
179.916
260.61
40.939
58.5134
21.0971
46.2768
17.5072
114.551
1.7569
41.5579
29.0906
-0.320536
29.2845
37.1758
20.243
18.9019
96.9896
42.2566
2.99561
10.7684
22.2503
45.1537
80.5937
80.7365
67.8441
51.7076
61.9903
-16.6487
0.444131
124.483
34.8346
53.538
101.988
64.4037
1.5236
100.178
30.6603
-36.6959
32.1502
248.134
117.328
44.5754
49.7877
8.13554
-51.0023
209.691
36.1846
17.9833
423.879
22.4662
42.7909
-20.3152
14.735
26.6006
-5.5974
5.08457
-12.799
9.73912
36.2679
-15.0718
85.5489
35.8127
-11.2887
156.695
36.542
64.5468
14.1491
84.8585
60.5153
-11.1818
8.48903
13.4769
60.5387
32.1401
65.0173
16.6443
198.75
16.9549
11.102
38.5776
54.0512
-38.2777
185.383
267.255
113.959
66.5826
39.1146
39.7181
40.8462
20.1493
13.3479
-12.1026
43.9615
16.8742
15.0529
23.9577
15.518
62.8333
28.3972
1216.53
44.379
16.362
77.1415
51.1539
-12.579
317.866
19.4465
-8.66708
33.3284
74.8843
74.0465
286.005
35.732
161.522
50.41
24.7707
34.1727
49.3397
43.9485
21.2909
39.58
55.7913
408.365
42.9496
2.27281
25.6237
16.2816
40.1236
29.4261
24.3266
5.04764
40.7158
115.654
344.906
105.097
108.004
0.58912
13.1174
49.6251
54.2169
-3.59533
27.0675
76.3924
64.129
38.8705
14.2377
34.6277
24.2013
59.8039
49.5628
100.736
46.054
48.2632
31.9915
33.016
-19.7759
17.3585
4.46211
19.1429
34.1544
7.96901
62.1617
8.98393
517.837
218.596
22.1711
22.9319
-17.986
-0.608969
-11.4877
55.9884
33.6619
21.9378
45.1155
77.4094
5.12421
106.417
27.1798
-32.7006
40.002
314.323
39.5672
235.678
69.7026
25.9405
-16.0467
21.8802
52.5164
-6.87977
9.60686
6.25371
-13.7393
14.4243
9.09393
0.857721
45.2565
31.1276
0.892731
26.4478
206.039
-11.1508
18.3292
164.538
-45.8521
38.7768
50.2314
1.21798
23.2036
135.969
6.64757
64.5129
337.778
-0.103864
5.19504
455.557
30.6254
3.36316
-1.73337
15.7804
110.77
-21.9106
9.42361
274.31
29.4107
129.864
6.09379
-15.7001
37.8338
39.4342
65.5133
70.2851
21.6121
8.95878
21.838
-6.3023
17.2051
122.247
1.24187
-2.27159
104.717
-30.2188
152.332
-1.95245
19.6986
137.954
-20.4094
-48.601
11.2833
392.032
-11.4342
148.459
-18.3011
24.9768
42.3729
313.814
429.837
62.0688
18.31
14.1062
14.8114
46.6977
-5.22345
-30.5982
27.526
21.3829
-11.7348
181.748
-47.4262
20.9154
-19.2543
-19.2793
-9.29298
-37.3321
-6.31411
-51.8847
-22.4899
195.802
147.92
-22.336
-21.6582
20.1705
33.1407
195.314
-6.58853
13.0814
9.82248
58.2782
6.39768
16.118
17.6374
49.1988
-11.105
-9.56493
25.5198
19.5795
26.7288
8.21024
52.8761
15.4653
114.636
-20.8996
35.2209
34.3276
3.07815
220.651
50.2821
21.0579
14.3836
25.9936
54.1144
48.6545
35.0562
48.8636
62.4168
230.012
140.15
113.387
45.6242
134.413
50.8116
52.0192
62.2064
39.059
31.1547
32.679
6.88763
262.412
-11.5649
-6.32271
-32.1646
-2.2458
223.175
93.2415
31.0122
-30.7376
16.3906
7.25773
316.893
5.77384
9.74802
32.9669
7.64235
-7.27839
-44.5335
-16.072
-12.017
14.1826
549.89
-1.1886
-47.2021
-9.46355
-31.0065
75.6378
2.16519
-12.8023
-37.1125
-46.931
-5.6665
6.77011
330.664
38.5119
11.7699
8.04149
11.8019
30.0476
-14.6341
26.8055
24.6438
23.7879
-2.09634
24.4619
-28.0227
24.2205
-2.36479
-27.2778
-36.9715
10.4666
-4.04481
23.0409
-15.1417
-7.85378
-15.7293
-30.3439
-15.8763
-30.3683
37.7108
26.5894
5.70104
14.9135
124.633
41.7613
31.9112
57.4452
29.305
82.7974
-14.5601
16.2344
68.9575
8.9728
63.9301
26.9428
15.6958
46.4469
195.861
53.6207
43.3089
-16.7419
9.40925
105.3
12.9287
2.28186
127.876
306.087
14.2619
132.03
36.2834
28.3356
35.1766
180.898
80.4309
36.006
132.446
35.0223
55.1161
57.5371
7.46003
41.5302
10.7307
70.6759
114.395
45.1268
143.018
202.398
48.5947
47.0045
431.866
68.7479
43.5143
26.2076
177.062
38.8705
75.8572
207.86
127.625
60.8072
192.565
143.505
57.6335
-28.3056
-30.7022
49.5645
24.8547
73.4908
9.79158
4.22088
129.026
34.3276
14.3225
20.1261
-0.317654
58.5392
2.62871
246.768
119.697
54.2767
2.26008
59.171
3.38374
13.5575
-25.705
16.8724
7.61117
-31.7636
526.322
300.268
23.6376
1630.92
-0.574856
22.7214
5.50503
-3.41973
25.3424
16.5461
-15.693
-15.298
3.3764
25.7751
4.77529
-11.9969
-4.22415
-0.238533
18.9168
-22.3371
201.633
28.2571
-29.7672
0.444131
21.7162
23.5529
25.151
30.6705
-5.97267
-13.2117
-10.3917
-16.1914
-21.7034
24.654
25.1201
1.13572
-21.0169
141.194
8.96784
1.6699
24.9402
19.8574
39.6954
-20.6373
22.1762
-24.0633
1.6165
15.3562
11.2692
3.2105
0.319432
-25.4573
-19.6115
-0.0888376
22.006
512.124
15.4162
11.7166
-32.46
9.5656
-34.2664
-12.9235
8.41023
-36.6952
-23.526
1.59023
29.6097
53.8088
75.3918
145.735
-54.2599
23.6198
729.747
36.9621
-8.50107
-27.3382
22.2263
419.607
38.3649
-24.0467
-52.1051
283.645
-11.3237
4.96406
2.07953
-0.726157
-10.3097
49.5543
-15.836
-10.7189
26.7822
300.408
7.55883
10.3631
268.35
-18.172
-50.3188
310.52
-41.4517
60.0692
123.777
10.7537
-5.11233
10.9477
21.1668
-30.7814
14.8434
9.01282
-21.3515
-23.3725
50.359
15.3552
-28.4942
8.90489
0.229477
-12.1026
-6.63828
29.9927
-13.0581
102.668
-18.2152
47.8407
13.4047
107.079
-28.7096
273.918
-5.06813
6.16171
25.5117
-3.04226
38.9506
43.0251
49.6836
-38.2086
-1.66871
-39.2307
-1.83514
24.7153
130.995
219.674
51.0393
34.3471
459.991
-3.07199
13.3431
-7.92695
289.594
76.6556
7.34234
6.02095
-8.10945
65.0073
21.3829
-17.357
20.5785
-4.32269
-6.13587
3.20954
-13.0411
55.5301
28.7001
-39.3565
65.4613
-7.34346
73.9191
33.2889
114.729
-28.1403
-32.8332
42.6186
-70.0953
86.0455
-26.0485
33.567
379.398
-17.3306
-23.2865
-53.6055
1.06938
-44.7577
-16.9648
72.6434
3.52507
20.08
-37.9971
-17.3309
-8.71813
64.2689
18.3981
-10.9773
19.1891
-10.625
3.25424
-11.4268
-18.4126
0.693696
30.6885
15.8583
176.548
177.237
-7.05722
6.15416
16.8724
9.48524
108.791
25.9465
32.2765
330.984
141.037
57.5212
30.6257
0.232654
-28.2282
22.8172
-23.3833
25.5364
-30.2906
18.3689
88.2424
85.7452
117.219
6.08322
-33.0347
8.60946
461.966
21.9294
60.1409
327.171
12.3993
16.3737
33.5907
32.0235
42.9547
151.548
-14.406
137.651
14.7307
-9.52197
72.4427
16.594
52.2941
39.5541
13.6533
90.0801
-15.2903
26.7715
36.9827
40.0883
67.1066
43.2832
40.6324
79.6252
38.1058
-10.0078
34.4127
-7.09686
21.8712
-28.2684
43.1697
81.433
892.51
14.5597
41.8553
68.8271
31.3943
28.4471
480.893
-8.38595
-8.9665
-23.2309
7.4732
13.2964
81.838
3.17989
-13.3949
-16.0089
24.6418
25.5054
-10.3517
153.884
13.1162
22.3803
221.233
10.8329
10.8526
23.9834
160.295
-17.4452
361.326
31.203
13.4805
450.491
6.65831
0.446306
-18.8445
-15.4197
18.8999
38.1217
74.5777
22.3396
-37.8401
36.5976
18.4998
60.3328
192.646
125.097
-26.0074
33.1486
-25.221
17.7246
26.2445
-5.56187
31.454
38.0068
55.337
4.03432
-18.4837
-8.09484
6.99166
11.5492
4.3022
54.8874
-26.9621
4.454
30.6883
5.21745
58.0177
32.817
-36.3345
138.886
-63.5935
-54.309
193.381
3.55834
-16.4588
-16.4271
10.5137
13.0264
160.909
-17.579
36.1136
206.198
242.51
14.4542
26.5608
373.291
26.0681
388.378
24.741
19.6415
20.9772
383.547
9.79369
26.6354
38.4957
21.701
41.4746
167.728
28.0733
60.7761
5.775
-16.036
8.7778
-15.0218
-4.72224
29.2302
27.1315
24.2013
5.8106
-3.91433
6.45925
256.283
-28.9087
5.15964
-17.9982
29.1804
-31.6392
-9.46855
59.525
27.8879
-41.7452
5.15791
16.2471
-31.2069
-12.5678
7.15366
367.584
165.366
165.537
-13.6124
-17.049
-1.18037
28.8145
34.599
-23.9768
12.3193
-0.364387
-25.7979
-42.5716
14.9984
5.7371
-6.46367
229.283
23.8432
198.863
-7.9509
11.6066
22.1924
42.3991
-34.7874
21.8802
20.6573
-6.87977
-27.8745
11.8759
32.4244
66.6906
22.5789
52.6584
11.7054
-32.0977
5.79836
-46.8428
-29.8334
32.2368
12.3522
129.457
-29.7672
-29.5409
-6.70168
19.8421
-0.809939
10.1585
26.9224
-28.4615
-22.582
145.156
-1.19886
-14.2071
9.66146
15.7498
18.0023
33.331
16.0545
-16.2273
535.58
47.2901
3.54397
17.4439
49.0657
282.961
61.5316
478.186
50.3422
365.807
-9.90796
112.763
-6.71663
21.6179
3.65929
-3.43198
73.4574
34.3938
-15.0718
-25.021
9.5758
69.2961
49.8736
-2.81341
137.837
23.0143
23.034
38.0389
-14.93
30.9778
-9.01186
0.568624
20.3925
9.46941
166.88
-5.7646
10.7537
266.951
62.3541
44.1998
18.444
59.1738
-26.3861
7.13875
-13.8552
-19.6244
20.3739
4.11084
8.98711
7.03082
21.9042
-15.8507
8.35425
-5.61459
-13.0581
18.3355
15.518
119.055
47.1378
7.7532
-21.2133
20.1101
9.67517
0.554068
75.5022
175.437
188.11
43.0251
12.2023
-32.5864
511.825
-24.2382
20.6537
20.9672
5.4324
-5.2144
28.7249
29.2544
30.83
10.0465
7.72091
8.93965
7.31514
116.038
32.2579
6.88308
-0.584997
-9.86075
22.4526
42.529
-12.8177
-19.2543
168.127
105.025
261.677
-11.5923
-38.4194
498.464
12.0504
25.4527
26.1305
56.7147
50.0735
2.7818
213.606
24.815
24.545
40.1262
194.439
27.6484
62.5866
31.0544
9.59021
5.17705
35.3842
51.9391
6.98048
33.2689
55.6025
-4.97
161.72
29.6425
410.688
13.5669
2.49344
14.4986
49.0538
4.44183
49.4292
42.0952
-10.8584
57.2969
67.102
4.18718
-1.3421
41.2353
28.2259
-14.897
27.8206
97.8688
113.593
-8.88793
27.5361
727.778
343.187
39.2382
-18.4123
10.3499
3.4276
35.8438
60.5354
32.9574
259.096
31.9492
7.68077
-1.41305
17.5651
-2.63494
21.5606
-25.1482
53.7886
60.1409
10.5252
57.6031
18.5982
9.53475
52.6009
14.8437
115.941
13.705
43.9473
29.9007
1.61224
26.0853
49.9539
24.0902
24.1831
50.7985
38.0162
76.9616
-11.5422
-20.0802
246.878
116.925
57.7363
419.97
23.7658
0.914438
45.602
-4.38562
-14.3131
151.226
4.70996
6.0216
10.6268
-9.52772
15.0587
-34.3014
342.678
0.857721
22.7677
-4.72947
112.655
3.74582
28.0025
0.0935656
-22.8806
18.8032
20.9732
86.7757
-12.8375
668.467
44.7553
58.1951
46.7093
12.6277
23.322
11.7543
48.429
673.342
-8.29261
27.9618
33.3757
4.88544
40.3457
117.825
52.8366
27.7278
63.2528
8.66277
19.0931
0.0788451
61.7651
32.8038
-25.2396
6.15408
50.1882
58.1481
-21.2948
236.471
-3.31571
364.811
12.7355
5.22467
43.3154
36.1395
77.6954
26.2578
0.209768
57.3644
234.383
305.512
-9.01785
-5.81199
34.141
6.06173
38.0953
-16.0216
2.55021
71.4392
230.079
-10.2566
26.0558
421.511
-1.47532
55.637
17.6348
-34.2236
-21.1736
-41.2657
307.709
-19.377
7.91962
110.968
27.2513
-10.1581
67.7115
-34.0811
-59.0341
14.9548
23.2948
-0.106466
34.2259
34.0777
74.4364
-2.8404
92.2814
52.656
43.061
53.2493
6.74763
96.3482
44.8776
28.5841
11.3837
97.5838
40.1942
41.7213
10.0843
58.4983
185.954
73.5613
15.31
215.233
70.8281
36.2017
-6.29218
46.363
32.3023
-6.74162
44.3686
14.7492
44.744
56.1507
12.5674
54.4858
63.3539
86.739
44.9834
48.8406
-3.65257
72.7982
285.275
68.6152
13.6009
53.7731
77.4773
48.9584
9.25317
49.0541
154.653
40.9089
31.1586
78.4053
63.3465
48.887
62.8713
83.5805
53.8719
382.071
47.0278
39.3642
82.8366
761.979
34.1773
43.8981
70.4419
89.1452
68.2546
25.8865
43.9473
78.6264
-0.261831
535.831
64.9464
3.56837
-3.54945
-8.83545
22.6137
280.812
13.8513
136.447
28.2907
-4.34516
-12.204
129.935
-8.13375
10.0498
40.6561
6.58403
-16.4672
34.9897
7.56242
-36.6331
7.9505
-21.0475
-10.6185
-2.38739
53.8831
-5.28608
14.2508
21.5991
-12.7146
197.909
22.4657
157.6
-3.899
277.262
36.2605
17.4282
234.656
25.7291
24.8574
-25.2119
50.7938
9.78815
13.0507
-0.164221
13.793
2.62771
166.738
14.3089
-6.97792
4.60484
115.028
-4.31638
1.59767
94.9192
101.405
44.9333
64.8662
40.2901
83.2875
49.7563
69.866
54.8931
81.1424
64.711
43.6721
29.4101
41.0072
46.9507
75.051
46.7093
20.124
64.5514
34.2431
79.8071
35.3106
12.3221
33.584
14.635
-30.7218
50.241
53.4642
65.955
-7.87948
16.4012
17.0961
44.393
10.2283
82.4665
9.43066
33.328
51.5889
292.641
24.6198
-4.34671
148.605
19.8895
11.9503
44.5728
73.0102
27.1948
21.7615
20.7394
243.668
73.4411
12.9287
-8.96254
43.543
49.3397
55.4913
51.4448
64.3944
107.046
203.843
38.4691
80.4309
234.657
16.2534
31.2741
35.1168
83.7741
29.9488
576.638
41.5302
40.7158
63.1797
75.04
83.6411
6.21132
-11.2455
46.7206
144.456
742.961
67.0221
94.9848
510.157
-0.0293024
51.4997
59.4852
12.3636
19.6352
54.1864
67.3002
419.327
53.8854
150.668
76.032
30.2049
28.0128
50.1546
27.8879
61.3094
18.2249
119.321
17.5188
15.5432
52.1312
0.267051
52.9223
53.0932
30.3131
36.301
41.9329
15.8583
6.00821
74.1635
235.768
32.2982
9.9023
116.198
78.8257
18.8362
31.5687
67.8838
44.2524
6.1046
-9.94519
62.4848
56.4546
7.3791
24.6913
59.0756
7.17573
83.6325
60.1314
-6.08402
156.575
4.86967
8.89431
16.6281
101.376
28.1198
946.781
299.084
75.1087
52.6917
21.0589
38.2759
68.5678
44.1676
77.6249
40.0409
24.2696
165.593
-6.71087
67.7575
-14.3281
62.1603
67.8352
204.934
28.0317
79.9267
58.3015
39.3111
79.8587
19.6754
85.1615
42.2601
60.4957
9.91556
38.0389
46.9142
255.866
-5.26373
54.9165
13.3994
3.17313
35.385
9.45867
11.102
103.907
231.02
68.5627
63.4216
45.5296
171.618
-2.02323
68.9829
-15.7293
40.3457
20.3739
35.224
44.5121
35.8367
70.6299
27.2528
390.664
56.2296
28.1713
59.565
87.1961
41.5156
39.6123
46.2531
222.509
333.889
18.3577
7.09874
28.3228
-7.73005
58.6283
-8.51168
18.7615
-24.1531
3831.73
12.3061
14.0944
46.2671
19.4879
140.026
44.6545
62.0505
42.0744
6.29834
-52.2492
-0.430681
17.8544
18.5595
3.5942
191.553
-11.8576
55.637
45.7458
-15.483
-19.2996
-13.1547
-13.693
-10.9437
-2.38774
68.8019
28.1883
45.1268
21.7969
0.58912
-1.87513
27.1363
24.2319
0.152801
45.8082
20.1705
10.6519
28.5218
46.8223
-12.2185
14.2377
17.7611
12.9569
7.68467
18.5745
-16.0295
18.2767
155.085
8.56564
11.4643
-20.7129
-0.445149
-39.5784
-0.534764
344.312
263.779
492.26
2.52627
68.017
46.5091
-31.5921
7.94469
-5.00282
8.87644
-5.80459
4.0762
30.6885
-10.8584
-2.67321
106.457
-20.1757
373.471
-14.9867
463.009
963.366
44.6872
49.1431
1.14884
-16.3842
12.5436
53.1145
7.72892
0.328398
32.8387
1.55353
29.6133
25.7751
-2.72098
-26.9895
16.3906
-28.3495
-1.69791
-9.36149
45.1292
15.3702
276.596
0.146088
-3.53026
6.06633
-2.684
-2.95995
-24.7133
-3.84135
-36.6287
11.5355
-31.1947
272.497
6.75792
-21.0169
666.355
-10.6051
-17.2691
-31.4207
132.855
195.48
29.2277
9.71034
5.5996
-18.4411
-4.0057
-10.8807
-46.8269
284.32
-1.55463
-16.087
-40.2263
-5.71104
85.7242
-25.7327
-11.5556
13.5422
-10.7722
10.6435
154.806
-10.26
-22.085
27.3689
772.092
-15.6134
35.3309
2.15296
42.372
12.1371
7.70714
144.195
1.96763
63.3068
5.23039
48.3462
-50.5372
-4.62944
41.7981
2.15501
35.0323
1.65179
33.8323
-15.1349
3.25741
-21.6556
47.3615
68.5627
54.0512
23.0409
-10.1667
299.493
-49.4625
0.696209
164.343
21.0863
1.16651
19.0931
-9.29149
170.461
12.189
19.738
16.455
470.443
-0.650842
-6.3023
28.4494
148.484
18.1085
211.387
-13.516
2.08592
31.628
-32.0929
134.528
387.853
252.083
4.89493
24.5682
3.87283
34.0857
20.4249
36.015
73.5281
75.5766
59.2394
60.8151
28.7871
75.1873
42.6728
29.0988
24.1817
72.9346
3.13495
35.0223
137.575
297.486
48.1668
6.92171
24.6636
5.10852
370.526
56.2993
-1.72482
64.9004
2.46319
-1.87513
17.7659
48.5947
35.7601
21.4453
74.5184
16.2741
65.563
38.3813
42.6186
16.1118
29.0055
29.8235
151.988
136.641
45.8146
12.6545
1.07638
57.6335
25.1053
49.7951
178.256
29.8868
198.206
20.3917
65.0575
10.7286
29.5208
27.4915
6.2744
28.6616
37.1387
13.3855
34.1816
47.471
35.1134
108.513
5.95026
10.064
45.6811
32.7249
11.6304
64.7932
46.4873
13.5575
9.37617
236.247
-9.27477
218.975
66.0097
2.35647
126.203
50.8324
903.183
80.9132
24.0423
-10.0708
880.439
28.2723
27.6492
55.3751
21.7363
33.4947
15.1687
5.63104
30.1367
94.081
49.8335
60.1162
-11.0265
-14.5484
32.6537
6.72365
175.352
34.5214
10.0558
5.52898
-2.89547
32.5343
53.2593
62.5086
36.3645
10.506
59.158
4.38741
1.47158
22.9272
33.529
-20.2986
24.7316
101.86
26.1576
36.8232
208.227
22.4445
59.244
156.376
-10.2138
122.34
54.9055
80.6474
38.4741
69.9091
92.1102
25.6619
31.6368
54.447
31.9475
26.0945
334.967
70.1736
62.9405
44.6809
73.6406
49.8034
52.3247
40.8719
25.5002
37.1225
98.4417
55.9812
50.9625
32.0886
42.5189
12.2603
62.7022
67.474
16.9269
61.439
178.562
44.0926
19.0269
176.419
145.579
18.2361
75.2675
126.117
38.0208
55.4968
32.565
17.5698
54.2695
96.5353
98.5982
60.1755
11.3691
352.363
58.4485
80.3951
21.0225
262.809
58.71
64.8616
36.4522
85.0091
82.6836
59.5394
274.37
53.257
-21.153
-1.55022
32.2112
48.5569
157.868
262.747
38.3821
4.11061
14.3562
140.978
86.6055
16.0788
348.821
-2.22198
-14.0566
-8.47099
31.7281
20.7675
-6.6657
22.0445
19.1514
-9.39963
-25.337
-52.9587
68.5856
8.39079
234.447
87.9149
34.5702
14.5286
1.07638
40.7669
-16.1242
-7.27638
162.946
3.30298
-7.71932
-19.2564
-24.8272
-11.8639
-12.4663
12.7759
-16.5995
-16.2472
391.186
7.31388
-31.5311
-19.921
203.103
25.2286
-12.7325
14.6281
-16.4275
186.065
30.1
-33.6376
9.07991
141.704
34.2156
-0.574856
11.885
152.032
-52.591
-24.0345
20.2942
-40.0559
-41.535
-0.37173
39.5167
32.8863
-13.871
-39.8314
-3.98667
48.9019
-24.354
-22.3371
9.74802
50.7706
-4.53908
-19.4598
-2.36697
12.976
2.03849
9.49743
24.214
-5.87377
-31.2726
19.5845
5.53782
-28.3728
-11.396
48.0798
44.7978
5.82088
24.8977
30.11
85.9093
-16.332
-12.3856
-29.8054
-51.1968
-16.5671
352.688
26.2617
-13.6561
41.5489
-1.09443
79.714
17.1828
58.7567
322.26
66.8082
33.9387
3.70383
25.5108
248.311
206.976
-12.0879
163.569
2.41929
313.527
-24.3003
32.8519
90.3136
103.642
207.446
54.1256
46.9507
39.213
87.5904
38.3145
2.38394
61.0664
40.9328
47.4037
62.9219
331.561
175.805
248.514
14.6337
30.9754
37.2405
28.4737
-0.383217
128.845
8.51214
82.4665
20.6751
1354.54
0.525482
74.0777
19.0269
81.8603
29.4805
646.858
41.7835
17.4061
147.326
56.9278
-25.5337
65.1876
76.7583
643.763
329.108
39.5607
28.2357
114.357
122.167
2.28186
32.2987
58.71
62.9876
132.03
38.1575
303.823
44.0913
42.9224
31.7052
88.4799
48.1125
72.5036
81.353
33.2428
53.789
50.5635
3.17358
401.351
23.8492
50.0612
33.8105
73.2378
57.4041
9.95945
35.6062
58.9954
-1.72127
-6.6657
61.2517
7.46696
23.878
-15.7474
47.7462
76.6752
11.4328
811.304
33.2692
10.4467
72.626
19.4831
15.2124
26.1387
78.2656
26.0139
68.8057
494.238
25.7726
1.25454
64.3705
23.0394
74.62
67.9148
17.486
12.6246
110.388
22.8169
40.0589
68.3322
176.548
145.378
89.5908
17.3056
17.3986
-7.49043
71.3294
7.59183
48.4353
66.0097
26.7193
96.8766
88.7217
56.4546
41.1123
30.9646
52.1533
27.4105
93.3978
25.8652
47.0129
44.5158
14.24
23.8868
172.176
121.99
-7.48742
52.6255
42.3373
58.2421
50.8177
15.4367
220.06
136.034
81.649
70.1286
18.3902
26.1437
68.1416
53.2593
60.2612
68.2237
42.3652
29.5829
48.3232
-1.43566
18.5365
49.0657
35.5847
42.7909
9.66987
18.4831
59.9949
42.5659
7.86505
26.8976
-20.694
126.778
70.4884
338.267
98.28
69.866
60.5153
71.7721
11.307
40.3482
19.0991
142.998
45.2585
33.1582
63.496
63.8173
18.829
116.05
30.8182
32.369
74.1849
52.1772
62.3962
4.82586
46.7025
305.115
14.2558
24.4161
103.77
1416.22
-8.81651
22.9604
104.24
26.5894
-20.5359
34.6778
124.686
38.0132
18.3291
48.7778
113.667
-4.42823
116.531
-43.6081
24.6677
2.42813
-10.7049
-4.47331
128.142
-55.5187
-24.7676
52.3955
-58.8233
-7.29091
397.655
6.02999
174.728
23.1027
3.01746
6.46718
-23.6867
59.5394
55.3357
20.4336
-30.139
-22.09
5.00901
329.251
4.51631
-34.2236
-6.18112
-43.1398
24.7253
441.643
2.29742
-1.47563
27.2513
-8.28405
39.6005
3.40022
143.365
38.2873
-0.784232
3.64167
56.7147
32.2036
393.028
-17.8329
29.948
15.4447
11.4266
442.237
2.64955
42.3549
30.7559
11.1444
13.5915
35.7466
-52.6684
86.3394
10.2091
36.0991
-16.1526
17.2689
-27.6897
-12.6457
-3.43062
-32.144
39.9498
-51.2698
78.2222
-15.3102
28.5541
11.999
52.8019
128.13
60.6736
193.895
61.045
23.9985
19.1797
13.6504
93.8182
-20.5192
54.0575
54.7653
4.89697
120.173
22.8172
42.209
12.7979
-21.3152
9.06481
265.746
264.405
5.16038
-8.34318
-0.752526
112.62
-14.8409
302.102
72.3223
97.5975
37.6992
4.19226
27.0315
32.9606
46.0417
49.5139
41.9149
9.01986
35.514
55.2006
25.0381
27.0223
354.49
-4.95778
70.0977
-4.15029
0.639277
7.09378
-3.30973
37.2772
124.805
20.5921
48.4131
49.0253
24.1053
50.9635
-7.47147
505.46
35.9267
-8.59069
-23.3597
-20.7036
29.5023
24.0517
182.208
26.7092
25.636
52.6691
43.1509
149.392
86.402
60.8841
42.3444
21.4009
57.0588
55.9382
27.7356
40.6903
30.3538
45.6382
-5.70151
61.186
153.629
119.214
38.416
36.4358
371.591
49.2709
66.1499
123.751
6.61496
-14.6341
54.9165
9.65128
23.7879
61.6219
0.0883372
29.8427
50.1091
210.729
99.8354
44.1998
67.1697
32.4112
85.4107
69.1913
38.9979
16.1298
14.6337
12.2347
55.9812
39.7181
8.98711
128.845
138.91
8.51214
32.7171
11.252
5.68253
35.2021
36.5963
43.3897
13.3754
33.1346
6.99166
20.9196
274.168
17.4061
104.223
36.3131
41.9327
55.8172
43.0251
449.797
9.5801
14.2608
6.68393
-12.1425
35.0227
91.3317
22.1657
43.3099
11.1523
16.1542
34.2395
28.1617
2.62998
15.7756
14.4542
6.88308
36.8963
115.086
65.1019
3.18921
526.576
23.7883
11.5451
115.678
57.5575
54.4253
88.2304
66.7745
83.048
35.6062
51.4991
41.3823
25.1934
27.5185
69.7512
29.011
-4.23302
139.8
55.2424
67.3048
47.6887
8.90636
6.69858
65.1298
-1.13163
222.209
405.018
46.7534
121.369
2.58804
-1.45282
13.5912
22.8063
-2.1589
18.3543
500.97
-8.16625
23.8742
80.2672
24.806
218.146
-6.23117
37.238
18.5071
18.6694
16.3156
39.4933
453.026
-9.7754
10.3132
23.5407
-36.4487
41.8761
128.791
69.5523
29.5304
112.806
42.8071
91.1249
-16.0467
-13.7271
11.2869
32.4756
-24.1263
-4.99069
24.9282
59.1944
15.4677
80.675
18.9252
40.7534
-0.238533
-5.44604
178.188
7.87395
83.5667
22.6349
5.84008
-52.0297
47.6462
91.0566
23.5529
43.8917
902.949
84.2398
-25.3843
-1.08867
9.66146
15.7498
-17.2687
149.113
201.164
-36.0097
9.80874
46.6475
28.6883
2.99079
13.4585
80.5622
42.7909
-14.693
39.0978
-20.251
-7.47147
18.203
4.06756
-12.3388
135.936
-16.9554
-18.4245
-23.9941
15.6532
73.0093
23.7047
-3.54266
-4.47429
-0.939342
51.4283
-34.5767
-5.09666
227.307
54.9055
-16.804
-10.2516
-31.5007
-16.5856
8.79533
31.6368
33.8323
-5.7646
21.9981
79.5439
-40.7196
44.1998
1.57739
39.9074
-51.3961
35.4581
53.9904
1.13731
-34.092
22.248
43.4662
-28.4942
-13.5839
-20.3853
3.16354
-8.51235
-22.4812
230.57
-11.6495
4.27361
0.286191
622.528
97.8839
33.101
-17.2496
-0.397526
0.211851
-5.85336
-13.3522
64.2505
32.7178
15.0134
-39.1456
-19.4723
-53.2862
16.282
28.8582
5.09296
1.37656
260.172
88.2875
119.848
24.102
-0.712387
58.6024
30.0358
19.4966
23.2719
117.528
13.4423
101.552
11.0755
-33.2866
14.0193
0.362479
64.956
107.245
127.835
166.004
30.2302
-15.3404
-14.0566
48.688
30.7911
250.341
32.2036
61.3179
0.907731
153.636
223.466
18.9228
22.4463
55.1234
-2.6227
47.6225
41.1295
22.9619
120.08
12.6559
-32.9908
10.4397
43.3234
-18.8389
-7.94141
-15.2156
-9.90509
-43.6193
106.357
15.6447
-5.07156
211.427
92.2777
-21.8694
-0.493892
-24.5452
451.978
17.5603
21.3182
6.00821
76.0376
27.7466
-5.18315
11.7764
136.813
24.4778
166.887
39.065
22.9062
141.704
23.1294
78.9434
-9.48749
34.0616
14.098
157.101
-30.6856
87.7094
29.1381
-25.1154
22.0128
12.8799
35.7834
125.571
-14.8409
17.2443
12.3522
52.6199
-10.8003
42.024
21.7162
53.538
86.8925
-30.3355
-5.71542
-42.2509
-36.8061
34.0243
17.531
373.696
27.3726
40.8273
14.1804
-38.7161
-32.2616
-1.29677
-8.25361
20.9547
-5.64479
-2.18667
65.3347
-44.6614
-7.12747
118.727
-28.1903
1.21592
13.3239
133.014
113.592
6.45076
-30.8285
34.2587
137.352
54.4105
-57.7376
-25.956
5.39992
-46.7633
-7.63867
1.38334
42.0626
-29.4752
17.9629
48.429
-6.9442
-32.6555
1.72491
50.2423
-8.23303
-15.3513
6.61251
-11.4852
-58.4793
3.28269
6.91167
19.5986
20.6223
140.615
27.7058
251.65
143.418
-18.4545
-8.09484
-2.37867
60.275
-12.5644
-12.579
25.5117
396.134
-6.79301
23.9581
7.41788
47.8096
-34.4605
157.627
-14.8678
13.1574
56.6298
238.446
-25.623
-10.101
36.4522
34.4093
-16.6419
20.184
-10.2566
16.7127
-1.47532
-24.976
3.16314
23.257
80.0944
-4.30705
118.03
-21.1893
-5.32148
-24.8765
3.20954
90.0325
4.93028
253.588
288.605
-4.72285
22.3578
120.093
63.274
18.1481
9.78109
-13.1478
2.77403
-7.98115
8.61549
12.9569
198.839
-3.91433
15.8296
1.4101
-2.67175
299.388
-32.9908
8.56564
-22.2689
-22.587
-7.94141
-18.9637
31.3244
34.9877
-14.3403
0.550637
40.8869
9.63738
-7.04784
32.4785
-1.43093
-36.7267
69.0971
50.3662
28.0397
-15.5436
24.9355
-4.24612
-0.405067
394.497
240.932
23.1354
243.84
18.286
28.4732
22.1924
19.9103
90.775
-2.4827
11.2869
144.92
-7.25974
43.735
45.5429
14.2168
51.075
30.1696
2.33508
81.2833
12.3576
351.539
39.5262
325.297
-23.208
-24.8558
28.2754
-18.6136
31.7103
25.9854
90.5417
169.51
-13.2028
-2.1359
-15.1442
54.639
-1.20965
36.3645
23.6245
27.7088
36.6692
17.5059
63.5141
41.8068
47.9684
32.1991
431.013
123.376
0.299544
485.126
11.6081
3.77293
-23.0264
45.297
111.573
37.3925
40.7467
93.3921
193.453
99.7977
88.4172
3.00637
-6.51189
-18.3368
6.7542
14.9695
62.0221
7.3454
-5.72239
30.6383
4.30978
4.24269
415.497
36.6323
17.0606
31.6571
39.7732
86.1393
-2.03829
-36.7277
14.939
0.694837
316.034
-29.4667
536.693
12.3909
38.037
43.2353
8.90009
6.69006
15.5538
85.9471
12.4439
-32.2193
9.64864
34.5059
21.9307
68.9982
-13.2279
29.3326
42.9584
9.00013
65.4348
30.2088
25.4196
13.4902
7.89904
9.02934
11.2791
-39.3709
-12.3789
4.27687
263.97
-23.9206
-36.6396
-8.32567
-43.3407
-30.9286
4.65522
98.6485
70.0562
465.433
-23.449
-5.34666
56.5751
-9.61169
150.27
4.65386
238.323
-41.3088
-0.658141
-7.2908
-0.044302
23.6367
-15.9319
15.8211
1.96763
35.1958
3.35632
25.8574
19.7403
11.3001
126.858
119.572
175.506
-9.0083
8.21102
75.9988
12.2698
27.0316
77.283
191.051
35.1801
31.4742
7.63696
12.0323
13.698
47.4299
1.92734
25.0591
-11.6276
-4.21357
0.229477
29.4005
23.5047
-23.5049
5.62981
-26.1766
-17.2717
122.34
162.159
5.90839
-48.4688
-0.598576
16.362
315.148
83.013
-48.1862
-0.725182
-8.66446
-29.2818
46.4469
22.6986
1.14239
12.3061
130.287
42.519
-21.7416
74.4334
29.4876
10.9213
303.507
89.6943
-4.46052
37.9877
10.1262
8.83205
300.174
5.97423
46.6828
-3.30152
2.77486
29.3487
-12.6951
34.7476
57.3083
74.2707
30.5742
68.3657
42.9725
63.871
42.06
59.5258
71.6253
88.0518
38.3813
31.3742
31.1043
29.0055
29.8235
24.5513
54.1817
62.6812
215.054
95.1148
291.223
44.1729
-3.52825
29.8868
95.1322
31.3244
35.143
203.654
40.0076
54.0053
198.918
37.9297
452.269
78.2169
35.9353
28.8047
160.161
49.8006
74.5983
15.4316
13.1243
84.4479
108.791
54.0575
137.224
48.0005
37.9637
51.899
43.7442
58.3287
239.763
-0.320536
16.1661
132.753
23.9911
48.887
40.7676
70.3676
34.8547
23.8868
78.4722
0.00884509
56.3736
15.3087
15.3613
49.3864
89.8759
49.9416
48.9312
89.9109
36.542
51.4283
14.1491
216.043
45.5228
47.4092
15.0551
40.3482
11.6029
69.9091
22.7697
6.92127
31.6368
99.4138
69.198
63.2275
169.499
47.3615
42.8068
13.6705
129.161
57.7385
428.424
12.7597
52.8366
27.7278
37.0159
204.503
42.5189
79.7267
733.618
457.28
37.5416
90.4807
313.958
78.997
25.6383
71.7686
11.7839
100.474
64.4215
16.4618
44.8992
57.1799
8.64307
84.5383
-5.4975
24.4018
22.8413
16.6768
21.0543
30.599
49.8691
45.8226
49.4019
-20.3901
7.06558
295.216
37.3274
7.89501
66.8814
36.3754
179.42
48.1668
88.0449
191.455
21.9751
44.439
33.8105
3.89738
405.98
-35.0181
168.665
27.1363
20.4837
37.6341
10.2009
38.9111
124.97
20.5854
45.8775
246.892
143.548
45.8721
41.0679
49.5628
16.0689
25.1053
175.358
16.7684
7.27321
-0.515786
50.1355
83.7135
319.243
38.032
7.76332
15.6119
59.4762
18.5583
107.15
96.2711
49.5915
19.1267
17.9415
38.991
-7.05722
107.354
37.4872
54.4628
123.784
14.7021
30.4024
38.6302
43.5859
20.0399
56.8626
-16.9838
32.1875
417.022
7.17573
33.0327
52.1021
73.2499
70.7527
57.2491
95.1014
-9.60886
24.539
-11.2356
18.8923
34.1109
34.841
215.664
-11.0265
15.4367
150.72
74.19
32.9233
13.9066
49.4112
333.233
13.9039
41.5206
-25.5725
94.4606
467.778
7.09411
-1.23479
346.3
99.9028
8.61299
64.0583
39.3328
35.2947
17.1661
196.519
22.8525
28.1358
6.95864
4.52777
-3.83697
44.4948
28.6152
125.251
34.1569
47.3239
153.073
-18.6933
33.2
3.9431
38.3953
-12.0035
-12.3323
439.368
308.937
18.3653
76.2976
82.8881
8.92786
22.8803
-1.78609
36.7383
26.9719
76.3175
30.7579
350.188
14.8091
49.6093
7.25407
118.32
305.054
35.3799
18.7541
34.7525
20.8242
8.98898
57.2908
112.117
52.9406
348.707
12.7427
41.9065
52.7363
39.2306
30.5438
-12.5416
42.9392
19.558
29.0489
39.7343
-3.15331
45.2621
72.0064
17.4334
55.1274
109.857
95.6971
61.3099
49.3218
51.5716
-5.63768
40.095
7.10645
91.5559
97.8937
47.6933
46.0222
-5.85941
-8.43979
285.765
53.6709
68.1821
2.53877
35.8828
15.3087
30.3538
34.3938
5.54289
27.4529
28.3165
18.6964
55.4958
30.9198
33.6247
-1.7805
20.2032
8.97852
2.87366
15.0483
12.5399
20.2463
3.09204
-31.4971
6.33696
55.384
-0.848696
302.519
62.2905
16.7627
5.19504
401.209
26.8773
151.414
-7.35557
791.644
21.1943
-7.29599
2.4523
-6.80006
177.462
19.9072
20.9672
60.049
142.35
124.633
28.6429
3.33658
67.5184
-4.39897
-10.9059
30.4175
8.73813
25.854
-17.2641
11.4562
-17.0978
-2.10785
174.82
32.7178
-33.5234
18.009
-27.0493
-0.584548
25.7394
63.3952
32.0655
59.8781
20.3538
-38.1937
-16.3602
21.6025
37.3002
20.4608
41.6282
42.4903
70.6295
27.0051
7.00584
8.81141
-6.19675
30.2858
181.271
27.5724
58.1734
22.638
9.95945
32.7585
41.0984
8.32683
33.2889
114.289
-2.84817
23.878
6.74142
21.5093
187.245
75.151
230.344
15.8296
31.3952
-17.6643
31.3966
32.9285
135.153
82.3607
18.5176
51.9391
16.3508
29.5208
199.303
-11.587
-29.718
39.8038
13.7378
40.7356
-2.05646
5.95026
40.0491
30.8508
4.82306
115.828
11.6834
-8.83836
-22.483
183.773
86.3026
35.3168
62.2616
38.6302
15.4749
3.17328
28.3436
95.4602
36.5868
31.5386
16.1661
7.19074
44.5158
59.1232
79.8323
14.5165
48.4872
3.92429
116.201
-9.00154
49.3864
50.5205
200.731
7.45196
36.7552
51.5345
193.857
2.90466
51.1253
141.1
30.5426
13.181
59.0888
135.291
43.6721
15.2735
25.6619
13.2175
16.9549
59.8277
1.38334
27.0701
-6.98639
62.9405
35.3106
62.3962
32.9368
52.3247
207.664
10.5076
9.01153
503.24
39.7181
87.6979
23.8974
11.4739
20.0301
-12.1026
21.4727
52.4815
254.933
158.89
29.1001
54.6341
12.5199
12.6139
17.1714
176.702
68.6153
10.0762
-1.17082
52.0691
54.2695
66.5502
-33.6085
45.0165
131.537
242.502
138.183
166.469
91.7372
78.4499
76.1243
-6.98991
-3.6974
326.843
68.2495
27.5727
17.1904
39.7074
121.645
30.4317
13.4966
15.8933
-5.25972
156.785
52.8723
36.6216
31.0713
37.7264
-42.5144
-59.9712
338.231
-18.8717
37.6341
4.5787
55.7777
40.2553
34.8524
310.933
86.0408
21.4518
-26.7009
3.28558
4.49057
31.0544
-33.5133
500.153
-15.5273
-58.6118
14.5282
-4.36766
-44.3254
8.0469
3.40553
-20.3477
19.1891
11.8638
-39.5378
-14.6645
0.693696
51.3033
180.776
23.9985
49.1648
-18.2087
13.1243
-1.75916
1.58364
16.1414
-8.07112
-3.10749
39.588
252.882
-5.2938
-10.2648
-32.1797
-38.1818
-24.6684
8.9986
-3.58684
46.0047
-19.4932
113.842
18.5021
-7.32011
-31.7075
144.681
-6.38845
254.082
-0.719156
-21.1076
18.5982
24.5273
67.3175
20.3632
21.2013
-12.2747
-7.7581
-43.2552
18.0948
-48.9983
190.975
18.9393
16.9915
0.639277
22.0863
119.736
49.8424
60.3101
31.8365
766.18
-18.4411
9.11276
13.4822
13.1433
-0.537629
24.6823
45.7572
-17.7375
31.7703
38.8726
45.4818
9.05916
26.6606
19.2129
25.636
54.5432
16.9139
16.3334
41.4244
62.7581
121.055
-6.7101
323.176
35.3234
-2.24945
68.8013
49.1549
14.5501
73.48
0.0879807
14.2495
120.713
44.7151
9.18694
45.8611
12.8911
41.2429
304.618
35.8167
33.3518
55.4168
573.137
82.9257
48.8565
2.55114
20.8772
41.1047
-6.00048
-0.360132
-14.7142
8.64243
-1.10136
-9.36946
31.301
113.976
27.4585
48.3555
56.0644
9.59406
107.879
663.791
28.5138
12.7775
-7.46152
-12.1969
9.17286
258.213
-12.5712
53.1375
-9.8651
153.578
20.7224
-34.9074
-0.620876
-4.31638
16.5902
326.945
34.0121
216.66
2.7668
33.9441
-14.9948
27.0655
39.8809
197.322
-21.9312
-58.0335
-15.8738
-33.3747
86.488
-43.6785
48.8248
27.9686
3.25741
-10.4112
-33.2233
203.495
9.07365
-7.35557
-2.96026
13.698
-23.7846
9.42361
6.31841
38.7811
21.1685
84.8046
846.37
13.4709
-3.66929
135.877
38.4787
13.6503
61.8962
59.3193
26.5754
-1.44164
38.7232
29.6021
183.261
62.056
425.182
33.4994
86.7393
57.0806
26.2578
127.646
115.46
113.733
25.1101
25.7077
205.65
70.8914
32.0655
39.2633
25.976
-10.0827
-12.1307
354.597
1.26088
29.4001
27.0051
173.798
29.4261
179.874
-32.4337
491.306
-15.5062
258.083
20.6921
27.4191
21.2038
-14.9936
8.39561
76.7057
17.6972
160.725
-8.08879
54.7587
-11.2737
-4.72224
18.2558
-25.1177
1.71251
69.5288
26.0707
-34.1972
-32.6568
20.1522
-19.8723
4.81751
-12.8986
-15.0907
3.30298
1.3393
85.6913
1.40978
357.327
4.29877
241.412
88.5295
-12.4991
10.7505
95.395
35.9353
-31.1654
17.5701
25.2286
-3.36212
21.6897
-23.9238
-3.21617
-13.1126
52.5888
-3.65257
-0.290423
373.357
-42.6211
3.17328
21.2554
-41.3466
222.119
-28.4315
-11.5499
-13.4902
5.16038
596.98
-2.62659
16.3906
-3.98667
-1.69791
13.4346
-9.00154
10.031
-30.0644
-0.658141
-29.7796
31.133
42.058
-28.9545
36.1328
9.91556
19.2982
251.187
-4.62944
114.677
257.316
-10.9635
-24.9379
294.006
20.7138
18.829
18.5983
46.3609
4.5813
237.229
35.3106
47.4037
-17.6629
18.5915
1.51656
-6.35896
-26.5957
17.8569
9.12951
71.444
5.03761
-49.5839
167.65
20.6223
247.902
-2.75906
-7.21007
-40.9725
-0.598576
4.05297
6.17627
-0.725182
167.498
-10.5411
202.321
62.8021
-23.2161
78.9161
-27.9863
-1.52158
-24.8921
14.495
33.4101
22.6952
25.976
-2.58645
37.9877
43.1542
8.25218
0.783105
29.4468
19.0645
50.9518
24.194
24.8095
9.74844
6.52299
52.8363
29.3487
512.043
455.797
74.103
-4.53592
24.608
3.40022
126.498
52.4362
68.2724
6.71203
33.6267
24.7074
63.192
0.907731
18.7036
120.392
13.076
360.596
19.8661
27.0078
14.8925
52.9469
-5.48285
22.9633
333.389
440.538
104.231
0.838812
21.017
1880.11
13.5912
28.4285
25.8505
122.409
226.092
59.4815
9.05268
9.81347
-2.99349
48.6545
14.4415
65.7302
58.6687
85.7091
78.3057
10.3132
17.9185
141.588
10.0169
14.4729
44.523
20.9769
4.91782
113.709
22.5313
45.5941
-39.1189
126.194
32.4244
-8.27201
4.22334
26.4214
7.95728
43.802
-27.1651
-21.4001
44.4182
195.986
-2.59322
932.792
237.864
-7.36917
700.752
31.6076
-12.5319
-10.4006
-2.89547
-27.4358
-47.9403
-29.6939
-34.9428
-6.73899
21.7504
-32.2613
16.0545
-42.4642
-13.5209
-29.5466
21.192
10.4871
49.0657
24.0503
-46.5521
-20.8723
-10.8807
-39.3306
-43.6412
20.9342
-46.072
-34.6041
61.7553
-4.23093
221.644
10.9332
-1.40184
2.21018
19.873
-15.8822
2.2779
8.62826
-9.19238
19.3023
139.079
507.364
54.8425
4.77315
45.1716
-3.95018
37.8991
3.68036
-2.03829
26.9115
10.124
243.575
-18.0458
38.6717
-10.7261
13.9752
38.191
1096.41
23.6353
8.05195
28.2428
660.281
29.5148
17.9345
-20.0535
462.634
18.0661
88.8933
1.49578
-37.8415
9.64864
25.509
28.8837
-16.9863
410.421
-6.1803
-24.4723
27.4585
63.5731
-0.370196
140.397
48.9494
81.6416
-7.12456
34.136
39.0144
357.981
536.904
29.7876
93.295
-37.8711
21.4564
-28.3482
-8.43979
10.2774
-52.1577
-31.4903
-27.4504
-48.805
6.83812
0.205468
-9.41463
207.295
88.9097
-19.5841
-1.34853
-10.6992
-42.546
-25.8785
-3.17951
0.280945
-4.32313
18.8397
-20.5264
511.478
261.879
206.98
103.584
36.7036
-43.4002
11.7965
-43.8999
-37.6305
168.308
-10.1071
40.8707
55.3382
15.3552
-20.9979
91.3638
-50.3703
-21.1993
-21.4729
0.85798
28.1186
348.637
3.34298
19.2661
4.73721
54.6341
33.9901
64.9937
-4.25274
148.356
-6.9422
-21.9493
83.6078
-8.66446
115.021
61.4394
45.9355
16.1393
2.07942
-12.766
-11.4342
-16.4588
2.31359
776.477
18.01
32.7041
229.312
203.387
-11.3983
-12.7197
-13.7316
-30.5701
-28.6014
-11.8033
-20.651
10.6698
2.17478
-17.3803
-8.03486
18.818
140.704
-8.18818
-44.9787
87.1064
37.3503
17.0194
-27.2804
-6.21473
11.6552
-14.0848
-0.0370725
17.3187
108.878
29.9426
28.8865
8.6217
43.8744
182.257
2.01341
17.3411
5.4276
91.9616
-34.4503
19.2325
81.2988
-1.4718
12.6027
50.1355
14.373
-18.0885
47.4023
192.686
138.948
77.2851
45.597
33.2393
14.8101
77.1648
43.7972
47.5551
321.331
15.3785
49.8006
44.6132
6.15416
31.865
136.902
14.2673
55.6471
266.758
60.2028
35.4901
39.6838
36.5868
3.04762
233.953
89.4934
402.077
-0.752526
20.1387
25.9984
80.761
33.742
361.846
32.2368
34.841
41.3755
-5.40432
-1.42993
171.335
188.508
68.2546
2.55953
35.2568
31.7659
-1.02141
221.815
-6.71087
-16.5755
-19.9503
244.764
49.7877
-21.8495
-45.3801
-22.0504
26.0328
707.1
21.7315
22.8288
16.844
57.7834
-29.6855
-9.34553
-9.90796
79.4904
8.49945
-1.9629
33.422
6.04591
24.8351
29.3841
56.4173
1.92141
1053.42
77.7507
143.544
30.7712
17.7034
453.24
38.98
33.1941
51.029
74.5202
-3.66015
109.827
296.837
59.4509
57.8336
66.4759
11.0022
-2.29276
39.2751
254.646
281.123
89.1004
43.313
61.039
54.0211
45.4444
50.7306
3.37237
8.17334
24.6253
72.9638
-5.06345
11.8213
3.08941
226.971
33.5689
-6.67892
169.261
38.3089
43.3881
19.5326
-14.6764
19.1095
32.5198
121.156
58.3015
66.7402
12.275
54.8735
41.7747
49.2833
43.1661
23.4816
19.0991
53.0425
-14.7116
25.6619
50.3775
45.0767
26.3253
37.3389
36.9906
28.9442
-14.4827
14.6959
15.5446
-17.6629
22.3396
12.761
77.974
33.3744
40.9886
35.224
20.1493
191.384
40.6449
19.5986
46.8593
56.2823
18.3355
9.89581
47.8407
69.6266
32.1161
20.0162
16.362
28.4158
-21.9347
29.2599
105.654
25.0661
239.476
43.0251
12.3912
313.094
18.7796
20.9672
-3.93793
2.28186
49.1652
53.0878
87.3504
17.7116
178.712
11.469
-0.430681
27.2247
1030.56
27.9571
11.6431
-0.613184
20.0297
25.131
21.9984
38.7965
157.385
20.0402
136.293
29.4465
5.69955
7.64551
31.1672
53.063
-11.2455
29.854
33.886
98.282
44.9483
229.536
31.6976
82.6473
237.84
51.4368
14.5286
14.1948
59.5076
76.032
5.84208
46.7534
80.1397
159.073
33.1984
205.631
44.5133
79.9653
28.7632
30.5357
55.8794
37.7484
28.5594
-23.7435
117.572
7.31388
32.1872
53.1773
-1.48806
34.8081
130.82
37.9204
4.2801
54.3538
73.2035
5.71776
37.1909
62.993
-3.26573
20.0399
15.6332
18.9733
-0.117164
20.9431
42.209
14.292
27.8055
27.7393
9.53162
16.4048
-13.871
20.1387
-28.3495
11.4206
0.00884509
35.7589
35.9849
49.8335
78.8569
19.1848
42.024
16.094
51.6639
40.1436
75.6481
22.1383
11.1512
43.9562
-10.5692
40.1408
266.409
206.812
36.3645
23.6245
89.553
36.6692
-36.842
-22.8913
7.93467
56.0178
45.5549
38.598
19.0807
163.021
50.2872
-39.0558
-9.6279
34.0969
0.0247962
-30.5227
11.5638
28.8906
-0.870878
-5.71104
83.8502
24.8671
48.4146
247.8
56.4173
11.2917
-7.18011
105.316
163.704
26.1576
199.867
31.8148
137.955
96.5121
77.6653
44.1341
45.5031
62.3894
13.676
-7.4337
29.1038
-12.76
24.9315
97.7324
8.79533
-9.59261
13.2175
-22.4005
27.9686
23.8721
375.646
44.6809
38.0334
8.57399
39.2062
22.1313
-17.6034
27.7522
14.1088
42.8627
99.6882
-0.383217
72.6231
3.97761
20.0301
2.88994
30.843
24.3705
7.55659
462.489
56.7475
21.6038
50.886
20.8717
121.216
55.7174
17.1714
24.9169
101.739
130.459
338.038
92.5325
59.5654
63.6399
34.6911
49.8725
18.946
-7.37156
33.7721
84.6855
11.0546
28.5188
34.1727
62.4581
77.9801
27.0819
8.17241
-26.0123
31.4284
404.617
29.8311
36.8681
83.748
58.8642
5.13178
12.5595
24.3266
28.4117
496.089
52.5512
-1.72482
113.626
-0.00106716
263.269
67.3354
55.1785
37.037
47.1962
25.7107
0.907731
7.45919
19.1928
7.67845
24.3204
30.7605
23.6142
28.5841
-20.4754
17.3411
179.716
-4.46528
-6.65745
24.8547
245.28
-26.7717
-17.3824
-26.7012
31.2396
2.4247
27.7684
-42.8365
9.81875
261.115
53.854
-9.55272
-46.5236
-25.5432
34.599
-25.8509
17.9415
-2.23845
-25.7979
-18.2087
196.783
8.5482
15.6391
68.8208
35.8191
16.412
19.1028
316.421
331.005
49.5456
68.7318
5.66472
204.89
2.11059
10.0018
11.8097
-10.1461
122.29
5.71232
-11.0599
17.3276
-33.0347
59.2092
-27.1651
40.4441
-0.790945
1.15491
-43.5964
5.47975
20.7791
20.7418
59.8213
-5.87377
161.756
23.3326
-22.5732
-28.3728
35.4556
-0.272617
123.887
-36.9464
28.2359
-13.4162
16.4641
28.5494
96.1547
31.1018
0.316157
64.3789
116.113
246.719
32.0646
22.4445
53.6218
-17.7101
-5.09666
60.5153
122.372
-1.8115
82.8174
195.471
54.6289
33.1582
59.7478
16.9657
84.4213
11.102
44.4869
6.45537
42.3258
49.2778
25.4406
35.4581
190.797
44.2408
16.5078
12.2347
42.8627
58.4588
12.7352
26.4664
36.8967
124.704
46.8593
-33.6729
220.735
42.2185
26.5231
0.256935
40.6309
-17.3712
32.164
13.6725
23.0283
44.2524
146.883
21.318
50.195
38.4392
7.70162
9.49503
31.898
71.567
33.5434
24.9768
36.4522
30.2097
398.745
130.298
99.1444
31.7052
71.6133
87.4679
50.0148
150.693
59.4797
20.0558
20.5785
40.6549
338.692
20.764
115.5
15.5816
3.74707
103.973
46.7206
50.1555
40.6369
5.5929
51.989
36.7265
74.8011
24.5513
96.4144
61.3802
35.1447
373.682
81.6542
65.8122
37.3831
250.68
119.405
-15.5083
18.2764
30.6373
15.5432
14.6499
343.221
111.018
-8.75095
171.92
-0.182389
19.4344
353.19
200.911
57.2969
48.3613
15.5245
54.3538
75.0776
75.0582
66.0097
28.5934
64.3589
47.0843
48.6086
67.7948
40.3349
37.1608
233.558
97.1459
-3.56362
36.0683
8.19477
231.623
-2.80225
59.1847
40.6701
35.778
154.757
6.77711
-0.492902
35.4648
305.637
181.912
71.0657
76.5851
20.5304
146.852
90.7406
5.91332
17.531
6.37947
-13.8568
-0.402153
21.6767
2.51334
-22.8913
-23.9245
37.2772
0.577299
-26.9943
-10.9044
-22.5114
25.9243
-25.9374
-23.9992
-26.2121
-13.6561
-7.17683
32.6388
49.7289
435.099
28.7716
-39.4347
4.96406
15.198
16.1404
36.542
-12.2899
-32.7026
-18.2151
-8.82511
19.2982
56.2777
-24.9414
142.061
-26.893
36.322
92.8653
10.3957
10.165
-7.04996
624.704
15.1332
4.536
46.4941
96.7147
160.811
75.953
33.4924
28.4737
37.0981
74.4972
123.918
46.2671
113.46
42.0874
35.6149
-9.31
-14.467
280.225
47.1378
42.5049
42.5989
20.9196
662.099
19.2802
23.6377
71.9178
53.9432
192.95
405.756
10.5171
3.87283
39.3943
34.0857
44.7878
354.606
60.4096
489.745
450.919
92.6742
36.2834
65.1616
53.4616
4.14688
51.8607
31.2741
40.1236
5.13178
4.04885
16.3529
233.72
80.6622
-7.34702
128.619
15.5816
28.1099
23.3881
147.92
63.871
42.06
18.2964
46.2591
32.2699
200.496
46.0968
17.7611
27.9494
2.06247
76.6705
53.3109
7.0323
4.82451
16.404
-32.9908
40.4248
5.84208
20.5165
203.738
83.8172
48.2614
55.6025
69.9926
28.6616
54.0053
15.2596
28.5594
60.5895
10.7505
5.43981
24.6909
201.219
39.7414
29.1859
72.7242
-1.3421
101.205
116.307
3.84369
50.3094
90.3726
216.666
26.7193
12.5436
51.2404
17.0992
127.319
202.728
280.215
33.4127
36.7808
16.5611
29.6133
32.0204
42.6417
66.6195
21.7363
-3.59649
25.4707
138.827
11.4623
23.2834
70.4419
68.5305
60.7583
75.6481
12.768
-3.84135
-1.02141
-4.947
17.1577
-31.1947
4.5054
8.63198
-7.89842
51.6617
16.4641
30.4235
64.2955
4.86486
22.4662
57.7834
26.5365
27.8534
32.2228
74.9874
16.329
257.066
-4.84256
78.6219
-5.11798
57.7849
101.623
97.9237
261.768
45.1729
5.66954
-21.1479
28.306
32.7731
49.8407
32.6453
79.5476
31.5753
-26.6123
70.6754
62.2734
20.1723
15.384
20.7027
23.2238
76.3175
12.1137
135.706
325.825
18.5573
15.8761
9.12813
35.9234
103.442
60.6308
-9.44964
151.141
236.338
42.3774
60.9048
87.0356
212.8
36.1328
6.16742
41.787
174.351
44.0963
2.23254
39.924
134.71
177.546
171.373
59.1924
67.1697
26.789
295.306
100.842
14.2558
14.6337
75.953
245.262
105.31
-2.25728
543.014
18.9701
63.1337
14.1343
15.8505
56.2296
35.6676
55.8168
62.3697
62.8333
15.2787
33.9901
55.6234
-9.87494
45.2824
51.1539
21.1542
64.8671
36.3131
231.213
53.9432
73.0102
38.4392
-17.5939
54.5533
15.1172
26.2758
52.8263
69.1507
2.28186
435.223
124.302
338.475
111.246
110.795
44.5469
473.252
56.0409
134.779
64.117
23.7497
162.459
53.242
23.8724
8.81141
3.17358
65.893
87.5425
31.9365
63.8675
68.6485
-1.28495
21.5141
56.091
56.3748
212.6
23.9186
64.9998
34.144
5.5929
45.8775
20.1298
10.4896
62.7387
82.2974
86.3954
50.4336
53.5502
10.7818
41.9719
42.2988
32.079
-0.0982208
29.5399
110.347
40.6947
63.254
62.4964
38.032
27.7684
438.98
0.619379
413.675
187.224
10.064
26.9404
24.7489
137.882
29.6207
-1.43502
226.768
24.4778
-7.4007
27.8206
60.3875
-15.1097
227.09
304.578
153.353
-13.819
14.687
22.1171
63.8795
27.6492
89.1083
38.8794
18.9168
18.7495
-12.9668
22.8665
57.3298
61.9903
45.4217
53.2684
72.316
61.0342
51.388
28.7965
95.2269
57.0746
53.1491
17.652
43.3946
6.28661
77.594
53.6096
567.44
57.2839
10.0096
52.0714
163.482
26.0328
64.2955
42.3462
56.562
196.464
-10.9449
57.8385
67.8301
65.6171
20.0771
28.4304
17.6462
638.186
13.0296
83.8502
9.87455
50.2886
9.68649
-7.12747
51.2604
199.867
234.464
71.1702
74.2365
45.9123
40.386
44.5661
42.7117
3.36865
175.288
41.2852
-8.07483
78.3424
-11.9005
-3.3861
257.783
34.7586
92.6239
-3.30183
67.6257
11.8848
217.007
22.6295
-6.70839
4.32765
108.749
475.438
429.715
17.3382
74.2551
17.219
-26.1581
14.0631
-30.8618
-11.6559
31.9112
3.06803
-7.06384
49.2798
19.2802
181.059
15.6984
23.192
108.291
45.9355
-0.727265
11.4497
43.2282
-1.83514
26.5894
-3.93793
24.7707
36.0468
21.2287
25.5063
27.0819
40.0315
11.469
20.184
21.6025
44.8237
294.627
5.00901
46.2667
145.071
35.1168
378.002
20.5785
18.1661
5.92291
-24.8765
5.77144
18.0487
-23.7737
335.457
476.912
31.7281
-11.0916
19.5712
55.7777
44.3851
86.1777
287.632
20.1298
6.74142
43.998
74.8011
33.9216
93.5371
70.1775
67.0024
12.3208
-3.0057
64.7876
100.754
40.6947
12.6027
23.8986
42.484
13.7707
47.4023
70.8719
436.924
66.0407
-41.4118
60.2982
-10.5507
23.3546
2.26008
690.731
28.55
35.6131
46.9666
5.71776
136.516
37.8987
531.51
21.0971
108.121
43.7442
28.3436
56.1048
69.6688
53.4534
494.433
25.9314
42.7318
71.3758
48.2639
53.501
4.86967
46.3756
89.7166
11.5606
60.3389
203.06
-24.4422
269.207
50.8053
179.866
51.7477
30.9198
75.7912
-4.5916
58.6216
23.034
19.7334
13.4769
4.02908
10.6694
42.8812
48.8248
464.857
37.3389
25.196
15.5024
178.588
16.0703
31.1224
143.944
51.5901
65.3515
73.4513
14.6093
20.1493
8.51214
338.19
380.443
1.93439
134.528
28.6365
96.5664
71.5007
212.026
168.161
56.7761
33.008
41.9353
40.8247
29.9067
46.8725
82.6687
538.999
17.9283
10.3463
14.408
-4.27737
16.3691
44.6545
62.0505
29.893
16.6057
115.48
84.8393
11.2951
23.2447
36.3904
-11.7827
-3.42428
29.8162
-22.0422
585.609
-7.13379
-2.51038
-10.821
7.8947
51.6142
19.8269
13.3636
-11.5923
-25.301
1.83638
8.30229
34.823
26.1305
39.8481
9.71484
155.958
20.5854
16.3817
17.9858
12.1389
5.8106
168.5
68.3034
50.1358
76.039
96.9889
85.0754
109.765
37.7012
95.4791
123.243
8.85454
52.0096
59.3506
53.1261
51.1504
115.849
58.3631
49.1741
173.033
130.691
91.6469
50.9278
191.848
135.636
488.123
34.1192
59.171
-5.18315
73.6205
22.4946
318.706
3.84369
-5.1398
42.5287
54.9886
56.4546
6.44207
46.243
33.7757
131.801
2.11059
-27.4795
28.6763
600.799
45.4528
48.8158
20.7992
41.6905
-3.04963
34.8464
369.2
-12.9668
39.5015
-33.5153
-23.9187
70.4046
49.5139
11.9299
-24.7133
-0.0932212
-44.1249
-16.1914
-23.5775
-42.4391
66.3496
-13.8568
-19.1428
-6.43433
36.2465
87.6786
84.7714
-18.9448
-18.1634
306.59
176.14
-48.4262
410.163
-3.38443
-33.417
-33.3644
174.949
-31.9384
-15.6507
-16.6611
-26.2812
-13.8446
218.326
-28.9545
-10.6992
-8.81278
-18.6781
-17.7479
-25.8785
-3.17951
-22.2078
-53.0488
-15.2148
31.9582
41.3178
-35.7497
14.5018
-27.6011
-10.1481
16.5699
-12.9778
30.5646
-12.9182
259.199
1.92734
11.9406
74.3883
-40.6756
21.0863
-2.58162
5.97464
-9.29149
83.9214
161.222
14.3417
24.7013
-1.44164
48.0935
40.8465
-2.27159
721.727
20.3836
104.714
43.6358
42.0881
31.88
80.7946
14.2608
-28.9233
23.4647
23.7783
-10.4972
-0.529239
147.554
33.4101
52.6802
59.8781
31.5982
16.1542
-6.98991
26.2877
17.6225
35.9311
92.1813
117.897
-29.0843
4.11061
29.3487
49.1491
54.7464
28.1883
24.5121
45.5667
3.74707
75.862
101.069
166.945
28.9416
130.592
20.5854
-2.84817
1.38918
4.86735
27.1315
39.1938
15.1809
202.233
17.7036
44.5136
-6.41988
126.974
268.734
11.4643
37.3831
393.109
24.1398
35.0725
-8.01205
14.5282
25.6174
253.651
28.6616
26.6853
-21.8694
27.6171
-28.2934
7.82433
191.858
58.9618
17.2526
50.2354
22.9278
0.531966
-13.0229
245.212
43.5209
94.8521
9.85273
30.6257
13.0013
45.306
17.8462
14.292
-13.424
37.1096
50.7611
35.1454
44.1307
12.3659
20.1387
16.6281
58.2722
134.942
0.151644
64.0959
41.3755
-7.27839
15.4367
49.8272
46.0417
53.262
38.1668
7.14579
81.26
-14.2071
15.2837
204.938
36.3645
29.2467
245.101
31.047
69.9797
48.3232
32.2975
91.6251
32.4364
6.73892
92.1693
16.844
35.2947
20.9143
31.6016
54.7116
16.8914
21.3944
-2.74494
3.65929
9.87455
-7.80743
32.2828
350.923
10.6435
26.4322
47.0466
27.0231
-4.78536
1.49869
33.1941
16.4241
15.384
6.75325
23.8436
-1.0048
-23.59
12.8763
45.231
7.07757
16.7863
0.0134032
25.3821
45.1871
18.3593
25.4317
26.5531
137.467
7.41695
21.8307
73.294
35.563
21.7626
19.5692
6.6528
64.2438
38.0389
3.81069
66.5851
11.6029
148.62
-5.34125
25.6619
33.5109
45.0767
27.9686
32.369
87.3034
61.5475
8.57399
59.821
-10.1071
215.159
109.686
16.6258
88.4438
138.215
161.399
563.509
103.932
50.6074
28.1713
55.8168
17.3921
488.246
448.159
48.1271
143.798
1242.81
96.1314
34.2727
25.5117
75.6685
23.192
38.9506
219.187
34.6911
-13.8457
18.946
-18.616
44.7878
2.28186
53.3188
38.1575
288.831
33.3025
40.3432
305.292
77.2355
27.4978
27.526
55.1161
44.4872
63.1593
26.2007
-9.94488
41.5302
23.8492
50.0612
22.638
11.8335
-3.7492
17.7659
50.4688
54.5007
30.8156
52.0296
269.273
187.377
83.8481
34.8524
113.338
46.6901
11.4328
76.6705
27.074
48.2617
12.3208
168.203
29.1804
3.64991
59.525
65.0575
89.4394
63.0987
-6.84406
38.032
22.1462
20.8818
64.1667
46.3578
981.828
35.9353
68.1699
516.234
525.125
61.045
48.3613
24.8019
-5.09023
24.3687
29.6946
69.7578
49.8746
17.349
16.2917
51.2404
35.8399
121.697
50.9282
12.7979
19.9142
372.634
24.5241
81.9971
47.8788
19.8622
46.3756
5.38367
37.6575
56.2308
-1.72242
139.059
47.9595
54.494
-3.53026
111.014
40.15
53.5753
59.1602
358.735
-19.0911
0.852659
26.528
-29.3206
26.9942
25.4986
5.22005
-0.812132
120.58
-21.0172
2.31247
37.2772
21.192
124.805
35.9473
1.85147
11.5439
24.1053
39.7191
3.77293
1.33644
-3.4287
-14.2129
2.87725
-50.6886
22.1776
32.2828
26.7092
32.0544
67.5137
12.5853
11.4394
150.839
1.11498
4.5343
-1.03722
22.1134
78.1717
37.9105
42.661
17.2581
0.0879807
21.7458
13.8535
36.9621
-31.0863
1.61158
-27.7948
19.1095
6.28283
-35.6866
272.956
28.3165
22.4445
57.3699
12.1791
441.234
24.8884
0.358472
36.1759
-10.9635
70.6395
50.3775
78.8099
35.6956
-9.51273
-10.7345
61.0664
28.6631
-10.1667
37.3322
8.63357
9.01153
104.064
52.233
26.5996
-15.458
17.0961
-0.58459
-21.4729
253.857
86.2147
13.1788
-7.90141
-8.84485
216.507
-22.2026
-16.6097
-13.717
-32.3637
34.038
28.8169
0.70325
153.595
-15.7198
73.2939
500.415
12.9287
6.02999
-1.43454
49.3397
21.7581
79.5558
38.1575
-16.6419
14.5618
6.60996
14.8386
380.834
8.75715
25.6519
-4.23855
25.678
1.83783
21.9142
210.196
95.0637
16.328
31.9365
-20.4655
48.0338
-18.1515
-14.9936
17.7659
82.3279
56.3748
48.2814
48.1332
13.0892
-12.2185
12.6336
21.7339
12.9569
-11.056
61.678
53.3109
14.5286
63.2557
6.36463
62.9136
5.84208
16.7684
7.05112
50.065
3.23235
50.1355
25.6174
13.7707
-12.5678
4.36751
20.1208
-7.67865
-8.67663
26.9404
34.599
32.2451
34.8081
130.82
45.4166
9.37617
15.1074
9.46589
408.964
119.215
39.8378
-21.8482
0.232654
17.195
32.8387
-9.69087
-2.57457
-13.424
23.9911
20.776
3.28631
46.0047
-2.62659
1.39805
204.035
35.7834
9.37918
7.64791
20.9924
68.5742
11.4623
53.2684
32.9606
126.627
70.1286
55.0334
-26.5874
-35.7005
-19.7621
-18.0655
-27.3256
35.8984
4.41255
-6.36055
18.3385
47.9136
-6.85699
889.779
663.858
22.2846
23.6055
86.5471
-7.18011
257.116
25.0235
9.29102
59.312
20.8202
9.32603
44.2514
38.416
-13.9619
54.8735
24.9081
28.6685
-7.4337
19.7334
75.5313
28.3919
136.895
127.294
149.435
229.469
174.798
122.911
112.147
54.9
2.95179
41.0803
12.7597
40.9886
-7.87948
-9.83577
-7.26679
113.733
83.3169
58.1037
148.112
18.3355
94.2288
207.136
17.1528
24.6198
-4.34671
12.6139
7.8011
60.5242
774.529
44.2524
66.2982
30.6883
31.4544
43.0251
23.6356
125.768
-7.37156
-5.58328
1.68427
32.2987
69.9544
27.3803
53.3188
45.6537
40.7988
313.957
378.38
95.4234
-3.34938
48.1125
29.4001
-0.558919
-9.94488
41.5302
-6.13587
456.734
16.944
-9.22108
48.0338
234.847
-13.1195
83.3583
76.7057
15.1453
59.3776
47.2624
-24.3922
-13.8733
-2.8536
119.779
-7.30786
46.6855
137.644
29.5211
2.95045
-53.6055
-22.2689
16.7684
33.288
29.762
16.3318
10.7286
50.1355
46.2321
-4.97
47.4023
170.197
157.689
66.0407
12.9361
30.3131
55.0514
30.8508
135.319
32.9341
127.072
-8.93128
137.339
31.865
-37.3858
41.6468
33.008
695.761
14.4177
124.329
28.3436
-5.73936
127.765
30.9646
18.4201
10.5439
-0.305521
61.4725
25.7751
150.952
162.291
74.4866
24.1243
37.6575
58.1049
13.2701
67.8441
65.7384
11.4623
7.9404
334.685
79.7749
30.7732
41.9149
20.2643
54.2547
-8.51767
35.8984
36.743
95.1752
6.06061
160.966
262.947
29.2277
54.6879
29.9625
57.7834
2.17361
15.0173
120.26
349.356
638.186
31.7703
38.8726
62.3484
48.4146
45.4013
234.73
16.2657
33.9285
53.3878
-17.6257
13.9046
10.2072
24.079
265.742
36.9422
90.3844
54.7394
24.4508
23.6198
23.2238
27.1062
-6.72345
24.1004
-13.3019
98.335
-5.86439
20.8681
37.7975
17.2354
249.911
112.365
-0.658141
7.70173
20.5704
31.133
47.6802
19.7713
64.2635
8.48903
-31.5007
21.1834
167.073
39.1331
371.153
20.4723
27.6203
13.6283
99.0288
24.9149
12.3221
3.59897
194.545
21.752
117.707
0.990311
67.8291
-2.25728
50.1343
331.939
40.6449
88.9391
52.4815
84.3933
61.439
60.2563
9.62726
-13.717
35.1026
34.038
11.7985
39.8949
209.17
-1.1682
28.8142
37.0766
126.52
27.3837
7.53519
9.77812
28.5505
57.3654
28.956
62.5203
69.5651
17.8544
35.4261
176.008
11.6431
27.4978
10.6594
8.26444
29.4261
18.7044
23.7883
47.1524
207.508
153.135
63.7956
55.5301
93.7022
30.8844
45.1304
4.5787
115.6
60.3809
46.8223
40.2553
36.9964
1.11922
182.679
42.942
32.0475
41.0633
49.5628
29.5211
40.4318
15.735
128.506
15.2124
423.441
44.5324
16.3318
57.6318
281.762
75.5133
67.1238
37.9297
65.0984
66.2958
142.815
77.9116
29.6207
32.2982
39.8874
76.8425
24.4778
54.7653
15.4749
47.4923
35.4901
30.9646
-13.819
20.3092
72.7169
25.7751
51.6269
29.2325
108.22
105.124
20.6236
18.8923
47.2293
44.2113
153.82
279.454
43.5477
55.1425
81.6863
134.123
45.7658
56.9074
254.523
211.676
25.2155
-8.58493
88.3722
144.967
313.726
34.8689
53.9458
66.6543
8.13554
50.1973
42.8994
56.7993
130.427
-0.0225952
61.5316
4.04768
-11.502
4.11184
11.2692
291.817
9.68649
120.309
139.342
18.6614
871.646
41.1852
59.244
29.0457
77.6653
8.52686
79.2363
19.2859
36.1648
170.603
29.1038
-1.51559
51.1684
333.865
18.1657
18.5184
16.9657
9.45867
29.8427
14.5018
45.8108
4.258
106.044
177.74
109.248
31.0628
27.9618
98.5887
12.7597
45.9679
87.8403
88.4438
18.3574
316.252
73.3181
29.1269
53.3318
33.7408
-16.8063
10.8392
193.554
57.2111
26.5231
5.87913
21.8902
188.776
191.46
28.6651
510.285
49.8746
11.9503
6.32545
589.926
18.6623
64.8651
26.4423
-11.1197
43.1424
-5.26971
162.854
11.6522
37.9208
54.9619
34.8766
404.368
32.8469
215.336
700.747
36.006
102.46
29.4261
149.351
144.604
1.36039
40.6909
37.6306
0.58912
-9.3714
150.825
24.2319
2.02687
-2.91756
31.4148
31.2666
101.61
58.0667
-2.84817
33.2483
19.8599
45.8721
54.1864
26.4253
41.0633
43.9406
33.2692
31.0614
35.1447
-4.87976
59.1654
45.1975
48.6275
67.0212
3.52507
132.524
-13.6342
14.5282
274.868
13.7707
36.1579
181.442
15.2596
536.431
19.36
-11.4268
1493.96
13.822
32.7249
-22.1028
61.045
21.1467
54.3538
52.5888
30.0806
78.4204
9.85273
123.114
34.0616
53.4534
-4.06867
42.403
10.9389
29.6133
37.6426
21.6419
10.4919
151.323
27.8725
58.2722
161.179
-1.72242
54.7256
186.64
28.3289
188.201
61.0716
70.4046
60.7583
25.0483
80.2344
117.973
21.4674
62.5194
-17.9553
41.5206
11.9088
68.2237
21.7504
7.09411
38.9529
45.5549
27.3537
26.2143
55.9094
24.1053
-2.4117
228.955
-4.84256
14.1217
11.1556
29.5023
-6.99204
39.0442
49.1494
202.871
48.1248
33.9285
30.0324
170.007
26.6057
21.2754
50.5205
41.4349
185.488
51.7477
47.7864
58.9246
51.6304
255.399
167.337
39.9129
26.5954
47.1326
12.5435
93.8024
91.6868
9.8802
76.059
35.3106
6.69992
159.146
153.316
6.7595
160.286
35.3664
22.1056
46.3862
15.222
57.5115
10.3862
68.3244
6.56684
21.6121
28.6429
35.6593
46.2008
-7.15781
26.6694
181.152
31.4762
33.3357
50.8116
24.1317
-0.233783
38.0136
182.643
69.3613
18.009
-15.8049
65.0078
23.236
-9.89957
289.983
10.9213
28.0189
-4.00902
-6.33459
28.1617
8.25218
268.775
-17.4049
-5.27016
24.194
229.083
-0.973271
-3.38565
-13.7548
-23.9395
37.8798
6.63659
-6.40999
0.245117
-27.175
22.4511
32.6651
10.4602
-7.60273
54.6924
27.5847
338.24
1.83699
-11.0622
56.1795
10.4958
-4.85136
-7.59624
30.4581
-42.9642
13.5929
-18.9353
15.1249
-19.4578
23.3276
-18.0267
17.2689
28.5322
542.078
-9.05282
5.33737
12.7321
15.587
18.0707
33.2446
52.1562
-20.1716
-10.4898
-4.3571
35.3737
43.0323
-17.4176
9.50822
26.8096
152.331
11.2502
84.4479
348.286
36.0246
40.5042
-7.01387
38.7805
26.4696
14.8754
22.8172
-15.693
-7.80179
39.5167
29.5232
79.7379
-10.1229
1.63553
-1.69791
-11.2356
28.4887
2193.77
60.1162
39.5733
-8.9262
17.6612
45.7658
37.1309
0.852659
-1.08867
167.456
31.457
25.4248
-6.85699
246.974
101.638
-5.82636
34.3105
2.99079
22.8288
316.695
46.539
-25.9374
16.609
56.5857
-41.2047
21.3944
-9.45917
-0.482801
2.19022
-7.12747
-1.95338
18.0825
58.3015
131.14
34.8811
152.734
-6.46567
47.3772
142.974
34.2907
3.81069
12.2372
19.0991
437.226
50.8807
12.5435
82.2366
-11.1561
-7.63867
10.7537
4.5813
8.00613
59.1924
108.399
17.9443
22.3396
25.8794
57.3593
36.5976
39.7181
1.49085
27.5264
62.8601
30.843
153.681
20.6751
13.6439
2.131
23.8583
90.26
49.2798
2.41357
297.251
8.20213
25.0661
35.2025
80.5065
47.8096
4.89493
24.5682
-11.1197
114.357
54.7004
27.9212
-10.8366
111.009
120.554
64.8616
43.9485
199.327
425.638
14.5618
1.69295
204.119
22.8875
16.2534
48.1407
8.81141
-22.525
22.7895
36.9676
147.513
71.2919
7.64551
18.0487
19.3298
13.1174
29.0103
33.886
32.6897
126.992
53.7554
37.8921
1.38918
109.59
127.275
15.1809
56.0558
14.5286
100.402
-16.1242
59.1654
43.3234
61.6211
38.8206
3.23235
111.824
6.2744
30.5357
83.9904
180.177
26.6853
45.597
35.1134
111.273
66.4581
26.6229
42.3044
61.4798
6.06125
19.2726
41.3444
59.6797
60.3875
3.0229
86.6894
21.9139
68.107
41.5579
15.9721
29.6645
39.0499
27.7393
39.5167
46.0047
19.8622
218.79
86.3832
11.2532
43.4812
106.056
22.7067
49.1698
186.597
98.1369
-5.97267
177.943
15.8452
-17.1284
14.3466
-24.6355
99.1457
32.0578
0.53488
-34.0309
90.4897
41.9623
33.3735
-11.0647
59.3731
0.914438
128.061
3.11064
45.6571
138.108
-12.1566
219.665
1.25646
-28.2684
-31.793
-16.0184
7.9505
29.5522
75.5885
14.4792
18.2759
32.1952
18.9359
-9.32299
-19.2739
43.4197
-9.00154
-24.4422
36.8232
1.14791
4.68286
96.4059
146.703
9.92788
-39.2928
-4.62944
-18.3822
223.295
-43.6785
-17.0889
0.0883372
20.4723
8.8796
-27.6011
8.04832
158.499
-0.149161
14.2558
44.6188
4.73844
24.122
9.73304
3.36491
-2.33951
-5.39272
29.4005
62.8601
255.731
60.9148
-6.4989
47.3835
1.46251
31.9112
31.179
275.826
0.432427
-4.14566
20.8266
-5.85336
27.8772
45.5099
51.4584
41.2503
-5.41243
15.9685
-6.74903
67.9059
152.413
74.232
83.3039
49.4019
28.3356
55.7913
66.5801
101.598
63.1333
64.4864
35.1168
27.5521
25.6624
35.0936
43.1809
50.749
9.95945
297.975
107.721
511.489
37.6341
19.5712
98.8812
53.7554
73.4993
18.2558
61.0893
55.2424
54.1864
45.166
39.1892
321.302
20.1522
111.312
290.7
5.52398
59.525
29.762
33.1984
21.973
16.4023
51.8543
176.814
38.032
27.7684
114.585
9.98971
23.869
27.9286
24.6909
165.784
298.363
44.1784
63.3539
37.9204
279.242
60.085
-5.52664
91.5388
43.5209
226.037
47.3341
702.2
71.8551
80.8175
354.081
178.365
74.0681
14.672
36.7808
145.872
44.6059
33.8945
74.5008
53.501
87.3286
48.2497
22.2503
39.5315
33.742
5.77384
58.4737
197.885
93.8494
30.2029
38.5828
68.5305
38.2695
-13.4689
63.625
34.5858
-22.6404
79.9389
-9.64295
147.871
20.8134
19.2755
5.32444
25.6687
50.3234
47.7094
88.36
18.0091
-0.981335
13.3293
31.8568
57.9876
5.71576
134.521
33.3414
289.606
123.744
199.947
37.1129
197.995
21.6508
-6.47089
70.1351
6.0685
1.7702
5.19504
38.1217
-26.0962
19.5285
-1.29454
2.07434
-5.04397
189.334
4.44434
125.925
-49.1089
372.474
-42.874
1.28948
-57.0802
58.954
335.465
-20.5544
-36.0124
-36.9558
197.766
-1.58788
-12.8136
127.991
-0.397526
5.39103
71.7468
25.2215
26.2578
661.755
87.3494
-8.3086
342.37
17.6138
-2.40331
16.3691
80.7912
52.213
-40.0678
129.817
-9.3196
-7.17242
20.9668
26.0681
0.446611
-57.7179
55.2487
-24.0004
85.5707
39.7787
6.02064
2429.8
282.196
43.3486
3.40022
160.102
54.5007
27.0675
519.087
54.1864
39.5438
337.166
259.458
25.773
17.943
63.2557
-4.87976
285.927
28.3309
82.3607
23.9177
84.1099
93.239
241.135
19.3929
43.5519
64.3376
53.854
292.172
22.8169
38.175
120.644
34.599
349.651
74.5983
13.5575
-18.2087
9.37617
-13.0229
14.7021
37.8987
19.8895
9.85273
44.4027
62.4848
60.2028
-5.73936
146.506
756.228
85.8865
1.17356
48.354
50.7611
51.9978
33.4947
17.0428
39.3642
17.0182
161.547
59.2039
46.9977
56.4399
9.81446
19.5352
76.0641
20.9309
58.4648
56.8826
5.54289
33.0751
39.5609
20.5704
19.8886
0.934725
34.5617
14.1491
51.1253
43.6487
41.787
91.8918
84.6914
30.5537
470.672
-0.574998
55.9997
52.5729
13.2068
22.3464
31.3684
356.906
56.7319
55.4442
61.5475
-18.6
6.41007
34.3127
-9.17006
-5.56892
2.57027
-21.935
13.5901
23.6553
64.0707
333.505
34.6778
38.4787
16.9186
66.8155
9.70879
108.064
63.3207
18.9525
29.7539
26.0031
58.6283
21.4734
43.1244
2.08383
62.9866
51.5757
10.6598
-11.7736
136.309
1.55099
17.073
12.4061
30.4914
-17.7529
382.156
45.3763
319.852
113.733
13.8866
-36.0977
187.707
-19.2543
5.08361
35.6846
6.80435
-29.3959
181.783
-15.9673
9.23932
-5.4694
-36.6508
16.4223
33.1407
-7.0855
-17.3515
-2.8536
19.5161
17.992
105.719
45.4506
20.7541
148.526
-7.69086
39.4877
3.03098
-14.1537
343.446
8.21024
26.6582
169.139
-11.5292
16.4802
42.6149
35.2896
30.4282
-8.61569
61.2352
134.689
50.3662
653.498
39.928
-11.7424
231.979
-17.7978
42.2814
-17.7081
32.5057
12.5988
-9.15853
5.16756
13.4806
14.2881
-6.6764
-33.1167
-23.7313
9.53162
59.1232
16.1141
3.27212
104.709
18.9168
0.151644
56.5997
189.427
-1.65619
13.5626
19.5352
47.9158
42.0176
53.1593
-5.97267
17.7193
-16.0812
32.1502
-19.9503
261.252
61.1058
1.47191
19.8026
20.2122
0.438407
322.135
23.0661
40.4721
39.3328
35.9234
-10.8756
337.993
280.452
543.435
27.3848
77.6653
139.711
60.4957
30.5303
178.594
517.305
-9.01186
32.1401
36.9063
46.6294
52.5729
-5.53386
31.3684
10.2035
22.9987
40.9328
69.8925
-10.1667
3.59897
74.6051
19.878
164.559
15.9828
57.8552
37.844
-2.25728
35.1418
0.229477
154.963
47.8675
97.459
1.93439
25.8318
21.6038
32.1161
25.6383
38.8508
39.6602
6.17627
0.539507
147.326
13.8243
17.5698
35.2025
46.7733
-2.60133
45.1829
-3.62343
46.8906
-10.8919
16.6768
26.6765
53.0878
33.0025
58.941
36.2834
18.9653
-8.38257
74.7815
71.0606
47.2504
42.4903
31.2741
34.5014
5.13178
42.5446
29.9488
5.04764
286.218
21.9502
54.4253
35.7565
66.7745
34.3223
29.984
29.0103
176.031
32.0119
36.4378
23.7703
129.721
28.0817
29.011
31.3742
32.9783
265.138
123.527
32.0475
22.3226
67.0024
152.876
61.3816
13.8609
40.4248
9.59021
50.5016
78.2656
16.6435
29.4503
34.1544
200.998
11.5619
-4.03296
8.98393
242.349
-11.9144
213.155
-20.9324
6.06534
-31.1045
49.9908
9.12699
35.3737
8.81931
41.3673
38.054
95.0794
163.987
47.9036
199.684
5.834
14.5379
37.8435
48.4293
375.983
619.262
44.3689
19.3572
191.391
15.624
23.0541
-4.52388
9.84554
33.8233
-11.0599
22.9498
-5.61335
-7.34462
19.1183
17.9744
172.56
7.71414
-46.4075
-6.70168
-0.772613
85.3971
27.0251
6.30766
50.2493
-8.58493
32.1502
-6.83185
30.7423
106.083
106.42
17.9285
-21.8495
-22.0504
-17.0708
23.0661
-30.7424
-12.7785
114.295
-14.693
-26.4945
4.11184
-44.9528
-19.2783
-45.8485
-41.3183
-9.85313
43.7294
-0.464803
60.3062
4.88044
57.2064
-17.4875
-39.9236
24.0865
-12.2607
41.5083
209.164
-27.2183
153.884
148.049
41.121
-7.4027
7.08477
18.3489
7.11678
42.229
3.80386
-17.4452
106.453
19.9586
28.8257
36.6434
473.29
22.9351
-31.963
18.3135
31.4742
389.946
-12.3306
13.698
-19.4774
20.2559
57.6306
-7.26679
132.474
-12.1026
13.1261
-16.8063
117.661
26.7624
36.5963
24.649
-12.8615
3.24353
5.92704
4.3022
6.16171
57.3709
21.3206
-14.2893
44.5728
44.8992
10.3282
3.02087
3.95348
37.606
-5.58328
-7.14378
31.6693
11.6522
26.8509
115.461
21.2909
15.2172
52.0432
34.721
21.0135
3.16314
51.368
-7.98669
-0.558919
61.8079
98.751
24.6636
162.53
70.5226
1.873
21.5141
37.3503
-9.21753
150.756
919.722
42.511
64.129
33.7039
15.8925
-17.3515
51.4943
35.4457
41.4179
69.1743
-4.2121
93.2408
26.9794
313.189
305.375
348.131
-0.223058
36.9466
-34.249
-7.96055
25.6174
276.14
120.491
9.63738
142.877
782.105
5.12831
14.8101
41.5575
11.9381
47.5551
47.7174
7.88228
55.4228
50.2354
7.93531
4.2801
37.4872
50.7147
-16.771
275.197
176.58
8.6451
-23.8805
209.321
54.9886
-0.117164
11.5728
32.8387
-13.439
25.5364
-11.5499
29.6133
157.583
60.9973
-11.4829
32.0353
11.396
28.4887
32.9669
54.494
5.84008
253.443
32.6537
10.4718
55.412
24.679
37.8501
5.54289
78.0526
70.4884
0.934725
43.9321
66.1375
34.2907
-14.93
55.3407
-5.26373
38.0499
22.7697
-21.1897
35.7063
1.9624
209.753
7.00554
150.435
43.6556
-0.796341
11.0952
48.3682
-58.8328
16.5078
-14.0022
61.6034
35.97
16.4834
42.6381
20.8442
25.6523
-15.8507
38.3393
65.5999
112.504
52.0687
42.2185
37.7383
25.6383
32.164
30.5391
-21.9493
14.2673
35.2025
56.1436
3.02087
58.3014
18.8654
26.2758
69.6929
9.18053
-27.7032
55.4913
238.851
17.5427
-20.3901
29.5544
68.4541
67.3125
21.0135
31.2459
23.7779
336.841
44.4187
20.5785
6.92171
24.6636
60.0475
49.9079
-0.00106716
12.1437
17.0194
45.8082
72.6443
57.5035
40.2553
18.2558
16.1118
34.6277
46.6901
33.9216
57.9299
90.7922
44.5136
21.6911
76.3742
15.735
59.1654
-5.40232
33.635
65.0575
125.047
-3.27539
-4.03296
48.3393
6.21663
33.2446
16.5489
101.954
196.168
27.8677
78.4772
54.2767
288.055
292.492
2.44671
5.12421
53.4167
17.9185
-2.71554
38.1279
40.7098
28.3228
-21.0694
690.018
16.5702
83.6286
-2.92826
254.264
28.1535
-3.13164
-16.6301
-18.1091
34.2985
14.2168
45.0677
18.9252
4.20915
115.431
27.5516
17.0374
124.771
81.7398
29.4922
-3.89058
32.0235
35.7344
20.4659
-7.74783
431.879
-9.4547
-20.8766
234.107
19.0318
-5.30604
-22.12
26.8976
3.66882
55.5638
228.842
234.214
47.9996
40.2901
25.1914
-21.4582
13.644
49.2709
36.1648
-14.93
86.5655
56.7906
110.851
125.34
50.6989
13.2068
27.9686
-25.7271
36.7036
9.07365
19.2927
16.0703
11.0952
-25.0996
1.51526
57.2123
48.4849
58.4588
40.764
-0.858188
50.6074
-1.81374
213.238
-12.593
47.8407
22.775
9.62726
27.5124
6.99166
52.7787
91.1041
28.8169
28.8142
39.277
74.0465
-10.0976
50.8051
213.768
16.9055
32.2116
-5.81199
49.1652
26.8509
36.7507
385.029
28.7871
20.8394
31.4284
15.9803
71.0334
125.409
64.117
143.69
44.3926
23.8724
-11.8033
650.265
6.92171
49.0264
-19.2543
33.1946
97.5288
11.8335
7.4952
49.6251
52.6267
0.830567
44.3851
71.1852
4.64809
136.322
27.3561
43.998
26.0754
62.0326
31.6929
36.4443
50.1358
183.196
23.2312
55.4173
466.862
29.8868
35.0725
-13.6342
37.017
55.6025
36.2595
39.906
46.5091
50.8668
114.766
26.8563
37.2989
32.1872
94.397
58.7995
40.2212
71.6005
158.496
33.3688
13.5575
688.314
67.5813
35.3168
152.217
27.3858
22.9712
53.7731
53.1145
31.742
290.809
164.023
79.8843
27.8055
46.4799
37.6426
31.3973
27.2641
-4.50066
42.6275
256.509
217.401
45.1292
121.048
88.299
66.0364
203.194
291.166
23.164
2.65946
345.119
17.531
107.579
7.09411
70.4024
26.8762
189.077
83.0362
40.4721
56.562
7.47367
32.4836
-23.1263
8.17573
31.2858
-54.9688
344.552
32.138
-4.72947
69.5513
28.2046
37.0698
27.7192
74.3841
70.8461
12.4624
26.9517
23.5249
2.89944
23.2834
52.9202
71.1106
-2.30123
197.417
-16.7259
21.4026
24.9424
352.525
13.6967
31.9124
34.4294
38.7811
15.5463
26.7085
293.521
94.0557
43.1824
14.9135
282.055
30.5169
31.4476
121.866
29.3342
-4.42823
-3.40968
2.30649
25.854
-19.1382
11.4562
40.9983
84.8653
111.429
335.479
-7.2865
-0.731681
364.631
-8.39437
-8.08081
23.236
143.774
417.419
18.4176
170.746
11.1523
157.161
-17.579
24.8692
-18.6899
40.1113
45.7607
83.7947
60.294
-1.52203
123.52
-10.7978
0.378114
-10.3436
-12.756
29.3487
19.164
24.7613
19.755
-13.4664
27.1729
-13.1562
21.4208
353.414
20.5083
11.7372
35.081
-36.5736
-22.0366
-26.0547
51.3753
-0.748631
60.741
303.499
236.605
122.891
25.7744
-53.6055
12.3138
26.4568
-11.3426
14.5474
-7.71932
14.4578
-19.2564
37.017
106.202
11.8966
36.1579
22.1462
-1.60702
64.1667
6.24158
25.743
-0.182389
30.3131
49.4194
11.6304
336.533
53.9835
-40.7904
141.087
44.9834
80.6998
0.0955625
22.1984
34.1506
14.2673
545.836
137.447
15.2252
102.956
13.4469
16.5461
113.618
88.2424
48.2639
199.678
141.676
89.4792
97.6276
-16.8577
274.721
52.6199
13.3363
70.4419
70.4046
25.151
19.4261
-0.0932212
27.0896
10.0455
13.4873
47.5123
93.624
29.3269
30.1905
18.6964
186.68
-0.843467
26.7822
34.2907
519.179
60.9629
11.6029
43.6721
144.584
203.698
190.932
27.273
4.7735
43.8982
24.8092
29.8812
82.0317
39.5147
21.2551
25.1507
28.6905
-8.23303
-19.0995
20.3739
5.98491
-34.5914
1.88167
-16.8063
12.7133
-21.9633
240.167
-29.7281
-8.09484
-7.19143
10.8614
7.09874
11.4562
-39.5892
53.0061
90.8138
253.02
-11.0346
6.76458
113.42
14.408
25.7394
31.536
33.9396
10.9835
-15.7049
184.165
30.0358
10.1262
158.205
39.6792
-1.52203
12.9496
-1.42746
4.12625
-12.2177
-10.821
34.1316
-5.47295
19.3298
166.791
62.7435
89.8242
58.2489
29.5408
651.582
9.34103
261.395
100.715
31.1043
192.049
207.86
-9.18193
41.0633
150.762
158.832
34.8096
42.641
32.6016
44.1729
2.09395
13.0202
50.1546
39.1323
40.6947
27.5952
33.2689
111.824
2.52627
-2.21667
-20.3477
69.7889
26.8563
20.1208
18.5583
105.641
47.5551
27.1027
2.26008
34.8081
37.1169
7.93531
264.775
9.37617
-3.65257
220.849
19.8895
28.5934
42.5287
47.4923
47.0843
99.2083
45.306
55.3275
69.0199
55.5215
59.6646
57.6342
59.1232
-6.37472
3.27212
18.5021
45.1292
31.2998
-3.57735
1.08312
4.90304
125.07
11.1019
2.03849
35.7344
18.5918
-14.406
-26.3213
-15.2544
-7.6479
-32.1317
305.293
28.3097
47.3865
24.4878
149.628
0.534548
44.6179
20.0177
8.4107
39.9798
-34.3707
-4.94273
23.7895
-2.49494
-8.06451
-1.21343
22.4095
154.889
183.864
-24.4072
-0.726157
92.6578
218.422
6.14774
-14.4473
697.71
-2.74854
1.29551
119.572
-8.15235
5.98423
19.4554
49.7618
4.7735
37.3389
25.7462
62.6774
70.4368
57.7994
2.95179
7.3471
44.6201
-21.3515
44.6188
34.7235
46.6108
73.4513
5.23898
22.0234
41.4589
44.393
8.51214
55.2059
9.37794
-6.4989
90.4871
305.525
29.3342
24.7013
-7.06384
10.6122
10.8614
13.658
42.3783
11.9503
38.1846
59.8917
40.3133
-25.0901
26.4423
350.575
-7.45734
27.9212
178.444
64.1578
13.7324
29.2544
7.72091
27.2247
44.8237
9.76908
14.3793
38.7704
49.4939
20.1243
97.4152
1.29951
64.019
5.10852
153.135
99.4029
45.1268
83.6411
75.5518
96.4767
57.965
35.7601
20.1705
89.3626
71.6253
240.197
56.5908
64.3789
194.824
44.3194
28.3165
26.1926
49.8736
32.6877
2.90466
39.8809
24.9081
36.1648
-2.75537
-16.5081
71.7831
32.1401
81.8839
14.7703
46.9507
-3.6598
59.4794
49.5589
4.258
113.54
230.213
294.78
76.4792
44.6188
220.256
50.359
118.429
12.7352
-6.08764
-5.39272
29.4005
23.5047
49.5837
78.7184
39.4157
67.0612
6.14768
36.5963
13.4047
-1.61713
89.3566
33.2286
90.26
24.9169
60.5096
274.763
8.19951
188.876
54.2695
57.1799
-12.9938
22.5277
47.2041
12.9287
13.5263
47.2912
45.5915
27.3803
38.3263
10.0465
27.6803
-4.63444
41.0483
26.083
32.2579
12.5053
273.029
47.6198
35.1168
54.3117
10.6698
20.9154
55.7083
209.973
32.0084
46.1597
41.8186
2.77341
187.276
56.3748
45.8082
57.6518
89.3626
122.225
35.578
32.7591
-15.4774
59.2153
35.4457
191.343
95.4112
40.1924
57.6321
-32.0537
45.1099
-28.8281
49.2176
43.8175
174.709
67.9391
67.7839
14.7077
29.5987
51.1942
3.07815
601.258
12.5095
-19.3615
5.05396
48.4493
101.478
79.8533
115.211
35.8181
5.61989
16.7581
27.6995
-7.88807
8.99084
6.62179
-9.94889
40.861
12.4624
9.73237
4.46289
1.02537
45.7722
-3.30183
33.6293
-22.916
43.2628
36.2476
29.6001
0.140692
19.3202
-20.4145
6.20043
1.92734
66.2885
357.372
-44.4238
21.0863
250.54
19.7565
32.7171
67.474
20.6751
8.02175
55.337
47.1378
4.00507
33.1346
36.9767
45.5317
51.1393
4.89702
58.8019
56.9252
82.0542
65.5139
68.4243
-8.22353
48.9311
72.8988
68.8429
57.773
93.9097
35.5152
5.36131
-38.1937
15.0433
77.5926
276.823
41.5533
41.5815
57.9272
332.156
15.3706
1540.84
34.9709
39.7538
14.1329
16.0788
41.4746
5.27429
14.0544
1079.42
27.0429
25.4527
24.2564
12465.8
136.214
7.90702
-11.2737
-14.0926
-28.8658
-4.72767
35.4457
-18.5523
22.3226
-6.65921
-17.3306
34.8096
27.6484
10.4397
-7.27638
8.92518
297.753
272.142
-1.45282
47.3244
43.421
46.5668
38.969
124.283
31.1891
51.9852
74.645
45.4207
40.11
153.43
46.6181
67.3951
21.9378
48.8636
251.564
30.517
142.435
7.59183
72.7982
49.1431
340.355
26.7193
68.7656
71.8551
69.5731
335.341
62.1726
57.2015
42.783
160.469
54.5092
89.4934
55.3751
327.209
40.7534
52.65
38.142
-4.76448
309.5
62.9867
17.0775
129.308
52.3654
78.8043
65.1808
52.082
48.3462
-19.6151
58.1518
-6.20076
113.95
-9.94533
22.2665
24.4619
1.9624
16.3759
40.1886
-3.23826
16.0888
16.5699
2.42613
-0.796341
-7.64543
20.2572
-15.7293
-34.092
-23.3725
335.217
47.2144
-4.21357
-5.39272
21.9042
-21.4729
208.029
-13.0581
35.2021
47.8407
4.03432
210.152
-4.34671
-41.7341
183.963
-8.81626
79.2503
29.2599
13.8243
-27.4077
29.9067
-10.0976
-14.7872
-31.7344
-9.33141
15.345
191.563
257.187
21.2287
23.6322
19.4168
11.469
14.8114
29.8311
52.8726
-13.7316
57.5111
60.7383
27.6206
21.9299
-0.0362384
-26.8115
35.908
692.891
18.2021
31.9365
-5.47295
27.1363
91.6982
43.2563
8.32683
50.1555
206.558
-31.8884
14.0184
-6.10709
-21.3696
343.849
24.2013
13.3069
144.137
50.1358
4.82451
38.8928
-14.2501
6.69157
309.441
387.833
22.0436
-54.571
-26.7527
33.1137
-1.22186
-14.7255
112.892
-3.12875
-11.7383
-17.049
15.3206
-4.9285
25.0664
27.1027
-14.6065
38.5562
-72.6495
-18.2087
97.4573
352.439
421.981
-49.9391
-26.3162
29.3269
11.4499
31.8148
1.14791
-36.5466
2.70262
46.0082
15.5181
24.9081
6.17974
-52.4113
-12.1257
-12.76
19.3093
11.5253
59.3951
-0.222276
228.735
-46.7633
95.435
18.2499
-23.5297
-23.2666
55.9253
-32.0083
7.13875
-26.9737
5.2634
-25.2466
14.7517
47.2144
842.947
134.467
1.28948
-0.858188
68.3244
-13.1109
0.0603285
-6.97078
23.4779
43.3605
-7.19143
8.05033
-8.83082
17.5725
-14.0346
24.5682
-31.7344
16.9055
-12.766
-15.1823
32.4731
29.2544
13.7946
2.09871
12.6878
4.73589
44.7965
-0.153928
7.89501
40.6163
32.6273
-43.5939
31.3002
-28.1472
-21.1284
1.33547
-9.29298
42.4116
-29.3959
322.338
-2.84879
35.4762
-33.5804
18.2964
231.792
2.77403
33.2483
-32.614
8.39079
-3.90969
-27.9226
29.8189
-6.65921
86.6801
-11.105
30.4595
101.332
-11.9615
45.4695
4.46211
17.2689
122.236
26.7097
-20.8996
181.398
38.0758
-17.5366
100.711
61.5265
24.806
4.50278
20.0058
40.9861
136.573
21.9378
785.372
39.928
35.1093
10.8393
17.8095
132.237
100.358
-1.22746
66.9467
54.5597
-6.07683
22.851
-15.6969
-21.6689
76.2281
194.945
-29.3686
34.3647
39.9207
16.4048
51.6269
-25.9208
238.375
-10.5838
-11.3237
18.9461
14.2664
25.2976
225.433
21.1723
26.2995
32.8519
19.0991
107.39
142.71
10.6694
-5.52312
3.60573
338.715
17.6998
-23.853
-8.27402
44.6809
118.618
128.514
12.9693
100.463
-15.3513
4.73844
20.9774
-52.8571
-2.33951
500.605
-32.7173
24.3705
8.96518
-10.7189
34.7223
5.87913
55.6234
-24.8675
-16.3125
349.116
18.3359
-7.57465
25.3208
-68.1936
28.3163
46.0393
-2.77218
53.8187
44.4801
-11.5675
11.4508
38.643
34.2395
80.6356
12.0275
55.6837
43.4274
22.8408
14.8237
90.4018
24.741
208.922
0.362479
10.6081
19.164
96.6637
50.8449
98.9776
-14.0566
26.1992
32.6651
103.226
19.5712
130.74
42.511
52.8846
-1.90337
72.1145
23.878
66.7115
26.0754
67.6548
43.9406
3.28416
10.4467
44.515
32.6016
15.2124
3.64991
50.1546
5.39914
38.8206
27.5952
55.7577
78.0913
167.444
51.1504
42.7609
39.6224
49.1741
334.203
61.3503
7.31388
14.7492
35.3737
474.067
5.07118
68.039
14.4945
113.913
19.6835
-12.0859
17.5132
72.5689
54.5597
-30.4397
-5.26002
40.5251
15.8124
14.3839
30.0276
58.7125
-12.487
13.6838
-11.0831
125.101
47.8788
-2.62659
38.8794
16.6281
35.7834
-9.36149
7.64791
386.435
72.3223
67.6125
22.7067
37.9255
68.261
17.031
35.7344
33.5843
55.9704
-4.36901
241.186
33.4568
15.8503
20.8936
51.7423
71.2122
52.3654
1.96763
6.14774
-8.82511
-6.93872
-35.5447
79.7035
11.6029
45.5462
-9.94533
-9.59261
1.97315
-18.6523
29.8427
55.7313
-31.3493
23.5851
-6.9442
87.9319
-9.72784
-21.3515
16.5078
-8.38002
-7.73709
0.362709
-15.3757
-22.9542
-16.6371
53.7633
98.4673
10.2283
29.9927
151.86
31.454
7.78246
-37.2244
18.1421
-34.2378
13.4233
86.7611
-5.08269
8.64515
25.0687
11.9476
-2.27881
20.5363
-14.7872
151.924
-14.64
8.11022
44.2469
23.3338
-19.9386
-39.1307
14.1062
46.6705
12.9645
7.89501
-4.36132
23.257
-15.483
-32.418
-33.7694
-24.9374
-9.06962
10.7307
81.9203
-22.3395
18.0487
43.6926
-3.7492
2.77341
-3.87914
-25.4064
33.2889
166.199
125.973
11.2151
-29.0851
-0.484887
-21.3696
4.64266
-22.6503
13.5915
11.3837
54.8224
-20.8093
-7.36392
-23.524
-16.3747
233.098
86.6093
-16.4453
17.1841
187.122
61.4578
15.587
-11.9144
36.9927
-24.6805
-20.1716
16.2576
41.9231
68.1699
53.3396
19.8156
164.553
193.468
4.2801
35.6131
7.59183
61.5538
58.5134
34.882
32.3415
60.6108
328.194
-31.9763
358.275
29.0906
-4.05365
247.005
50.7611
48.2639
21.6419
46.3756
-2.1126
41.4056
3.75698
9.52197
65.97
70.4483
41.3755
367.535
53.2684
72.316
66.6564
88.8693
36.2927
55.8715
95.4842
111.423
68.1416
309.537
215.886
53.1345
69.2611
149.267
30.1905
282.94
23.6367
27.1716
40.1839
8.52686
36.1328
347.247
54.9055
3.81069
-12.76
187.975
34.0141
36.9063
67.5655
43.1919
37.3389
61.3535
42.0626
186.042
46.0739
97.1548
-10.1667
46.7025
22.1313
24.0041
25.3532
292.717
153.29
63.2528
33.9627
57.5115
59.9777
476.073
32.3846
104.063
50.886
9.62726
3.14956
-11.749
558.777
2.42813
6.16171
74.2375
30.6909
25.0661
250.72
41.1511
45.9355
18.946
20.7394
50.9523
33.5434
34.141
73.5281
122.428
29.2544
62.6892
34.4093
26.4616
28.6173
3.79886
199.434
14.4542
204.597
22.8408
46.6828
-5.17559
165.296
328.862
34.9709
64.1167
139.767
113.97
-3.7492
46.7206
26.3897
28.9416
20.1705
26.6477
413.195
-21.0996
-10.1252
55.2424
-9.53188
9.55873
97.2852
34.5702
233.794
437.734
48.2632
30.7275
201.594
-11.3426
63.2731
27.8879
78.176
200.009
-6.08649
29.3655
150.577
504.674
-7.83887
-10.9773
26.6853
-15.4864
41.0471
-10.9163
21.3084
62.5477
-21.623
64.1043
91.0301
14.6281
-16.4275
-18.2087
421.78
-14.897
346.412
26.6543
48.0005
-25.7545
29.4102
19.3813
168.899
52.3567
0.328398
-32.1797
-41.535
-7.86799
-3.58684
389.344
30.0752
24.8239
-10.5459
38.5945
-0.928188
733.849
21.9294
28.2818
34.8163
-19.4598
-5.76465
11.4088
31.9862
18.4891
54.2635
14.7307
179.264
1.60145
12.9387
49.2606
150.05
318.293
272.274
34.9864
14.4243
136.53
-51.6161
39.6343
107.964
40.2481
-1.66319
-11.1508
46.4402
27.7192
59.5906
-2.74854
22.5445
14.414
70.8461
-7.13423
47.877
2.6687
15.4388
-13.2223
-4.17529
206.788
32.4112
-47.648
-5.77136
12.761
-26.5957
16.6258
7.85897
5.15676
-37.2518
1.28948
-17.7248
7.50387
185.593
-42.578
-21.4997
-16.5804
-25.98
68.7419
235.628
17.1714
-16.3271
327.236
-18.0348
-46.1484
67.388
15.9504
-38.2086
-33.6085
-8.39437
6.91172
-1.12683
-9.89957
7.17318
18.947
35.5152
3.48725
-17.579
13.9016
-6.16048
139.005
11.0755
-23.9162
30.3632
-4.7214
67.8289
79.7252
-8.28405
20.8598
-4.09605
25.2988
490.968
21.4208
-30.0915
13.6112
22.8333
25.7107
-27.2033
-15.0296
49.1779
-22.3066
18.6982
211.958
52.3077
49.5628
72.6246
-10.168
35.1447
17.936
33.635
69.1174
36.9466
-6.13798
113.854
59.3506
23.141
25.8943
-3.48108
-1.25469
14.4986
-18.923
-20.2867
8.19976
19.6064
9.75634
40.4303
222.649
13.5575
19.2726
24.0724
-12.6361
18.1658
53.1145
48.9584
9.25317
99.6539
253.978
7.17573
83.6325
37.1758
50.2281
5.16038
10.3975
705.77
27.635
198.412
33.9093
11.2532
-46.7
31.0929
65.7384
9.58821
0.444131
19.5352
47.9531
57.2861
45.7658
58.7815
31.7659
548.08
-16.1914
-14.2071
73.753
49.483
289.742
59.158
43.7428
56.6604
42.8994
73.6659
8.61299
273.591
24.1053
35.971
3.77293
26.5564
2.65371
102.985
12.6357
9.87455
78.3996
15.4162
-10.9282
4.11692
20.5354
33.9387
44.9333
17.8013
43.9321
21.6453
56.7475
96.1226
41.787
-29.9225
12.2372
13.4769
-10.9635
46.6294
31.9582
-11.1561
21.9981
19.5738
-14.4827
44.1998
37.1846
30.5371
-12.0407
-3.89729
16.5091
-2.61083
-17.2254
17.8569
11.0036
15.3552
42.7203
14.5271
3.16354
28.969
297.984
432.97
33.328
32.8482
-14.7356
42.5049
10.7398
221.445
9.9244
9.90984
42.3783
38.1872
17.5698
57.6913
26.1585
51.5577
12.3912
45.1829
39.4801
35.6462
41.0397
-16.4588
208.461
471.005
4.59312
8.17241
24.5875
42.6728
38.4691
24.1817
41.0755
241.141
297.392
36.3754
7.00584
14.9563
23.7883
8.85665
29.4465
37.5587
5.77144
104.256
23.0779
-16.8677
27.1363
196.93
21.4453
248.807
19.1514
-3.77743
27.1369
5.13731
36.5018
12.9569
78.8992
59.8039
57.059
160.706
25.4392
67.0038
184.728
132.96
59.525
83.7982
20.0989
8.90604
46.2321
58.7483
21.1654
68.9978
73.708
-0.493892
41.0471
255.567
55.0514
145.169
52.8599
87.282
78.3464
2.31311
21.1467
35.6131
58.211
386.153
67.176
64.1356
40.5042
141.037
186.832
13.4346
34.3938
28.0667
-0.726157
94.7339
-5.07697
-6.93872
309.283
-4.62944
42.7351
4.11017
28.8257
-4.58609
-12.0931
9.81664
16.7627
-32.2863
47.0109
13.7588
-31.7184
70.1283
4.32636
1.92734
34.4294
12.5441
-12.5646
75.4342
14.285
17.219
90.034
28.0319
15.9372
-0.876705
129.842
19.2661
51.5889
47.1378
18.9976
16.268
46.347
32.164
62.3983
23.1947
49.429
68.9357
221.061
26.4423
91.9539
56.2609
151.61
13.5263
77.2762
446.234
54.2559
99.0646
30.4914
9.42106
71.9704
10.1534
29.4468
5.94605
43.4556
29.8162
32.3057
360.199
180.811
13.4809
-2.51038
0.39844
31.9365
260.644
357.255
-3.15901
31.8581
30.8844
108.565
52.6267
28.9416
370.621
51.8813
56.6327
226.277
51.4943
138.519
49.5628
3.28416
8.57265
-4.87976
425.633
42.6584
24.1398
-0.534764
104.432
3.28384
44.3581
214.194
-20.3477
28.5594
73.708
33.2393
1396
-7.1682
2.56776
32.5626
10.2361
84.719
149.126
42.7391
214.176
69.3463
28.2259
1.96963
325.797
122.232
299.125
0.482399
48.1509
77.4773
67.699
494.636
34.0616
62.8237
27.7905
-6.32271
61.4725
48.887
149.463
17.9881
27.635
35.3687
97.6276
9.37918
82.6105
94.081
47.9595
650.447
69.5583
49.5203
122.916
62.9083
643.593
293.04
39.0049
39.2622
73.9412
30.6603
4.53353
93.9944
40.0198
11.6132
36.2679
14.9132
56.4275
13.0742
51.7477
225.823
57.0505
20.2032
376.295
-6.00168
110.201
-12.7564
15.7073
17.9027
-3.852
-41.6566
17.507
98.9405
3.88882
250.039
6.20172
-7.29599
75.6589
27.5367
17.4204
30.4567
49.0782
31.938
14.1158
20.2096
-25.7114
551.965
34.0194
-3.4912
26.5418
77.3908
2.41357
-6.34738
-1.17082
13.0401
43.1244
-5.41243
-0.812332
261.242
1.34483
2.08043
89.8631
160.909
-13.8308
-20.1084
28.1617
47.6076
13.9016
37.8052
5.97423
26.0681
-4.23855
29.4261
56.1857
194.328
49.0264
6.98259
36.9427
26.3862
66.7745
28.7001
7.4952
27.1363
52.3428
39.5082
58.9266
138.237
237.414
60.3809
127.407
60.8701
-12.6663
384.141
411.196
42.0003
104.848
17.3397
26.3763
24.8373
9.17573
8.65318
13.9573
30.4769
163.758
32.2614
0.421247
60.4429
22.8063
29.7002
35.2209
19.3351
-34.0508
9.81347
-6.74162
325.479
65.3588
65.5211
25.6859
38.5562
7.13188
-40.7904
7.5021
39.4703
33.8288
99.0351
32.2765
-33.2508
1.29921
6.26284
-18.508
-41.3466
99.6539
29.0906
-0.320536
-15.693
-5.92772
16.4949
657.958
-17.6191
18.2646
61.6056
88.09
0.151644
71.5922
16.1003
9.51642
-6.34135
-19.2336
-7.63872
37.6457
0.127094
39.2065
16.615
19.3272
-8.52652
-7.58064
-9.63216
9.2187
27.4651
294.986
27.3726
85.8049
115.38
-31.2198
69.6566
35.976
83.1195
55.5638
30.1905
140.511
44.0382
175.117
-8.33973
62.3697
39.9006
36.1648
-7.4337
74.0813
7.85474
66.1609
24.6438
12.5435
-6.47089
25.1575
7.94257
16.7627
-15.4197
15.6329
119.555
27.0248
152
-27.5328
-7.44299
4.30195
-12.6469
399.255
16.7875
26.2445
1.93439
-36.9558
14.1075
352.611
-27.8541
-9.06549
-5.06813
49.8746
37.0766
54.2695
29.0689
-4.4754
9.57568
13.2432
-5.26971
-3.93793
-33.3254
13.558
4.36209
18.01
-1.19792
-33.5085
-41.6601
-14.0048
27.9299
37.8801
-26.8501
6.39037
-39.9143
-43.1398
-43.6781
73.3893
-8.03486
1.95142
-9.22108
-29.3959
-52.4749
-8.47099
42.9725
-1.72127
-25.4064
31.4148
46.2591
88.4919
-28.1403
38.3813
-34.2181
120.835
-28.2725
-27.9226
87.9149
13.9555
27.647
76.039
271.277
81.3273
31.0544
-31.6392
86.1088
171.969
258.398
21.954
-60.4859
23.8986
17.4172
-0.342601
-18.4736
37.9297
-1.25469
-0.493892
-28.2934
-14.2988
11.9479
0.865773
9.75634
-6.42134
-7.86065
234.79
16.8724
-7.38136
61.9397
7.20584
22.9062
-33.2508
-0.574856
36.2479
13.0013
-10.2648
-43.4241
-2.57457
-24.6684
7.12453
-42.9422
31.0122
-7.97228
-17.1051
39.5315
22.4976
15.3702
40.4632
37.6274
32.6537
158.523
16.0567
32.5446
-4.0986
-24.4561
34.5858
-36.8061
-23.5775
0.291125
-33.417
3.08999
114.523
144.259
520.264
2.80879
216.346
152.83
-5.09666
28.6685
-69.2779
12.2372
-18.3822
21.1834
-36.1823
31.6368
155.647
108.784
-17.9075
-35.0974
12.3407
108.399
-3.19607
188.484
22.1313
-38.2181
-0.883755
3.50731
35.97
110.187
106.356
397.531
-19.3253
-18.6803
7.09112
-3.22265
238.995
15.2787
18.9976
-17.4652
-11.749
5.92704
-23.8234
21.7636
-8.66446
162.965
-30.7123
-29.7797
18.7796
208.374
-17.0564
-10.8049
47.9951
30.83
-27.4348
-9.14568
-30.4157
17.8544
-7.65019
0.398749
-19.3538
61.2592
164.749
259.068
152.177
23.3896
134.296
-16.4432
56.6204
21.6291
-8.28405
47.0968
-13.1195
64.6176
30.8156
37.037
46.2591
47.2624
22.4595
45.8775
194.418
29.2302
31.6976
50.7882
64.5553
80.1209
207.224
30.2049
37.3831
63.2731
48.5027
40.6947
83.7135
17.5188
48.3831
-25.9699
36.0557
259.241
5.12831
32.1872
15.6862
105.651
49.5915
40.4303
95.213
28.55
-1.3421
26.2428
45.0925
-16.771
226.472
43.5209
132.333
28.5934
46.2768
77.4773
67.699
67.3492
24.6913
104.99
-1.25757
-14.756
10.0018
41.7948
4.84645
26.7121
48.8158
2.05857
15.4535
17.5651
32.9723
40.6701
384.354
15.1386
-9.15245
382.754
208.816
8.28444
25.0483
230.16
121.721
45.8302
-4.947
56.5131
-36.8169
55.1052
40.4911
235.73
31.047
-29.6689
-16.4978
19.4013
196.119
95.7828
11.2001
74.2365
0.934725
469.345
-21.4582
45.5031
107.367
9.92788
13.181
-29.6266
5.90314
1897.85
1.65179
11.3435
159.384
12.6277
-1.0409
-44.4677
66.6886
39.0587
28.6631
9.01282
300.988
22.13
4.73844
114.681
-21.0802
-20.3853
6.91167
-23.347
45.8356
33.7408
303.194
272.265
21.6038
7.78246
-10.9875
8.77175
14.4879
80.8897
23.0429
-5.08269
64.8671
-8.66446
13.8217
52.0691
29.9067
-40.0827
5.82755
-18.616
15.345
-5.81199
174.696
41.669
10.5137
353.169
-18.0645
43.3282
48.295
102.187
95.3962
-15.1465
-23.9641
-11.8576
36.3754
-30.4755
6.93735
13.0822
263.669
-58.6097
-36.1458
16.944
66.7745
261.084
-14.9936
19.64
9.23932
2.02687
-12.2879
140.111
18.1481
-14.0926
24.679
-25.8681
408.467
78.0526
28.3165
-26.2812
306.621
12.1791
13.947
263.4
-20.0695
21.1723
7.55883
-0.881303
38.0499
-20.3338
-19.3157
50.3775
247.476
-5.53386
-32.0015
10.7537
-1.0409
-35.0974
23.5851
27.8143
557.15
-0.796341
93.5541
-19.0982
-10.1071
-17.2254
-6.50595
48.4849
37.844
-32.2423
135.162
10.6598
-12.1026
34.5912
9.37794
-20.5544
-9.77548
6.14768
10.3594
-5.33601
-46.5947
18.1421
-21.1193
-7.19143
6.17627
0.539507
160.445
94.4092
-18.0374
38.9506
141.702
37.6867
-16.7419
-31.8202
0.352485
-9.56013
-40.8217
8.63966
13.7946
-29.7604
-9.80101
55.3357
24.2089
76.2517
12.0126
10.754
18.1817
18.7044
-36.1818
4.04885
20.0761
35.6846
25.545
-20.0256
-22.4899
-2.84879
-1.72127
8.32683
37.037
42.511
118.477
64.6182
-6.10709
36.5018
27.9494
-11.056
63.5521
8.33332
-13.5824
29.1874
149.463
-17.9982
42.2988
9.59021
16.7684
40.7843
27.5762
14.5282
21.8693
7.15366
4.01518
11.6928
-3.12875
-17.3605
-48.9081
-42.7755
-14.2988
23.1923
13.9842
-17.6657
42.7391
-33.2941
0.531966
-13.1126
55.9316
1.14884
-51.9915
-24.9377
10.011
97.6841
168.549
0.328398
34.7127
-41.55
-38.1818
5.31668
28.2723
-6.08402
21.6419
44.2251
-13.5945
-11.4829
-5.44604
322.348
-26.0853
39.7331
-15.7588
11.3905
-9.15245
-33.2891
2.66865
53.5753
2.93819
131.973
-0.350471
-0.0932212
40.208
-8.58493
22.7799
6.28661
-27.7948
343.323
-20.694
168.008
-22.2833
-3.79243
8.64417
-21.4582
30.5106
19.2859
-8.81278
66.5851
0.358472
53.0425
-5.34125
-17.4416
20.3925
120.039
-1.78573
56.0796
55.7313
-25.4038
6.13207
38.0334
-28.9073
27.9618
-0.35751
-28.8478
-24.7217
0.990311
0.362709
-24.7461
3.28269
24.5923
-11.829
166.799
11.3047
5.21705
354.724
165.907
-31.6022
-9.06549
8.05033
-18.2012
6.77108
23.1947
176.865
76.7583
45.9355
-43.8308
-37.276
112.569
-1.83514
11.5969
12.9287
-16.4588
259.061
58.71
23.3338
114.994
88.3058
106.391
1041.09
187.225
168.512
34.1319
14.3793
16.2816
34.5014
-15.483
-13.6774
48.6895
6.92171
-35.3065
-13.6321
-8.03486
5.69955
45.1268
-0.691916
-21.8997
-43.1046
6.52154
54.2169
-20.4619
32.6897
78.2665
55.6295
-13.1478
-12.2185
196.292
181.03
10.2649
18.5791
-24.1745
262.203
25.1999
17.943
40.7669
-21.7464
-4.55282
0.21988
7.39804
104.725
65.0575
-21.1305
235.513
56.8742
17.4172
687.44
-37.2143
19.1891
-18.1213
3.25424
87.8987
11.5725
-12.4248
120.644
49.5915
9.75634
36.6822
51.1318
219.272
292.469
-43.008
3.45771
30.4024
-6.34743
-57.6137
25.0035
63.9509
-5.73936
24.6913
-21.5092
-19.0612
-60.6706
-19.0462
-13.4902
331.871
-63.4021
7.86505
13.7791
89.8759
-6.28034
-12.913
264.199
136.081
-12.1837
-4.79364
40.386
23.0143
191.7
32.4167
51.5925
-27.7525
118.635
-26.8119
20.7138
15.0809
10.7537
-14.1594
-23.853
14.2148
29.6884
68.5441
-17.0158
-11.6019
55.4852
-27.1207
-3.98896
0.362709
-11.7098
-12.889
31.2745
-21.4729
519.974
15.0001
4.28002
18.3291
293.578
-26.917
-9.03187
2.30649
168.034
-22.8718
-2.27159
58.3079
-11.4756
29.7513
24.8951
43.0251
-17.5939
47.057
286.857
15.0315
56.5745
150.333
17.3061
203.543
36.4522
75.6388
43.3282
70.7838
25.3506
78.5297
19.1394
-9.98351
205.562
56.9902
40.739
42.5446
46.8154
23.7883
29.4714
40.6909
67.5437
60.1194
-23.7737
54.2169
24.5157
13.949
61.3999
220.547
257.158
22.4595
111.47
8.88544
497.522
44.816
3.93653
41.0633
57.059
-17.3306
21.6911
278.773
10.1128
47.921
7.71614
7.39804
50.1546
22.2657
35.0725
370.549
115.728
8.75081
51.0482
28.7304
33.2393
42.9211
37.8094
43.7972
72.2894
57.7317
71.5307
88.7417
54.2686
111.786
125.768
24.3186
33.007
40.2901
201.354
149.082
56.7475
64.2635
0.0625615
302.717
4.1066
201.094
13.3994
179.335
74.7404
33.8323
20.4723
96.9607
10.2035
36.7036
33.4365
10.4481
31.71
121.457
3.01137
-26.5957
55.3382
37.2405
52.8366
7.11305
40.764
-16.6371
35.0227
-10.2285
21.4727
44.9852
-1.81374
23.9577
-3.22265
34.7223
5.87913
25.6383
8.86572
69.6453
15.5466
-1.33456
1.14888
79.414
243.224
46.7733
64.6762
181.057
41.4348
20.9672
-40.8217
26.8509
132.328
21.2909
-1.64942
27.6803
17.8544
9.2164
-3.34938
68.7554
36.3754
-2.36449
3.18921
95.5411
20.0402
146.478
8.85665
8.83174
20.764
36.7894
22.4877
46.7206
234.411
-21.6582
97.0072
36.8888
30.3958
134.903
32.9783
27.1315
3.93653
17.943
35.1447
15.735
49.7951
328.181
13.0202
39.1323
35.0725
44.5133
57.4765
128.089
283.535
46.5091
24.9822
63.2244
-9.55272
257.075
34.4269
195.606
454.39
49.1117
72.2894
87.7167
63.7241
56.3369
-13.0229
56.6394
36.7561
53.1145
72.9714
120.269
18.4201
12.418
35.3017
464.397
21.6419
482.757
10.7684
1.63553
26.4131
-22.4799
199.029
41.3755
-1.42993
4.84959
38.5454
36.3954
13.8039
22.1383
22.3956
6.47486
27.0223
75.2538
-4.95778
19.8764
80.1827
25.4248
15.6318
21.0531
45.5549
374.056
56.562
76.8141
20.3021
-37.1818
-7.75383
50.9635
9.39513
448.221
43.8832
6.62539
18.6518
81.0891
37.905
51.072
20.0138
704.844
37.5287
40.6963
598.022
27.3519
19.5268
14.7087
10.869
55.6829
39.7846
118.458
0.0879807
15.3087
39.7242
25.0235
-26.3162
29.3269
51.7477
130.139
34.7638
120.466
23.034
69.898
32.8519
35.9657
286.157
39.1331
251.224
-5.53386
39.213
63.2275
356.906
19.2505
17.9443
39.2062
34.8705
55.9812
35.97
-17.2498
27.6456
35.0227
43.9615
43.1111
253.059
33.328
0.525482
23.4779
49.0119
-9.1134
1.27549
42.5989
54.6528
39.9095
30.5246
145.009
94.4066
6.15448
49.5844
249.272
-2.6864
-0.898111
186.822
11.9916
5.09296
104.45
52.1508
89.8631
-9.63122
-2.58645
17.3729
46.9024
38.2372
28.8941
14.4542
32.183
26.589
-21.1736
-16.9028
31.2846
30.2858
31.3205
-26.0877
205.455
-35.6083
5.49119
11.3972
-1.46331
-15.0218
42.1294
-22.9737
-32.614
227.657
76.6752
-18.5523
147.014
-0.463969
-49.5234
33.2706
79.4532
314.038
3.96801
-11.3426
110.125
-35.8303
-6.15696
-36.123
8.90604
5.00268
-27.4588
30.5357
-50.3327
195.351
-28.6049
-37.6637
11.5725
-16.1729
32.5626
66.4581
272.126
-0.79914
62.2832
124.22
31.974
-39.2598
342.664
95.9948
194.178
690.139
22.7214
7.82466
30.9646
37.1608
-4.44864
6.92802
22.2124
-6.63854
7.77516
43.9963
39.3531
31.7506
284.952
40.818
37.0895
61.4647
60.9697
74.5942
34.4479
16.0286
-6.47089
45.7722
36.0536
70.7874
387.154
38.0334
-0.796341
42.9544
31.5016
-13.8552
297.618
48.4849
26.5996
-13.5017
18.2752
242.107
1.95291
376.608
34.6778
0.997362
24.8947
14.581
30.0371
53.6971
19.9346
0.338457
345.261
124.93
14.6096
5.22467
17.0784
-2.10523
18.5069
51.1321
27.0956
44.9985
-3.53836
59.2384
12.3061
109.985
4.49537
20.0855
46.3541
16.5435
39.5618
89.8631
3.03575
311.601
89.0689
-7.67739
0.398749
27.526
41.9976
-24.8533
-11.2806
-4.32269
13.4192
361.181
36.9427
30.0624
5.77144
40.5375
63.7172
11.1134
11.3972
12.075
63.274
31.2666
39.7661
-28.1403
19.6406
16.1118
30.8796
374.652
15.1809
12.9523
-22.9528
338.408
7.03371
16.0619
60.19
-20.7129
11.0213
6.9615
-47.3674
18.2764
59.3506
-39.0883
60.5895
33.2393
50.4174
-24.0348
10.064
13.822
122.68
31.06
9.00594
1.8799
30.1
-32.1495
21.7636
-36.9989
18.1658
411.061
72.9714
9.69873
-26.9374
14.687
-20.2986
2.24286
11.905
509.667
19.9566
12.1791
21.4433
101.725
-6.95104
-3.19059
115.311
-5.26373
32.4277
-37.2004
-15.5675
41.0072
15.0916
-24.2745
-30.1275
-16.0334
-25.7271
25.9402
313.521
-20.7639
-11.9812
45.9679
-13.3593
0.362709
142.046
188.815
-11.0149
38.7708
-28.9692
169.524
157.429
0.0603285
-6.97078
29.1001
11.5306
-1.61713
18.1421
-21.1193
13.4233
-42.5495
-12.579
23.6377
289.309
38.9506
97.3731
19.6986
15.1979
3.87283
442.319
135.285
129.121
-8.96254
26.8509
14.2619
32.7041
-14.7679
16.4359
-0.886305
327.78
16.7127
18.1275
-2.45906
235.642
27.5521
-45.5521
54.6486
12.5799
18.818
29.2931
-42.5144
-20.6158
8.39561
41.0984
39.5082
117.023
65.148
6.90374
-3.77743
8.39622
3.26325
4.86735
366.337
-28.2725
20.4485
2.71112
132.595
-8.29395
22.0262
17.609
222.209
3.96801
-15.0907
-11.4675
-47.3674
18.2764
16.2471
-53.6957
8.0469
117.724
-42.8365
157.87
-5.00282
5.12831
-35.7896
35.9353
19.4344
32.5626
0.316157
-31.4903
-9.44964
20.8202
-1.91837
59.244
19.6754
27.0655
40.386
19.2662
81.1301
-3.19059
-43.041
77.8295
-14.6341
11.813
14.7703
-14.9042
22.3464
-0.490727
266.627
93.8626
28.7513
33.3482
-20.474
-8.58246
43.683
-7.29599
60.5483
289.906
24.9167
69.812
72.504
25.3787
314.851
61.439
51.1253
220.255
39.6123
53.7493
38.8508
82.7637
71.7686
602.115
65.1876
53.3325
20.6356
53.6162
4.80987
182.76
61.2596
23.236
50.0705
59.647
46.7596
31.5982
34.2395
208.072
51.3557
53.257
20.0764
99.6494
24.7149
76.6679
6.06881
260.873
146.54
36.845
49.1242
182.799
23.5751
217.637
-15.3404
2.81003
21.5141
82.3279
32.0119
18.1481
30.3958
-43.1328
606.223
115.437
23.3833
11.0828
7.68467
82.2927
23.3258
-0.463969
-25.1605
153.211
-40.487
38.5507
-12.8986
-37.5795
-4.19328
8.83557
-2.33836
3.12861
221.792
54.8986
-14.7255
17.315
38.8615
-26.4193
19.0687
144.997
-3.04464
2.26008
186.607
35.2429
-36.9494
31.865
50.7147
-18.6451
10.5192
-27.6286
109.995
26.8776
20.8474
-10.916
44.0831
-34.0537
-23.1893
-26.5424
35.7685
243.167
4.77529
66.7139
3.27212
-20.4386
-42.9519
19.1183
122.922
15.2104
120.384
186.327
812.572
349.64
58.8842
11.9299
-28.4615
11.1512
-21.8136
-51.6885
4.03926
-1.11679
171.676
-17.6787
-40.5902
17.305
4.32543
1.11672
30.3251
-11.267
12.8059
7.2387
30.3488
-43.0787
9.68976
-14.2129
-36.4781
-15.0814
-18.2364
54.0367
-16.4429
9.84256
42.5026
-12.9232
-13.6517
-41.0345
57.136
92.9442
-17.9545
6.45904
203.989
44.6022
-4.28725
13.5477
7.05379
-22.4008
97.6455
-2.07611
62.262
5.55443
-5.78642
3.69464
21.8051
156.066
27.1874
24.4451
27.3834
-48.3569
19.4013
31.201
11.4499
87.3549
12.1791
21.4433
1.0306
68.0239
26.2995
-12.5498
380.716
6.92127
11.0221
7.59534
-48.6374
-17.9075
-18.2308
-2.65182
6.17426
-34.5295
7.3471
16.5091
89.5964
92.8195
-15.2334
28.4737
-33.5037
21.9042
19.5986
18.7483
46.912
7.09112
-25.7114
2.16026
-69.0835
-2.47264
25.7323
9.67517
-12.5644
-20.0752
-42.3977
240.584
18.3359
10.3282
32.0645
-33.6085
30.024
0.352485
-2.06386
-16.4588
11.8584
18.01
17.7116
165.594
43.3282
37.0506
17.8544
558.291
14.8386
-20.216
29.4001
21.3829
-45.468
29.9488
-11.819
103.374
24.4402
193.178
-6.31411
43.6926
-58.0971
6.52154
14.8615
42.6592
35.0147
5.5929
4.64809
346.217
151.045
8.39079
44.229
73.8594
578.986
64.1913
58.2354
230.985
129.116
41.3618
-6.33935
32.351
-30.5198
40.7137
7.03197
-14.3403
-6.94563
108.353
7.76332
26.6853
-8.75095
216.898
-27.7829
-12.4248
2.57756
0.386011
12.3193
-27.7948
-7.12747
2.5347
-41.3088
-3.54266
-0.044302
30.5106
-8.82511
45.5351
-18.6781
30.9778
-24.0044
11.5253
61.2692
1.65179
26.336
-33.6449
39.213
20.124
-12.2853
131.695
47.948
28.6631
-27.0333
22.3396
29.6275
16.1298
-13.4773
94.6936
37.2405
139.044
125.097
782.775
-0.858188
60.8281
69.3481
74.5575
2.39955
167.781
90.2414
-3.4912
23.7643
5.11759
97.7563
90.5092
-33.1937
-2.59925
28.8169
33.3284
46.7733
79.6687
-17.5939
22.6941
0.124701
-5.58328
-1.52158
-13.3083
-3.34034
17.3061
11.8584
177.007
-10.5683
-19.1713
14.8114
9.2164
34.1319
5.0372
15.7607
-24.8533
9.33409
-34.3077
-16.5659
16.3529
-8.03486
3.82549
-1.72482
18.0487
-46.2625
-31.8602
-15.9673
5.49119
16.4223
20.0222
36.018
-9.39963
-10.1252
-35.4189
1.70787
2.71112
-22.9528
-34.5309
18.2781
25.1053
4.81751
-9.15045
13.0202
18.2955
164.383
-17.3824
29.5208
55.0001
9.92097
-4.09073
112.711
13.5669
-3.12875
14.4986
0.754644
27.502
172.171
33.6619
78.1598
24.5008
28.6836
23.8649
-0.405067
25.4148
-21.4562
258.101
52.6857
411.84
32.2213
63.4219
143.599
27.0568
-8.1049
54.3904
4.36463
26.8684
32.4244
66.0675
22.5789
45.1621
41.6905
17.5651
36.7204
-21.5429
18.1813
45.1484
46.0607
121.095
604.83
50.4573
93.8677
103.201
17.5521
91.4788
5.52898
45.8302
66.2675
68.2518
-1.58294
-27.4466
15.7498
83.5946
7.09411
-10.1825
-38.7161
-36.0097
-10.806
-33.417
-9.00154
63.6389
6.83812
7.70173
114.274
8.64417
-25.3022
40.1839
-32.7026
36.1525
15.5501
-41.1669
29.1038
49.2943
-10.9635
113.743
11.3435
-26.1486
18.5983
29.4943
-32.9
-48.2158
-15.2892
51.1518
-21.4111
1.72491
22.1313
40.4927
-20.9735
-2.75782
4.11084
462.511
5.15676
-14.7631
98.4673
13.9764
35.6149
3.34298
13.6439
32.8482
22.775
-48.4688
-0.598576
-34.2378
69.6453
-20.0607
-29.4456
-13.8436
41.9353
-19.9115
471.349
-11.039
-16.8277
2.22655
-24.5527
215.957
6.7656
21.4597
-27.4348
-27.8863
-17.2973
177.855
-14.5938
162.431
28.463
44.8087
-20.1681
79.0889
21.5155
-16.5041
36.845
302.123
194.043
17.1117
12.1804
271.702
58.9021
57.3118
485.277
26.5814
303.072
44.0112
14.0184
16.3817
36.7265
66.4868
78.5492
71.0483
163.881
22.0248
87.2834
51.0743
-3.94273
49.5645
22.9807
30.699
60.3724
140.976
30.4578
-13.4033
36.2017
61.3556
12.8008
26.6801
-10.4898
3.13916
177.793
59.7366
30.3538
36.2679
-11.3237
12.4603
99.531
13.0742
61.118
152.734
53.3024
-0.843467
45.5031
8.04149
24.9204
-28.0484
20.9732
60.5387
8.79533
12.8962
71.3136
15.0809
292.212
130.694
30.4949
149.148
200.228
25.4406
31.71
81.7221
32.4374
24.4161
26.9331
81.8846
11.716
55.5144
58.4485
35.6861
18.6616
-4.62484
11.7763
-7.90782
25.5861
227.1
119.557
137.019
16.6354
-13.3522
39.8877
73.9472
30.0059
0.209768
29.2534
19.7166
18.1561
34.4804
6.96703
211.272
44.6545
41.1374
61.5833
30.4914
116.243
77.5926
58.8792
21.9505
4.10017
-5.17559
178.414
0.900795
3.11181
4.83441
45.2227
55.8741
32.7585
127.305
80.7376
45.8082
61.2517
18.7114
23.3833
24.2013
67.6548
93.5371
72.0516
20.1508
96.6538
68.8779
407.415
68.5358
17.0865
13.0202
50.1546
35.3842
46.3169
-8.01205
35.143
42.484
17.5188
84.8836
48.3831
34.0002
17.315
13.7378
160.676
37.8094
49.4194
96.2809
94.5691
60.3561
40.4303
-7.90133
44.1555
447.06
3.12726
46.2834
6.47992
39.6343
25.5054
-35.6516
-34.6725
17.6952
6.14774
11.8019
-33.6706
417.035
-27.7525
-16.5856
-7.71854
24.4619
45.0659
12.9761
5.13147
8.32943
-20.1049
18.444
62.3962
134.784
67.1089
-2.23287
20.3739
150.288
204.503
51.8893
-21.4729
67.3873
306.47
66.1242
22.0772
54.4
63.0674
16.1865
-12.78
392.112
53.7157
14.595
15.2044
18.5095
78.477
133.917
15.0134
120.15
8.63865
102.261
197.753
-62.971
-13.6477
57.5985
54.9619
40.4988
25.2078
11.9205
7.72091
78.2801
25.3506
172.233
31.7052
58.4948
196.164
61.2592
150.693
113.828
113.759
18.7044
173.714
21.9751
26.3143
9.51958
81.767
68.0555
120.84
61.7132
45.1304
27.0675
20.1705
82.8697
165.818
23.878
16.1118
51.4943
61.6826
18.5745
51.4368
33.2692
20.1522
17.609
94.7727
388.152
13.0202
-9.59339
-56.7378
10.6249
-14.3403
52.7409
-6.87689
-0.493892
12.9361
64.0463
34.4367
13.9842
-3.36212
107.897
-8.93128
759.529
74.9685
33.8481
78.4204
64.1356
0.482399
68.7656
38.122
35.8399
-9.48749
34.7127
52.1533
72.3881
-7.80179
50.2281
7.65755
60.9973
36.7288
51.9978
14.754
198.827
20.6236
95.9551
29.2188
69.4865
22.7067
-3.304
280.03
115.419
51.388
11.9299
20.2643
28.9637
17.5418
418.702
152.09
131.849
-10.9282
-10.8756
55.0086
3.66882
23.7047
23.6367
19.6754
23.5194
52.9994
-1.32884
249.808
298.039
5.98067
26.5179
25.6619
37.259
76.9358
163.132
42.6128
43.9367
26.7468
49.822
108.399
10.4481
38.9979
21.752
291.471
48.4849
52.8366
38.9722
37.0159
152.029
3.16354
42.0874
43.1111
32.8482
35.8934
182.041
31.2605
131.489
49.2652
49.8746
43.8094
11.9476
282.579
46.7733
1.1468
60.1755
9.18053
-3.34034
58.5356
81.4298
47.5278
20.8394
12.6878
42.2172
37.3002
162.89
49.1245
94.9924
53.242
241.264
61.2853
35.571
49.0264
8.85665
31.3205
174.366
8.08538
-0.00106716
34.6325
11.1134
32.6897
95.1331
51.8813
487.228
55.2479
48.2408
30.8796
65.4308
56.4104
114.152
81.9949
132.261
59.5076
11.9868
49.7951
103.294
20.5165
614.249
33.5101
173.753
-3.43198
90.6158
14.9132
49.9416
301.93
48.6814
2.90466
17.4118
39.4179
42.2222
26.5954
47.4203
442.561
16.2916
48.8248
58.1844
46.7093
38.8647
19.5738
32.369
4.38849
12.7335
-16.7259
38.2692
-12.9182
73.6668
115.014
33.1589
234.73
27.4034
70.6299
-38.3395
5.62981
9.43066
46.4465
-8.84485
-0.884993
5.90839
39.6123
554.125
46.347
-7.19143
-20.0752
14.2673
0.705867
8.19951
102.669
-23.2161
9.57568
-57.9713
47.9951
10.2153
-8.69418
-0.430681
-27.1232
372.758
-13.2724
54.7467
12.5053
306.762
42.9347
568.289
-18.3625
-14.5692
49.7401
-15.7803
35.8524
-28.4589
206.953
29.2008
318.485
16.3403
-15.9589
39.3183
81.037
13.3007
52.4313
23.2643
40.1262
29.8851
38.8914
23.5652
65.1298
17.609
40.4248
77.0566
39.2572
31.6361
68.8057
20.0989
64.9728
80.3
87.6947
26.8314
3.07815
40.7408
29.6674
39.7985
107.576
6.8873
61.6008
35.3737
26.1657
-6.17322
5.12421
68.9354
34.7851
-6.46367
129.957
308.701
22.7006
-7.9509
270.228
37.1849
18.9733
-9.48749
-10.2648
119.62
-28.8115
22.1833
-13.4902
-2.33589
3.27212
12.8799
-1.86522
-7.34462
26.6146
8.60408
2.02015
7.71414
62.2883
330.63
23.5902
171.604
34.5214
23.1743
108.603
-14.1399
8.17147
-25.4515
23.2461
25.4248
418.556
-17.2691
-14.5541
106.618
124.805
2.21407
14.9699
35.3497
148.415
-29.9603
212.089
-46.072
-27.1078
-37.5702
-0.482801
-19.0518
19.1644
0.47223
-13.7194
-27.9157
-41.1821
-30.5183
-29.7901
21.5287
166.033
-2.96197
-23.526
-39.7308
1.33495
-22.1726
0.660636
158.637
63.9237
-26.2812
-13.8446
40.1839
10.4009
2.3996
2.41929
-8.81278
-14.93
919.285
-14.6341
17.1475
168.091
11.0221
7.59534
-5.7646
5.13147
23.322
-59.4602
-7.79294
0.55206
24.2137
-9.72784
-13.8552
28.6892
24.4161
4.44434
31.2848
-3.19432
-26.9445
-1.95312
-2.80349
0.997362
71.7464
8.95878
16.2158
-0.680098
30.3235
0.432427
44.3454
5.23923
200.737
11.0132
-5.85598
26.7692
92.6879
16.8875
-22.279
-2.6864
36.5832
419.206
87.8913
124.096
-8.9308
373.553
3.01746
53.3188
17.0912
-2.30475
162.89
18.1557
4.51631
-37.5176
-37.1188
33.0969
-20.1914
11.6428
60.9845
242.841
15.2376
67.1185
19.6766
1.83638
49.5317
330.925
95.4709
22.8333
46.3254
-3.7852
9.82248
18.9228
-0.0425051
2.64955
29.2364
4.51897
24.2629
236.605
9.50968
56.6965
275.293
7.62861
-0.717153
4.58694
9.86222
40.0694
15.3948
159.768
9.68784
115.849
28.378
43.7229
80.091
20.4323
116.52
38.175
1053.93
231.376
55.4228
269.501
-10.8053
38.0133
41.2353
78.8257
-7.4007
164.627
39.7728
87.3559
213.069
292.995
50.8324
3.63097
69.6688
20.3092
39.5167
25.7751
42.2566
102.321
33.2572
37.2428
153.85
217.401
9.52197
114.696
70.4483
86.3531
17.3107
28.9056
81.6863
21.6789
45.7658
480.446
187.056
5.52898
45.8302
-8.58493
4.03926
36.3645
66.728
57.2839
-14.3533
142.027
17.5995
139.934
-6.19044
67.19
19.5984
30.264
47.9942
2.7668
24.2544
33.3217
410.476
27.7426
-6.27829
-10.8824
31.0212
16.0179
43.8982
24.8092
14.8887
1.4469
41.3887
22.1038
-24.2222
-3.54786
-11.1911
36.907
2.42788
250.417
20.5357
-27.1136
17.3985
25.8254
30.0371
25.5861
-23.1689
-22.0564
94.9452
3.36517
68.9429
-11.4756
-2.10785
0.532286
19.5993
11.2653
52.6836
-15.7242
-17.6789
38.4573
-6.20675
33.2357
46.5286
32.0655
37.3893
-22.7497
-13.8308
5.67293
36.3632
10.1534
57.5578
-7.17242
2.2261
44.8087
-12.6719
2.25218
-19.7139
69.7029
7.8947
124.703
53.5601
202.644
23.4248
-20.6524
-1.98053
8.92605
-19.3332
22.8996
256.718
-14.0926
248.496
-13.28
14.8263
15.8296
-4.2121
531.437
40.7669
-55.4795
-8.30095
-16.6467
181.686
95.1322
-35.8303
5.08743
-11.7602
55.7577
-0.619524
-38.7032
-27.7422
4.40877
6.83812
359.089
-8.4776
24.5737
-16.8689
397.194
5.71576
8.97852
40.85
26.2927
-6.20076
42.7351
197.995
19.1027
223.729
6.64757
57.0166
51.0461
1.7702
-30.4122
39.5147
335.073
66.3802
8.07579
185.733
24.9411
-14.9393
23.185
204.827
13.5901
-11.952
-1.52162
-31.7803
46.7726
6.56684
-7.43594
35.2021
17.3921
180.899
30.2712
38.7568
119.436
53.0279
111.109
40.0613
11.9476
330.368
51.4584
39.3763
46.12
66.654
117.482
4.49537
6.96703
35.1098
62.9876
-1.19792
54.5726
-7.92695
227.75
3.56701
22.3349
-16.4678
1.26088
92.5974
-11.7348
18.1817
-9.40657
323.639
-7.19555
13.5169
-17.6544
22.7339
-17.2145
27.1729
56.1843
21.7046
14.8861
81.0776
40.7032
-14.0848
-13.1555
-37.0292
20.7969
58.0535
30.7605
27.3624
47.6225
50.4998
19.2137
11.7189
3.55353
15.1249
424.696
-2.90932
26.7288
17.5806
-8.94908
17.1841
-9.65516
179.524
36.2017
-17.5366
-5.93985
2.31721
-19.8601
45.6713
122.518
297.177
57.7317
9.80938
21.1467
303.308
79.1282
30.4675
57.5212
45.6182
43.3362
20.4976
22.8172
225.867
9.04979
1.17356
93.3978
48.2639
119.093
51.7213
35.1312
113.557
19.6865
137.896
5.06285
50.7706
179.119
23.6437
7.00336
27.9685
61.6953
312.717
-6.9097
8.34008
1.78969
42.8417
-36.6959
-7.20514
-6.83185
120.698
-4.48648
-42.7874
5.99099
34.3938
-33.8125
38.6972
7.70173
-0.044302
23.6367
13.947
-4.5916
24.8884
6.16742
4.30568
-7.4337
2.86683
-24.0044
19.3093
-18.4597
6.92127
174.387
33.5908
12.6277
-38.8455
47.948
5.32552
336.01
1.72491
16.5091
-28.8478
191.517
-32.3246
65.8218
16.282
-53.332
17.7246
-11.2368
-16.8063
16.4614
-23.8374
-10.2553
50.8567
63.1197
-32.3637
15.2974
-12.5644
18.0155
11.9503
-18.0374
14.9141
42.1874
509.019
-3.54278
-37.3566
-28.0721
-37.1288
239.691
-18.3329
4.18766
-16.2526
4.89153
21.4597
-19.9386
-35.3826
-36.0379
-12.1307
20.4336
16.7127
35.9311
45.3296
42.9347
-18.2941
-23.9847
2.77486
-3.32478
90.3536
-4.60781
38.5676
226.414
892.991
6.42822
25.4527
100.156
42.6592
27.5185
45.3883
26.2076
30.885
40.7446
1.11922
30.8796
33.5716
-1.68566
42.9373
88.9182
10.7804
16.0689
50.1372
-6.75383
51.6692
11.4643
355.974
52.0287
46.6286
224.353
21.973
52.0096
38.7359
41.8817
49.2764
70.8719
48.9928
52.9223
133.678
237.512
44.7952
9.69839
131.878
71.918
560.732
13.4346
55.0086
29.3269
39.5609
37.437
66.7402
98.3862
94.5319
29.1416
311.621
35.2278
4.74773
20.0362
-11.9005
2.58882
51.6359
349.602
36.4019
22.9351
13.0146
3.32097
26.3962
9.07365
114.87
-15.7889
22.3396
-19.0982
49.863
29.6263
24.122
22.8515
256.364
-21.0802
-39.1259
699.885
7.50387
-9.31
-21.0199
2.39955
62.8333
180.197
316.974
-13.6231
7.8011
30.5391
46.1265
13.8243
-19.9115
235.728
35.5289
14.0764
2.07942
-31.7344
390.158
18.5509
-23.9551
0.439528
23.1027
19.8841
-40.5533
-7.27162
-17.2973
-9.55145
74.8087
135.332
40.6163
308.636
-4.85402
-51.1587
-31.8954
8.79578
-18.4399
-30.4987
-17.4052
70.4267
-20.9626
449.738
13.9245
-19.5249
5.51573
41.7222
43.448
20.0885
32.7669
13.0814
69.7926
0.182189
-18.7832
34.5087
4.87357
8.2671
-8.89727
2.00641
-5.13031
-19.9008
4.1504
-33.4157
-4.97
47.4023
37.1387
316.984
17.315
-8.75095
7.00237
90.6489
21.3182
34.599
528.873
36.6822
68.9761
24.8019
26.7689
16.8724
99.4404
88.4985
210.378
42.5287
54.9886
39.588
20.9431
22.1683
27.4105
74.6571
29.6133
204.434
70.3676
-17.6191
5.14618
31.6206
45.1537
255.025
92.2069
75.1087
137.025
15.4367
40.15
51.7012
66.6564
120.728
28.7965
614.343
50.5066
40.208
437.333
-17.9553
215.809
257.411
137.564
50.9159
7.86505
75.6233
-12.2607
17.1455
46.1201
28.3219
78.7085
15.0861
27.6995
48.3462
29.1106
3.09204
7.8583
38.1961
291.516
-10.219
36.4019
-14.4827
12.3407
46.7025
-43.8403
10.8856
493.87
198.41
28.4737
-13.5017
-17.4512
-30.8432
38.3393
93.7109
9.89581
34.7223
-5.33601
-22.2319
-13.6231
13.4233
39.9095
-29.4456
8.64515
17.5725
-36.7781
14.9141
10.3282
19.8875
-24.2382
457.311
-11.4342
199.059
-1.43454
0.613954
16.1359
133.904
6.29834
-44.7529
-17.2973
25.3506
147.87
5.46827
-27.7122
-21.2279
-0.558919
-1.9103
258.047
-1.57335
-11.7581
-11.783
-18.6633
23.6709
-51.8847
-5.62327
11.3972
-12.2879
2.28483
-4.23302
-23.2436
6.51673
2.06247
54.1817
34.5702
162.58
2.95045
38.8928
-19.8723
733.829
15.2124
-11.3426
95.0426
-2.38985
676.074
-6.94563
14.6499
37.7484
-1.42564
-5.00282
115.698
-18.4126
-14.2988
-52.1577
-27.7422
21.2754
-16.9459
-10.0285
217.597
7.45196
-2.60022
0.934725
184.487
30.5106
39.9129
0.992763
678.77
30.5537
-1.59312
5.0472
-26.4592
82.558
-37.393
11.102
-34.7741
-8.86046
-13.8962
-9.66701
268.544
-28.9073
-7.64543
112.086
53.6112
74.6038
-19.6244
-18.9815
133.421
393.171
-2.33951
-37.2518
-28.9692
58.954
16.8742
-16.8063
3.34298
15.9816
178.293
-8.22145
-12.4126
38.9506
28.0326
21.5726
-34.4605
3.95348
-39.2307
-37.4424
7.84875
-20.8045
-31.4513
-7.05674
24.9768
12.3878
10.2153
6.29834
15.2172
237.576
19.7284
57.9149
260.341
15.3913
-13.7035
28.8792
1.38364
-11.8033
-23.0633
5.92291
-47.3653
25.6983
-31.7099
-27.5219
-16.8677
30.8844
545.506
-17.9101
20.1705
42.511
88.4919
-0.0293024
-17.3515
6.74142
17.7611
-7.65782
5.8106
18.5745
-2.91108
5.15823
-32.6568
29.5225
-31.6392
1.77585
5.17705
57.873
-6.15696
-6.13798
35.143
-13.738
-14.3403
19.3351
-45.6476
8.88172
19.1838
8.25091
44.3686
33.4996
11.1731
-6.17322
46.9895
28.6836
-11.7424
-4.1532
35.6131
-33.6376
33.4428
56.6394
360.97
13.6009
41.4621
17.8462
36.7808
16.5611
35.2355
23.901
1.12154
59.4941
25.9984
213.82
35.6161
32.0108
49.8335
270.012
65.8102
52.918
43.8981
20.7791
36.8604
51.9056
7.21987
53.3316
37.7602
1.1425
1119.71
32.07
-14.9948
18.6322
90.0487
127.045
53.4734
39.4111
-9.94889
661.177
-22.1268
8.21102
42.2656
10.3957
-8.5757
22.9351
62.0035
5.23723
-7.35557
17.6545
11.8239
39.5557
11.8226
20.668
17.5628
44.4033
22.1056
23.8974
148.281
-15.5771
-23.347
17.7246
28.1186
-22.4285
-0.405149
-8.84485
25.3519
17.1528
11.5013
-11.843
5.92704
9.9244
119.215
-3.04488
18.3359
54.2695
32.817
-38.2086
26.4423
-18.616
-29.9461
-28.3008
13.558
34.3471
94.8467
358.623
-48.5011
-2.30475
-40.2417
264.062
35.4533
-12.7197
-15.6057
-26.8219
40.1236
-34.2236
-26.7958
39.3191
171.84
20.9154
-28.6247
1.33547
0.0773549
247.526
17.1117
-24.7108
-2.81217
-7.53395
16.0824
-28.2175
334.077
-1.52956
5.09593
68.3741
24.3258
91.7867
36.3827
17.055
47.6887
8.57265
35.1447
-12.376
374.009
30.2049
189.182
93.2582
29.4503
59.4543
31.3948
59.3506
64.2689
-5.35515
62.2926
39.9748
35.1134
27.9286
122.142
45.6713
41.9329
53.3396
41.6155
59.171
50.2354
88.5202
202.931
52.4797
43.2184
140.265
45.46
42.5287
30.6257
41.4621
11.1272
60.2985
51.5793
0.616497
32.0956
-29.3535
39.9207
-0.775745
9.46045
-3.56362
40.0539
-0.620876
20.0465
31.5827
-25.3792
34.0121
96.7199
8.389
26.4478
50.5975
31.4476
3.09204
19.1027
193.744
70.3766
-0.848696
104.844
-24.79
66.2327
25.852
-20.474
244.416
32.0594
-10.6662
33.7865
26.9331
33.1589
9.92415
-11.952
19.0931
33.812
27.1816
6.61956
26.7688
12.7069
31.9112
29.3342
46.1716
324.552
25.7323
41.5343
17.4061
14.2673
-12.4126
8.19951
18.6623
32.817
-11.9717
47.057
324.338
-5.58328
191.507
-28.3008
-8.96254
11.6839
10.5137
4.59312
-6.82012
-11.0198
1.44339
-23.3751
26.0558
9.2164
2.27281
21.8756
456.687
19.5088
-19.2311
154.989
20.5785
80.0103
15.2932
113.779
12.4265
-12.5293
-18.7417
227.661
-3.87914
5.775
-8.53976
18.2964
44.3851
-54.3772
17.7666
1.38918
1.11922
60.8646
5.46064
1360.76
50.4336
12.0814
25.4392
59.5076
197.519
10.4397
172.634
5.52398
20.1696
181.561
-0.534764
38.8396
288.142
16.2471
-46.1995
-3.1975
-4.09073
-57.829
-16.4182
-33.1138
-21.1086
-20.2867
-18.047
109.399
55.2137
21.0007
-27.6719
64.2502
13.1243
-33.6376
24.0724
39.7728
34.882
-14.5101
38.122
7.72892
-1.99123
109.024
4.72769
183.338
-2.17959
48.887
-19.2025
29.1381
-13.5945
-11.4829
-7.32011
287.11
11.5606
-5.25341
43.7642
84.2537
151.141
-5.41673
350.406
6.77011
-29.0503
30.8136
-25.2063
150.451
-14.4473
21.1723
41.292
57.2147
167.361
0.280945
-13.6935
455.176
41.3285
0.0883372
249.108
66.9757
27.3332
-4.04481
21.1668
-13.9148
32.647
17.4461
0.200272
6.20043
11.9406
16.2923
-3.19432
21.7812
60.3226
-11.1656
26.1579
34.6778
61.439
64.2437
58.3822
67.7233
33.1346
8.86572
56.5268
45.5317
240.42
57.3709
32.565
25.0661
48.321
28.0326
40.3133
53.6207
466.848
24.4876
52.5128
28.5188
395.867
42.3729
79.5558
13.7946
-20.3901
22.0581
30.9728
48.5446
32.2579
55.6088
21.9038
68.2346
259.936
29.9488
34.0339
179.397
27.5724
281.187
48.875
61.1523
13.7076
99.3244
42.1288
63.5872
15.1453
40.186
59.3776
75.3734
33.7039
29.948
11.6965
17.0488
78.6683
-1.09859
-43.8521
473.035
-9.99121
12.5502
-11.3237
37.6868
13.0742
33.007
51.6304
60.5277
13.181
179.029
19.0991
96.146
69.6214
53.7729
39.1331
88.1802
24.4512
42.0626
195.999
36.2476
455.013
5.76289
7.69654
129.364
23.185
80.0105
-44.4238
22.0234
-24.1334
42.5189
-12.1026
84.3406
16.9269
155.142
4.27361
192.144
11.5306
4.00507
8.77175
18.2361
62.149
17.4207
21.1542
-0.725182
4.454
18.3359
88.0027
79.6687
21.7615
77.0421
33.8579
103.113
47.2041
185.343
34.141
116.632
36.2212
81.7282
358.792
128.113
26.4616
33.3025
67.2853
58.4948
44.3644
36.8963
77.6049
1.38364
-11.8033
18.7044
38.7808
45.2783
38.8168
43.1809
221.289
34.9153
8.08538
1.873
220.165
24.2319
30.8156
53.9036
33.1407
51.0105
59.4852
23.608
47.7462
31.6976
901.614
41.0633
126.399
27.647
6.69858
27.6484
368.059
46.047
481.855
59.8719
363.124
674.129
16.4023
236.785
28.6616
48.9928
120.389
22.3064
69.6685
49.4194
154.539
114.704
53.5488
100.835
73.5276
2.40603
33.8481
5.71776
170.25
69.7578
171.689
40.6546
47.4923
180.143
1.7569
-16.5504
15.3613
572.251
5.54289
49.9416
43.309
110.526
31.133
47.7864
23.5194
58.6536
-3.68557
62.8369
-25.8785
41.7981
-4.32313
16.9657
60.0585
29.4943
45.8108
156.057
8.59257
10.9477
9.22117
162.686
-4.48489
-11.6032
35.3664
28.4737
31.3937
7.72574
12.5339
-6.48039
36.4652
157.429
37.0762
11.7699
15.9816
30.2712
9.62726
406.074
34.038
69.8945
48.0005
19.4465
63.3135
491.963
23.6356
50.8051
28.2357
208.06
73.4411
33.5434
47.2594
16.3691
-17.1275
1.16168
-5.11585
0.0507282
43.8594
21.3978
29.4468
24.6867
97.8035
-3.30152
13.4966
32.7599
17.2291
27.4747
49.1242
156.562
345.914
-24.7108
-6.5603
103.036
42.0355
149.141
5.51573
64.211
118.411
5.09593
79.6185
19.1928
33.9154
31.8166
113.219
-13.8671
47.6225
33.6332
13.5915
19.2151
-7.69086
31.9915
3.03098
51.0917
322.656
9.73912
28.7716
-5.70151
59.312
5.5779
29.2589
21.5495
38.3099
31.0157
28.6365
30.5426
-1.8115
38.4741
358.515
5.90314
-2.44906
46.6294
39.4545
13.2068
361.552
51.6961
248.954
282.188
144.154
46.4941
14.2558
10.8856
12.2347
64.081
0.229477
36.6231
846.062
35.6149
134.993
21.1402
55.337
62.1304
-3.4912
6.89769
44.473
49.0306
2.41357
30.6909
23.192
76.432
57.1799
-6.34946
9.49503
52.2841
24.7707
62.2837
71.8285
47.9951
26.4616
48.295
54.194
34.1319
33.12
71.9827
16.8304
361.12
30.2858
-0.513676
33.1946
63.0263
60.5592
29.984
57.965
60.1229
28.9416
82.0146
57.5035
304.009
77.7367
-4.23302
194.148
36.5018
76.6752
22.6772
54.1817
96.4144
27.647
47.928
35.1447
-10.502
212.839
-5.40232
37.3831
29.5399
548.878
35.0725
-15.5083
38.7359
69.9926
45.5282
46.5091
-16.5995
482.083
4.36751
89.7728
7.82433
34.4269
55.0514
38.3471
35.9933
5.93835
50.9686
60.6308
-13.1978
21.8307
22.4445
21.7626
73.9171
12.275
49.2513
19.2859
494.816
44.0963
-10.8859
75.5313
234.539
50.0248
44.7553
1.97315
379.071
44.1998
353.902
41.7815
29.8359
335.1
12.3817
61.6034
468.879
14.6093
61.3787
14.4079
21.6306
36.4652
43.1111
9.43066
170.135
-3.22265
54.6341
26.4939
36.8827
20.1101
54.6528
60.5242
45.5171
31.6253
39.8877
34.5918
354.408
8.63865
10.3463
27.5264
113.191
21.0543
0.613954
220.409
42.0744
-29.3089
-48.5011
3.31745
57.2097
288.425
354.045
41.6282
-8.10945
40.6445
8.26444
-32.3495
57.5371
65.5561
-19.3152
-18.4399
-32.3728
20.0761
3.82549
-42.9543
22.7339
-15.9306
20.577
81.3909
96.6672
34.0777
55.6957
25.2706
185.495
-14.5404
736.69
35.5648
18.9291
55.185
59.1724
78.2482
49.7951
42.6584
16.6435
50.065
8.85454
27.4915
-6.84406
43.6542
59.6275
58.7154
42.6096
56.0396
58.4241
619.135
98.1549
122.68
41.6155
46.9895
54.9206
10.7464
-6.02727
201.468
66.6443
40.002
63.1986
1019.7
-13.5731
31.5627
21.7844
-27.2911
29.3764
71.257
0.616497
-11.0079
137.438
12.3427
39.8306
71.3046
-5.43769
5.00132
31.5827
72.0722
33.0016
22.4865
74.8542
76.9303
40.818
-6.95104
11.8019
-59.9076
-5.26373
-6.92764
9.46941
102.931
-11.7351
-16.0334
159.805
16.0888
46.555
-47.648
-26.5944
-22.8476
-55.2317
15.6887
-18.1868
43.5751
263.536
-52.395
200.446
0.944641
-13.9952
13.6503
-39.7669
35.6593
46.2008
59.29
-5.28374
-12.686
25.6047
33.3502
31.4616
-5.41035
130.953
338.972
30.5173
47.7103
56.2429
-37.2716
55.4903
21.5907
16.282
45.7248
-13.6477
14.495
30.6612
-27.8863
95.1467
76.6828
19.1394
34.9941
35.0223
152.568
8.87991
132.5
36.9068
347.003
35.0936
20.0761
91.9066
43.2528
6.21132
73.0875
64.6176
56.091
20.7675
42.6592
46.2591
37.8921
84.3037
58.996
10.7595
21.7339
47.7462
31.6976
47.0401
47.6887
16.4026
31.0614
23.2312
77.9061
152.019
430.937
57.6509
87.858
467.982
0.316157
20.9835
293.015
18.6614
48.0676
47.0571
64.8662
72.0431
21.6453
96.1226
43.6611
-5.55964
-1.51559
39.924
-5.34125
158.721
54.447
30.0734
56.0796
27.6203
-8.86046
27.8143
75.5147
36.685
33.584
65.2348
31.5003
89.7143
28.4737
59.5869
90.1846
10.3862
43.9615
52.4815
35.6676
28.6365
1314.71
30.242
201.801
85.7024
180.215
98.0055
36.1468
259.77
49.4316
70.0437
200.447
79.6687
45.1829
-12.9938
37.5202
30.3375
11.9916
23.8336
66.9689
40.9064
58.3024
48.6337
106.561
-12.8938
87.6504
244.616
50.4187
18.5867
11.6431
3.13495
96.8664
34.5014
44.4872
340.521
187.37
67.7671
20.0761
-1.79671
-3.59889
-11.9363
-48.1366
74.9616
15.8919
42.6592
1.28154
28.5218
-24.3922
14.0184
-0.979538
56.0604
241.943
7.33007
111.407
-30.449
516.445
-23.6204
70.4098
-16.6467
-22.587
1.42892
-20.8378
-0.534764
-6.08649
-8.11579
-8.71813
14.6499
-50.3327
49.1741
-12.4991
-28.6049
5.95026
-19.921
-21.7853
503.115
55.4228
-38.9163
-40.6975
-14.897
-7.07888
-7.01387
-9.94519
10.011
-24.1302
297.859
5.9506
17.8462
-30.3056
-36.3078
29.6133
20.776
81.612
-34.4857
3.27212
20.3762
-20.4386
71.2234
-24.2112
-6.24307
-13.6867
29.7087
-38.4977
339.485
-6.60353
26.4478
157.313
-22.3952
35.1958
29.5933
23.9834
30.9847
51.5925
39.7139
56.7906
37.7623
37.259
76.9358
27.9686
5.13147
283.817
0.509871
29.2073
55.9253
58.6481
510.824
1.72491
53.9904
-8.23303
-15.3513
-2.75782
31.6183
109.059
14.6093
63.2528
301.954
74.3781
16.0084
39.363
11.3047
33.328
27.5124
46.347
120.245
49.2798
17.4061
46.1265
150.629
67.0616
33.6548
98.4093
25.5097
236.338
433.034
618.481
-18.3882
-7.68606
62.252
39.7949
58.71
73.9336
45.6537
71.4392
408.116
38.4691
35.4261
31.7052
54.7467
640.317
44.3926
23.257
128.82
43.4816
113.682
0.423357
62.2426
81.5992
-5.97011
2.81003
30.7911
59.1859
39.8481
30.3296
0.907731
39.3183
20.7969
71.172
68.5918
124.459
52.3739
-1.401
478.026
39.8299
24.1683
31.9915
-6.33935
2.71288
43.8175
69.7427
64.1395
94.176
152.117
20.3299
27.7246
41.8239
432.239
12.8008
67.9095
48.4922
48.6545
24.5008
13.6911
-11.7424
8.96526
336.51
269.024
81.2315
21.9691
32.0709
27.6564
16.5702
87.3767
-4.80233
24.4054
-8.19677
14.687
31.4874
271.278
227.789
14.24
46.3756
121.99
15.0014
41.3811
152.177
23.5966
41.3755
125.78
36.0514
46.079
42.2936
126.351
41.9149
753.024
28.0178
4.60079
4.42333
45.2687
6.28661
34.4905
38.617
14.5904
44.1655
-6.85699
26.6753
9.16617
530.938
31.1018
22.8288
-3.77073
172.101
-7.19672
7.2387
30.3488
174.313
3.2105
-12.3388
-13.9893
22.4
22.006
32.3633
250.814
39.7791
24.8351
19.1095
16.7873
25.5788
39.5609
196.733
23.6367
45.9123
17.8972
112.97
405.356
34.726
30.3435
-9.08939
203.698
28.2101
142.517
-13.6092
19.5738
-8.29261
11.0952
200.168
-26.9737
7.13746
0.990311
22.248
345.191
-9.75355
29.5196
-5.39272
454.813
-2.73225
10.2283
56.2296
27.7058
-6.97078
85.3221
34.0194
-7.23933
23.7643
100.695
86.5119
38.0354
-14.453
10.5192
83.1648
40.8247
14.0764
-34.4605
13.3238
253.124
18.7796
243.439
54.7557
8.11022
38.3263
105.624
-24.1382
8.93965
17.8544
78.5297
4.14688
29.3719
40.6445
47.6198
61.3538
558.435
6.92171
4.04885
-11.7581
38.8168
56.2993
3.89738
33.0413
-3.15901
-14.9936
87.1064
52.3428
49.5563
52.0296
18.1481
26.2076
8.39622
12.6336
6.74142
27.1315
16.705
129.499
52.3077
34.5702
5.15823
40.4318
168.203
68.2088
61.0395
20.8346
37.0362
22.2657
14.4767
248.786
38.032
54.0053
152.248
1123.18
42.6096
14.8101
41.5575
17.7324
-5.23619
40.4303
42.7391
0.439049
16.8724
41.3444
-26.1414
31.5687
64.1356
20.0399
32.0918
89.838
-5.2938
37.1608
23.6624
-4.05365
138.842
65.1305
29.2325
37.0053
-20.2986
19.1095
321.126
5.54289
42.4454
48.9312
164.874
47.9996
32.6877
16.0231
56.7475
142.974
124.246
24.7213
81.1535
39.6363
5.0472
423.317
-31.7708
89.4644
28.9442
-10.7345
53.5702
-2.17074
49.2778
-25.1592
31.71
92.9665
72.2048
37.2405
395.045
4.91464
15.345
7.57511
41.1504
44.0482
452.647
112.032
60.0222
53.6971
77.0936
83.7344
-21.1193
37.7862
88.6352
-23.8234
10.5192
85.0362
33.3284
39.277
-15.7198
18.946
58.2208
0.0389223
3.55834
-14.5847
17.3061
62.4581
505.267
15.8375
-25.5608
-43.5342
7.31514
39.7541
3.13495
27.526
21.3829
-9.86075
8.81141
31.2846
24.6636
-13.6321
36.9427
-14.8433
166.1
11.8335
-14.9936
121.683
-14.162
25.2628
-25.1177
467.537
37.3198
-24.1745
22.3226
4.58519
-2.67175
60.7126
-5.72042
31.414
125.339
-6.15696
-8.01205
5.15791
18.1211
4.40033
23.0394
12.7759
9.63738
-29.6689
43.4723
-29.3244
6.83812
28.1087
412.186
-5.52863
72.6771
-42.1039
-3.6924
-51.1783
115.824
66.8103
79.4255
57.2581
-12.0931
13.9131
15.4388
-11.3483
-6.04936
41.3887
15.1332
-12.3306
17.4461
28.3113
26.8152
50.6531
53.1701
40.6551
0.553816
30.4567
-17.5742
303.951
-16.7878
28.0319
36.5519
45.9749
28.6429
30.5105
180.899
62.1304
9.62726
25.7323
79.0156
15.5466
43.643
74.2375
36.3105
52.0691
93.6249
68.4243
-2.60133
56.4273
25.4246
45.9535
5.09296
145.68
39.0323
318.798
56.1299
27.8501
148.558
22.5395
519.899
-11.7827
-27.7871
60.3222
57.9272
13.4966
57.1228
9.67105
1.36039
48.1871
28.2602
31.1672
60.5592
28.1099
19.64
125.431
-5.4694
27.5185
56.6327
-3.77743
-17.8407
7.01138
-55.1028
38.3759
37.3198
-5.4338
485.217
-1.03701
-7.96023
12.3208
25.7744
-27.3686
46.047
67.6863
33.288
155.324
42.5688
-9.88612
-1.22186
18.3981
36.0557
0.619379
18.2468
20.4323
43.807
12.1102
-8.98432
-4.54727
22.1244
581.4
62.3761
22.4946
15.1074
-13.0229
20.3243
21.7636
-12.6361
6.92141
41.8701
-46.9688
0.328398
17.8462
25.9164
-36.3078
17.0279
74.5008
10.3975
22.0128
327.723
-13.1096
3.89978
9.74802
6.73001
13.2646
-37.2634
379.356
-6.43214
45.7658
-14.3071
5.27173
22.3956
165.77
-14.3173
-19.8293
-12.8273
-27.4466
38.2386
4.88385
-15.3947
29.1729
8.13554
17.4011
-7.99489
43.8364
53.9882
13.2982
12.5214
34.6476
508.496
79.9474
55.0274
44.4043
34.695
15.3919
52.3165
43.1697
38.9226
24.9887
42.5902
46.3868
160.428
19.725
345.232
14.2505
206.124
-5.44425
19.9939
31.2909
25.9605
24.6418
31.1276
-0.981335
28.3219
78.6023
16.9602
63.3068
16.4871
36.6068
73.1443
6.9177
85.8386
3.09204
5.98423
77.5515
89.1065
32.6538
21.061
204.169
48.2986
308.443
5.26469
-43.8403
1.51526
-15.2334
-11.6276
-14.7631
16.282
74.1045
40.2134
-13.0581
10.8392
53.4629
5.90839
25.6383
27.6064
-7.19143
28.6651
-31.3196
25.5117
15.6984
61.4394
31.7807
-21.342
15.1172
20.6537
-18.9305
-18.3329
43.543
107.436
81.7282
57.067
14.5618
0.987761
29.8039
146.576
70.6013
5.0372
55.1161
21.9984
-4.30705
-22.525
3.17358
-7.19555
261.856
-11.783
-1.79671
17.0158
87.3892
8.08538
-24.3639
-12.2191
-13.2495
20.7675
104.355
39.7661
-22.5181
5.13731
-6.60174
-9.53188
-3.55973
26.0707
-6.41988
29.5225
6.36463
195.972
11.4643
61.399
342.419
-11.7602
-6.08649
6.87674
10.0225
28.6616
5.2796
-24.0958
58.5445
191.774
90.2832
19.4344
195.769
422.051
10.4453
29.6207
73.5276
14.9984
-1.7785
61.119
-8.88793
59.3953
767.134
-5.38954
367.645
-0.320536
-8.73882
53.0392
-4.52388
13.5937
26.327
5.80671
19.2017
109.394
89.1943
295.174
-2.65945
-4.30748
45.1484
38.5644
14.2734
655.43
46.7092
198.502
-20.0282
-17.8968
7.41189
35.3454
-24.5145
21.8429
57.9163
17.0653
0.53488
22.6137
9.07257
4.28268
45.7105
63.3585
22.6685
59.3731
44.018
40.9168
39.3802
-43.6412
39.6748
-25.4573
-42.7874
38.142
11.1651
196.119
-1.6686
-22.5331
-4.47429
-51.5391
4.57669
55.3785
47.3772
-37.4188
-15.8738
-24.0044
8.06489
-24.0819
12.8962
15.0916
-1.78573
-0.142401
20.124
-34.7741
-16.3567
-2.65182
-15.2892
17.4187
-38.2777
5.47304
12.761
-45.7143
-62.203
15.9828
122.177
-13.5017
18.2752
-11.0149
18.1561
32.7171
15.0001
49.2512
209.01
-9.1134
-30.5836
458.642
30.2899
64.2723
90.4947
14.2673
4.454
4.45138
1.46932
39.277
32.817
8.64307
-24.2382
-13.0795
13.4709
-8.96254
19.1802
44.2469
60.8151
19.4168
208.246
576.782
18.5595
421.511
4.14688
34.9941
8.78533
2.64224
252.508
-7.5325
56.5227
38.8417
31.3205
90.0325
13.2677
298.566
-39.3565
-14.8397
38.3119
16.4223
35.0147
24.7736
14.0184
7.01138
25.2574
61.6826
-7.30786
-4.78515
1.4101
495.83
35.1447
10.4397
0.21988
1.77585
11.0213
10.7801
34.9877
-16.2144
60.5208
31.5165
242.022
9.81875
-1.25469
40.7356
16.6842
240.209
10.0738
81.4506
4.82306
-33.3644
120.601
-15.0718
16.2085
2.07953
-0.044302
19.6754
25.1914
-25.2063
8.0218
114.863
2.43161
-9.30777
4.7409
69.9091
-3.46719
8.79533
80.3626
45.0767
26.0945
21.9981
-8.86046
10.4666
51.1518
224.739
-30.7218
-19.0995
-25.2466
32.2218
717.384
83.8675
-27.8815
29.4005
-10.2285
38.3393
33.7408
342.549
28.6365
201.514
157.708
187.664
563.495
194.398
11.5492
-14.4385
-1.33456
10.5192
-12.4126
113.147
7.09152
-18.819
15.9504
-13.8457
17.0719
-54.2232
-18.7017
-7.14378
-10.8366
17.3061
24.9768
53.6172
53.3188
-4.94605
-26.0123
-0.430681
8.48403
-0.181121
29.8311
6.02095
6.88308
30.7532
8.87991
-11.8033
-7.5325
-26.8115
-40.9287
-15.5062
-8.03486
37.5587
-12.9692
128.619
259.21
-37.4824
-32.8338
3.61712
10.2009
70.7702
18.1481
841.866
-15.0218
113.344
-25.1177
87.9196
33.9216
37.3151
44.8776
52.9469
131.324
45.4521
59.7755
73.2209
6.77911
60.462
13.8324
69.7427
4.16938
19.2134
53.0683
27.441
-13.4361
8.25091
78.1018
-0.243337
245.431
132.508
215.656
79.2834
10.7464
31.4541
94.6462
261.547
4.78073
49.3723
55.7023
47.0635
12.6638
123.392
12.4141
2.69394
361.086
438.574
-3.13164
5.85872
32.4244
32.9574
54.8231
26.327
54.8089
0.6985
32.9723
0.945878
76.5603
-6.63854
71.4934
57.3645
23.3815
63.6098
3.8417
-2.28556
-0.391808
29.6056
113.444
12.2372
-48.3672
23.0574
-29.7041
203.698
89.7329
13.2175
218.225
296.612
3.45145
2238.19
-21.4111
5.47304
31.5016
-36.344
-22.8476
-4.63189
151.559
9.73304
-58.4793
3.28269
-13.7031
-12.1026
94.5613
15.0001
178.097
55.8168
0.525482
128.426
11.5306
-27.8541
264.548
23.0429
-6.95676
83.6078
6.32807
79.414
50.5214
25.3208
74.2354
-31.7344
-31.8202
11.5969
-24.5527
19.1485
17.3061
114.932
94.8467
487.482
5.19152
28.1617
47.6076
23.2719
33.1949
22.8126
76.6679
71.6611
9.74844
27.1377
34.9709
84.7563
38.4957
32.9454
290.132
0.935966
11.2067
38.2873
51.0925
140.029
46.8146
22.9409
63.9004
55.2424
46.6901
105.136
44.8114
38.3184
16.4026
-0.797686
48.2632
-44.2351
17.936
3.96801
61.746
100.754
123.465
26.6392
7.91751
49.1985
49.0432
-26.5218
22.1024
21.2092
-13.7884
52.1562
21.0579
11.999
76.2277
3.5048
57.8625
54.2767
44.4266
58.6687
25.7389
83.9279
115.261
84.9796
40.7098
309.433
835.379
13.4806
185.236
107.991
36.4271
14.3839
16.9091
-1.25757
2.50558
-10.9282
-33.3644
81.2455
-13.1978
24.5683
-15.0368
-0.726157
30.8136
45.5031
-21.9436
43.6611
-50.5372
14.1112
49.2943
45.0767
-24.2745
295.96
-32.9
-36.9715
21.711
10.9477
9.92239
22.3396
-51.3365
12.7597
-21.4985
558.231
11.6071
3.36491
16.4012
20.8442
317.733
-31.7988
-0.405149
4.27361
-3.46194
28.3679
-17.4652
6.99166
19.0455
43.6576
17.4061
25.5117
2.57993
58.7993
23.9581
96.5353
-6.34946
54.5533
-46.727
-26.198
-12.766
-13.3083
-25.8291
13.558
165.532
6.7656
51.4448
26.9131
-4.63444
26.0558
20.4608
11.6431
6.88308
3.16314
315.611
-32.3495
349.891
-4.32269
296.403
1.36039
-8.03486
-1.79671
33.8824
-14.4034
262.368
87.1064
14.8615
-26.0841
-4.79163
29.5408
20.0222
32.2699
131.155
25.2628
3.26325
-10.1252
64.6128
-3.55973
30.8221
10.4467
37.0188
-1.13163
100.395
28.3309
22.0436
26.0139
10.7096
-3.1975
5.2796
24.8113
276.107
27.6171
14.8101
-22.1726
-12.7497
15.6532
-9.44964
497.843
11.4499
-8.22242
-29.0503
420.619
-49.5692
2.3996
-14.4473
127.994
-4.62944
-57.7376
-27.5424
-40.9485
-25.8749
-4.90744
10.4064
-13.9672
7.94257
37.3775
140.696
169.454
-1.29584
-3.69485
94.2571
15.4641
-6.32975
75.3151
-26.1581
29.906
27.1816
-4.62484
32.391
138.269
45.0296
34.9564
-10.0504
79.1432
10.6122
27.728
-13.516
15.2044
217.161
-9.60411
32.3914
25.2215
104.032
-6.34946
9.57568
-5.4975
22.5277
67.2766
163.452
52.9134
54.9619
49.8691
373.784
264.919
5.84684
8.93965
27.2247
42.9224
425.812
276.749
16.2816
30.7532
20.1243
36.9224
9.33409
48.1512
5.92291
-15.5062
0.149246
332.892
58.6852
348.575
-4.72285
273.483
60.1229
32.6897
37.037
268.402
30.885
36.9964
1.11922
274.508
7.33471
-0.463969
12.3208
16.404
11.9868
214.713
50.8197
-5.72042
33.288
26.0139
-4.2829
-21.1305
91.365
14.373
243.286
17.315
75.582
10.7505
18.5583
84.661
19.4344
28.8145
345.694
21.0007
31.06
456.908
0.439049
23.0208
18.8362
42.3783
-7.01387
98.7506
207.904
34.7127
27.7905
8.66982
395.122
48.354
2.03535
46.0047
22.0128
226.523
17.0428
16.8754
140.707
65.97
46.0854
61.9903
15.2104
0.444131
128.231
152.901
61.0342
68.2546
22.3956
28.9637
210.681
142.72
56.8864
501.848
85.3949
189.92
207.619
4.18654
56.0178
39.9327
43.4197
15.3613
26.8976
-31.9384
23.7047
-16.6611
44.9333
19.8886
49.6604
53.3024
1.0306
90.4807
11.7896
68.0239
181.847
15.9853
26.5954
49.2943
17.1475
25.6619
52.2516
60.0692
0.0883372
14.8501
13.6283
55.4442
40.9328
90.5072
8.57399
26.0878
35.2497
38.9966
36.5976
200.284
32.2218
63.2528
170.77
35.0227
77.8526
178.894
54.3555
3.80846
23.0143
28.3679
18.1421
52.7787
133.613
71.754
13.8217
70.8098
50.5214
66.5502
3.02087
41.4348
24.4876
18.7796
43.456
22.299
32.2669
39.9693
104.217
221.985
77.5129
20.8394
22.0581
27.9571
73.4873
40.6163
94.4715
3.25771
57.5371
37.4451
148.352
147.538
40.6909
281.187
273.763
35.8524
-15.3404
241.717
38.5712
37.3749
292.847
43.448
59.4438
43.0664
-35.1551
320.647
29.9426
19.5161
27.3624
55.1188
41.1295
39.8285
52.9483
7.30167
56.3543
38.6382
28.9498
73.5805
58.81
19.2134
249.568
-7.7811
36.2017
104.278
25.7483
69.0228
32.3023
-16.112
40.6205
35.3639
67.2328
43.0323
8.81931
71.3524
442.852
-6.12018
-2.27913
83.5108
-15.834
15.6391
33.2135
60.1819
12.6638
39.7176
46.5553
78.0064
-44.1577
20.0061
22.5313
17.4831
-29.3535
15.5578
-23.2645
9.84554
103.164
107.006
354.66
-3.04963
27.3501
-12.1726
52.8515
-43.8698
15.1386
-20.3969
0.444131
-19.8201
-17.6392
34.7973
57.0102
-45.0569
12.4603
9.5758
-26.2812
10.3051
23.3174
-15.836
9.89587
-16.804
8.48903
-27.7525
362.263
-27.83
-9.94533
-22.7111
219.365
0.0883372
33.5908
106.331
68.2996
-16.3567
16.0888
273.317
-1.32201
-0.796341
-20.7639
87.7223
-25.2466
20.3739
17.2293
1.49085
37.0159
197.006
-23.347
205.131
545.361
-14.9322
-4.15328
-33.2077
4.73721
-7.21007
108.191
5.92704
11.7985
-40.6899
454.673
-8.66708
323.809
-34.4605
-14.7872
-22.3641
173.704
25.1101
31.3616
348.253
41.4358
11.1523
92.9909
435.29
453.575
38.2372
45.7607
138.143
292.678
4.10017
61.6753
232.831
-7.11815
-2.84734
-0.574554
5.92291
-11.7581
50.0612
11.3936
51.4991
37.3503
43.2563
57.0526
48.1332
191.566
19.6406
31.3742
46.0968
208.337
17.5272
-16.9459
4.96406
43.309
36.7552
25.2976
42.058
90.9858
41.755
307.892
64.2758
15.0551
53.4666
11.6029
19.0216
16.2916
29.7628
95.6765
127.525
35.4649
48.235
15.8257
6.13207
583.931
38.0334
-25.1592
57.3593
20.2559
34.7235
48.4849
79.0735
18.3574
35.1418
22.7183
27.5264
28.969
67.474
0.0603285
50.1946
19.2661
246.492
20.9009
-7.23933
12.5199
14.4879
75.2675
54.902
45.5171
28.3228
102.842
338.972
154.206
808.581
28.1319
3.9579
42.3718
-13.9308
403.9
479.176
35.1098
65.2692
37.6877
82.3669
181.524
23.6505
58.6024
29.0988
52.2927
22.3349
7.89501
10.6594
134.374
-15.5671
212.07
119.402
11.3218
-39.2061
40.5375
-44.3885
233.32
15.7986
102.289
26.7297
73.4331
40.7032
5.58513
-12.6663
65.5498
218.163
155.448
28.5841
35.7466
52.9483
295.908
-9.23799
53.6308
-14.1537
43.5954
28.825
21.017
82.8802
-7.02352
242.072
-15.2774
-9.75673
34.3276
-15.6625
23.8742
239.563
227.205
13.8731
-39.9644
5.38866
29.9138
39.4933
68.039
-21.1127
432.504
17.8095
194.081
-25.2043
193.675
66.9467
0.211804
3.17989
42.8271
15.2714
194.171
85.2257
95.7882
86.2047
33.3217
-25.2373
-1.81834
-32.4377
82.0905
-21.2708
0.362035
38.1961
89.1172
1.02537
-1.07943
51.0461
-15.4197
47.0109
23.1291
31.9998
4.536
8.07579
51.7371
38.9966
132.175
82.2181
23.9796
40.764
11.4739
61.2596
6.63808
148.909
63.7259
11.3047
529.956
54.8734
85.3221
126.838
-19.2453
122.119
28.6651
57.3709
28.8169
-4.91895
37.4029
29.0689
303.723
174.327
56.0322
45.3854
39.9693
17.5427
78.9354
27.6803
42.2172
56.0409
47.2504
46.2667
133.827
46.2927
228.6
36.9068
130.671
84.4103
88.2304
57.4041
24.952
16.8655
75.862
528.356
26.3897
40.186
61.3999
72.496
314.814
6.52216
27.3561
42.124
50.4382
62.0326
39.1892
64.5553
22.0248
2.95045
44.515
-14.2501
31.0544
32.079
13.0202
20.1696
348.042
29.5208
6.2744
30.5357
54.0053
15.2596
45.426
159.915
32.1872
49.4194
136.442
109.135
11.7764
1.96963
65.3019
52.8912
389.081
59.3953
60.6108
63.9509
-13.2356
49.0541
94.6829
6.79576
35.2355
20.9309
52.8426
283.645
28.0317
55.5638
65.7978
31.8148
23.4235
64.5468
4.77873
62.3697
38.0265
38.0389
7.55883
8.48903
34.0917
922.609
7.77721
-8.07126
65.37
112.543
38.8647
64.5514
124.198
55.4442
25.9402
58.6481
-10.1667
27.9618
38.9979
-13.8552
74.6038
25.9961
37.0981
33.2677
5.85168
100.615
31.0009
19.5986
13.1788
53.9428
4.03432
0.256935
445.429
53.8433
669.346
34.2873
33.008
23.1947
10.0736
213.239
58.0177
62.8021
-9.16498
-5.58328
7.84875
-3.93793
-12.7107
43.543
4.36209
164.187
49.5707
2.55021
2.09871
63.2876
0.987761
29.8039
14.8386
22.8875
130.571
16.2816
10.754
40.6549
-1.57335
25.6983
52.5512
-9.22108
6.21132
35.6062
-4.72285
15.1453
-2.91756
23.9186
38.7629
56.6327
-0.0293024
105.848
36.9964
-25.1177
30.8796
75.151
87.0441
-4.2121
171.616
16.404
4.49057
35.8271
1233.04
65.1472
44.7545
451.115
-13.6342
439.941
42.484
28.7632
120.491
40.8869
71.4816
45.426
42.6096
3.56574
22.8169
77.5402
62.71
13.5045
66.6672
232.02
32.2982
16.4615
21.5576
-2.71554
-17.4875
-2.44231
187.13
70.1982
-10.3517
-35.6096
59.8616
-1.7805
-9.76214
20.2352
-30.5636
55.8536
-6.27829
645.393
4.78425
42.2548
45.7722
530.807
3.64427
-19.1678
48.885
64.3586
0.140692
274.402
11.8239
-16.6663
124.267
37.5346
19.4369
325.513
-10.6906
440.877
51.7663
15.345
43.0245
12.189
72.2119
33.328
367.842
62.8333
32.1161
14.394
125.058
43.4084
26.791
131.724
42.3783
150.631
74.8843
139.639
37.6867
-3.62343
37.5202
41.5819
22.299
22.8966
39.7949
32.4731
300.696
83.1351
74.532
53.4616
65.4112
1291.08
187.805
74.3495
124.977
21.9984
35.0483
-8.46954
-12.756
10.6081
21.0381
124.087
14.1329
8.58254
48.9708
-35.9552
-29.0491
138.643
28.917
22.3823
37.9741
138.155
102.107
29.948
-22.0366
56.4042
5.57969
175.064
38.2522
43.0035
446.501
-26.0976
4.22261
5.4276
39.4877
23.6457
51.4386
23.2028
36.0095
-8.94908
-1.40132
39.6729
-11.5292
160.783
-3.1537
27.6224
-5.17906
-21.7341
147.442
5.37886
142.358
20.0637
54.4858
23.0614
-2.27913
21.5576
-45.5985
247.1
-32.8755
9.64922
246.395
24.5737
20.6124
69.232
57.2526
52.9994
34.2784
30.5426
60.9629
-1.51559
251.693
86.488
27.536
35.385
56.3211
46.94
97.309
33.2425
94.5365
27.8143
39.9074
40.4331
161.021
37.1238
115.455
27.7522
70.9737
11.4739
19.7565
30.843
41.2371
28.1713
50.1946
57.2111
45.2638
-8.09484
309.526
40.8247
43.0251
231.468
21.7615
271.945
35.732
15.0315
84.1432
-1.46627
54.7874
133.673
109.839
34.5782
40.0315
62.0688
112.013
21.6025
496.014
782.801
178
21.9142
427.588
179.397
7.57362
91.9785
49.9079
24.952
33.7321
42.9725
40.186
134.488
100.607
62.2549
37.452
53.3738
20.1298
1.11922
36.5018
86.0455
9.55873
286.566
53.3109
37.0174
32.9355
56.9644
34.8026
33.9531
7.39804
22.2657
57.5613
-30.5008
46.3874
0.652202
36.1579
466.3
-25.9699
30.4335
8.11564
29.4912
3.56574
29.3761
16.6233
26.1657
-6.17322
206.285
39.928
66.9684
591.8
30.9279
44.1555
-15.834
287.379
46.332
50.8116
-9.82496
20.9769
748.922
66.4122
83.7243
28.1535
-3.51161
19.839
30.4603
3.93264
141.253
59.2092
252.071
12.3331
36.922
-15.5608
22.2124
120.219
-4.72947
14.9902
7.38779
9.4639
29.5736
5.23039
7.11678
-34.6077
65.648
46.2731
14.6241
1.21798
-7.13423
-1.15931
-28.9597
28.9056
249.697
-5.72606
421.238
37.6406
54.9883
42.7185
191.295
38.2692
97.0939
3.01137
470.032
17.8569
59.3855
4.76401
83.3169
41.2371
266.178
164.513
45.5031
62.8333
80.8418
44.379
19.1731
34.9751
47.0635
31.628
14.7587
71.7468
190.139
48.7466
-26.0272
34.8756
-36.4196
14.0944
218.681
-4.87496
23.8654
49.3397
79.8542
53.3188
45.6537
24.5875
37.0506
38.4691
44.8237
36.006
158.682
50.0148
68.2346
27.6206
6.93735
56.1857
1.29951
41.5302
-11.7581
55.6834
50.6771
-3.59889
13.7076
33.886
60.8007
57.6518
66.8739
52.8846
1.84476
45.8775
33.2483
-1.69188
6.74763
20.5147
67.9394
95.7167
3.55353
3.88047
57.3789
58.9349
-10.7525
41.0064
4.06429
60.3389
53.1345
99.2462
31.201
41.1852
33.007
21.5495
23.0143
43.6487
4.1066
47.4203
41.5104
21.9138
87.8588
106.921
301.813
78.5684
31.3684
23.322
51.6961
35.3106
51.1518
2.95179
48.5766
76.4792
123.33
64.7086
48.4849
17.2293
12.7352
7.72574
25.6523
-2.73225
55.2059
35.2021
23.0143
295.217
49.0119
4.00507
14.394
1.36946
45.2824
36.1613
15.532
64.8671
17.5725
64.4215
53.9432
93.6249
79.6687
372.212
20.8201
76.9614
442.319
47.2041
-11.4342
4.15593
34.1727
26.8509
34.8766
313.814
192.598
10.3581
71.0334
44.8237
174.687
-8.10945
241.17
101.968
20.5785
23.7883
65.0537
120.018
90.1044
48.0338
140.554
42.1288
43.2563
42.06
44.5333
57.5035
180.321
76.8074
1.38918
22.4463
45.7531
10.4958
53.2447
37.3813
-12.6454
22.6281
11.7189
16.672
56.3543
220.423
80.1397
340.857
5.08743
-30.5008
16.4023
1.25454
79.363
5.2796
-31.5921
10.7505
134.75
-16.5385
45.6713
17.5701
38.3471
-29.599
27.3119
-7.86065
8.02823
1.98897
-1.7785
7.20584
22.9062
38.6302
174.771
5.04734
21.2554
-25.9208
581.329
-19.9541
-60.0494
-10.0285
8.63877
-2.8554
7.70714
489.023
46.9452
44.5661
-6.00168
-19.6151
-11.1887
-9.94889
29.6166
53.6918
-9.0083
-4.90744
75.9988
-12.0931
6.41683
13.5648
-7.60013
-36.9715
469.613
22.1921
54.9
4.82586
48.5766
57.7385
20.2559
10.3606
33.4924
71.5772
44.5944
48.1411
8.51214
105.806
275.495
5.68253
38.9502
64.2437
53.4629
75.2488
57.4975
151.295
133.364
259.175
392.219
306.179
23.192
70.8098
105.906
-2.60133
131.39
11.3691
22.5277
37.8338
57.9063
34.141
17.3061
51.7432
42.0744
40.0315
56.4466
372.508
23.4766
46.6977
38.7422
33.1482
53.242
196.287
85.6481
43.0673
59.3956
62.1449
38.8417
14.4539
71.2919
213.793
-7.49733
57.1213
26.1059
193.859
100.607
395.839
36.5072
81.7041
171.435
47.0401
74.7964
50.1358
20.1522
43.846
25.5198
-4.78339
53.1878
11.6467
-27.6897
32.3319
61.4578
71.8089
12.4485
25.7483
-24.6805
0.443141
23.7539
97.2081
-8.04729
41.3673
38.054
-6.12018
25.8319
59.0389
59.148
-8.33774
15.6391
21.9691
47.0635
439.951
34.0954
63.4219
0.819869
308.612
-0.894506
93.3828
29.2845
29.6795
85.8353
37.6426
37.0195
74.1157
205.395
12.6424
55.9835
9.37918
2.02571
30.3627
22.6349
-11.0265
28.5551
27.0315
31.0865
55.412
266.906
15.678
82.1084
-1.96729
30.8377
75.6378
80.901
26.8976
18.6614
679.628
28.0667
224.162
32.7938
81.4134
89.1117
9.91556
26.7945
-11.1818
34.726
13.4769
21.1834
26.5179
3.17313
24.1406
382.398
63.5758
338.715
4.5813
165.428
59.6734
92.3813
-8.29261
1.72491
38.9979
21.752
31.5003
1732.63
26.5996
8.98711
50.1343
30.2145
45.8356
37.4889
37.5416
1.46892
9.89581
70.3295
-5.33601
-6.22077
65.0877
30.2899
-5.06813
43.643
8.64515
36.3131
30.6883
38.9506
49.6836
31.1319
24.5682
140.68
69.3794
69.6929
265.928
17.2744
22.9283
38.0953
49.8691
11.9205
18.9653
53.9172
19.7284
93.5222
37.3274
176.561
81.8457
45.7458
23.8724
14.4336
37.782
25.7232
16.328
174.366
139.863
41.8186
62.7435
44.8466
-1.50528
1.79475
31.201
101.405
78.6665
31.133
-0.939342
27.0655
4.77873
51.1253
17.4118
56.7795
9.43289
673.782
11.6029
131.753
108.977
27.536
52.2516
45.0767
215.606
37.3389
35.1165
22.9987
137.903
3.45145
68.0184
-30.7814
24.2137
20.2572
55.4852
82.1001
32.8494
44.7368
30.3478
16.4834
38.8899
13.3479
35.6149
11.3047
18.3355
9.89581
66.5814
35.8934
11.5013
27.5124
-13.6231
49.0306
555.278
11.7839
312.244
38.1872
15.6958
48.321
20.5363
45.9355
20.8201
127.561
39.3943
37.8338
138.491
144.711
81.0244
64.3322
31.1285
85.178
81.261
-7.27162
85.7764
27.2247
26.0558
39.2015
30.3838
46.2385
134.348
7.00584
95.0185
93.6671
-6.19675
93.1896
25.6983
60.0475
-7.34702
83.6411
302.314
63.7172
14.0178
151.668
15.8231
57.5035
43.5143
11.2151
14.0184
-15.4774
27.3561
70.235
44.816
39.5438
72.9224
62.6812
22.0248
19.817
53.8854
345.571
49.7951
9.59021
37.3831
39.1323
42.5688
-6.08649
61.2247
10.0225
42.7609
26.504
118.515
24.9822
63.2244
59.7877
203.093
10.2361
99.7115
68.9761
-12.5865
322.345
88.196
149.635
36.0246
70.4893
12.5436
69.9811
39.588
31.742
53.4534
59.6496
306.646
39.5167
147.204
79.8323
411.819
20.9309
24.7316
56.8826
18.6614
164.26
63.9237
51.7477
30.9198
44.1341
103.599
19.2859
261.053
52.5364
-2.75537
17.2251
32.4277
20.3925
63.8173
-13.0301
24.2205
21.9981
-8.53716
-29.4752
36.7036
25.9402
23.0409
-8.29261
20.4656
44.6201
-19.4774
-20.9735
34.7235
9.12951
34.0959
-9.75355
-9.14085
14.4079
-36.4654
379.419
61.8518
99.851
81.5739
35.8934
32.1161
-8.00087
23.0283
190.43
6.32807
0.70325
196.372
13.0401
45.9355
212.916
-3.54278
26.2758
31.6693
84.7408
116.632
94.3173
70.4838
55.1929
9.59498
218.835
156.535
101.018
50.4459
37.8801
33.12
96.8664
27.0051
7.00584
123.129
4.64893
-18.3782
282.348
268.415
15.391
19.755
2.96035
-0.347913
-30.9232
29.9474
27.0429
34.823
-5.72866
28.6037
60.3146
42.5772
14.0262
13.0814
417.296
164.35
39.079
98.3092
4.02702
46.1201
0.892731
20.8256
41.2271
176.054
1.96763
3.35632
68.961
-17.7411
1.29551
52.1054
-15.6486
-10.8824
-1.15931
31.0212
35.4649
46.3609
32.6923
36.1171
275.191
17.4187
170.183
19.878
24.0041
69.7032
122.044
93.1187
23.5047
43.9615
31.8667
58.1564
46.4465
161.695
132.174
26.4939
59.3715
21.9842
369.496
49.2798
107.971
53.1797
40.0586
25.5097
78.9161
58.2208
1.91299
41.5819
33.5434
39.7632
54.7874
44.2469
-7.58831
-8.20865
21.1211
39.4061
60.726
1.33578
22.8126
30.3371
59.8013
17.2447
-8.94697
11.6428
40.3698
29.1973
60.2152
42.7556
0.935966
41.1918
23.2948
21.7046
-16.9731
35.9518
72.5623
19.6406
1.38918
29.2302
19.6352
18.5791
5.8106
44.8114
36.4443
-0.463969
15.735
1.06938
-20.3948
59.8719
-3.97119
8.83557
74.4984
224.268
-25.6863
-0.342601
-53.1438
417.599
21.0579
15.7472
3.13916
93.4698
43.0323
40.6784
9.50822
45.5502
-0.497984
8.96526
-15.9237
23.5407
-27.0784
103.72
88.2929
89.5005
-5.26002
57.3917
-2.92826
72.4799
183.701
206.764
7.73279
15.624
28.6763
23.5871
-12.6433
-11.0599
28.572
-8.67183
154.787
-2.65945
41.6071
58.2421
24.5807
-10.8003
126.357
154.775
51.2853
27.7605
105.8
38.1565
399.961
60.2612
17.1828
41.5982
17.5272
-15.0718
46.1935
408.752
22.4445
-6.56154
60.7987
47.8823
13.6637
56.7795
0.0625615
94.6961
49.2943
26.5179
18.1657
33.5109
567.941
157.51
46.7093
0.833169
34.2431
85.4293
54.9
44.8284
52.1163
102.715
12.2347
29.7442
442.642
35.224
35.1418
35.8367
10.3862
25.2208
59.9777
749.687
657.392
107.347
1292.22
69.6266
46.2531
16.362
86.5119
117.669
-5.41035
27.8798
12.8847
335.99
66.451
22.5097
-24.1531
98.5938
8.558
-12.1425
21.9042
-27.7032
4.18766
11.8584
124.832
5.19152
23.4766
-10.8456
-4.36132
8.26444
-7.98669
33.1586
-18.4399
-51.1135
-0.538593
5.69955
-20.4655
-8.78121
29.984
-10.3451
18.8935
0.830567
-0.444277
29.3925
-13.1478
6.52216
216.907
-0.754844
15.8871
22.3272
-27.9226
48.5595
-15.4565
68.5428
123.226
-3.0057
47.921
3.96801
198.553
23.9177
614.471
14.4578
10.7286
-29.3329
633.985
42.7609
-3.43198
26.6057
13.7791
-24.4422
426.629
-22.5331
19.8886
1668.75
-8.33973
41.755
0.557547
3.81069
-21.496
-25.8785
-10.6758
-29.7041
9.14806
88.1802
322.428
-3.89053
475.522
190.114
-29.4752
6.71851
-7.79294
73.6406
-10.1667
176.013
-21.3515
22.13
-10.2541
22.248
-28.4942
-2.33951
-18.5112
198.066
203.415
77.6947
146.185
-13.0581
-21.9633
34.7223
9.65652
304.874
-22.9934
-27.8062
30.5391
-31.3196
203.548
287.438
-10.5411
37.0766
125.484
64.6762
-21.342
-37.3566
-7.45734
11.5969
-5.81199
2.28186
28.5505
62.4581
51.7432
17.7116
15.6687
-31.6345
190.724
-0.153928
15.3913
-9.98351
21.3829
-17.357
-13.1547
-4.32269
-5.32148
-28.6247
27.5724
352.402
-27.9617
33.0413
-24.3639
2.77341
42.9725
-5.4694
19.5712
70.7702
26.6477
-22.5181
124.588
3.26325
38.3759
31.6976
9.20414
13.9555
-24.8268
-23.2865
-0.462555
437.4
-41.0096
-1.97229
83.8878
14.4578
-19.2564
31.2396
-21.8366
60.5208
-4.09073
24.9822
20.1208
-28.2934
28.4391
41.9231
43.9693
32.2451
42.3044
57.7317
7.93531
11.7764
46.8575
93.8182
37.5769
18.4502
34.1506
184.807
15.6332
59.853
22.8172
77.8163
6.79576
-0.37173
3.90942
237.545
164.165
3.5096
18.9168
-14.9837
-2.64032
20.7608
-27.8931
6.06633
-0.809939
100.114
-31.1737
-35.9577
-23.5102
-36.8061
-51.6885
32.1502
62.5086
43.8608
61.1058
170.138
77.8986
-8.73105
200.123
32.2975
-3.95229
17.4439
34.8499
9.71034
45.3464
27.4529
-9.41463
14.2664
70.169
25.3935
9.89587
-12.5732
135.49
22.5514
25.3556
0.0990796
3.83647
46.7093
35.1165
-8.27402
35.3106
8.04832
7.13875
25.5002
-22.7296
352.687
34.287
-14.5209
-45.6851
37.8338
341.001
220.263
23.0207
33.3216
54.4
807.072
18.0606
30.3235
392.112
10.6122
42.7206
16.4691
28.3228
18.5069
41.7617
45.8362
39.3763
18.9504
51.7422
27.2987
17.8426
233.674
14.4633
52.6802
25.976
1.16168
67.9727
53.2298
21.9505
107.268
32.2372
64.619
43.466
26.5376
70.7008
31.3205
406.75
118.215
239.189
-29.9861
-10.3451
431.866
715.449
16.2741
88.4919
0.899961
-6.10709
16.1118
51.4943
11.0828
0.188402
311.932
363.105
2.95045
22.0262
45.2937
348.945
66.253
226.683
79.9267
-1.6686
-7.54057
25.5108
28.9396
0.545225
17.4241
-14.93
2.86683
-27.7525
13.6871
5.90314
-23.0638
9.14806
56.3211
101.288
0.833169
195.999
39.0587
-36.4036
95.4282
20.2572
5.2634
23.4791
63.4774
365.806
-17.2498
-0.46544
141.571
15.0001
11.3047
20.2096
6.14768
34.7223
11.5306
73.3455
0.304837
-6.9422
-4.47331
4.454
-16.1633
38.9506
43.0251
70.4872
35.732
35.9597
-13.3083
19.1802
10.5137
55.1929
-12.4423
-44.7529
185.102
-32.7454
76.6556
217.238
-8.97158
3.13495
45.7458
-30.4755
3.18921
26.2007
798.653
-0.513676
16.944
-35.458
40.5375
8.08538
-22.4899
29.0103
33.6022
48.8785
2.70463
31.2666
114.729
18.7114
36.5072
2.99329
40.2499
27.9494
19.5777
-32.3231
441.482
25.4322
-18.5208
10.7992
129.088
7.03197
14.373
-33.1826
55.7334
25.9193
32.3023
53.2285
46.2427
14.7492
50.3662
40.6086
40.6612
33.4568
13.9762
181.053
32.7519
26.4478
61.7357
-5.52863
157.01
306.955
119.561
-34.6077
9.7288
28.3919
21.9138
27.8887
135.021
145.686
98.2846
72.3108
39.9074
34.8109
42.9544
40.8719
12.3817
20.2559
70.9737
73.4513
50.1343
62.0737
26.2973
282.579
54.8734
49.7148
28.3972
7.7532
-2.47264
4.18056
19.9825
27.728
15.2044
31.628
16.6328
4.28042
42.0881
239.901
-27.9012
4.89052
12.3061
48.1412
11.9916
447.373
194.405
44.6545
2.08043
35.5152
-0.260887
-19.453
30.4914
28.1617
34.4891
2.65717
616.029
52.8259
107.59
-41.7199
20.0558
-0.0362384
-9.94488
-20.314
-36.1209
10.7058
21.7969
156.137
-18.7417
-12.2191
-3.87914
33.886
198.207
-15.5851
6.03296
266.088
-8.47037
241.593
5.8106
60.8072
-21.0787
-25.1605
8.90778
276.557
0.21988
183.56
389.361
-20.8378
6.9615
68.8247
29.5208
-14.3403
-25.6863
20.8818
66.0407
-19.9953
20.1208
-43.2859
26.565
-18.047
15.696
-29.1193
36.6822
561.855
45.4166
-18.2087
41.3444
18.8362
41.6468
95.0025
0.640638
0.232654
-46.9688
7.82466
27.2165
-22.7943
18.3689
-12.9572
1.41225
2.90122
18.2646
-7.7348
-18.5645
54.3568
-3.59649
22.8665
32.9669
15.1386
2181.63
-23.9187
170.909
-37.5606
23.7047
20.8202
71.1702
2.80879
203.228
-4.5916
9.89587
-20.0695
11.8019
-16.804
6.61496
-12.76
23.0574
294.509
12.8962
13.2175
-1.78573
-2.01647
-0.490727
205.106
-12.6086
499.598
-0.296678
4.30019
-17.0158
33.3757
-36.344
-41.5883
-30.8688
-17.1074
-3.38542
-9.75355
24.5923
14.4079
-47.7098
-17.8827
-13.1109
509.806
57.6909
-5.09672
21.6038
7.78246
-7.23933
-56.7266
4.05297
-12.5644
-33.1937
-13.8436
51.7466
3.95348
-39.2307
-20.5758
-11.4342
-7.08847
0.439528
-1.26011
-0.730668
5.36131
149.213
219.772
-3.6974
0.755912
2.65717
113.78
52.8259
-11.4133
-3.30152
-25.3361
11.6069
40.5931
44.439
56.2993
41.3787
44.2857
11.8335
9.36926
12.1437
243.498
17.0194
13.949
36.8888
65.563
62.7441
33.2483
100.445
594.974
42.9373
53.3109
585.025
2.24286
47.5123
59.312
3.9536
14.9482
4.68286
362.523
-2.71753
369.717
28.6562
21.1723
-31.7966
41.5879
38.0499
17.1475
5.0472
52.2516
108.784
9.22793
-4.23886
4.5813
-16.3567
99.8776
-23.2256
125.204
25.3532
52.233
56.5847
42.7203
25.7715
193.258
3.16354
60.986
57.08
1.93439
11.7699
60.2563
133.316
105.286
4.18056
16.2344
-2.25703
-4.14566
54.5598
-11.4756
377.546
61.8651
20.8245
38.6237
16.282
49.473
162.721
101.406
58.004
3.48725
54.8543
9.42106
161.953
312.431
13.4423
9.72237
29.8162
43.5501
-3.37002
28.4735
-4.38445
49.1491
-10.846
113.53
-22.8367
-23.4269
186.622
117.96
400.606
36.8888
49.1365
136.778
64.6182
55.7371
19.8599
32.7537
56.0604
43.2919
50.4336
77.6738
108.232
201.601
10.7818
4.49057
27.3063
22.7087
119.842
57.6509
42.8805
31.3244
3.23235
22.0245
31.2396
41.8817
236.683
-9.10328
56.6704
1.69168
15.3206
120.634
45.6811
403.79
49.1117
210.97
23.9985
-7.05722
8.02823
114.324
48.8406
34.1506
23.6376
264.726
29.4102
41.8701
50.8324
33.616
177.142
40.9089
8.66982
78.249
12.2716
17.9881
44.5016
3.5096
37.6575
24.3717
26.3886
43.4812
43.4197
276.148
316.638
63.0601
39.5609
103.029
42.3774
70.2752
175.117
-23.3323
39.8809
120.933
2.23254
30.266
50.0248
48.5034
39.4437
26.0945
16.3759
-10.4112
107.332
115.414
33.4365
49.2778
56.0728
33.3757
-11.9812
16.5078
655.039
80.344
60.3328
14.6093
158.83
-18.5112
81.8743
34.7491
45.8356
28.1713
410.015
13.6439
244.618
34.0194
23.7643
53.8433
52.7787
100.474
36.3131
21.318
67.0616
54.2695
57.1799
59.2429
41.4348
-9.24563
28.1499
37.8338
-2.06386
62.252
45.4171
517.856
55.4913
66.4373
3.97278
37.0506
50.0148
649.195
18.2502
53.789
178
276.823
-1.72482
74.2707
52.4728
55.2473
741.999
93.8561
27.0675
52.0296
138.088
69.7512
7.46696
19.6406
19.8599
215.475
60.7456
-30.6059
-26.8052
25.9605
-12.2607
543.758
4.64086
50.8107
13.1162
294.12
-1.7805
31.4796
-12.1189
48.7814
25.6584
21.8327
358.661
27.273
-13.9672
19.5353
34.1795
14.8887
63.8775
15.6329
7.11129
187.547
42.0173
-49.4625
-5.981
-15.8763
37.844
-60.3533
-7.9617
-9.95492
-34.5914
3.75574
3.80846
12.7133
-25.7114
17.8557
-2.55416
-3.40968
34.9751
-9.76786
26.4488
393.323
39.1216
28.6433
40.214
-29.7753
38.5431
14.0944
8.2435
25.7394
43.3099
59.8781
-1.64942
68.4541
41.0483
20.4608
260.894
8.75715
59.3851
36.3754
50.0409
11.2082
74.3881
86.5078
1.36039
48.875
295.411
84.9221
3.74707
25.2622
117.474
17.2774
204.244
29.011
72.6037
8.61549
79.6053
-9.18193
69.1743
75.7997
35.1433
31.0614
65.1298
66.6617
20.5165
53.9028
41.0064
53.8321
31.2396
19.3929
178.587
74.62
11.5114
82.9073
26.8563
21.9949
52.2915
15.3206
38.175
231.214
4.82306
61.4798
150.364
61.85
78.8257
35.7028
67.176
64.1356
130.459
-18.2583
5.04734
10.011
67.7948
5.30166
10.9389
2.99561
50.1238
65.3538
191.331
22.4976
0.151644
65.97
55.4557
28.2571
35.8251
193.473
55.1425
47.9531
4.06429
34.102
277.282
68.6823
18.6964
171.688
1492.69
68.2949
23.5194
86.7326
51.1573
33.7889
3.16957
50.2314
544.697
51.6359
32.6538
32.3054
-1.97793
-4.17529
26.3962
26.8773
37.0963
21.4026
11.8239
298.177
20.9672
9.44918
67.3873
57.1666
17.864
6.15408
203.622
20.9532
4.18056
160.537
-34.1162
50.2023
14.7587
28.6433
208.88
30.0059
13.3282
10.5127
216.494
68.7559
-6.74903
434.254
57.5985
406.349
39.2633
14.7316
18.0283
47.358
34.4891
110.032
52.7977
39.7074
101.031
60.3482
75.8634
26.5994
27.4747
0.423357
30.3835
-15.7803
28.3561
11.2067
19.5467
35.5008
37.9741
39.6999
6.52993
114.281
2.05626
27.0124
27.3624
2.6449
103.547
26.7114
73.2209
-2.59122
19.5795
62.3361
21.3287
19.1429
144.776
22.8063
-5.90703
-19.1271
13.7129
-28.781
-3.12875
40.7356
14.8101
43.4316
41.5456
38.142
70.5564
30.1905
45.9123
81.4134
53.5044
51.1253
43.6487
53.0314
5.68476
797.471
-1.51559
240.449
1.29907
114.096
730.985
22.5771
12.039
20.5109
-15.4197
15.1518
186.173
460.635
-7.35557
-2.96026
60.5496
-14.7923
148.629
221.193
13.8147
18.1663
-21.935
-13.5839
-31.6296
-6.20679
26.2445
-44.9173
42.6984
-20.0892
6.61127
9.65652
-29.7281
27.5124
213.139
11.5492
0.554068
-21.9493
-25.088
-23.657
166.387
3.66975
21.5726
-30.7123
47.057
-27.9863
0.0389223
221.492
-39.5452
4.18766
152.413
10.5137
43.9485
-12.4423
-33.5085
3.31745
14.1062
162.863
-18.8946
18.1275
186.822
-1.10589
31.3687
-23.0477
4.04885
-41.7431
3.20954
-14.9152
-7.34702
76.1448
-3.15901
5.62113
24.3252
42.0355
-6.40643
3.64167
43.5963
62.1887
44.4513
6.52993
-3.29599
41.4116
56.9975
33.6332
34.2063
30.1174
121.097
34.572
17.3585
25.0768
-27.6897
19.2134
16.2471
30.6373
13.6691
-0.342601
-39.0883
2.49344
-24.5452
-3.42007
6.32569
54.2767
35.7451
15.5652
-0.405067
27.1798
31.037
16.0251
17.5132
55.7023
-32.3138
60.3323
10.948
10.54
-24.48
-4.64264
24.0423
450.949
74.6571
33.3615
783.521
25.7751
171.567
-30.7376
-6.09821
3.5096
151.951
41.6071
49.8335
-3.53026
22.8576
264.164
19.9566
256.953
56.1777
156.482
88.9097
40.386
45.5031
15.5378
331.772
12.2372
4.1066
29.4101
299.628
406.771
-3.6598
40.7387
40.4517
123.392
58.6481
-21.4111
27.9618
55.8645
-0.358803
22.248
34.0959
3.36491
171.949
2.10354
42.2453
27.0949
-11.1841
38.9502
216.043
20.8717
5.02362
16.362
30.2899
182.338
18.0155
36.3131
338.035
16.7882
92.7871
24.5682
-18.616
245.542
24.7153
112.254
0.407794
15.4321
218.535
36.4522
18.31
30.9728
20.4608
22.8875
14.3793
18.1557
32.6273
7.00584
80.0259
74.3881
50.9005
-4.26181
12.5799
99.4029
20.764
51.7819
146.766
-28.1121
12.1437
37.3503
-10.4138
74.5184
44.3851
69.7512
24.3336
238.906
23.878
29.8235
330.024
41.0633
25.1999
65.1283
27.3133
87.6186
40.4248
405.018
35.509
56.5381
-16.9459
16.2085
30.1905
23.6367
353.153
29.1416
41.755
146.735
20.6773
30.3435
41.7981
2073
56.3211
22.5771
38.3145
40.4517
37.1846
64.2703
31.71
48.3682
17.8569
65.3515
88.4438
173.905
27.6456
2.10354
38.7708
44.1194
143.287
46.4465
81.1103
85.3221
77.1229
48.1271
15.2974
56.7761
32.3986
57.6913
76.7583
141.513
-11.9717
35.8126
18.8654
202.438
20.9672
26.0471
54.7557
81.0244
47.4656
64.8616
34.5782
5.84684
190.724
47.8394
99.1444
305.319
30.3838
18.1275
23.7779
687.292
40.6705
42.529
10.7307
53.8093
129.388
24.5121
27.4191
0.58912
13.1174
5.49119
17.0194
36.4378
61.3999
138.088
73.4993
-0.0293024
17.7666
23.878
32.9783
117.087
42.942
27.9448
48.2617
-12.0421
53.8854
-8.62789
34.8026
-1.97229
48.2806
33.5101
51.9391
68.8762
66.143
24.679
17.2354
36.2679
-5.70151
46.1935
33.9387
316.673
209.169
81.5196
34.5617
25.3935
618.987
45.5351
37.5439
42.2222
30.5537
82.7399
29.4101
52.2516
31.9475
41.0871
17.6998
45.4875
548.324
39.0587
43.6556
20.2572
-17.6034
22.13
125.925
-15.3757
42.6381
51.8893
19.5986
89.9628
40.8243
96.1029
44.0926
103.36
39.6123
51.9692
52.0909
-0.397526
22.7006
37.2502
-20.8485
81.1171
-14.7828
4.89052
484.571
-19.6388
872.73
11.9916
37.1582
22.3967
3.48725
-32.5715
5.67293
17.6225
17.6497
-35.2834
108.527
-8.92372
31.8229
57.5215
-13.6321
26.3143
7.64551
57.4041
12.9875
26.3897
48.2814
63.1257
302.135
13.0892
81.4848
-21.0996
25.4821
15.8871
24.5513
97.2852
60.8072
42.3058
70.752
-23.6204
68.5358
18.9605
54.2497
128.865
26.0139
80.0501
38.8396
25.7726
44.3581
247.034
-33.4661
2.49344
5.12831
14.8101
0.328064
8.18996
25.4378
41.6685
4.2801
7.5021
247.492
224.598
52.8912
76.1115
-1.39167
66.8915
28.7516
50.8324
13.0013
5.9506
72.1941
-2.1946
-0.305521
10.8727
234.42
48.2639
19.8622
12.6424
290.242
65.7685
65.97
76.0705
48.9436
58.8906
44.205
64.7824
38.2695
2.19022
43.4723
41.8901
-28.1903
361.037
41.4349
29.0457
51.4283
25.3935
129.856
62.4017
151.862
100.318
84.9016
22.7697
27.536
72.8663
88.1802
5.71054
258.479
49.5589
36.1171
257.843
52.1772
126.114
6.69992
52.3247
52.1163
23.6261
10.8856
32.8494
54.1071
2.42788
4.91464
37.8338
5.70104
63.6392
113.389
8.49363
0.531884
-15.6726
26.5754
37.9137
36.8491
-6.00516
47.0635
16.6328
26.7692
58.9547
-13.8457
-12.9131
-9.33141
-3.34034
4.18766
15.6065
-6.35287
15.8375
4.42428
-3.52349
17.8544
-0.181121
26.083
13.5172
326.856
63.2278
-37.5176
68.7659
4.04885
-15.5062
127.586
33.0413
11.1134
46.7452
11.7372
-8.4626
18.7036
-1.42192
28.0685
4.52361
-23.2374
34.504
46.7517
2.34713
-3.27365
-33.9278
26.3693
152.291
19.4546
21.017
221.561
66.0651
168.381
213.257
39.9498
4.95222
295.614
9.05268
35.3639
82.2254
44.9063
-9.99121
-19.3089
33.4568
-10.3867
22.7677
336.6
3.74582
42.692
10.8526
27.7315
6.62179
200.581
36.9028
40.861
301.069
-12.7564
244.343
36.6434
4.7735
38.276
16.7627
11.4037
33.3482
-5.48151
107.61
30.0383
70.6402
4.91464
60.3226
67.3873
62.7888
-21.4914
30.5169
293.817
46.9037
31.2083
-25.043
4.08659
43.5359
18.1085
23.9799
-4.14566
88.293
29.7539
78.477
48.321
47.8096
-8.22353
30.1904
11.3691
104.987
41.0397
36.015
34.1727
163.658
172.62
69.2484
34.2395
-3.6974
26.9928
41.5533
-14.6405
297.808
0.446611
493.258
-1.9103
231.81
17.1673
-0.513676
23.8243
48.8031
-3.59889
25.545
4.33725
-18.7417
116.061
0.152801
53.3044
0.41076
-16.8959
14.0184
-21.0996
42.3487
-15.9721
18.5791
32.0475
48.5595
439.369
46.3877
-32.6568
52.0113
-22.2689
46.7534
153.228
8.21024
17.2689
1.48767
9.96476
-34.4032
89.6375
-3.30499
58.8507
20.0058
327.718
50.5285
18.1896
19.3133
46.3537
14.5875
677.59
-28.9525
44.4579
286.944
3.2935
30.3472
97.155
27.4066
-10.4245
3.1395
25.3424
33.4127
18.0402
3.44261
40.8577
33.8945
37.0195
-15.7451
121.338
70.976
0.176159
28.2626
26.6146
233.492
20.7608
-12.9006
-20.1706
16.094
40.4195
45.7658
43.789
-7.18011
-7.12747
4.40877
3.66882
387.274
32.0646
442.235
284.132
154.608
19.5692
27.2675
49.2513
6.16742
28.6685
31.9217
30.9778
601.353
-14.9042
377.197
36.7036
20.318
54.9
25.4406
37.1238
4.88544
-0.358803
10.3606
39.7181
12.7352
53.8825
35.8367
46.2671
32.875
53.3318
39.363
54.4082
163.569
75.2488
18.9976
44.379
44.473
26.791
17.4061
38.6302
115.024
32.5624
29.5803
127.358
229.594
33.9385
11.3691
65.6312
64.0707
29.7953
22.8966
512.06
188.252
169.342
78.9354
17.8544
95.4234
61.2853
76.8005
21.8525
7.8947
44.1179
568.928
60.2152
-7.84418
2.81003
-0.0376888
36.6971
1.7676
26.7297
127.781
27.5847
23.3965
18.7036
-9.18814
5.00132
12.5502
57.8197
21.4724
183.937
38.6238
-14.0998
30.1959
35.6049
-0.108475
8.97852
123.309
50.6555
21.9102
92.3979
-9.08939
-13.6935
37.259
30.0841
11.3327
27.9686
18.2499
-1.3642
46.0739
-5.91888
9.92239
-8.29261
11.0952
14.635
19.731
65.3515
1.49085
27.6456
-14.7631
63.1337
289.622
44.9852
65.1872
487.783
368.306
19.0269
2.131
25.6383
143.798
79.0156
30.5391
2.41357
34.8821
11.9476
38.9506
44.8992
47.8096
-19.4679
77.0421
30.1098
28.4635
18.5509
0.407794
54.7874
28.7249
107.965
34.5782
25.039
-5.39755
47.8394
7.34234
-23.9641
5.00901
334.873
45.7458
5.13178
20.0558
-0.0362384
32.1598
-4.26181
20.0761
20.6921
-16.7174
121.122
52.4728
6.52154
25.1934
53.9036
46.2591
33.7039
4.64809
96.9666
27.3561
53.3684
29.8235
5.8106
63.5521
62.6812
31.3952
1.07638
50.1372
0.742436
20.8346
52.3756
57.6509
61.3094
38.8396
95.1131
46.2321
39.0128
-1.60702
79.1592
19.36
286.238
39.173
60.2982
221.833
73.7921
53.3396
6.00821
46.0525
13.5575
56.3369
427.383
59.6797
67.8838
-5.1398
35.0324
88.7217
9.60299
-5.73936
30.3135
599.381
81.7584
160.798
28.2723
55.7602
194.056
17.9881
18.2646
9.1318
5.79836
50.6086
15.1442
22.8665
81.6927
52.6199
13.3363
36.0514
55.1425
70.4419
106.012
229.424
53.1593
143.953
104.854
4.60079
50.8909
38.1457
117.328
-9.77248
51.6617
103.713
38.9529
6.06061
28.6883
13.4346
41.8901
28.0317
190.497
-1.6686
22.4445
119.214
-2.81341
51.4283
79.256
3.81069
516.361
-3.38966
49.2943
49.0067
21.9138
16.6443
3.83647
202.257
43.9367
0.509871
57.3183
87.7844
79.7885
82.3097
35.2497
19.878
25.8781
12.2347
31.6183
47.2144
10.8612
44.5121
53.7633
-10.2285
135.791
37.4889
208.082
404.393
2.39955
49.7148
-9.08414
20.0162
58.4009
24.9169
17.4061
44.2524
0.705867
48.321
213.565
92.7871
22.5277
32.2116
29.7953
2.28186
17.3061
69.9544
242.6
0.676146
-1.64942
33.3025
47.8394
12.9373
54.194
6.02095
25.6237
30.7532
14.5021
29.4261
5.04764
17.1673
12.6048
18.818
359.97
57.4041
86.7962
-7.49733
20.4837
37.6341
25.1934
70.7702
782.767
140.966
35.578
47.7516
50.1149
96.6966
106.66
43.2919
95.4112
255.71
16.4026
20.9309
14.9132
29.3269
44.9333
81.5196
72.0431
27.2675
201.07
54.9055
5.68476
40.3482
95.9358
53.0425
93.9843
35.385
60.0692
30.0734
-22.6312
31.3684
-3.23826
1114.29
205.851
64.2703
17.9443
5.47304
10.8869
19.878
-0.358803
29.1013
33.4924
25.7715
28.3405
60.986
127.444
45.0379
38.9502
84.8585
35.6593
199.874
6.81617
50.9382
51.0322
49.9676
245.12
52.0763
166.561
47.7103
110.591
32.0689
22.6941
-9.33141
4.10062
-18.9305
2.28186
4.18766
-15.7232
677.214
-31.6345
140.124
40.3432
35.4261
234.104
7.89501
-26.8501
-2.45906
53.242
104.457
21.9299
100.625
19.0414
31.3454
66.9278
179.988
8.67841
-35.0181
-29.9861
12.9875
-11.0916
-12.2879
38.9111
-11.8369
28.5218
1.84476
-14.0926
46.0968
-4.72767
18.5791
75.151
31.6929
12.0814
5.15823
-17.6643
16.404
150.995
47.0715
-30.0833
-0.445149
16.6435
-19.2564
462.275
225.54
17.4172
1.53146
-37.2143
11.6928
-3.12875
18.2468
-41.4118
2.20213
51.2935
2.73984
19.1267
35.2429
-1.43502
109.228
-9.36449
43.2184
31.5687
11.6618
6.77104
-20.1323
-22.1726
2.24286
2.5347
19.9566
103.279
22.4445
98.5993
-6.56154
30.8136
-25.2063
-18.1954
0.557547
-20.5522
17.8594
4.1066
13.6871
85.632
37.5804
-54.2596
-32.0015
32.6923
17.3765
17.9629
102.777
60.5222
-23.2851
-2.02323
61.4867
-6.50595
20.3739
35.224
75.1921
21.9042
-23.347
52.4815
1.93439
-10.7189
171.529
108.982
-37.2244
8.86572
564.399
54.902
21.1542
467.791
-23.6596
85.8023
48.6473
36.5652
366.59
26.2758
-0.189796
-18.3011
34.3471
21.7581
42.0744
-20.3901
160.739
14.1062
189.1
355.919
64.117
25.6237
332.999
18.1817
13.0822
6.92171
-15.5062
27.5724
277.439
11.3936
-25.6478
26.2359
32.7585
33.6022
3.90093
6.45277
63.1257
54.7587
-7.52557
252.025
5.13731
-4.50298
27.1315
12.9569
9.55873
34.5702
12.6545
-0.462555
-29.2426
6.69157
3.64991
9.14727
-19.2754
482.993
-17.3309
10.6249
-18.0885
6.17283
-7.22921
4.19655
-8.75095
-28.6049
9.69839
13.8122
30.6885
17.7324
367.703
16.0675
50.2354
-31.4201
-38.8234
14.9984
140.67
-61.7486
-13.4089
6.03958
-5.1398
-28.6858
15.6332
88.3138
-10.4245
10.6358
28.7275
129.547
-4.99069
120.506
-12.934
15.4535
16.6281
43.2797
16.8754
667.319
79.0885
72.3223
88.2272
765.063
19.5352
44.205
55.412
53.262
38.1668
21.4674
68.1416
45.763
69.6316
41.8939
145.06
19.8764
38.9532
778.799
-3.10885
72.6861
22.9272
48.5216
49.303
-12.8023
19.1095
6.28283
5.54289
78.0526
29.9408
61.118
6.55692
55.1765
51.1253
217.937
255.431
34.726
28.4695
64.2869
32.1401
38.7804
72.8663
20.7138
221.973
231.606
8.57399
76.4792
3.9484
6.20043
11.2977
53.1701
301.15
-46.2978
31.1516
-1.79522
-0.0790526
49.6704
-27.1136
38.0132
24.4149
19.9639
5.96066
78.0786
-6.00516
509.348
41.4413
22.2576
11.0106
66.1246
253.858
39.3763
-12.9087
44.2459
-10.1827
21.5907
104.363
41.9767
3.21889
24.0398
78.6187
235.871
-10.0827
8.00262
202.45
41.9854
3.5942
-8.97158
74.3495
20.0297
17.6348
-0.558919
-26.8115
11.5451
-4.26181
0.0773549
202.548
145.485
9.95945
46.8506
-8.47099
5.49119
-27.9582
12.075
18.2964
94.9848
60.3809
-18.77
-0.974106
-26.7218
-23.2436
81.4794
11.4328
277.196
117.029
-13.9161
37.0188
-16.1242
6.69157
-39.1355
-43.2017
-0.445149
-11.4675
-2.40883
-54.8637
12.4989
-37.1652
-37.1125
-46.931
196.119
41.1852
59.244
38.3099
4.27367
4.29336
313.032
-48.3672
9.93895
95.8583
-6.1972
14.7703
-37.393
12.9761
-4.23886
-16.0334
217.902
36.7036
22.1921
9.92239
14.8434
1.51656
-25.0996
-9.72913
-14.0022
-17.1074
34.0959
10.8612
8.90489
-42.874
-17.7248
8.35425
24.3705
28.1713
686.434
6.61127
-3.46194
29.4805
-3.19406
39.8949
23.6377
210.601
-1.17082
40.8247
13.0401
36.5652
40.5022
7.70162
-22.3641
-5.58328
9.18053
-70.8067
27.3803
-23.5179
77.5129
-0.430681
-4.63444
3.5942
-4.36132
27.526
27.0051
-22.525
-30.5596
24.6636
259.982
308.682
9.44769
-1.72482
33.0413
236.721
-7.49733
-4.72285
14.8615
15.1453
64.5488
22.0445
35.0147
9134.61
1073.81
111.47
29.5002
-6.37704
51.4943
33.5716
32.0475
26.0707
45.8146
5.15823
-0.462555
192.224
-18.5208
-0.445149
3.52507
-8.01205
81.9946
59.3506
-6.84406
-5.9648
4.01518
16.5489
296.546
70.0951
400.441
-2.1174
84.2617
46.3006
65.7302
62.4168
-4.24612
22.0837
40.4073
6.65479
43.7501
55.7023
63.9301
66.0747
213.069
84.9736
60.2028
7.86505
32.5198
366.659
375.019
103.029
278.51
36.542
60.7987
265.274
71.7401
26.7822
45.5351
9.43289
59.0888
56.5805
84.9016
47.1326
121.239
41.3285
57.9536
98.8348
29.8812
237.579
41.3887
32.4995
-7.35557
2.66194
51.1793
-11.0441
8.19247
87.5068
-25.6831
36.0788
3.04058
-7.41742
319.536
450.308
-24.7744
39.4074
306.696
12.4384
689.995
-20.1823
1.24187
10.8469
18.9525
72.8574
-4.91895
42.6988
13.0401
53.4318
-17.5939
24.5682
491.13
48.7646
17.2191
-11.4342
-8.96254
7.93579
17.4805
18.01
58.941
199.327
-35.3826
27.6803
-17.7529
20.4336
1.72014
139.08
16.2534
33.1482
-11.7348
-26.8115
9.67105
-28.6247
3.20954
133.136
-22.3395
4.33725
-20.6158
-19.7154
515.237
45.1304
-17.9101
8.7778
3.71883
63.2334
-2.62891
18.5791
127.625
-7.96023
25.4392
15.2124
37.3831
25.7918
13.4346
39.7242
6.28283
-18.82
31.201
15.198
1.82976
72.3624
32.6877
12.275
0.545225
-10.6868
-13.0559
14.1112
-1.51559
4.02908
-8.07126
27.8887
157.521
228.724
48.235
2.70724
-1.3642
64.8146
42.8068
9.92239
14.635
47.989
9.01153
342.07
209.655
257.11
-2.25728
14.5271
18.1561
-27.0951
28.969
13.1261
166.852
3.34298
30.9741
15.2787
41.4864
992.656
-28.6156
17.4207
-14.453
-13.8436
-31.1559
39.277
29.0689
-53.2011
-7.29091
-44.8529
3.78705
0.352485
20.4249
45.3854
21.0543
53.0878
79.8542
0.676146
48.295
36.595
135.689
113.227
35.069
22.8126
52.8259
185.364
7.94288
242.133
45.8784
24.7253
49.9635
96.0007
56.6204
47.866
1.08628
41.4746
329.488
-2.81217
-15.0302
36.4133
23.5786
21.1075
24.7074
68.8142
26.1999
4.20028
-3.56594
20.5722
49.5012
8.6217
34.504
114.218
21.0878
-9.23098
94.1778
12.9239
30.1174
8.33508
66.3063
58.4983
29.5208
8.75081
10.0225
14.6499
13.5669
-30.479
5.43981
-10.5507
33.6619
20.0637
31.997
251.698
216.894
-17.2717
17.8095
91.0071
-13.9599
69.9871
18.221
69.5523
1.41943
32.2213
85.5027
5.01356
286.775
242.371
-6.86475
16.2457
301.156
27.8346
23.3465
14.0112
37.6922
414.166
-39.2618
82.9844
69.8857
53.0314
-11.1818
17.8594
15.351
69.9091
69.6214
18.1657
473.916
37.5804
15.0809
12.9761
20.124
40.1886
39.0587
36.1593
52.3247
2.86438
198.41
39.5849
27.2528
47.7096
26.2973
53.9428
34.2587
42.2185
34.0194
81.8603
5.11759
107.127
137.361
72.3634
60.676
110.165
37.5022
-29.7753
25.5052
117.254
-10.2684
42.519
21.362
-13.6477
361.197
18.4176
26.4433
26.1449
16.6057
202.624
35.1766
0.987761
22.3077
29.8311
-15.6057
447.317
30.7532
-22.9792
88.0449
12.5439
-20.314
-47.3653
-11.783
22.5661
38.6635
296.692
-44.9787
-12.2191
-3.59533
407.503
14.5483
58.4406
48.1994
343.862
81.037
17.0488
-6.37083
12.0152
0.139347
163.518
-9.56493
1.15691
-16.0278
-8.96806
-37.0601
28.5837
-34.018
-22.8752
-5.35515
112.892
36.2266
50.1059
177.854
15.3206
6.3159
32.5626
42.0952
38.5562
37.1169
7.93531
-21.9568
219.272
54.4628
31.9547
78.4204
242.172
40.5042
78.1359
34.3738
48.9584
33.616
17.195
75.9422
14.672
-10.9282
37.8501
188.067
16.7873
26.1926
25.5108
17.8013
-10.2138
34.2784
62.4017
26.2995
22.8473
105.516
15.2735
20.0397
37.259
48.8248
-5.53386
104.805
31.3684
6.45537
-6.98639
85.4293
200.228
21.1668
-10.1667
25.8794
113.581
-5.981
121.573
-0.383217
63.2528
2.10354
34.7491
57.08
104.955
16.9269
92.3547
51.5889
258.907
51.8753
5.11759
239.248
52.0909
16.4691
3.51697
77.369
49.5844
50.6207
0.209768
42.3718
46.0393
14.0944
29.4005
8.2435
66.9371
57.5985
46.5286
35.3464
0.224646
-0.430681
86.0259
-9.52426
-3.34938
308.608
12.5335
28.8792
14.9563
-41.804
22.7895
-26.7506
6.95767
15.0699
-22.3395
-16.2775
-33.7343
5.99099
28.7716
-3.82744
46.1935
-5.41673
31.133
32.6877
2.90466
-25.6917
-20.0572
-59.9076
8.48903
17.2251
6.19082
-18.4597
-6.1972
46.9507
279.324
26.0945
31.3684
-31.026
137.317
8.59257
-5.91888
13.6705
-43.8999
56.0728
25.8794
-38.2181
192.67
5.38137
24.7256
-11.6276
12.653
-6.48039
47.7096
80.5925
-13.0581
-2.27922
-20.0892
30.9741
17.1528
-27.8541
3.14956
10.7398
19.0455
-8.81626
15.532
-6.34738
6.32807
-18.0374
51.5577
-40.0827
22.6941
18.8654
28.1499
60.3226
3.55834
-31.4513
345.442
70.4838
334.429
107.498
-1.64942
-2.30475
10.3581
22.3077
14.8386
95.9761
36.8681
40.1236
-0.0362384
-19.3152
-20.314
14.4539
24.4402
-7.34702
274.796
8.08538
-1.87513
64.6176
11.1134
175.119
-11.7293
29.0055
26.0754
45.166
19.5777
-19.2046
167.868
15.735
92.8986
58.3159
63.62
35.1621
27.8879
177.502
-39.8712
27.4915
25.0151
15.5432
113.975
14.4986
-3.93052
5.95026
-1.18037
25.0664
251.991
107.208
25.4378
0.316157
-35.2385
11.905
-13.1978
100.541
20.8202
24.3186
40.5033
83.3936
27.0655
53.5044
66.1179
0.545225
345.386
-33.6706
36.6
-3.46719
-11.8194
52.2516
161.269
20.7031
434.641
61.3535
10.2035
0.509871
77.933
54.0512
21.1668
-11.3936
185.175
881.948
7.13746
10.3606
18.4998
50.9625
-11.6276
-9.83577
-22.2593
23.7783
-13.9767
30.843
35.6149
0.0603285
42.6984
30.5105
4.03432
22.7457
63.1197
-15.4971
-5.31736
-14.4385
9.90984
16.1414
25.0687
-4.91895
38.9506
219.187
72.1724
34.88
39.5607
11.3691
20.6537
20.9672
3.55834
154.081
58.71
14.2619
15.8375
317.393
-14.7679
207.591
20.4608
-7.09752
25.6237
36.8963
6.39037
8.87991
14.4336
-5.65844
-8.07082
-33.4325
-39.8691
26.3143
121.964
44.2857
-21.8997
176.161
-8.47099
42.9725
-7.34346
287.563
42.6592
40.6369
148.022
-4.72224
-24.8477
175.407
23.3833
42.942
-7.30786
129.144
39.2554
15.4656
234.733
-7.69086
52.6062
10.5272
38.3201
73.5805
34.2059
77.1542
-2.1589
18.3543
53.0683
242.959
175.674
5.30454
459.589
-2.99349
33.1242
42.8602
42.87
48.6545
12.5674
37.6192
39.928
23.8649
3.34307
21.5576
64.7702
6.65479
23.1354
53.8283
28.3228
15.3547
43.7442
-31.6265
-3.8653
17.195
25.3424
253.315
-5.25341
77.4973
67.3871
-3.54266
-0.044302
25.5108
42.058
16.0231
21.1403
11.7896
38.0389
15.9853
-14.6341
19.3093
9.65128
48.8248
-13.0301
-17.009
190.664
-14.1594
-44.4677
4.84444
-4.54447
-20.7639
7.13875
-2.61083
160.811
-0.883755
191.517
-28.4942
47.0811
44.393
-43.9617
36.4652
15.0001
372.999
23.9577
-6.97078
17.8557
-9.08414
-18.4837
-4.25274
20.9196
-18.1866
41.769
-4.47331
309.927
11.9476
-0.404747
239.802
201.483
-41.1048
9.40925
20.4249
19.1802
86.821
40.0315
-3.52349
14.5618
29.0988
22.8875
-8.10945
6.91127
23.257
8.81141
-9.94488
108.997
10.7307
38.8168
-14.8433
-0.691916
-18.1515
-14.9936
-4.72285
20.4837
21.4453
16.4223
-4.34066
26.6477
288.577
0.899961
-4.23302
-40.9133
-14.6237
-35.6866
4.96406
0.205468
9.32603
16.1404
-32.7985
-10.4158
27.2675
71.7401
34.2784
15.5501
-7.4337
557.59
227.043
-0.574998
90.0543
-5.7646
5.13147
370.024
58.6059
85.4293
-55.1443
-17.0158
-47.5884
29.1013
33.4924
45.3403
-15.3757
14.5271
33.9627
14.4079
-45.8358
12.1024
43.1111
262.43
3.34298
11.7699
7.78246
-14.7356
-8.09484
-4.25274
303.904
-29.431
9.90984
175.437
2.57993
122.518
131.106
11.4497
-14.8678
0.0389223
-18.3882
3.55834
51.0393
28.7249
19.8841
25.2078
13.7946
-31.6345
23.9322
12.9373
224.734
438.93
100.586
16.2816
-4.23855
-19.2996
39.3191
1.29951
253.3
-17.3803
-15.5311
50.749
-6.90714
-14.9936
15.8919
24.2319
5.775
58.9266
12.6742
55.6295
37.8921
-5.6515
-6.5963
3.26325
-2.62891
2.76859
7.33471
20.8031
76.6705
304.436
5.15823
10.4467
10.7818
-46.1092
14.1878
-29.7652
-0.0982208
33.288
10.7096
-6.13798
18.2764
25.6174
195.555
7.15366
-29.718
15.441
11.8638
-39.8493
-20.7971
7.82433
15.6862
-8.66684
19.6064
42.3044
27.7466
-23.9238
0.316157
-37.1125
15.6532
301.645
175.504
-16.6611
-0.939342
4.57669
-2.71753
15.5181
-20.0695
24.9204
7.55883
36.6
52.8323
17.1475
-19.3157
12.8962
41.3285
-20.5264
3.60573
-9.86106
-4.78903
-35.0974
209.599
6.17426
-32.6555
18.5915
10.8869
-19.4774
12.7597
23.4791
20.3739
92.1919
-50.983
16.4012
-3.51866
33.1486
-21.6308
-24.3025
31.454
-31.3336
15.9816
64.9415
43.442
-3.31571
-11.6274
5.22467
37.6932
100.968
145.943
66.1246
112.465
-11.0346
33.0015
-2.6864
10.3463
10.6598
-16.1194
243.099
59.4726
70.8914
72.9965
18.0283
24.8692
28.1617
13.9016
175.624
26.5608
45.3296
71.0457
2.32068
-3.37002
19.6415
28.4735
42.4672
39.7787
103.472
120.955
2.02331
59.2782
-6.90714
-13.1195
15.8919
-7.62727
11.3972
33.1407
-31.8884
349.476
53.863
8.61549
19.6352
59.8086
-5.4338
31.6929
27.074
10.7804
12.3208
16.404
-42.3611
10.4397
5.84208
-15.0907
23.9177
7.27321
1.3393
156.906
12.6542
33.1137
39.906
24.0203
-24.0958
45.426
21.9949
-15.1749
-9.04227
-12.4248
34.4367
72.0803
-5.23619
8.57119
63.3539
-40.7904
21.1467
-29.6689
202.768
21.2754
29.3269
45.1831
-15.0368
0.934725
88.6066
83.0041
11.8019
-26.1744
62.8369
8.06489
6.33696
23.2834
20.5109
7.0691
33.8925
32.4995
31.4742
101.34
11.8239
2.4523
28.1643
-22.872
-4.21357
25.6523
-28.9692
70.1984
7.09112
13.6439
330.825
7.78246
-7.23933
-8.09484
-24.8675
144.608
11.7985
-16.3271
-0.725182
4.454
-27.4077
16.4618
28.0326
36.5652
-34.4605
-1.66871
-24.2382
-13.0795
5.4324
0.407794
122.659
0.676146
884.784
10.8137
6.60996
41.0483
24.7616
-23.102
21.9038
34.5014
-13.6089
83.7741
18.7044
-45.5521
110.871
370.526
28.1883
13.2677
31.1672
201.114
-26.238
-6.59692
-2.00507
-3.59533
72.0451
14.5483
42.511
36.018
20.5854
-8.47037
147.566
-32.614
580.799
125.396
3.28416
-4.54582
228.174
-16.1242
23.5582
142.331
108.473
-23.0046
23.8986
6.2744
21.1654
50.2572
54.615
45.426
-8.75095
-13.6124
145.995
11.5725
19.4344
19.4442
202.785
12.3193
-5.98659
21.0538
-5.09023
5.62804
39.4703
-71.1189
-10.762
-26.8118
28.3436
5.50503
47.18
-49.4262
-30.2906
-15.3643
15.1538
14.1456
-25.1154
10.7684
-30.2236
-1.69791
15.0014
-1.72242
60.3478
102.307
9.58821
37.9255
-21.6942
21.6789
34.5214
-4.93673
-39.7059
-9.46355
-21.6361
-37.1652
5.99099
-23.7022
-21.6311
75.2415
23.6313
6.51493
-5.41132
39.3531
13.01
-3.65457
35.1958
12.7267
7.11678
-15.867
43.1593
-26.8155
-36.2633
59.1322
-6.47089
30.7797
78.6069
29.5579
39.5147
43.7439
33.3482
-16.7259
113.232
9.94985
142.629
26.8152
15.0458
285.221
265.734
48.2603
39.5849
136.222
36.6231
68.3244
71.2221
0.0603285
61.439
39.8809
173.403
108.982
-3.4912
87.4825
10.7398
15.2974
26.791
47.3912
3.02295
130.016
11.9476
52.0691
125.484
143.387
351.597
20.8201
-29.8604
28.1499
11.0546
39.7632
97.891
107.436
19.4168
56.4466
40.7988
42.2172
234.077
74.8087
11.6431
21.8756
186.822
56.9902
55.6631
74.9264
45.2783
21.9751
29.4465
101.277
24.5121
49.9079
-20.6158
265.143
30.1379
46.4074
10.2703
-17.3515
4.86735
11.0828
65.7807
42.9373
115.155
46.3877
2.95045
-10.502
29.1804
26.1387
37.0362
16.6435
27.5762
-21.1305
85.7428
55.6025
163.696
94.2539
55.7281
75.2907
25.0566
32.5626
75.3487
40.4303
177.672
6.06125
169.198
86.2129
84.4479
-18.6451
24.0724
48.0005
12.5436
75.6033
65.825
370.948
107.15
83.4385
263.923
25.5364
220.834
48.354
11.4057
33.2714
72.2417
-11.9969
24.1243
13.2946
-18.7318
17.0182
41.6071
45.1237
97.6693
337.776
42.024
66.6564
43.8917
40.0409
31.5087
43.0103
521.843
28.7862
293.14
330.5
64.4755
102.335
31.457
92.8912
10.0096
-7.89875
26.6753
56.0178
39.6715
30.3538
55.0086
33.6539
39.5609
51.7477
280.171
103.902
44.1341
186.078
75.5202
26.2995
245.861
50.2314
385.402
2.2361
10.0851
31.0212
-6.47089
11.1405
-7.92343
23.1291
7.11129
-18.6
-4.83433
8.07579
9.94856
95.6307
-5.06838
63.2528
14.4079
94.5613
54.3555
260.556
38.9502
60.4956
74.0777
32.1453
163.301
-4.25274
11.5492
19.2947
176.702
81.7337
-15.2263
19.5993
408.567
15.2023
36.7496
-6.43453
-27.135
229.926
-16.1194
-17.3958
10.7469
12.7954
28.3174
44.8855
16.6057
-15.7049
-25.7306
7.54699
34.4891
13.9016
12.5802
37.8052
7.8483
63.5494
28.5576
54.726
-10.3436
2.23655
36.845
378.985
20.0761
60.0475
76.1448
67.3354
32.0119
53.3044
108.252
156.829
51.0105
75.8626
125.078
31.1043
105.842
41.0679
57.059
224.424
-0.797686
53.8854
-17.9982
6.69157
505.553
240.197
4.11692
113.105
18.6614
8.71219
39.5609
56.1777
32.7938
51.4283
25.3935
75.4882
69.8857
11.307
59.6017
18.0846
52.8359
537.019
44.1289
21.4094
26.6832
22.3849
57.6689
41.3887
83.0993
37.0963
-12.9778
62.6321
300.43
-26.9737
-7.85507
265.234
-13.3593
34.0959
3.28269
-18.5112
268.849
7.50387
-1.81374
19.7297
-1.61713
-9.96891
-9.87494
13.4233
-3.19406
-10.7049
4.89702
25.0687
-10.5411
14.5878
5.54382
65.7977
-33.6085
-18.7017
-16.5141
7.30647
-37.0735
6.06173
74.232
6.29834
56.4466
85.7764
6.60996
-5.80332
16.7127
-29.5863
3.13495
-17.4516
47.6198
44.4872
-16.9028
14.418
-1.57335
-36.1209
-9.90892
0.0773549
-37.3321
27.4191
-36.8922
-37.4824
3.90093
-30.0915
126.055
39.6999
225.796
56.1849
17.3187
-3.56594
20.5722
49.5012
36.3781
-9.47031
26.71
-5.48285
37.9558
-37.6759
13.2508
-0.717153
22.9807
2.58804
49.128
-10.8231
-19.0255
27.7246
-3.1537
-26.9069
24.8113
123.506
-3.42007
25.0566
244.332
-22.1028
40.4303
16.5022
-35.1682
-21.9568
-13.1126
7.61117
-39.2598
9.07991
39.7728
38.6302
-16.3842
12.5436
19.3813
5.85485
35.4901
11.5728
30.9646
-20.9353
-13.424
-5.99393
12.2716
-40.1079
106.346
-43.3421
2.05022
-5.61335
35.7589
9.74802
23.5966
7.64235
-7.27839
11.6885
10.1585
-21.8033
-37.1652
90.324
-18.08
-18.82
25.5788
118.272
-15.0368
810.744
-10.3097
49.5543
-25.2063
77.3622
-1.32884
298.039
-25.8785
39.924
270.146
-15.5675
46.6294
174.387
35.4649
102.583
120.773
79.2206
-4.04481
23.0409
-42.0258
134.784
-7.85378
282.625
-6.50595
22.8515
52.0906
31.3937
-12.889
228.051
-6.48039
53.3318
667.175
376.748
-2.27922
-5.09672
15.9816
-12.8323
-5.36526
-21.2133
0.304837
-16.3125
-20.0752
4.89702
23.1947
-2.27881
6.58011
-51.327
-14.8678
-24.3239
-5.81199
7.90406
37.9208
98.0654
136.076
8.17241
29.0988
31.678
-7.65019
0.398749
149.312
-23.0738
49.4939
10.754
-2.43299
88.0449
-19.3152
148.352
-15.5062
196.238
3.82549
-27.9617
6.80435
-5.97011
-23.4269
18.703
2.68009
16.0824
-0.106466
320.958
26.5814
5.09593
-0.0370725
21.0669
7.67845
172.372
333.422
43.2919
545.187
103.911
22.0248
12.3208
65.1298
44.1729
286.952
5.52398
40.6947
-6.13798
76.3724
60.5208
68.9978
-10.9773
22.9372
21.2341
245.009
22.8169
36.301
133.924
182.17
72.2894
48.3613
66.0314
21.1467
121.82
150.04
191.25
70.9241
42.3783
11.7268
40.6546
933.168
107.15
45.9571
14.672
121.114
-22.7943
5.93835
9.73912
81.2455
-1.95338
48.0676
47.0571
292.31
59.244
2298.43
239.037
96.1029
99.8707
18.8032
47.8444
7.85474
11.5253
20.0397
262.147
73.1877
33.8215
37.3389
63.2275
40.1886
28.6209
70.4368
49.2778
19.8184
134.784
360.958
46.4929
45.9679
123.448
54.7106
104.564
44.5121
-13.826
37.8338
-18.6618
28.0319
36.5519
173.411
33.7852
-13.7986
258.117
-10.6903
-36.9418
36.7561
-16.1607
-16.1633
252.594
138.603
51.5577
-21.342
11.4497
-3.62343
-28.0721
240.233
-15.1823
656.331
30.4246
-5.00824
10.5137
15.8375
-3.52349
5.19152
38.4691
-13.2996
3.5942
172.813
25.6237
522.279
36.9909
6.93735
-11.2806
-13.693
-8.00994
141.89
24.4402
58.2453
-0.691916
-48.1366
-24.3639
17.7659
95.4464
174.441
-6.24307
3.17989
-2.15046
66.7348
175.181
72.9801
-18.6471
57.6846
83.9412
121.435
1.9298
-2.45263
22.1204
-2.53015
17.2286
53.51
-23.3375
17.6612
19.187
-7.60013
61.417
58.2553
52.0889
9.51102
17.6545
21.1943
21.193
311.148
4.44434
72.5143
47.4055
28.5826
4.91464
-5.54335
13.0394
222.084
10.3677
24.8947
52.0623
273.666
49.9489
201.719
-27.7725
-29.5526
-34.4584
2.57993
-36.7781
29.9067
17.8245
-49.453
142.634
-28.0721
4.10062
-48.9155
34.141
9.80986
-20.8756
-38.1937
-5.11585
21.3978
319.927
-3.42428
11.5964
3.57927
170.987
7.87438
23.7265
-18.3173
468.915
17.881
340.292
195.148
-11.5923
-32.7972
74.925
47.6577
-16.9731
97.0072
51.8813
60.3809
5.5929
148.951
8.88544
27.3561
47.7462
46.6901
80.7732
116.026
113.281
235.668
-2.67175
78.2482
21.3572
59.1654
33.9531
31.7609
53.9028
78.4877
138.146
70.6987
53.7284
161.822
54.8986
522.522
22.7558
131.633
71.0321
37.8094
45.6713
105.651
30.3012
19.1095
336.118
63.0601
95.7828
54.3036
47.7864
68.2949
120.971
54.8735
148.596
37.5439
16.9223
29.6166
265.461
-25.8749
17.5814
-1.07943
7.94257
7.3924
365.016
45.6179
1.48909
7.63696
8.28414
201.105
-5.42193
-8.7921
502.303
55.0441
85.8238
20.1493
121.23
145.319
24.4232
31.454
20.9009
9.62726
25.6383
-22.9934
32.164
41.7835
4.28764
25.0687
-10.5411
25.8322
132.98
6.58011
-37.3566
16.6768
-3.34034
255.313
17.4805
27.3803
19.5856
30.6612
26.4616
12.6878
8.48403
12.9373
61.6903
28.5097
-11.8576
158.711
34.5014
-26.7273
10.6855
-13.1547
767.793
9.67105
-2.38774
5.08361
15.0699
-37.3321
173.003
239.879
100.225
15.1453
-6.6657
-2.31834
13.5292
14.9632
36.5018
57.9345
27.9448
-13.9161
22.0262
-19.8723
6.69157
9.59021
-26.3351
18.2955
-26.46
644.144
-17.3824
3.12861
-34.9551
21.1654
72.746
-1.42564
15.6119
231.89
12.9361
0.328064
21.3084
45.6811
2.73984
-23.9768
132.694
-18.3016
-25.705
1.98897
-24.2673
5.33178
21.0321
525.887
-31.3767
-15.5674
13.7591
2.10672
5.50503
-1.54567
6.60176
-11.5649
-11.5499
31.4874
10.3975
-34.4857
16.3906
-9.60886
43.2797
3.75698
-14.8409
154.051
14.2263
35.9234
47.2204
94.3639
7.41695
-35.4018
-11.2887
-6.34836
-27.1763
10.4009
4.27367
-12.5732
-12.5609
-44.915
6.61496
2.23254
-43.6785
1.65179
268.091
-14.9042
-2.36479
-6.66309
-6.98639
27.3332
10.9477
15.5446
-45.7739
27.9618
209.537
-10.2541
16.6258
75.3254
-47.2349
33.2677
-22.2593
111.859
294.236
71.2748
15.9816
28.3972
10.6458
-6.1268
30.2899
41.7835
184.198
25.5117
6.32807
5.21745
71.1361
36.5652
-28.8383
-16.7419
243.668
-10.8919
6.02999
38.0953
21.7581
28.956
32.5353
-9.14568
10.8137
42.2172
-7.65019
-1.47532
-0.613184
21.3829
18.1817
14.9563
-15.5671
-3.44742
-6.13587
-45.5162
31.9365
7.64551
8.67841
-53.7588
-69.3415
-25.3376
20.4837
5.775
-34.7767
27.6667
19.1514
-26.2662
12.1444
67.9185
17.0488
29.9426
34.5087
6.74763
30.4581
20.7541
21.0892
56.3543
10.2091
17.5806
-29.5638
4.22088
45.2951
159.011
-6.00859
56.489
75.4111
36.2266
63.2244
27.9286
34.0613
28.8047
53.1773
62.71
13.5045
49.8006
177.672
718.299
44.9834
28.2066
31.5687
64.1356
2.35647
44.4027
54.9886
65.825
9.25317
230.839
55.9014
25.5364
82.1534
52.1021
99.4868
22.9498
13.817
12.3576
-30.9132
107.91
100.64
10.4535
14.2734
-11.7373
-17.4348
-8.51261
10.5863
24.5683
-1.91837
416.977
34.5617
8.52686
13.644
24.9204
-1.8115
-8.37757
-10.8859
538.426
178.317
254.298
260.273
33.8323
-26.1486
-24.5053
-13.6092
-32.9
-21.9789
40.4517
20.318
32.4112
-38.2777
1.51656
218.529
-19.0995
6.61251
50.2166
8.90489
245.732
27.5264
383.325
12.1024
9.43066
314.438
-10.7189
25.3519
15.2787
18.9976
27.6064
67.7712
21.1688
92.3687
-10.0955
40.8247
17.8245
-23.2161
2.07942
0.124701
9.40925
13.4709
125.97
4.18766
23.6322
47.6966
19.4168
-23.3751
5.44108
22.3349
-29.5863
-2.48725
1.28907
40.1236
23.8724
258.062
-15.5671
26.5376
-8.00994
361.156
18.818
-1.72482
38.6635
68.3657
5.49119
35.7601
8.32683
1.28154
11.6552
33.7039
42.1294
8.88544
-36.3621
40.2499
-7.65782
3.93653
44.8114
-6.41988
31.3966
-10.502
7.71614
3.30298
5.39914
27.5762
-6.13798
37.017
46.2321
-10.5922
34.2838
37.1387
-35.3402
75.4111
30.6044
31.3652
-43.2859
558.8
-18.047
41.9329
-7.11025
212.844
25.8725
-1.3421
1.8799
48.8406
27.8206
43.5209
-11.9696
45.46
38.7805
17.5072
73.3212
-5.73936
161.498
53.4534
9.04979
31.5536
48.354
42.6417
66.6195
25.4844
10.7684
17.0428
-16.8577
-18.589
237.24
-16.6487
4.19226
2.66865
-0.772613
21.6789
21.4029
58.7815
22.1383
-27.7422
4.40877
4.96406
13.3239
-3.79243
38.6292
14.0532
28.9396
36.1328
8.04149
28.6685
-14.93
15.9853
9.7288
-25.6683
1.29907
29.7628
-16.7783
46.7093
8.00613
-9.66701
36.1593
-40.1517
449.627
167.929
63.3594
57.2123
15.3552
-24.7461
22.0234
-14.7631
65.0077
70.1984
20.6223
-13.0581
23.9577
86.7325
186.522
-5.36526
12.5199
-26.7415
19.0455
26.791
19.2802
-0.725182
4.454
0.70325
16.4618
14.9141
44.0614
113.591
22.6941
5.7469
76.8756
28.4635
11.6522
163.483
180.524
106.091
304.444
-19.9386
-16.6419
83.9023
62.8319
37.3002
-7.09752
-8.10945
33.1482
4.51631
-7.98669
-34.2921
-5.25972
14.3562
296.501
164.058
51.6861
97.6966
52.1259
79.6467
74.925
14.2083
42.9971
54.8407
26.5814
12.5922
38.3891
31.8221
77.2889
468.699
5.57969
36.3827
4.87357
47.6225
228.536
82.932
64.1927
-5.8168
35.7396
44.2604
51.4386
478.379
64.4322
24.7841
19.2134
58.4136
18.4558
30.5795
66.8455
-2.44231
87.8047
17.7243
18.0091
-7.54057
10.5182
72.1492
133.887
6.6528
11.7699
13.6637
-18.1831
-7.4337
343.947
-22.1303
221.708
-27.83
-36.1823
0.0990796
-67.378
-24.5053
-6.11293
88.9143
-33.2233
-27.0147
52.1772
24.9149
-34.5295
518.967
-52.8314
-26.9737
-15.3513
-0.883755
12.8776
7.85897
-9.75355
-11.7098
-31.6296
274.903
27.0949
-28.1034
333.644
38.9502
36.1327
-39.0692
-35.3503
-11.843
60.275
28.3228
-13.3522
41.7617
23.3474
17.0764
-0.812332
3.78705
30.3929
157.861
79.3247
64.8616
68.3114
64.3944
105.172
469.96
21.6025
63.5371
97.2975
61.231
36.8963
56.9902
20.0558
26.2007
222.439
47.1524
40.7158
301.186
62.8586
14.2047
20.8598
-15.9306
-5.65989
36.4133
577.106
32.3519
50.9443
61.3179
17.7743
19.1928
26.1944
58.8715
-14.8041
29.8189
554.26
4.82451
91.3667
-34.8648
137.876
-24.143
5.52398
164.473
18.2059
-28.6268
20.1504
33.1137
47.5039
131.735
213.301
0.267051
483.957
203.779
-27.7829
6.3159
53.1773
6.48797
-16.4806
19.8156
22.1244
7.93531
4.2801
18.7465
5.7371
-31.7636
-2.16449
573.882
1.14884
-8.88793
917.059
-18.508
-35.7244
-25.9085
27.2165
-24.6834
-25.0634
138.309
-3.58684
27.6492
-60.7226
-9.05417
-16.4978
170.461
46.1935
18.0145
102.134
60.7987
25.3935
24.9081
-10.6868
-39.2928
-12.1257
7.85474
69.9091
12.5435
-0.222276
37.5804
-35.5189
-11.3868
10.7537
-10.4112
-31.3493
-27.0333
-5.77136
14.635
-2.61083
-28.4698
-10.2541
-13.3593
37.0981
-9.83577
-1.64459
-17.4512
-0.858188
13.1261
11.7699
75.9517
28.3972
-25.98
76.2381
-41.7341
65.8971
-1.33456
-6.79301
53.9432
26.1585
23.4467
11.4497
-1.74936
37.8338
-17.0564
79.1186
39.9693
59.2394
40.2004
257.735
27.9299
69.1865
39.7541
-8.10945
-11.7348
224.329
82.4227
25.7232
10.7058
-7.41891
5.77144
10.5525
41.8186
13.1174
17.7659
166.661
28.2638
2.70463
63.1257
142.84
-15.0218
19.8599
81.4794
-27.9226
50.4336
4.58519
172.783
51.2604
13.0392
-10.0285
13.3239
29.9408
-4.47429
2.80879
0.828558
-23.3323
390.331
420.336
38.0389
-22.1303
51.1684
28.2101
48.8141
-2.01647
1.38334
-4.78903
-5.11233
44.1998
24.0662
19.2927
-8.29261
-2.23158
156.685
260.136
2.86438
42.8627
228.999
-20.9979
8.90489
-5.39272
63.1337
45.8356
148.059
74.5575
13.6439
111.559
32.1453
-27.8541
-19.3392
18.2361
5.92704
23.0429
190.43
21.3206
294.932
44.5728
43.0251
32.817
10569
256.952
-11.2055
-7.14378
99.1357
423.947
26.6765
28.7249
21.7581
-4.94605
208.246
5.19152
15.9803
24.1817
12.9645
96.8383
155.057
8.81141
46.8154
121.24
32.1598
5.69955
61.1523
-5.62327
-0.974722
30.1379
156.378
40.7852
30.3958
26.2076
32.7591
80.1
17.7611
13.3069
22.3226
8.90636
2.95045
18.2781
23.2312
11.4643
-20.7129
10.7992
18.5176
46.3169
117.55
61.3799
28.6616
18.3981
-16.5995
-10.796
-1.25469
20.1208
41.0471
65.9204
11.9381
68.3322
6.00821
44.1784
53.9835
34.1722
13.6504
35.6131
86.3219
-28.0154
39.065
54.7653
7.81242
36.2679
3.08999
58.0517
29.2589
8.43099
19.5692
30.5106
11.7896
45.5351
-22.4262
105.94
69.6989
2.15501
53.7729
27.8887
31.7167
-2.91496
0.509871
64.8146
48.429
10.4481
159.146
14.635
36.7446
-9.72913
89.7143
92.1919
-7.87948
-19.2061
53.7633
8.51214
33.7408
26.2973
63.3131
369.716
-12.8615
33.1346
-23.8234
21.7636
6.32807
155.143
14.9141
625.022
-38.2086
-1.66871
-29.8604
28.1499
-17.0564
-14.5847
39.7949
51.2137
4.89153
1580.51
-18.516
-2.30475
6.60996
548.92
20.4608
403.323
94.9924
25.131
-28.6014
10.6855
-1.9103
437.957
195.204
10.7307
188.742
52.5512
22.638
34.9153
116.191
51.4991
35.4762
5.775
86.1006
39.6999
831.559
33.6961
-3.56594
472.222
12.0199
1.12543
8.2671
4.2212
18.88
62.3187
-0.194597
52.6062
58.5879
128.15
112.865
13.5912
20.9322
10.9596
40.8431
51.1942
-38.1513
35.1186
85.8894
30.4282
-24.5452
-25.9089
171.234
32.5626
-2.88236
13.5575
97.0464
23.4317
107.874
-23.3303
36.2539
35.0876
33.945
115.737
41.5916
34.9029
242.574
33.1246
69.383
9.98683
17.1031
13.75
348.738
37.0195
304.626
-15.7451
-11.4829
18.9168
84.7107
40.4632
65.7384
17.0845
-12.6743
30.7796
77.9382
43.4197
7.86505
53.1345
-26.3162
3.08999
26.4424
22.4445
-6.34836
102.134
1.0306
109.221
-1.32884
47.4092
-3.68557
23.4816
15.351
232.665
50.0248
59.7478
601.674
168.754
50.4574
31.3684
-4.78903
-10.7345
27.3332
40.9328
4.30019
8.57399
87.9319
37.1238
10.3606
14.7517
9.73304
53.9647
54.5774
-28.6956
-8.35445
28.969
425.421
24.4232
-15.3977
62.3697
36.5963
-24.1059
1.27549
-21.1193
-10.6903
107.361
14.2673
-8.66446
-19.9115
5.21745
292.276
8.45417
39.7632
6.06173
111.713
87.052
10.0465
20.8394
15.9803
35.4261
14.8386
105.346
10.6312
-0.584997
143.197
-32.3495
104.911
100.625
15.2932
16.3529
54.4253
35.7565
456.58
-16.2775
80.5838
76.7057
71.3673
12.075
8.92605
273.021
1.84476
29.2302
80.4233
15.1809
11.0782
152.636
20.1508
245.819
208.39
90.6158
171.756
28.3165
11.2001
19.8886
25.1914
-19.5841
236.658
2.43161
-35.5447
12.2372
-3.38966
23.0574
82.7399
52.2516
-7.40793
-2.01647
20.124
415.002
-10.7345
147.273
11.0952
-23.2256
-2.23287
-21.4985
-1.51136
16.4834
10.779
124.978
-17.7248
433.767
103.081
189.341
23.9577
-6.97078
38.4704
17.1528
-27.8541
175.564
53.8433
257.301
36.7561
45.6808
168.261
71.1361
49.6836
8.64307
-11.039
168.791
-11.2055
4.10062
5.4324
17.3061
111.415
-3.52349
7.06558
54.194
-5.22345
1.28907
30.7532
8.87991
29.4261
-30.5596
28.4117
328.039
-18.5914
25.545
-12.5293
44.0029
11.1134
187.559
-2.91756
83.7404
28.5218
200.496
124.588
18.2558
23.608
16.705
32.0475
9.20414
-21.0787
-27.0346
1.06938
89.8569
10.7992
18.5176
42.5688
3.28384
38.7359
-3.09593
23.0394
18.3981
99.5926
163.663
8.87644
-26.4193
144.631
139.384
111.436
47.2377
59.171
15.5245
5.62804
0.114907
-22.3932
31.5687
82.8763
27.3858
37.9637
25.6621
41.8701
30.2177
-22.606
-9.04193
10.3499
14.672
-9.67585
8.9986
2.03535
27.6492
53.501
-0.752526
-22.7273
-3.73929
155.699
80.9625
25.4707
29.1941
6.77711
-26.7298
27.9685
397.466
13.2456
78.5619
24.1113
416.629
418.761
56.1376
-32.121
-7.6479
-6.24307
164.35
-24.4422
48.0676
39.5609
-3.79243
12.3923
0.934725
23.3174
-38.3248
58.6216
463.44
34.726
35.9657
60.5387
124.987
288.384
24.4619
-28.0227
37.3389
50.1091
4.5813
46.0739
20.318
6.17426
19.8184
14.8434
14.635
167.929
130.826
14.1088
27.8702
47.2144
14.6093
31.3937
-1.64459
59.3855
150.941
967.876
52.4815
0.0603285
40.8243
17.3921
49.7148
64.0044
28.3679
14.394
46.347
19.2947
17.4061
76.1115
30.6909
10.0736
97.0467
58.0177
64.6762
-2.60133
71.4199
39.4801
30.024
37.8338
42.9137
-1.46627
37.9208
73.7025
63.6262
31.5982
41.7358
0.0507282
135.689
15.7756
1.33578
146.501
167.144
226.593
144.75
47.2298
50.5635
-4.32269
-27.8103
-19.2543
25.6983
-7.41891
313.118
18.0487
-44.3885
-35.6083
21.5141
43.9341
55.7777
3.1556
19.1514
221.111
-12.2185
5.13731
-23.2436
66.4868
-17.0281
-11.056
39.1892
17.7036
-2.06866
30.1174
4.90505
4.58694
15.4844
17.5806
11.6467
-25.8157
7.96901
34.0507
9.0855
20.2283
19.3351
3.12726
123.12
48.4493
-14.1348
2.15296
92.9717
10.2631
18.9515
22.4865
41.121
5.2107
22.097
49.2833
46.9142
30.9778
17.2251
81.1535
13.3994
33.1582
11.9592
34.5278
30.4314
24.259
-15.4197
54.5072
4.38849
46.4667
4.32765
105.148
182.363
19.4369
35.0329
26.7907
43.5751
-0.707556
64.0707
-12.1026
971.624
48.7333
18.3355
24.8883
165.907
242.041
43.3605
-2.47264
-13.6231
161.475
13.6725
68.0059
-0.725182
11.9503
56.9252
5.21745
48.6473
40.3133
514.641
-22.2834
-27.9863
7.84875
-29.5773
32.2987
131.799
27.0819
15.2172
-9.80101
392.668
48.5446
11.0905
-48.327
-9.98351
33.1482
34.5014
5.13178
201.84
-52.5101
205.573
20.9154
10.7307
65.6697
17.0158
19.9228
-35.0181
14.0178
273.483
24.5157
124.519
52.0296
14.4
17.2774
-20.644
53.3738
235.647
76.0819
-0.161554
-29.7967
14.8263
57.059
16.4026
-32.6568
-22.9513
-27.3686
14.1878
400.605
29.762
-2.40883
-15.5083
37.017
21.8693
-27.4588
17.486
38.1848
10.2361
-25.8509
97.0871
-38.9163
-16.8608
18.8556
-26.1414
29.6946
2.29145
29.2598
-12.6361
3.17328
28.7516
-30.1022
13.4469
12.224
-34.4337
142.124
57.7243
7.65755
38.8936
16.0197
-23.9941
187.327
-0.658141
104.222
57.0505
4.29336
6.17974
-52.4113
-14.6341
84.9016
183.939
-23.0638
333.361
-29.8967
71.0721
10.7537
-16.3567
6.71851
1.57739
159.848
-17.6629
-17.0158
117.709
-17.6034
37.1225
4.73844
9.12951
208.384
85.8238
-0.46544
73.3181
8.78574
61.923
28.0319
27.1816
49.7231
26.289
-13.7986
318.93
46.2195
134.55
30.6909
397.224
34.6911
19.8875
401.255
24.4876
159.648
56.0322
21.0225
58.5356
34.8766
47.6966
45.6537
15.2172
31.4284
36.595
33.5793
-3.34938
72.4754
65.0073
23.8724
42.5446
13.0822
29.4105
14.4539
39.4327
43.2528
40.5375
36.1964
1.873
54.2169
47.0045
61.3999
48.1332
60.3809
35.578
10.2703
18.2558
32.9783
32.7537
387.77
26.4253
72.9224
22.9619
-1.73472
2.34854
-9.56493
15.1249
-17.5837
51.4386
26.7288
36.3212
15.4138
-0.284831
31.4727
23.0832
-21.2356
1.30582
16.5902
6.47992
-1.59517
130.453
14.0112
43.3144
11.2421
65.4838
15.0861
25.8254
288.214
72.7091
0.999595
15.0483
5.98067
15.5612
-17.4416
42.8812
-3.64905
0.0883372
211.627
0.833169
23.5851
-13.4151
6.17426
-4.54447
14.8434
-20.9722
-25.2466
-13.3593
66.8921
-31.3053
-0.707556
44.0482
103.606
-9.78188
0.989073
80.8418
-32.4577
-32.3637
2.1789
51.1393
33.008
17.5725
41.1511
45.9355
-19.4679
3.95348
-35.4826
-24.3239
-22.6786
9.77812
478.326
39.9693
38.6247
25.039
-7.27162
353.312
59.789
9.2164
-2.48725
-38.0663
75.7308
-15.483
-15.5514
9.33409
20.0402
17.1673
-28.6247
-4.28673
15.0699
71.3638
154.263
-22.4899
-2.84879
33.6022
26.3897
0.830567
16.4223
25.6444
19.1514
-16.8959
-2.84817
22.0039
351.57
0.894528
-22.6503
-1.68566
67.3002
13.9555
23.5652
40.7669
-10.502
62.9136
-7.27638
-3.84635
20.1696
-0.223058
10.7096
745.414
5.00268
-12.4663
17.4172
10.9018
-18.4736
45.426
21.2341
3.25424
-20.7971
38.175
28.8145
55.2137
0.386011
-2.67321
53.9835
-31.4201
-35.0753
20.6206
46.9666
39.451
44.6872
37.8987
12.3932
-10.762
304.898
39.996
13.3511
-16.9838
-20.2863
-4.44864
-7.80179
194.531
-5.46091
320.003
23.8868
-47.0902
0.00884509
0.377687
28.2571
337.648
-27.7422
3.9536
31.133
0.934725
8.32482
32.8897
6.14774
812.016
39.9129
23.4816
-25.8785
-9.94533
5.39992
23.5249
-12.0931
-2.9535
47.298
666.74
21.2551
74.5777
15.1332
25.1507
64.2978
305.673
2.4523
41.2827
55.9812
12.7352
50.1343
397.531
35.0227
23.5047
75.8206
67.474
54.4082
373.465
49.0119
38.7568
54.6528
94.2574
43.643
32.565
131.888
104.543
101.121
100.283
18.0134
73.2939
41.2684
269.281
182.532
541.076
638.559
82.1358
48.9321
58.004
95.3165
6.78388
52.9802
45.0283
71.9704
34.5163
209.357
43.4274
5.97423
558.303
4.19474
28.4891
2.77486
16.2303
-1.47563
109.71
110.815
19.3298
-7.49733
95.4464
161.322
12.075
50.1555
18.1481
22.8996
-3.77743
12.1444
-10.1252
117.905
-7.30786
-2.04026
79.5478
25.7744
40.4248
35.509
228.191
294.005
10.7096
-21.1305
321.72
-14.3403
9.92097
-25.9699
-3.29971
-0.493892
-9.55272
50.9278
-31.1654
28.8145
27.1027
-22.1028
100.4
188.916
354.638
-29.4531
63.8332
-41.1339
135.302
11.905
14.9132
-0.658141
-1.6686
-30.0294
10.5182
-15.9319
-12.0879
24.8884
8.04149
41.787
7.55883
38.4741
-7.13779
26.8055
67.7473
-0.574998
29.7628
0.0990796
3.83647
16.7242
46.3609
6.45537
36.7036
35.3106
637.735
-43.8999
-15.1417
89.5977
469.654
3.38933
-42.1132
-5.86302
13.4812
-0.383217
23.7783
21.4727
-13.0581
-11.6495
51.1253
32.8482
397.588
-16.6097
14.4879
158.127
27.7062
44.0614
-34.4605
-24.2382
11.5969
37.2915
-22.081
9.80986
10.5137
51.2759
-5.39755
-9.80101
104.767
-2.02799
-7.09752
23.7497
297.392
55.1161
7.00584
293.669
3.71189
316.143
26.5376
-4.26181
46.3131
68.6485
210.485
-11.2455
32.7585
-2.00507
33.886
60.8007
162.451
26.6477
-26.2662
19.6406
-6.37704
14.013
7.33471
97.6398
175.996
75.7997
23.5652
31.3966
29.1804
13.3383
44.8794
27.6658
156.887
14.5282
72.4691
-3.1975
106.479
11.5114
6.24158
8.87644
18.5583
5.95026
0.693696
42.0952
-14.6065
63.3539
-16.4275
26.7689
82.4647
52.5888
-11.1488
29.6946
365.86
27.3858
9.85273
12.5436
114.959
37.714
27.9938
36.5868
3.3764
35.7685
27.6492
53.501
-25.1154
-13.5945
9.54649
-31.8503
60.3478
31.0929
41.3755
-1.65619
-12.6743
1.10145
27.3011
516.156
26.9224
-39.7059
-18.8339
-21.6361
-17.9553
17.1577
36.3645
164.179
-9.77248
-18.4245
-14.6237
-4.96156
45.1831
22.4445
193.964
135.761
14.1491
17.3921
39.9129
-14.93
30.3435
30.5537
5.90314
5.0472
7.27399
45.0767
24.4512
9.22793
1.38334
411.254
129.82
47.948
7.19959
28.6631
180.988
9.22117
3.39062
-0.736761
124.679
43.4662
-24.7461
29.5196
24.5923
40.6449
27.2528
49.5837
168.674
264.304
31.454
-3.22265
40.3445
-1.61713
31.2605
14.4879
24.6677
28.6651
437.197
19.4465
48.321
71.1361
72.1724
11.4497
-26.1122
9.40925
29.7953
-1.46627
54.7874
29.2544
4.59312
18.9653
10.3581
138.5
27.9571
-5.22345
-2.48725
1.28907
34.5014
-26.7273
31.8229
-11.819
7.79698
25.7232
18.2021
35.6846
-11.0952
15.5816
44.9765
70.2398
2.02687
55.1785
38.9111
41.6402
69.3111
15.8925
333.099
203.518
105.842
65.4308
18.9291
9.20414
371.902
52.0099
47.928
12.6559
-19.8723
-5.40232
7.39804
23.9177
42.8805
-6.15696
-0.515786
70.7502
44.3581
13.7707
-1.60702
8.11564
389.312
-1.546
45.6811
30.8508
-7.11025
40.4303
55.8576
6.06125
6.15416
41.2353
35.7222
7.59183
29.6946
41.6468
25.5117
-10.762
33.1583
19.3813
421.981
482.004
73.7492
34.9491
28.3165
232.34
31.133
493.814
42.058
-6.46567
51.1253
24.9204
1.93663
6.61496
69.6989
80.3626
76.9358
26.3253
-11.3868
194.412
-10.4112
79.8071
37.1846
172.966
31.0628
-0.149161
425.056
-15.7293
-19.0995
-2.75782
29.7442
5.98491
-24.7461
22.0234
76.2521
19.7565
508.73
127.444
305.533
18.3355
84.8585
25.3519
-9.08414
9.62726
-4.34671
170.035
22.7936
-0.725182
26.9428
0.205352
-39.2307
-33.923
-33.3254
43.543
33.0025
-12.8938
65.1616
25.3506
22.3077
2.27281
47.6198
-24.9218
-24.9374
2.17478
-6.13587
57.5575
48.8031
-9.22108
59.2782
-29.9861
10.2697
26.1059
225.041
2.70463
48.2814
79.1215
-16.8959
27.1369
-7.98115
18.5791
15.1809
42.9373
12.0814
67.0024
14.1948
25.7744
42.2988
5.84208
-15.0907
27.6658
104.725
25.7022
-26.7527
52.0096
0.652202
36.1579
251.573
4.36751
12.6246
-7.67865
296.419
227.423
-46.931
29.3269
7.70173
104.903
8.64417
-10.3097
-21.4582
504.649
-8.82511
8.05381
60.0327
17.8594
-38.9969
215.799
65.0173
-2.09634
35.6956
215.375
20.124
2.70724
37.9912
212.866
-7.79294
19.2927
23.5665
-18.8898
50.2423
70.8557
-27.1207
-3.98896
34.0959
-11.6276
46.3862
28.3405
-0.58459
4.76401
57.08
179.971
-10.7189
225.877
2.16026
-22.2319
183.06
16.362
-20.3099
-14.453
3.02295
25.0687
-8.66708
28.0326
38.4392
-13.8457
-16.6612
43.2282
7.53519
-1.52158
-50.7896
-53.9401
45.4171
15.6065
280.379
-6.65128
-12.4423
-20.3901
12.6878
4.73589
5.44108
7.34234
9.76908
-11.8576
8.78533
21.3829
-9.92925
14.9563
130.61
13.1958
-37.3321
27.4191
174.877
-11.2455
55.2473
52.3428
-7.34346
130.74
35.0147
208.432
40.7446
-8.25111
107.716
5.46064
-20.4263
198.187
12.3208
7.03371
169.735
-7.27638
22.3906
29.5399
20.3917
36.9466
-17.3824
-11.7087
0.652202
26.7876
48.3831
-24.0958
11.062
-7.1682
242.62
172.8
32.9341
23.9985
0.531966
7.61117
-33.6376
48.4353
34.1506
23.6376
6.1046
33.1583
34.3738
28.3436
46.7345
-1.54567
30.9646
14.672
72.3881
114.013
-28.4827
-14.8312
67.0046
38.5085
-0.476016
-9.60886
13.2946
16.8754
11.396
88.4588
62.952
226.98
-10.8003
73.8832
31.0492
13.9066
10.0558
-5.30604
5.99099
13.7791
-22.5681
36.8232
9.5758
-0.044302
36.7552
15.9273
77.6653
-8.33973
36.1328
0.545225
-63.6557
8.48903
228.995
0.568624
-27.83
222.439
1.65179
41.3285
-18.6523
-3.23826
14.6959
6.17426
-5.77136
24.0053
-13.8552
-9.72913
14.1088
11.0036
47.2144
33.2677
3.97761
6.91167
-13.9767
2.73205
50.6601
-0.405149
-12.593
34.7223
-5.36526
8.77175
30.2899
4.3022
-6.95676
47.5575
51.303
49.6836
12.3912
73.2939
11.2833
49.1335
66.2063
257.423
-29.7604
48.295
38.4691
44.7965
9.76908
20.0015
321.754
40.1236
319.975
5.58596
18.1661
34.0339
14.4789
-18.5914
68.6485
-23.7737
-31.8602
103.973
67.0221
33.1407
25.2628
3.26325
72.3337
21.5093
-3.90969
39.1892
10.2074
-17.3306
32.9355
108.233
353.067
46.047
132.614
39.6715
2.24286
32.5198
3.66882
13.3239
76.7924
85.4809
10.3051
19.5692
-15.836
19.2662
-5.07697
-28.0484
41.5879
2.15501
38.7804
9.14806
41.3285
-13.0301
217.249
14.5018
10.4666
14.6959
38.0334
104.151
24.2137
31.5016
18.3819
27.2272
138.44
37.844
-19.1239
1.40863
3.16354
26.2445
200.12
28.6365
34.0194
-31.6022
23.7643
-9.87494
30.2899
-6.95676
31.1339
0.705867
8.19951
48.321
126.52
-13.8457
350.575
-1.83514
62.1967
69.1507
519.524
549.541
23.6322
66.4373
-8.69418
307.572
3.31745
-6.5085
-0.181121
33.5793
21.0135
6.88308
-9.95533
30.7532
8.87991
16.3077
33.697
19.0414
-24.8765
-17.4052
50.6771
136.956
49.9079
-27.5219
191.154
14.0178
-9.50134
22.6416
19.5712
65.148
463.794
143.818
29.8189
6.45925
-4.2121
364.98
-21.7464
5.93835
-20.2459
38.142
31.201
-3.54266
31.8148
87.3549
27.1716
45.5031
81.1424
7.55883
249.819
-22.2078
59.7478
48.8248
41.3178
16.7242
29.4943
12.0776
-12.6086
55.9253
51.1518
224.739
31.5016
-23.2256
105.938
33.4924
16.4834
258.156
777.967
18.1561
48.7333
-5.56187
10.8392
4.73721
-35.3503
-8.09484
-15.4971
30.2899
62.3983
21.1542
10.5192
-19.9089
-4.91895
16.4618
37.4029
68.6132
264.368
52.5128
367.669
-9.56013
60.4096
54.9619
61.1135
795.449
-42.8789
16.4359
1.69295
37.3274
-7.09752
-21.2279
5.0372
10.1385
-11.2806
5.04764
73.3893
-32.3728
-13.6571
13.1958
45.1268
8.67841
-29.3959
-18.7417
5.49119
2.02687
3.64167
28.6037
35.9518
38.8291
-8.4626
137.259
62.0264
55.1234
44.229
73.8594
138.581
302.198
22.6281
41.7039
-3.94273
61.9765
49.8826
66.4311
437.149
51.0021
6.04345
45.4503
18.4558
55.8356
18.0707
59.4815
10.9267
77.2799
8.25091
25.628
12.8751
26.0034
56.1507
21.9378
67.6043
103.646
19.1797
287.264
178.042
35.7222
-13.0229
35.3168
230.928
34.882
-7.01387
-21.1896
68.107
234.491
525.067
0.97956
-32.5596
-19.0462
53.9762
32.0204
153.212
327.115
53.5954
119.464
24.1243
26.4131
-13.1096
-12.9668
26.6146
173.522
80.7309
3.96601
-22.0447
32.9233
4.4336
5.27173
430.942
32.7118
-14.3173
-21.7034
-1.55791
56.5908
296.763
738.303
21.8307
20.8202
178.971
58.9246
62.8748
26.7625
107.367
64.2758
5.68476
77.8295
-20.2563
13.3994
18.1657
298.076
43.1919
279.093
126.946
107.655
362.205
280.813
77.3888
-0.149161
33.3757
18.3819
137.797
19.1034
-2.25728
25.7715
-3.51866
258.037
-25.221
32.7171
29.9927
25.8318
150.451
19.7297
-10.9582
25.6383
-17.3712
34.8821
-6.7904
1.46932
65.5139
130.268
-34.4605
24.5682
-41.1048
-26.4267
-18.3329
17.3061
32.4731
14.2619
17.7116
85.0091
-1.64942
-10.2566
20.4336
517.088
524.125
16.2816
25.131
196.287
12.5595
-11.2806
-30.5596
-30.4987
65.0537
31.9365
72.3967
-57.5069
27.1363
3.61712
33.886
165.748
22.0445
35.0147
36.018
-39.3847
32.7591
550.491
14.2377
32.7537
29.8189
72.0516
23.8989
-36.4049
59.5076
-25.4945
14.1878
68.8953
196.554
38.8206
14.4767
23.8986
51.8543
-23.7107
64.2689
72.746
285.306
4.36751
3.56574
26.565
6.3159
90.8209
-16.4806
-22.0497
54.8799
7.5021
24.4778
127.532
47.269
20.9835
237.348
-7.2908
123.644
14.2664
-12.1837
28.9396
12.275
39.8809
43.6487
141.113
-33.6706
-32.7404
-40.871
30.5537
-27.83
-23.0638
290.258
13.2175
-3.6598
22.3464
-19.2314
109.529
334.094
265.34
5.47304
9.01282
18.0039
55.9812
32.2218
35.224
359.355
-26.8215
-13.9767
207.005
61.8518
15.0529
83.9278
2.39955
44.0926
50.886
-37.2244
-15.4971
185.837
-3.19406
4.28764
-10.0955
-1.1682
353.028
18.3359
22.4104
42.1874
-45.7049
3.95348
1.99877
416.395
29.7953
-3.34034
45.4171
6.23615
34.5782
40.0315
-11.0198
40.7988
66.5801
155.366
39.2015
24.7616
-11.8576
6.91127
23.257
-0.490422
119.381
22.4526
21.9142
69.6412
8.85665
48.1871
256.824
-35.458
271.048
-10.6553
11.2433
30.8844
20.4837
50.7526
-4.79163
27.6667
207.429
32.2699
-13.1478
14.0184
-6.10709
89.2003
38.3759
16.705
2.06247
5.456
32.6962
-9.8343
-8.29395
31.3966
-19.5454
9.59021
-26.3351
37.0362
9.14727
207.487
-37.9971
-0.46429
5.00268
-25.5847
8.0469
228.293
146.444
36.0557
146.493
-3.37934
189.201
53.6898
839.787
-11.2887
46.1255
17.8013
252.155
229.162
135.478
28.6685
-28.0484
51.5925
318.95
15.2735
5.39992
18.8397
54.4363
-11.3868
10.2035
112.954
19.837
9.07365
-28.9073
-20.9722
222.277
158.937
25.3532
32.2218
-6.00542
23.7783
281.968
1.88167
9.43066
1.46892
75.4881
19.0269
0.256935
55.6234
46.347
47.1565
0.554068
-8.83082
-12.4152
7.09152
183.58
17.8245
2.07942
5.7469
294.267
174.641
-24.5527
22.9283
66.2063
33.0025
77.6817
60.6463
35.8319
151.369
25.3506
26.083
13.5172
59.3851
70.1086
1.31515
16.8304
20.1011
89.4166
37.5587
7.64551
19.9228
32.4482
-0.00106716
35.4762
41.3823
122.645
81.8664
45.3883
-24.3922
38.6005
111.464
50.4382
15.1809
22.3226
53.3109
76.3727
8.57265
46.3891
-27.3686
21.6841
5.84208
22.3906
63.2731
11.0213
31.3244
5.10641
20.1504
53.7284
201.177
8.0469
108.353
-7.22921
43.5519
-23.7435
44.4837
106.639
62.1722
21.3084
512.324
30.3711
21.6897
20.2503
4.2801
-9.27477
359.53
268.409
14.2673
305.955
153.099
25.0035
9.60299
11.5728
75.9422
25.9164
224.187
-50.9053
1.50234
3.90942
55.7602
16.0197
8.89431
3.5096
7.67242
157.43
62.2219
40.4632
20.7608
-20.3969
-29.5409
21.4093
29.1751
-10.5589
-30.3355
-1.96729
38.1565
225.673
32.1502
-27.4466
21.372
132.247
-31.2198
-9.05417
225.549
-37.5606
4.96406
11.4499
603.405
16.1404
-0.939342
167.62
17.8972
21.1403
47.3969
15.5501
-5.55964
21.6075
-33.3747
2.15501
-13.3407
20.7031
57.0552
29.6884
23.0409
79.7885
9.22117
66.7296
33.3744
6.61251
28.4737
10.8612
18.2752
-12.889
27.5264
109.712
17.7246
3.80846
19.2661
19.7297
30.2712
-48.4688
-19.2453
45.2824
11.7985
1.14888
2.57993
-2.27881
29.9067
208.979
-34.4605
-20.49
208.374
24.1731
-1.46627
15.4321
101.814
27.3803
21.4597
-6.82012
-31.6345
-7.92695
40.3432
41.0483
33.5793
0.398749
237.393
6.91127
45.7458
10.754
-39.9299
7.79698
119.402
16.944
-20.4655
31.1672
195.492
-46.8527
15.8919
20.4837
-23.5323
29.3925
-43.1328
-9.85522
-11.9992
42.124
204.112
29.8189
-27.7948
-10.8756
483.43
29.3269
48.9312
-7.54057
31.133
59.0308
19.5692
13.644
-6.95104
90.5127
3.81069
235.251
-5.26373
0.568624
11.3435
-33.6449
18.5983
389.315
0.833169
-20.1049
12.3407
787.66
-17.0158
12.761
-4.48489
-30.3439
-34.6169
42.8627
64.081
3.97761
25.6523
6.63808
38.3393
59.9777
-29.9247
48.3206
19.2661
44.0926
-9.08414
-9.87494
30.2899
-12.5644
-31.3196
-14.2867
301.32
3.66975
1.1468
-14.8678
63.7572
27.9212
-7.08847
116.632
26.8509
81.4298
15.6687
12.6878
14.1062
41.0483
-2.02799
-5.22345
27.4978
-9.95533
-0.490422
-15.5514
26.2007
-19.3152
0.300715
-32.3728
89.4166
26.3143
-11.0952
19.9228
-10.6553
-9.3714
7.36526
42.06
23.9186
32.2699
11.2151
103.974
-13.8733
32.7537
27.9494
-1.68566
5.456
17.7036
18.2767
10.4467
785.976
33.9531
14.8943
5.17705
136.584
156.887
-17.3824
35.143
-22.1726
34.102
13.0392
85.5489
41.4349
164.874
-6.56154
28.9396
-23.3323
9.89587
-16.3214
127.994
-3.68557
14.1112
-5.26373
28.6796
-3.64905
-3.6598
42.9611
3.25741
17.6998
197.287
38.5776
21.1668
-43.8999
82.3097
76.4792
72.7298
233.375
48.4849
-7.9617
-37.2518
3.16354
34.7491
192.013
18.801
25.8318
281.396
62.1011
1.27549
602.945
15.2974
9.9244
39.8949
33.008
-12.4126
8.19951
1.46932
-7.57465
40.3133
26.4423
-48.601
-24.3239
50.9523
74.7729
7.90406
68.0803
12.3878
25.2078
0.224646
16.4359
-12.1307
1.69295
61.6903
-5.22345
21.8756
12.5335
34.5014
14.5021
8.81141
-6.19675
5.92291
24.4402
-20.4655
25.545
214.233
-29.9861
18.6097
33.886
47.6822
23.9186
1.28154
32.2699
264.214
19.6406
-23.2436
53.3684
0.188402
4.58519
12.6545
-19.5383
67.0038
-16.1242
36.6766
-1.97229
254.428
31.3244
20.1504
109.348
32.4098
29.6425
26.504
326.536
41.8488
-20.7971
-24.0348
-4.9285
75.6661
-1.48806
61.045
25.8725
240.32
-23.8309
-37.3858
95.2869
21.0321
25.5117
-16.3842
147.476
92.4699
-18.8578
60.2863
-37.1125
-10.3867
26.5158
68.6089
118.959
58.0937
18.8342
29.5736
3.35632
12.244
46.9074
7.12785
-6.27829
-3.3861
36.6434
1.02537
28.9056
28.5573
41.1256
1.4469
26.8773
38.9704
71.3552
27.0248
-3.16861
7.69654
43.1568
604.749
36.1611
45.4492
45.33
9.44918
217.313
55.2926
36.6046
41.7613
-6.03375
292.406
-17.5467
32.1976
-12.686
394.796
40.8465
29.5875
70.9807
131.717
73.1095
7.70603
36.7496
1.06173
6.59815
30.7323
30.3929
58.5356
30.599
36.7507
8.34125
-14.3164
3.97278
231.954
41.0483
163.443
25.6237
12.628
-6.18112
-37.5176
-11.819
50.9005
-11.7581
18.818
42.4116
-11.2455
25.2622
16.7356
240.033
92.6598
44.5333
35.0147
28.5218
-13.1478
-25.337
-4.50298
-26.3985
5.8106
149.759
64.5553
-4.2121
12.3208
68.8779
25.1053
377.757
22.7087
-9.46855
291.909
20.3917
451.134
86.8592
142.98
24.0203
0.267051
-3.12875
-0.182389
-1.546
51.3033
38.3471
32.2451
55.8576
313.408
-18.2087
7.5021
26.3518
-9.27477
10.954
43.5209
49.8746
22.9712
29.4102
6.26284
-5.38954
27.9938
39.6838
385.163
80.2643
-0.700509
140.183
-21.0765
12.2716
-25.1154
-35.2911
-5.25341
138.023
-11.0389
35.563
32.6877
-19.5841
19.2662
-12.5732
17.4241
-35.5447
0.992763
-31.5007
-6.92764
-25.956
-19.3157
-26.4592
-46.7633
112.302
46.3609
103.907
-55.7121
70.4368
-7.79294
-34.5295
119.791
18.9409
-25.6587
5.67548
17.5628
1.29974
643.359
17.3382
177.329
34.0856
46.912
47.3771
53.8433
50.9046
24.9169
356.612
29.2599
193.732
83.9282
73.0102
55.3058
33.9385
26.2758
54.7004
44.7878
28.5188
43.543
79.8542
53.3188
49.4019
180.135
71.0334
40.6912
622.514
26.589
41.0606
45.4242
20.9928
43.466
34.9709
2.29742
32.2576
45.992
441.492
33.9783
5.27429
-23.4269
24.3252
43.9095
46.0674
31.7527
31.4148
169.947
46.8223
-0.974106
72.6037
-25.1177
26.0754
-1.68566
82.2927
47.6887
25.773
-11.707
13.8609
325.283
7.71614
50.5016
35.1621
-0.534764
-37.9971
23.8986
19.9952
25.0151
-16.316
1.53146
-18.4736
26.5531
-31.4903
4.40877
468.437
106.164
56.4275
-9.41463
12.3923
-17.8059
8.32482
21.6453
24.8884
47.4092
408.905
30.5537
63.496
52.5729
-11.1561
6.45537
62.9405
23.0409
85.8495
-41.9662
12.7597
34.7235
22.248
7.11305
282.519
3.97761
78.1262
-10.2285
-6.63828
20.6223
-7.43594
31.454
56.7475
68.4555
7.78246
-16.6097
-4.34671
18.2361
37.7862
-5.06813
-0.725182
214.347
140.15
102.995
-25.0901
50.9523
80.9926
53.0878
27.3803
58.941
10.0465
-33.5085
20.184
15.9803
18.5595
46.6977
445.415
47.6198
-11.2806
-24.9374
30.2858
93.8526
-2.56598
179.909
88.9805
24.2319
-5.4694
79.5413
21.5147
-26.7218
-15.7474
8.39079
3.58658
-14.8041
262.203
42.0665
591.407
-11.707
-51.7314
-12.8986
-1.97229
72.8655
35.0725
1307.58
67.0021
180.563
60.5208
24.0203
92.0963
49.1741
11.8638
16.3727
22.3064
13.4465
25.0664
13.9842
0.386011
-12.6794
11.7764
33.739
52.5888
-14.897
52.1834
94.1207
49.8746
19.2231
73.7292
26.4696
20.9431
32.8387
-19.0612
-5.92772
143.931
-18.5794
72.6268
194.056
344.076
-11.7204
95.3388
0.176159
73.2402
47.2293
100.433
24.5089
2.09194
774.433
158.216
10.4718
36.6714
251.913
-0.350471
145.156
186.208
-47.9403
88.3722
-3.08372
32.6164
310.357
29.5829
223.383
10.031
273.534
59.312
142.634
-0.044302
34.8811
29.0457
42.058
12.275
30.5106
24.9081
49.2833
-7.4337
21.6075
37.8398
36.1759
45.2585
24.1406
101.299
95.6657
25.7462
8.32943
24.8727
31.0814
37.1846
10.4481
12.9693
-28.8478
-22.7296
-28.4942
134.467
-7.26679
91.2447
-28.9692
25.2208
33.7408
9.43066
67.0612
19.0269
-1.61713
5.02362
23.8583
47.1565
2.42813
231.05
-1.1682
-19.9115
52.0691
22.4104
353.282
-3.62343
254.912
60.3226
-24.5527
21.0543
6.23615
21.7581
34.5782
15.6687
5.84684
23.9322
-14.0048
44.7965
1.72014
214.042
36.8681
238.775
-43.5939
-8.05518
-39.9299
22.7895
68.8268
246.838
43.1809
-1.72482
44.2857
-33.1441
7.4952
-27.2116
-8.53976
87.6368
35.0147
15.4033
7.46696
3.26325
68.5856
40.2499
629.525
13.3069
54.1817
85.17
25.773
6.69858
48.2632
-19.8723
52.6937
-11.3426
-22.1726
-14.6237
1040.77
-7.57558
34.9491
26.4424
69.2961
14.2664
19.6754
132.013
11.7699
-25.6917
30.5426
-16.804
-0.881303
26.5954
32.4277
2.15501
35.7063
20.7031
31.7167
81.9682
0.509871
190.377
320.169
242.307
-2.67041
81.5752
47.2144
16.4012
-20.3853
73.9466
-14.9849
61.439
354.724
19.7297
3.14956
2.1789
28.6505
-2.59925
-38.6521
29.5803
13.0401
12.2023
-15.7198
11.4497
52.5986
17.2191
-2.06386
32.2669
9.80986
38.0953
34.8766
96.2535
32.0838
5.19152
21.6025
18.5595
280.956
6.02095
5.00901
25.6519
-15.483
164.882
-11.819
11.5451
20.6921
95.7266
25.545
-31.27
-39.3565
55.2473
9.23932
-19.7842
108.252
50.0073
9.78109
-3.77743
14.0184
170.378
191.343
250.959
40.1924
14.5286
-12.0421
44.515
-6.75383
31.0544
32.079
3.64991
104.725
55.6872
-49.2415
31.3948
64.9728
2.52627
-8.81969
80.2422
-7.22921
92.2777
-16.2472
51.98
-18.923
85.0267
38.1848
30.8508
43.4895
53.5488
55.8576
-14.4606
-28.0154
33.4428
174.706
38.6302
43.7442
131.417
94.6829
35.2867
21.7883
-7.80179
8.9986
160.708
314.091
-11.7204
7.67242
-39.3465
-20.4631
19.1183
593.313
0.146088
-20.3969
2.3182
-2.64668
38.5454
379.35
-1.1886
1.78084
-4.76954
-6.71087
9.66146
0.664416
203.156
61.442
300.913
21.254
-22.8913
-18.3023
11.8217
417.159
131.162
-18.4411
63.4607
4.11184
191.18
50.0622
65.9117
34.5128
51.603
-0.0888376
74.4798
19.2449
-12.8023
26.6057
-12.4578
-13.1978
1.21592
11.4499
1353.03
12.3923
23.4235
130.139
-27.0804
15.5181
51.145
-8.81278
262.432
102.192
-37.1228
234.827
-16.5856
10.6694
9.14806
30.0841
78.7991
-13.2609
27.6203
77.6699
-23.853
59.6734
-42.0258
9.22117
24.0053
29.6263
36.5976
24.7256
78.3276
20.1493
-11.0149
6.91167
-12.1026
13.9764
56.2296
42.6984
17.3921
-6.50719
266.404
18.1421
24.9169
4.28764
6.77108
-1.1682
50.195
-35.4826
-24.3239
-3.39565
-2.06386
-18.3329
-7.05674
23.1649
-26.0123
0.987761
199.912
1.28907
40.1236
12.628
16.3077
-9.40657
297.402
-12.8177
31.3205
211.847
-18.5914
-27.5219
17.7659
168.535
172.567
155.103
156.829
14.9632
-26.7218
-40.1102
21.5093
1034.32
-39.167
33.567
12.0814
-51.0638
-27.0346
29.5225
495.496
22.7087
104.503
50.3767
14.4578
18.2249
33.1137
141.106
3.40553
63.9853
67.9148
-5.00282
14.4986
192.846
69.6685
10.064
17.5701
49.5915
-31.4731
61.045
-3.30908
6.28283
-16.9459
6.83812
198.856
59.9258
25.5108
0.934725
113.273
1.0306
32.3847
24.9081
81.1424
-29.9225
340.199
189.639
116.761
-18.4597
-2.44906
112.222
3.84721
0.0883372
35.4649
103.907
-20.1049
29.2073
42.8068
23.0409
42.3072
27.9618
18.3832
-30.7218
9.01153
62.2069
-14.7631
10.6598
4.76401
88.9391
18.7483
20.2096
8.02175
60.9592
140.841
14.394
97.7563
-28.8362
21.3206
-34.904
23.9581
12.2023
-3.54278
-18.616
-1.83514
581.313
12.9287
-5.2144
36.0468
13.7324
-4.4788
30.83
-5.39755
-2.30475
0.987761
31.678
42.9496
134.32
-4.33313
15.7607
-17.4255
58.0598
16.292
13.4192
-19.2543
27.5724
22.5661
-20.4655
27.4191
-14.4034
264.242
21.5141
-9.50134
-18.5879
162.451
52.8846
-46.881
-21.0996
27.3561
54.1864
22.6772
91.663
0.837053
-40.487
12.3138
-31.6392
-9.46855
190.71
31.6361
33.1984
3.23235
10.0225
165.468
110.227
-24.0958
36.0557
4.36751
102.58
164.735
58.9618
0.386011
17.9415
22.1244
-7.05722
-8.83836
16.8724
-18.6451
18.4502
6.03958
40.5042
6.1046
3.17328
60.6108
342.837
150.254
-2.76857
14.292
374.508
53.9762
15.1538
22.027
-31.543
-16.206
-31.9384
12.4603
11.4499
20.5704
-2.60022
-12.1837
6.45076
89.1117
-26.1744
25.3556
43.462
-12.8375
-49.3007
65.37
20.7138
11.3327
41.0871
4.5813
77.933
3.45145
21.1668
-2.67041
7.3471
-2.23158
14.1088
29.7442
228.999
-2.33951
-33.5037
115.608
-19.5988
25.2208
35.6149
-11.1841
8.96518
-8.84485
188.396
19.0269
-35.3503
-4.34671
-4.25274
73.3934
4.28764
26.9428
35.2025
200.447
870.525
-6.34946
191.36
371.19
18.7796
9.72282
-33.923
-8.96254
-1.43454
21.2287
102.045
50.4187
187.253
-25.8382
-2.45906
41.9976
-4.23855
5.06328
57.5215
-24.8765
-13.6571
26.3143
2.02331
33.0413
-29.3959
-24.3639
96.4767
33.6022
-20.4619
186.363
-13.5627
40.6369
64.129
174.259
10.2703
158.811
-36.3621
32.7537
-14.8041
20.4485
203.236
-34.5309
63.2557
41.8901
-11.3237
-6.28034
483.465
46.1255
12.1791
115.147
17.8972
43.6291
56.7795
-9.30777
2.86683
-33.3747
309.79
-16.5856
3.52586
24.4619
114.406
5.4798
40.7387
-20.1049
454.62
-0.296678
129.161
124.826
4.73844
42.8627
20.9774
7.03082
5.85168
111.859
-13.9767
9.37794
-29.9247
280.705
-3.22265
9.65652
32.1161
166.193
-4.25274
17.1714
45.5317
-27.5715
-3.04226
-12.4152
40.8247
3.66975
30.943
-17.5939
7.70162
0.124701
7.53519
5.97468
26.0471
39.9693
4.89153
109.541
-31.6345
100.769
39.1743
74.8087
36.006
10.6594
32.6273
7.00584
-15.5514
-16.9028
623.489
13.4192
31.3205
-22.3395
27.4191
-25.6478
42.1288
24.5157
23.3194
44.5333
35.0147
34.144
-7.52557
27.1369
25.752
21.7339
9.55873
63.5521
10.7804
364.645
29.5225
36.6766
-14.7726
7.39804
33.288
-5.84526
-0.534764
5.10641
80.1206
51.8543
15.6447
23.0394
-12.4991
83.8391
42.9211
0.328064
25.0566
21.3182
34.599
7.88228
70.4154
38.991
2.31311
47.3836
16.8724
451.765
40.939
-3.33075
-23.214
7.97866
3.17328
545.994
33.9658
-56.3391
59.0756
188.96
306.646
10.9389
18.3689
11.4057
240.908
12.3659
7.02025
-3.98667
7.50511
-14.8409
54.7256
27.3447
221.286
-27.8931
-22.0447
76.0641
-2.684
8.28444
51.2853
-9.7208
41.1362
-2.89547
23.164
-18.4245
37.8501
8.1569
12.4603
24.5683
11.2001
106.096
28.9396
202.925
5.68476
74.0813
20.9732
13.6871
0.280945
-4.32313
-7.71854
24.4619
28.9442
0.509871
20.318
19.2927
34.8109
-5.97971
1.13731
-11.6032
74.0789
1.63324
24.7256
-30.3683
22.0234
-23.347
43.9615
794.664
-15.3977
34.7223
-16.6097
21.8902
318.087
521.295
-33.1937
89.23
0.705867
27.7062
69.2621
30.943
-12.9131
-44.8529
26.5894
-18.9305
-16.4588
-7.05674
69.9544
53.6172
19.5856
45.6537
22.7134
20.184
12.2322
48.5446
42.9496
11.6431
181.171
196.192
8.87991
-13.1547
28.4117
12.5799
20.764
49.9079
-16.2775
266.116
17.7659
221.009
17.0194
4.5787
61.3999
39.7661
102.1
33.2483
-21.3696
10.2649
5.8106
177.87
130.721
248.453
42.641
203.142
161.39
13.0202
80.1397
129.088
-4.2829
-4.26392
44.3581
23.141
11.795
70.8719
17.1336
43.5519
66.2117
72.5947
-0.182389
4.0762
206.841
30.6885
4.61391
2.26008
-8.93128
13.6504
56.2278
0.114907
26.6057
8.1569
-15.0718
4.96406
-22.5331
27.1716
17.6952
269.022
364.094
-6.95104
23.0463
0.0625615
14.1112
-27.7525
60.5387
2.15501
5.0472
16.6443
1300.7
-3.6598
7.35386
10.7537
-36.6482
-13.4151
47.4037
9.22117
-2.23158
42.3668
15.9828
11.0036
547.59
38.9722
-19.2061
1.28948
-28.9692
209.903
-11.1841
44.5724
88.6066
62.8333
22.775
-14.7356
-17.3712
84.6378
105.502
-18.2012
-10.0955
13.8243
-33.0299
68.9357
14.9141
23.4467
-19.4679
3.95348
-22.3641
49.0782
54.1581
11.6522
99.765
17.4805
32.7041
15.6687
-31.6345
288.176
-12.1307
33.5521
33.5793
47.6198
42.5446
6.92171
15.0699
-16.7174
186.715
-6.90714
-39.3565
-12.2191
29.854
-9.21753
360.651
18.2964
18.1481
20.5854
103.974
78.2259
10.2649
1.71251
32.0475
136.641
57.059
12.6545
8.57265
12.6559
23.2312
66.6617
234.478
102.975
18.2955
-22.7119
65.0575
6.98048
53.8836
137.123
-28.1903
10.5863
178.242
-7.54057
8.64417
115.147
27.2675
15.5181
43.6487
6.17974
19.0991
485.952
-6.1972
39.1331
-14.8934
-13.0301
-20.7571
653.558
31.5624
-16.3145
111.648
552.7
35.2497
-55.0847
31.5003
75.953
243.388
0.362709
42.6381
-3.51866
154.963
-21.4729
19.5986
5.62981
-3.6878
23.9577
75.4881
102.189
50.886
-7.23933
66.8678
-21.1193
38.0354
-1.33456
-4.47331
70.0437
295.698
47.8096
-26.9642
390.011
-41.1048
-22.4499
11.5969
-3.93793
41.6372
75.4022
34.3471
31.1285
4.59312
141.231
-3.52349
-22.9195
192.143
37.3274
131.583
-15.6057
407.961
48.5569
11.691
62.2223
21.8525
259.02
47.866
-0.787787
42.4116
-14.4034
10.2697
27.98
6.45277
7.05199
14.4
17.2774
-24.3922
-13.6033
113.563
24.2013
-26.0485
2591.67
32.6962
1.4101
-6.41988
16.404
-19.8723
51.6692
-16.9648
16.4214
-15.2156
-9.90509
5.10641
-4.21242
-1.22186
38.032
158.953
15.2596
30.4335
381.816
20.9428
21.3084
10.0738
6.48797
41.6155
46.0525
23.9985
-25.7979
97.9834
80.5907
-33.6376
25.9465
38.6302
-25.7545
-12.4778
3.98079
-26.3541
-35.2911
-7.12747
40.016
4.96406
60.1756
-0.044302
-8.22242
287.667
19.5692
14.1491
17.3921
2.41929
174.846
-46.7891
12.2372
-5.26373
77.4053
488.556
521.089
14.8501
-8.53716
330.346
10.9477
5.47304
-4.10564
-40.0921
-2.23287
60.9604
-5.86302
15.3552
50.2166
-15.458
-55.9925
12.5339
-27.0951
-6.63828
-5.56187
7.09112
-1.34858
66.5814
105.234
26.4939
87.4825
424.908
-1.32
128.913
9.58218
26.0058
-5.85598
36.1395
96.436
37.5022
9.5801
61.1125
47.8276
36.3545
42.606
47.058
43.0115
183.398
29.2727
35.658
118.822
90.7383
92.1531
152.151
59.8013
2.32068
69.7186
49.6265
19.1031
21.8525
152.223
41.6279
51.6142
57.3083
65.8374
78.3629
159.295
-17.8413
5.49119
7.64907
10.2009
112
35.0147
99.7363
58.0667
526.128
-10.1252
10.2649
-40.9133
-20.2459
25.0235
22.4095
4.96406
37.6868
-9.41463
72.1492
58.9246
23.5194
30.5106
23.034
-37.4188
-1.51559
-5.34125
-6.1972
22.2665
13.2175
-7.40793
9.22793
-0.490727
10.2035
13.6283
29.2073
6.17426
5.47304
5.26469
12.3817
-9.72913
111.56
89.7143
-32.2423
20.1493
-7.26679
411.71
-47.7098
40.2134
-1.86646
-13.0581
5.21705
2.39955
63.9752
20.0162
-37.9859
45.2824
34.2873
-10.7049
-3.04226
22.084
58.0177
64.6762
-0.727265
33.9385
20.7394
7.30647
21.0225
-12.6789
24.9768
21.7581
19.5856
-26.0123
-0.430681
27.2247
42.9224
5.46827
395.827
88.405
116.544
46.6828
107.268
107.2
12.1452
-20.2522
-15.6288
-15.5062
61.3056
16.944
2.02331
51.7819
-41.2305
52.3428
307.5
33.2889
-24.9554
-3.33737
-12.2185
20.1298
284.103
25.2574
-3.90969
92.0176
12.9523
-25.1605
291.223
27.3063
-12.8986
35.509
25.7918
16.6435
29.4503
-4.26392
3.28384
154.928
-36.8291
15.5432
61.5016
13.5669
129.93
126.943
-35.7896
188.1
71.918
25.2286
15.3785
14.1934
10.88
-14.5535
26.2428
20.7296
-14.897
14.7021
-7.07888
34.882
25.6621
63.9509
-5.73936
191.483
5.30166
-8.19677
-5.92772
-5.99393
-18.5794
18.2788
334.611
-40.1079
-7.97228
-31.8503
165.069
11.6221
43.2496
-1.65619
0.444131
17.6612
-8.26888
51.6639
75.6481
-30.3355
3.65491
-2.89547
6.2974
15.2837
-3.08372
40.1127
61.1058
-19.1428
-12.4792
-17.2691
4.18654
9.16617
21.192
31.1018
30.3251
-40.9133
4.11692
-22.5681
9.5758
24.3186
21.7626
89.0158
-12.0879
356.598
13.6637
11.8019
-18.6781
23.4816
-5.26373
47.4203
-8.07126
310.873
22.5879
75.051
196.635
21.9981
8.59257
280.813
-8.81827
270.943
37.3322
-4.10564
-4.10694
436.417
24.7256
20.2315
20.1493
-39.1259
-0.58459
-38.3395
-7.48866
31.454
29.1001
0.256935
27.6064
9.67517
461.574
-1.33456
10.5192
-10.5385
-21.7855
48.321
80.5065
107.78
-28.8383
133.264
-29.8604
0.0389223
14.8027
111.009
32.7041
-31.183
-5.39755
3.31745
145.291
217.79
-41.8426
298.745
-4.23855
-9.40657
13.4192
-1.72482
23.6709
36.1964
-7.49733
2.77341
27.98
-22.336
-4.79163
267.547
116.603
-1.90337
15.8925
80.1
36.7265
39.1938
-11.056
29.8189
610.482
21.6911
-0.462555
-49.8573
141.624
11.4643
-33.8314
7.05112
-41.4525
-9.90509
-26.7527
5.15791
81.8394
2.52627
-3.1975
-20.3477
49.1741
0.619379
-0.493892
1.69168
30.3131
-18.047
0.703492
31.06
423.175
-6.9643
28.1168
37.5962
-22.3932
35.3168
-10.827
158.57
7.97866
5.04734
10.011
43.3362
-33.8504
161.498
29.0906
102.753
-8.19677
-0.37173
7.65755
22.8576
55.0086
-3.82744
31.201
18.9461
33.6889
21.5495
79.7414
300.376
149.988
206.506
17.4352
1.65179
13.2175
1.9624
26.0945
78.22
28.9442
-5.11233
47.948
19.2927
-36.4036
7.3471
12.761
297.24
-4.10694
27.8702
243.991
-13.5017
87.6157
-29.7556
-15.5771
-51.458
32.7171
20.6223
-69.2801
25.8318
189.806
310.21
363.855
356.329
880.213
-22.9934
11.5492
19.2947
11.7839
14.2673
11.9503
-27.4077
366.912
132.98
-4.66429
-28.8383
11.4497
0.0389223
19.0931
-15.1823
6.7656
19.5856
8.17241
-33.5085
37.0506
-10.2566
1.69295
14.8386
11.6431
-2.48725
21.3829
27.6206
183.1
-1.9103
57.5215
57.5575
-11.167
-7.34702
3.05622
26.826
29.0103
27.98
566.121
-23.5323
16.4223
11.6552
28.4271
-7.12747
152.46
-15.0718
59.312
208.227
35.563
33.007
186.361
-6.46567
19.2662
470.948
51.5925
39.924
-14.7116
42.5285
27.8887
13.2175
15.0809
56.0796
28.9442
36.7036
99.0288
157.974
11.0952
9.01282
55.4852
14.1088
11.6071
-35.9905
35.1418
-9.14085
-17.4512
-4.60632
465.626
35.6149
46.912
7.09112
8.02175
263.358
22.775
539.988
10.6458
-15.4971
17.1714
8.05033
-31.3196
2.57993
4.45138
42.6988
262.291
23.4467
-60.6974
18.946
397.427
7.84875
39.1656
0.407794
480.375
23.6322
43.9485
25.039
11.469
12.6878
131.004
35.4533
-1.47532
25.6237
83.748
1554.37
-0.490422
-19.2996
65.5561
-32.4337
5.92291
-21.1284
3.20954
24.4402
24.5121
29.2931
367.906
29.984
-6.59692
-22.6198
185.685
239.436
21.8963
66.4923
3.26325
-21.3696
-21.5943
14.831
-14.8041
12.9523
7.0323
-21.4124
-0.462555
8.56564
5.84208
29.8868
8.92518
125.339
509.211
-9.88612
-13.5828
23.7433
-27.4588
46.5091
-20.3477
118.515
-36.8619
5.12831
46.6693
13.4465
101.893
51.3033
139.547
-7.11025
512.695
-7.05722
-18.2087
26.2428
172.529
-24.2673
15.4099
100.474
40.6546
5.85485
-11.3616
24.6913
784.339
55.9014
-15.693
57.7905
35.2355
-1.71278
21.6419
-21.3673
436.181
-26.4755
266.434
6.28283
3.66882
14.3344
11.4499
11.2001
-15.9319
12.073
-8.33973
24.8884
-5.07697
264.801
2.23254
58.6647
0.280945
26.336
43.1919
27.9686
18.2499
23.322
-29.4752
50.3031
30.5371
-19.537
5.47304
14.635
-2.61083
110.211
-12.1282
5.98491
8.98711
194.437
-9.14085
291.77
-2.73225
32.7171
-5.61459
-7.43594
42.6984
-5.09672
-6.50719
-24.1059
14.394
27.6064
9.67517
-8.81626
13.658
28.8142
61.7658
36.5652
-10.0976
33.9385
125.687
223.053
24.7153
-11.4342
-18.3329
11.6839
-1.26011
1.1434
-12.4423
-37.2567
16.4359
5.44108
-5.77613
56.6207
-23.102
18.1557
55.1161
33.2428
-15.0288
-34.3077
79.0115
70.7008
-28.6496
682.237
-3.59889
-10.0622
-31.27
-26.238
-10.3451
0.152801
-14.162
773.397
159.706
-33.7625
12.1444
111.959
-17.6214
63.5567
73.277
404.632
40.7655
-2.67175
12.6559
-19.8723
-31.6392
-20.7129
5.17705
-7.71932
-13.6532
27.6467
5.00268
-10.5922
21.1654
9.02773
140.822
32.3075
-27.4916
10.7505
5.43981
4.0762
-25.5432
19.4442
21.4805
2.26008
210.97
1.50968
169.105
146.709
0.00583673
-5.50729
-33.417
11.6132
272.4
326.008
1.21592
52.6793
42.3774
25.1914
-12.0879
24.8884
6.16742
23.0463
-18.6781
6.61496
5.98067
422.233
-16.5856
3.17313
41.0072
52.5729
-24.2745
14.8501
149.435
861.03
-6.98639
179.133
50.3031
-17.0158
31.5016
-24.7217
35.3664
64.081
-2.25728
78.2453
6.91167
75.9785
83.3169
18.7483
481.695
123.283
-6.97078
45.9667
26.5231
-29.7281
27.5124
21.9842
34.2727
115.467
40.0613
32.5624
35.2025
47.8096
-13.8457
50.8051
-31.7344
15.345
82.2691
-7.08847
37.9208
45.5915
6.7656
6.46718
-3.07199
12.6878
-28.9973
27.9571
17.2653
79.9717
270.634
-22.9792
8.81141
-3.78437
68.7659
43.4042
5.10852
14.4539
43.1809
17.0158
48.0338
-10.6553
91.8282
163.943
47.0045
46.4074
35.0147
-31.8884
-15.9666
-3.37934
4.40877
-31.9384
38.6972
241.96
-16.9109
46.1255
-14.0578
42.058
67.9919
4.29336
51.1573
140.618
518.235
131.753
4.02908
16.2916
63.496
-3.6598
14.8501
5.13147
-36.9715
53.5702
19.2927
53.5516
-24.512
9.01282
-17.6034
224.529
-0.883755
-3.98896
-11.6276
40.764
251.354
85.6225
29.1269
55.2059
365.451
22.5491
65.1872
53.4629
26.5231
4.00507
5.02362
-13.6231
-5.06813
-8.83082
12.3933
36.3131
369.894
44.5728
48.6473
40.3133
-15.7198
5.7469
-1.83514
41.5819
27.9212
44.2469
34.5782
-10.5683
14.5618
19.7284
13.5172
1.26088
-0.584997
40.1236
-9.86075
-4.30705
-1.9103
16.292
24.6636
27.5724
37.5587
29.2931
-8.78121
12.1437
20.4837
108.849
20.1705
23.7703
79.1215
118.037
58.996
25.752
-19.4955
178.931
52.3123
58.2845
87.9149
2.95045
48.2632
-10.502
23.5582
-11.0245
9.68649
43.4723
90.6158
115.534
2.07953
40.2901
38.3099
6.16742
54.9055
267.11
9.65128
-17.4416
1.65179
33.8323
-7.40793
-11.7351
128.27
137.317
36.7036
162.747
127.989
314.047
3.59897
7.13875
21.752
-5.981
4.73844
39.7181
5.23898
149.46
-14.7631
20.0301
184.674
15.8505
5.68253
-7.90141
4.27361
94.6924
0.286191
1.27549
3.24353
30.2899
13.6725
-16.3271
55.4968
13.8243
4.45138
57.6913
21.5726
-32.5864
5.82755
-9.24563
245.542
103.426
31.6693
135.341
2.31359
44.2469
47.6966
8.17241
-20.3901
23.9322
-28.9973
20.4336
33.5793
-18.3419
91.2161
21.3829
-6.11262
482.95
18.7044
-68.0409
2.17478
143.789
20.0761
-3.67078
5.77144
29.2931
5.62113
148.951
24.2319
18.8935
6.45277
38.9111
18.7114
128.336
76.3518
106.067
38.3759
26.0754
144.491
36.4443
-19.2046
-23.2865
12.6559
-51.7314
31.0544
-9.15045
-7.59449
42.6584
228.413
-28.6268
273.149
61.2247
-33.081
10.9018
7.94469
-16.2472
-7.99016
28.4391
2.56776
19.4442
42.0952
9.75634
34.8081
16.5022
-5.18315
24.3687
234.373
286.828
37.8987
-17.5918
-33.2508
258.046
20.8474
-24.48
384.512
36.5868
9.04979
-10.0708
-28.4165
162.672
3.28631
-8.34318
-25.1154
12.6424
-39.0392
-23.9941
-16.9459
61.186
48.9312
48.6814
270.8
257.778
-16.3411
-6.5035
-24.0044
15.5612
-20.3338
7.59534
-20.5264
83.8422
188.24
358.457
32.9554
159.848
-25.1592
338.848
-2.61083
38.9966
92.8195
12.8776
69.7032
7.03082
5.85168
25.6523
30.843
41.2898
61.439
-16.3411
0.989073
9.65652
33.9901
-9.87494
2.1789
-1.32
-25.6974
12.3933
13.8243
22.084
25.3208
632.707
208.146
-28.0721
-3.39565
37.2915
39.9693
38.3263
219.942
-0.430681
-2.76037
20.4336
12.9645
-6.23538
-0.584997
98.2196
16.3762
-6.18112
-9.40657
-19.3152
34.0339
10.7058
3.82549
9.51958
51.7819
24.952
64.6176
37.3503
10.2009
155.103
19.1514
76.8074
-14.0926
498.017
27.9494
2.06247
50.4336
23.3258
1.4101
201.601
37.0188
-25.4945
-13.2167
-11.4675
40.6947
27.5952
20.1504
19.9952
58.6467
35.2647
43.7229
10.7505
12.9361
-5.29413
-10.5507
-8.66684
-3.36212
20.2503
-33.2941
-33.2012
69.3463
307.462
-43.008
281.527
74.2374
-44.4952
246.802
152.44
346.935
-3.41973
-8.39077
-13.439
3.04762
52.1683
7.12453
-3.58684
46.0047
-43.856
37.2428
15.1687
-3.73929
185.684
24.7405
19.8485
410.567
-7.27839
2.3182
263.471
370.255
-27.7948
-5.25341
165.578
-22.5681
9.5758
65.548
12.3923
139.616
2.70262
4.77873
66.1179
9.91556
47.4092
-33.6706
62.8369
45.3361
43.6721
20.8957
391.458
1068.31
37.3389
43.9367
62.3541
91.0515
138.384
-2.67041
9.22117
12.761
22.13
15.9828
24.122
-4.13135
1.01588
51.4578
20.6223
90.0155
72.6834
-16.3411
49.7148
53.8433
13.4233
21.1688
38.0208
186.681
-12.4152
173.883
9.29195
1.1468
45.1829
-14.8678
-39.3165
9.72282
1.68427
6.02999
54.7874
36.2212
49.8691
-1.19792
-2.30475
-2.02799
-1.47532
-8.10945
87.4961
293.122
-4.23855
18.1817
20.5785
241.18
24.6636
12.5799
103.151
-7.34702
499.091
54.3469
34.6325
46.7206
3.90093
130.74
40.6369
13.0892
47.7516
38.8705
10.4896
90.8497
57.9345
108.884
183.975
7.86505
38.142
-0.0793116
40.5713
52.6793
39.3111
44.2514
40.2901
40.1839
49.7563
455.924
23.034
34.2907
-20.5522
14.1112
47.2101
94.2719
107.103
391.105
194.681
41.3285
283.072
24.2205
54.8578
32.9554
51.1518
52.3247
31.5016
-21.3515
22.13
8.48658
9.12951
189.643
80.2016
15.222
48.1411
-6.48039
34.5912
48.7333
38.9502
6.14768
23.4779
50.886
2.131
3.14956
39.6602
-8.81626
83.6078
-12.4152
22.084
25.3208
154.82
35.8126
-7.37156
108.735
27.9212
324.653
28.7249
61.1135
25.2078
8.17241
-11.0198
29.0988
52.3199
-7.09752
10.6312
21.9038
40.1236
-4.23855
27.5521
22.4526
1.29951
-36.1209
36.9427
41.3068
214.233
223.013
5.775
-19.7842
185.088
68.7479
24.7736
29.9558
6.52216
20.1298
-17.6214
49.6202
-7.65782
-12.9301
46.6855
28.948
14.5286
1.07638
37.0188
-44.2351
167.861
30.2049
1.42892
-2.40883
4.40033
448.452
22.1462
-27.8439
6.24158
5.43981
0.328064
-19.921
32.5626
192.021
55.8576
17.3056
146.709
136.922
48.4353
94.1207
70.4893
4.23053
462.319
49.3664
11.4771
163.372
53.4534
-25.0634
78.4053
8.9986
7.65755
96.9896
53.501
494.001
29.509
5.38367
148.227
31.868
-26.0853
62.2219
23.5966
97.5975
13.3363
-22.0447
15.7871
-2.64668
27.3011
55.1361
-7.84674
91.736
-17.888
1067.02
-36.6959
0.291125
-22.1726
-7.12747
-1.21343
-18.82
29.3269
2.07953
16.1404
49.6604
32.6877
150.956
19.2859
15.5501
0.0625615
29.1038
230.869
231.079
12.5435
1328.81
0.0883372
12.6277
32.6923
4.258
108.399
4.30019
16.7174
9.01282
-41.9662
27.7522
330.826
314.602
337.695
63.335
7.03082
2.10354
21.9042
-0.858188
58.954
-50.5395
33.328
13.6439
137.796
24.6198
-23.0874
444.458
251.679
2.41357
274.317
16.4618
61.7658
1.1468
-44.8529
-24.3239
-22.1363
372.749
17.2744
-18.3011
11.8584
19.5856
-8.69418
44.5469
14.8114
89.8012
79.1095
243.015
74.3776
446.796
-19.2311
-11.8033
-30.0213
27.5364
-3.44742
6.98259
-0.538593
58.1734
380.585
102.382
13.7076
4.64748
445.897
11.3972
59.5258
42.511
-5.6515
8.39622
8.88544
25.2574
26.0754
22.6772
234.092
43.9406
46.3877
-29.6689
-14.6237
30.6457
3.66882
27.4529
155.753
46.8074
10.4009
362.22
-16.3214
11.8019
-48.6632
17.2251
36.1759
5.90314
10.6694
45.0767
16.9549
22.3464
119.45
-14.1594
208.531
46.555
30.5371
-10.1667
24.2137
22.1313
8.63357
-20.9735
2.86438
52.233
43.4662
16.4012
-21.4729
35.6149
-33.6729
346.297
-6.97078
47.8407
20.8717
898.953
33.2286
7.8011
30.5391
154.213
104.223
26.9428
-18.0374
475.608
80.5065
29.0689
6.769
9.57568
-54.2232
367.356
63.5285
47.4656
68.6098
229.481
2.55021
-24.1382
23.9322
17.8544
53.7347
47.6198
16.3762
69.3042
10.6698
2.17478
6.98259
378.023
26.3143
-3.59889
55.5301
171.129
-9.3714
-12.2191
76.7057
53.9036
136.778
0.899961
22.0039
-15.7474
38.3759
24.2013
45.8146
1.4101
65.1298
66.6617
262.589
31.7609
7.05112
31.6361
3.21337
-23.0046
40.7652
40.6099
0.652202
68.9978
345.095
287.181
91.3354
183.476
22.8169
28.8047
34.4367
72.0803
23.5637
1308.63
31.974
-31.7636
220.849
39.7728
27.3858
9.85273
15.2252
106.705
13.4469
-8.39077
479.44
-15.693
-15.298
27.7393
268.153
2.90122
-15.7451
-26.4755
0.176159
-1.86522
-22.3371
45.3553
181.93
167.236
2.66865
40.4568
98.5156
68.2546
23.1743
-5.97267
-1.96729
-23.5102
238.682
8.28166
77.1278
-29.3206
23.2461
-6.36055
12.7163
19.8026
-42.4642
185.13
-37.0429
20.4106
13.6958
-19.498
35.9473
-5.64479
50.8993
55.9644
-18.7159
-11.782
4.06429
51.2604
-15.0718
18.0825
375.019
52.4296
130.458
68.4011
96.4059
159.841
371.128
132.177
4.1066
47.4203
15.2735
-17.4416
27.8887
24.4619
43.1919
20.4723
31.3684
-8.86046
39.0587
24.9149
-13.9148
35.4581
24.0053
-10.1071
9.01153
14.1088
30.3478
456.807
28.3405
12.5339
-17.7248
13.9764
-3.74052
447.962
40.8243
-1.34858
57.2111
123.945
26.5418
54.902
-44.4381
-23.214
118.772
-10.5411
42.6988
48.6473
119.024
-11.9717
90.1605
5.97468
-28.3008
37.8891
0.439528
186.146
70.1854
266.794
8.93965
-8.38257
27.9299
56.0681
17.2653
14.3793
23.257
6.93735
7.46003
36.9068
68.8268
30.0624
20.764
42.4116
-16.2775
0.899344
26.1059
18.8935
65.148
55.6295
39.7661
11.2151
30.885
17.9858
88.9756
196.615
231.347
23.8989
-23.2865
6.36463
34.0493
58.4648
-3.0875
-2.53221
198.856
20.5704
100.473
34.6679
40.1839
-12.0879
182.31
242.3
0.557547
2.86683
109.054
156.116
7.77721
3.17313
27.8887
35.7063
9.45867
14.8501
21.4479
-8.86046
63.4216
-10.6923
8.57399
26.0878
250.767
6.7595
-13.4773
896.794
114.077
28.4737
-28.4942
8.90489
-2.45866
23.3468
24.3705
-14.9322
42.6984
-3.22265
45.9667
97.7084
366.718
17.1714
39.9095
0.539507
3.02295
242.46
88.7844
52.0691
46.7733
55.3058
18.0134
26.4423
5.7469
168.705
9.72282
-3.93793
38.0953
10.5137
51.2759
142.654
31.4284
30.9728
35.4261
54.194
78.0976
29.4001
60.7383
-6.11262
44.4187
35.571
50.0252
13.4192
23.8492
31.3205
20.6921
15.1418
23.0779
-3.7492
24.2319
0.152801
-21.6582
38.9111
51.8813
4.15889
-3.77743
6.52216
5.13731
55.4671
32.7537
20.4532
5.8106
278.199
65.1283
-2.67175
-38.613
17.936
7.71614
33.5101
27.5762
89.4394
8.90604
23.7433
364.221
-1.32343
3.40553
9.63738
57.6022
241.572
37.8094
25.0566
287.598
142.815
404.434
9.80938
-14.6764
303.967
-37.5606
160.512
69.5459
190.109
79.7414
51.1253
7.55883
47.8444
20.9732
9.93895
129.592
142.207
97.5505
16.9549
-2.01647
29.4943
57.0552
-12.6086
59.1924
61.5475
2.95179
164.769
57.7385
396.565
-2.75782
16.6258
22.8515
76.4535
14.5271
48.1411
6.48018
44.9852
-3.6878
23.9577
13.6439
105.937
2.131
6.99166
50.9046
152.353
-4.91633
37.0766
28.0326
-36.3345
13.3238
26.2758
255.225
5.4324
-8.96254
135.372
-6.88231
16.1359
25.2078
-6.82012
8.93965
312.083
31.7052
62.2429
51.8607
5.0372
77.6049
29.4946
179.351
-39.9299
-3.44742
185.019
6.95767
45.0549
-24.2136
231.692
-44.3885
-1.87513
-27.2116
82.3279
117.023
44.5333
28.5218
-32.344
-21.3696
2.76859
33.5716
-14.8041
3.28416
12.3208
40.7669
6.36463
77.9061
254.775
-2.40883
-4.26392
-2.33836
29.3655
10.9596
44.5912
60.5645
93.0333
40.7408
32.3023
14.3836
35.3639
18.5071
33.6619
156.871
249.389
162.546
-4.1532
38.5333
437.69
68.113
31.3395
170.902
63.4219
27.4066
17.6865
23.7542
148.094
-6.87977
5.85872
38.1128
116.757
32.3343
95.6675
18.9252
15.4535
21.3132
70.4536
19.6865
12.3331
117.507
37.6521
38.5644
-6.1151
18.5982
48.8901
56.3491
-30.6059
23.7946
20.3383
45.8353
30.264
295.371
51.4925
84.3307
54.4415
205.736
59.5783
52.0944
27.2365
254.929
20.0362
93.3349
242.973
24.7249
45.6923
68.5025
21.6401
76.6943
23.8721
25.196
508.968
52.1772
45.5296
-21.4111
11.0952
14.635
27.7522
85.9662
19.1034
-9.75355
29.5196
-1.64459
10.6598
6.63808
8.96518
52.9993
32.1453
-12.8615
6.89769
-19.2453
60.275
38.0208
18.0155
32.5624
1.79568
55.3058
-0.727265
41.4348
3.87283
13.1574
258.974
124.096
461.46
39.9693
64.8616
8.17241
40.7988
21.6025
16.6855
26.6357
8.75715
357.362
17.6348
25.7465
5.58596
-39.9299
17.1673
-6.13587
16.328
-5.47295
-2.84879
84.202
45.1304
55.1785
47.7516
237.522
10.4896
32.7537
63.5567
69.5288
496.944
17.2354
23.1494
-13.1978
47.0571
22.4445
40.2901
85.1615
205.304
99.851
0.545225
-2.75537
-9.01186
45.5462
15.2735
36.9063
67.5655
-24.2745
82.3165
-2.91496
-18.2308
-11.5411
8.04832
162.247
20.4656
22.1313
19.878
29.6263
741.246
256.506
75.3254
-4.13135
27.6456
38.7708
-2.73225
40.2134
-3.6878
-11.6495
278.351
20.0162
-9.87494
32.164
-1.33456
14.2673
349.282
108.617
38.4392
91.102
97.6568
-1.74936
24.4018
35.9597
2.28186
62.2837
23.1027
27.3803
15.8375
750.303
0.987761
-0.181121
37.3274
11.6431
8.75715
-4.33313
-21.1052
-8.05518
67.4301
30.2858
61.3305
18.2021
-11.167
5.77144
18.0487
-36.8922
-44.9787
45.8769
-0.131008
17.0194
3.1556
58.5068
16.8373
36.5072
31.3742
55.4671
21.5093
31.6976
24.5513
236.969
7.0323
2.95045
40.7669
-32.9908
-9.15045
-1.97229
57.6509
7.27321
42.5688
-11.7602
16.4023
21.8693
2.52627
26.7876
-1.60702
19.1891
14.4986
258.439
13.4465
-24.0467
34.102
28.7716
-22.5681
24.5683
85.2677
799.181
9.89587
-35.062
395.491
12.2372
-7.13779
51.1684
9.65128
-17.4416
-26.1486
-9.51273
23.322
124.198
37.1846
21.1668
4.82586
402.187
40.3457
74.7218
47.2144
15.222
3.16354
1.01588
4.60611
33.7408
153.734
63.3131
9.89581
77.8258
202.685
6.89769
18.2361
32.4132
165.457
-2.59925
3.34338
1.79568
42.1874
26.4423
-41.1048
-14.9536
311.447
-5.2144
41.669
17.4805
57.3654
25.2078
157.646
-2.30475
14.1062
196.596
29.8311
290.879
-17.4798
23.7779
51.368
-17.357
-21.1736
14.9563
35.0327
49.0264
-19.2543
33.1946
35.6846
27.4191
-3.15901
-43.1046
4.64748
22.3578
-1.72127
156.378
31.4148
57.5035
30.3958
-15.0218
47.7516
18.2558
14.2377
39.1938
37.6697
33.567
38.8914
2.95045
50.1372
40.0978
25.4322
163.264
48.6275
104.503
773.455
12.6027
68.7209
137.459
22.1462
24.6299
43.5519
-3.12875
87.5872
213.461
249.579
15.6862
28.8145
2.26008
437.732
-1.43502
9.37617
48.8406
18.8362
29.6946
67.8838
124.837
21.0971
5.04734
26.4696
31.742
144.631
49.7053
9.04979
18.4351
-2.2458
50.9159
-5.25341
94.3639
54.2686
-2.53221
32.0646
206.103
29.2589
55.2826
43.9321
1.0306
39.9006
365.505
21.6075
35.9657
287.301
15.2735
123.113
14.7703
26.336
15.0809
1.73166
40.7387
38.3145
-6.98639
21.711
-0.296678
13.6705
-6.41854
1.72491
27.7535
-13.8552
7.13746
37.2405
26.5996
8.98711
16.4012
-1.64459
16.282
-28.9692
302.583
46.8593
-20.5544
-23.8374
229.625
13.4047
-5.36526
12.5199
-0.504606
34.038
137.346
14.2673
21.318
104.543
46.7733
107.78
-4.4754
202.604
16.9055
20.9672
-7.68606
13.5263
47.4656
25.5063
15.8375
203.075
-9.14568
113.432
14.8114
16.7127
-3.34938
188.667
66.3605
215.027
10.6855
-5.65844
-32.4337
167.093
-6.13587
24.4402
34.9153
-18.1515
90.8545
20.4837
-18.5879
-19.7842
353.754
160.577
60.3809
18.7114
55.2479
-13.6033
42.3487
49.6202
37.3198
18.9291
29.8189
13.9555
72.6246
-4.54582
70.752
103.816
19.81
-29.7652
24.2646
16.4214
1379.09
23.8281
42.5877
27.6467
53.7284
21.2669
8.0469
52.1312
253.266
-24.0467
2.24286
23.1494
-46.931
29.3269
71.1702
91.1031
-2.81341
10.1989
45.5031
6.16742
142.987
192.148
2.15501
20.3925
9.46941
11.3327
46.7093
12.6277
10.2035
11.7543
40.4517
-28.4077
81.1369
2.95179
4.88544
25.8781
40.3457
32.2218
-35.9905
-13.5839
23.7783
62.8601
40.2134
103.081
3.34298
8.02175
27.226
41.5156
-40.9725
46.2531
19.0455
6.17627
-14.453
-8.22145
-4.91633
-6.79301
12.7137
24.2845
10.3282
-0.727265
-12.9938
-24.3239
11.6522
17.3061
253.613
81.7282
30.83
-18.0645
37.706
-11.6751
-10.2566
369.01
-0.153928
-14.5938
12.5053
29.4001
5.13178
6.93735
17.1673
12.6048
-15.5311
652.252
-3.59889
-14.9936
10.2697
-2.00507
11.3972
40.7852
232.795
49.6257
-26.9918
12.1389
0.188402
19.5777
35.1433
-15.7902
-40.487
21.6841
151.701
-9.81548
114.095
16.3318
-49.2415
14.5282
-16.2144
21.1654
-7.22921
22.9372
315.462
18.2468
5.95026
-31.1654
43.807
36.473
146.563
74.1635
35.2429
-5.18315
6.15416
61.85
170.655
119.65
34.1506
23.6376
-25.7545
18.1658
43.7442
11.6132
-24.4422
-0.658141
48.9312
-9.41463
145.451
75.8974
4.57669
-23.3323
4.29336
-18.1831
-28.0484
11.6029
9.93895
5.90314
-32.4341
-15.2148
125.662
7.5846
-3.89053
23.8721
62.3541
33.4365
2.42613
7.13746
268.982
-6.00542
556.827
23.7783
656.939
40.2134
284.866
-26.1766
8.02175
-0.884993
24.649
-10.9875
297.378
24.6677
19.2947
38.0208
-21.3399
8.20213
-36.7781
119.024
-28.8383
0.205352
-11.1197
119.979
11.5969
41.6372
28.5505
30.599
55.4913
47.6966
30.6612
-11.0198
207.591
259.609
31.678
29.8311
-5.22345
-2.48725
402.339
49.4939
10.6855
-13.1547
16.292
45.2783
-19.2543
3.20954
50.6771
9.51958
284.166
-13.1195
2.77341
0.152801
4.5787
158.851
357.354
22.4595
15.8925
-0.484887
40.4746
45.8721
166.63
24.5513
23.3258
76.3727
117.268
692.942
-1.13163
6.69157
17.0865
-13.2167
170.095
3.52507
36.9466
38.8396
-0.619524
-27.4588
24.9135
10.9018
101.467
32.3075
173.033
29.4912
-7.67865
-16.5504
-37.1125
28.7716
21.8307
43.309
21.5495
30.8136
-43.947
9.89587
753.92
-9.30777
272.732
-14.6341
4.31676
-24.2745
-3.89053
-19.2314
21.4479
96.0872
14.2148
12.8218
23.0409
-7.64543
10.8869
450.913
400.691
32.8494
102.833
22.8515
-15.458
193.258
21.9042
87.2229
492.887
296.163
254.468
-5.09672
111.559
50.886
92.0862
-17.4652
204.578
11.7985
38.0208
46.1265
60.676
274.317
188.876
41.1511
51.5577
-0.727265
-24.2382
262.408
-32.0489
30.3929
26.6765
101.814
34.8766
32.7041
73.7647
-12.8938
27.6803
-4.63444
-7.65019
-16.4678
-11.8576
497.917
21.3829
-2.43299
-20.651
86.5078
70.6759
1.18215
-5.03308
-33.7343
18.6097
2.70463
34.0777
203.307
-0.0370725
-8.91818
62.0264
48.6832
229.412
642.056
-9.47031
-3.60879
495.228
-0.194597
39.4877
42.3864
85.1718
32.351
15.7065
24.7651
-23.9416
90.4279
39.6729
-2.1589
61.4578
8.0907
173.618
-2.19172
47.2948
-10.4898
21.8798
55.9786
55.9884
20.5435
224.337
444.292
32.4318
15.5245
391.686
22.6037
30.0806
7.20584
41.6468
134.208
-1.39167
301.15
36.2479
-11.0117
-24.48
42.209
10.9239
25.9314
5.78349
20.1529
61.0917
83.857
-33.9717
5.79836
0.00884509
26.6146
147.285
63.9361
-42.6594
109.49
16.094
13.9066
-4.93673
-41.5799
123.595
22.7799
-4.95778
-5.30604
47.2204
8.1569
21.8307
18.9461
222.97
34.8811
25.2976
43.9321
27.2675
38.0069
39.9129
2.23254
23.0574
-26.8119
41.3285
-9.28199
379.945
-8.86046
59.1924
26.789
-27.0333
-13.2676
-6.35896
-0.883755
31.6183
0.362709
-7.87948
14.5271
35.8367
44.393
4.76401
61.8518
-3.6878
24.8883
27.226
11.5306
11.5013
282.479
6.16171
92.9781
-10.5385
38.1846
102.995
17.8245
20.8201
5.7469
28.1499
-33.3807
7.30647
-5.2144
24.8024
32.4731
1.1434
441.251
-33.057
-1.64942
-2.30475
72.2023
108.515
-5.77613
17.2653
563.509
688.55
-24.8533
-19.3152
0.300715
-13.6321
561.681
69.4178
-9.22108
7.4952
-4.72285
33.6022
-9.21753
19.5712
-4.34066
191.566
-5.6515
265.633
29.2302
15.8871
54.1864
138.869
12.9523
40.7655
-2.67175
25.7744
139.423
66.6617
29.762
40.7137
207.557
143.684
0.652202
-6.94563
10.9018
-24.0958
13.5669
-12.4991
13.4465
8.18996
12.1102
-7.11025
21.6897
2.40603
59.976
54.4628
-9.27477
26.6057
0.660636
-20.694
94.9192
114.523
7.45196
1.14791
57.1567
326.916
73.6141
77.3819
34.2907
48.7883
-2.75537
4.1066
45.5462
7.77721
-0.574998
31.6368
48.8248
69.4288
3.60573
-12.2853
2.97037
31.5624
-13.9148
7.3471
27.7535
76.1
29.6263
8.48658
25.9961
20.9774
-28.4942
23.8974
-20.3853
20.0301
25.2208
-13.0581
102.668
27.226
159.553
138.082
226.257
-6.95676
181.059
4.454
122.518
35.2025
52.3955
34.6911
-13.8457
7.70162
1.91299
15.345
-12.7107
-10.8049
28.7249
18.01
15.8375
-6.82012
-16.6419
-2.76037
12.9645
45.3763
34.5014
3.25771
31.8229
61.2696
28.4117
-15.5062
8.83174
-20.5374
127.586
16.1747
77.4258
153.542
0.152801
0.830567
35.163
132.466
32.2699
29.011
40.4746
39.1938
178.225
189.114
120.777
-9.8343
389.343
-4.87976
-7.27638
7.39804
35.1621
12.5837
53.8836
18.1211
25.0151
30.5357
682.779
-17.3605
20.4323
-22.1607
-1.18037
21.3182
0.865773
9.75634
25.4378
1.50968
-31.4201
365.975
0.00583673
176.277
-39.2598
35.3168
26.6543
-23.8805
-6.19705
17.5072
41.4621
-26.3541
119.635
93.3316
25.7751
77.8639
-21.3673
-28.1021
-12.9668
5.99988
-1.72798
-22.2709
92.6238
70.4419
10.4345
30.6705
-49.0762
-22.1726
-44.6088
463.555
-39.4347
40.5713
11.4499
101.155
14.2664
12.1791
28.9396
248.407
-6.97073
41.7747
47.4092
-41.1669
134.051
-18.3822
53.0425
279.517
-2.44906
20.3925
322.438
-39.2671
-2.01647
-26.7277
41.7393
51.6961
218.969
19.2927
25.4406
27.7535
183.3
19.731
-9.61115
28.4737
-9.75355
7.03082
26.4664
-0.58459
-30.8432
19.5986
-1.86646
-3.6878
1.46892
-23.8374
0.286191
-42.8466
-28.7096
-15.4971
-5.31736
15.5466
-16.3271
-6.34738
-29.2792
-34.904
1.46932
44.8992
-19.4679
67.8189
219.076
262.777
81.7282
173.259
21.2909
-1.64942
23.4766
39.1743
7.34234
170.939
-19.3538
21.9038
40.1236
-15.483
-32.418
-11.2806
20.0402
-16.5659
-19.2543
21.9502
96.7595
-3.15901
10.2697
5.49119
-11.0916
46.2591
49.1365
11.2073
21.0669
5.80439
82.4164
88.8566
23.6142
75.7335
37.3813
20.7541
30.4595
24.1683
76.9691
22.7087
-20.7129
63.2731
260.272
5.15791
36.8618
-23.7107
28.6616
35.2647
-18.4736
24.8113
110.252
8.74945
25.6687
20.3383
-12.2607
49.8682
620.527
262.367
18.6322
201.988
445.636
87.2066
5.67793
17.2286
389.583
50.6989
13.2068
33.2425
42.0626
6.13207
49.822
85.9104
282.188
46.7025
50.2423
25.5002
46.4929
59.7293
155.91
-2.25728
50.1343
225.117
53.4897
139.539
53.9428
28.6365
40.6309
415.538
69.6453
39.9095
45.5171
66.7412
261.201
15.6958
68.9357
81.5428
200.65
301.764
64.0707
7.93579
41.8434
38.1575
5.84684
57.6654
520.104
76.6556
52.3199
73.4873
36.8963
66.3605
-0.490422
35.9854
19.6415
97.8139
19.9784
51.0231
-1.47563
152.814
23.5751
205.799
-30.9232
14.8615
44.5333
44.3851
28.5218
48.6964
10.2703
81.974
29.2302
23.3833
32.0475
42.9373
20.1508
55.4243
-12.376
42.2988
-14.7726
-18.8389
468.071
14.7695
18.2059
50.084
63.254
154.224
20.2721
-5.35515
30.4335
-31.2397
-4.24202
-20.7971
202.727
306.166
69.7265
28.55
-10.7124
-9.25542
97.547
-4.03856
11.6618
21.9139
1.7569
4.07653
-10.2648
-37.8019
289.78
10.8727
-14.8312
10.3975
-23.2413
-6.09821
-11.4829
43.1124
17.2443
19.8485
-14.7747
19.5352
68.5678
-4.55807
40.1436
25.0483
-11.3376
6.47486
73.7638
-53.5625
-1.58294
75.6271
184.416
121.076
83.9308
2.936
10.0096
254.471
135.371
18.5365
21.192
-1.53406
-39.378
11.8688
-47.4891
26.9164
61.2709
17.8284
-3.34873
18.1231
29.8277
61.9103
-6.19044
33.4568
0.857721
77.1156
6.7647
30.8778
136.805
25.8254
-11.6362
112.507
59.0888
13.4769
56.7906
97.7324
1221.32
48.5034
11.3435
453.612
44.8352
36.9906
135.766
15.5024
151.022
59.6734
17.4187
250.976
27.3742
52.115
59.0864
129.07
80.9476
8.98711
213.178
9.59981
46.2671
12.2603
66.4503
63.7259
16.9269
91.4241
38.0068
83.448
78.997
32.1161
31.2605
15.425
34.9751
31.4762
10.8469
26.4488
26.0058
-19.9115
29.5803
42.1874
1.91299
86.5595
71.0247
-8.96254
51.0393
28.7249
21.7581
32.7041
-6.82012
90.1798
3.31745
-14.0048
82.2778
19.1394
246.764
147.466
212.538
-8.05518
52.7746
16.3529
95.0388
26.3143
-14.8433
10.5525
2.46319
-41.2305
-25.3376
-31.9901
-16.7138
62.6747
16.4223
5.02967
45.3883
-13.1478
14.0184
-49.4806
2.76859
18.5791
45.166
4.58519
-2.67175
-4.21069
-29.2426
42.2988
60.19
-22.587
-15.2156
-16.5504
11.6132
-16.206
266.038
68.6823
41.4349
-33.7775
272.887
6.55692
118.895
94.7339
-31.3139
129.868
-16.804
14.1112
-48.3672
6.19082
71.4955
228.414
15.0916
110.427
113.827
-55.3888
-38.8455
-10.1481
-14.4405
-0.149161
-24.7204
-26.9737
123.33
-36.491
-15.2334
26.5996
-11.6276
-6.08764
-33.5037
48.1411
30.843
11.252
179.971
14.5874
4.73721
84.5899
-28.7096
-22.9934
19.0455
9.9244
-6.34738
-18.0348
-12.4152
37.0766
72.1724
-8.22353
-3.54278
-14.8678
-29.9461
37.8338
415.853
204.681
735.073
94.3173
6.7656
36.2834
14.5618
-15.8788
-7.67739
24.2089
22.8875
-8.10945
23.7779
133.827
1.38364
32.1598
-45.4913
158.757
-3.67078
21.7969
2.46319
333.583
21.5141
20.4837
541.758
150.756
10.8001
35.0147
17.2774
1.84476
-47.8258
25.752
14.2377
45.8721
16.705
9.55873
37.3151
304.436
-6.08617
17.943
10.7818
24.2646
35.1621
423.316
12.5837
-13.6342
29.5208
141.207
35.2647
28.5594
38.8615
-2.05646
35.9353
43.7972
38.3471
110.956
42.3044
14.6281
22.9278
19.2726
-3.43198
127.805
19.4013
-35.6866
87.423
0.205468
119.896
10.5182
173.243
38.5119
11.7896
13.676
-18.6781
36.6
-1.51559
11.5253
183.436
163.143
72.9462
38.8647
13.9516
35.3106
21.1668
-8.29261
3.59897
83.9755
-4.63189
-30.3683
23.8974
15.222
21.9042
31.8667
1.93439
23.9577
9.89581
17.8557
41.5156
72.49
10.7398
13.4233
15.5466
94.2428
-0.725182
30.6909
349.28
37.4029
36.5652
38.6281
80.7902
-5.4975
9.40925
24.7153
129.121
30.3929
101.814
36.4522
26.4616
29.5544
-14.0048
18.5595
14.8386
11.6431
43.8717
-11.7348
383.625
256.711
18.1661
163.344
35.0936
21.9502
22.5661
434.933
417.225
17.7659
18.6097
37.6341
134.488
48.1332
22.8996
-15.0218
49.6257
7.01138
45.8721
3.58658
88.2695
41.0633
-4.54582
222.551
-12.376
74.158
127.338
23.9177
33.5101
25.7211
3.28384
48.1062
435.334
25.8943
11.5114
82.9073
43.7229
25.743
9.18794
324.542
41.9231
25.0664
34.8081
123.324
17.3056
-18.2087
9.48524
145.452
-25.7545
95.0025
41.8701
0.232654
15.3209
14.098
-23.1893
52.1683
42.7318
47.0129
297.515
35.1312
-5.86073
13.2946
7.64791
23.5966
17.0845
-35.1631
347.497
4.84959
16.0567
42.0176
23.1743
-13.2117
-2.89547
-19.9395
34.5186
328.253
8.16068
-14.6764
17.2354
-16.9459
31.201
26.4424
29.9408
12.3923
17.6952
79.7414
-1.34853
21.16
69.898
1.93663
-19.622
532.593
0.280945
-26.8119
333.361
0.0990796
18.5983
178.869
-20.1049
17.9629
81.6626
12.761
-41.9662
9.12951
43.4662
-28.4942
8.78574
-36.4654
28.969
266.125
1.93439
23.0143
38.4704
39.6123
3.24353
19.0455
15.5466
8.03577
109.845
-8.66446
-19.9115
31.4544
28.0326
17.8245
12.3912
73.2939
463.247
22.299
62.2837
53.0878
77.9801
49.4019
217.616
6.60996
151.618
35.4533
17.2653
156.808
6.91127
206.915
-17.357
481.076
-20.651
-15.5671
20.1011
12.5799
35.6846
15.1418
16.1747
-25.6478
1.873
32.7585
509.615
0.830567
80.1406
22.8996
-11.2737
57.1219
20.1298
10.2649
52.3123
3.93653
12.9523
38.3184
-19.5383
9.68649
4.11692
24.2835
18.0825
35.8127
-24.4072
70.2752
19.5692
59.1266
30.5106
32.4167
0.0625615
4.7409
-3.38966
-19.3157
24.1406
39.4437
22.3464
1.38334
32.6923
8.59257
24.0662
2.42613
462.098
9.22117
-0.35751
-21.4985
28.4737
-11.6276
-17.332
116.422
18.1561
-43.9617
-2.89015
69.3481
58.1564
25.8318
-1.34858
158.411
348.862
48.9827
16.268
8.86572
202.704
49.2798
-6.95676
4.89702
28.0326
62.8021
-13.8457
225.093
127.561
9.40925
-7.14378
20.4249
36.015
26.6765
219.88
12.3878
13.9634
-14.7679
33.5521
-16.4678
-2.48725
6.91127
-4.85402
14.5021
228.062
22.7895
-39.8691
14.4539
5.69955
30.1343
46.1597
-8.78121
155.546
10.2697
635.177
-34.7767
25.7926
35.0147
0.41076
-0.974106
18.2558
76.0819
-19.7202
59.8086
365.631
7.33007
-4.78515
40.7669
-17.9982
32.9285
-15.0907
16.4214
24.1398
21.973
5.15791
68.7209
392.332
19.2913
59.6275
395.876
93.2094
265.935
28.4391
397.996
0.386011
119.141
50.2354
0.439049
-9.27477
45.395
81.7337
-46.3693
12.5436
18.9733
7.3791
-31.5307
501.355
-5.94273
10.5439
48.354
-5.46091
29.5232
42.2566
-45.7301
31.3831
99.087
-3.57197
3.75698
-41.0778
0.377687
-9.15245
-23.9187
-2.95355
25.4643
10.4345
23.277
146.493
26.8976
-35.6866
5.5779
12.3923
-27.1763
8.52686
34.2587
75.5079
39.9129
27.2297
-27.7525
189.849
-4.32313
1.65179
26.336
9.45867
-11.3868
90.7883
-33.2233
16.0888
158.999
14.1962
-49.4625
-11.6032
4.73844
3.50731
45.3403
25.7715
-7.26679
-9.95492
-17.8827
22.4964
5.68253
20.2096
9.89581
102.189
15.2787
-37.2244
38.8508
11.5492
-25.6829
66.1318
3.02295
373.645
33.6548
319.549
11.4497
20.6537
20.9672
12.9287
0.407794
26.6765
144.917
94.8467
27.0819
34.4093
-9.14568
312.538
2.86183
14.8114
32.2579
229.897
36.8963
32.6273
222.523
28.0748
16.292
-4.26181
-6.16079
35.6846
67.6156
-43.1046
23.3881
22.3578
-12.9657
87.6368
341.491
-9.39963
62.7441
-34.2181
-13.8733
60.8646
-2.03562
37.3151
8.33332
-21.0787
62.9206
10.7818
-35.2911
-35.2385
32.5198
224.809
-0.658141
-10.0965
-12.1837
81.4134
456.429
26.7625
238.552
-31.7966
137.8
-1.51559
15.5612
796.759
400.475
297.754
123.787
-13.0301
-0.142401
16.3759
85.1661
-29.4752
1.09631
74.666
38.0334
-28.9073
20.4656
40.8719
-34.092
-15.8763
29.7442
-5.25949
-45.3608
3.28269
176.392
3.16354
-13.9767
13.9764
13.1261
26.2973
40.8243
236.658
14.1075
24.649
73.3455
0.304837
19.2947
94.2428
164.193
34.4391
341.783
33.3284
28.0326
19.6986
-41.1048
3.78705
9.72282
-30.1749
-5.2144
6.06173
963.884
31.1285
40.2004
15.2172
6.12855
22.5395
86.963
77.6198
23.8246
20.9386
67.8184
35.4384
-3.30152
0.378114
-0.973271
9.73281
17.29
62.2426
141.641
120.185
203.925
21.5507
20.577
111.376
89.1709
60.3146
29.4588
94.6033
25.752
25.2574
82.2974
174.477
56.0558
62.6812
46.3877
16.0689
50.1372
28.2433
36.4461
37.9732
30.699
24.7651
-3.32689
56.6947
43.421
134.546
66.1867
74.474
13.7378
-2.36796
-7.67865
17.1947
38.1848
8.36204
71.6005
16.0675
9.00594
204.712
-12.5865
43.1094
58.211
0.0955625
25.9465
30.4024
28.3228
-7.9509
15.3547
35.3109
6.79189
-8.55046
366.708
0.0425266
-12.502
276.119
11.8097
10.6235
10.031
-18.82
6.83812
5.5779
349.724
2.80879
-0.843467
148.577
276.033
148.609
-12.1257
-20.2563
0.280945
16.2916
-3.97041
195.002
28.1993
16.7242
20.124
-2.17074
-58.8924
20.4656
-23.2256
-39.7142
25.3532
160.929
26.5996
-22.872
22.0234
10.6598
17.8825
-17.8827
734.642
156.073
19.7297
28.3972
65.8493
10.6458
12.6139
19.0455
4.3022
38.1872
21.318
40.8247
65.5139
218.35
23.6356
-11.1197
73.1275
444.506
-13.3083
2.28186
4.18766
32.4731
23.6322
15.8375
13.7946
-14.7679
3.31745
-6.5085
48.5446
41.0755
-7.09752
40.1236
-7.98669
143.744
5.58596
-11.783
63.7956
18.8899
33.0413
-35.0181
-11.2455
30.8844
14.8615
24.5157
-34.7767
22.0445
34.144
44.9483
21.7339
47.7462
9.20878
11.4328
36.4443
68.8765
10.7818
-1.13163
-7.27638
35.1621
-7.71932
16.3318
-37.9971
14.5282
-8.11579
-4.97
83.9904
-18.4736
-5.00282
-9.86422
-11.4268
37.8094
115.012
36.3107
42.0952
68.5413
7.13188
84.8649
18.7465
3.86304
1203.25
3736.16
-20.1323
-8.07112
11.885
26.4696
-28.2282
84.6614
17.8462
40.9089
29.2845
-9.67585
40.8577
176.324
29.5232
55.3751
-26.9895
7.02025
-18.9792
-5.44604
-22.4799
-9.21869
22.8665
13.2646
-16.6487
-29.6163
-4.96156
-3.82744
-4.40627
3.9536
14.9482
6.77011
-2.81341
85.1615
19.2662
210.441
77.3943
-14.93
-8.37757
-53.9894
-23.7942
0.280945
-24.9379
13.2175
-24.2745
-13.2609
-22.9795
2.38394
-17.1633
259.173
14.8434
-2.23158
-55.0847
-4.10694
113.434
54.1071
32.2218
297.593
35.1418
-27.8815
-0.58459
-55.2061
4.60611
-1.86646
-44.9173
-13.5236
-20.3285
-35.3503
-2.47264
-12.5644
-15.7177
-12.4126
304.302
-2.27881
36.5652
503.397
532.44
-41.1048
71.2534
35.9597
12.9287
7.90406
-1.43454
26.8509
23.3338
-4.94605
-26.0123
50.1691
0.987761
-0.153928
0.398749
10.6312
-9.95533
43.8717
-36.0977
27.5521
-15.0288
-41.804
-9.06962
-24.8765
35.6846
-35.458
108.004
-6.90714
-29.9861
6.52154
72.9576
-3.59533
19.5712
288.162
124.97
24.7736
8.39622
-13.6033
-10.1252
6.51673
295.941
-11.056
16.7004
126.973
96.6538
3.28558
405.541
833.155
232.604
-20.8378
35.9234
142.798
2.5347
11.1651
0.205468
-33.7775
-30.9244
60.7987
11.7699
84.8905
146.24
-8.37757
-33.3747
-18.172
-48.4448
27.536
3.52586
67.5655
-31.7708
-22.6312
-17.3573
6.45537
-16.3567
-2.65182
27.8143
310.299
146.028
22.1313
10.5076
170.181
-19.6244
-15.2334
11.6071
-41.6127
5.15676
-27.8815
48.1411
-8.35445
10.2283
-26.1766
308.816
6.14768
30.9741
8.69023
290.819
-22.0564
8.73813
10.8614
3.35061
33.502
85.9733
433.768
56.2429
17.0764
16.1349
165.98
34.7091
130.058
16.3374
40.7319
41.4358
121.722
10.532
59.5394
44.0913
428.98
12.9645
8.75715
1.28907
360.589
10.754
76.2778
14.9563
-24.9374
4.04885
-5.47295
128.619
36.1964
434.782
2.77341
55.1785
63.274
23.7703
7.90702
88.0518
538.757
-9.85522
-15.7474
75.8572
-11.406
-9.18193
24.1967
96.4144
74.4987
8.57265
76.3742
-23.6204
34.8026
1.3393
-30.5008
8.90604
265.498
-10.5922
-8.81969
50.2572
7.86505
14.3344
318.797
526.568
330.984
-4.68747
28.9396
763.776
62.3697
454.069
9.92788
-18.6781
2.86683
30.5537
50.8807
1.29907
29.7628
43.2026
-0.142401
12.6277
4.5813
-18.2308
25.4592
-1.32201
-17.6629
3.59897
-20.9722
-21.4985
11.0036
39.7181
-34.1164
-26.7024
-26.0074
83.7484
-8.35445
40.2134
24.3705
500.436
2.86314
20.9009
-34.3318
8.86572
45.5171
51.7487
103.78
7.09152
17.8245
-20.4094
-20.49
11.2833
-7.14378
-22.081
21.0543
167.637
48.295
298.964
-9.55145
9.2164
-12.7197
-13.7316
-15.5775
19.5088
1.38364
-34.2921
-3.78437
-4.32269
26.5376
389.292
7.57362
-26.0877
19.9228
6.21132
17.7659
-27.9582
19.5712
30.4778
49.0702
40.7032
-4.71447
393.517
13.5706
62.6197
30.7559
39.2554
519.256
39.8299
-3.94273
1.15691
128.275
17.5806
75.3649
-1.45282
51.0725
52.7914
10.9596
-6.94563
45.426
111.189
126.943
161.498
328.655
30.6885
23.3546
2.94899
29.6207
-3.30908
-8.83836
3.75397
28.2259
46.5612
29.2598
4.23053
21.2554
20.8474
-43.2207
32.1875
20.2942
-34.4337
-13.424
479.389
650.462
23.901
-26.9895
-0.476016
80.3463
-5.44604
9.37918
-44.8259
57.3298
22.6349
316.935
-33.2891
-13.9284
-4.93673
-15.343
-33.8264
34.5858
13.7937
12.0298
-21.0169
-17.6787
2.51334
-60.3726
-3.30973
8.07356
31.1018
37.8213
-11.267
33.4206
86.5066
1.6165
-12.7548
558.791
2.65371
295.232
-13.2073
7.01346
4.25235
7.18509
161.593
2.3463
-5.25341
8.1569
7.41695
-8.15441
9.5758
73.9813
135.144
69.232
9.4639
57.6846
8.97852
38.9759
0.999595
123.744
35.2388
76.1806
396.143
-23.3375
25.1575
69.7868
-16.9705
-7.92343
59.1924
39.0587
38.0334
210.973
189.132
-5.981
29.1013
22.248
43.4662
-2.25728
18.2752
50.8293
27.5264
44.1194
69.4008
34.7223
307.633
-7.23933
10.6458
17.4207
31.1339
79.4166
301.491
38.0136
77.6954
28.1319
-16.6568
14.2608
-0.812332
68.4423
5.03765
10.1176
14.4633
53.8504
511.297
166.998
20.5227
-7.75715
3.03575
22.9951
-1.82334
13.8744
94.4864
-23.0271
62.168
-20.1681
2.25218
244.529
49.9635
0.423357
26.6354
49.7401
3.89738
21.7969
43.6926
148.05
-0.974722
-2.00507
-1.72127
25.7926
-0.592528
-35.6366
34.6332
8.88544
-25.1177
4.64266
22.3272
-7.30786
-5.78839
4.58519
-39.8194
-24.8254
83.2013
2.94344
3.64991
42.6584
59.7471
-24.8976
8.85454
359.356
64.9728
-1.22186
2.24286
9.5758
9.32603
41.2271
65.4838
399.27
12.707
18.3489
29.6056
25.3625
30.3435
32.4277
11.5253
8.79533
65.37
44.8352
-3.23826
68.5627
48.429
68.0184
255.951
121.665
46.4941
25.5002
24.0041
40.3457
144.062
59.5047
2.10354
55.6374
13.1973
16.7875
49.6704
32.8565
159.348
27.4601
51.7938
17.2051
45.2824
-10.7049
-6.34738
519.822
-16.1633
-19.1454
-2.79022
42.3763
-9.16498
-52.3492
1.91299
-29.6326
153.484
2.28186
30.4246
45.5915
452.793
-17.8957
-33.057
-42.8789
-34.1639
1.69295
12.9645
3.16314
49.4939
-32.3495
11.6225
518.143
470.753
18.1043
-7.07291
54.7464
512.706
-9.71824
-25.301
74.925
139.487
91.7228
45.4703
35.9518
55.6957
15.9003
28.0739
19.1928
10.4958
73.8594
20.5147
52.9469
56.6965
39.1608
37.6137
27.3938
25.2017
94.1952
17.5806
11.6467
-7.07502
137.28
60.2876
273.329
503.737
58.6905
21.8188
61.3556
22.1711
109.139
36.3619
38.7464
54.1046
146.106
56.3599
49.2984
-20.0828
37.4872
7.61117
-9.27477
10.954
163.461
76.1115
309.703
-9.94519
6.26284
22.8172
83.4385
-17.1721
10.8727
32.0204
1.41225
248.404
145.701
-30.2236
110.746
133.21
4.12582
202.545
62.0621
-33.2891
-8.26888
94.7674
4.06429
-5.25341
43.7642
-26.3162
-1.6686
23.6367
0.934725
12.073
165.948
24.8884
-13.0559
21.6075
-7.13779
66.1609
-7.21532
83.758
14.7703
26.336
-31.7708
-13.6092
10.2035
15.5024
247.08
-16.3145
79.7885
56.0728
16.5091
-49.4625
393.195
12.2347
5.38137
103.436
-2.25728
18.2752
-11.0149
-0.58459
-6.48039
-23.5049
18.7483
123.749
18.3355
-23.8374
40.3445
73.3748
-12.8615
-0.598576
-26.7415
11.7985
19.2802
81.7337
-21.7855
18.3359
198.573
-0.916155
-34.4605
391.885
-9.24563
-22.1363
-5.81199
2.28186
-1.43454
21.2287
47.9951
17.7116
92.5054
-39.1307
123.258
63.5371
14.8386
7.89501
1.26088
18.1557
15.7607
-24.8533
421.106
219.229
-15.5671
-10.9437
-8.00994
5.08361
26.3143
-14.9936
-8.47099
-7.34346
19.5712
44.3851
403.335
-3.77743
-15.9666
-15.4774
36.7265
111.464
9.20878
5.8106
11.0782
25.1999
-7.96023
12.3208
19.4831
3.96801
5.17705
68.8057
44.5133
274.868
4.40877
35.5279
21.8307
26.1926
173.562
2.80879
-19.5841
-5.09666
-18.1954
193.586
50.6623
55.3407
-57.7376
28.3919
-26.8119
18.5184
412.394
-14.9042
24.2205
14.5018
-10.4112
-8.86046
194.606
94.2554
-17.6629
7.3471
59.6126
-0.736761
-13.4773
8.48658
30.3478
38.9722
18.9701
20.0301
4.76401
109.554
438.539
3.80846
333.179
4.27361
44.0926
60.2563
13.3754
-28.6156
50.9046
41.7835
-33.1937
-11.9696
58.7993
16.4618
3.66975
47.8096
-25.0901
47.057
5.97468
3.55834
26.6447
34.1727
64.3322
33.0025
188.252
60.6463
-26.0123
6.60996
-0.181121
67.3125
-24.9479
15.7607
250.634
20.0558
13.0822
15.2932
-2.38774
252.46
489.209
387.24
-25.6478
23.3881
13.2713
17.6972
92.24
7.46696
147.077
-7.98115
-38.2362
10.2649
-26.3985
-3.55973
-5.78839
-17.9036
-2.33803
-8.29395
7.03371
-6.75383
209.091
-11.0245
264.145
27.8879
-23.0046
245.038
3.12861
0.652202
32.4098
12.7759
0.267051
575.787
-18.4245
11.905
-58.1754
-7.2908
3.70383
-4.47429
15.9273
19.7713
0.525537
6.16742
36.1648
-2.75537
82.8174
21.1834
243.91
-17.4416
26.336
-9.28199
35.4649
4.5813
-31.3493
29.6884
336.01
18.5915
91.0925
-5.981
34.7235
24.122
49.0884
8.90489
44.393
-17.7248
45.8356
1.88167
35.6676
15.518
169.655
20.9009
465.025
-6.22077
5.11759
43.4084
11.7985
-8.83082
-8.22145
233.087
454.993
-20.6931
57.1799
-56.9492
26.4423
-20.49
-13.0795
35.9597
-22.6786
54.7557
19.1802
38.0953
21.7581
148.896
-31.6345
10.3581
42.9224
-20.7687
-25.8382
31.2459
-13.7035
-2.97996
-0.490422
-13.6774
-51.1743
-35.3065
-9.88401
108.157
7.57362
-11.0952
-35.6083
-26.0841
8.32683
54.6924
108.17
23.3965
69.3034
-1.42192
-27.9288
18.6982
2.64955
263.495
43.8744
13.5915
-14.8532
152.274
-13.3131
58.2284
92.9862
4.58694
111.062
53.1878
167.194
-7.07502
64.191
43.421
24.078
70.8281
4.34256
-48.4587
26.8563
336.838
16.6842
-5.29413
-21.7951
156.413
6.69712
50.2354
0.439049
23.0208
18.7465
230.625
-26.1414
40.939
11.6618
-10.0956
-23.8805
59.3953
-9.05417
-34.9466
-16.9459
-15.6507
0.205468
-1.91837
12.3923
102.134
-16.038
-47.6951
23.0143
2.41929
-28.0484
-13.9998
19.3093
148.332
1.29907
7.27399
13.2175
-31.7708
1.38334
-31.3493
12.3407
24.0662
15.5446
425.264
-36.344
603.091
180.901
35.3664
26.5996
68.9572
16.4012
-5.39272
5.03761
-13.9767
30.843
9.37794
-20.5544
12.7133
-12.593
171.529
24.649
4.00507
3.14956
11.5492
-12.5644
-21.9493
12.3933
4.45138
93.2986
83.4168
-56.9492
5.82755
-7.45734
7.84875
-22.6786
-35.1995
47.2912
9.98428
30.83
-34.9311
-41.0048
20.184
6.60996
14.8114
162.89
934.546
5.0372
19.5088
6.93735
-23.0633
216.878
10.7058
11.3218
-35.458
986.941
30.8844
74.8316
-1.0435
31.4148
25.6444
28.0817
190.181
2.99329
8.39079
-7.65782
18.9291
136.641
98.2885
40.7655
1.07638
168.203
121.01
239.782
-6.15696
-24.8786
16.4023
426.065
28.6616
-5.35515
15.441
-3.12875
321.845
365.771
30.6788
431.901
583.151
28.7716
-15.0718
38.6972
11.4499
33.6889
46.1255
559.3
-62.6876
8.0218
6.16742
36.1648
-50.5372
12.2372
-44.6191
-37.2004
-21.1897
115.97
133.158
-26.1486
9.22793
156.931
465.602
-1.3642
383.406
7.19959
12.3221
179.761
31.5016
-13.8552
59.6113
59.0864
247.136
-28.4942
-0.46544
476.242
21.9042
-8.35445
43.9615
13.1788
125.157
53.4629
4.03432
5.87913
102.475
-19.2453
7.8011
129.85
-6.34738
-3.04226
-38.6521
76.432
68.325
67.4873
24.5726
134.035
-3.0009
31.3299
51.9763
91.5062
11.4508
28.0189
58.6024
15.0433
15.7484
43.4556
42.9347
21.0613
24.741
27.1377
-7.13379
1.23775
21.0381
21.0132
-0.859678
12.3307
1.52615
0.935966
307.309
23.2948
4.83797
26.1305
24.8556
157.766
26.1999
11.6965
39.3129
118.842
56.9928
39.2554
-36.0712
-2.67175
25.7744
193.249
-9.46855
22.0436
-17.3824
45.4503
-17.1514
237.62
137.401
-15.6625
5.13359
122.257
-23.0978
9.12699
40.9959
-13.1897
-17.4176
125.7
49.2984
21.9908
231.979
53.5258
-8.33774
60.6167
48.2061
41.4413
14.5379
176.524
57.7997
57.3917
45.7975
64.9837
46.8942
-14.376
-1.63754
53.1054
75.5279
40.4537
21.0899
50.6899
-15.7451
372.463
-18.9792
2.05022
-29.9762
11.6221
38.5891
20.7608
232.602
-40.7853
-12.3239
17.968
21.6789
45.7658
36.2927
-22.12
-25.5763
-24.4422
-0.658141
52.6793
-16.9109
25.5108
268.82
4.77873
28.6365
11.7896
11.8019
80.6474
240.873
309.579
77.4053
-3.46719
-9.94533
-9.59261
363.668
-33.6449
12.9761
215.027
30.8182
42.3258
-4.04481
41.7815
-43.2527
18.0039
353.84
89.0714
9.73304
-17.2498
26.4664
6.91167
-21.6308
82.4665
52.5342
460.615
247.902
29.1001
303.885
21.8902
-45.4822
17.1714
28.8169
240.584
151.395
7.41788
8.45417
-16.6568
18.009
-38.2937
4.72409
23.7783
10.1176
38.8261
20.1172
29.893
77.5129
3.97278
40.7988
67.2853
62.2429
83.7198
35.0223
58.8642
6.93735
80.5486
184.958
219.566
31.3205
67.5437
53.656
252.024
357.816
32.0119
243.184
124.97
60.3809
44.9483
167.692
539.246
19.8599
43.998
57.9345
43.2919
63.5521
68.3034
-1.401
127.576
36.0817
-5.8168
28.2433
191.994
67.9583
-0.620876
52.1975
521.848
26.5158
29.2535
30.8778
54.5588
53.9364
42.7117
31.4796
3.81069
21.6075
215.876
34.3018
0.280945
9.14806
15.0916
-7.40793
8.8796
229.469
-27.6011
55.4442
37.1846
-8.81827
48.5766
10.8869
16.1298
-17.2254
-4.63189
85.9662
15.3552
-11.7098
8.78574
8.51214
67.474
-20.5544
275.083
13.6439
716.882
26.5231
-3.4912
35.0087
-0.504606
296.407
30.5391
0.539507
-1.1682
4.45138
33.3284
35.5289
19.6986
29.2578
37.6867
26.3616
-5.58328
30.3375
-18.9305
-14.5847
45.4171
21.2287
227.607
116.417
49.7135
1439.13
50.9985
27.4978
-13.7035
141.939
-34.3077
7.79698
-9.88401
42.5649
-1.79671
-7.34702
417.225
-51.8847
41.0984
247.53
529.317
25.7926
26.6477
-15.0218
60.8701
-21.3696
8.39079
9.20878
151.988
52.3077
30.8221
3.28416
40.7669
21.6841
-9.15045
-0.0982208
8.92518
7.27321
6.9615
-36.123
-13.5828
-21.9382
543.137
768.634
4.19655
2.49344
-17.3605
-45.16
-10.9163
30.6885
77.7025
59.171
-4.11252
28.55
8.02823
39.4703
344.924
-25.9208
9.73912
40.016
7.41695
45.1831
6.77011
70.169
-34.5767
4.29336
43.6611
-29.9225
-33.3747
17.4352
2.15501
68.7654
3.52586
28.2101
9.45867
22.3464
13.9516
12.3407
14.6959
90.5072
-13.9148
-32.0083
143.946
-19.0995
-0.883755
11.0036
84.6957
-2.25728
7.03082
32.0886
499.791
10.3862
42.0874
9.37794
16.9269
0.525482
60.9592
-3.46194
9.62726
-19.3392
-26.7415
163.349
1143.73
38.6302
11.9503
55.0512
18.3359
196.699
-8.22353
-26.1122
24.4018
9.72282
-2.06386
-5.2144
30.4246
15.6065
390.949
49.5707
0.676146
11.469
16.4359
4.73589
1.69295
234.104
19.1394
36.8681
44.3926
47.6198
-24.8533
-24.9218
97.4152
35.0327
-0.513676
31.3205
41.3068
-1.72482
46.1597
-38.7663
3.74707
12.1437
17.6972
42.6592
42.511
223.425
239.396
371.96
26.0754
-7.30786
29.8189
25.773
227.838
417.454
-27.3686
12.3138
101.419
-15.0907
7.05112
63.4952
-24.8786
-11.7087
5.00268
-8.71813
11.795
305.13
133.326
4.19655
-36.8619
-49.2196
5.43981
9.69839
-6.79277
12.1102
50.9858
17.9415
50.2354
69.7795
-8.83836
18.7465
118.181
-14.897
125.272
36.0246
12.5436
517.883
15.2252
-33.8504
35.9357
4.72769
16.5461
46.4799
636.721
23.8868
183.835
-37.4725
-63.5666
-3.37045
27.3447
-11.0265
0.444131
-2.95355
29.1751
17.6548
34.4187
-2.22454
14.8993
2.72673
-6.82106
-36.6959
20.9059
17.531
28.8683
16.1282
3.34598
25.4248
57.6936
9.16617
19.318
21.7315
7.83627
20.5921
1.56146
363.868
-13.376
9.73404
163.069
113.224
-23.3597
35.5184
23.8801
-10.7402
-7.80743
-1.45036
9.84256
10.6435
67.6617
425.46
-14.6764
-29.6163
124.349
410.341
16.2085
77.0422
-16.9109
3.02197
-19.68
23.0143
6.16742
13.676
-11.1818
90.9479
-12.76
17.4352
-12.8375
-11.8194
-26.4592
20.7138
183.747
11.102
50.1091
-10.4112
-36.9715
17.9629
243.332
41.7815
5.47304
-9.72784
-21.3515
54.1071
71.5772
-2.25728
83.8675
20.8442
-19.3253
1.01588
19.5986
65.5999
-11.1841
25.8318
-3.22265
40.3445
13.4047
-5.36526
46.2531
38.8508
45.2824
-6.9422
362.844
167.498
62.5474
273.535
25.3208
38.6281
-22.3641
1.91299
43.456
12.9287
-7.08847
268.431
16.1359
30.83
79.3869
9.59498
122.802
24.1817
117.912
275.886
8.75715
20.0297
64.4864
25.7465
1.31515
63.682
-15.5671
20.9154
27.5973
20.0761
144.38
7.64551
4.93028
322.928
18.7396
49.6251
20.4837
-1.72127
-19.7842
8.7778
483.92
6.52216
3.26325
-4.72767
28.2994
33.567
2.71112
55.758
31.0614
364.98
-46.1092
16.0619
-29.7652
14.8943
1.42892
-18.9637
21.954
-6.13798
27.4915
-12.4663
64.2689
20.2721
-24.0958
-31.2397
9.18794
228.964
49.4194
-17.8749
27.3119
55.8576
-25.705
18.7465
35.7222
-13.0229
155.257
54.7653
3.0229
17.349
1.29921
66.233
77.0694
-18.8578
-5.2938
-10.2648
230.19
70.514
134.627
16.4949
22.805
-16.4978
53.1345
311.016
113.66
15.198
462.85
94.8512
21.5495
62.6727
-12.0879
54.8735
23.034
58.6536
464.831
80.8658
-4.32313
44.7553
31.9582
-9.28199
-2.01647
16.3759
98.2846
-23.853
19.837
21.6925
78.5616
18.3832
-26.9737
1.51526
-5.86302
13.4812
-17.2498
38.8899
0.229477
183.074
21.4727
50.6074
39.4157
45.5031
55.337
28.3679
14.394
0.539507
-15.7177
25.0687
6.32545
40.8247
76.7583
130.268
-11.9717
-3.62343
37.5202
5.97468
39.1656
19.1485
37.9208
144.917
61.1135
17.5427
77.0614
18.31
12.2322
44.7965
61.6903
110.969
-2.48725
119.355
11.5606
25.0235
132.979
16.2085
665.499
237.962
8.64417
45.8061
-12.0879
28.6365
-21.9436
-14.93
6.61496
32.4277
-12.8375
621.615
26.336
3.83647
11.102
35.1165
-5.11233
67.1697
-43.8999
-3.89729
359.463
-15.8763
7.25544
86.5697
18.3574
-0.46544
-18.5112
-6.20679
-12.1026
21.4727
52.4815
15.0529
20.2096
9.89581
8.48534
442.566
-39.0985
-2.47264
135.487
-36.9418
-19.4658
45.6835
23.192
116.114
57.1799
37.6867
67.5911
18.7796
163.396
80.3951
232.792
51.0393
2.48802
51.4448
-8.69418
-5.39755
1.44339
8.48403
116.011
-11.3983
64.117
66.8532
18.1557
51.368
-17.4255
-15.0288
-45.5521
-8.00994
14.4539
-26.0877
61.1523
-20.0256
-35.6083
0.899344
26.1059
-22.336
0.830567
80.1406
59.3776
47.2624
18.7114
19.6406
-30.4699
3.58658
-24.1745
161.003
13.9555
123.224
-30.7827
5.15964
-19.8723
307.567
35.1621
14.7695
6.9615
-28.6268
21.8693
208.674
133.609
24.0203
-5.17378
-29.3657
-6.11609
16.6842
22.8169
-18.047
15.696
42.0952
-5.23619
-32.6583
20.2503
-29.546
13.6504
116.307
-31.7636
1.58364
-5.20481
18.0154
-38.873
18.1658
317.358
148.284
-3.41973
117.172
308.9
29.2845
352.019
38.9837
35.7685
31.3973
32.8863
4.06429
139.05
-6.83563
-11.3237
21.8307
26.4424
20.5704
29.0457
34.5617
-15.836
34.2587
111.115
24.9204
-26.1744
189.639
60.5387
14.4175
52.2516
50.6881
41.0871
14.5018
338.165
171.05
12.3407
54.0512
2.42613
-4.54447
12.9693
-5.97971
-23.2256
165.908
-15.2334
354.561
-26.6201
42.6381
40.6449
17.8825
115.176
52.4815
358.007
59.565
-6.97078
49.7148
-1.58788
-5.36526
-23.0874
10.7398
43.4084
30.5391
71.754
-6.34738
-8.66708
55.8172
41.1511
32.817
-30.7123
13.3238
-44.8529
39.3943
0.352485
63.5285
156.161
45.8226
-12.8938
-2.30475
4.73589
11.0633
-1.47532
42.4903
72.5036
368.085
368.701
10.6855
-26.2732
-17.4411
-9.06962
-0.513676
16.328
5.77144
53.656
-25.6478
-0.974722
-16.9976
43.2563
179.466
248.658
45.3883
-0.974106
-2.35895
-36.3621
23.3833
57.9345
3.93653
164.752
77.6738
186.943
300.927
83.8704
128.179
4.81751
449.996
-7.59449
52.0287
3.52507
-2.40883
-13.5828
16.2471
23.0394
9.02773
-20.3477
64.1667
143.048
93.2094
37.2989
13.4465
10.064
32.1753
4.11692
28.7716
5.54289
1.21592
10.3051
70.169
-30.8285
86.7326
28.1736
64.711
133.627
4.02908
5.0472
3.52586
144.402
13.2068
18.5983
20.124
73.9217
30.4949
69.0438
24.9149
-23.2851
33.584
332.847
3.38933
-28.9947
-5.86302
64.081
80.2016
-2.33951
2.10354
3.16354
263.385
28.969
24.4232
14.5874
156.537
86.4932
-27.8541
-17.4652
71.5193
4.3022
-1.33456
25.0687
0.70325
52.3955
44.0614
-19.4679
13.3238
5.7469
-13.0795
17.2191
-33.923
79.1186
17.3061
29.2544
169.511
28.3356
25.8062
30.9728
7.31514
16.7127
212.168
34.9941
111.338
357.372
56.5227
-11.7581
63.1797
5.69955
-35.0181
-22.4899
10.2697
14.8615
17.0194
2.70463
87.4886
26.6477
-2.84817
23.878
-36.3621
-24.1745
9.20414
51.4368
33.2692
14.1948
-11.707
-47.9833
64.7876
-27.8911
7.39804
22.0436
28.4271
67.8352
47.5123
-5.70151
216.734
5.82767
-9.41463
-2.81341
0.828558
23.5194
9.89587
2.41929
30.5426
-33.6706
8.48903
41.7981
11.0221
7.59534
-11.1561
18.5983
36.9906
6.45537
-23.853
40.4517
286.435
28.6631
50.4506
9.01282
12.3817
67.1076
0.990311
71.5772
68.875
-13.9767
33.7408
-24.3025
-3.22265
16.362
-29.6802
294.768
51.7487
66.2956
7.09152
5.54382
141.513
200.73
490.816
88.5206
32.4731
44.2469
55.1929
51.2759
3.97278
25.8062
-6.5085
-0.181121
12.9645
-35.2085
33.12
-17.4516
145.071
20.1243
-13.693
-24.0621
102.56
-19.2793
31.9365
13.2677
33.0413
-40.6403
-9.3714
25.2622
14.8615
28.2638
-10.4138
20.1705
33.1407
22.8996
25.752
-0.754844
55.2424
22.3272
139.518
31.3952
8.57265
25.7744
-12.376
-12.0491
-12.8986
-18.8389
18.2955
-5.84526
434.249
5.10641
27.6467
-11.8639
-18.0885
15.5432
25.8943
92.2777
4.36751
-11.7383
-24.5452
17.1947
-29.2914
6.32569
180.776
-18.3547
4.82306
-9.73472
75.4017
60.5021
18.7465
50.7147
-18.6451
52.1834
155.965
250.4
-7.01387
-23.0636
15.6332
26.4696
-33.8504
148.38
19.7202
-5.94273
10.9389
18.3689
193.19
35.1454
42.2566
6.74374
7.81242
5.99099
23.1494
65.513
79.9267
5.82767
-15.0368
-0.726157
-38.4207
89.8467
38.9439
142.037
37.1018
-28.9855
30.0408
1.29551
63.3498
61.1881
12.2805
201.55
216.312
279.682
48.6219
46.4667
-1.73337
315.631
249.83
21.193
20.668
-33.974
-20.9979
1.28948
34.7491
24.3705
-22.4285
23.9577
285.847
9.80276
31.2269
42.7206
27.7135
294.44
12.8873
18.5069
66.1246
51.4584
31.88
-26.0272
36.7496
57.5115
177.539
46.5286
33.9396
54.2559
9.10944
-13.8308
24.8692
3.79886
19.4966
600.484
214.979
161.494
34.0852
41.0606
30.4317
49.6265
32.2216
36.845
180.309
16.0069
-28.8988
33.9783
2.46319
-10.3451
20.4837
18.8935
94.9848
28.5218
52.4445
27.1369
-2.35895
-21.5943
-7.65782
9.55873
26.0707
43.9406
18.2767
-2.67175
2.94344
7.71614
-18.8389
37.0362
-20.8378
168.15
16.4023
23.7433
2.52627
62.3948
265.775
9.63738
56.6704
15.6119
-7.67865
9.69839
195.597
184.362
19.6064
131.571
32.9341
12.7541
204.712
8.02823
11.2502
151.914
1.96963
82.8763
23.6376
51.899
28.7516
30.2177
155.43
-9.04193
109.065
6.28283
241.675
65.548
109.844
32.6877
-21.4582
-1.34853
0.545225
21.1723
-13.0559
257.74
13.4769
58.6647
-31.5782
-7.71854
-35.5189
-11.3868
7.00554
15.8257
334.094
4.84444
-12.0407
5.47304
8.63357
3.38933
19.731
39.1146
296.465
-22.872
33.2677
-37.2518
29.4005
31.0009
23.3468
125.57
-37.421
223.539
47.8407
28.3972
1.27549
-6.1268
17.1714
4.28764
36.7561
41.9327
20.21
55.3058
20.8201
-1.74936
-29.9461
5.97468
-24.5527
66.0001
-12.6789
34.3471
38.6247
45.8226
-6.82012
-9.14568
10.8137
32.8469
14.8114
-0.153928
116.591
-13.7316
46.2667
-21.1052
86.1708
-11.819
-24.0621
-4.28673
-1.62895
-37.8292
8.30229
-25.1471
3.64167
15.337
827.811
29.0187
-5.65927
24.545
16.8241
12.0199
1.12543
412.195
129.784
-16.7272
17.3411
42.6584
35.3842
90.2713
45.3464
18.6614
27.4529
58.3015
33.6889
25.5108
42.1642
73.9171
9.4639
23.9514
10.8526
24.4186
-2.45263
23.9944
27.4549
24.7249
11.9592
34.7693
10.3957
10.165
13.5648
14.8887
12.6913
30.1443
-9.22964
25.1507
23.067
-5.56892
47.2144
-22.872
3.16354
-2.89015
9.37794
206.208
8.02175
79.6999
30.242
-9.96891
246.872
-10.9396
15.5466
25.0687
-25.5337
149.521
287.69
-0.727265
-1.66871
-63.5935
-5.26971
-16.4588
-12.5045
-0.730668
15.8375
0.676146
-18.516
6.60996
-7.67739
14.8386
-14.5938
-8.10945
-15.5775
27.0051
-32.418
-13.1547
-30.5596
-41.7431
23.8243
-33.6558
-9.22108
16.1747
-76.2476
3.74707
-2.84879
-9.50134
17.0194
-27.2804
53.9036
5.02967
34.144
-33.7625
19.1928
-12.9363
44.9351
23.2643
-10.119
-9.23098
0.474478
63.5237
26.3693
162.327
23.3276
11.7363
4.46211
13.5207
2.29531
24.8356
43.421
160.885
27.7246
11.8388
-13.7884
16.378
25.9193
22.9319
30.7397
394.819
571.347
35.3737
73.0173
6.94524
30.123
43.6762
125.157
49.6686
51.6517
7.20584
-8.22149
-44.4952
-35.7244
-14.6641
-21.5092
78.3902
-47.5522
-11.5499
8.9986
-1.71278
-7.7348
18.9168
3.75698
95.729
-22.1111
117.3
21.4093
-6.39481
463.958
-4.83402
-37.8318
46.7584
-14.1399
-12.7497
19.4013
-28.1903
590.61
16.135
-36.5886
11.4553
20.6124
29.8766
35.7008
37.0698
192.637
144.861
47.8444
22.8473
201.094
24.6438
33.1582
556.375
206.246
1.9624
80.4424
119.45
27.3332
42.8068
96.1294
94.781
41.0803
57.7385
119.581
35.3664
73.4513
38.9722
61.3787
161.399
14.1343
64.5762
86.2147
24.4232
102.668
54.8734
53.4629
35.8934
9.62726
50.0012
301.22
45.2824
107.376
56.7615
19.8895
81.2907
26.9402
57.6913
61.7658
122.772
22.6941
101.324
41.2684
28.4635
5.4324
21.0225
81.0244
51.2137
18.01
68.3114
28.7871
26.4616
46.421
56.9779
32.6422
256.209
-16.42
15.3706
-2.84734
56.5845
-11.8807
140.978
27.2513
58.3412
-5.97011
-14.0566
28.0733
38.2873
96.6672
31.7527
56.7147
49.0702
-4.71447
-0.0370725
911.248
-0.0425051
607.036
7.68467
71.0483
98.2885
38.5577
88.8235
-1.65419
16.7684
34.0493
36.2679
9.29102
64.9342
-12.913
24.3186
137.742
179.067
34.2587
32.4044
81.1424
20.6773
55.3407
35.9657
41.7981
34.0141
24.1406
32.8952
304.393
111.016
37.0542
45.1369
16.5699
30.5371
-25.1592
14.8434
1148.45
12.3817
149.566
-6.50595
31.6183
45.3403
91.446
1.40863
-1.64459
104.363
-55.2061
77.6947
-7.48866
-18.6803
-17.2717
-1.34858
36.5963
-22.2026
230.767
445.429
-36.1119
-12.8136
-31.3051
-12.579
-28.8362
-12.4126
-38.6521
8.96558
24.2845
30.943
-38.2086
7.70162
-18.7017
-16.5141
5.4324
-8.9308
15.6065
36.7507
30.83
-10.5683
-34.1639
2.86183
322.158
18.5867
6.02095
-23.0738
4.51631
35.1168
1.31515
-31.8954
646.039
3.20954
234.336
41.3787
25.545
9.95945
-33.7343
14.0178
20.4837
21.7046
31.7527
69.8332
22.8333
30.8928
9.33326
7.94841
9.55252
18.6982
6.74763
34.504
1.77409
24.5022
32.3336
16.672
90.0875
23.3276
62.3361
-18.0267
-14.5713
41.7022
182.102
25.5669
33.2446
-18.1213
48.2318
-35.7896
22.8169
-4.9285
23.1923
15.8583
2.26008
-2.67321
7.13188
-18.3016
53.0058
-5.61636
-1.50528
10.031
138.023
24.5683
-16.9109
18.0145
21.5495
30.8136
29.1416
67.9919
8.05381
-28.0484
40.3482
-10.8859
84.9016
4.02908
20.3925
65.6914
20.7031
16.7242
8.8796
-14.4827
80.2882
-47.648
-2.02323
44.6201
-6.35896
-4.10694
-28.9947
205.906
14.6093
378.791
-2.45866
87.2229
23.3468
61.8518
112.504
-8.84485
29.1001
5.90839
-1.61713
-0.598576
17.4207
-6.95676
3.02295
2.57993
-36.7781
144.225
59.054
-36.3345
52.6792
-18.616
1.91299
470.743
140.365
72.3579
17.7116
-3.07199
-16.6419
231.954
-2.76037
42.9224
209.741
6.02095
21.9038
170.05
-1.9103
173.714
-0.513676
55.6834
35.6846
42.4116
-44.3885
1.873
30.8844
-16.7138
115.149
21.8963
2.28483
-9.39963
14.0184
40.7446
21.5093
-16.6782
157.255
36.6836
23.9003
28.8534
68.5358
-35.3874
9.73912
304.259
22.6943
346.658
33.007
137.742
212.598
-6.46567
335.983
164.037
-20.2563
88.6497
-7.21532
33.5109
45.0767
13.2068
3.60573
261.879
147.01
360.331
115.414
24.9149
61.0478
22.3396
246.64
5.38137
-34.1164
-6.08764
-24.1334
12.5339
-14.1345
-28.0507
-0.405149
-5.09672
-20.3578
8.77175
5.92704
21.1688
96.1169
27.3858
29.5803
33.6548
23.4467
-8.22353
45.0165
7.84875
-10.8049
38.6247
34.5782
71.8907
283.209
-4.17881
10.3581
11.0905
92.228
-0.613184
-21.1997
-13.6774
-7.5325
-21.1893
5.92291
265.604
33.1946
30.0624
22.638
265.425
-10.6553
-13.1195
1.74306
47.0045
-2.91756
23.9186
21.8963
26.6477
-11.2737
10.2703
-0.484887
-19.4955
32.7537
267.83
-27.9226
44.8114
43.9406
-0.463969
100.402
-4.21069
55.0904
21.6841
-11.0245
-18.4245
-20.2459
38.142
-15.0718
18.0145
353.153
163.569
0.557547
-44.915
-12.1257
422.023
0.568624
41.5104
-19.3157
7.27399
15.0916
44.8352
20.124
0.833169
-8.86046
237.857
14.635
-47.5884
-5.981
-4.63189
12.8776
62.2069
118.296
33.1486
17.7246
43.1111
-7.43594
276.957
11.7699
22.775
143.705
237.502
43.4084
23.0429
17.4061
-23.657
246.206
119.535
17.8245
-21.342
28.3163
91.9539
-5.58328
19.0931
7.30647
-22.081
53.0878
31.1285
21.4597
0.224646
44.5469
-8.38257
277.181
3.5942
-18.3419
27.4978
-13.7035
7.00584
-23.0477
-24.3991
20.9154
143.789
334.919
16.944
11.3936
14.3006
-21.8997
-38.456
9.23932
-7.34346
12.075
22.0445
42.511
452.061
76.8074
46.6901
5.8106
53.3109
89.1575
25.7744
334.653
-12.8986
14.8943
14.5474
-6.15696
-30.5008
18.2764
174.94
499.052
22.7558
51.0482
-3.12875
-2.36796
-5.29413
51.3033
53.3396
-1.48806
1.07493
27.7466
-46.3197
3.75397
9.48524
191.25
7.91365
192.304
-3.26573
76.2619
148.692
375.046
-22.606
22.8172
-8.39077
-39.6759
-0.700509
22.1171
-16.7053
156.96
23.5159
-21.3673
-26.7129
-15.2311
151.976
20.7664
41.6071
23.5966
-3.53026
-44.5335
-6.70168
10.4718
8.56039
25.151
-21.8033
115.842
18.6474
-14.1399
338.117
234.549
321.223
16.1282
516.84
628.874
249.89
15.4309
18.5365
11.8217
52.8139
-24.3855
-0.312605
-46.5521
179.653
76.8615
25.6993
94.0227
-12.3388
-8.36714
26.1481
-0.482801
11.7486
5.31103
7.81242
0.36879
46.1935
60.1756
-3.79243
156.695
-30.9244
36.4358
-2.71753
21.1403
30.5303
127.994
-14.93
-29.7041
151.577
13.2175
-18.6523
41.0871
5.13147
-8.53716
28.6209
2.97037
1.57739
84.885
-34.5295
18.3832
389.069
-17.7503
-2.11489
-32.2423
33.2677
56.4515
23.7783
-13.9767
6.48018
657.805
-20.5544
-13.5236
2.39955
4.03432
-33.4763
-51.1044
-24.058
-20.0607
-36.9418
42.3783
11.9503
20.5363
32.817
-6.34946
35.8126
174.413
-18.7017
13.4709
-17.0564
2.28186
13.558
21.2287
18.01
102.045
-31.6345
8.93965
-36.4936
29.8039
-3.90206
-20.216
-2.48725
27.526
23.257
-9.86075
-23.0477
50.5635
6.85995
9.79369
84.7314
34.7476
51.6861
37.7264
35.2593
-38.4194
500.338
94.5093
31.0749
-9.4768
81.0776
604.797
-14.0848
19.6406
31.3742
96.6966
42.124
57.9345
47.0401
42.9373
87.0441
2.19022
28.7716
13.0392
74.3045
92.0347
24.3186
70.4884
19.5692
-13.9619
41.755
2.41929
17.4241
37.5439
29.1038
-3.38966
133.627
49.0067
29.7628
65.6914
7.5846
43.9367
439.041
55.4442
33.4365
46.4667
-37.3406
25.1507
18.9409
43.6818
-11.1911
48.1514
268.545
35.9597
179.989
67.3873
109.64
233.382
45.5095
70.803
44.0926
17.1528
-33.4763
25.6383
-41.7341
11.5492
133.613
515.908
4.89702
158.127
-6.79301
40.8247
264.165
15.9504
-30.7123
-12.9938
-20.5758
-1.52158
-7.68606
247.785
205.417
17.7116
-36.8052
-7.27162
10.8137
30.9728
663.238
22.3349
-5.22345
18.1275
78.1258
32.6273
-19.2311
100.641
42.529
26.5376
3.23446
-3.67078
-22.3395
25.545
21.2038
88.08
-16.7138
37.037
160.577
34.144
77.7367
-32.344
-26.9918
186.427
3.58658
-9.18193
207.855
-2.33803
1.07638
80.1223
-23.6204
62.9136
-29.7652
87.9829
132.614
12.8954
8.83557
78.195
14.5282
-31.2069
101.467
62.2926
8.11564
76.3428
18.5583
273.942
8.18996
60.6736
28.9768
37.8673
29.1859
31.4947
-3.30908
43.6355
33.739
75.0776
41.325
84.0425
49.1431
94.8521
19.2231
30.2177
-5.73936
26.5653
22.1683
8.66982
-28.4165
22.1171
17.0279
25.7751
17.8937
-13.871
22.665
0.151644
37.859
9.51642
11.4623
-5.17807
-8.57575
40.4568
51.6639
250.039
-12.8023
9.73912
225.549
116.113
52.6793
33.007
-12.1837
17.6952
-8.33973
17.3921
26.7822
34.2907
-22.4262
14.1112
13.4769
49.2943
318.872
118.165
-11.1561
16.7242
-14.1594
169.176
36.7036
16.5699
56.774
1725.22
18.3832
-21.3515
-8.38002
-9.61115
22.8515
-30.3683
151.334
30.2145
25.6523
-40.2136
10.2283
24.3705
12.7133
-23.8374
5.87913
-28.6156
47.1565
36.1613
-27.5715
16.1414
41.9353
-7.57465
109.654
173.561
-5.41685
-20.49
11.2833
5.97468
5.4324
-5.2144
34.1727
219.88
4.89153
32.7041
201.201
-18.516
8.48403
5.44108
9.2164
527.011
-39.9686
33.1482
-26.7273
-41.7884
318.555
106.247
-16.5659
14.4789
-8.03486
63.7956
31.1672
-35.0181
-7.49733
40.2547
-12.7497
0.660636
-38.1395
8.64417
259.556
27.0655
-12.0879
13.644
32.4044
9.92788
9.43289
41.5879
273.895
25.6619
-9.59261
-3.89053
10.7537
-16.0334
0.509871
38.5776
181.488
8.04832
409.624
108.547
-5.97971
-49.4625
-22.8476
12.2347
25.9961
26.5996
33.35
23.8974
-37.2518
21.9042
-17.7248
-6.63828
3.80846
-8.84485
22.775
-5.36526
46.2531
-22.9934
-16.5618
68.0204
-6.95676
139.387
-36.7781
20.21
10.3282
-28.8383
0.205352
-11.1197
-35.5683
219.618
-11.4342
-37.0735
69.78
19.3546
13.9634
-12.8938
22.0581
-4.63444
20.4336
9.2164
11.6431
-17.357
51.9149
-20.651
59.3956
4.04885
-39.8691
-30.5237
-46.2625
-31.8602
36.5066
12.9875
14.5483
310.502
15.8925
-17.3515
145.422
49.6202
37.3198
131.373
80.1209
2.95045
-7.95882
-16.1242
-1.97229
106.377
14.7695
155.013
-11.7602
-2.33836
87.4616
-27.4588
-7.88266
83.0533
33.0632
6.37684
301.116
134.689
367.083
153.602
171.863
50.7377
21.1874
306.849
-15.3976
25.3057
23.5407
39.451
67.8838
353.473
19.2231
18.1658
39.996
465.001
52.3567
15.3209
48.4052
82.1534
61.4725
37.6426
58.1862
45.4386
28.8095
-19.6688
14.2071
39.5262
40.4385
3.02898
18.2478
269.723
47.0161
47.9158
43.8917
159.981
24.0124
29.8918
21.4674
41.9047
19.5261
24.679
174.657
45.6382
5.54289
37.6868
58.0517
104.222
-3.75044
41.121
12.7267
35.2278
182.784
24.4186
297.398
9.00192
-6.27829
39.7174
14.1438
82.9052
57.9922
21.711
220.843
694.482
-9.51949
498.144
-7.85507
29.1013
-28.3518
39.7181
22.0234
102.489
-30.8432
10.2283
303.606
-11.1841
-31.3336
32.8482
11.5306
5.11759
50.9046
0.539507
18.0155
191.858
40.8247
81.5428
36.7541
7.70162
-35.4826
-9.33141
0.352485
-12.7107
28.5505
-5.00824
51.7432
32.7041
-6.82012
92.0539
-4.63444
-13.2996
-13.7316
41.9976
5.13178
-11.2806
-45.5521
5.92291
-26.7506
12.5799
98.6336
-38.7663
5.62113
19.64
39.2244
22.6416
6.45277
80.1406
25.6444
41.6402
314.814
23.3888
338.721
23.608
-20.2986
-1.50528
21.2754
252.92
6.83812
50.8053
-22.5331
6.77011
36.542
27.2675
4.29336
-6.93872
15.0551
-31.5007
49.2943
39.6363
-8.07126
-20.5156
1.9624
5.4798
48.235
15.8257
97.9613
23.5851
33.4365
23.0409
56.0728
483.152
-26.9737
-26.5957
10.3606
1.63324
5.98491
-17.2498
48.2603
15.222
-0.58459
27.2528
-1.01609
11.252
-22.4285
-2.27922
-5.09672
-0.884993
64.0044
223.271
-9.87494
-14.6877
-6.95676
57.3709
25.0687
37.0766
7.41788
12.2023
24.5682
41.3542
78.7497
9.72282
-42.6957
21.0543
29.2544
113.12
-26.0123
35.1766
45.9653
42.9496
88.4799
14.3793
4.51631
-0.490422
26.615
0.900795
41.5919
66.8301
-29.5617
68.4808
381.962
34.6692
14.9548
55.1539
44.1934
56.7147
30.3296
18.2144
0.907731
29.948
90.4073
30.1672
337.289
212.545
10.4958
291.251
146.077
37.9544
48.8651
120.415
56.3543
25.5198
-17.9018
47.3435
62.5582
49.128
-1.45282
26.7097
0.550637
20.2721
5.88925
-1.42564
23.1082
33.2393
-30.1674
0.328064
-4.9285
23.1923
139.547
101.586
19.8156
53.9835
-5.18315
13.6504
46.8575
33.4428
15.4099
-33.417
2.5347
-30.0644
-5.41673
-13.1628
434.057
19.6754
55.1765
-23.3323
6.16742
30.5426
285.851
-10.8859
22.7697
6.92127
71.3136
18.829
9.22793
138.19
21.4479
0.509871
36.7036
-19.0373
17.4187
-6.41854
7.3471
61.4867
3.38933
6.61251
9.12951
392.043
-17.2498
-6.08764
-14.7631
298.992
10.2283
35.6149
-3.6878
-3.22265
30.9741
17.1528
-5.36526
31.2605
5.11759
52.7787
-44.4381
134.208
15.6984
-33.0299
59.5654
94.6612
-25.0901
393.759
-20.2622
-3.93793
-18.3329
275.927
21.2287
27.3803
30.83
755.925
5.84684
-2.30475
74.0763
61.6631
-32.0131
277.761
-36.2204
15.7607
198.161
-4.30705
3.71189
29.4714
14.4539
45.2227
-13.4664
14.0544
58.9021
17.9564
48.6193
331.089
-8.06451
39.079
2.73179
73.3675
59.2386
8.389
78.7085
63.6098
31.4796
1.29551
335.089
25.5808
90.3172
390.521
432.071
1.02537
32.3054
42.9997
17.0259
25.0032
-12.3306
581.539
36.3035
-14.4387
124.16
41.5819
-5.54335
74.8836
362.639
105.945
38.0132
54.4
201.767
308.823
24.5747
-3.9793
162.81
143.898
22.4104
42.1874
-53.2011
9.49503
-14.9536
2.22655
307.157
13.5263
47.2912
19.3546
42.3729
73.9336
-19.9386
-5.39755
35.1766
27.2247
12.9373
-12.7197
5.00901
58.8642
-15.483
31.8229
-36.1818
-3.44742
-23.0025
58.2453
25.545
-8.78121
-9.3714
30.8844
2.70463
10.8001
3.1556
39.7661
43.0742
51.4997
12.6336
-21.3696
70.235
181.623
15.1809
196.611
10.2074
25.773
1.07638
65.1298
-21.7464
47.921
-42.8836
3.64991
38.9102
-21.1495
8.85454
14.373
-8.71813
137.357
-9.71293
-18.4736
60.4185
56.8414
89.7728
-35.2792
32.7249
17.2526
72.2894
43.1094
16.9815
7.59183
14.7021
26.6543
4.89697
-33.2508
-9.94519
-19.9741
-3.51548
-35.7244
34.0616
-2.1946
-28.4165
23.9911
17.0279
10.3975
-4.22415
-15.2311
3.75698
20.9924
-16.6487
-27.6669
1.10145
23.5529
124.477
-23.6774
-26.5874
3.65491
-12.2658
28.7862
13.4096
98.2087
94.839
53.9458
46.0395
56.8613
9.80874
95.3732
54.9252
6.73892
19.0807
95.5548
33.4206
-37.1818
2001.24
811.834
-0.537629
11.5638
248.38
-15.0814
42.6207
-1.36984
38.8421
46.3868
62.1803
19.873
-12.1341
6.02603
10.2843
-28.8701
-8.58417
-17.9038
3.37275
45.4068
18.2982
19.1321
71.3025
6.75325
-31.1241
-6.72345
22.2263
-11.4278
30.8686
-7.73846
5.87558
9.29
136.579
149.071
-1.55791
8.1569
-5.70151
-19.3988
-1.6686
9.32603
53.6218
158.356
47.8823
66.1179
199.196
-8.81278
17.8594
261.064
14.4175
33.5109
26.336
-16.7783
11.102
55.7313
-4.78903
19.2505
6.71851
5.32552
26.789
4.82586
31.71
91.0925
9.01153
-10.2541
33.2677
14.4079
150.941
77.6947
52.4815
-1.81374
44.5724
11.7699
255.862
45.2638
72.49
132.554
41.5343
81.1389
4.28764
19.8895
30.6909
-1.17082
65.5139
45.9355
-2.60133
390.011
-24.2382
-7.45734
-5.26971
14.8027
-16.4588
4.18766
-12.5045
17.5427
11.0905
13.5172
254.288
53.242
48.2353
-17.4255
5.58596
42.529
15.2932
8.85665
31.9365
-11.0952
57.4041
-4.72285
121.683
5.775
79.5413
80.1406
30.3958
-3.77743
8.39622
16.1118
10.2649
7.33471
-12.9301
372.773
40.1924
38.8914
-47.6493
276.23
27.3063
32.079
-24.4611
-2.31921
-32.0822
-2.40883
-45.4934
-30.4493
31.2396
-18.0885
333.241
56.489
253.618
-19.2346
-17.049
110.898
-33.0395
15.696
4.13414
17.9415
20.2503
163.483
17.3986
31.865
320.561
48.4353
69.7578
9.68649
32.2279
15.6532
-18.82
20.8202
3.70383
51.7477
510.681
117.021
281.635
-6.95104
23.0463
-6.5035
-53.9894
-10.6758
-31.5782
-34.3082
-17.0889
7.59534
71.0721
-4.78903
585.805
292.058
58.6481
-43.8999
57.7385
-45.7143
67.8291
-28.4942
-11.7098
-44.7481
-4.33272
-15.8507
182.642
67.474
68.4555
-1.58788
82.7158
6.89769
17.1714
36.1613
41.769
29.2599
-3.04226
2.57732
12.7137
3.66975
19.6986
-25.0901
-7.29091
-16.7419
-3.70921
-5.26971
324.024
-29.5773
15.4321
34.5782
30.6612
-44.7529
68.9098
12.2322
18.5595
1.72014
110.969
121.201
156.837
-9.86075
14.4336
44.9413
5.04764
356.373
72.5749
539.192
73.1659
27.4191
0.58912
-14.9936
173.313
24.2319
18.8935
47.6822
23.9186
47.2624
96.4773
-26.7218
53.5931
21.5093
33.5716
-9.18193
104.782
682.997
18.2767
16.0689
33.2706
-8.62789
32.079
5.52398
7.27321
83.7982
-21.8366
11.795
29.6425
-35.3402
75.582
80.091
24.1805
0.328064
13.822
-14.6065
49.8006
-38.9163
3.75397
15.1074
-26.1414
18.4502
32.2765
509.021
-50.1174
16.2917
212.41
2.10672
-9.48749
-3.41973
-28.4315
-36.3078
5.16038
-2.72098
-64.4708
-37.9573
-35.8458
-22.4799
11.6221
21.7225
148.197
-33.2891
0.79458
21.7162
14.1826
62.6324
-34.9218
346.352
-54.4411
-4.76954
-4.947
-29.1997
15.2837
-31.1947
8.25354
3.00978
29.1729
26.8762
-32.2616
39.1512
43.6808
-10.9044
58.0735
-9.07079
-26.4945
-10.8807
0.0247962
52.7933
-8.59069
-28.9819
-20.7036
10.9332
-27.6873
2418.02
13.3137
-9.32299
-24.8961
-27.7948
-22.12
-35.6866
462.236
32.0646
22.4445
-0.726157
27.1716
-2.91957
-21.9633
-20.0695
34.2907
-42.745
19.3093
-10.9635
244.928
39.1331
-31.7708
3.60573
29.4943
69.8503
42.8068
-17.6629
-3.89729
35.2497
10.5076
-15.3513
-17.7503
20.3739
-1.51136
-52.8571
10.779
-50.3703
-68.3246
-25.3789
31.8667
-39.2951
-15.3977
26.7624
34.7223
264.53
249.508
-11.843
-11.749
-3.4433
-20.0607
-25.6974
-31.1533
2.57732
-11.3228
3.95348
-33.6085
-43.0646
-18.3882
-33.923
-16.4588
412.734
42.7804
33.9396
9.27828
25.976
-4.46052
30.4914
29.4468
56.5458
15.3446
56.0531
-22.0422
41.6076
62.745
50.9623
67.8897
49.7401
16.0788
56.4671
-26.5848
-23.4269
57.028
276.578
17.3594
28.4555
36.955
38.3891
39.3183
47.0338
19.6352
11.0828
11.4328
159.129
38.8914
2.95045
7.03371
-32.9908
-4.55282
28.3309
-22.587
22.0436
273.391
68.8057
-45.4934
123.069
-1.22186
23.0394
-5.35515
-36.8619
12.6246
18.5583
-22.1726
32.2279
120.601
-22.5681
19.9566
18.9461
21.7626
-10.2138
56.7475
19.2859
32.4167
271.802
8.48903
159.864
-10.9635
-8.07126
135.032
18.5983
29.4943
-2.91496
-16.3567
92.9255
69.0438
54.9
8.57399
151.65
3.39062
-19.0995
34.7235
20.3739
375.176
-13.5017
20.1493
301.954
186.822
21.6306
39.363
22.5491
10.8392
66.1178
34.0194
15.2495
263.645
-13.6231
47.1565
137.361
17.4061
2.57993
28.8142
37.0766
37.4029
632.518
61.1169
15.1979
-9.33141
7.84875
7.30647
45.3854
21.2287
14.2619
225.733
28.7871
-37.2567
7.06558
22.3077
48.5718
30.3838
-6.23538
147.466
8.26444
7.00584
-21.1736
-13.693
-27.8103
-4.26181
23.8243
26.3143
22.638
21.7969
-10.6553
-14.9936
135.832
35.4762
-9.21753
23.3194
123.244
183.066
13.5292
2.77403
-13.6033
408.385
2.06247
37.3151
-4.78515
53.8839
-12.0421
23.9003
-8.62789
67.6863
40.7843
16.3318
-19.2564
14.5282
-10.5922
19.2913
54.0053
4.19655
-2.36796
505.815
-20.2867
-6.80257
21.3182
49.5915
-33.3472
10.4453
132.694
2.31311
-14.4606
61.85
108.811
40.939
66.0097
28.5934
17.5072
35.8399
-28.2282
64.6978
33.4127
252.298
-4.05365
466.271
11.5606
15.6532
61.186
43.309
-1.91837
16.1404
-10.3097
416.871
-0.843467
-3.2226
21.16
-59.9076
10.3631
206.506
-33.4522
-13.6935
63.8173
116.28
14.8501
447.411
-17.9075
-44.4677
33.4365
422.217
40.4331
14.8434
7.13875
-21.3515
10.8856
-10.2541
50.359
152.162
-13.5017
366.852
24.5923
21.9042
42.2453
83.3169
-5.56187
31.454
-38.8299
70.3295
0.286191
-31.6022
-37.9859
-1.56923
19.2947
-5.08269
133.765
-7.90101
14.9141
23.4467
13.3238
24.7153
-28.3008
7.90406
32.2987
12.3878
21.2909
211.994
91.3986
22.3077
-11.3983
-25.8382
-54.9329
30.7532
-15.483
-6.18112
-13.1547
6.92171
118.367
880.297
106.899
0.149246
6.21132
-52.4749
-15.9673
37.3503
448.055
-21.6582
254.429
119.348
21.0255
186.433
-7.98115
55.2424
56.0604
1111.51
39.1892
27.074
-0.463969
8.90778
12.3138
0.21988
24.2646
38.9102
11.0213
33.1984
-8.01205
203.809
23.0394
82.1163
5.88925
84.7814
903.919
7.00237
0.693696
62.5477
55.2137
-16.4806
40.8651
2.31311
-10.7124
16.8724
-9.27477
39.065
9.78772
-13.8437
-29.5027
69.9811
225.121
-46.9688
-9.04193
59.0756
24.0423
-40.0559
46.5461
3.3764
-12.9572
18.2788
42.2566
-7.97228
-18.9792
88.7417
-31.9384
44.3194
7.70173
29.9408
15.9273
36.4358
-8.33973
36.1328
21.16
28.6685
12.2372
84.9016
-10.9635
29.4101
1.65179
16.9657
-33.6449
-24.5053
16.3759
-5.11233
29.6884
0.55206
436.508
37.1238
319.729
29.6263
42.2198
222.773
73.4513
5.23898
29.5196
13.3479
8.78574
-42.0876
15.8505
314.851
-26.1766
63.3131
-27.5855
96.5664
-7.21007
144.56
-6.22077
8.86572
15.2974
17.4207
-4.47331
4.454
-36.7781
55.8172
222.935
36.5652
11.4497
-33.6085
-9.33141
365.795
123.499
321.079
61.1135
47.6966
41.9056
23.9322
20.4336
44.8237
11.6431
25.6237
12.5335
72.5982
-11.8033
-11.2806
-15.5671
-12.8177
-13.6571
52.5512
51.7819
227.351
5.62113
14.0178
20.4837
56.3748
536.813
22.0445
-28.7035
69.6566
-40.8607
-34.9466
63.6389
18.0825
71.42
-11.2887
3.02197
51.5345
255.702
-3.2226
0.545225
81.1424
-54.2854
-25.8785
-16.298
-37.2004
258.046
236.231
-20.5264
50.4574
1050.86
28.9442
-18.2308
13.6705
-42.0258
52.3247
-4.10564
-30.7218
0.990311
-3.98896
58.4588
-45.3608
138.215
637.412
-6.20679
-42.0876
6.48018
15.0001
142.489
18.3355
-1.34858
402.039
-7.21007
-15.5911
3.24353
24.6677
13.6725
-30.7102
8.20213
40.0586
38.9506
65.5139
57.3688
-5.41685
1.99877
-9.33141
-18.3329
30.4246
12.3878
446.873
23.1649
43.3282
-6.05288
-4.63444
3.56701
17.2653
61.231
-2.45906
30.7532
18.1817
11.2082
18.1661
4.04885
128.797
-32.3977
18.818
-61.2551
139.58
78.5798
-16.7138
17.6972
1.42979
31.2666
22.8996
-7.52557
-2.84817
-30.4699
-25.1177
-4.72767
61.6826
-16.6782
3.58194
17.7036
20.1508
67.0038
-14.2501
19.81
-5.40232
-18.8389
61.399
70.9915
20.08
278.72
25.7726
38.7359
-8.71813
30.5357
25.8943
-46.5846
-13.6124
-11.4268
-1.546
-12.4248
34.4367
182.65
-14.6065
1.07493
1302.92
-35.0753
41.3444
3.45771
13.6009
20.0399
47.4923
101.432
-0.117164
-25.9085
-21.8723
17.4981
32.9574
2.34928
-9.18582
-8.67183
74.0345
35.3309
322.618
21.7572
10.2631
13.3293
3.74582
82.3504
297.565
12.7267
8.99084
4.74773
-8.07483
44.6092
-11.9005
681.001
51.6359
299.002
21.4094
51.0461
37.3775
125.135
39.5147
6.26255
112.059
17.9443
22.3396
22.1313
-20.9735
267.751
34.0959
-30.3683
-2.33951
9.59981
-8.08085
1.01588
32.7171
50.6074
393.614
37.0762
-31.3336
223.3
11.5013
87.4825
5.11759
17.1714
109.235
-19.4658
-25.5311
-18.0374
14.5878
-17.7828
-55.0752
0.205352
95.7021
-11.2055
243.981
44.7878
-10.8366
33.2357
5.29912
58.3024
48.6337
-0.712387
73.5949
133.109
25.1188
27.02
14.4542
-5.29835
150.277
35.4384
2.32068
0.378114
806.749
-42.741
-8.13258
-14.5692
15.391
47.866
-0.787787
-19.3615
-35.2385
2.5347
-33.8125
14.3344
-18.5352
18.6964
-28.8371
70.169
147.208
-6.97073
0.557547
-3.38966
4.31676
-42.8226
52.8359
68.1811
27.273
42.0241
-11.3483
-0.427162
48.885
49.3661
31.4742
2.01476
140.406
5.26469
-15.7293
-32.2179
0.990311
3.50731
19.1034
-17.2498
29.9927
-20.5544
-15.3977
-16.3411
104.063
9.65652
309.478
-13.717
-17.3712
7.8011
43.643
12.3933
0.705867
-19.9115
55.8172
20.5363
-2.79022
-47.5789
28.3163
-18.616
37.8338
-23.9551
-20.1752
44.2469
-6.65128
10.0465
33.3025
17.8544
1.69295
1.72014
-4.36132
-8.08126
40.1236
63.2278
21.9299
57.5215
783.66
424.899
59.4315
-26.0877
206.146
2.77341
18.6097
36.4378
10.8001
94.9848
32.2699
-29.0851
-30.7399
3.58658
24.5513
6.45925
207.557
-23.2865
85.7445
-7.59449
251.441
165.287
-7.57558
6.83812
9.5758
1.82976
55.4958
15.9273
21.4433
55.3785
56.7475
-33.188
9.92788
-24.3003
36.6
167.15
38.0499
7.77721
31.2841
48.5034
20.7138
-18.6523
-11.3868
25.7462
21.4479
37.9912
27.3332
25.9402
137.359
-19.537
305.324
-11.6019
-43.8403
-32.2179
15.9828
-5.86302
-16.5039
20.1493
-16.6371
-2.45866
17.8825
34.5912
43.1111
-7.43594
12.7133
6.14768
34.7223
5.90839
-10.9875
123.184
19.0455
11.7985
24.9024
64.8671
56.9278
-8.66708
31.4544
109.843
-29.7797
-44.8529
1021.72
-28.3008
28.5188
251.564
45.5915
34.8766
8.34125
159.52
-9.80101
60.9579
262.188
25.131
18.2502
44.4187
22.4526
-4.32269
0.300715
-11.7581
177.498
25.545
1.873
12.1437
9.23932
12.075
27.6667
16.2741
148.462
13.0892
-21.5888
145.692
29.2302
24.2013
7.68467
3.58194
-12.2814
22.0248
16.404
56.9644
124.758
-13.2167
27.8879
20.08
-45.4934
8.75081
-4.97
50.2572
-12.8514
19.36
81.965
-15.1749
-35.2792
26.9306
32.7249
7.88228
38.991
-10.8053
0.531966
-50.2836
-16.4978
21.2754
29.3269
30.1905
-2.60022
-0.939342
-8.54177
130.341
-16.3214
13.676
-54.2854
-29.6266
21.1834
168.947
31.2841
22.5879
-3.6598
-13.2609
33.2425
25.196
9.8802
49.822
188.984
-39.7129
-55.0847
496.269
10.3606
15.3552
113.853
93.9328
164.333
-10.2285
394.412
39.363
-9.31
12.7133
4.27361
5.90839
-27.8541
6.89769
9.80276
38.7232
-2.25703
3.95998
78.4796
29.7513
45.5099
40.214
19.883
-25.1752
36.5832
42.519
-12.3712
46.3224
55.7245
97.1284
47.058
80.4928
33.0208
52.9802
189.331
26.9928
32.6422
71.5384
39.7074
6.06881
442.658
51.5006
0.362479
63.0819
6.04556
28.5094
32.8735
6.70848
62.0893
9.02242
-44.9787
14.0178
27.98
17.0194
212.6
31.4148
33.1407
300.261
43.0742
2.77403
-36.0921
-30.7399
55.2424
27.9494
65.7807
-6.08617
218.468
-20.2459
236.793
-26.3162
42.372
72.1072
2.08494
11.2421
48.6172
56.3155
46.4402
11.307
42.2222
-3.38966
9.65128
23.7879
55.9997
52.5729
33.8215
37.3389
66.9757
10.2035
-5.11233
51.6961
67.1697
122.366
11.0952
22.1313
10.8856
57.2123
35.3664
1119.18
-11.6276
74.4972
517.472
89.3706
45.9935
46.8593
30.0454
28.6365
203.388
17.1235
63.1197
71.5193
23.0429
18.0155
25.0661
288.201
63.6399
59.054
19.8875
13.3238
-7.37156
31.898
39.7079
12.9287
32.2669
51.0393
24.9768
62.9876
-7.27162
125.132
21.6025
84.179
38.8171
-14.6687
13.4705
41.0606
-12.6719
238.385
0.900795
-3.38565
-10.9437
-9.88401
-6.16079
1.95142
43.2528
-4.44005
-48.1366
-54.349
-21.5894
-3.87914
-12.2879
121.37
27.5185
-3.33737
25.2706
9.33326
275.67
22.4463
4.87357
-1.10323
-11.105
15.467
-0.194597
-13.8356
-27.2722
368.031
-5.21993
-1.40132
34.0507
323.929
16.4802
21.2092
-6.29218
48.2371
25.9193
22.9319
253.754
1358.45
26.0034
43.0323
15.1304
45.5502
-15.4905
-22.8939
70.2833
-15.834
11.891
27.8146
4.91782
12.0643
106.213
18.7832
38.7345
5.3458
-21.6311
39.6343
26.1285
7.58983
112.032
1.48226
29.6056
-17.7411
18.7964
27.5324
165.486
111.869
71.3028
52.3315
125.072
-8.86046
59.1924
144.006
484.061
41.0803
25.8794
-0.736761
16.5078
58.7923
55.6477
86.7609
22.9604
8.66277
7.84871
1.95291
63.6392
201.47
-1.34218
18.3291
8.71949
8.69023
-25.8045
-4.38033
8.98737
14.595
-7.28441
179.679
87.8473
38.0136
36.4659
31.88
2.08383
6.76458
23.5505
20.0302
6.96703
26.6765
251.739
103.919
120.165
147.621
291.468
-3.34938
24.8095
13.4966
42.1302
19.1031
55.5857
11.6678
14.1329
-6.40999
-11.5923
-19.6788
11.2067
38.2873
17.9564
119.834
36.1
33.6961
4.20028
29.9426
103.849
47.6225
35.5073
-3.27507
167.868
12.3138
-3.52825
46.7534
-9.81548
571.367
3.21337
237.491
23.8986
-35.0566
-2.21667
32.1262
245.951
-44.3582
-21.1086
-11.4268
5.95026
-10.5507
8.19976
265.109
84.719
21.6897
48.3613
-18.2087
54.3538
-46.7561
14.7021
6.03958
3.0229
-12.6361
-26.8118
19.3813
26.4696
-35.7244
-6.23083
275.53
13.735
67.7029
-10.6129
1.09832
81.0601
26.327
-16.6821
0.461017
75.6611
-6.55039
-8.28165
48.1664
50.7706
23.5719
-4.24103
31.7167
9.53475
11.3715
-0.148856
22.2372
102.922
40.5835
-20.8873
9.19057
64.854
33.331
53.5358
94.3426
20.2122
96.0158
75.5399
30.3251
22.4662
108.383
20.9143
20.3572
5.9859
43.1283
-11.782
22.8082
12.024
107.138
16.7873
48.9312
245.458
40.5033
27.1716
103.902
2.90466
38.0265
99.883
89.0739
43.462
54.9165
41.5104
175.587
13.8332
47.8878
-6.70163
17.3129
46.7478
215.677
39.9957
22.1038
39.4961
15.5721
13.6967
73.7848
21.1685
13.4709
110.649
37.4023
55.2926
34.2651
7.08471
123.74
63.0674
-14.6541
-25.8045
27.4788
106.439
8.9728
20.8266
31.6253
34.2655
37.5022
14.0944
-0.584548
-38.6082
496.098
3.25063
9.04725
103.28
73.9336
266.794
-3.52349
33.3025
130.298
33.5521
16.7127
49.1245
235.519
58.8642
-0.490422
44.4187
46.8154
-0.574554
5.08361
52.5512
66.7745
-12.5293
18.7396
30.8844
67.3354
67.6192
136.363
51.8813
73.4993
13.0892
38.3813
186.922
1.11922
57.1165
28.2994
54.1817
96.4144
8.90636
44.1799
76.032
52.6937
67.3682
42.6584
27.8879
274.953
40.7137
35.143
166.172
19.3929
77.3873
220.797
34.0002
66.0407
54.9673
98.8316
70.5936
130.616
14.7161
17.7243
7.77516
23.3815
17.0775
52.4715
11.338
55.8105
29.5933
-4.6226
20.6705
-8.07483
65.2239
336.676
7.8583
59.1322
17.892
105.742
26.6832
-5.72606
1.4469
32.0184
28.7513
40.8445
7.63696
21.4026
38.0608
138.881
41.8077
20.668
490.431
30.5389
19.9072
60.3226
138.76
35.5282
33.7935
7.09112
17.8557
19.0269
-39.0985
16.268
-22.9934
32.164
26.791
-10.7049
-10.0955
8.20213
-33.0299
9.29195
47.8096
-8.22353
7.70162
-5.4975
20.6537
22.8413
222.824
427.727
4.36209
53.6172
60.8151
58.7722
20.8394
-0.886305
-2.05519
224.734
-3.34938
-13.7316
12.0126
-24.8533
33.697
-28.6855
-2.38774
10.7058
-13.0411
56.3712
4.93028
-33.1441
-28.1121
-21.5894
-30.1161
-18.5879
64.5488
11.7372
35.9518
-9.8966
15.9003
-1.91114
-41.0473
14.95
317.493
-0.748631
49.4966
138.581
23.8989
16.404
32.079
179.812
25.7918
84.1099
16.3508
38.8911
158.074
77.3873
55.8794
-5.35515
49.1741
24.9822
413.675
-20.7971
41.9231
98.3172
15.3785
74.1635
85.8427
7.93531
178.568
63.7241
43.2184
0.0955625
148.469
25.5117
54.8303
68.107
27.9938
15.3209
115.298
16.5461
28.4271
11.6132
25.0235
-18.82
33.0751
7.70173
16.8223
59.244
0.934725
17.6952
23.5194
26.7625
-14.4473
24.9204
45.9703
20.9732
84.9016
4.02908
42.5285
121.592
56.3211
28.1993
33.5908
55.7313
171.373
13.6283
51.1518
-8.29261
89.806
46.4941
47.989
27.7522
74.0789
14.7517
318.954
61.461
29.5196
23.5047
73.9466
52.4815
9.43066
50.1946
21.1402
70.3295
22.775
30.242
25.6383
18.2361
30.2899
64.8671
34.4391
23.192
59.5654
46.7733
100.283
33.0059
73.2939
-8.3086
77.8127
18.1561
4.49537
12.5892
50.2767
45.184
50.5077
-2.13495
139.843
20.6655
25.1188
38.2644
53.8096
39.6792
19.0927
65.4235
-14.5459
2.25218
17.7674
-5.25972
64.956
6.63659
45.2227
-17.8047
39.3177
7.36526
176.315
-8.53976
23.9186
10.6519
15.4033
-30.0144
21.5147
25.752
6.74142
-6.60174
134.771
-20.4263
31.6929
6.45925
7.0323
278.438
23.9003
171.282
34.8026
-27.8911
-22.587
3.30298
831.862
14.4767
567.223
-14.4419
22.1462
-18.4736
112.892
38.1007
46.3578
455.726
60.6638
120.644
25.2286
-16.5504
-1.21343
136.728
109.912
-9.16486
18.6964
4.89604
-17.8059
13.947
100.356
79.2363
-14.4473
-3.19059
-5.55964
2.86683
107.18
45.5462
3.17313
14.7703
31.9582
22.5771
97.309
21.9981
160.129
76.059
31.5624
23.0409
-34.5295
183.509
12.761
25.5002
245.144
57.2123
24.122
37.844
33.35
22.0234
-9.14085
66.8818
16.0084
6.48018
-1.81374
3.34298
79.6999
11.5306
-72.8316
-4.25274
28.4158
41.769
4.454
-18.0374
27.7062
3.66975
34.6911
-30.7123
20.8201
48.8504
43.1424
19.0931
6.02999
32.2987
53.0878
121.084
30.83
-35.3826
-13.5491
26.0558
3.5942
0.398749
40.6163
5.0372
188.175
-39.8458
-8.05518
-13.1547
-13.693
-10.9437
18.2021
13.1958
-4.44005
88.6702
-24.3639
70.2398
-5.75321
23.3194
38.9111
27.5185
28.5218
38.3813
20.1298
128.556
-12.2239
-22.6503
-16.6782
33.567
6.45925
5.15823
229.712
27.6484
-31.1167
23.5582
-22.2689
-9.46855
-0.445149
14.7695
-3.43198
-18.3719
120.601
19.9566
32.0646
46.1255
38.3099
152.83
11.7699
-1.32884
-5.06465
-33.6706
152.792
-24.0044
4.31676
-33.4522
6.92127
22.2665
13.2175
-1.78573
19.2505
44.1998
-20.9114
8.04832
12.3221
-0.35751
-13.8552
-0.358803
11.0036
24.7256
1.49085
-18.5112
63.1337
-4.60632
60.8281
1.46892
44.0926
9.65652
-14.7356
6.99166
8.05033
137.346
46.1265
2.57993
-4.91895
44.8992
101.405
54.4726
97.4904
13.4709
27.9212
442.687
28.5505
64.3322
6.7656
19.5856
4.42428
-12.1307
24.1817
44.8237
6.02095
31.2459
44.3926
27.0051
72.5982
6.93735
144.267
-4.32269
-5.32148
-21.1284
151.261
217.469
5.77144
124.871
-44.3885
7.4952
658.697
16.7356
171.371
55.7777
-24.3922
2.77403
7.01138
109.815
21.5093
-16.6782
18.5745
25.1999
22.0248
-34.5309
22.0262
68.5358
-11.3426
3.30298
16.6435
6.9615
-23.0046
35.143
106.202
-1.22186
-5.07156
25.8943
18.2468
-18.923
17.5603
40.0589
-16.4978
60.6308
33.0751
47.0571
-16.9109
19.8886
4.68286
64.5468
30.5426
9.93895
119.365
-7.71854
35.7063
9.45867
18.2499
21.4479
97.9613
44.1998
31.5624
15.5446
-13.9148
3.59897
136.449
-36.344
1.51526
-2.11489
-20.9979
61.3787
37.7108
181.2
-15.8507
104.955
-1.81374
38.0068
40.3445
24.649
-18.4837
177.438
-9.87494
20.9196
-33.1791
427.827
139.83
44.0614
-2.60133
-20.4094
-5.4975
-1.83514
-15.1823
-5.2144
40.2004
-20.3901
152.787
17.2653
557.859
119.355
47.6198
-7.98669
-23.0477
80.5486
-34.3077
100.686
6.95767
35.6846
0.149246
53.656
26.826
108.695
147.077
15.1453
30.8156
23.7703
60.3809
3.26325
-15.7474
6.51673
429
11.4328
18.5745
17.7036
80.1209
-0.462555
-25.4945
14.1878
-46.9499
29.5399
-28.6458
5.00268
-6.84406
8.0469
71.6629
-10.625
35.1134
174.106
122.142
21.3084
56.9255
-2.88236
155.934
40.4303
-16.4275
0.531966
-13.1126
16.9815
22.1984
13.5358
33.008
15.4749
68.7656
38.122
32.0918
27.9938
0.328398
70.32
-9.69087
-13.819
108.234
8.6178
3.27212
2.05022
-7.48742
-3.59649
34.841
28.2571
86.4249
-3.304
47.6462
132.286
175.352
45.7658
10.0558
5.27173
1.78084
4.06429
40.016
26.1576
18.0825
-0.044302
160.444
36.4358
25.3935
-10.6868
-14.93
-15.8738
13.4769
38.0499
88.3621
406.097
44.7553
33.8323
309.309
325.945
36.9906
30.8182
64.2281
25.4592
35.3106
39.9074
3.59897
20.2572
17.8569
39.1146
288.969
-0.383217
8.90489
3.97761
8.78574
60.986
15.0001
22.5491
16.4614
23.0143
422.654
20.9009
25.6383
-8.00087
65.8971
32.4132
53.0134
36.7561
0.705867
23.192
140.477
49.6836
12.3912
7.70162
-31.7344
3.78705
22.8413
24.1731
22.8966
43.543
51.2137
293.498
40.2004
-3.07199
-14.7679
419.36
19.7284
108.542
125.961
117.453
21.9038
64.4864
-6.11262
18.1817
-6.19675
0.300715
-6.13587
20.0761
43.1809
30.1343
-13.1195
-8.53976
-2.31834
366.724
92.24
-0.0293024
-25.337
-21.3696
29.0055
74.8011
5.8106
27.9448
23.3258
-15.4565
111.646
44.515
66.6617
24.5827
16.7684
18.2955
1.65101
21.954
-0.515786
252.535
46.2321
17.5188
17.4172
40.8869
-16.5995
26.6853
32.4785
20.1208
3.56574
139.009
100.019
264.947
9.75634
47.9266
37.1169
0.439049
21.1467
76.8425
41.3444
209.991
54.7653
31.1339
-7.01387
95.0025
53.1145
-0.117164
5.9506
85.3125
-6.32271
1.56854
143.931
-5.46091
8.90851
17.8937
2.99561
-15.2311
56.3981
1101.96
-18.589
19.1183
29.2188
41.3755
-12.9006
405.593
6.72365
23.277
-16.5504
28.4798
-18.08
-31.9384
12.4603
20.8202
-11.2887
3.02197
186.361
11.7699
152.345
437.215
7.55883
-6.5035
23.0574
41.5104
383.609
168.444
26.3253
9.22793
8.8796
-2.91496
42.3258
1.57739
34.2853
261.573
20.4656
1.51656
409.684
380.077
10.3606
-5.86302
28.4737
-11.6276
53.8825
2.10354
14.4079
-13.9767
28.969
29.9927
15.0529
44.5724
38.4704
116.478
-6.1268
71.5193
41.7835
-3.20863
149.2
26.9428
436.253
318.513
298.934
7.70162
-29.8604
-5.26971
-5.81199
-3.34034
2.31359
23.1027
38.6247
47.6966
2.09871
1.44339
8.48403
-29.5863
149.312
-19.8466
147.561
3.18921
-11.819
-18.4399
104.434
114.395
-14.4034
-19.7154
20.4837
37.6341
96.4079
42.6592
40.6369
109.107
3.71883
25.2628
-28.8658
-6.60174
629.525
0.188402
26.0707
45.8146
44.5136
19.817
23.9003
2.6165
25.4322
17.0865
-22.587
7.05112
-32.3749
29.3655
-3.1975
-9.71293
-24.0958
101.648
-21.1086
255.567
161.873
23.3546
1932.55
178.352
-5.25341
-1.21343
80.5055
83.6748
13.3239
14.9482
85.2677
87.0356
-10.2138
23.0143
90.5004
23.0463
73.1511
41.5879
324.782
34.0141
46.2767
9.46941
-11.1561
-22.6312
-4.23886
-27.2778
-65.0824
12.3407
17.4187
254.077
-0.149161
80.2273
-13.4773
-28.9947
183.418
17.2293
-39.7386
25.7715
-8.20382
-3.39569
3.82698
222.935
38.426
8.49363
21.1466
-11.6559
20.6668
342.303
18.0606
-9.03187
34.1656
-24.7604
110.782
27.8798
-11.4782
39.8877
538.716
121.835
7.70603
38.6237
-8.3086
1.34483
14.495
7.17318
44.8855
20.3538
1.16168
13.6248
26.9928
42.0126
198.113
135.257
4.10017
12.9496
3.25771
13.0822
27.5364
56.5227
65.0786
134.394
96.7595
47.4408
321.365
192.898
47.9415
26.1305
37.9741
54.6924
15.9003
43.0664
35.7894
56.1795
71.053
20.4485
-6.65921
-7.96023
-27.0346
8.90778
-29.2426
31.0544
29.5399
16.3318
-11.7602
18.1211
19.3929
-10.6938
-22.2217
11.6928
-34.9879
404.304
-20.7971
142.757
8.19976
160.161
-16.4806
-10.1695
9.00594
-31.4201
116.198
-27.7948
-21.8282
-63.7976
24.5683
-15.0368
29.2589
-23.4281
49.5543
2.41929
204.831
-65.5298
-8.37757
-37.1228
81.1535
-42.8226
14.7703
-5.52312
-16.7783
12.6277
-33.2233
-12.0222
5.32552
107.374
-40.1517
-0.149161
-13.476
-19.4774
1.63324
-39.7386
7.03082
-9.14085
62.8601
12.1024
213.651
-29.9247
-25.7114
40.3445
7.78246
-25.98
121.216
158.791
-18.4358
-31.3196
-8.22145
4.454
-31.1559
22.084
5.54382
102.157
-30.7123
3.95348
-35.4826
-1.52158
350.261
-11.7736
16.5435
3.9545
80.4928
52.213
3.03575
174.794
16.9173
34.4891
463.677
65.054
163.396
133.505
52.852
87.1078
137.169
152.223
-20.2163
38.4957
-0.787787
599.946
195.839
89.9175
31.0749
14.8861
217.884
72.1222
22.4517
22.9409
0.182189
26.1944
205.049
23.2596
71.1145
2.34713
56.6965
18.5461
43.2359
66.7492
6.46101
56.7139
21.3287
37.8836
-16.4453
17.3393
68.7209
-8.71813
34.2838
29.6425
311.362
36.0557
-16.2472
-2.36796
114.136
-9.04227
23.1825
19.4442
0.865773
-12.7325
23.5637
42.7391
-20.1757
118.598
26.2428
13.2334
-44.882
9.07991
0.417385
-42.6211
-17.4415
18.9733
-31.9763
49.0541
14.098
-28.4315
-53.1744
-13.424
31.4874
121.976
42.6417
70.3676
-26.9895
-2.35008
-22.7273
362.064
-3.0875
129.231
10.5863
15.198
88.0368
92.9771
321.4
-6.46567
-28.0484
-24.0044
11.813
-33.4522
-53.0488
-0.222276
-28.0227
-7.63867
-28.6017
-12.2853
-23.853
-8.27402
30.5371
94.781
-11.3936
25.8794
1.13731
-24.7217
33.4924
35.97
-37.8645
57.5115
156.563
203.257
18.7483
509.806
7.09112
32.8482
-7.21007
159.553
18.1421
78.2062
39.6602
43.6576
-33.1937
-17.5918
-19.9089
-3.82651
51.5577
-28.8383
-11.039
-54.2232
-29.9461
-3.39565
-22.6786
-1.46627
13.558
64.3322
-6.35287
43.9485
253.675
41.4541
-15.4232
15.9803
39.1743
-14.5938
13.8866
-28.6014
-26.7958
-15.0288
209.321
9.67105
42.5898
31.3205
37.5587
3.89738
29.2931
31.7281
80.7376
27.0675
80.1406
36.8888
7.46696
216.418
-34.2181
351.57
27.9494
-3.55973
41.0633
369.411
-18.8389
119.495
18.5176
207.557
36.8618
-25.5847
31.5165
292.621
13.5669
193.648
1180.17
-47.034
77.5402
25.4378
25.8725
-10.8053
-31.3272
11.2502
9.48524
37.1909
92.2466
-25.0881
-23.8805
-8.07112
8.1369
15.2252
-24.48
523.193
-6.5167
-28.4315
-34.4337
455.026
-33.417
-27.7422
8.1569
200.446
30.1905
25.1914
-12.0879
-20.0892
552.458
14.613
-47.7261
13.1742
-9.94889
16.4982
-19.3967
281.472
53.1886
-10.2083
12.2698
105.742
-11.3483
56.3813
25.0032
10.8594
-29.8444
25.1507
11.8239
-16.6663
23.067
9.42361
180.607
55.6477
-1.32025
39.827
-7.26679
12.5339
-25.221
-1.01609
223.021
-24.3025
8.02175
40.3445
-1.61713
-36.1119
8.03577
-33.0299
20.21
33.6548
-2.79022
147.324
15.1979
-9.24563
-13.0795
-20.8045
-25.8291
8.11022
17.5427
-12.8938
-34.1639
282.803
19.5238
-9.90862
35.9311
17.2186
44.8087
-5.24408
17.7674
21.8525
2.29742
63.7956
238.156
55.5301
30.5742
33.7321
46.7206
18.8935
173.245
57.5035
103.484
46.8223
12.1444
66.7115
55.2424
44.816
37.3151
64.5553
23.8989
49.8021
15.735
46.047
35.8271
48.2806
13.8324
32.2614
152.221
19.2134
9.68784
27.8262
80.1984
116.787
-4.41811
293.74
9.05268
0.754644
10.6354
12.8751
85.5862
14.4243
220.863
-14.1348
0.278892
602.718
-21.5961
7.49396
18.6322
-16.773
112.052
-17.7411
11.3001
-4.32669
35.2388
86.9218
10.4064
-17.7153
9.26647
-24.79
58.2553
10.0107
53.9629
-31.7184
79.4986
13.698
-12.5402
21.605
50.9625
18.3574
271.969
48.7333
25.8318
17.3921
44.0926
5.90839
-16.6097
-21.1193
69.6453
6.17627
38.6302
17.5725
36.3105
117.661
58.0177
36.5652
1.1468
28.3163
-3.62343
48.7646
28.4635
552.66
43.5113
140.994
324.827
72.3579
81.4298
19.4168
56.4466
50.1691
45.9653
162.863
35.4533
32.2579
14.4075
55.1161
27.6206
151.24
20.0402
37.782
14.4789
196.238
11.8335
-18.7417
8.39561
24.2319
41.3823
33.2889
548.509
62.2549
48.6964
5.13731
53.3684
196.615
11.4328
89.789
10.2074
12.3208
38.8928
-12.376
437.727
30.2049
76.3916
51.9391
106.306
258.157
21.8693
26.8891
24.9135
24.0203
365.71
47.3001
19.36
40.7356
12.9361
208.349
43.7972
26.5531
11.6132
23.1494
14.9132
36.8232
17.0721
48.6814
-0.939342
43.9321
-3.65457
-36.4817
3.80386
-30.5636
33.3648
238.368
6.33696
47.8878
-6.47089
25.1575
41.6758
13.0146
-24.79
256.906
-6.85591
391.295
-11.1037
25.1507
17.4461
13.3187
26.8152
5.67548
47.5479
-3.38542
-6.08764
41.4589
-23.0734
-36.4654
242.613
3.75574
253.059
-14.467
111.559
-12.8323
4.08659
-18.3082
31.2269
62.056
-22.72
-9.60411
15.5248
32.7178
15.0134
-11.0346
74.231
-21.4271
253.975
18.1561
-3.0009
-12.7107
375.253
193.643
57.067
30.2097
102.643
45.9653
436.476
93.5494
34.1319
31.2459
26.589
-2.04293
11.691
-1.49595
-21.588
2.23655
59.3338
11.6678
146.576
45.992
10.8965
-14.0566
55.1539
1986.66
88.9117
70.7702
40.6369
56.6327
380.406
62.7441
-4.23302
25.4821
68.2419
12.3698
28.8818
43.0035
774.462
213.783
56.6965
14.7979
45.1099
-15.0907
170.095
-28.334
29.4503
8.90604
1.25454
98.0021
310.752
22.7558
9.81875
6.24158
-2.05646
107.15
19.6064
4.13414
27.3119
16.5022
-16.4275
-5.09023
-1.86823
31.974
138.39
116.609
152.948
124.171
246.802
4.38877
571.823
-15.1097
-6.5167
-13.439
353.498
-27.7948
116.561
4.40877
-24.4422
21.8307
48.9312
7.45196
-2.60022
4.68286
32.6877
17.8972
-12.5929
-5.07697
-3.19059
-35.5447
-36.1823
11.0221
28.2101
-20.5264
10.7537
44.8737
136.38
33.8925
26.8773
250.74
-22.3481
92.4088
50.8001
300.429
18.7939
60.6663
42.5292
-1.32025
24.8345
-4.45569
26.5894
-7.41742
-0.0790526
36.5519
184.656
15.5244
55.8104
71.2666
226.111
10.5643
32.1976
44.473
36.1613
4.28764
49.8746
135.636
286.327
39.277
27.1948
-30.7123
-3.62343
-13.0795
2.22655
-14.5847
-8.22693
-8.52534
38.1575
-7.27162
275.057
41.0483
26.083
17.2653
1015.13
5.0372
40.1236
-43.5939
13.4346
24.7316
3.66882
-20.659
3.02197
-27.1763
8.32482
14.1491
30.5106
73.6338
114.876
13.6871
-17.4416
115.97
-3.6598
9.22793
25.7462
75.7958
-36.9715
7.19959
893.133
11.0952
4.88544
35.2485
-4.63189
-9.61115
-3.38542
-7.9617
20.8442
42.5189
-15.8507
32.7171
101.207
-24.3025
16.4614
-21.9633
44.0926
99.6117
-1.61713
-2.47264
-41.7341
19.0455
8.05033
17.4061
-8.22145
-4.91633
-27.4077
40.8247
20.5363
-64.4455
-9.16498
-61.7195
-24.5527
-1.46627
6.06173
21.2287
64.8616
27.0819
85.0091
-7.27162
7.06558
47.8394
18.5595
44.8237
-31.4604
48.1407
17.6348
-7.98669
1.31515
-20.651
-7.19555
164.404
27.5724
18.818
7.64551
-33.1441
204.272
109.595
625.807
-2.91756
69.8332
37.8258
194.377
70.2482
46.8146
356.525
42.0049
34.8586
51.3706
11.3837
266.592
-13.3131
118.199
48.0086
8.33508
26.7288
47.5656
497.03
-31.4379
15.4653
5.93971
7.21143
16.4802
39.9498
-13.7884
76.3481
-7.81392
-12.3638
16.2576
39.1218
44.9063
14.4415
26.8096
5.12421
16.4615
98.3943
64.7702
12.277
30.6317
48.2061
137.019
67.0117
84.6952
59.6737
44.2732
0.819869
109.961
16.9091
189.517
45.6091
0.161288
27.6492
27.2641
127.198
-9.19417
41.3811
20.9924
-42.8856
-35.1631
116.987
14.2199
12.0326
487.943
-20.2986
4.11692
6.28283
-61.9235
18.0825
200.731
297.932
36.4358
68.497
377.213
9.92788
-9.30777
-31.5007
-1.30544
-33.4522
169.965
11.0221
37.5804
-9.28199
239.738
38.8647
-12.2853
-18.2308
17.9629
428.864
53.0259
102.277
33.584
25.8794
-32.5959
-20.9735
74.0789
14.7517
56.5847
132.675
23.8974
-39.1259
261.785
-23.347
175.146
26.2445
-29.9247
22.0836
28.6365
4.73721
204.559
0.256935
-28.7096
200.02
6.17627
-15.7177
43.8094
74.5579
9.29195
-61.7195
22.8413
-5.81199
-23.9551
17.3061
38.0953
-15.7232
25.2078
-18.0645
-9.14568
-2.76037
67.2853
14.8386
6.88308
25.6519
56.9902
-32.3495
-11.8033
16.8304
11.5451
-2.38774
8.83174
1.95142
114.467
34.9153
-40.6403
134.932
6.52154
3.61712
17.6972
25.7926
36.8888
32.2699
71.1852
23.3888
20.1298
1.11922
79.6053
84.7018
-7.57558
41.4349
292.31
120.875
169.495
192.185
-12.5732
38.0389
-61.7816
25.3556
-9.01186
45.5462
56.5029
214.943
16.6443
63.8173
20.7031
14.8501
66.9757
21.4479
400.272
25.9402
15.5446
-2.02323
18.3832
-15.7293
-2.23287
-17.7503
9.12951
22.8515
252.616
67.0009
-14.7631
31.2745
-25.221
37.4889
86.2674
164.513
26.7624
7.78246
-31.6022
-2.47264
28.4158
703.329
68.0059
-6.34738
-1.1682
-16.1633
76.432
60.928
-51.327
22.6941
43.2282
28.1499
22.8413
-20.8045
13.5263
37.9208
34.3471
89.2245
156.392
178.261
16.4359
11.0633
14.8386
-18.3419
33.12
38.7704
146.945
-32.3495
5.06328
-22.525
8.79578
103.374
-24.8765
8.83174
11.3218
24.5121
70.5226
465.358
13.1174
115.217
-29.1545
37.037
31.2666
52.8846
38.3813
17.7611
14.831
243.817
40.1924
23.8989
12.3208
8.90778
-19.8723
12.3138
-1.65419
5.52398
220.695
35.0725
122.13
20.9835
88.7417
97.3721
70.5564
204.229
285.793
40.1839
188.437
6.17974
-31.7966
-24.0044
544.048
15.2735
-2.44906
-3.97041
31.9582
84.1906
14.5018
-31.026
-16.3567
25.4592
3.45145
28.6631
-13.9148
194.754
-43.8403
215.159
0.990311
16.6258
107.184
-4.13135
40.764
-12.889
-17.4512
323.355
195.761
44.9852
5.21705
0.525482
34.7223
-9.08414
-3.4912
51.8753
-0.504606
32.164
-29.431
-16.3271
102.348
-1.1682
-31.1559
10.8396
26.1585
68.4243
-53.2011
45.1829
-11.1197
-18.7017
11.5969
-7.68606
92.237
266.557
30.599
34.5782
32.5353
-12.8938
10.8137
64.706
18.5595
27.9571
11.6431
154.934
35.0223
7.00584
-0.558919
54.3117
-11.819
35.908
31.9365
9.51958
44.2857
-36.8922
46.8506
338.231
78.8636
0.830567
132.466
52.8846
-3.77743
30.885
38.8705
139.8
18.5791
26.4253
63.2543
-15.7902
23.9003
-10.502
46.047
22.7087
9.27211
65.1472
170.317
95.0426
20.1504
64.9728
-19.9625
15.5432
44.635
7.81242
369.852
18.6614
53.6898
6.77011
-12.0879
17.4118
38.0389
-24.3003
6.61496
-7.13779
0.568624
-1.59312
314.621
35.7063
11.3327
29.8427
29.4943
6.45537
136.029
-27.5589
-0.796341
-11.3936
1.13731
344.469
14.1088
155.307
5.98491
-9.75355
5.15676
60.1996
10.6598
148.909
61.8518
25.8318
-3.22265
51.5889
43.3897
26.4939
12.5199
166.287
146.482
28.6651
-12.579
-4.47331
15.6984
4.45138
55.8172
48.6473
34.6911
-26.9642
24.5682
-18.616
-26.198
28.4635
-3.93793
-16.4588
13.558
41.8434
12.3878
42.0744
431.711
436.882
211.339
0.987761
138.5
344.674
28.5097
14.3793
51.8889
2.64224
-6.11262
3.18921
-30.0213
317.018
5.10852
16.328
97.5288
60.1194
53.656
7.4952
23.3881
29.854
39.5082
-6.6657
20.1705
-0.592528
7.90702
-1.90337
171.44
-11.7293
201.644
53.3684
-31.6707
134.767
28.948
-0.463969
175.365
12.6559
-3.0057
192.224
0.21988
50.5016
1.42892
-35.8303
451.115
-28.6268
5.15791
88.7333
0.550637
-0.342601
17.1336
-3.12875
25.743
110.388
20.9428
-18.4245
-7.12747
116.853
-9.44964
19.9566
28.3165
1.82976
134.207
163.978
10.4009
24.9204
195.896
94.0618
34.3018
20.8957
-4.32313
16.6443
91.9283
33.8215
9.22793
25.7462
94.5365
47.948
42.8068
77.3888
102.277
37.1238
-32.5959
-5.981
30.9754
7.25544
-1.51136
-0.383217
38.8899
2.10354
18.1561
-0.858188
31.8667
11.3047
9.89581
85.3221
9.65652
-9.1134
25.6383
-2.37867
82.7637
23.0429
109.235
14.2673
358.652
-36.7781
-6.02695
41.1511
59.054
-26.9642
24.5682
-31.7344
5.66112
84.6855
-25.8291
24.8024
81.1988
241.024
27.0819
-19.9386
190.724
27.2247
-3.92925
22.3349
-16.4678
30.7532
-9.86075
-39.9143
89.9189
-36.1818
7.79698
-28.6247
12.5799
11.3218
191.304
29.2931
-23.7737
71.2134
22.6416
45.8082
42.6592
10.6519
-4.72224
-0.484887
-23.2436
14.013
57.9345
538.045
56.0558
825.426
57.2984
29.5225
130.053
7.71614
-3.84635
27.6658
-13.3415
-2.40883
-43.6193
196.313
306.727
-4.97
71.7652
-20.3477
21.0631
-1.25469
8.87644
-11.4268
22.8169
10.064
25.0664
-14.1268
109.082
23.5637
48.3613
334.023
13.1243
31.974
-50.5042
81.0022
29.2598
-33.417
-7.12747
11.905
37.6868
-33.7775
230.721
42.995
26.3305
46.4598
151.42
5.04364
48.3573
87.425
50.9618
40.0701
100.362
53.4992
19.5353
37.9276
125.459
174.928
119.555
75.1033
23.2767
53.0534
-6.91803
16.9199
36.3035
18.0331
26.1579
53.4185
-4.62484
23.0207
5.21065
110.622
23.6828
24.7013
-8.9379
29.3529
8.9728
26.4488
99.2471
23.4467
-32.5864
15.1979
105.072
-14.9536
56.5745
-13.3083
-5.2144
9.98428
34.8766
-6.82012
-9.14568
85.7764
116.011
56.0681
148.45
38.7704
190.049
5.58596
16.292
142.73
33.1946
39.4327
45.1268
53.656
-9.3714
33.6022
24.5157
92.6598
50.1555
45.3883
52.4445
45.8775
-11.7293
68.5856
20.4532
60.1585
288.44
83.296
29.5211
17.943
166.329
7.71614
48.6275
248.806
183.435
57.5613
117.55
-33.417
80.9536
40.016
-18.82
21.8307
63.9237
52.4296
257.895
98.3862
-6.97073
23.0463
64.711
202.68
-19.3157
0.0990796
-26.1486
42.9611
33.2425
21.4479
37.9912
44.1998
95.2807
-28.9073
5.47304
24.0053
6.7595
-9.72913
105.938
24.122
83.9498
14.5271
37.7108
33.1486
518.258
72.0725
0.0603285
33.328
0.525482
70.3295
125.849
-16.6097
-2.47264
16.362
39.6602
98.0055
9.90984
87.3559
41.9353
-14.2893
113.913
67.388
-15.7198
24.5682
28.1499
5.97468
237.817
-29.5773
52.9134
45.5915
51.7432
98.2964
47.5278
-1.64942
16.4359
17.8544
12.9645
11.6431
53.7347
5.0372
20.1243
91.2703
-0.0362384
86.5078
228.122
63.1797
48.8031
228.785
164.226
-12.5293
-1.87513
25.2622
27.98
28.2638
17.6972
241.31
29.3925
26.6477
-2.62891
19.6352
12.9569
87.9149
66.4294
18.2767
33.2706
-4.87976
114.634
-9.00154
54.2686
19.9566
18.9461
-3.79243
34.8811
42.1642
205.102
1.0306
60.4957
39.9006
38.0389
-1.8115
36.6
97.8099
30.266
18.5184
-16.7783
12.9761
57.6053
28.9442
19.2927
44.1812
40.8719
35.2485
18.4998
306.964
1.40863
107.051
-9.95492
-4.60632
75.8206
41.2371
569.776
368.786
0.525482
49.7148
-12.8615
-0.598576
1.36946
5.92704
24.9169
25.5117
8.19951
29.5803
46.7733
107.78
-11.9717
28.3163
13.2432
1.91299
182.137
7.30647
95.9852
39.7949
167.406
27.3803
27.0819
4.42428
11.469
68.4541
48.5446
16.7127
301.111
78.1258
-0.490422
23.8039
-1.9103
88.3818
248.737
10.7058
17.0158
12.4265
52.4728
50.4688
26.3897
10.2009
31.2666
-9.85522
-6.37704
10.2649
-1.68566
41.0633
351.287
3.28416
3.28558
61.0395
52.6937
9.27211
-2.09712
16.3318
12.6027
33.2689
404.179
11.8966
78.3682
15.2596
34.1816
9.98971
8.87644
101.528
17.5603
41.9329
40.2212
10.4453
3.38374
-1.3421
5.62804
30.1
20.3243
58.5134
132.333
-16.3842
106.247
79.3514
13.3511
-3.8653
131.513
17.8462
159.612
103.442
-30.0644
-3.79243
-8.22242
51.5345
49.5543
10.4009
47.3772
60.5153
-24.3003
14.1112
-5.26373
13.3994
-11.8194
30.0841
3.83647
-7.63867
-1.0409
-27.6011
14.6959
26.789
-6.41854
56.0728
35.2497
-45.3364
6.61251
67.2256
45.3403
18.3574
14.5271
468.746
40.6449
-38.3395
230.518
14.5874
44.0926
76.2381
-2.37867
4.05297
219.82
-12.579
23.1947
96.2806
27.7062
43.0251
19.6986
-32.5864
67.6717
174.327
24.7153
-47.0415
-16.4588
-7.05674
39.9693
57.3654
32.7041
2.55021
11.469
63.2876
12.2322
5.44108
26.083
37.8801
12.5053
18.1557
71.0457
32.3057
54.726
137.708
20.9772
8.73401
19.164
56.6204
68.4808
12.7705
169.602
24.3252
54.2169
15.8231
66.8739
13.5292
607.168
21.5147
12.6336
-17.6214
21.5093
-7.65782
0.188402
61.678
19.5777
22.0248
-6.41988
417.454
-17.9982
242.824
50.5016
12.6733
-0.223058
25.7022
170.076
23.7433
0.652202
24.9135
481.292
13.5669
375.129
50.9686
101.86
-3.79243
29.2589
-17.8059
53.3024
-28.9545
30.5106
60.5153
8.05381
16.9292
364.562
352.893
-25.956
-43.6785
-26.4592
58.1951
56.3103
717.277
81.0947
31.0814
28.6631
-42.0258
-2.02323
-11.6019
-4.48489
17.8569
69.0996
65.955
-32.2423
-22.9542
-11.0149
-8.08085
35.6149
108.756
7.09112
30.5105
4.03432
11.5013
-28.7096
23.8583
47.1565
11.7985
19.2802
12.3933
-10.5385
28.8142
44.5728
110.492
27.1948
10.5171
3.95348
-12.9938
3.78705
15.345
-18.9305
0.407794
79.1503
36.4522
41.9056
239.45
83.4467
84.1519
22.3349
0.398749
8.75715
21.9038
55.7316
-13.6774
-24.9374
-13.6321
-13.6571
-18.5914
1020.67
229.225
8.39561
69.4932
-1.0435
22.0445
38.7629
-5.21144
-39.3847
19.6406
-21.0996
8.39079
-1.68566
4.58519
99.6417
28.4798
3.66882
29.3269
83.6068
-14.0578
4.57669
56.7475
47.3969
117.687
-30.8595
54.4036
-17.4452
2.58882
29.1471
14.8501
179.42
25.196
-1.3642
53.5702
33.4365
28.6631
1.07772
1.72491
-5.97971
-11.9812
14.6337
85.3233
14.7517
-6.00542
16.4012
241.984
19.5986
31.9195
25.8318
-8.84485
75.9517
122.1
32.1161
33.1346
-2.37867
49.0306
75.5167
36.1468
96.7263
170.745
-16.7419
11.2833
371.418
18.5509
195.311
140.994
43.7175
46.121
66.4373
17.5427
17.0912
62.8319
22.3077
37.3274
1.38364
237.447
249.215
49.0264
48.1871
61.9215
50.749
78.0189
13.7076
14.9915
49.6251
48.5947
79.5413
42.511
213.614
38.3813
18.2558
23.608
57.1165
41.0679
32.0475
54.1817
70.1775
12.6545
-0.797686
87.6186
-10.502
57.2914
478.107
31.7609
125.117
37.2583
65.0575
259.979
49.9803
4.40033
61.5016
9.63738
11.8638
44.4837
3.56574
17.1947
28.8047
94.4068
62.71
15.3785
58.5351
-21.9568
526.618
67.5813
-9.27477
42.8131
184.076
46.1264
177.461
47.4923
45.2102
33.616
24.6913
57.2015
44.6571
37.1758
43.2648
57.6342
59.1232
64.8398
376.211
30.1612
121.966
412.672
54.494
28.3289
62.2883
115.113
59.1975
122.13
-8.06451
18.4643
-17.8829
37.7602
77.9792
6.51493
20.8256
28.1087
329.727
-20.5212
106.41
-0.391808
-4.62944
15.351
68.035
35.8882
-30.5601
13.2175
-61.7558
-7.63867
-49.7666
22.6481
34.3735
14.6076
189.421
30.7729
-20.0352
5.82247
73.6668
11.2977
149.351
-16.3128
90.4268
30.3375
0.0788451
130.255
25.3602
32.391
5.21065
106.874
153.023
179.23
11.5829
4.18056
31.2269
63.3353
234.798
34.8821
19.4465
305.068
59.8917
60.928
10.5171
35.8126
18.8654
33.7721
56.5745
174.098
114.758
56.8359
49.8691
55.1929
30.6612
32.0838
53.9172
45.9653
61.6631
54.194
6.95798
-7.17242
69.6925
7.87438
-29.0843
28.4735
-6.25852
28.5343
150.324
323.354
29.1973
-30.333
0.935966
-15.0302
40.1614
27.3268
-7.60273
56.5665
42.5772
30.8928
7.94841
15.1747
60.7456
201.651
53.2447
-0.0999805
240.354
-20.4754
-34.3541
1.30582
16.5902
52.7527
152.942
147.07
45.1885
-0.00230849
125.454
7.58983
27.6995
29.5933
42.525
74.5942
48.0696
-3.3861
25.0776
53.51
47.6463
199.097
7.3924
50.7591
128.077
29.6001
-24.2222
-6.70839
11.8239
-31.6589
13.6967
-3.69485
76.2624
199.205
51.0714
-4.45569
32.2116
-54.2691
37.4023
433.854
-43.9802
41.7613
50.1882
37.5334
1.22322
-10.0504
-14.6541
84.7654
-10.0025
-22.8718
8.9728
146.389
-5.85336
-35.841
32.3914
-10.3857
52.4947
-20.405
26.4423
7.62097
26.2758
-9.56013
28.5188
22.9283
39.9693
261.639
45.8226
58.7722
7.06558
24.1817
112.29
29.3719
18.1557
109.464
23.8724
10.6855
35.571
1.29951
1.36039
173.75
28.1883
51.7819
-10.6553
-1.87513
280.135
86.076
18.8935
123.096
274.024
20.5854
160.196
1.38918
87.1016
33.5716
20.8031
67.3002
64.5553
29.5211
72.626
-17.9982
57.0608
41.7213
13.8324
9.84307
13.436
33.4484
287.985
134.365
172.138
28.9687
13.3974
-12.2257
41.4403
31.7506
-1.7805
8.99084
10.3699
30.0408
16.4982
6.84018
238.368
41.9442
36.6434
364.363
21.061
629.582
-9.79749
25.0032
35.2223
8.28414
9.94985
-20.4145
-6.91803
3.80141
28.8072
25.6626
8.05008
4.91464
69.6929
-4.60632
57.08
44.9852
-43.0432
-6.02735
8.02175
37.7675
22.7457
21.8902
27.6064
13.4233
32.4132
281.649
10.5192
15.6984
56.9252
55.8172
63.6399
55.3058
-0.727265
48.9311
-3.62343
88.12
73.4411
37.2915
36.0468
32.4731
40.4988
40.2004
37.0506
44.0913
50.4187
166.638
79.479
59.4797
-6.18112
95.5411
-6.19675
47.1524
194.364
91.9066
57.4041
-0.00106716
8.39561
35.7601
37.037
22.0039
104.786
26.4253
31.6929
68.3034
827.873
36.6836
33.2706
15.735
254.068
20.8346
13.0202
33.5101
29.5208
24.9135
22.1462
-27.8439
28.5594
19.36
70.7206
11.062
17.1947
313.663
287.436
34.599
26.6229
55.4228
89.5908
41.6685
0.531966
41.2353
46.9666
52.5694
263.016
54.5597
7.85844
24.0665
14.2881
-6.6764
23.7542
32.0956
-1.24255
518.341
20.9835
84.9936
3.08999
39.5609
33.6889
113.592
60.7987
139.711
270.391
30.5303
15.9921
-0.578561
59.6017
3.09204
13.4805
-4.59683
22.9351
65.4884
3.32097
32.0184
50.3031
-0.796341
33.3757
4.88544
24.0041
130.301
50.359
43.4662
-20.9979
75.1921
-6.48039
91.7502
34.6778
-12.1211
75.4945
35.6593
61.1933
34.9272
15.425
57.7131
8.64515
-18.0348
327.045
-28.8383
84.5383
-29.8604
58.135
13.4709
21.0543
26.8509
36.7507
330.06
-7.92695
34.721
20.4336
57.9421
-3.42428
66.0389
99.7036
555.624
-51.1743
-24.0621
-0.538593
45.0549
2.02331
-65.2762
4.40877
-28.1903
10.5863
67.6718
-11.2887
-10.0965
156.376
-7.4027
50.1883
25.8451
10.3699
13.1742
-11.823
33.3648
-10.0264
19.1027
11.9592
-10.219
45.7722
49.172
48.885
23.1291
35.2223
13.2592
38.2692
18.9409
58.1493
75.6589
40.6551
52.9454
29.2775
-16.7878
13.1261
7.55659
25.8318
6.14768
66.5814
19.0269
-37.9859
17.1714
36.1613
-18.2012
27.3858
23.1947
0.70325
233.854
359.742
137.765
-10.0976
-3.62343
-1.83514
13.4709
7.30647
-25.8291
217.831
17.4805
18.01
55.1929
188.083
-24.1382
10.8137
16.6855
3.5942
4.14688
8.75715
35.0223
66.3605
213.153
584.15
-1.9103
-2.44862
34.0339
-32.3728
-17.4052
48.8031
-26.0877
250.433
2.46319
77.7361
82.3279
17.0194
4.5787
35.163
13.5292
8.39622
559.861
12.9569
150.114
29.8189
17.7036
-4.2121
-23.2865
-28.5735
-29.2426
-6.42689
-7.27638
-31.9573
50.1546
18.5176
173.772
22.0245
-2.49359
-18.0885
-25.6863
46.5091
-35.3402
-0.317654
13.5616
25.1175
21.8798
24.1195
264.01
33.8711
47.4243
200.12
27.1798
47.9036
12.277
56.8686
33.2135
54.5597
25.7823
124.051
129.014
18.0363
-32.9133
128.702
9.60686
4.37964
36.1726
31.0834
437.118
17.5651
53.587
6.71088
31.2998
69.5112
788.191
27.6181
42.9611
3.12726
551.344
53.1345
4.96406
5.82767
-13.1628
23.6367
12.1791
12.073
-28.9545
-6.95104
-3.19059
35.6698
-30.8664
84.6914
24.9315
29.4101
1.65179
22.5879
80.6732
12.9761
98.8348
-16.3567
57.3183
9.07365
26.789
-49.5221
-11.6019
226.403
83.4492
40.9886
37.844
181.401
3.28269
-37.2518
-43.9617
-14.1345
-14.9849
80.6452
336.927
-12.593
27.226
11.5306
11.5013
-17.4652
44.473
22.7936
-1.33456
218.541
21.3206
-3.04488
33.6548
23.4467
14.2653
48.9311
106.946
15.0315
19.0931
157.232
13.5263
-5.00824
36.7507
36.4522
133.735
-20.3901
16.4359
57.2097
168.485
102.46
-26.8219
15.7607
-13.6774
-28.6855
32.1598
2465.76
51.9353
63.7956
-12.9692
-1.87513
12.1437
61.7132
-1.72127
2.70463
323.769
36.8888
289.017
247.347
0.899961
-15.4774
25.2574
5.46064
138.869
147.885
40.1924
-23.2865
31.3966
-23.6204
47.921
28.3309
298.637
121.735
3.08999
-33.7775
8.64417
366.378
10.1989
-27.0804
21.1403
28.6562
10.3631
-40.871
8.06489
-12.8375
-45.5526
18.5184
16.9657
-29.8967
9.22793
25.7462
6.45537
-23.853
34.8295
10.9477
38.0334
-34.5295
11.0952
57.7385
-23.2256
-15.3513
-10.2541
9.12951
20.9774
-32.2423
-15.458
11.4739
-30.5696
-12.1026
21.4727
15.0001
53.4712
0.531884
241.807
33.0823
34.9272
427.626
51.0322
110.172
13.3303
26.0031
58.6283
85.1916
16.1349
-27.0493
57.5115
16.3691
28.3174
101.108
-16.6419
25.8062
94.6911
35.4261
26.083
-7.09752
250.512
-6.2072
-13.6089
7.46003
138.982
6.98259
11.3936
12.4265
343.543
-14.9936
14.8615
73.2414
76.2442
17.2774
144.274
2.77403
-0.484887
85.4522
2.76859
3.58658
99.5139
-13.2847
55.185
10.7804
12.3208
-0.804691
-7.27638
-9.46855
23.9177
-5.84526
18.2059
40.7137
14.373
-18.0885
-29.4344
16.524
-40.9624
4.19655
83.0783
-1.18037
-37.1652
-25.8681
15.6532
23.7047
316.923
31.8148
111.505
128.265
-36.4507
99.851
-16.3214
-26.1744
167.15
19.3093
17.1475
-54.9229
16.6443
3.84721
266.206
213.501
42.6128
-29.1519
-23.853
2.97037
275.191
0.55206
-23.2851
-0.35751
-28.8478
-13.4773
36.5976
-24.0002
-11.6276
-6.08764
-22.2593
-19.3253
1.01588
-29.1271
20.6223
-56.1617
3.34298
139.206
25.3519
37.7675
-50.3428
-64.3168
-13.6231
-33.4284
13.658
8.64515
4.454
-3.04488
260.09
39.277
4.89493
6.76458
-12.0567
6.59815
25.6524
32.6064
31.3616
35.2842
27.8501
121.102
300.357
7.54699
79.4667
55.6837
28.463
183.49
2.32068
4.12625
12.1452
764.981
-8.94697
128.69
-0.568243
20.3383
248.234
36.8232
35.8127
44.2514
27.1716
124.517
19.7713
79.2363
277.907
77.3943
35.6698
50.6555
-6.20076
40.861
3.09204
55.384
27.2623
28.9056
32.3054
68.9133
43.7439
52.0889
46.9923
49.5136
23.0683
-7.85507
-10.2541
18.4998
-13.5017
43.4723
2.5347
-15.0718
11.2001
3.02197
27.0655
16.0231
114.844
17.4241
-20.5522
411.413
-22.1303
24.9315
24.6438
-19.3157
20.3925
41.3285
104.805
162.553
57.0552
45.4875
512.716
5.32552
32.4112
370.916
-5.97971
3.01137
160.811
19.1034
-15.3757
80.1194
-16.6371
25.6523
-4.60632
53.3318
11.252
264.304
8.96518
45.5031
343.943
9.65652
12.6139
24.9169
0.539507
334.733
-6.79301
68.9357
28.0326
21.5726
-26.9642
18.946
-5.4975
-28.0721
-14.64
7.30647
7.90406
77.6817
394.23
213.868
29.5544
2.86183
-20.7958
26.083
17.2653
-8.10945
-9.95533
34.5014
-1.9103
-60.5447
71.5152
-43.6172
148.129
206.297
216.107
44.9765
-12.2191
9.23932
37.6341
-2.91756
17.2111
66.5
187.37
185.985
28.2932
309.059
24.5513
147.885
64.5553
38.8914
14.1948
245.04
-14.2501
47.921
-1.65419
29.8868
21.954
-20.1935
39.8281
26.5544
68.0608
98.8369
20.2971
15.4357
-13.7274
308.978
72.855
146.106
-3.36212
104.583
294.667
32.3911
320.471
153.788
123.398
34.2156
14.4177
32.4998
69.2233
110.898
313.949
284.538
-11.9449
14.687
48.354
60.1314
122.841
-11.9969
171.938
474.315
279.245
0.151644
60.3478
415.276
52.6199
-1.65619
369.635
47.6462
24.5273
97.5785
693.256
44.726
53.0604
-2.90432
63.6339
99.0637
11.0928
19.9688
-2.14668
28.3097
24.8977
24.4878
5.32444
497.162
46.353
40.8697
7.67596
20.0177
-2.83369
39.9798
-12.439
149.352
10.3322
62.2436
29.3675
3.59074
-24.2967
36.4555
-4.18094
79.3366
5.10887
53.8831
29.2433
19.725
28.5148
16.1245
194.88
72.9377
9.27014
13.6801
50.9977
59.4623
32.3537
27.5654
32.8841
41.4235
-0.202044
112.862
22.421
7.33204
38.235
43.05
-15.2347
60.2235
9.29
-28.3384
-3.73473
32.0686
20.2334
36.6761
45.4444
50.7306
206.824
47.1141
12.9937
-8.81158
9.94723
-11.9031
26.4461
59.8058
-19.6768
4.12706
-16.2718
-25.4094
49.0103
38.2732
13.6853
40.1349
44.2643
74.3973
188.746
17.4626
-13.1339
-27.3714
19.2694
67.0766
40.9561
-16.4243
0.841681
141.486
-0.966978
10.5673
115.034
-2.83429
-3.47259
-25.8838
-38.8433
-20.8561
11.5888
-4.3845
79.2455
-11.2571
-15.6228
-0.515934
49.6594
23.0465
-4.19208
7.3633
17.6991
-13.0454
344.482
1.8502
23.8887
7.26374
25.7976
-13.4662
51.1462
-12.0633
61.0631
353.898
-1.45635
37.0354
-10.9763
10.9651
20.2865
0.260557
24.7267
349.903
23.2078
30.4474
49.4983
347.222
24.5498
-20.6015
20.279
13.7712
-9.66381
-25.187
67.0986
-16.1972
16.6445
-37.5225
23.4751
-8.9554
6.57213
-25.7821
-14.6552
12.0903
-10.2891
-33.9902
210.251
44.7178
15.0248
234.591
13.9518
5.26496
24.6598
99.3135
35.5612
47.0836
-8.92044
13.8634
298.203
57.1725
-17.982
11.7104
424.877
9.02304
22.5287
1.39517
-12.3838
632.499
-35.4103
-26.7881
162.54
-15.2835
-11.1664
24.8374
-8.00307
-17.0305
97.8144
22.9653
5.1714
-1.83718
16.9832
268.069
82.9062
-10.7337
-1.06733
-8.12166
4.48022
26.8215
-9.14371
22.9826
13.8053
60.5108
97.8188
-29.2301
6.26924
-39.0942
13.2878
-7.59325
8.29467
25.9945
1.75274
-29.1106
83.2859
-15.5522
-2.33292
1.68584
2.97768
17.7574
-6.97547
58.9221
-13.7017
281.185
31.6956
61.9131
220.061
-0.44543
42.6089
-8.39868
39.681
15.8485
17.9471
-12.4007
-4.2377
132.07
147.001
39.3891
11.4642
223.957
38.1149
23.5174
473.798
31.0805
57.1372
-10.12
-14.4359
14.7074
6.37375
-30.1488
54.704
17.1234
-8.27557
5.51949
50.1266
-22.3667
23.7405
34.9033
-1.65761
34.4052
88.2048
38.2385
70.4708
653.109
-13.0869
8.71955
-18.6564
18.8424
4.61612
20.4712
8.13857
152.787
119.162
19.7849
108.981
-12.4494
293.777
276.25
12.4437
30.7225
12.4098
20.1111
35.219
33.961
-20.2031
124.106
44.2517
82.3276
15.0747
-4.76279
-15.9826
-14.6764
4.11692
29.3269
386.263
-7.54057
33.007
10.3051
40.1839
-25.2063
52.9994
39.9006
438.594
10.3631
-5.26373
36.1759
5.90314
-6.1972
7.27399
108.795
-16.7783
-18.8831
-16.3567
62.9405
180.462
205.351
9.22117
222.656
-36.344
-5.86302
22.8515
-39.8208
52.7033
-4.33272
25.3787
10.2283
33.7408
82.0538
555.249
34.7223
34.038
0.539507
-6.34738
19.4465
72.6838
38.4392
-36.3345
-1.66871
-24.2382
-3.70921
94.0558
-24.5527
9.80986
24.9768
29.2544
8.34125
-9.14568
-0.886305
37.3002
9.2164
-16.4678
6.88308
6.91127
21.3829
-3.78437
-21.1893
9.67105
8.85665
40.6909
26.3143
3.89738
-5.03308
29.984
486.282
11.1134
191.471
-14.6237
58.0167
-15.0368
-23.215
17.8013
38.3099
-36.4507
8.04149
8.05381
-65.5298
342.073
19.3093
-35.3263
-21.1897
41.0072
90.0543
-5.53386
7.35386
8.8796
17.6998
-61.3343
16.0888
12.8218
-3.19607
237.21
-2.02323
-62.5809
17.4448
41.2827
13.8147
24.9167
39.827
83.6254
58.4485
15.0714
46.7726
70.2851
-12.1211
77.3686
12.7069
56.274
27.4601
-21.2948
15.331
-14.5601
36.8491
-0.397526
1.14888
4.454
-6.79301
89.8768
152.757
-30.7123
24.5682
-16.7419
320.504
37.2915
-7.08847
43.543
54.9619
-6.65128
-5.39755
-2.76037
72.9075
16.7127
-20.216
3.13495
6.91127
12.0126
-2.43299
-34.2469
57.5575
20.6921
-29.8358
34.9153
-27.5219
191.154
4.64748
7.36526
48.8785
38.7629
56.6327
524.254
-8.25111
40.2499
23.3258
59.5061
-25.1605
203.811
-31.1167
19.81
-12.8986
-20.8378
12.5837
78.195
419.327
28.6616
22.1462
-1.25469
-26.7308
-26.4193
-31.1654
32.5626
8.36204
4.13414
355.273
22.1244
9.80938
28.643
11.2502
-7.4007
10.954
335.875
-16.3842
14.4177
68.107
92.0619
-28.2282
19.0691
32.8387
10.9239
19.9142
-24.6684
6.64935
1.12154
-9.60886
18.9168
-31.8503
7.87395
23.5966
80.7309
15.7871
106.049
23.5529
27.0251
25.0483
-17.2171
-9.46355
-16.0139
-21.7034
6.28661
16.1282
8.96818
25.4248
-23.7236
-13.5209
2.31247
33.529
17.4439
1.11672
41.5695
236.11
52.1612
-24.0633
3.49057
-3.38443
-44.9528
6.95864
32.1786
59.0992
31.3763
4.25235
31.548
251.549
34.2054
-19.3416
-16.8193
-11.7776
-22.2938
72.1285
-26.996
-12.3323
-29.1482
-17.1504
-13.6576
135.362
17.2581
-27.086
32.0531
22.2867
43.5213
20.547
19.4943
6.31704
79.9012
30.6947
23.4392
24.4451
227.318
41.3613
30.5953
50.1295
40.4232
635.87
10.9844
-4.42269
40.1676
48.3474
-4.10826
37.7596
-5.74189
110.571
-9.92843
9.26087
50.2296
24.2053
26.4607
63.184
111.166
122.786
33.7177
-8.63076
-14.4638
-25.7947
165.76
-28.3482
-17.8101
-0.966978
-2.55112
-23.6471
263.034
-25.3231
-16.5911
173.627
2.21847
-0.968335
-41.8658
-20.6275
-15.6228
-8.0122
150.859
11.8021
-34.1771
-39.4637
-13.2514
47.6841
43.1766
-41.5761
-22.5127
0.704507
18.5885
49.9789
3.17989
5.3458
41.5083
49.8682
66.485
48.9366
41.2271
132.95
7.58983
166.38
125.171
235.753
166.848
35.9657
56.7906
20.0397
59.7478
556.697
-13.0301
31.7167
10.2035
19.2505
46.0739
37.1846
219.818
-8.29261
22.3396
38.9979
25.5002
12.7597
65.3515
69.7032
16.4834
81.9935
77.0662
61.2596
32.7171
54.3555
174.348
85.8019
337.857
64.7073
118.352
40.6309
51.9692
55.5898
42.7206
-17.2641
30.1969
65.3585
86.7393
225.747
59.991
-27.9012
16.1349
51.6615
12.2204
9.72282
0.439528
98.0654
79.8542
109.541
60.1948
-9.80101
77.8245
5.46827
47.2504
-2.48725
6.91127
45.7458
55.7316
83.7741
-15.5671
-2.41266
138.758
43.2528
-12.5293
14.9915
59.8391
-9.21753
-2.46659
36.018
-0.0293024
79.6107
-34.2181
1.11922
4.64266
5.46064
-9.18193
-6.08617
327.164
16.404
111.639
-7.27638
361.597
3.21337
-13.6342
3.28384
76.2172
8.14847
75.5133
31.5165
-25.9699
21.9949
-30.1674
221.468
502.943
10.0738
10.2361
-8.2954
40.8651
-14.5535
-33.2012
7.5021
-3.65257
140.265
19.158
33.008
13.6009
-0.574856
38.122
30.2177
-15.1097
-10.916
23.4684
20.2942
-32.5596
37.1758
25.8652
-12.9572
-7.95809
-40.1079
282.508
22.2503
-16.6904
43.1124
-24.2112
187.553
-3.53026
2.3182
15.7871
27.3011
25.151
6.30766
-24.7133
0.852659
233.059
-59.1847
20.9059
8.16068
2.63134
-7.89842
205.335
-21.8495
261.871
65.2326
38.7584
358.861
-28.7485
29.4117
-12.1566
-3.34873
14.3749
5.4648
-7.43011
-6.64807
22.056
69.0293
120.364
51.072
40.6285
32.0544
27.2213
-16.4628
-4.4902
7.4732
-5.44425
50.4996
13.7717
41.7911
71.6124
6.98843
22.9834
33.1876
4.77315
0.19402
14.7905
17.2844
442.115
41.904
-6.74262
18.6872
15.6874
323.53
-1.35573
68.3231
30.6947
23.4392
28.1932
27.3834
242.31
35.7391
46.0454
403.485
35.3473
15.8048
-11.6227
312.609
-27.8327
8.64243
5.50251
119.941
552.291
-9.71254
-26.3464
16.2141
95.4322
-7.86646
185.375
1.16076
-59.654
-37.1125
0.660636
-24.4422
18.0825
97.6569
-35.6516
23.3174
51.1253
-16.3214
4.30568
12.2372
285.217
6.19082
16.0286
10.165
7.3924
40.8023
28.2703
19.381
72.7036
3.88882
15.5721
28.1643
263.065
36.907
12.4109
-22.1364
60.049
27.1816
-4.62484
45.5095
18.3291
56.274
55.5711
288.945
3.11594
31.4762
42.706
28.3228
50.3686
31.6253
36.1395
27.0956
35.817
4.89052
-19.553
7.30647
56.6615
54.9619
66.7357
72.9965
22.2279
4.90981
17.3729
20.6655
45.7335
303.06
67.7902
30.3371
41.6076
62.745
52.8363
33.0969
4.17149
45.376
152.814
-0.787787
67.7115
-4.09605
14.9548
43.9095
2.02687
2.70463
8.92605
301.132
64.129
-11.2737
49.6257
23.878
166.037
64.6128
84.5214
238.843
-7.96023
-25.1605
22.0262
-27.3686
2.94344
438.751
40.7843
24.1398
-36.123
74.4984
-27.4588
9.02773
75.2297
112.892
-18.1213
29.4912
-2.05646
17.1947
28.8047
2.57756
6.00821
334.659
25.8725
-3.30908
-5.09023
50.7147
-31.7636
119.65
-27.7948
-14.6237
-3.82744
55.5638
62.0496
18.6964
-2.60022
23.4235
42.058
-6.46567
9.89587
-1.32884
2.43161
13.181
8.48903
247.735
-1.30544
11.5253
-2.44906
1.65179
114.417
29.8427
-21.6556
77.3466
1.09631
-2.17074
-8.81827
-30.7814
9.22117
-47.2105
-19.6244
9.73304
-28.4942
22.0234
-27.8815
-4.33272
-30.8432
-14.1345
74.9703
24.4232
273.208
75.4881
2.86314
22.775
-10.9875
6.89769
125.867
178.59
-2.59925
173.12
38.9506
30.943
-15.7198
-20.4094
71.3392
-3.70921
19.0931
-11.4342
-33.3254
445.705
33.9396
221.048
14.7316
-0.712387
-6.98991
16.9173
96.3333
60.7532
17.2653
-0.613184
402.339
86.9752
42.6131
21.9299
3.71189
206.448
149.412
63.1797
63.7956
91.9785
38.6635
7.4952
14.0178
56.091
146.33
189.597
2.24286
45.6382
46.1935
54.5534
64.653
84.8585
8.04149
31.4796
-30.8595
31.9149
6.9177
44.6092
-6.27829
15.3546
68.5025
240.906
280.03
52.9202
685.804
108.855
19.2927
-12.0407
-2.02323
-26.5944
29.2483
-4.10694
24.122
172.777
-13.5017
235.667
85.3489
17.7246
41.2371
-11.1841
-0.405149
11.7699
675.653
521.277
-19.3392
-13.6231
64.0231
36.1613
-27.5715
12.3933
34.4391
41.1511
111.528
-23.2161
50.7245
9.40925
324.566
22.299
37.8891
2.31359
45.5915
-23.2195
72.0595
339.882
-39.1307
-47.2823
74.0763
-5.77613
-23.9641
-26.8219
17.6348
22.8669
12.1452
66.8301
-22.0654
71.613
55.3623
132.271
11.4895
5.27429
291.416
547.19
-5.72866
-8.87757
31.8298
109.596
68.8556
17.7611
46.6901
9.55873
87.9149
40.1924
46.054
20.1522
62.213
214.304
28.0317
55.5638
28.3165
39.3111
57.1567
117.021
31.0157
65.2128
19.7403
108.117
74.5942
29.329
[truncated: 169,596 more chars]
