# Supplementary material for: Nonlatching positive feedback enables robust bimodality by decoupling expression noise from the mean
Source: PLoS Biol. 2017 Oct 18;15(10):e2000841. doi: 10.1371/journal.pbio.2000841 (PMC5646755; doi:10.1371/journal.pbio.2000841)
Supplement: S29 Data — The corresponding mCherry fluorescence values were taken according to the gating strategy in S28 Data applied to the flow cytometry files (S27 Data) and were used to generate the numbers in Fig 3B and 3C and S7 and S11 Figs. (ZIP) [file pbio.2000841.s029.zip › S29_Data/LChITF Iso 8/1.txt]

"Y2-A"
17.8408
608.045
493.91
31.774
538.364
973.191
254.382
16.9038
-5.71198
140.649
582.405
769.855
535.436
-22.0433
4.49175
-2.64954
642.153
-58.8661
549.841
-23.9305
213.244
820.618
-43.8473
-1.5032
345.085
1230.86
361.003
318.868
6.98954
263.599
9.00123
-23.8247
-6.99004
473.87
900.441
1581.82
360.173
498.204
179.645
2.88689
989.045
59.9479
43.9444
229.075
1354.86
59.3747
55.8526
-31.1778
492.748
700.255
47.5228
18.824
26.5571
689.246
1051.56
127.288
37.6733
56.52
753.583
245.68
306.695
785.629
1024.45
106.022
48.4806
1021.55
35.3278
873.487
833.108
247.375
820.414
778.167
139.894
27.2742
58.8528
39.3052
62.0254
28.7861
1178.85
99.2807
1248.55
181.855
914.599
181.497
85.1798
304.477
41.7728
77.8105
53.0182
31.7261
303.611
63.066
81.0604
9.16466
942.3
458.001
32.7084
992.441
257.619
632.007
251.719
6.26093
8.04007
107.807
1510.29
719.694
158.549
647.507
666.743
22.57
892.463
645.661
368.722
426.108
705.787
809.747
1485.06
693.629
318.241
-15.3704
605.997
578.443
504.415
615.36
939.49
146.687
357.119
1285.24
350.343
453.074
32.1139
882.776
-15.1709
699.364
503.574
-12.1468
103.793
1136.84
37.4067
16.594
578.94
5.47036
21.3133
334.106
-6.97703
14.9444
3256.02
135.912
141.622
46.2922
120.125
22.8431
70.0152
822.719
1028.48
217.108
190.15
1181.6
233.738
696.477
66.3402
317.963
125.261
49.3424
1111.44
644.084
380.128
68.955
87.3584
41.9478
81.5736
21.7048
73.9955
1693.39
703.877
287.974
136.724
310.077
331.549
68.1353
586.263
573.284
1069.18
14.3707
838.184
108.535
568.807
382.409
91.4113
137.811
60.6817
908.573
375.153
343.214
597.741
1094.11
1641.55
3256.72
446.042
720.166
201.121
499.692
516.152
608.962
665.427
417.476
968.989
441.835
520.349
52.7072
512.355
43.3618
337.969
33.3432
768.818
409.467
693.241
147.866
374.351
36.9569
443.507
331.37
493.079
236.071
964.233
1561.16
1146.88
351.294
-20.2323
548.341
9.95821
50.4648
166.829
72.9988
611.04
493.731
125.133
53.9619
372.599
46.3046
542.349
227.861
474.931
103.358
1192.03
-24.1959
31.6622
532.772
150.64
579.514
-24.1696
492.313
918.724
509.066
461.56
588.702
415.382
260.926
1239.99
110.201
244.167
-34.0021
472.694
107.543
415.058
172.519
561.853
564.446
591.907
505.137
925.327
252.903
977.764
318.933
41.7971
590.075
503.462
30.791
17.0094
1207.19
67.2005
1046.99
36.1339
114.162
-15.7169
643.593
8.62528
548.462
8.64174
1122.74
1350.55
2.26895
212.983
42.3036
580.715
157.608
198.372
31.6095
146.35
591.354
311.093
456.845
641.36
2534.95
27.2742
2.63086
24.3127
62.0254
643.48
402.985
830.167
159.716
714.09
39.4103
570.563
157.965
242.728
9.9147
365.31
61.8567
951.373
532.029
843.576
-2.22912
13.8476
1305.2
-15.8061
103.945
920.613
579.681
4.38687
201.511
322.13
358
488.384
32.8135
1.44984
60.0513
9.7779
16.9114
157.437
7.2539
633.636
180.997
87.9439
696.44
1368.66
96.1365
111.544
296.95
225.919
236.047
216.069
19.3377
534.499
301.233
425.22
374.975
997.795
416.328
828.459
933.088
652.889
768.795
174.481
659.105
427.719
533.429
530.901
333.227
-26.8977
339.636
437.887
595.584
1071.7
64.1473
-19.8934
270.755
-2.24115
1107.92
164.652
855.587
839.12
56.1998
376.189
-3.4065
255.441
35.3515
346.845
-5.33109
315.863
402.307
30.5117
751.345
33.0088
913.459
715.148
100.561
293.5
773.23
213.928
55.6798
530.637
330.683
96.6084
601.49
523.372
1021.92
-8.77332
1216.66
1051.16
97.613
34.018
60.0915
635.475
29.4803
713.62
117.843
16.3573
625.194
135.304
902.795
-9.11334
372.542
-35.0267
27.4197
41.5057
-2.38079
652.468
0.567931
284.459
181.354
120.608
301.217
1321
359.773
292.924
467.931
401.689
913.342
186.008
1063.51
102.04
493.318
475.918
1436.81
627.443
367.998
519.392
67.3353
858.993
933.368
253.036
976.299
489.225
779.182
876.677
972.3
38.8084
17.3121
13.8621
921.265
988.855
4.80651
-2.64412
320.898
440.006
91.6065
1142.67
1043.11
446.399
741.625
4.00512
37.0843
420.371
364.752
779.888
248.744
-3.45528
685.509
728.581
1070.76
314.335
678.196
6.66384
414.739
21.9036
932.05
1007.04
-16.3913
208.862
-23.9239
146.082
585.987
1294.61
440.681
322.208
181.138
-3.07694
852.783
13.4386
1547.57
235.04
354.411
777.929
45.2756
15.201
163.221
-6.27449
711.485
164.955
350.544
604.894
872.929
393.214
269.318
379.007
23.2324
675.762
346.557
10.4287
-16.1265
184.091
887.908
1988.16
57.5867
175.418
538.228
721.01
0.25699
301.328
-8.78973
203.582
62.1205
651.668
279.804
428.762
629.255
1014.54
610.438
841.408
2.91571
778.307
27.5258
545.992
7.53348
535.893
753.469
266.969
82.0291
458.806
450.221
2035.98
1081.19
-4.40031
270.924
471.495
-27.6787
1043.63
938.398
46.1079
635.679
131.442
1333.94
-21.9082
252.308
303.875
259.988
318.884
272.308
-15.3914
14.5617
1376.23
1138.92
164.702
590.283
-12.0768
69.9104
20.0295
662.184
30.4604
47.7665
473.106
388.371
1.77931
822.12
1012.68
34.0086
550.33
31.8963
44.8878
324.307
840.434
112.014
258.235
413.829
-11.7914
15.4381
510.49
49.8243
1103.68
576.56
76.021
302.465
825.021
318.192
1037.72
201.655
45.3485
2154.67
469.097
3.0568
41.5057
35.1005
221.433
485.951
-6.02103
987.202
-14.3244
87.5731
267.944
4.78977
104.363
1057.01
112.354
159.39
-7.92609
138.295
749.286
10.6974
401.496
240.624
675.762
653.904
239.228
805.033
252.229
506.738
1072.4
462.495
123.466
657.288
-19.4845
452.021
10.7392
-3.49114
784.837
188.589
204.549
739.749
420.084
394.122
807.324
263.037
74.4547
683.818
371.018
143.471
675.234
529.776
302.364
191.826
1742.96
1801.01
455.308
217.486
478.739
696.723
33.3472
321.792
457.718
354.942
1333.56
741.478
4.80651
-2.64412
13.8586
-1.44175
-15.392
822.206
227.892
214.014
522.359
45.2346
593.682
158.002
522.173
200.801
87.5744
7.78912
47.4196
239.482
567.411
-44.3095
222.506
766.277
1174.99
623.232
53.0438
66.8812
695.917
570.388
7.57205
635.784
23.4036
45.4166
5.65941
187.317
378.655
355.05
428.731
578.7
1081
49.1713
416.786
398.401
637.037
42.4513
6.68058
394.294
1181.09
-7.89578
1219.51
85.7019
1010.38
1217.75
95.8536
1305.72
351.018
29.5862
719.211
296.771
29.7693
588.409
1477.81
103.644
-0.585179
283.623
637.854
35.683
189.756
799.267
122.655
182.223
20.52
-45.573
35.2378
343.635
-0.0897801
528.581
467.494
389.376
814.833
1006.03
660.061
962.779
389.612
25.1547
22.7736
762.866
217.559
129.114
919.662
15.53
381.15
270.059
304.907
542.037
-4.14517
30.5657
81.7676
995.405
80.0781
191.448
8.0642
-32.2899
17.5347
44.4696
164.702
405.688
245.607
1506.38
388.284
648.129
620.05
10.7827
24.3407
637.086
535.485
1089.67
704.99
512.188
-7.75199
236.938
372.145
55.5761
392.351
389.889
41.5496
23.9524
746.091
60.2682
715.165
15.2773
765.951
755.525
987.77
-14.3006
392.803
881.469
101.887
406.758
958.158
1033.98
49.0014
399.276
284.678
32.746
100.938
763.743
186.425
83.8161
39.4259
245.558
147.763
1155.3
765.162
32.4035
222.881
20.6272
353.546
489.607
590.125
341.117
20.5249
279.33
319.443
561.834
164.578
670.369
2.3196
597.052
53.5322
880.041
338.072
1119.25
83.9335
721.293
23.8535
715.149
624.435
616.063
371.322
87.6841
231.091
582.143
238.283
349.944
502.543
313.537
-37.8802
520.56
-33.0651
-15.5005
605.108
-33.1632
1136.97
300.49
6.29359
581.036
214.119
538.772
205.114
288.511
-34.3286
1064.1
616.312
782.292
828.48
258.912
569.45
197.797
156.805
446.554
54.1921
964.42
775.118
72.4496
861.171
214.491
177.193
970.681
1029.37
39.9524
556.988
50.4064
75.1242
748.544
39.6402
258.742
886.6
541.1
287.27
1243.22
71.6422
214.774
54.7188
256.242
230.767
709.874
294.809
1116.25
108.972
10.7377
-14.6997
144.871
235.733
-0.430806
26.905
899.044
87.4959
51.2388
559.143
2434.49
199.126
4.58899
-12.6795
-33.8279
263.648
33.3638
492.748
56.2592
5.53242
9.46434
-26.6668
183.318
38.8084
997.449
42.328
584.563
-2.52625
1434.72
450.88
328.702
1040.54
1.47455
202.176
557.962
419.047
453.127
-3.16753
1088.14
80.8611
839.075
157.714
1331.15
18.3418
572.096
331.441
446.457
861.086
26.3415
10.8773
859.898
21.6275
1090.24
500.353
909.764
575.68
425.981
1140.64
15.7985
352.467
30.2762
69.0746
10.6275
226.038
1582.5
640.186
23.463
308.194
34.7642
294.736
604
679.009
47.2972
17.9652
39.2102
537.205
79.7692
-6.39225
432.51
74.7399
259.986
104.204
273.985
428.656
993.512
887.91
910.105
564.37
8.8636
321.033
856.049
532.903
880.595
131.137
550.143
555.294
1075.13
317.356
189.952
92.3046
364.484
-19.7739
257.186
691.436
992.886
120.622
62.1196
717.636
568.922
578.44
174.959
0.0833006
332.03
-17.277
-21.7075
18.9533
54.1996
1270.81
262.667
549.31
309.398
199.873
894.324
302.938
152.873
25.9918
31.6095
568.865
59.9684
366.89
691.96
582.173
212.526
462.844
379.236
16.9274
187.362
334.004
611.016
18.7955
891.768
533.082
237.01
1044.4
238.98
210.44
3455.64
803.322
9.84593
443.948
-37.2355
303.244
293.204
838.768
458.144
43.5498
139.275
130.108
300.394
-14.007
530.151
657.834
230.42
35.7013
238.858
35.1774
-0.385967
1088.49
46.3046
30.4306
840.325
843.185
823.937
10.4287
458.376
308.087
167.224
-22.8883
63.2089
396.558
528.858
499.87
20.8717
130.788
30.5657
-0.691336
626.214
754.742
176.455
413.77
1249.57
251.793
1155.79
929.489
186.574
-31.2892
1352.49
4.38711
246.174
710.746
173.329
315.282
1000.66
1477.45
408.822
-16.9977
115.398
398.53
263.04
24.4462
786.697
289.387
181.997
412.487
586.881
-46.6432
-24.1853
-6.27449
-12.7236
863.284
346.457
9.55633
974.235
1379.06
-39.1829
621.339
733.695
1038.74
22.589
-7.67651
32.746
20.3528
303.659
1053.18
813.765
1105.75
52.5111
861.981
120.034
13.9704
158.91
12.7784
424.866
13.564
115.062
1094.31
166.022
26.977
81.0172
471.865
1051.13
36.972
1187.41
5.99307
736.111
491.586
631.837
552.343
39.6482
793.298
-2.2729
670.485
607.866
29.4771
135.974
727.708
653.464
328.601
229.307
3.82392
29.0258
238.847
1040.55
311
1206.53
-19.9334
521.266
35.4762
1039.31
677.766
797.149
174.371
1254.07
231.974
36.3885
67.679
878.789
1120.99
1057.18
138.858
34.955
598.222
21.8282
32.5511
657.046
219.923
140.641
1327.77
28.6213
5.11462
794.88
537.957
11.0642
968.136
31.5972
49.7235
180.803
-37.9982
4.75569
1072.96
101.849
397.212
1011.1
435.328
1.74101
410.433
-15.6448
1266.66
48.3707
750.356
137.656
2.93454
107.268
521.585
375.61
630.23
-4.63671
132.849
571.643
25.4899
863.025
104.523
84.4142
-5.21463
-0.892194
505.076
7.02679
2772.44
1470.41
9.52044
71.2517
790.766
3.84214
-29.1331
365.013
-0.385967
33.3932
91.2822
11.988
424.638
144.158
615.916
44.1619
192.259
754.115
1040.54
295.703
376.465
33.2239
6.75247
24.7337
382.566
23.9658
210.476
18.0493
549.378
366.81
661.838
34.3011
297.578
-4.17894
376.418
146.606
88.8024
660.561
674.768
526.245
326.439
550.677
497.64
-22.9505
605.301
1079.37
447.404
338.174
-25.8953
39.923
-17.1223
86.4824
382.178
385.263
1230.62
0.671192
530.444
1019.81
689.246
143.21
367.53
22.3405
-7.30428
1405.85
301.933
170.718
154.895
1666.44
366.656
229.71
580.715
35.7933
530.081
27.8614
-41.057
875.275
66.5276
255.383
717.26
1190.31
1317.57
5.44196
930.424
124.807
1097.94
315.841
-4.72994
1843.56
47.8592
4.74003
397.951
72.9983
305.079
2290.15
49.2701
1156.17
408.559
572.812
532.71
324.008
271.985
153.318
1678.14
490.192
28.9825
1128.78
170.242
513.354
563.701
165.892
894.777
38.5124
44.8925
174.795
1477.15
48.2342
1652.73
56.3835
125.847
80.7062
787.275
200.328
612.315
279.773
276.202
47.0449
132.493
787.54
29.305
39.8954
1309.62
62.0899
535.322
264.674
454.754
138.312
58.6343
757.629
1030.47
103.503
774.711
774.879
580.128
334.873
793.369
171.211
1.94985
58.5714
-23.448
137.648
281.549
826.368
21.8934
310.726
553.531
864.22
142.298
1054.31
274.842
540.402
487.34
968.482
240.662
841.668
27.9627
5.81418
478.185
13.3269
1683.09
347.924
302.12
411.634
18.4956
181.97
372.66
14.7429
-20.4422
321.488
417.915
37.0546
-0.66134
4.78538
36.364
511.57
63.8995
308.022
63.779
11.6646
262.44
759.052
248.963
259.468
623.068
806.392
154.647
242.299
481.502
444.166
767.715
922.516
668.836
9.6162
242.484
124.538
1322.28
133.93
197.223
77.4309
1199.44
33.6434
167.644
108.266
29.5991
9.03031
509.199
17.3121
30.7287
492.104
161.025
21.8366
1.05838
645.783
-3.00801
614.294
513.271
31.3498
3.00434
549.472
63.2131
30.242
451.253
182.365
1144.36
11.5207
269.359
129.603
671.484
2192.23
791.524
126.929
627.596
335.41
-15.825
326.657
1017.03
343.625
419.867
757.598
36.5221
795.445
266.556
470.021
-1.19276
217.667
176.031
29.3391
1325.64
575.422
188.87
-36.7001
556.449
427.479
20.9128
558.68
65.9872
29.3245
216.592
70.9694
946.589
-7.77573
18.491
2273.41
441.428
217.39
145.75
628.242
-11.9057
-13.9553
212.526
104.898
60.6452
185.593
290.435
1207.32
597.898
672.845
410.133
1571.31
132.063
-35.0639
475.112
141.099
342.821
309.233
49.9475
165.393
850.62
-20.3689
1080.98
49.4549
4.59738
34.7937
133.93
249.697
984.479
45.6163
1102.75
259.165
1790.72
-3.95787
573.517
1.12699
505.078
387.507
-16.7854
0.407571
861.178
583.787
397.997
-13.8539
298.127
644.94
573.788
38.2812
320.69
203.923
-26.6148
60.6435
488.488
842.539
20.9057
1474.93
194.813
247.471
100.177
449.346
366.931
698.48
246.601
354.053
1024.46
55.4063
398.406
780.352
-3.31582
273.391
254.364
182.915
367.688
677.907
54.6049
95.1803
851.407
329.144
527.98
5.91505
178.604
323.815
-22.9196
686.576
-15.5005
196.729
1076.76
750.196
-30.5702
427.926
258.697
259.536
251.966
-22.0498
132.964
158.7
40.86
332.391
380.711
116.061
3.10221
767.164
631.644
2.19422
-2.28449
67.679
22.3405
766.685
337.63
1270.79
540.953
397.697
18.0801
12.3185
18.4956
183.844
794.325
78.748
241.665
671.01
-21.6369
331.28
78.1637
202.845
1202.02
895.028
920.021
1260.59
91.0135
38.5853
-3.00801
112.876
1159.65
1.36474
360.951
422.036
606.692
144.56
245.106
23.6715
15.2688
554.217
25.8381
33.3024
427.955
248.743
24.1471
172.367
244.67
1321.79
123.103
144.942
1426.84
811.546
375.289
353.239
70.1813
-7.05728
301.63
-13.7139
80.2154
1827.9
243.904
519.259
-9.07922
1092.31
270.886
853.957
225.415
31.7033
32.6479
627.173
643.95
501.49
2.15881
334.916
144.58
689.411
99.5115
35.3278
46.602
10.393
367.315
100.773
17.2961
314.182
74.1258
1267.63
50.5496
792.911
898.353
103.134
138.636
114.738
82.5294
401.105
471.977
1123.41
68.0097
323.313
530.905
39.2223
294.241
480.983
1117.42
127.231
798.598
207.666
55.0771
355.048
718.828
829.209
408.204
147.753
320.072
1197.58
394.281
463.884
64.5655
47.8827
384.098
478.394
9.9214
-1.27705
-21.1062
326.249
739.174
909.207
9.49168
370.868
70.7098
281.647
296.817
785.661
564.287
574.772
410.852
-14.4525
187.05
35.853
768.797
319.821
179.541
317.255
686.414
20.3458
542.034
-16.1453
576.228
736.613
205.78
455.75
-2.13971
1346.59
141.967
239.858
99.2293
48.2277
699.869
654.391
534.676
490.75
53.6863
334.39
294.371
108.987
20.3489
45.9979
960.779
817.619
820.685
19.8903
126.351
529.616
788.343
476.298
21.9466
794.88
328.099
463.586
956.897
630.344
405.486
328.047
23.4241
241.247
20.8904
2003.48
454.411
636.427
46.5897
611.943
30.8773
634.792
658.805
885.551
206.796
260.405
783.301
524.345
142.466
589.938
931.278
476.025
1181.88
757.598
738.176
-3.50227
39.0003
632.289
124.538
250.311
222.011
-22.0425
120.534
326.885
75.5065
409.532
468.57
426.54
578.167
305.049
-28.0298
-8.96276
42.634
69.3777
1257.41
24.4569
542.457
115.762
59.5841
758.657
4.19367
4.49175
207.246
942.51
868.914
722.574
289.71
101.94
32.2914
-28.5105
42.8807
20.1054
357.203
603.82
895.298
-26.634
249.831
-8.1876
378.838
698.628
23.1569
8.86234
743.789
-1.92165
133.629
231.799
4429.06
315.514
-18.6649
1119.29
602.49
379.402
7.93525
200.43
1056.6
-51.7925
356.348
177.905
93.0574
133.73
440.726
-41.6399
516.149
0.212633
41.0812
448.094
1167.75
-35.4297
57.4438
-7.10139
587.796
149.125
473.894
1560.82
16.617
586.755
1056.12
1120.69
10.8176
191.584
756.461
949.315
793.487
528.668
53.1489
52.5346
28.0662
1143.6
423.609
774.044
326.965
154.217
456.372
105.492
974.381
39.3679
2004.6
442.755
747.547
1744.4
23.218
-10.3952
1013.06
45.849
217.838
665.888
36.246
982.808
810.14
636.294
174.078
760.924
8.62326
1067.3
85.7828
875.27
242.736
6.57454
239.411
28.8057
402.189
828.487
-14.7309
63.7555
275.398
1015.84
-12.2665
8.9405
-5.96222
91.2822
39.8009
212.513
235.357
370.92
-8.63021
131.617
1335.81
1060.21
-13.8623
20.9856
874.684
150.182
775.466
712.726
370.374
217.668
153.966
532.803
235.702
195.571
65.0843
24.1471
723.342
299.018
510.316
76.2515
58.735
590.407
90.4305
199.566
4.58899
1382.97
1.27866
927.293
2519.43
770.517
747.621
349.656
655.277
66.2635
-20.2946
824.179
568.623
940.994
93.555
-9.17835
828.635
243.837
13.2961
436.005
26.6318
-2.53465
411.495
320.22
991.567
338.927
22.2392
117.215
773.988
479.334
513.924
1297.89
471.147
663.369
26.4182
971.441
804.035
262.324
11.6646
-18.6701
185.587
22.2009
1293.98
-8.827
795.578
152.344
-7.62932
164.93
585.93
478.362
52.2682
776.109
95.2223
219.995
849.801
180.971
306.344
201.119
791.495
1605
-5.07839
-10.2589
247.167
277.415
643.932
15.9469
329.411
417.998
705.056
-23.381
460.099
1.40459
456.093
1054.36
204.423
-23.563
897.902
350.1
391.302
397.975
366.674
227.846
157.713
602.428
116.859
306.056
-14.9553
691.441
101.294
1248.98
325.658
203.887
52.1338
810.924
2.3196
437.401
257.846
1.72892
569.064
1440.34
1067.45
131.925
-12.6861
-13.518
316.494
983.375
610.202
367.688
1217.64
20.8717
718.348
336.641
122.091
687.276
626.231
246.071
423.14
7.06546
195.571
16.3586
786.275
535.398
19.3796
1409.97
88.1569
122.29
535.024
307.786
-22.5835
-17.462
1129.69
920.848
77.1121
622.059
235.338
10.0415
710.354
110.89
1260.84
1447.56
695.13
339.398
22.7868
148.26
286.91
565.316
1046.12
484.723
183.413
-5.43619
1148.52
1759.5
376.86
2.89675
16.8649
29.5583
81.0143
34.9459
385.221
1190.79
618.392
13.2997
28.7861
133.119
13.0737
572.01
91.8998
599.756
110.282
23.3356
15.8705
386.601
12.2181
631.427
922.053
240.356
11.0387
-7.2504
376.332
36.3364
737.357
628.873
1303.07
13.7572
336.255
774.533
15.978
764.409
20.6678
-26.984
14.0728
80.1606
963.351
-18.3331
19.7225
951.104
-6.09167
248.071
173.553
108.957
167.116
-4.82234
56.4464
40.8793
66.2657
78.0676
177.246
924.206
353.178
133.725
11.8276
-23.8526
157.531
47.6813
313.456
143.621
193.173
855.602
13.8771
7.90191
-37.0939
729.046
37.7768
470.173
554.761
7.40648
567.936
210.747
603.019
18.3547
1092.03
676.983
729.755
113.543
801.448
814.403
463.998
849.692
15.4248
-32.2586
548.879
42.5942
598.198
21.9836
13.3755
290.083
1606.66
22.7651
418.21
1278.68
730.487
7.06546
276.854
145.961
590.283
353.366
0.569952
340.495
527.252
11.9158
1003.1
252.04
201.366
290.919
192.934
201.804
29.6156
298.658
738.657
280.979
16.0724
29.3391
710.942
3.83143
495.074
55.1292
539.944
16.7183
343.146
809.895
204.482
669.219
169.888
62.2391
23.7023
788.182
183.413
326.273
108.416
144.053
38.504
56.2203
-5.19274
1091.92
53.5111
645.436
89.905
724.065
1049.43
77.2569
322.41
560.401
565.68
377.534
549.979
53.0172
44.0773
11.7888
29.852
58.1086
520.338
45.4532
5.41653
682.406
388.661
516.217
1155.49
122.686
633.881
322.934
2108.96
19.5378
1087.5
649.412
230.3
99.3785
825.716
-4.66782
692.98
596.034
197.185
842.438
25.3152
121.345
823.854
641.081
204.535
247.701
314.753
56.316
123.259
121.428
301.385
-11.7914
141
28.8546
533.333
76.6916
1224.99
482.693
527.353
568.274
1905.42
409.677
1178.28
371.322
865.422
412.875
212.952
568.118
111.937
170.833
765.187
1236.48
263.813
-1.20598
198.603
668.209
58.666
-0.585179
221.811
-9.29454
3415.02
220.181
538.296
389.21
704.279
49.407
433.185
157.29
57.3018
184.887
55.0191
-22.1686
700.49
139.462
318.804
67.3181
729.204
346.911
873.492
99.7204
153.013
-15.7925
674.419
925.975
18.4612
432.66
2.04655
17.8893
206.146
760.444
219.695
212.982
454.561
28.8678
16.8164
47.5267
1381.25
903.72
20.6853
1117
85.9192
45.8244
27.1149
-6.95294
1021.91
421.677
104.295
34.2088
352.119
18.3856
28.8402
268.841
32.9196
0.871459
1512.97
266.915
465.312
387.043
26.0272
281.163
340.333
186.487
395.004
-3.66695
-20.2072
610.053
467.595
415.573
742.825
434.048
210.046
270.127
28.4348
161.97
965.368
-15.3427
250.747
-3.07479
297.333
393.845
25.216
43.77
-27.5278
1108.08
103.183
-51.9027
-38.8685
977.58
1051.39
41.1397
46.4218
434.397
12.7784
3.2011
54.7935
351.194
225.987
258.476
18.0885
17.925
186.637
489.871
57.6965
264.021
1296.34
117.322
106.317
751.758
-12.5379
194.212
1.36734
-10.9515
27.7122
48.2949
60.6382
31.3511
951.978
77.8783
2024.07
399.651
278.277
931.85
1091.99
715.524
555.405
611.221
-7.62733
17.9465
291.708
375.484
271.123
720.168
179.755
6.77186
88.8699
-2.61912
276.723
205.419
263.484
298.261
936.491
1113.47
2.01114
1543.05
16.1156
107.479
25.0503
641.103
60.9928
1538.61
103.111
417.827
558.566
8.34818
-0.429827
496.288
509.199
1151.12
733.503
104.172
751.355
4.80651
2957.44
27.9141
96.9467
1331.12
1040.82
245.93
779.045
766.925
175.482
890.721
158.939
550.315
678.842
44.3334
290.111
827.001
725.77
12.8495
905.895
102.089
153.778
47.2035
166.494
29.7194
194.042
-15.4542
1015.72
444.057
68.8424
497.47
597.232
22.1194
25.0442
4.0235
691.399
1127.39
1030.09
710.942
1474.97
525.059
196.367
748.534
56.4346
369.043
718.065
247.585
30.1627
551.37
42.4429
166.547
290.666
1643.31
364.592
481.633
960.969
733.973
16.0298
716.65
256.697
406.854
311.77
905.235
162.999
482.055
566.039
496.682
-5.91006
945.376
55.2259
-40.6861
-30.8854
478.431
3.61508
301.737
199.873
1123.04
18.535
35.8531
876.708
3943.76
656.772
12.3049
13.9899
126.009
116.831
259.418
-21.945
69.1307
164.971
201.652
758.077
737.958
284.939
-7.08869
373.921
11.2597
817.56
1911.31
170.742
34.8203
597.152
398.563
914.407
256.034
39.9423
635.868
61.5805
800.52
918.439
78.4402
312.542
81.6314
42.7376
72.9812
170.09
145.385
123.779
54.685
47.2573
566.355
327.996
316.499
1926.76
188.269
1153.22
15.7833
1856.11
1052.99
27.6965
959.104
246.392
509.576
633.476
595.863
1156.39
491.857
35.1774
72.7026
734.294
25.6899
901.871
1007.12
53.5724
552.704
722.737
458.331
164.148
814.085
733.192
83.9335
16.6438
195.331
135.126
536.415
342.274
17.4066
149.569
682.406
745.218
-12.6882
-21.2589
824.22
544.017
6.12843
9.10139
154.102
684.924
-19.5731
502.82
1198.82
199.29
15.6639
238.082
154.149
-17.8258
-5.18321
191.06
297.381
143.934
2112.75
26.1059
6.70206
153.027
277.445
421.985
503.713
13.8997
1536.95
479.613
-37.2893
450.074
18.9491
1306.4
902.648
522.065
-35.8523
33.9192
18.4612
22.2392
67.6389
76.835
3.32137
217.821
66.6296
525.495
181.734
577.394
336.133
820.902
625.893
37.9015
451.72
24.4177
26.8861
127.346
198.592
-39.7491
783.396
112.051
540.535
476.962
987.171
118.798
482.818
538.439
272.589
-3.30182
126.157
324.852
49.5229
199.195
1041.77
699.08
130.438
-6.54189
147.627
440.813
866.8
186.485
45.0148
708.307
187.501
44.5478
706.137
132.512
2146.25
797.222
1067.44
921.895
381.657
823.773
64.8223
949.018
77.269
145.778
565.745
640.421
372.195
378.056
50.8568
166.395
128.017
152.982
655.416
18.0965
321.97
714.557
682.666
605.054
1055.53
444.875
1288.37
339.311
317.069
1573.92
254.607
8.50908
126.975
878.915
706.427
449.278
984.727
41.7971
258.365
479.099
467.448
236.275
939.198
498.236
611.966
5.00532
9.89694
22.333
36.7569
407.461
-32.6042
480.996
-8.22486
586.867
-4.29029
-16.1747
-15.7436
55.0353
77.9462
61.9298
1635.12
556.09
688.058
15.0927
406.492
357.191
162.782
555.616
859.68
55.3555
1018.61
1132.59
296.012
573.405
276.968
-16.8299
861.678
62.7937
5.90698
1133.35
45.709
119.249
45.5596
400.842
219.178
849.075
288.541
775.373
784.891
535.685
-0.139848
348.183
691.579
26.9642
877.253
1345.6
146.69
53.4921
1024.58
672.835
1265.01
52.0044
238.701
592.355
60.2318
146.214
593.989
847.172
282.598
3.40811
402.377
272.185
1091.45
175.387
359.676
2478.74
1882.62
672.02
94.4434
-2.27358
3.52536
483
96.7076
608.566
195.16
1271.98
-3.45528
964.745
-15.4233
627.304
502.034
22.4412
546.395
365.076
155.899
192.731
-30.8463
-6.08389
322.317
1011.9
329.338
508.714
444.721
406.417
327.3
465.574
18.8835
166.146
920.838
35.6906
1347.04
30.7663
69.5531
2314.32
386.25
99.6235
747.93
728.359
49.1206
27.311
878.692
330.959
201.183
954.587
443.389
50.6854
40.2907
184.169
50.0922
714.119
258.441
567.086
280.848
30.9829
876.081
312.452
66.5999
98.4433
30.6342
678.322
302.603
202.942
782.459
990.051
269.732
191.167
479.109
15.4681
1009.92
1282.11
65.2373
203.128
874.164
820.027
1016.62
624.51
444.748
47.4904
17.6638
369.735
1.66433
0.0530317
233.511
165.872
280.686
805.93
-5.21463
1168.53
2.82641
989.037
-25.5423
40.494
905.324
-3.48649
421.989
83.2588
103.298
263.893
571.212
104.305
121.024
716.746
922.707
98.0347
551.486
170.65
83.03
-19.785
3.65835
609.165
-14.1406
27.6812
67.0804
539.391
456.725
-20.1692
-8.62671
624.226
40.1473
41.5143
288.773
1.67716
21.9841
1138.1
570.43
148.479
297.41
21.0466
735.828
9.0139
245.748
516.581
1550.28
22.7816
217.96
664.895
484.952
476.681
21.9808
492.832
173.456
1121.26
750.915
409.185
602.247
1191.98
-16.3913
536.422
-3.84289
8.77493
310.726
45.6589
912.539
44.1834
394.225
1529.32
-5.30205
501.839
12.0257
13.3311
858.174
453.716
330.134
45.186
148.229
183.006
54.7428
2506.84
87.2811
29.74
136.993
353.949
92.0017
51.6225
461.019
321.913
52.9033
424.752
492.043
8.25306
155.497
45.6527
751.456
397.722
178.107
1338.14
44.6897
257.594
553.727
229.179
12.2181
356.617
37.3483
610.958
74.3104
804.45
597.621
167.038
910.441
26.9661
180.76
567.028
169.537
360.267
173.008
1113.83
349.373
45.5214
100.311
41.0197
45.0306
32.9861
51.5542
689.232
52.555
41.637
317.699
1204.1
584.239
253.694
89.2197
500.526
39.617
101.523
27.0368
133.283
192.679
1086.58
234.932
21.8456
564.385
87.0601
73.1258
775.774
61.9382
1501.98
580.531
70.8285
284.518
677.865
796.924
203.143
33.8948
-4.83031
671.201
30.1064
639.224
-0.196911
259.159
931.839
112.637
1910.98
234.69
262.909
544.997
28.3567
389.145
41.6598
18.0965
891.686
335.996
911.302
11.9657
47.7411
982.115
37.1142
49.0776
387.634
39.0897
363.107
52.4517
234.162
14.4945
528.828
128.004
442.961
350.726
1459.77
1367.27
479.115
21.2859
7.57957
935.479
335.047
163.825
208.234
468.368
862.262
75.2607
-24.1544
277.539
379.783
531.435
961.151
32.0451
134.653
996.754
-16.6941
16.0152
541.603
414.598
705.862
-28.9478
287.489
547.409
521.665
427.348
11.6646
86.2619
644.391
909.769
148.929
300.394
23.4625
178.581
31.7261
796.491
33.0809
654.525
120.186
148.78
87.0563
293.415
62.7156
37.9276
628.406
159.934
42.0266
180.454
578.198
940.571
575.391
-38.2284
90.9095
685.484
-7.41508
214.051
14.0708
551.95
435.631
38.5124
56.7292
0.551066
446.625
19.1307
513.003
1023.05
223.175
576.13
221.425
15.1139
230.677
389.609
162.539
13.8327
311.523
418.11
998.311
28.5428
539.051
-5.0822
775.507
839.827
342.293
1067.57
162.675
502.756
-30.254
101.629
70.0618
461.91
672.894
818.6
4.09999
189.015
842.469
616.106
239.858
147.955
-0.498044
203.241
791.198
10.9887
342.292
1123.37
91.9721
33.4674
144.386
15.3127
779.201
628.593
150.138
590.183
-5.43021
423.837
553.058
488.479
309.616
197.99
394.628
3.50304
0.186003
277.112
825.612
715.892
741.703
52.9033
584.047
6.65945
834.716
505.948
716.074
148.726
271.8
20.57
939.327
820.911
217.447
46.5638
160.142
750.504
336.001
1202.25
26.7813
46.7186
1195.67
109.918
463.14
155.192
104.134
246.374
-31.4128
527.207
17.5053
124.486
103.617
724.375
37.2716
374.866
3.00106
-36.5269
826.039
186.485
5.15272
137.501
3.89825
146.439
9.69418
519.916
45.202
1253.4
-2.25197
25.0362
381.666
428.371
15.2835
113.297
602.158
-36.971
403.495
624.894
712.632
83.6507
689.801
743.404
56.6276
581.348
43.1381
20.9102
78.4929
534.326
55.2103
725.928
43.8943
212.555
884.321
295.688
548.684
113.333
357.776
942.785
-27.7334
587.704
260.233
311.648
175.879
877.932
134.001
854.054
38.6798
4.49603
19.9866
260.194
41.8462
732.876
81.8645
129.003
8.98485
66.7437
109.414
12.2331
40.4455
551.882
844.436
71.7958
698.263
66.6948
625.306
-1.95736
-2.89213
719.481
654.718
370.746
-5.80288
282.07
21.8669
14.8321
279.336
691.112
132.189
253.711
69.9043
318.242
180.25
551.236
-28.1972
113.971
241.625
87.6696
1.8886
365.967
371.661
190.065
1306.11
75.0957
-17.3075
43.2
863.5
1.23319
98.1859
418.175
114.955
23.9729
163.081
-7.58604
571.684
623.042
453.094
-2.26003
-20.9547
38.8084
253.444
585.452
546.452
37.3362
55.5698
59.1544
250.355
568.582
675.096
7.09675
1069.87
48.2164
683.29
49.0966
90.2122
-4.14517
1156.88
970.075
272.016
-0.506728
378.854
853.268
231.985
1129.63
144.971
835.326
145.961
170.492
261.537
176.732
544.768
10.0093
1205.7
-5.54641
161.645
128.351
295.069
4.18712
16.7718
31.2637
933.56
56.0909
576.418
638.411
478.558
75.0459
50.9199
0.212633
1090.56
88.2731
30.2831
9.57877
151.977
387.279
699.422
274.827
758.197
140.31
5.8082
1294.7
252.749
568.015
10.393
547.226
5.19544
-16.4371
1552.76
15.7493
339.156
43.2848
585.384
427.348
605.279
22.909
384.254
9.42519
290.192
51.4466
467.52
1018.16
-17.7669
873.859
900.774
118.542
339
-24.117
516.887
34.4624
255.722
115.379
475.01
77.283
-29.3908
384.822
6.41938
680.83
706.313
48.7788
-2.62114
96.5317
408.122
556.679
631.968
481.68
468.532
446.495
1699.54
221.341
926.876
8.69494
35.4701
673.951
199.238
229.61
549.949
145.334
504.039
8.00347
17.4177
36.2043
125.952
364.951
1328.52
62.0057
279.521
545.475
112.611
245.306
35.1025
311.523
232.577
9.80218
119.26
28.651
559.989
613.065
767.706
309.651
681.516
45.5158
4.25436
218.997
64.1473
339.927
982.9
350.555
-0.367081
11.5963
919.868
582.569
1029.88
16.4049
-9.46651
6.99822
407.515
901.767
399.744
934.903
1046.94
890.987
837.85
525.41
31.9424
708.717
320.055
1033.39
-5.40956
243.48
63.9102
403.133
92.0068
90.3501
1022.58
345.902
177.791
806.034
10.9649
25.9873
712.318
522.863
80.1581
4.17759
599.04
17.9038
214.4
286.682
946.585
690.331
22.5496
22.444
513.914
-3.67761
509.801
218.978
645.557
1758.42
-6.52252
150.47
631.427
618.454
672.138
356.548
398.97
-5.37633
1125.96
872.29
74.1491
45.849
626.384
842.05
13.7572
634.232
238.55
801.212
7.28653
396.555
671.87
762.321
860.604
735.586
-32.3286
116.887
712.295
639.318
343.278
79.5106
547.452
1.52394
23.985
666.524
1286.69
967.309
43.77
2.4573
358.056
56.7931
673.619
780.098
390.998
7.6407
17.8944
220.024
765.893
826.869
28.4984
815.253
523.16
599.483
1244.6
175.151
605.988
135.724
489.916
395.189
1470.73
115.774
15.8814
652.005
-13.0765
3.8781
-27.7334
126.684
1421.83
165.471
52.1902
64.5877
692.472
878.261
422.413
18.1126
115.891
1126.93
1055.22
404.204
29.6778
395.042
149.203
587.301
471.379
372.155
545.39
164.828
886.527
767.981
-9.71035
50.0528
965.59
405.542
663.274
108.044
535.167
17.9706
176.902
736.94
970.367
99.1027
1187.65
565.224
34.1041
561.715
281.367
190.758
217.972
1339.27
521.267
175.655
2024.28
47.4196
121.415
293.798
289.274
261.861
462.679
14.9449
-4.58056
637.752
437.946
759.636
1376.24
251.201
202.874
538.772
132.025
1274.8
82.3642
1.27866
23.9935
5.89757
48.5947
507.078
66.8205
782.157
58.1794
32.6404
256.96
312.821
35.7992
52.7719
9.57877
-3.57054
154.068
615.907
895.004
837.462
965.33
760.591
919.917
-12.946
966.167
359.819
16.4398
114.747
212.982
795.641
-8.61354
1401.75
678.593
124.363
7.55703
258.576
579.507
1197.6
58.1509
3.46028
250.098
1323.97
407.216
293.328
370.932
196.125
111.046
164.712
751.145
780.341
163.893
769.428
111.441
-1.42775
159.89
362.492
-31.3153
194.014
82.2492
196.83
703.902
220.22
192.605
410.502
-25.8294
1170.4
602.528
297.507
274.752
438.682
689.918
673.114
51.3996
856.673
132.709
104.57
630.36
166.149
357.156
943.508
23.1553
302.308
64.2285
393.663
-55.6509
42.0591
775.774
920.26
2.72598
355.643
327.576
235.792
719.094
630.132
489.875
465.867
462.749
694.626
-10.1404
53.214
4.18045
-9.76985
1161.7
104.438
434.04
135.304
-28.6162
-9.11334
202.002
611.526
372.248
-10.0311
32.2894
31.2149
321.97
615.232
370.796
373.368
1072.69
643.694
114.423
658.149
59.6721
451.384
417.056
8.90864
878.915
72.9924
344.33
364.411
56.5636
-7.75199
102.412
10.1763
35.7501
60.2612
413.903
1051.43
82.7791
1365.78
133.84
249.463
198.843
451.948
3.95657
234.436
912.018
1960.67
597.167
2782.19
12.8734
105.134
674.384
713.77
852.873
222.162
33.7315
235.706
97.8809
179.074
68.3532
885.677
119.678
239.004
705.541
764.102
415.176
70.3323
276.137
129.22
719.582
10.8507
0.0367118
847.882
328.911
193.314
108.234
143.16
1552.91
8.07824
333.376
249.163
603.573
440.34
7.00555
766.15
522.566
5.48235
38.9622
655.972
63.5085
101.253
610.026
469.966
706.604
170.948
769.349
735.586
1290.76
55.0426
70.4791
982.161
1044.12
260.819
27.0368
103.298
166.442
822.337
1503.67
280.319
1207.19
1241.48
933.014
932.858
252.171
282.618
1131.83
1787.41
352.579
147.259
230.332
-27.774
21.9392
105.919
1015.1
17.5857
876.344
685.834
213.371
52.3276
655.771
350.033
-12.2296
680.116
834.001
105.078
279.613
1059.97
863.982
63.6285
689.75
158.273
80.155
338.82
640.591
-15.5396
532.68
1020.24
632.659
586.438
522.049
480.865
315.583
221.572
12.7189
316.494
732.251
1062.97
119.435
108.953
430.638
596.534
25.5456
52.7501
569.209
2144.22
-38.7875
1826.82
-24.7937
679.778
458.93
-33.1632
65.0071
842.095
75.634
11.3202
34.2085
1009.16
225.729
1226.08
402.829
-26.8323
280.741
-12.4372
56.4974
166.661
231.59
304.827
234.929
579.17
716.213
511.21
735.415
584.921
985.61
554.916
178.334
970.975
58.2736
134.28
853.095
139.755
918.047
24.5489
65.3128
16.617
1454.45
315.866
181.783
12.6917
117.405
10.4076
184.415
16.8164
1146.67
336.456
386.95
674.147
375.821
117.184
45.6268
35.517
258.562
464.375
166.829
60.7741
1250.95
62.129
488.67
107.553
909.504
955.566
702.687
656.047
410.355
989.016
353.856
487.117
98.9323
1310.02
913.398
55.338
1092.77
-46.8343
66.1051
542.623
473.609
461.065
1531.13
621.948
5.82379
385.271
660.87
381.696
327.824
999.464
380.995
458.883
1022.6
471.474
77.1277
-17.8876
990.173
313.552
26.7472
148.161
-6.92516
-2.91845
678.899
405.99
1270.76
360.849
143.188
657.197
77.2424
-14.9579
210.191
-3.96604
1306.44
276.35
971.431
90.7459
31.6206
261.384
610.775
320.507
663.797
64.8398
29.4023
61.5819
932.351
60.5232
411.29
1003.57
164.397
812.669
195.651
257.993
40.9285
-6.87954
16.983
-4.34254
713.712
492.494
205.425
506.987
119.156
220.173
40.4612
13.6997
152.91
259.863
721.432
347.558
665.133
980.806
-4.06767
114.137
677.498
184.911
30.4618
552.689
372.03
858.422
88.1183
3.65835
-1.78006
349.428
-15.4224
1152.16
663.079
728.465
2.3196
551.719
161.025
501.598
156.606
364.673
1.47455
3.52536
239.371
240.251
80.0797
7.75325
692.111
244.811
49.002
1041.47
1032.9
15.5605
89.5563
220.709
574.83
5.40649
69.2929
683.202
613.39
756.538
519.755
1010.79
-29.9093
105.423
818.008
617.409
118.505
822.12
426.918
35.8826
655.129
460.374
1072.29
446.24
397.154
476.205
223.222
2.05166
143.651
15.3874
-4.40872
973.714
187.162
1062.78
74.6832
539.481
208.194
488.28
-1.87576
52.0471
497.057
807.061
328.718
700.851
17.0478
165.593
103.134
28.0662
313.024
886.145
244.475
79.5887
124.232
392.654
17.411
48.5927
848.964
308.569
1068.69
52.2682
5.86806
-0.355056
905.903
739.231
38.5418
109.567
337.778
143.023
189.919
15.7897
1482.93
248.362
22.2791
84.386
6.74919
432.485
869.648
184.066
282.092
40.3077
940.312
626.633
112.481
713.929
121.908
-16.0147
175.732
44.5916
426.947
-15.5396
988.376
1749.6
226.617
486.605
362.799
85.0731
0.432315
408.324
589.821
1114.33
19.1115
922.298
854.177
416.623
179.219
148.344
1040.67
1705
16.4358
28.7791
464.26
112.228
747.705
621.358
336.028
642.219
19.3796
790.932
1428.51
349.491
664.26
763.184
526.518
486.662
184.34
1102.23
771.984
162.25
837.062
225.559
704.732
47.1718
5.21177
579.868
152.012
851.018
161.378
28.2886
272.961
1151.07
23.7023
387.132
861.825
485.569
528.207
415.793
225.06
259.644
556.596
790.429
397.731
486.596
16.0298
1172.05
172.364
215.699
111.245
245.563
630.106
3.81866
982.065
31.5713
79.5576
392.558
120.484
235.232
-25.6926
27.9779
1371.16
11.72
205.942
157.667
1.51901
287.461
83.3082
12.3049
-19.7433
240.475
920.805
622.987
94.2471
362.68
1907.59
76.8897
608.324
-4.66782
168.242
191.236
795.012
422.647
1146.01
1067.75
8.19094
49.8643
663.57
47.1133
787.908
601.8
481.285
964.766
851.499
713.376
42.3131
178.327
83.312
137.473
13.7017
405.309
431.145
780.183
510.576
-36.9944
74.2804
2.0185
1202.3
171.299
1320.62
-25.8313
274.001
15.0271
328.257
5.40429
-1.6564
-1.01165
2931.7
103.864
19.5259
558.057
237.021
153.503
-31.8172
1188.2
90.0492
842.308
1307.67
1082.82
222.674
70.0841
550.2
309.076
-4.56382
499.242
834.392
1.47455
177.814
891.546
572.72
-28.6162
107.079
238.587
934.468
1001.03
820.334
-3.45528
17.4345
355.674
1146.5
823.383
814.711
1328.5
222.966
27.2786
2.44402
143.718
19.3796
1370.61
1073.92
292.83
591.246
-10.4035
718.206
1409.2
1270.02
781.116
-18.0594
315.118
247.246
70.4203
1.22815
471.062
333.667
636.772
301.937
52.3256
92.0212
433.207
1083.42
999.055
284.206
21.0096
278.575
4.82224
29.74
206.333
85.9276
691.281
15.165
12.2671
543.477
155.121
51.0292
158.634
12.2816
1441.91
1221.84
354.38
982.686
517.303
342.909
37.9015
916.489
45.0325
241.467
1061.57
62.7221
250.225
221.684
974.381
530.373
436.005
1242.98
1103.62
547.473
576.857
15.8418
1612.76
501.247
1233.58
9.96456
19.3794
75.7598
-23.8191
729.997
312.759
770.294
261.622
707.477
372.515
777.819
710.679
29.0929
799.047
214.782
523.015
601.837
75.7625
52.6983
1206.55
151.421
64.3916
102.43
657.007
5.91318
21.4678
-3.08163
624.647
200.635
15.5636
42.0591
4.23505
160.487
717.912
195.931
75.3683
277.749
5.65682
590.626
342.736
316.935
315.706
49.5165
1372.6
1253.51
7.08177
616.15
1159.06
1092.41
1028.99
9.74788
27.3585
216.809
174.026
707.076
829.928
8.43824
919.646
251.873
-6.2503
46.5507
321.082
886.55
962.676
14.6853
291.969
814.063
-21.5001
-17.6506
621.223
227.868
1304.93
-51.3637
14.3608
980.053
900.408
23.1578
1884.99
861.89
357.033
919.545
7.97302
78.5504
634.4
453.624
934.741
32.863
23.2004
202.963
475.664
333.924
361.955
101.113
366.97
890.052
676.126
13.133
-18.2161
1638.53
1018.81
534.893
72.5729
706.414
1008.28
176.072
5.71621
411.272
20.1849
125.176
563.754
20.0677
21.0603
311.839
306.571
788.166
181.014
965.884
740.688
-30.3846
736.285
36.972
394.684
142.8
23.8577
-32.2562
635.889
539.04
285.134
636.676
19.0335
15.5605
97.0526
198.22
-16.1985
123.18
211.554
-7.54385
8.06622
-19.3258
797.117
19.4121
790.932
304.074
107.737
283.825
633.873
2546.76
541.01
423.17
-49.9185
841.731
530.23
53.5537
385.412
-16.1954
127.52
553.17
281.891
32.0718
123.54
180.102
523.042
89.3029
1079.86
754.588
540.805
-20.8598
129.497
108.416
597.577
-48.5532
17.8893
787.106
1180.23
309.65
750.839
182.822
445.978
92.5043
279.297
249.206
-16.4464
275.558
978.317
31.5713
960.369
592.748
-18.1963
110.437
590.343
464.116
17.3422
61.6385
310.74
609.921
91.0157
1025.99
648.873
84.9272
21.2535
21.4119
1066.89
439.517
695.069
1103.88
173.541
141.509
112.02
663.501
11.652
23.4411
100.73
649.122
306.611
271.89
37.8052
1190.83
258.846
245.153
23.985
2431.34
33.09
486.467
24.6538
75.8157
-29.4018
450.286
1111.43
300.422
8.32595
167.279
164.236
-39.211
313.997
8.25494
334.858
114.724
493.267
24.3975
129.606
155.33
508.09
-6.63385
169.33
32.6499
13.9037
125.324
385.643
10.8266
188.295
33.5627
290.522
39.4854
699.404
321.587
1039.84
42.17
11.7975
212.639
919.234
-8.01659
1.24597
415.742
679.692
5.23672
921.318
64.707
8.58637
-29.0782
1155.53
322.921
254.91
661.456
243.723
8.34818
-22.9186
604.937
644.132
32.3047
21.7133
29.3329
212.828
79.8148
-8.63021
247.809
528.087
115.969
50.0905
186.663
112.815
10.7392
971.023
886.036
30.5657
1369.25
302.017
975.082
799.827
-17.2974
7.22732
984.314
409.268
283.873
444.258
-2.24115
142.131
24.0972
949.29
305.451
427.191
1240.13
0.842277
0.34163
26.8045
297.721
1509.84
849.758
30.1279
84.6241
65.3265
823.735
1153.81
178.563
820.685
226.038
176.951
134.188
154.908
953.171
296.387
884.017
4818.5
30.1221
497.319
668.291
1031.39
722.203
261.605
13.2041
351.386
660.182
78.9865
52.5741
61.6639
1258.39
70.4587
1045.47
100.323
216.875
98.459
786.226
86.8562
5.53196
738.323
889.788
1028.9
228.243
40.3049
35.892
852.239
36.3386
-3.16616
1382.85
231.571
-1.00261
401.496
1008.84
962.035
15.7897
-3.20433
89.0666
204.063
580.213
383.264
1778.06
118.147
445.136
21.5671
428.692
17.5613
-23.2242
108.846
17.1282
896.127
175.088
11.4688
578.736
1209.45
984.968
969.745
592.871
163.554
449.885
231.081
107.651
497.114
480.953
618.586
634.462
10.129
-43.7035
-23.9572
4.13555
871.478
884.653
623.042
745.448
411.909
-20.9547
627.265
1055.54
1149.9
979.991
409.768
23.5472
-23.2588
1065.21
225.32
1504.48
886.211
865.309
222.27
133.43
14.4873
-3.49114
351.927
118.647
1063.78
12.6117
90.248
26.8049
421.266
16.4358
1254.42
114.102
94.7449
613.39
243.043
1303.11
382.981
7.57205
13.5938
-4.70737
384.089
-9.96573
301.355
439.213
58.3714
858.191
424.619
-0.645921
330.507
48.809
-24.0427
829.801
55.1292
453.737
155.399
20.8067
30.2831
1225.85
1705.58
-6.27449
1263.52
34.8073
59.725
-7.31026
129.031
541.355
136.979
484.532
507.87
376.261
163.473
497.84
212.807
-12.3617
26.1867
373.12
754.05
172.369
244.049
1120.76
241.809
54.0601
1142.15
-8.49238
6.16553
786.207
-11.3774
69.353
287.954
126.038
207.816
468.161
49.4549
49.575
870.627
40.2268
232.831
182.379
43.7423
637.726
747.79
890.092
38.3332
520.561
22.1028
362.14
647.296
836.932
186.754
1166.73
411.525
399.916
817.525
239.481
-26.4597
14.4832
910.052
184.029
125.057
159.553
1152.15
234.839
1500.44
1182.81
-19.2474
123.981
1068.79
136.408
1204.59
-8.70224
282.476
27.8953
386.01
658.839
-10.6744
304.888
13.7574
667.839
46.9274
643.28
38.3962
-14.1517
397.741
303.504
488.536
297.607
182.466
2.14944
816.962
136.013
79.9389
-12.4473
13.2018
-29.6649
-19.1511
30.7663
234.471
509.598
288.798
474.437
-1.66562
192.377
-1.47919
387.271
1050.55
59.725
738.568
16.5871
-2.12368
1010.29
1091.73
5.6205
447.475
195.332
10.5831
81.6221
204.223
20.796
476.688
41.1847
378.982
238.077
97.5063
55.9341
756.095
2749.8
25.3366
56.7664
524.605
755.261
212.991
783.835
33.5275
322.585
443.799
71.9437
17.7158
956.645
-67.0201
915.138
649.066
630.483
309.765
968.004
31.6494
298.03
-17.6137
83.4133
391.256
652.256
543.887
711.253
1018.57
1335.74
843.48
688.044
18.9651
-13.4686
-9.74823
8.16961
822.072
954.983
249.542
302.578
195.569
26.8202
495.264
809.706
-20.0436
276.317
69.8274
18.0584
599.846
750.654
611.704
-37.0939
515.403
30.2805
33.5153
1141.52
23.1532
146.968
212.555
121.4
102.656
15.8814
69.17
-24.3209
223.144
562.597
23.6104
338.272
1216.82
942.372
889.177
1042.92
-0.520324
79.9093
718.515
151.171
245.202
-34.9905
1000.87
213.049
104.64
372.554
778.889
1591.8
150.914
145.393
2.97992
236.714
344.057
299.219
234.175
855.43
873.154
1170.09
745.559
1279.81
722.476
434.161
973.117
387.771
-19.6496
75.0623
30.989
452.214
466.293
99.6654
80.8449
3.66191
147.704
9.24088
1058.44
164.932
17.4629
644.589
-6.64435
1064.04
325.54
442.725
44.2021
95.4322
1339.31
259.68
424.643
482.375
88.5134
-22.8883
500.153
1478.13
21.745
418.288
250.62
0.25699
-19.1377
171.121
524.047
1273.86
858.615
354.766
44.5788
-21.0455
-34.9392
1469.05
122.856
457.842
21.9036
602.214
141.226
794.68
706.998
373.854
77.6776
804.413
292.26
128.118
170.815
20.4837
25.4427
8.72441
326.759
352.408
339.526
430.625
560.558
220.992
-9.17835
2037.41
1107.78
-5.4446
-8.14856
1244.77
237.346
224.643
-22.3028
293.979
46.85
913.1
2159.96
228.586
346.883
525.414
39.4162
292.31
127.857
228.707
50.6546
39.0675
799.199
38.3593
217.935
-15.8928
394.098
97.3184
301.737
775.211
1457.82
71.4604
209.54
1048.33
81.4341
503.31
394.425
313.563
763.384
752.044
1908.78
1510.29
251.178
896.931
677.492
859.772
-24.2817
1154.83
861.178
1316.55
479.291
-8.67566
99.4756
328.223
689.98
-19.8149
43.3279
-9.72046
10.8665
124.362
34.9641
51.6834
12.0975
25.0294
19.2509
43.213
487.828
396.258
1179.27
842.647
-10.2166
41.9881
467.917
197.183
277.399
732.67
573.558
804.826
80.155
149.539
824.249
477.34
274.059
756.347
434.638
437.879
692.589
-19.5107
1093.01
771.892
319.956
22.8597
398.671
122.071
87.6841
21.1953
655.232
285.134
181.278
5.91505
688.35
252.6
22.058
152.467
123.18
-22.7045
522.817
16.0342
326.657
93.1181
34.3722
1306.9
-11.1686
1335.18
399.615
31.7644
855.853
98.9561
0.681307
50.4687
771.321
456.069
895.887
1104.15
200.115
23.27
123.901
310.947
20.8067
517.54
656.132
251.302
31.2068
4.14301
488.471
351.524
-45.2227
817.279
1335.93
310.845
60.1426
242.777
41.2278
277.791
237.345
147.214
73.8454
37.4311
323.014
953.96
13.0737
191.225
243.683
67.1785
259.499
24.9062
216.491
279.78
20.4817
777.75
372.287
916.894
852.494
208.267
33.3781
34.4624
210.745
-2.68765
-15.9951
2224.96
1185
120.737
332.695
378.352
84.386
-32.6062
134.013
724.839
99.4067
264.651
81.5372
-6.09167
-6.80159
568.981
131.335
4.00978
335.782
795.404
32.0835
1035.98
1428.71
1822.82
51.6834
174.579
90.8083
10.0368
341.663
0.510276
434.893
913.241
72.0442
0.486919
113.636
247.521
109.724
591.089
827.737
-18.335
-14.6051
968.927
88.3766
15.0297
387.842
946.497
-27.2591
488.701
48.3398
436.317
850.279
-5.17666
0.743622
49.8243
665.148
-28.7632
1324.15
1614.67
47.5918
51.0321
-58.4956
-3.97091
-15.7363
30.3559
-56.7272
884.816
-9.76736
154.254
72.3972
1683.19
709.764
-9.07748
32.4271
408.148
351.894
-40.5614
728.504
507.656
-7.86335
652.527
275.19
329.57
177.175
496.166
792.708
59.8739
432.411
529.329
-5.28057
785.801
-18.9964
559.684
660.477
337.475
11.5355
412.029
14.1388
925.172
45.5042
537.701
694.554
203.188
46.2127
310.366
842.57
848.41
465.045
60.1072
621.008
1930.95
478.574
454.634
432.995
654.984
321.832
65.868
699.127
702.595
936.046
278.48
472.003
475.137
72.1068
20.0979
471.398
0.0548642
108.408
853.547
117.07
156.092
419.658
1070.1
657.145
866.294
886.228
60.216
832.815
6.47144
64.7787
894.376
1121.29
32.4979
180.708
-12.5747
493.865
211.56
453.577
902.553
2.82844
1198.98
105.029
88.4887
443.261
298.929
286.263
406.71
963.18
1302.57
1035.34
361.265
40.8435
509.406
-0.547033
360.266
150.669
698.882
434.131
400.234
493.983
8.23639
56.6543
612.42
-3.97091
-12.7476
110.065
996.606
9.95093
4.93086
52.7501
50.0931
-3.45528
605.891
-15.3914
775.433
641.599
409.912
74.7469
719.594
1059.42
27.5258
6.26117
574.136
-13.0427
360.296
79.6256
564.935
2578.62
938.312
845.885
613.095
783.229
122.894
458.5
25.0341
26.3202
109.016
2357.16
1711.8
815.411
1760.05
28.3194
155.725
689.004
42.4429
289.68
3.50304
363.755
981.731
779.784
252.148
436.656
55.7952
39.7848
-8.33308
19.4975
513.444
26.4182
598.502
191.216
44.9328
596.373
7.56679
745.933
731.733
611.489
257.721
2.41844
200.392
5.63472
39.831
535.777
926.035
812.99
53.203
542.454
1024.3
-12.247
24.8092
-6.90204
660.31
2.67125
1052.34
520.781
-20.5617
953.153
270.82
18.3164
431.116
59.5006
1151.37
524.003
646.703
841.717
90.755
226.986
749.276
396.924
257.42
57.4529
128.52
92.1202
398.155
1305.02
574.047
269.903
16.7768
268.843
1.44424
983.499
-49.0657
305.918
576.082
667.022
18.0885
297.161
-17.6366
860.936
1106.13
1270.22
12.8957
465.899
17.2375
994.624
5.87919
25.8399
59.2788
-14.7163
415.536
67.7592
422.233
136.408
240.549
245.287
686.95
28.6809
59.3849
866.458
1051.83
283.899
270.706
989.946
5.52744
33.1378
1084.71
-1.19276
1297.13
708.266
51.6796
664.648
442.951
464.852
358.267
602.357
52.6865
123.88
114.616
262.578
428.509
69.7353
175.502
115.392
1395.93
92.0152
52.1944
119.691
768.54
1121.71
372.937
38.9286
112.873
1335.55
42.2667
30.7418
704.599
794.785
122.489
69.4012
732.715
26.6571
11.3149
95.6322
27.8231
92.676
77.7147
590.874
79.6845
0.544369
325.954
617.043
743.799
657.442
72.0638
949.338
280.107
150.52
306.112
804.518
45.9631
104.738
16.9196
-6.36927
876.143
596.034
19.1482
130.292
285.81
39.3926
-5.71198
496.722
628.664
-0.429827
10.9044
222.467
-8.62671
610.17
585.931
908.106
370.295
135.673
564.526
31.4596
496.405
239.371
276.618
1259.74
96.9463
249.508
194.506
306.053
5.89848
174.581
688.35
181.354
517.027
616.52
924.956
259.191
141.844
853.339
707.194
699.102
727.613
287.647
173.255
-23.9239
127.342
1401.21
704.279
-10.5631
753.65
117.935
10.4502
72.4427
510.417
114.401
440.726
-15.403
759.778
99.5381
44.8293
367.509
90.2532
17.075
599.879
570.938
528.882
-2.53465
245.258
399.362
243.349
37.2317
25.3855
586.581
1318.92
448.331
27.4497
750.664
752.257
18.6905
283.165
405.473
1028.92
31.8144
997.423
39.4259
700.956
433.756
64.5962
4.29146
1573.32
-8.82596
61.7111
-13.1059
19.9625
734.428
262.615
569.361
990.356
707.583
583.706
1078.03
34.3719
276.285
446.572
30.9705
944.32
384.237
1157.43
-25.2826
567.923
264.651
-14.0107
514.446
479.291
-34.9126
4.88676
397.564
30.3089
1147.73
1117.17
578.736
-28.4889
212.443
126.793
2907.76
1203.44
559.325
1306.89
-6.91303
77.347
67.5759
146.748
398.132
608.389
3.65835
82.5529
385.035
608.642
27.771
844.657
21.0603
924.658
1078.69
835.688
130.532
16.0509
338.072
755.681
20.2152
54.1251
269.356
9.7412
252.494
92.0862
1556.06
164.226
45.2539
115.685
62.137
41.7974
7.09743
535.552
156.216
23.8549
39.1397
642.757
767.535
-14.4226
421.08
707.162
17.538
530.437
418.392
227.677
561.187
665.732
713.924
660.95
514.999
-27.4297
37.7567
267.197
497.856
32.5303
680.369
382.63
752.964
467.424
397.515
582.686
3.94012
819.265
781.694
3802.66
1230.61
596.348
42.4429
420.865
122
717.488
50.3502
150.098
473.287
389.804
516.815
911.833
1468.15
260.676
673.465
386.118
181.74
455.818
22.5593
719.354
13.9653
40.2333
-10.7011
-4.64845
892.6
359.688
530.373
36.0829
24.1572
390.052
366.962
21.3439
284.044
1138
71.8087
354.837
506.795
1563.51
1314.71
291.607
604.404
40.8052
1413.13
586.99
330.818
669.994
393.084
422.36
318.741
118.328
272.063
956.574
391.904
233.908
754.871
817.766
29.1946
806.139
-10.3913
476.05
86.1173
671.01
16.4368
327.576
314.503
-26.784
17.6102
38.5799
-7.64141
934.507
117.25
-0.770052
145.043
661.978
844.804
1485.91
310.586
615.824
181.279
-22.2318
275.091
-20.0341
173.597
1119.09
29.4783
390.099
227.33
393.155
-2.30487
91.3213
1056.76
7.44868
870.608
1027.56
50.0146
555.363
706.599
112.919
19.6555
30.8259
-10.8054
41.1347
512.899
548.732
101.881
95.8527
59.839
651.381
745.232
-23.6917
26.3202
-10.9242
3.33771
137.588
17.0792
543.331
684.226
1046.03
828.546
947.625
24.7577
85.4071
398.931
671.102
387.652
849.124
100.348
2865.02
129.74
265.456
999.914
669.798
880.761
616.749
143.104
762.806
176.582
914.599
1011.71
2547.7
756.127
315.386
210.869
-10.7
12.9854
2125.2
996.351
433.385
271.534
1059.09
783.005
-10.3952
225.948
894.801
9.81665
28.7052
73.7273
188.204
362.239
-8.38484
35.3975
106.875
400.303
342.53
179.992
440.813
-2.76626
966.549
416.08
680.38
-8.51841
27.725
102.734
67.9119
1136.43
38.5799
16.7215
10.5922
657.027
585.449
729.444
610.546
1294.76
363.06
17.2375
481.892
170.143
126.745
382.586
235.626
251.418
380.037
1339.53
274.282
1.36608
475.18
174.858
754.663
17.5056
161.841
354.274
317.193
842.297
763.184
-48.8205
74.3672
348.207
-29.3038
541.88
69.2094
488.337
739.61
178.707
26.3202
-6.03262
482.416
427.5
138.533
455.59
894.228
-13.7708
1031.13
-4.54809
280.865
9.55633
14.7131
31.6095
397.474
460.169
457.27
104.286
94.7406
140.505
399.357
507.933
505.953
522.935
80.6397
55.9341
0.846793
-0.996118
328.505
433.883
587.127
352.191
937.046
16.2143
758.791
10.8893
309.95
396.277
861.257
0.446317
71.8087
549.74
896.601
384.727
-21.5033
12.9087
9.42336
169.793
1054.18
280.686
18.8218
1276.65
769.349
66.5447
8.90086
573.374
551.069
47.7036
623.634
68.9545
162.704
-38.0284
13.564
1153.29
1382.29
123.543
87.4289
377.746
486.487
34.4733
289.038
46.4521
211.547
1485.63
910.052
470.761
179.405
543.736
14.5955
478.467
48.0344
153.95
363.062
375.106
1274.93
462.495
-4.95411
863.436
245.455
1355.99
544.049
353.613
1276.88
860.868
856.524
409.022
343.869
392.521
1531.55
354.104
1478.04
325.718
242.03
102.943
117.272
1299.96
137.478
298.06
416.363
499.965
830.993
187.619
29.8368
301.917
95.8754
2142.27
17.0442
13.5133
186.607
-5.43619
48.4463
63.4686
342.103
76.835
64.1477
6.83492
23.526
604.206
69.5217
1023.92
558.532
74.9179
362.115
99.396
856.503
485.095
1515.09
439.409
322.883
53.4476
204.818
5.48915
940.794
857.67
69.816
35.4016
167.038
62.5733
34.5824
1033.67
330.707
-1.42775
924.509
233.023
549.899
566.512
415.154
202.189
789.035
-51.3469
77.7911
872.891
116.273
1235.42
40.3373
766.024
-27.4163
162.308
824.739
5.88384
40.1553
360.045
280.76
-6.0001
930.21
559.703
769.451
137.098
277.945
455.908
1594.94
216.089
373.769
-10.7575
6.814
2.90188
64.4769
299.251
682.547
80.6195
26.5324
1009.9
330.053
133.921
482.299
529.277
58.8812
629.448
633.02
1734.97
1078.48
1055.14
622.32
680.323
31.7693
596.047
193.881
447.472
70.8285
1542.8
1104.57
31.714
130.532
756.307
2.97808
15.4248
764.219
936.81
42.5942
278.492
54.7188
646.048
16.4696
16.1753
160.663
809.889
246.071
1110.92
1.44326
10.0384
48.2177
-9.58604
678.364
388.973
171.11
391.095
242.394
56.8934
76.9125
709.238
322.778
41.1347
765.898
1517.62
9.23926
42.3093
-23.1347
2217.69
5.7055
4.06828
479.35
4.52939
1500.98
993.553
1293.31
133.236
578.434
630.081
735.847
-18.9858
434.969
22.2093
177.787
494.926
979.285
927.236
266.547
447.24
332.747
-1.11728
689.606
22.67
890.242
562.175
39.4103
1498.03
5.53196
333.525
355.679
24.3996
989.114
13.9224
-10.2948
517.527
158.834
55.0793
473.448
36.1892
26.0291
734.546
1152.67
82.3933
14.5018
406.33
796.18
897.538
192.636
440.454
615.421
44.0936
114.508
122.327
332.728
846.548
610.99
740.271
99.7931
1223.52
-11.0428
874.402
569.041
561.607
18.6035
554.011
2219.48
857.007
231.484
390.653
11.3384
138.251
224.502
612.48
305.918
1323.83
975.613
192.884
239.228
405.857
712.885
52.0743
188.537
672.285
654.306
14.5955
890.762
10.5531
617.935
515.661
-15.3914
543.048
171.208
119.725
475.965
752.542
1241.2
630.975
716.532
9.44612
386.533
325.128
302.565
796.917
901.331
-39.9508
687.413
176.844
474.414
846.947
8.57613
2486.24
143.1
753.458
9.69048
31.4487
75.7439
410.633
562.072
253.297
538.065
388.109
123.036
997.398
383.523
778.812
455.153
270.052
27.8315
220.89
1944.52
708.483
34.6685
116.702
16.359
4.02382
1428.14
153.493
703.662
77.955
112.182
60.9679
103.966
1075.2
94.7109
702.83
132.771
270.712
398.18
-29.4417
586.45
133.071
231.732
751.976
256.541
755.495
331.355
308.076
398.362
255.319
131.779
13.7572
103.871
268.977
955.564
211.823
29.238
422.619
447.478
511.701
172.822
72.1964
105.9
981.541
159.99
524.889
-11.2072
513.404
239.974
521.842
1105.27
919.826
720.968
154.119
71.9581
206.002
561.568
-43.8736
34.4733
21.047
-7.89578
698.804
1852.94
806.979
45.3485
89.45
122.071
130.788
776.444
182.967
1827.49
481.128
2490.93
1096.9
303.2
297.546
634.102
870.933
413.953
-20.6623
908.09
8.06622
94.9922
849.591
956.445
404.874
217.867
171.455
6.46306
-27.672
1463.55
-15.5879
381.94
261.176
650.17
104.154
-8.14219
19.4119
2245.21
1016.06
1049.07
53.2551
744.217
185.831
373.148
189.458
263.591
4.14301
391.019
756.323
-41.4745
307.533
61.5647
-2.12368
170.712
1106.72
228.634
2175.36
618.871
297.315
12.2816
-23.6061
518.361
168.404
398.3
190.173
269.349
879.945
1121.68
307.996
35.517
642.746
380.042
83.9403
40.1594
32.8087
195.188
974.053
92.5606
28.693
333.376
354.111
359.944
159.23
413.678
535.64
110.272
460.88
535.59
146.904
322.392
132.312
17.821
258.197
131.266
735.042
87.1889
13.1338
886.901
-0.24236
110.771
1054.31
175.487
539.118
520.853
725.85
0.559133
250.861
1351.5
69.4871
32.1501
295.081
725.93
-31.2759
189.791
364.14
450.606
238.493
124.88
144.448
840.609
800.985
-2.47406
32.2648
551.363
-22.4542
1433.44
69.5581
17.729
30.6495
278.997
20.2002
456.854
40.2443
220.969
108.738
20.7447
408.924
38.6029
132.476
1013.61
25.3034
4.3012
415.759
396.297
210.837
10.7241
1161.25
795.352
803.346
161.786
745.995
1422.45
14.9027
1.96808
549.953
18.3108
1.4881
181.444
1142.63
611.391
694.148
507.096
-11.3895
136.155
881.915
47.5918
753.807
449.376
26.0142
121.305
-8.24006
1842.58
218.761
631.817
651.778
607.778
14.3012
1469.54
1233.43
174.856
293.83
762.314
745.37
314.796
523.906
259.191
325.502
538.496
11.9158
79.1861
23.4036
836.674
833.865
584.113
1094.09
527.294
952.301
127.305
636.388
445.382
45.6488
110.653
800.546
145.767
883.466
333.435
702.967
1137.86
530.569
168.844
1108.79
79.1057
3.08755
364.643
2578.9
501.97
25.9873
60.1426
946.402
1007.82
778.167
2444.99
728.175
139.438
348.526
534.29
1301.28
925.849
391.635
204.693
45.0481
41.2843
1026.7
296.98
1042.52
298.95
657.664
348.589
23.7106
275.963
-1.6282
85.852
338.061
673.85
-2.87667
22.9351
25.0016
19.5378
-12.5747
672.58
28.164
398.429
49.6801
338.782
24.7704
-8.38846
801.179
921.571
13.8131
662.684
69.4906
614.955
500.699
497.427
681.81
960.195
550.332
1376.65
1518.03
854.668
1781.81
177.65
213.097
-1.42853
249.994
242.853
1054.95
364.791
528.654
854.377
18.2359
352.862
637.897
735.062
508.065
621.624
1081.77
12.4384
283.524
38.999
28.3567
299.19
11.6747
115.548
313.537
10.8456
89.5244
-6.82818
1493.12
42.2711
341.65
1112.61
304.238
56.8934
865.894
1005.41
1046.17
715.799
241.159
908.553
25.0442
586.858
935.028
130.39
655.277
827.134
890.265
877.383
994.719
1245.16
262.582
234.11
56.414
609.37
946.612
84.5106
554.071
774.384
516.582
207.742
1425.91
660.781
361.78
49.6611
52.9841
932.777
80.8605
48.8259
48.5455
46.0959
145.301
173.306
40.7126
158.429
378.471
918.233
-3.20481
456.372
-0.133053
52.4864
471.612
34.2088
2966.44
3.994
275.133
62.5733
66.4416
31.0455
885.005
304.193
825.228
-1.07688
15.5363
-14.007
402.714
91.8823
675.791
110.146
256.828
274.021
591.313
304.551
111.974
-19.9201
850.091
39.5055
959.846
116.992
427.512
24.0127
100.822
173.645
14.2021
-1.02097
366.109
1717.15
718.338
398.132
-7.00935
23.6806
18.8851
662.573
25.1215
604.723
165.323
0.38742
-1.83945
288.902
18.5228
-17.8782
952.69
6.41294
81.37
481.397
657.383
128.893
227.651
432.739
172.792
876.31
1140.72
420.731
-23.8098
719.358
-4.75273
72.1565
-36.1276
31.1836
769.115
235.504
16.5656
530.977
483.625
3.15373
74.6554
511.235
4.89947
90.6735
-30.769
516.275
-6.39041
544.06
27.3394
389.174
67.3831
692.386
486.052
18.4211
127.256
883.646
302.977
19.2174
314.683
461.057
-13.0245
578.064
-11.6742
829.825
807.382
923.368
941.227
592.948
1048.7
46.7065
280.458
692.589
19.8447
259.053
342.555
114.095
170.031
-0.743791
19.1115
940.276
408.803
16.4696
248.559
-3.47186
164.411
176.455
51.1677
80.186
891.625
-18.0726
492.371
219.05
701.942
783.93
-23.074
589.096
345.5
-1.79828
-80.1095
336.373
795.445
-31.9539
224.293
706.798
1.743
180.99
130.539
240.552
652.258
17.1867
580.55
137.588
75.1753
631.412
895.996
590.629
920.344
370.413
497.841
47.9258
17.0526
681.881
1337.23
695.277
29.5583
728.35
128.474
51.3566
462.844
1085.27
28.7861
309.282
148.006
467.063
854.629
-0.287857
548.074
75.8406
66.1356
274.587
87.9481
80.5974
166.14
-16.391
250.919
80.2298
190.01
855.423
229.082
448.496
8.135
-1.07688
512.164
242.74
451.44
15.0456
-12.1641
284.434
0.081187
663.827
225.87
1061.67
36.3019
32.9977
1223.92
288.93
13.9183
18.3905
1022.86
412.968
674.021
173.498
523.155
947.256
574.131
939.417
93.8128
1314.29
1262.08
195.39
55.5397
279.38
859.35
-4.86353
923.315
1104.23
495.141
348.872
87.8632
0.217662
519.979
43.7679
27.0277
-16.0814
485.145
807.308
6.51107
-48.6838
461.15
607.575
1039.35
340.818
439.472
341.633
2017.36
-51.5319
854.054
114.355
-13.2082
-13.0245
902.278
608.686
110.23
640.384
2.3196
32.6027
1230.49
623.919
18.0885
32.9175
-2.64412
557.338
618.874
1450.13
1352.85
248.741
887.564
264.614
960.891
635.565
-17.2636
-8.78973
683.343
-9.09405
927.156
15.5605
203.874
298.645
391.464
620.268
79.7524
1003.91
499.141
64.3896
1094.53
-40.7541
92.7441
6.46306
-46.4127
121.72
1301.88
297.607
364.25
1029.14
1633.39
306.701
-14.3213
-14.9092
444.474
844.793
512.401
586.795
145.092
317.846
132.42
-2.60266
614.152
375.09
271.877
-23.2398
43.7611
23.1762
1394.48
735.657
350.449
74.5359
28.5404
1050.69
392.717
1471.9
704.599
298.158
810.272
268.052
301.68
75.3828
35.6778
213.698
220.852
272.586
1136.56
903.843
100.299
547.772
118.079
25.5847
15.4681
164.712
127.682
546.872
686.637
229.485
377.748
334.455
49.3199
994.052
470.934
15.978
24.4159
567.095
408.122
774.07
733.742
182.737
840.986
763.44
1112.46
931.672
22.8126
229.436
45.202
773.611
40.0287
79.9417
124.772
468.807
1563.82
1123.23
79.2211
68.0375
385.375
30.1295
46.0054
707.282
1.27407
179.945
174.584
105.165
859.185
3255.92
250.042
885.344
636.944
228.222
115.774
358.836
133.101
24.4928
7.87382
177.454
316.455
150.866
708.95
25.9533
178.906
120.882
349.324
2274.49
635.007
98.0682
136.923
117.472
241.447
1009.4
58.8144
-15.8779
16.0826
501.283
54.2581
112.538
27.0888
284.428
321.953
1676.95
95.0303
637.628
585.452
793.829
487.112
413.516
357.131
347.806
40.0955
32.2914
5.22268
1197.31
93.194
70.4707
749.997
48.2205
24.6198
449.379
620.896
119.249
957.924
1107.07
1878.38
1251.48
543.048
915.91
1103.61
296.055
883.255
435.422
724.061
-7.42048
9.84567
855.489
238.847
41.6684
63.6235
876.468
1242.14
15.6738
667.443
35.4762
1728.97
106.176
847.749
911.116
801.69
36.3885
556.81
157.614
268.289
564.302
523.042
730.234
58.4909
6.83568
164.118
78.4657
959.708
138.401
831.836
686.081
162.192
160.743
81.0143
289.819
384.94
112.394
849.133
148.726
579.147
289.498
-15.5094
630.694
40.3473
1063.24
502.159
965.085
1054.71
440.442
621.797
643.754
114.603
1425.7
137.538
991.963
374.605
1396.09
30.1085
303.533
563.603
121.471
372.641
637.043
22.0956
707.508
562.01
1058.9
282.237
1547.55
472.346
781.893
1106.65
35.1378
81.2795
544.618
5.77231
343.216
1124.76
-21.6889
170.764
168.316
-15.3704
1734.18
859.553
478.97
66.4454
431.702
264.827
600.211
1310.08
690.486
10.5621
881.57
14.3925
470.796
-12.731
4.04362
-17.8782
61.6057
410.006
52.056
15.8814
292.184
91.9592
167.169
838.829
-11.3342
710.365
986.611
522.435
175.776
-26.5769
-32.4062
455.844
-8.62671
12.343
1525.34
1125.66
310.279
360.561
367.749
33.3337
278.731
307.604
16.4696
334.164
994.438
551.252
138.974
120.508
271.341
-26.6677
1757.37
344.781
235.3
497.197
3.16295
319.23
221.216
633.91
98.3663
-4.78134
555.163
2025.77
-6.2176
-19.9334
54.6233
20.4837
508.952
244.857
36.2784
-9.28703
821.161
987.845
5.92024
406.881
850.174
365.838
597.167
912.425
821.027
378.282
434.534
374.986
2319.24
3819.34
130.758
133.488
18.0793
62.8814
1241.39
1246.2
792.911
888.982
1321.28
595.908
401.47
792.8
106.877
166.504
666.14
836.377
520.09
635.175
14.3403
36.0829
301.519
45.2235
631.205
96.3065
327.148
643.676
450.222
144.897
69.9792
-5.07839
306.458
235.923
-26.1839
-8.24334
1014.82
110.146
455.479
-23.9553
546.335
134.011
604.854
-33.0385
190.419
28.2611
2.13571
208.345
231.31
405.023
22.1387
588.079
724.063
27.4678
448.985
137.098
1413.71
1089.42
1106.21
504.695
229.466
257.234
492.197
292.499
598.586
-15.5925
-22.0831
500.763
144.338
9.66582
-15.2104
228.854
-21.6264
643.469
75.7534
429.946
-37.7198
992.841
1148.38
752.389
288.436
522.906
1285.99
-10.1228
199.942
1120.43
748.693
285.8
140.035
70.539
294.976
385.43
179.609
418.533
714.056
612.73
729.106
317.569
141.999
170.154
736.168
-19.2877
450.221
19.4843
19.8393
1356.68
660.893
514.552
197.881
579.519
-13.518
1084.57
16.1228
15.3634
51.9687
888.564
305.076
103.654
439.714
888.584
27.6043
97.7443
20.2456
11.7826
1344.21
391.411
-3.31909
15.7139
849.841
281.215
691.163
742.482
217.094
818.701
165.931
494.292
669.019
20.5186
12.6204
32.7014
-5.28057
30.5527
1039.85
50.4687
799.432
145.531
742.801
1193.86
50.9199
65.1819
86.9883
84.1847
361.887
390.014
1252.05
272.961
65.9872
666.507
934.359
442.035
1283.92
292.075
157.172
201.635
63.8039
41.7397
255.149
147.871
1106.59
379.68
147.789
368.315
64.6105
-2.39092
32.8667
270.857
79.36
35.517
524.679
430.643
158.371
465.053
40.768
173.145
181.093
1304.26
507.995
456.929
3211.85
584.569
1172.77
46.9001
21.6048
3.93809
217.409
184.171
25.3811
675.071
954.852
531.055
1264.26
1297
633.696
13.4423
-29.1852
62.0686
25.8868
1122.19
176.836
1419.9
1303.56
-7.20528
238.859
-44.3944
275.998
461.13
596.524
47.6813
9.85725
576.53
99.4699
19.7685
83.2176
685.308
1216.67
238.394
592.24
195.198
245.285
17.0843
87.0695
1243.17
23.2795
4.53333
290.242
449.361
1260.83
911.685
52.3034
-7.3663
273.991
926.91
520.408
959.26
287.673
32.4122
-17.1503
621.185
188.349
-28.6313
34.9317
570.962
676.237
21.8944
663.112
258.236
878.214
233.103
-10.2557
302.815
25.4687
860.234
723.484
671.768
477.457
106.436
-30.3251
542.051
285.602
492.104
1036.21
660.893
582.019
29.215
386.798
159.728
203.874
1.65129
23.8535
533.365
200.896
145.672
217.649
-24.7599
495.334
136.3
540.024
0.567931
246.978
9.87656
1219.75
96.0064
-3.02681
10.2598
416.147
286.365
30.3369
734.336
18.475
602.588
254.411
43.0813
153.577
-0.498044
0.842277
169.008
193.596
280.854
681.498
39.6465
976.123
1252.9
1.25718
660.198
505.842
1069.37
184.447
92.9583
68.6119
-12.0038
11.5291
711.603
418.193
-20.4777
345.52
-28.862
823.373
368.004
983.12
824.675
669.977
1496.02
121.307
160.508
908.085
526.562
496.809
622.865
455.459
29.9403
663.84
11.3149
807.435
58.974
720.615
242.299
108.563
619.391
35.1458
487.989
479.07
37.2735
41.1417
-5.49875
960.905
18.3979
498.203
16.7267
1545.71
910.845
45.7049
145.293
519.306
41.2468
82.9717
96.5956
121.285
490.113
319.544
85.7376
1035.18
754.513
67.6165
11.506
1149.13
36.4071
419.441
263.865
1636.73
25.5938
302.808
15.8456
21.2812
317.227
1154.53
-18.1696
963.757
167.984
1405.69
2242.41
497.386
372.339
245.908
-14.9579
571.886
912.452
180.773
264.908
795.395
4.53333
74.7242
3.33363
533.938
281.152
142.559
296.48
63.1355
1618.93
79.6514
1138.11
1019.21
426.282
400.53
2.62197
-19.3688
1099.78
1541.1
794.72
274.893
1019.18
327.576
1211.8
184.377
949.266
233.474
849.859
1251.11
-6.91499
1985.75
3.11641
-9.45363
88.9371
181.624
341.749
520.671
355.892
66.5529
-4.37001
1312.32
695.118
-32.768
652.275
-22.9067
334.588
115.03
-29.4213
39.6953
607.458
48.6395
132.712
20.6519
691.441
221.234
548.079
335.028
346.316
290.14
702.228
34.1787
815.074
576.397
-40.1254
922.781
0.432315
-22.8883
591.982
153.164
211.026
35.9781
156.916
20.8717
584.312
152.38
844.512
421.941
859.69
733.053
975.958
1445.57
-17.3746
805.633
69.2929
347.744
1044.42
642.219
422.304
26.9083
867.768
-42.6282
623.105
746.719
938.812
503.528
48.3563
394.235
170.815
518.322
808.951
75.6338
534.192
-33.413
269.455
643.017
541.457
28.303
212.068
331.918
234.436
407.894
39.7503
1069.29
711.9
736.694
498.252
1120.86
64.7409
1100.08
1213.97
703.204
445.366
34.7704
116.949
554.673
262.55
577.887
172.475
818.922
1063.02
-16.7961
9.42519
696.865
28.9578
98.3294
566.511
107.366
1038.1
128.658
208.497
573.259
742.376
692.38
4.80861
990.378
774.436
555.318
495.392
15.7897
547.771
664.405
-0.209737
869.62
375.94
115.272
284.434
307.428
669.449
1159.13
145.708
23.1835
26.5608
79.5106
753.599
95.2272
202.021
40.0287
60.2611
13.9716
381.102
1938.37
-53.8376
341.19
276.059
746.708
334.071
100.517
4.77595
257.506
132.459
395.834
-46.4642
13.1531
1025.41
37.2634
408.764
100.188
49.3901
229.427
231.295
-2.11255
621.775
844.786
934.174
1.70359
-31.4816
18.7779
575.249
611.04
27.0888
65.1625
1337.7
329.496
353.651
408.992
28.8546
77.9353
176.017
636.53
859.381
1127.42
6.36232
483.11
824.366
2214.64
295.359
453.895
561.715
937.29
1385.52
-21.3061
309.497
1065.84
376.98
37.0825
248.82
637.851
859.688
545.138
348.529
641.972
212.339
35.0221
19.3796
-20.1394
926.703
668.008
-29.5461
953.805
6.90086
276.992
40.0367
277.231
17.9465
932.639
88.7523
766.576
221.46
109.477
24.5755
609.263
796.656
535.331
1066.74
48.0651
342.154
1011.75
721.701
342.675
462.645
757.295
437.68
13.1168
914.117
804.404
364.782
919.33
860.146
449.957
208.696
105.008
899.507
142.849
1.94459
543.534
1071.68
525.585
684.912
1331.13
342.054
650.845
65.4593
11.2569
83.6807
350.926
16.6609
431.281
323.858
754.104
649.487
-8.49887
311.541
62.4384
560.984
300.648
1051.89
402.036
57.8863
108.749
866.946
1781.32
-4.17236
266.199
570.124
1022.35
2.82641
543.01
-6.80159
538.996
129.461
2.13571
198.975
641.73
391.904
18.3905
-47.2296
800.9
40.5863
224.098
283.275
231.363
45.6441
120.523
11.7547
749.736
13.6896
231.34
7.98318
484.701
1362.59
388.96
482.394
214.918
-27.7236
783.394
112.739
884.341
433.127
-49.7374
804.639
718.558
836.619
33.4947
462.48
1550.74
1081.17
313.011
221.27
-52.0963
42.351
1770.41
640.668
38.4219
277.078
1084.08
274.556
777.062
-47.9778
-20.9157
68.0831
116.309
930.816
904.867
591.819
564.308
264.025
-13.0668
80.7379
1347.42
995.298
46.4959
1158.35
976.554
3776.55
139.535
626.715
401.668
-1.11771
309.244
288.921
72.6283
23.454
46.9513
1230.84
666.005
643.368
816.744
472.605
1104.09
779.525
387.585
522.902
140.465
161.264
229.488
22.059
55.882
183.111
545.799
81.6834
518.971
951.373
31.0434
34.8372
826.895
188.881
931.188
185.023
460.276
71.5854
1095.82
498.759
10.8474
763.326
827.646
466.919
44.4709
0.292855
32.4271
-6.02103
1084.65
1440.65
9.15462
18.6931
1509.66
459.716
35.0221
77.4757
412.37
-20.1394
1858.11
401.891
268.43
29.3897
674.294
-8.68902
1705.68
255.953
512.848
302.396
807.806
1404
878.527
9.21455
836.983
45.7663
638.312
327.323
450.921
657.255
1083.49
448.039
995.821
278.485
827.121
1333.15
1078.7
90.0408
304.534
282.476
534.385
1118.92
296.989
62.9624
54.086
315.841
32.7514
14.4757
536.99
705.641
386.707
44.9185
132.665
-16.8299
14.5999
1085.89
158.371
1580.12
402.463
617.299
999.459
344.62
147.963
24.4863
271.674
533.618
37.1385
372.641
151.66
29.5918
-5.57374
420.518
520.106
38.4357
335.034
-52.3927
169.074
-0.921726
-11.7139
842.15
32.9977
320.615
995.391
124.012
310.021
16.5165
12.7406
605.997
1121.78
24.6538
1157.15
435.45
180.494
705.159
1203.26
707.01
700.218
56.3664
-8.34251
-38.5967
26.6426
193.416
459.181
363.864
674.446
464.986
-12.256
911.461
79.5015
731.671
1039.87
484.969
38.9376
-12.2296
494.583
1043.9
579.216
367.695
61.0917
160.587
841.193
55.2885
609.625
3.46446
767.362
60.9121
6.97594
229.835
532.983
1277.48
473.838
332.326
461.137
462.587
494.031
51.3181
475.127
6.7123
452.557
1266.1
336.039
576.441
1024.48
770.158
27.0929
655.763
557.267
964.522
90.4319
500.215
25.328
1156.4
72.6706
17.8705
51.3114
-5.0584
243.28
1130.32
93.6171
369.062
14.581
24.3774
77.3613
-4.43153
480.545
634.793
577.103
496.761
717.326
616.664
106.377
411.654
7.72966
-7.23801
403.561
672.4
718.688
369.028
42.9186
67.0038
42.5791
43.8473
78.0639
88.2808
43.0425
492.917
1004.41
401.144
25.8071
588.071
571.25
321.792
244.074
268.735
44.2021
1418.52
718.989
1.05838
1678.39
34.4733
122.247
665.071
732.251
475.269
114.689
11.5014
38.9584
1220.6
808.905
1291.51
604.817
110.863
106.391
109.364
331.202
1184.19
-5.66978
456.44
514.064
113.733
952.665
-1.20268
466.718
710.746
29.0258
-38.5145
639.496
237.912
349.855
273.244
172.689
3.61706
31.0649
715.247
536.654
1094.54
135.253
473.728
939.688
951.877
101.392
69.6385
382.518
-39.1778
317.939
41.6243
404.138
72.2886
661.3
-16.6806
432.63
55.9724
905.172
897.251
495.183
338.545
212.807
-12.3617
397.252
547.409
658.472
15.0533
31.8144
219.686
0.0705249
31.914
1004.21
508.719
173.292
806.392
480.735
212.314
116.059
477.899
18.0884
1093.06
494.548
206.393
861.715
535.169
675.535
853.146
1018.21
683.824
1540.54
196.03
621.27
629.262
183.74
54.7555
799.305
1252.57
77.9753
97.6015
240.142
92.1531
531.161
234.483
376.337
421.287
525.412
164.275
683.244
24.6538
517.909
96.1606
58.6063
61.9537
4.31924
176.992
384.67
287.924
882.83
16.0203
94.9774
283.39
326.475
-28.0764
1267.16
249.033
82.6766
165.78
238.671
38.2721
45.7628
213.405
631.146
658.686
397.132
80.6268
884.689
-33.3556
53.5954
546.965
191.708
1150.39
473.134
544.833
48.0502
221.888
-21.2428
-2.17502
247.993
696.558
282.677
687.397
465.92
-25.5186
195.892
182.89
221.721
533.345
-4.51968
621.172
269.705
128.991
560.165
364.046
-5.78258
552.887
37.3915
974.608
-29.1331
-28.5408
1017.23
16.5266
973.967
24.8084
445.883
572.812
372.123
-34.5032
686.648
337.764
484.984
524.516
149.416
28.4819
-24.868
97.7084
342.557
177.345
706.799
27.6043
9.66319
1102.52
573.065
554.293
-14.3244
55.714
43.0559
42.2711
-48.1558
16.2814
21.2537
643.476
-7.42048
229.111
581.875
71.6535
54.2532
1.27866
65.2229
379.243
515.644
756.992
2.95393
797.706
8.16746
58.1794
0.320151
663.009
409.328
234.471
211.621
2.06605
54.646
453.702
3.09584
145.517
460.22
54.1028
2402.74
24.0834
578.837
584.881
733.783
1250
25.8102
1375.99
171.753
426.45
332.466
1109.63
17.5417
20.6755
333.539
805.919
26.2918
151.512
6.46899
38.3593
90.4985
193.573
136.819
33.0809
171.016
262.164
-7.2504
18.3856
234.987
90.8044
29.1715
182.656
358.393
66.1865
139.32
920.964
261.039
98.4369
385.848
-13.0654
323.466
278.316
359.396
1383.14
-8.96276
881.793
34.6855
8.90086
32.5538
174.438
270.127
712.469
-23.563
330.06
162.694
142.051
594.752
10.6012
455.689
527.466
262.952
485.493
992.211
238.493
271.057
599.846
248.405
-27.3523
-53.0738
1542.76
911.184
446.062
99.621
59.7522
39.5731
12.1068
144.967
208.812
756.034
-15.231
1262.71
1183.99
808.611
320.295
48.7676
20.7447
26.6145
1309.22
1288.77
347.643
354.752
211.486
240.75
664.361
-8.01659
777.062
175.036
286.431
-19.998
1392.55
539.424
-4.47086
562.938
55.438
634.341
980.718
139.791
396.53
10.6127
519.033
-27.255
640.77
675.333
387.018
54.8247
378.401
0.0372157
63.6285
1098.3
1167.11
1232.75
1003.95
187.852
1132.68
-0.775472
1013.72
1095.68
390.864
353.428
68.2065
49.158
273.214
18.5179
790.347
1114.33
416.414
291.849
927.92
1452
382.89
964.453
-25.9606
460.514
-12.8256
103.642
921.642
103.742
1007.74
-3.96384
374.766
1174.21
1190.6
10.6592
806.487
13.7899
43.1793
617.043
29.0258
15.8334
-14.5535
288.511
-11.8398
153.304
607.879
39.6308
1343.57
838.787
4.97628
285.529
920.25
-3.42798
959.111
103.855
206.36
162.895
176.354
749.924
523.073
215.695
254.221
583.229
51.8133
51.6739
211.524
-11.0584
996.724
12.8688
614.866
304.621
491.004
155.121
391.018
156.585
13.8753
45.1588
819.642
492.94
-27.6908
80.6554
15.0474
739.968
-23.5161
632.438
214.187
488.231
32.4035
562.087
76.8492
396.65
637.658
612.614
-22.2429
42.7485
23.218
799.201
29.1715
250.122
892.502
433.504
309.86
68.2636
1065.01
463.88
249.041
389.859
201.652
1524.57
-45.4018
830.292
101.607
1106.68
-10.2921
-5.15464
410.178
1092.78
57.3091
16.1912
29.3719
20.4776
279.823
-8.8112
243.365
292.648
140.702
-2.52012
1135.6
327.691
-22.8426
-6.04896
1502.17
164.552
35.4999
104.498
32.9406
245.593
642.626
-14.6555
337.738
139.068
15.0271
45.2731
35.3894
1139.65
1127.18
435.448
742.921
1209.56
391.441
54.3851
400.96
35.7013
77.6886
529.931
363.183
657.457
837.161
264.689
893.154
955.629
40.5773
49.7841
2.97808
274.354
49.158
130.785
717.545
239.371
381.566
45.3485
739.751
1426.42
1463.25
178.617
610.254
185.026
551.268
403.492
593.68
910.365
234.926
576.704
31.6434
140.507
38.523
27.5258
635.947
201.196
120.416
27.1518
300.691
419.293
32.2008
521.558
205.486
139.487
133.202
699.318
378.296
592.732
642.649
226.038
1009.04
117.321
1238.12
580.232
717.008
1848.11
31.317
49.0022
240.018
230.265
1126.5
25.9575
740.006
283.156
1083.21
209.469
810.809
443.317
879.694
196.727
485.564
734.589
330.256
90.0257
63.7731
29.6972
308.194
165.796
-6.95294
347.676
253.543
333.451
1133.16
52.9494
56.0163
223.26
-4.10319
1484.99
152.649
29.1715
735.505
941.227
236.727
444.792
265.04
6.16601
109.681
108.486
254.926
-30.7321
-34.6529
132.634
361.776
347.11
237.114
626.89
196.307
92.5239
-11.9798
455.66
255.197
-27.3111
120.165
187.056
-0.3779
-6.41262
697.444
66.4454
399.843
1038.82
991.49
236.703
-12.2888
649.619
30.1295
1500.28
-2.98946
-8.96468
58.1307
761.166
451.432
174.506
-6.63385
169.457
1262.03
805.61
571.176
207.604
1265.88
-31.8172
75.0926
796.856
121.062
409.838
132.796
491.946
216.071
115.908
966.014
917.36
32.607
462.266
575.037
1293.72
1370.06
1103.23
826.078
525.89
622.908
456.387
1562.19
-25.33
190.387
671.497
402.16
19.8432
8.73861
880.728
2707.01
37.3207
15.6615
-11.4251
-25.2764
379.814
75.4394
9.20995
251.225
17.8705
75.6742
447.553
377.027
20.8748
366.97
11.1149
603.038
1761.64
856.973
727.734
450.967
360.605
623.548
116.083
-1.74102
1298.29
65.6888
250.68
966.377
69.5738
566.702
1119.08
2.51113
536.904
678.249
794.419
74.4382
77.5805
271.4
226.962
562.159
1189.12
695.337
129.265
969.736
453.906
468.074
-36.8934
149.79
252.086
-26.1519
240.407
6.23318
131.469
1137.61
204.272
653.714
51.8873
223.913
315.743
1148.85
215.555
751.411
927.757
-1.02215
745.448
85.66
260.941
56.9656
19.8393
14.8474
1359.92
885.618
467.746
-19.8746
861.671
144.08
318.082
6.75247
431.406
855.943
315.1
1206.5
-23.7823
284.167
496.904
1230.75
24.6557
292.922
3.3493
377.355
42.5955
783.144
650.253
351.492
0.569952
267.406
589.096
55.0193
5.69798
336.373
225.729
802.539
415.948
121.219
538.538
1252.15
84.2019
220.346
102.428
13.7897
150.009
75.2828
391.269
589.238
609.284
59.8218
112.636
64.0163
47.0601
-14.8149
503.471
583.229
242.968
351.524
636.937
642.991
561.94
345.001
760.019
224.461
534.538
19.9534
415.206
34.49
950.101
734.815
206.208
266.073
462.965
968.947
217.104
274.46
289.484
17.4099
6.59594
461.565
226.629
44.9901
979.484
118.542
608.866
255.119
110.215
521.72
323.189
79.7713
296.549
60.5643
130.108
287.276
1110.43
35.3975
213.697
859.449
2.82844
147.627
717.849
7.90384
525.72
647.505
432.44
797.173
272.878
519.266
208.283
395.752
340.006
719.866
24.0127
278.858
32.5325
325.444
31.0687
65.8833
38.3344
11.8276
71.7248
298.086
-36.9102
53.3035
154.16
46.1694
701.045
1151.7
564.853
704.049
1355.36
255.26
882.981
1298.51
33.9509
-17.8782
161.834
13.1557
1638.03
707.375
42.7176
12.7784
458.599
236.578
459.89
926.887
1053.08
402.272
321.524
38.5853
1181.4
26.6692
820.441
994.906
38.8461
6.75247
1336.58
364.938
251.382
36.1879
44.2863
13.3947
183.152
7.78912
10.8456
-1.20598
209.387
584.493
535.935
117.234
827.033
625.353
343.593
2195.2
1619.27
69.8158
6.53703
43.9444
393.993
-11.8398
589.961
15.6738
991.25
336.538
497.856
165.589
894.25
8.95991
-32.9519
39.568
623.916
208.213
1850
397.51
335.635
6.84397
197.172
346.042
61.5991
546.948
292.105
-24.1904
1108.6
326.086
38.9286
73.518
51.8125
-6.45901
952.782
1416.98
171.215
704.71
2668.63
671.336
485.454
60.025
14.7047
152.646
527.491
210.439
889.281
34.2776
389.673
251.137
632.782
275.282
63.9641
113.963
304.328
744.854
66.6528
-17.8692
204.72
244.223
804.613
280.033
186.076
180.896
44.7678
310.348
64.6726
15.0737
1252.28
1029.84
81.5372
155.078
414.863
14.2571
436.808
620.578
607.521
579.886
58.3205
104.598
1086.58
401.723
366.674
21.6984
236.423
851.492
-18.2304
775.973
83.03
1230.22
18.0584
1210.79
700.055
161.928
799.626
706.929
356.46
11.279
1031.03
-35.8252
35.8249
598.69
212.434
602.366
4.53333
142.191
44.5631
52.056
304.488
260.325
794.646
236.262
21.7363
674.081
876.801
289.547
583.388
27.8273
141.424
-21.5468
-9.89065
18.0651
32.607
276.734
640.63
1177.53
665.41
31.2647
927.355
38.9699
604.601
-10.2557
16.0826
29.2168
47.4329
1046.83
19.983
852.617
975.37
59.8095
607.866
1251.56
39.1747
128.397
421.043
259.098
0.965159
374.913
256.329
518.246
21.3263
-11.5934
877.403
460.934
211.422
616.438
7.08473
271.754
305.997
-2.55747
8.28022
505.482
80.4754
-15.4335
972.737
143.858
692.764
223.748
63.9765
0.637067
22.0988
13.5695
414.005
207.836
492.355
679.156
535.643
181.322
2777.57
-0.0610452
-24.3041
276.332
643.187
519.154
108.606
343.048
8.34818
168.236
610.56
460.68
259.067
463.638
119.165
2822.2
14.1768
450.88
38.2214
0.432315
80.1853
99.1027
265.608
473.395
360.192
261.864
257.004
1461.37
1321.8
8.67899
218.759
167.085
-5.05427
949.753
381.879
49.3938
357.439
674.448
44.93
190.322
735.204
579.725
4.41952
946.479
56.6973
356.987
51.4406
189.72
23.7675
59.6007
182.466
1347.73
14.8615
85.4128
687.136
411.092
582.918
354.519
25.8265
807.935
1002.48
170.732
933.583
296.311
-57.9185
257.969
131.58
117.266
481.39
568.028
3.46866
713.77
29.1337
149.499
-3.31868
-8.15761
405.836
-4.86541
743.954
1465.7
703.45
101.26
562.175
19.1608
612.89
382.364
781.198
68.3132
1059.73
29.0847
853.244
734.501
256.095
478.362
893.724
152.045
-5.97725
53.203
338.181
34.7937
75.409
457.866
309.86
3569.02
66.1361
435.769
24.1531
759.05
246.952
103.155
1404.08
861.178
59.0484
464.299
444.848
522.129
686.058
1664.43
860.52
386.857
24.5873
387.582
-24.7408
540.404
34.9641
284.068
604.302
932.077
388.515
22.9991
509.855
-31.288
-14.1628
1935.23
-9.2259
488.285
446.433
-3.36071
74.9973
65.8878
638.839
410.638
225.552
64.509
79.496
485.145
189.11
189.323
-27.7334
231.632
72.5058
69.0782
1016.68
178.589
18.457
178.906
945.471
385.537
307.384
256.657
275.582
280.088
284.428
895.418
250.785
3277.19
485.829
-12.3748
12.343
44.8324
1166.89
1151.73
59.2001
8.23639
124.121
113.919
224.379
424.669
1459.39
495.334
8.67899
204.549
351.818
322.632
1125.01
-2.2729
16.3586
93.4876
869.519
302.766
6.19215
1316.88
1027.63
694.076
346.778
517.718
64.6331
954.74
911.235
146.082
246.781
316.348
78.9861
202.268
533.315
-11.8903
405.469
165.001
1773.19
-11.6548
83.2402
174.501
-2.02235
787.3
37.7794
7.70471
419.968
4.14301
188.62
559.546
-11.4895
-9.18433
561.94
164.668
10.393
902.873
0.429456
57.4347
450.813
28.0608
264.918
502.31
24.3181
-33.313
462.965
-18.6858
432.621
572.437
28.9889
129.854
833.059
62.3885
350.317
661.558
1329.19
518.911
483.755
558.117
231.239
96.4266
209.082
36.4787
75.409
791.495
30.7822
321.009
572.576
2454.82
1078.71
643.759
1069.67
1.95525
585.116
27.2188
124.641
321.87
11.9391
212.908
33.8833
99.5872
120.264
310.021
618.666
398.826
-6.0001
30.6584
48.0826
574.548
152.09
744.857
414.835
23.072
879.447
52.5834
-8.79923
154.503
307.834
23.6806
3.89256
1998.78
1425.05
2701.8
-7.09062
286.767
360.116
48.5078
54.5656
130.173
364.233
823.506
27.0221
543.241
91.4147
1.45627
60.859
256.577
884.601
1163.93
30.3626
1110.57
522.282
30.5381
380.152
1869.31
165.86
676.018
297.301
815.967
1183.78
27.81
0.616726
76.9531
368.597
660.823
463.883
790.072
473.172
214.749
759.578
-0.76392
1078.69
63.0865
-10.3884
2988.97
30.654
556.635
1111.23
33.8272
15.8444
696.723
670.53
974.174
906.501
502.695
107.565
84.1878
449.124
731.944
149.155
291.22
700.501
288.383
27.6017
1209.9
412.665
704.144
1242.11
152.38
385.366
11.5207
789.275
720.209
550.577
393.123
212.438
655.415
352.109
762.697
225.93
339.776
1.28889
28.75
339.877
230.586
34.2085
34.648
0.840857
13.5575
567.747
689.061
655.554
184.34
42.3093
74.3167
1070.76
204.357
183.979
1031.52
193.241
205.999
524.93
120.238
-11.036
485.561
506.393
346.042
882.44
461.206
44.6981
12.8688
-12.946
64.7409
28.1093
816.666
1061.15
-25.0242
670.079
-29.2283
382.259
487.438
204.334
29.9403
149.996
166.847
211.482
527.459
49.6037
-2.77439
216.062
155.56
396.65
525.214
27.9053
18.9865
1227.16
71.9437
756.309
111.441
530.807
606.121
470.934
861.182
1087.01
272.867
410.502
39.763
808.704
38.4337
942.186
587.277
14.2571
-1.72395
721.777
924.238
41.4539
53.9978
297.599
264.917
471.621
820.051
45.2686
1537.59
504.79
506.581
58.6063
753.484
675.235
62.6739
-5.13528
172.559
49.7535
279.995
-12.7128
6.00962
933.32
538.152
18.5228
954.762
1050.14
-1.08332
8.28146
31.6206
306.932
-4.16593
787.997
185.362
-26.195
474.269
73.4661
700.148
27.5282
100.937
66.1454
629.403
10.3123
677.736
40.1033
464.14
102.773
291.097
496.744
40.635
402.617
215.132
325.365
178.755
21.6034
44.1936
141.462
908.154
43.6848
47.9542
1108.82
464.608
366.112
323.894
1.69338
1378.4
-23.1107
924.391
170.38
960.487
41.3291
186.989
1970.65
388.643
562.784
329.487
77.1767
560.606
61.758
-17.2137
1495.38
67.3766
919.144
970.336
460.634
245.163
173.741
13.564
173.158
1169.27
23.7107
72.2729
-12.0144
10.1105
493.312
353.799
168.443
123.179
-21.3585
1207.27
192.524
148.308
1032.21
532.815
1185.78
599.994
-13.5173
1359.37
145.961
1180.61
304.64
14.4073
188.046
600.373
-28.0352
978.738
894.844
1498.22
2.31305
787.013
209.3
179.541
199.332
131.46
104.817
-2.51999
302.396
1302.56
-22.1686
1060.31
527.394
689.869
541.457
18.9326
2713.95
3.95657
702.952
372.287
9.76521
434.123
-0.79996
70.9694
416.229
428.882
901.176
305.645
10.393
249.249
117.639
184.088
126.775
330.873
29.9349
191.336
253.674
344.889
738.337
-16.4464
75.0332
110.625
455.11
448.749
733.638
23.0321
-12.1447
-18.1963
908.789
26.2494
1170.64
92.3048
74.757
562.466
24.0078
135.662
51.449
34.7937
15.864
407.119
381.03
461.659
602.372
242.298
186.518
867.746
38.6083
21.5691
239.456
37.5625
328.369
210.877
124.641
1108.98
390.5
2426.18
727.288
4.07198
156.347
420.015
499.998
810.27
16.2234
23.5724
924.206
17.7197
559.055
350.56
96.1485
784.189
11.7313
722.707
86.3515
38.5091
771
1551.13
225.294
275.875
342.989
354.494
14.7746
123.906
270.728
210.56
101.99
283.769
601.337
323.799
462.477
17.7555
-20.7852
657.839
-1.7441
888.685
224.305
142.167
3316.16
111.123
25.9533
30.927
482.989
1309.3
62.5921
74.3345
981.71
1548.6
125.679
10.65
308.914
113.933
910.073
1057.07
160.148
424.983
23.9769
81.9119
1310.42
714.763
265.342
114.173
269.213
265.302
460.25
-45.3771
80.3621
632.925
374.069
210.266
123.183
-30.3821
81.1654
1365.5
135.209
-43.6102
375.106
686.476
309.889
1052.72
539.515
562.172
786.275
8.06622
602.214
223.09
253.474
323.254
175.129
-14.5535
1371.72
286.137
1082.02
993.53
291.708
161.253
-3.42798
563.001
138.533
172.6
7.2168
5.37258
606.346
880.384
11.6739
-25.1997
390.563
543.429
26.912
1694.11
-42.6833
224.943
22.2009
332.556
12.1223
995.672
-12.1447
-20.0704
595.82
1075.73
757.598
35.8531
423.184
1022.1
1739.98
461.892
127.883
330.43
214.282
416.84
94.2471
643.79
314.633
43.1566
304.726
583.789
447.478
822.796
-23.9553
77.8186
754.779
-16.1719
555.862
20.7648
7.75791
281.91
876.713
447.524
1548.65
8.72717
51.6834
811.762
831.064
364.235
530.944
32.3694
-10.6733
446.857
-22.0019
554.041
710.415
756.276
377.446
576.612
-35.2198
464.803
560.128
877.281
497.49
83.1233
698.788
323.799
7.07846
7.32579
-28.0691
1058.98
1029.24
724.511
124.98
4.68871
761.424
187.123
45.8471
-8.42836
331.034
-51.7259
347.948
243.328
-33.1165
1231.38
679.692
-7.8035
5.23672
199.802
347.421
177.151
19.3219
44.206
795.846
738.299
267.831
0.668968
80.2653
-15.1732
864.905
750.879
735.111
80.4245
27.2021
-22.3891
283.988
1027.7
583.398
-19.0897
2.13415
633.348
203.926
-9.49979
432.498
16.8811
564.618
160.486
1196.44
923.399
344.719
532.368
25.796
112.54
27.6663
1286.84
-25.5024
813.382
151.71
1249.57
102.688
-13.4585
562.665
441.149
739.481
200.38
765.677
291.584
819.707
974.947
27.7115
359.598
512.985
282.24
262.74
282.479
114.575
1028.47
1168.12
-13.8098
-16.5903
852.193
17.1595
38.0493
-24.7617
672.359
875.857
722.882
-20.8304
18.6931
1470.31
1011.41
283.623
23.1602
139.156
1177.83
334.425
-18.3017
760.776
-30.5805
378.192
1117.62
84.6083
880.68
38.7095
41.3128
161.49
-9.78076
22.7014
74.8144
635.606
942.864
1141.48
362.917
1126.71
130.524
119.14
546.982
120.126
290.201
338.956
321.488
1090.7
163.473
447.24
1018.66
10.1271
73.0384
575.52
28.7861
931.472
1049.43
495.174
1385.01
532.29
428.873
64.565
113.322
133.602
591.305
11.7888
15.0051
629.034
56.6976
76.631
18.9865
801.745
572.319
426.262
167.852
-19.7433
64.1646
371.659
1205.66
829.134
68.0102
400.162
380.226
627.865
-13.8655
273.189
114.726
207.129
460.099
1316.73
18.8908
133.32
167.116
570.516
933.509
179.532
407.756
991.672
293.207
634.101
952.609
42.6768
-37.8473
777.63
842.88
21.6962
11.3352
562.041
654.386
492.348
1801.95
134.291
2.59319
205.428
267.917
691.258
1366.05
18.5888
789.504
294.748
2357.53
-10.4778
-8.39138
1277.31
524.179
466.827
170.894
98.1262
139.334
14.925
462.899
590.748
783.621
41.0403
1113.5
1561.73
-17.1869
205.327
465.398
23.0403
-16.6523
819.019
106.975
129.479
1489.53
78.8839
1077.75
17.1719
336.312
1060.64
446.804
650.033
1155.04
-6.73991
-16.5514
80.1246
1093.36
656.96
553.369
41.2963
69.115
380.086
281.45
0.260088
489.045
1330.24
346.573
74.5511
-7.48174
-10.7198
306.069
554.04
6.40616
1706.76
16.7572
1600.59
59.5292
148.148
900.981
-19.3815
129.544
780.346
491.642
420.242
-29.0641
260.332
22.3038
616.105
452.394
-2.52094
554.384
648.366
705.612
369.25
85.177
172.797
-11.6874
261.609
851.414
178.997
1010.21
607.724
113.055
30.2699
1027.04
1022.52
1115.07
143.032
625.603
677.437
38.3812
13.1677
248.976
487.171
1091.7
957.421
1271.26
122.949
33.3264
111.778
-18.7851
245.343
386.726
250.794
859.924
-25.9956
829.692
-8.58421
16.573
-9.96008
262.35
240.243
798.667
17.943
631.948
-1.11871
884.596
322.433
44.5478
400.664
-11.5844
78.1637
1274.81
116.936
1157.4
33.588
166.14
805.033
465.872
304.339
199.083
839.182
979.627
455.655
411.898
154.254
348.853
587.95
152.092
416.611
659.272
1034.05
268.66
12.6105
779.396
35.5597
-8.32869
69.9104
415.457
6.26117
10.0417
26.3127
13.5938
-1.03321
675.103
357.852
503.528
59.6007
173.095
952.301
34.8131
8.72441
-6.82507
56.3053
4.06828
48.3153
281.891
67.3181
-3.55615
37.6898
-33.5556
50.9947
93.0427
61.0442
1255.38
419.511
198.401
57.2447
1289.36
528.06
13.5479
-2.53541
452.687
662.302
903.25
592.386
546.028
571.651
277.317
360.241
521.061
161.225
638.769
549.948
128.314
911.339
480.735
900.096
44.8445
608.419
-23.8873
198.445
536.229
645.408
57.0712
149.112
398.173
341.526
0.594227
838.346
-2.95095
343.498
98.4369
575.129
231.637
-10.29
12.6942
840.534
591.735
1506.01
687.932
1036.62
495.077
53.2737
18.3905
-47.2296
517.916
38.7122
34.8168
613.111
85.1861
137.473
-18.1574
841.565
266.689
-1.38715
1657.87
-29.8406
57.2498
-31.1005
741.53
82.8646
373.327
348.611
823.01
329.618
258.839
167.654
677.329
131.97
-5.86068
40.815
4.63701
1019.53
725.394
15.3701
188.528
901.164
255.814
973.51
177.104
220.619
609.819
1165.04
230.209
-23.7461
478.003
494.159
1116.56
829.489
75.681
-23.3741
447.118
6.52908
724.495
45.5589
29.2211
977.491
555.966
-1.01807
129.15
485.064
159.115
6.58277
585.961
705.126
205.987
23.454
78.8105
-22.9067
701.905
102.984
447.996
221.992
546.841
846.531
37.9269
802.844
378.416
436.005
460.205
1863.93
21.3549
315.275
854.175
320.243
-36.351
39.7263
462.389
987.89
16.4696
0.580599
793.913
305.749
474.432
-18.1727
-7.8951
48.2949
450.444
755.033
31.8115
-25.1953
660.241
15.6315
86.8784
-13.0427
51.0751
38.3962
487.696
730.791
1050.98
186.214
372.808
214.723
-1.20287
648.51
11.5645
514.958
-2.96688
691.722
41.4379
839.759
102.421
4.82224
468.271
107.008
468.237
72.839
865.817
483.082
114.747
48.0644
692.568
362.452
52.4237
416.718
629.641
742.55
286.803
592.26
1094.17
1417.64
13.6618
918.837
367.329
309.697
5.86806
910.441
118.795
1194.63
872.501
2.74552
157.868
433.504
1072.6
714.816
787.652
45.9631
252.789
627.865
1333.59
422.619
70.7903
676.619
-10.2625
555.676
743.535
0.694673
1093.72
123.95
416.367
0.799863
293.878
106.444
982.684
763.976
66.676
710.562
281.963
832.752
377.271
418.427
112.553
410.992
641.418
34.925
414.313
297.13
339.965
1028.26
356.478
624.451
736.543
11.5399
-17.0845
356.29
-16.0042
253.663
13.9092
224.47
894.818
1114.9
983.927
35.7372
1265.37
34.8548
22.2265
222.08
36.4767
495.695
33.2129
24.0619
339.823
329.952
50.0054
338.899
14.6071
152.951
10.0886
1234.12
1151.77
23.3957
8.60212
452.231
874.425
6.72471
351.693
558.388
1136.54
638.896
947.072
-4.06767
483.328
379.814
56.0616
1914.39
88.1808
254.455
29.1149
32.5707
-35.0435
155.887
-25.9768
1.78784
185.185
189.295
43.6998
778.928
-2.96417
6.98055
682.051
612.953
631.119
193.125
1311.88
12.0963
758.567
325.702
1199.06
908.375
0.445536
737.252
866.917
844.552
550.205
94.1356
385.658
-7.71904
14.4832
-41.9732
627.307
843.587
-11.6414
-2.5654
451.926
249.544
-7.8951
880.38
386.726
951.518
455.182
277.314
-4.58056
901.996
514.783
686.547
411.092
624.14
753.85
1552.64
169.507
373.378
625.343
15.6738
19.016
68.6945
330.507
1167.63
862.391
826.053
557.379
95.79
22.3405
1083.4
17.1646
903.508
1300.78
934.498
422.739
-26.482
148.237
89.6757
554.474
785.406
1436.56
61.8425
1005.95
1107.07
28.3867
730.986
248.495
59.7082
1039.23
253.891
602.932
1374.68
286.642
863.551
309.258
1037.84
28.915
81.5344
105.232
26.8189
76.6288
48.8492
627.747
357.456
826.165
264.103
23.9696
200.574
11.4344
361.712
127.949
975.533
442.324
114.333
312.727
900.639
731.147
96.3772
541.83
603.099
655.545
25.0362
486.614
135.599
103.584
114.428
124.259
27.0666
205.301
371.471
581.348
371.1
116.488
59.7522
33.9509
231.373
604.24
670.677
1015.33
421.247
42.1183
337.374
470.768
252.246
3.48585
173.355
624.617
164.634
415.111
211.249
623.388
696.026
130.884
1284.35
588.573
734.039
114.011
12.733
311.813
-49.6111
-25.1468
542.512
461.602
111.68
121.043
1346.82
-3.83143
-25.3809
11.0838
399.845
33.4137
361.514
10.3309
-23.1107
244.105
84.1726
29.0762
-35.5076
985.341
-19.6108
56.9336
1214.96
-19.0897
718.107
35.8673
721.429
33.3861
215.388
990.969
518.704
826.717
149.772
19.162
553.346
-6.46279
394.046
118.362
14.79
63.0395
50.2998
29.499
524.722
278.136
116.944
176.637
-9.5636
1044.45
505
372.965
818.089
242.646
-7.58925
383.629
557.092
233.231
10.4014
1579.75
174.885
453.914
1316.98
59.7767
624.226
180.702
346.824
-16.6996
59.7732
63.2135
448.329
1090.9
50.0336
482.067
612.14
-18.2007
473.782
6.83551
230.94
64.9481
685.539
-3.20993
13.6247
43.5326
890.903
426.302
427.639
42.8055
490.74
433.922
1243.92
239.784
453.026
2311.07
1314.29
-35.863
758.335
800.369
165.209
284.592
304.619
938.29
210.422
-17.0224
432.185
54.1996
451.842
712.323
512.015
3.08755
92.9033
228.391
558.192
890.354
27.2596
22.4871
724.837
6.05165
8.70899
681.323
71.1643
1096.51
240.556
193.09
-3.7929
262.789
-1.80354
464.823
39.0675
906.021
608.075
75.506
971.74
96.1217
1334.2
907.061
477.235
133.534
719.436
73.3344
668.687
259.35
118.915
216.578
424.41
2.32038
32.4534
338.129
-65.0485
40.3409
-22.6985
1275.49
-42.1491
376.768
427.695
171.522
-47.7734
96.982
58.7907
688.921
82.7828
-21.6889
764.843
572.263
44.1872
918.583
551.829
1248.79
588.566
242.584
446.515
563.412
196.921
31.0129
191.913
-15.5925
581.366
-10.857
768.663
50.3819
637.4
349.439
10.0347
696.064
278.997
591.79
1222.78
-39.3135
794.734
375.191
248.498
76.254
27.1775
326.641
-2.15774
-4.75273
12.1864
899.031
46.1761
501.124
546.599
484.126
288.723
33.1388
361.388
621.467
-15.8779
-19.5246
20.6519
886.344
-7.40226
10.2222
368.761
691.144
1309.63
722.842
17.3121
297.201
7.35112
512.842
752.559
550.205
-16.1265
378.994
119.541
37.2585
70.7052
615.065
12.6133
22.7458
619.022
-6.31353
195.179
42.5968
450.069
508.44
-4.14697
176.83
226.254
39.1397
656.965
585.279
158.71
467.281
388.603
-58.0203
-14.5172
14.0333
1498.22
757.028
-21.2101
121.445
647.234
863.813
46.0575
10.5985
231.181
148.135
1141.63
989.096
182.566
727.35
310.947
939.099
18.9491
221.317
269.213
363.964
63.0577
686.982
237.727
820.591
631.733
1354.1
599.699
31.4324
0.429456
179.249
53.2306
28.0608
562.175
1021.79
408.617
847.133
1079.17
1010.97
915.089
2008.87
223.026
512.842
394.029
170.786
209.54
77.5659
724.239
1089.28
857.042
38.1201
639.6
375.799
451.703
-4.4952
-23.4085
290.561
-3.34056
355.18
89.0334
650.996
1208.92
388.193
620.64
354.998
421.889
1069.74
-54.7258
90.6285
1.23091
-21.6357
531.027
285.441
2.38434
0.109505
1187.11
943.142
775.181
89.1089
1024
308.621
337.738
815.606
-7.71417
28.3287
497.49
150.59
531.146
194.664
947.863
222.596
986.648
756.952
260.537
180.04
939.285
402.172
117.483
1285.35
1042.53
168.382
42.0989
4.6901
370.545
514.693
341.828
-21.2428
1096.03
319.871
342.647
-26.9597
30.7034
625.053
1136.77
160.202
1528.47
182.366
503.36
304.701
-4.37985
-21.6328
24.2023
4.4171
649.981
825.55
113.696
677.015
-23.3977
792.83
104.53
24.4001
52.3841
844.182
565.538
694.732
1202.02
51.6984
473.994
126.784
323.398
76.0667
694.145
236.565
20.2152
27.6017
347.833
785.605
344.323
82.7159
469.994
654.63
469.699
599.194
43.3964
4.31606
-13.5173
792.299
83.127
972.425
584.661
660.713
604.019
12.5333
675.303
373.611
1349.4
407.587
90.796
1403.08
27.7416
153.949
260.364
17.9465
338.56
45.6488
307.667
707.304
993.468
87.9328
316.909
1010.33
-26.0593
627.16
-41.89
225.962
710.026
125.748
520.711
295.853
-7.32378
137.83
856.447
1950.48
-10.8149
-8.33308
43.8603
764.569
367.498
143.104
179.971
7.91644
689.727
952.08
661.258
0.846793
244.507
-21.9444
1131.8
28.1235
559.694
588.932
18.535
731.132
251.974
975.386
326.534
188.001
1080.26
407.658
50.39
126.689
178.991
10.8202
506.079
373.347
15.9744
21.5671
102.604
251.82
179.175
337.482
142.691
94.0272
73.8884
335.682
213.293
291.976
824.88
51.4529
294.895
232.967
540.241
974.624
397.873
132.014
-5.13528
201.717
181.929
258.658
1193.69
606.768
136.421
-13.6655
855.318
50.4546
868.751
115.422
17.6067
21.9795
456.528
643.176
1227.01
138.938
-16.286
-7.21999
736.001
11.5373
515.936
8.9715
53.9171
3.24014
252.951
96.619
665.863
855.863
776.502
1419.34
359.896
322.815
1041.02
0.840857
-12.6795
93.1079
571.221
547.909
189.556
1168.62
580.315
497.299
805.932
30.3052
854.787
153.525
2003.57
64.0163
2.08251
164.266
425.808
27.4504
89.1552
20.3696
-5.43619
813.065
578.837
613.842
71.2128
301.298
607.627
983.223
953.063
49.4825
50.5496
1047.78
251.8
905.235
1358.65
1360.99
624.135
365.498
312.681
280.114
913.214
294.773
14.8595
208.034
55.5697
635.784
513.288
524.984
389.451
1046.46
330.707
4.19445
8.135
1132.73
9.91414
197.762
148.104
791.983
1205.98
649.877
923.996
686.316
165.9
662.498
1.40459
208.716
453.674
2050.49
1566.94
350.1
1191.53
710.944
51.8307
344.038
219.557
265.096
98.1179
0.583236
543.989
554.833
935.989
139.168
1421.73
-26.0925
1534.01
38.24
563.494
-14.5869
-14.6051
446.062
607.493
183.441
461.238
-16.0042
51.2642
302.51
-13.3569
175.748
691.113
2283.5
382.139
594.121
2.00403
-1.49651
1689.66
1009.86
70.281
605.876
546.223
5.10187
289.805
645.427
-39.9835
46.5507
1498
575.455
1221.58
14.6071
106.099
-38.2653
842.363
216.099
919.403
612.048
3.66484
323.195
48.5651
60.6391
777.418
1.69338
0.960567
700.279
855.051
867.532
128.402
9.47001
574.468
735.198
881.151
691.79
161.083
-2.00352
1283.32
5.63673
6.14676
217.988
1109.48
329.746
260.589
523.716
1.44424
211.383
-24.9099
373.683
845.059
304.821
679.47
329.066
291.22
30.4174
1502.6
1180.44
492.37
82.8298
12.6133
1141.56
436.26
-8.78973
390.988
56.4983
29.4783
15.2854
66.1602
606.799
229.304
410.205
453.476
611.987
459.716
246.792
227.433
749.702
-4.78134
51.0388
459.051
239.511
682.841
114.593
7.3652
44.1834
437.886
133.73
663.503
-20.2946
764.209
435.565
461.233
979.988
15.1845
826.641
168.014
678.807
964.483
612.575
114.504
1263.29
23.5115
231.957
343.384
262.55
825.264
560.301
1019.91
16.9215
646.265
488.135
157.965
306.017
833.826
408.559
346.05
395.904
526.407
486.902
566.817
924.975
484.381
1224.21
71.8087
1177.55
339.75
680.076
526.666
-10.1174
602.53
571.166
-13.0373
1460.88
377.64
3.27866
18.8908
-9.10868
13.4423
578.012
303.823
5.27207
430.657
1336.88
18.0975
139.765
884.85
6.2887
315.426
229.146
513.604
-6.66658
-8.17853
440.55
-15.8388
-2.98946
-41.8295
0.405649
204.308
32.1546
466.425
26.4546
30.8475
210.56
196.362
342.536
47.7405
-2.04454
204.315
680.416
88.4587
274.735
188.698
117.133
453.24
358.816
1577.03
49.9242
-42.3556
653.421
31.8963
408.457
60.822
151.37
959.136
610.606
427.733
317.461
248.475
101.054
855.796
1267.93
6.72621
233.124
-10.8121
640.531
813.122
250.616
40.4857
343.325
595.448
1321.47
640.534
-21.9082
12.4271
738.658
68.8337
39.9233
250.694
105.616
1112.98
775.816
825.631
-16.2966
642.219
566.639
129.386
2.34941
298.891
-23.522
357.852
-15.5879
1400.61
78.9861
412.163
463.974
38.7095
462.978
-2.28449
-2.96688
270.078
50.4515
37.6733
573.762
-7.28782
49.1206
321.679
2.94817
288.361
403.11
453.245
1043.61
17.0391
1035.51
892.054
556.171
-31.4297
-0.66134
25.1196
1004.45
48.907
51.2749
48.7865
871.396
869.987
129.381
208.076
1230.27
41.7728
426.387
131.729
7.36321
260.971
397.096
573.71
36.3364
1220.87
76.0231
757.569
109.29
651.098
178.58
169.651
378.352
1464.77
302.679
89.5309
9.7779
-2.76626
825.541
757.16
876.973
288.7
16.4368
260.109
378.221
50.0528
772.561
251.868
21.7133
161.025
668.226
36.3474
-21.0142
-24.5856
889.672
-19.4845
922.411
406.167
556.855
12.7214
204.854
449.085
153.167
4.04099
44.5788
186.201
175.947
672.742
930.107
670.331
341.719
193.7
1133.89
17.3419
4.66296
-12.2776
1422.86
44.6082
263.051
897.953
417.786
252.205
351.678
3796.94
401.37
395.018
88.2937
12.9702
429.353
47.1497
667.376
1021.76
1869.66
1290.99
593.799
95.3278
378.734
445.176
1263.12
179.484
458.485
338.369
41.9862
39.3052
13.7935
667.228
219.686
-14.922
676.593
54.0601
238.853
742.674
714.993
296.647
14.8595
296.115
655.271
-3.27253
-40.9836
1.51901
-25.3877
68.5269
1181.53
277.808
-18.1464
332.348
62.6414
386.601
0.985489
1054.89
5.67523
-17.6137
-15.4168
9.45152
194.011
12.1967
31.3897
1382.33
506.148
620.578
963.594
58.8959
571.815
10.8943
245.125
594.37
445.007
64.3847
540.314
339.716
24.4724
345.399
19.2276
23.6806
776.008
281.516
-8.98291
-29.9504
123.984
539.513
-19.7523
1779.15
757.913
28.8962
262.131
106.407
-32.2769
660.56
37.3108
582.965
446.405
473.556
6.17527
27.1064
984.827
243.108
293.553
28.8589
4.9941
1933.74
1241.25
94.983
48.4185
280.724
510.464
10.359
411.511
55.4538
51.1811
96.6875
785.15
-36.6253
1478.48
124.357
516.329
1332.94
1004.34
426.378
1439.19
136.901
261.347
198.221
837.322
584.369
818.42
1724.59
741
750.725
457.127
374.161
503.308
1600.88
33.3337
140.332
1084.57
791.986
-9.87551
56.479
-0.397034
36.1879
454.707
-1.59779
2184.65
19.0335
92.3972
468.118
914.113
-23.6948
-0.507991
237.959
793.369
411.092
217.467
1014.35
291.395
94.5442
-15.0873
-8.09167
31.4897
905.855
483.784
-2.00514
820.047
226.116
399.847
935.242
-3.42798
687.372
-2.96688
464.981
1197.72
37.7794
3.92573
597.175
542
-30.2301
1267.05
76.5572
177.787
498.674
261.518
252.997
31.4324
17.2961
255.91
390.563
35.5571
273.795
302.4
84.3937
3.70336
1176.98
382.022
8.34306
1923.67
225.862
34.2776
807.735
74.3104
11.72
-9.576
200.771
166.437
8.22543
6.47144
175.349
244.5
264.69
373.533
208.819
34.277
360.806
264.034
1055.15
47.9786
-2.79376
-0.42423
-9.28914
1076.12
627.857
485.398
133.526
82.6605
46.0647
555.922
619.703
80.4477
1646.59
-21.9297
295.839
618.736
807.869
533.463
202.315
586.312
158.942
1021.88
754.204
371.552
158.613
1420.69
77.8645
-12.3598
44.3776
41.6351
1003.01
-20.5801
138.976
159.078
3.96579
287.595
96.2418
1372.6
162.805
31.4446
325.67
652.005
723.519
939.285
19.8622
1090.12
16.6043
853.641
652.728
12.8348
902.295
572.532
1401.28
998.202
-28.7391
507.571
99.9422
1326.96
1050.76
1418.36
22.1033
55.0662
282.099
66.4992
147.283
289.187
362.805
1166.77
1509.87
57.078
640.77
-15.3121
333.403
-8.40976
-19.3625
178.074
1041.89
90.0492
827.907
702.389
1585.12
1612.14
484.608
376.542
392.902
353.383
222.244
86.9472
-30.3846
464.546
16.3573
-13.8623
513.865
689.151
7.75325
591.514
624.34
430.528
658.09
225.456
3.70055
11033.7
105.518
1178.2
64.3572
227.433
444.229
1351.68
23.4036
19.5815
1061.16
41.1347
833.364
387.562
930.218
845.479
725.133
379.641
59.3242
477.97
127.026
467.424
836.046
-7.64455
397.6
1480.72
1162.1
36.829
322.734
145.517
615.768
627.998
29.7354
1206.05
866.248
756.461
4.78538
796.428
150.107
900.227
341.141
837.663
781.906
101.27
9.42519
871.153
56.7653
868.237
138.548
386.07
783.835
322.585
47.7231
-38.9091
682.754
362.333
664.217
1520.85
105.001
546.48
611.9
8.9461
1469.35
727.545
23.4707
38.4337
66.9969
433.604
87.3457
43.2536
92.0909
19.0645
1057.77
294.453
494.403
97.0735
131.858
1446.14
239.09
140.592
262.279
172.508
960.374
-9.80016
220.754
1274.02
-2.4211
322.785
709.141
32.9577
9.22519
454.746
1858.26
131.617
946.004
29.7623
1470.4
125.933
765.988
13.3755
490.608
-18.1601
29.2937
298.253
122.107
482.203
1378.91
-2.30487
885.925
1141.09
1085.04
209.063
1.28889
8.13524
307.423
281.951
560.785
-8.09167
919.797
566.243
-13.2495
893.284
1241.3
202.482
27.0182
361.907
839.433
17.0586
635.606
-26.0285
-27.9334
8.71804
28.5059
563.433
237.206
1783.87
509.932
222.734
121.565
924.087
505.146
380.434
1525.92
14.3312
70.0972
365.624
1584.26
644.634
793.15
1238.83
258.676
1425.14
1232.14
1273.03
1074.81
544.024
893.797
735.856
570.192
166.586
122.06
47.5808
407.522
470.985
502.888
12.0416
4.29194
846.189
790.432
525.146
688.735
16.3971
188.101
477.151
234.408
804.236
105.272
1065.27
288.831
1155.95
464.391
220.349
952.317
191.821
15.5758
702.884
113.274
752.692
871.585
17.6253
10.6444
112.85
731.273
346.737
354.494
170.322
17.0843
41.8939
242.545
251.91
891.817
119.522
79.5996
89.7847
547.269
88.2111
793.852
218.683
280.848
788.048
17.4197
271.456
585.578
59.038
1.35374
70.0883
747.124
279.853
20.7311
12.8112
80.1994
479.038
500.286
661.639
-31.0072
143.873
974.128
187.067
606.65
463.34
4.49175
-0.775472
202.254
-4.40031
94.7617
462.124
576.078
217.824
-41.629
-18.9634
2720.63
773.246
1552.1
6.99108
255.13
328.542
718.06
626.506
679.887
1643.13
70.0085
1020.86
271.524
455.968
1078.23
1001.42
121.89
79.1861
585.623
-29.1442
676.443
642.209
209.526
144.984
15.2679
41.0984
775.069
158.65
523.536
1567.04
-19.1511
806.63
427.5
475.865
142.621
614.902
957.825
376.027
109.77
869.322
534.295
117.787
864.117
5.6205
267.565
60.3996
274.651
686.665
292.304
397.483
982.686
438.592
624.019
-42.6833
35.6621
584.421
317.595
-1.33074
750.6
708.264
991.393
302.946
39.831
509.54
472.511
1034.13
722.245
281.959
29.1715
304.47
56.6683
1149.4
15.6313
115.115
175.274
651.428
872.395
-15.4168
1023.32
140.963
368.299
548.18
1120.22
-34.9126
887.572
155.809
122.614
39.5798
29.6072
88.7545
32.9428
52.7648
118.919
594.745
671.499
1462.28
123.798
-46.2805
41.7164
814.536
548.255
101.958
283.39
-40.842
431.07
378.343
100.188
-12.454
905.959
801.862
677.997
424.995
491.894
873.144
663.461
16.9966
1.12157
10.6617
338.944
66.5329
886.986
13.9879
315.785
784.713
283.732
389.178
305.172
-5.00547
37.5977
20.0203
22.1816
31.4736
1048.75
184.377
392.669
439.622
6.52908
548.333
20.5249
7.59027
47.7036
269.436
-32.1991
-39.9024
67.9119
340.305
325.942
31.2069
186.591
1117.68
260.927
78.3113
745.656
1174.53
4.87841
-8.78973
6.80493
49.002
8.8636
215.81
605.891
12.7196
-4.17894
31.3511
170.324
120.982
1158.74
15.6315
960.193
438.607
116.667
68.3072
551.414
292.26
342.359
196.408
624.339
569.585
282.338
255.544
217.712
681.067
26.0886
251.317
1638.23
53.6956
766.888
880.151
-12.0444
-2.11916
12.839
39.1058
-35.4348
615.716
35.6056
626.368
529.699
-6.45901
716.65
43.0533
611.127
30.6601
725.324
327.917
77.2569
3.81866
517.297
80.297
120.787
246.381
1139.98
208.566
264.11
832.098
1.22182
980.612
31.6535
-17.2217
544.208
272.589
261.556
6.49366
1046.18
53.0681
28.7497
823.259
664.405
190.235
713.595
674.745
-20.2072
295.21
36.5596
334.988
6.31687
124.827
386.208
4.00978
100.125
20.2646
-22.8667
158.095
51.8307
116.483
302.578
441.072
328.545
304.109
605.433
592.776
45.8073
88.1183
659.581
1113.29
248.229
496.288
3.2011
-33.2877
521.734
23.5874
425.268
1001.81
-41.9995
122.554
736.94
434.384
573.241
25.7276
964.4
1107.94
897.172
255.13
-37.8784
-8.78973
902.609
881.087
65.0856
6.19013
-24.7617
417.486
-13.6265
457.056
142.381
388.502
-8.08144
-10.6054
574.136
232.86
572.505
0.438989
-5.71695
53.7525
1317.1
713.888
638.411
639.728
374.897
-14.6724
2.65532
104.799
671.108
-31.6815
220.488
227.975
252.199
466.397
1006.56
1590.8
858.073
9.54281
70.3631
9.36863
-31.4297
1215.61
-8.33308
476.77
880.761
834.141
375.488
20.6755
177.992
251.545
654.12
200.58
237.719
83.3057
934.163
361.562
103.086
8.71808
159.771
24.1572
14.6375
105.677
27.0862
593.265
711.143
448.348
560.984
880.601
747.805
162.124
47.3645
34.7514
115.663
1049.52
324.681
678.17
481.837
754.462
302.986
738.245
177.324
435.37
1631
648.721
1062.74
27.09
167.458
43.6868
1167.65
1018.19
4.93993
-11.1
662.304
113.718
35.6419
540.027
404.58
414.386
430.024
1419.33
161.955
425.175
490.591
34.6221
260.537
-29.6075
675.785
134.35
82.1966
1460.84
1466.07
1187.87
2219.76
27.5907
658.996
587.331
-6.2503
374.506
370.342
184.377
143.418
707.43
904.406
-47.6156
617.67
559.714
117.983
173.27
22.3282
10.0393
155.585
217.302
12.0963
177.489
133.504
497.371
302.823
101.054
359.005
107.926
161.91
570.148
23.9633
970.543
906.539
-2.61786
110.941
318.086
1422.02
549.682
234.535
165.211
41.7974
22.09
261.065
1006.45
1099.12
1458.86
1788.3
400.955
447.306
498.132
30.2604
389.675
210.975
8.72441
697.236
97.7716
10.834
536.764
783.572
828.529
90.2532
746.087
292.749
203.613
-17.1117
-12.9325
310.816
48.4761
401.223
647.576
88.0794
-16.4371
372.278
46.0148
418.674
1318.14
91.89
110.525
-16.4464
13.189
303.654
250.098
42.1074
566.511
119.04
1368.61
918.159
22.5013
383.531
535.777
440.05
1198.26
13.9677
1061.78
9.81665
90.499
568.828
-17.6137
793.684
1168.99
434.865
85.2853
-9.8398
1208.04
1259.52
163.368
229.436
-20.9926
115.402
813.636
370.044
577.879
-25.6537
9.88061
11.3539
-23.7918
38.311
64.2052
681.478
61.9886
214.671
169.94
448.307
547.615
830.507
161.387
611.808
581.751
511.382
192.614
7.07846
724.278
-9.5408
131.227
81.7064
14.4098
222.752
75.5157
503.84
705.518
-13.6388
31.1836
79.4587
46.5507
594.696
146.294
438.224
934.773
585.86
840.3
763.734
308.437
-0.967181
315.949
708.978
182.895
321.568
684.128
42.0814
179.481
273.228
663.274
27.3409
3546.47
101.632
814.819
11.0216
848.443
829.467
521.361
207.516
-6.01923
6.80493
468.793
47.1445
12.7196
566.636
582.327
243.413
1111.27
130.352
83.0289
700.316
11.8834
99.9969
-35.5315
1745.23
4.66296
399.615
136.211
477.517
225.569
20.8901
46.0575
78.7941
946.724
385.647
146.958
2232.23
24.2146
676.836
-22.2804
732.937
-14.5976
172.164
2374.61
389.804
629.025
33.683
43.2848
-14.3175
1253.81
137.227
464.839
11.2993
361.407
240.727
287.61
545.897
283.958
529.031
209.762
359.833
49.9475
210.371
1199.2
2.11993
42.7485
698.002
754.435
21.4862
918.739
30.6238
469.314
377.231
432.021
809.387
90.0082
44.2305
0.954375
10297.6
-1.79288
1971.93
345.81
634.387
301.255
196.042
978.413
5.88384
570.04
146.977
28.3354
31.509
820.463
488.488
390.889
62.1352
761.724
633.472
24.2731
515.462
5521.85
61.4144
2226
7.15624
17.3121
23.2324
21.7133
372.794
492.227
122.554
116.624
-15.392
235.91
136.298
730.142
315.214
758.492
453.781
741.733
1095.04
227.945
20.891
349.944
60.263
420.359
-15.4233
-1.92165
7.97161
29.0258
81.4257
180.349
43.0088
138.085
821.522
14.8615
16.0724
406.026
-18.0695
657.88
35.9274
-4.15856
801.952
275.68
257.045
701.109
1006.55
26.6318
2.94817
-5.86729
627.998
1285.36
5.79468
70.3631
20.613
334.797
767.53
741.013
796.428
976.57
25.0379
231.402
460.503
741.264
301.634
149.866
190.761
1354.99
912.278
43.9075
56.5068
1130.79
548.746
727.867
628.661
683.221
470.837
68.0606
1126.1
54.4009
465.895
477.463
46.9328
320.873
857.43
705.601
-11.7139
849.647
402.189
909.072
525
-12.3186
17.091
57.7459
31.4812
75.636
145.534
478.97
28.402
405.651
176.829
285.441
28.2205
19.3118
120.77
628.299
33.0509
4.77595
36.3659
39.761
28.1456
204.569
33.5153
26.4546
609.934
491.043
10.8146
80.1989
-21.1618
289.705
783.214
310.443
694.463
-8.26632
480.501
796.079
1450.3
70.7052
5.11701
108.299
1145.64
1219.33
-5.34592
16.3599
2.16692
47.4196
-13.5173
1601.9
165.586
-13.3342
537.809
-20.0448
-6.82488
541.681
1016.22
574.379
817.934
1011.4
48.3563
62.1196
652.044
1138.64
12.4725
-8.69914
7.57957
87.9253
246.632
33.0942
542.72
635.445
73.1742
252.06
360.096
67.5666
325.907
188.293
24.1009
741.254
705.541
30.6342
354.139
121.421
1112.8
416.847
40.3049
821.126
959.06
206.879
687.091
774.571
125.497
42.6128
168.323
2350.81
38.4714
-16.3538
194.047
388.339
788.06
-26.7064
83.1536
932.549
18.8908
635.57
84.6568
28.3354
1392.05
465.442
44.1872
519.407
382.976
-38.7722
-23.8526
243.738
725.835
464.913
418.945
306.231
177.436
519.522
361.729
1070.39
120.158
1121.55
19.4051
557.383
224.649
781.071
168.248
311.984
-30.1555
7.87382
499.623
29.4023
743.071
516.959
358.816
878.005
278.716
14.317
527.859
1028.56
271.145
267.606
574.554
257.654
291.586
817.674
609.109
884.653
381.287
52.044
113.932
-7.83629
563.547
22.9343
598.571
22.3436
413.516
368.421
133.799
792.33
522.642
5.11287
1.13028
30.3559
1275.73
29.588
0.580599
750.809
47.1279
1076.01
708.965
46.4208
454.89
9.15462
3.70055
102.241
169.337
412.37
232.86
51.5146
965.985
944.968
622.095
542.884
857.953
1061.4
210.171
91.6982
505.204
737.179
429.244
62.1643
76.4263
115.099
65.8049
734.486
163.342
571.768
648.822
109.909
16.0666
828.092
18.9267
567.563
97.2018
1128.36
718.79
727.136
785.663
-0.66134
464.95
86.8821
164.979
35.5625
4.16831
622.26
219.321
1206.61
664.266
4.29146
445.127
1612.24
717.634
58.1086
94.9251
918.768
884.354
26.4828
599.346
150.654
6.68268
23.3603
373.385
630.28
729.65
671.713
1496.05
237.118
708.187
108.749
-32.7788
413.744
93.7845
613.227
402.032
55.0426
23.6274
642.955
258.883
474.463
48.9501
1013.52
-11.6223
206.821
18.0975
947.487
868.276
136.916
495.325
484.339
10.5621
-33.5888
107.85
173.173
-13.7185
577.6
511.916
449.558
491.223
223.876
634.225
-14.9553
-0.0897801
20.7087
73.9405
57.6662
559.023
484.106
598.217
14.501
738.189
408.708
902.218
165.203
499.871
-6.95875
517.956
493.307
491.199
151.233
281.542
898.872
768.907
591.848
1064.72
650.577
51.9671
583.127
393.155
272.408
762.237
767.063
1087.8
86.1123
1140.71
773.62
905.855
830.487
807.591
415.248
1003.85
1333.13
99.6457
302.251
42.9477
615.843
72.0033
115.553
548.373
505.238
73.3733
20.0726
429.438
305.61
-18.0487
1222.55
686.596
145.413
1409.38
115.765
120.37
233.597
229.393
901.376
577.394
551.036
755.204
579.507
373.01
90.01
20.3269
673.637
1259.92
1260.35
495.298
408.559
569.064
883.161
108.49
487.503
1187.01
433.759
212.83
497.499
753.821
19.3349
767.29
206.691
739.368
194.693
577.265
840.709
-36.5269
616.143
217.799
448.884
282.062
781.523
914.454
624.158
323.191
113.888
318.205
361.355
668.495
650.746
21.3583
237.231
37.3362
539.079
2.93244
703.879
681.026
365.875
642.405
936.81
331.2
317.847
22.8597
351.819
830.468
556.201
843.91
631.853
21.1827
27.7122
-13.5493
98.8175
22.2731
1255.58
503.291
862.64
587.872
341.751
549.177
4.66296
25.2037
438.97
97.3567
1056.38
1110.01
-2.12979
242.967
21.4207
1087.1
978.554
625.672
298.997
417.3
723.916
29.8293
12.3941
273.465
717.959
721.813
1463.85
757.3
1148.15
605.718
808.797
245.258
794.79
876.783
1114.82
257.77
205.486
131.134
328.143
36.2823
181.845
360.241
46.9222
48.7806
1122.28
980.983
486.261
748.296
383.283
374.68
946.416
816.441
346.497
99.5714
119.585
360.55
295.078
61.0306
656.795
562.814
1141.94
242.74
144.356
-17.6137
520.071
-29.9039
916.826
411.402
4.70047
968.423
662.24
-0.735439
680.436
335.719
-1.55022
233.184
39.5798
550.625
321.961
56.8953
1431.14
655.133
212.623
-18.2304
15.102
476.842
554.041
3.89256
1136.71
467.401
-21.2147
139.068
558.506
234.554
301.507
60.1878
868.555
482.299
1027.78
25.1481
142.466
1802.76
200.619
21.4666
962.84
119.6
188.734
191.6
193.772
117.921
139.903
21.6731
941.521
151.4
1133.59
20.1054
733.89
463.265
22.7458
417.52
23.0694
924.191
634.802
706.816
304.167
380.037
541.174
957.14
155.332
818.919
428.329
227.332
104.363
534.78
647.394
6.06119
157.327
33.3638
1256.31
277.637
355.941
1204.38
191.238
133.379
124.47
380.627
654.347
122.023
1253.93
79.1057
12.4579
833.159
1234.76
3.93414
27.8315
25.9873
251.297
1085.08
52.9033
124.445
11.1942
1186.47
38.1564
164.979
-1.91884
260.915
313.04
485.438
280.822
371.912
371.943
77.38
216.491
-27.5666
744.017
533.457
7.97186
54.1422
91.4742
407.402
956.834
397.748
43.6977
276.285
668.153
1253.54
516.495
851.78
1781.81
18.8218
294.636
568.824
521.943
1305.75
546.048
32.0092
142.691
916.742
452.45
22.7132
7.14614
634.931
10.0437
109.779
47.1426
1038.9
8.00654
985.868
167.279
14.3103
126.59
1.78429
366.295
670.486
1032.22
297.637
928.99
763.19
231.254
419.015
607.052
329.183
304.657
1236.11
606.063
60.4024
1251.65
25.7276
107.952
961.767
565.571
-16.286
614.002
701.177
1033.98
472.558
425.981
406.274
-13.5493
1072.63
-11.7524
560.13
159.248
220.307
431.605
670.331
39.9944
26.9083
720.117
428.202
381.276
9.80932
136.712
1105.1
436.288
-29.3038
78.9861
1470.35
192.383
866.49
742.214
816.682
643.586
882.898
803.826
1094.65
650.599
1066.55
436.835
482.857
418.312
1727.23
10.9993
110.756
29.7056
338.956
6.64488
228.209
-12.689
64.931
1372.85
431.792
577.162
667.349
403.599
436.613
268.412
189.351
852.412
113.322
442.823
19.7144
19.285
1084.95
226.775
370.413
15.4681
12.7634
66.3215
64.5675
147.238
298.848
290.927
2223.24
390.444
819.764
817.637
857.434
9.16059
552.903
341.161
347.11
653.157
566.92
1080.87
8.63489
24.513
1045.99
729.336
701.701
277.586
9.0202
98.9476
173.087
1016.97
836.124
780.465
40.0219
304.182
1469.78
339.315
440.977
746.708
-14.5056
792.048
54.4923
492.033
596.712
479.161
223.42
534.496
599.736
676.833
1000.97
53.3363
268.656
141.346
913.455
5.38371
483.095
1590.66
468.346
725.305
45.1076
229.014
1294.23
29.4023
385.795
1355.89
60.5232
303.315
154.543
40.2974
136.286
55.5464
-21.7409
76.8739
3386.35
82.5529
-8.51841
460.59
310.95
278.584
595.137
533.339
2628.18
-61.4119
48.3262
-13.3412
548.592
483.88
46.3465
45.2346
142.032
-35.0267
490.314
200.801
-37.1885
15.5605
102.643
1030.23
1613.52
1282.9
1095.02
612.234
25.0018
47.523
344.904
468.992
471.231
534.548
1587.24
1125.72
623.695
519.798
-2.00514
29.1909
559.7
626.609
774.309
880.401
45.7588
133.271
33.5849
464.96
-5.41376
24.7577
8.70974
310.295
963.456
243.379
-42.931
83.4816
63.7165
1020.94
116.622
639.813
192.979
187.588
680.961
350.511
74.9179
1137.98
-1.80354
170.252
1636.6
1162.47
177.903
44.9901
33.0809
500.851
102.868
286.978
65.2373
830.248
923.825
346.796
370.043
3.31831
119.554
393.007
268.735
206.002
482.857
16.0965
656.663
-9.59311
16.3573
503.38
633.805
31.3539
24.6198
668.645
491.586
911.979
643.081
630.254
48.3269
301.294
-4.95411
36.9733
26.0212
135.974
410.99
171.829
512.291
-18.6649
220.181
1424.73
685.813
838.389
658.073
282.19
705.32
238.327
43.3162
331.561
607.389
257.045
485.592
892.233
582.182
31.1985
-15.7925
-17.1117
734.82
769.962
908.672
25.3855
8.94357
787.537
-32.5205
1457.19
73.8454
43.0533
138.862
64.3933
513.449
1263.54
11.2993
835.546
283.831
324.757
177.136
50.4667
30.4607
404.593
93.9492
343.683
609.921
21.4862
2.5128
660.215
62.8297
936.823
852.753
-10.1174
16.4424
517.323
4.1557
-26.7064
432.174
277.512
421.927
122.614
-3.52371
7.11836
366.116
730.243
512.704
47.1426
62.6973
34.3997
272.323
15.102
-23.7918
298.806
577.699
63.8627
-10.4857
947.677
581.256
691.312
222.002
913.335
-4.83145
334.369
546.813
16.4488
308.236
1.70359
-35.2297
420.912
407.964
726.875
370.132
47.4047
683.75
334.453
-16.8294
80.4951
41.3235
75.8146
1538.27
-24.9099
100.069
724.611
329.066
679.152
15.4248
951.626
70.9917
244.993
1065.6
1169.79
132.554
866.076
1054.7
555.304
1055.38
1078.96
2.442
65.1935
-11.6752
17.5347
310.587
205.932
701.471
256.162
23.1278
8.16765
488.098
4153.37
147.956
488.536
295.733
514.175
380.304
115.546
499.173
114.638
395.018
844.111
279.088
419.983
1036.66
1006.58
737.73
407.067
469.73
139.755
119.695
648.613
1652.65
-22.3163
179.059
58.5255
1732.85
66.6296
1393.19
933.235
274.289
652.236
796.433
202.819
318.662
466.697
1.58621
909.769
13.9964
1141.85
1149.78
209.908
321.687
1121.17
940.576
491.251
696.798
1100.81
145.364
542.477
4.19445
375.407
263.166
26.7807
1460.88
363.359
657.85
880.064
643.759
-2.2983
322.421
802.508
623.142
228.167
885.254
1354.21
301.762
320.376
790.426
833.573
631.22
938.36
32.3047
17.6102
35.4621
59.1544
15.7327
2.30638
601.352
1099.57
392.81
108.191
300.108
1019.09
-5.0416
124.871
251.401
383.677
1988.68
112.013
165.586
327.746
-8.80038
44.3924
491.644
1439.95
277.438
2045.08
1093.5
64.5591
283.423
37.3866
304.877
364.25
588.732
1321.09
808.394
352.645
9.58296
1525.34
1107.77
71.5126
1077.8
66.8141
49.1206
1078.8
23.5629
40.9844
251.311
635.029
119.691
34.7559
29.9834
724.837
52.9033
1461.11
122.852
173.171
845.154
116.373
534.784
674.619
536.403
-7.42574
678.467
464.481
1650.03
21.4927
1256.17
13.6628
620.183
249.263
153.021
34.2088
235.927
-10.9985
98.9705
66.3215
-14.1433
28.7497
454.068
54.4009
850.079
503.204
1077.16
161.251
737.49
377.64
205.412
99.4756
144.565
279.56
512.42
686.133
16.5165
40.8516
412.968
224.245
119.15
480.614
570.383
86.7903
11.7547
135.042
386.629
288.643
247.287
931.505
422.517
556.168
856.062
57.549
185.978
870.665
52.3287
887.537
1544.97
142.861
312.57
361.185
357.203
525.031
407.24
449.377
411.864
246.171
306.839
1090.49
860.149
1149.37
458.561
1509.26
371.736
11.3202
178.512
118.981
396.707
949.782
300.126
727.007
2.95393
821.512
684.117
406.992
469.98
77.618
629.899
61.6959
305.665
290.778
87.4288
875.584
72.428
1294.73
511.806
651.896
597.577
596.125
44.9759
1223.34
747.091
904.337
41.4107
203.074
644.74
48.6809
697.223
31.914
244.475
1011
54.8912
14.0922
38.0257
15.0051
555.199
894.175
61.4891
201.374
32.9196
57.0934
770.688
866.413
1192.45
195.888
110.36
198.704
8.62326
145.257
130.76
11.652
15.9744
188.359
985.796
174.198
719.735
428.139
164.488
27.725
601.028
695.724
45.7212
177.261
655.778
722.737
803.159
106.052
1838.89
265.895
949.642
250.381
-0.505184
1.47703
-16.286
510.929
493.156
209.389
523.157
-12.5505
-7.8951
10.0384
145.669
-5.83791
862.023
47.8933
242.324
27.5258
-5.54641
-3.27279
210.81
366.284
841.895
176.067
688.464
676.813
179.779
40.4353
295.457
11.9156
46.935
770.561
877.844
24.5548
464.977
561.568
1212.92
16.0666
663.174
211.955
129.031
157.172
251.297
36.6299
20.613
674.237
101.629
1485.47
257.504
490.955
935.34
111.245
785.294
61.7994
434.854
26.2918
55.1947
223.892
262.913
415.142
19.285
99.338
790.204
475.807
750.356
482.484
107.882
32.7306
813.983
247.43
359.074
619.396
23.9386
335.539
172.822
1153.53
111.522
160.7
-10.5497
89.2197
571.74
873.576
9.0202
-9.74823
8.16961
793.961
761.724
459.813
420.374
678.521
870.138
-6.66658
427.774
21.8065
86.3515
218.419
602.334
4.15378
37.5159
47.1471
43.7679
45.8665
880.641
1186.33
404.928
-7.11871
653.297
919.584
31.5968
263.31
645.232
87.7974
1127.18
321.407
308.701
81.7834
752.248
96.8233
172.113
562.13
224.982
108.266
661.159
24.8084
567.19
969.951
308.451
621.056
71.6468
20.2152
179.688
669.412
503.619
80.8418
464.371
-14.4119
29.2937
763.038
615.262
16.4678
1105.27
1040.77
1356.32
177.821
110.522
38.1527
107.297
40.2702
158.262
-1.43508
1347.08
352.6
153.542
1374.77
181.138
224.971
553.631
105.16
354.05
423.731
62.1422
524.916
1350.55
642.144
638.811
129.497
104.668
677.985
429.591
750.839
55.1047
50.781
174.963
48.6809
813.415
286.444
-23.5161
40.2333
312.069
401.595
215.385
571.603
8.71808
1164.27
322.134
1047.85
120.669
1022.22
176.609
1057.61
340.003
144.847
1543.34
1529.03
56.275
-36.3543
153.249
350.858
304.581
855.979
360.515
14.9027
481.729
302.577
1.44424
27.725
-11.5844
130.638
200.971
23.2324
192.253
329.69
194.087
55.4519
364.309
13.5508
318.192
472.042
483
1348.58
95.9482
243.123
-5.0416
100.508
510.022
1418.16
585.277
276.156
2014.11
1017.4
772.068
2546.02
1068.29
-27.6357
79.6256
1046.57
41.6684
1273.77
125.193
-59.2888
189.556
168.535
889.535
344.911
395.748
1616.91
679.193
-3.53969
345.006
964.492
793.125
299.19
21.6888
376.408
140.305
342.952
327.535
-4.40947
14.1557
429.918
445.978
2989.32
64.3933
985.82
39.3106
204.693
39.4259
391.735
677.385
812.349
96.1207
623.164
603.316
-5.60968
194.251
289.082
44.6225
435.513
552.036
251.996
51.0461
84.9717
454.321
0.543807
698.817
1056.23
-19.6604
537.433
163.125
56.6296
640.038
14.0708
-13.8539
483.659
22.8126
579.886
491.23
927.285
422.338
205.504
565.178
85.561
101.116
129.04
37.1275
711.318
9.26298
584.963
458.354
10.3446
489.041
13.2125
274.466
-2.30389
451.31
-0.547033
461.466
585.452
835.058
520.845
1291.52
18.9076
1000.55
1324.46
38.0188
761.585
7.92397
135.126
452.958
399.608
574.658
13.6585
801.744
356.318
906.387
863.575
6.12843
2.30311
21.3361
512.51
138.785
1004.13
1166.96
694.076
409.022
1055.54
112.075
1375.31
184.871
92.6352
71.3573
500.667
336.478
252.382
25.1441
1169.63
151.651
1021.56
616.866
667.376
371.243
552.197
708.792
844.543
482.709
663.174
18.4612
245.253
22.6613
216.54
807.296
558.901
516.581
909.959
319.348
62.0254
197.452
75.0234
69.7606
474.209
153.728
501.222
304.142
570.69
2870.94
1399.94
255.349
78.5051
690.385
1211.5
728.198
461.467
609.666
218.03
727.681
467.628
1476.55
284.111
1462.73
8.9461
15.0737
21.0223
2.85594
186.485
902.83
705.787
43.2536
54.6096
556.922
515.405
5.53242
877.157
87.6951
188.941
304.044
101.943
244.727
441.464
430.265
0.740123
122.247
1.47455
425.784
1382.56
410.677
669.622
-4.43947
24.6391
867.186
365.736
210.463
3.3493
237.576
0.668089
815.003
435.353
394.843
75.634
-3.27279
98.3663
25.2037
52.1044
-21.8075
406.948
116.061
932.639
1743.55
35.6906
26.5571
240.662
245.695
1074.14
228.845
533.457
43.4984
40.4295
745.633
140.741
539.452
1255.8
375.836
485.381
535.556
127.866
338.545
-8.33308
288.556
66.2674
28.1718
474.559
302.268
134.032
1128.73
104.815
26.2494
55.5697
954.375
86.0014
105.194
282.629
23.338
945.401
712.591
469.06
14.104
294.019
139.635
108.272
84.4142
-44.57
997.985
178.989
-4.21761
-1.17939
270.016
328.223
526.936
988.433
28.3354
346.324
514.725
261.579
137.098
313.822
60.6366
56.8052
125.6
29.8953
30.0791
-25.385
662.99
85.8211
827.997
138.134
227.208
38.5799
888.162
1232.48
671.974
23.5928
334.324
67.8987
475.613
55.9992
72.5792
19.8709
7.86714
155.042
1072.22
-3.16753
-4.43947
613.096
462.388
1405.84
53.0418
55.8232
730.455
285.497
64.3896
298.052
6.09754
223.929
152.64
-1.43508
1086.86
183.063
80.2154
17.5479
560.215
225.968
482.863
381.107
759.08
673.11
12.708
-4.84094
215.73
866.011
605.621
633.643
331.887
197.999
761.266
1033.82
295.302
3.50304
566.154
350.171
957.398
614.866
4654.33
963.268
40.8027
453.953
902.639
195.084
833.915
341.5
708.468
12.0912
368.195
673.763
894.474
16.7335
1622.95
56.6976
633.079
23.218
546.202
898.738
564.965
377.134
470.985
58.7348
1010.92
1116.05
322.13
177.289
6.57657
1176.49
301.806
366.788
200.57
880.826
186
-22.7312
199.498
456.429
4.25534
-18.3507
126.945
1178.59
1047.76
542.397
659.793
564.261
-13.3154
5.11748
-51.9363
-31.4314
881.004
490.439
737.048
1057.22
414.445
43.6715
-0.398833
-13.5493
1176.41
606.612
302.364
167.463
702.851
542.08
199.566
33.6384
31.2637
264.519
321.545
873.635
960.303
719.854
174.14
58.288
450.074
1227.72
-9.19273
355.42
110.965
6.6963
50.3547
286.918
286.453
90.1277
103.072
157.851
338.545
555.761
60.7269
568.023
133.734
37.5421
957.718
637.237
635.021
137.654
150.803
0.543327
81.5586
439.076
20.4817
421.677
109.918
392.155
26.0313
543.725
1170.94
162.23
-2.87667
624.51
23.083
358.744
703.319
447.013
1654.59
972.693
563.174
662.995
511.701
800.634
-25.2551
-15.9143
522.395
1067.04
132.323
494.904
77.1606
658.022
98.9754
826.085
105.621
544.563
65.8833
435.636
549.768
-8.86005
429.732
-14.1628
533.427
372.093
263.128
96.8514
172.82
629.721
198.433
603.667
4.61055
23.274
277.123
492.465
468.099
230.42
20.7087
167.644
-13.4585
100.653
624.51
1601.55
292.209
166.14
1305.41
795.708
25.103
14.593
1023.02
434.274
413.425
348.947
352.581
40.8324
547.808
472.541
10.7377
253.567
33.3344
565.537
605.991
156.914
399.129
500.946
509.161
545.992
795.275
449.852
15.4679
74.0034
290.919
-0.0947556
42.7341
917.1
1962.42
26.1059
55.4278
2636.17
43.4237
-7.90669
105.16
846.93
479.953
2412.22
73.297
1150.02
432.109
-35.4213
1489.6
1019.24
814.367
-14.5631
220.478
246.54
484.266
867.642
341.261
51.2749
200.586
903.255
11.6646
269.936
1103.88
57.8082
1861.79
966.022
2.41739
15.9663
169.21
63.066
918.768
142.223
702.42
55.0771
212.619
601.612
157.332
93.7973
105.8
265.688
297.591
1993.46
619.185
850.051
1178.64
516.427
630.79
111.31
49.158
235.733
1285.39
158.786
15.3634
1326.33
71.4715
78.3137
1880.27
396.611
11.5207
869.06
446.321
933.853
724.865
-4.17894
225.556
-4.25612
18.525
1123.61
124.977
23.1278
761.542
33.809
1169.89
225.327
41.1347
524.143
11.9257
361.033
12.0504
751.643
19.0318
707.543
-4.36501
-6.3466
375.942
690.891
-5.41376
82.6365
278.584
30.3799
1712.24
156.622
457.027
1120.41
357.095
238.005
869.14
270.295
93.042
417.08
681.043
704.599
183.84
109.371
1025.17
719.597
618.862
-9.29981
10.2171
44.0773
405.343
378.574
12.4662
921.835
889.826
34.4624
199.5
467.703
-6.62481
332.156
283.623
525.536
191.699
-4.63671
443.944
133.112
479.014
349.531
393.13
315.251
64.6706
23.6274
530.511
1214.66
757.447
1269.54
747.977
432.559
293.85
669.715
1056.33
122.898
50.8908
171.393
823.382
60.5534
287.242
713.929
637.276
221.992
1056.59
25.6899
727.583
179.135
86.0619
102.258
-13.8885
208.761
877.495
31.6363
18.2313
35.9781
396.797
411.001
257.93
1238.25
19.3086
164.519
91.3984
616.06
181.569
486.425
12.5333
553.488
109.367
54.4237
264.719
40.2702
469.357
36.0462
344.733
921.445
235.763
770.922
892.331
818.836
1663.38
201.753
427.958
388.015
393.874
767.957
77.618
3.96077
9.56231
101.498
686.117
7.67386
246.724
-25.1628
933.471
115.913
87.8315
3.92061
1704.55
33.7315
369.62
109.909
304.355
149.875
350.632
47.5267
264.304
972.596
28.1659
1150.39
1299.57
720.519
626.481
540.705
-44.4332
16.7335
1398.07
480.983
240.356
903.094
-27.8651
147.696
65.6295
517.336
102.688
400.503
1098.65
444.897
222.238
54.2028
79.9327
92.8876
653.279
41.9696
244.061
42.704
818.223
231.879
25.5456
463.187
285.426
331.311
1124.01
808.391
166.284
16.6509
31.8115
17.4365
310.51
782.157
172.49
6.09754
446.869
742.035
201.804
141.236
712.014
29.3391
900.223
620.399
28.8922
727.35
31.7108
485.575
-46.6432
463.072
1661.64
4.14301
1443.22
882.406
172.587
1269.77
539.729
917.866
1.21273
492.043
73.8454
935.109
1300.78
1291.29
44.9328
1046.15
28.1815
105.003
410.964
569.729
1.22182
290.275
90.201
-5.97725
1887.91
772.964
1104.89
133.096
477.797
333.678
132.037
421.235
1.4881
816.753
535.436
195.348
743.234
411.161
697.585
53.9484
18.5179
617.932
14.2487
1216.64
1697.4
-9.76736
60.5507
12.4271
276.855
-1.58121
298.544
282.585
164.487
818.751
119.893
131.755
510.385
495.425
103.149
521.466
281.951
830.117
12.5231
869.197
50.8752
593.948
643.885
910.15
2.54526
33.8165
39.6755
23.27
335.67
39.2071
594.271
15.2906
1293.31
120.118
945.751
585.922
10.4444
365.198
976.574
284.579
22.2392
155.72
739.405
1787.86
142.858
756.461
209.059
38.2381
923.864
950.333
1158.85
56.2828
749.582
438.952
13.189
539.786
188.993
32.7059
244.507
49.269
859.296
901.97
1062.46
122.29
809.391
854.82
535.628
66.4416
1086.14
-12.247
69.9347
43.7423
1408.22
684.578
923.026
189.071
607.25
477.14
922.078
39.2656
1671.76
178.888
539.391
33.1862
305.918
968.117
346.557
1292.29
872.545
789.414
331.31
314.334
-19.4845
634.803
566.225
1523.22
-1.29347
812.653
15.2688
321.833
5.91505
-0.430806
1290.03
-30.493
625.891
374.228
-3.10916
-1.20268
-5.54641
-12.6795
715.799
525.42
701.176
1002.49
675.744
1344.38
575.422
526.933
751.09
205.054
1117.16
310.947
1.22178
759.392
-10.0309
210.97
11.4304
365.163
438.282
337.504
87.2297
389.804
38.9286
-3.31868
29.1482
1024
465.443
363.63
33.6884
238.427
965.215
77.6835
144.846
0.973745
-31.3148
26.1039
91.8418
690.878
963.746
269.66
798.598
707.252
778.587
36.6677
197.648
412.741
8.29345
229.18
366.428
1214.19
494.006
998.453
618.523
843.737
476.995
268.944
8.90086
1451.22
745.143
163.194
137.068
9.69418
-4.82234
313.193
237.656
516.042
115.549
342.164
905.465
23.1553
30.5683
50.7093
71.7856
1063.43
343.441
739.574
678.556
-12.7128
360.208
356.107
86.5025
897.46
734.852
467.505
825.38
206.932
608.833
57.6815
115.774
43.9924
582.664
588.499
539.861
513.872
68.588
565.034
770.794
582.551
19.6101
248.73
1219.34
39.0544
394.171
1009.53
1416.49
361.732
639.908
-6.05203
777.351
-39.9024
317.163
205.017
160.394
16.7215
647.775
445.212
166.022
1038.97
5.22268
247.154
501.506
1124.7
874.792
887.014
786.416
-3.47186
271.341
-4.17894
61.6285
314.796
312.137
17.4365
158.71
25.0018
880.887
686.384
662.46
270.706
1015.65
1481.79
370.696
1188.03
847.749
7.57957
230.1
101.981
879.235
7.67386
-0.79996
374.568
635.029
674.414
-35.4348
167.815
217.39
25.8102
-8.94088
2.63086
320.415
65.7736
1408.1
134.994
761.291
983.955
50.6546
33.4453
1267.75
-10.7011
551.52
467.118
393.348
1668.16
6.35136
926.849
242.626
499.14
62.6414
21.1585
505.109
228.426
164.971
366.57
544.434
254.954
926.196
608.179
761.823
276.892
598.522
596.215
307.671
291.28
35.8317
44.6275
27.7331
864.618
-13.7616
62.1352
341.651
158.251
31.8963
389.716
516.22
766.063
1084.54
38.2249
42.328
44.8324
-8.14844
323.398
94.8073
6.36232
137.239
516.498
455.769
10.7392
15.2495
98.9285
435.364
-10.0617
599.977
213.137
550.577
512.288
14.4845
162.996
563.261
431.605
591.62
1278.19
1471.62
120.855
-25.7979
-56.3167
1141.99
9.6457
-41.3605
705.729
-4.39405
1250.67
166.875
310.685
311.876
1272.68
247.585
0.39488
276.701
94.7774
781.672
796.199
412.045
857.471
494.752
28.5404
257.784
86.9638
396.103
436.718
380.856
333.654
286.787
84.0451
711.149
418.46
274.587
17.411
24.2298
213.656
465.99
558.947
78.5051
75.2085
22.1337
1052.41
403.796
1419.11
17.6638
101.743
10.3558
117.856
245.556
-13.5427
422.647
476.965
483.04
30.6797
609.222
305.797
825.389
317.391
107.905
376.978
281.963
246.169
126.073
52.5834
735.205
1593.1
-13.7185
392.067
562.254
1.65616
941.644
680.95
66.3831
42.0146
-0.238484
181.37
67.0486
10.2592
515.198
547.357
114.696
280.357
325.505
366.383
295.819
816.088
550.455
282.308
660.419
329.208
468.216
90.5719
18.1463
320.158
23.6401
-8.65201
443.385
634.016
-4.51205
1080.7
139.537
505.837
848.771
490.092
1.25219
180.387
222.853
263.334
481.672
689.567
9.46434
205.125
316.287
59.5841
735.079
1354.8
404.146
445.258
967.758
163.476
-49.1252
1731.41
68.8311
-2.61786
30.3559
1003.99
-9.11334
45.5582
109.879
231.877
7.78912
630.254
211.371
636.752
456.066
76.3287
-0.215711
124.73
787.678
244.917
1290
47.523
985.835
275.963
574.379
548.068
675.103
683.439
391.31
424.22
279.511
-26.368
825.669
-3.07694
401.133
-14.6724
604.913
830.993
27.9627
1017.81
82.757
440.583
726.485
-1.47919
775.203
1985.71
-4.93025
40.4784
770.899
921.276
127.522
744.94
693.915
646.653
1009.94
62.731
701.899
48.6809
611.366
75.0175
635.021
774.836
39.8987
735.608
797.022
683.901
397.315
39.831
639.302
151.444
748.602
715.08
262.816
51.2385
276.285
525.282
1033.6
502.04
26.29
-23.2359
614.604
24.4569
242.606
552.42
271.354
140.008
763.19
1434.88
91.0592
742.87
405.231
284.459
250.902
408.037
121.309
238.263
85.81
9.95093
765.802
5.91505
121.415
22.058
1757.37
174.241
188.448
375.383
361.11
99.9969
0.0757864
189.756
919.207
234.697
1052.86
707.204
26.5123
719.51
149.131
3.10221
774.661
413.758
529.268
635.521
46.7034
1831.15
845.412
-44.8
727.533
76.1761
218.466
711.9
151.985
140.275
157.172
894.102
343.977
80.5831
730.459
21.0442
6.83492
439.569
491.762
865.774
733.18
-3.67761
144.358
155.26
345.675
266.995
118.609
535.083
41.7738
9.23728
164.93
229.858
32.3347
440.2
1285.86
20.2597
471.24
77.8972
210.342
-14.3983
263.008
673.587
144.847
357.058
353.989
142.466
316.627
163.896
145.747
166.406
271.4
9.81587
216.261
1164.89
1386.66
19.9625
-2.68975
-25.4968
868.125
447.679
177.527
12.3747
936.528
114.575
627.121
286.225
39.6482
161.738
-28.5418
21.9808
314.627
376.64
517.812
396.717
212.408
343.625
1504.95
21.0901
261.41
488.098
5.52744
68.971
-1.19276
951.231
1095.68
214.315
695.362
678.732
16.4562
942.507
429.459
90.1636
671.093
349.798
46.1911
486.457
50.3547
157.608
704.369
5.37258
47.0241
189.279
-20.1853
238.763
848.902
71.3957
38.1564
625.999
136.762
731.306
764.69
22.5437
747.465
1262.12
684.577
54.2149
735.856
24.8385
801.895
20.8606
262.014
83.1881
235.108
495.814
394.425
-14.5462
6.21642
569.81
168.326
320.911
821.585
750.725
24.2177
63.0661
230.111
416.414
-9.87551
15.2495
432.512
1175.62
-0.691336
365.719
700.394
734.235
1279.56
589.125
198.435
584.661
23.5304
-20.0448
234.897
905.845
266.193
285.333
703.69
-25.7979
798.257
872.719
57.7266
-1.19276
418.192
290.349
2.54526
993.338
644.999
130.774
19.5219
828.55
20.4664
18.9326
1195.95
993.464
17.0442
224.227
-18.9858
191.341
798.073
669.214
636.331
41.2278
606.771
51.0292
1408.64
917.456
-1.11728
37.4311
1036.54
191.83
26.2977
373.01
509.801
762.457
1479.52
214.188
78.5777
507.884
1041.33
22.2831
-22.2429
-2.22912
834.689
439.381
1026.17
-19.7433
360.415
163.682
619.239
6.16601
14.104
728.802
558.525
-15.7396
342.53
4025.58
791.263
431.988
-7.96574
814.483
1060.98
301.375
40.8516
349.25
272.97
167.876
1023.53
235.111
845.87
686.491
707.033
11.3539
184.23
169.496
58.583
29.3028
953.937
416.137
551.827
383.754
1009.74
95.2374
460.473
204.719
2007.87
514.716
349.635
30.4174
929.137
1135.46
156.912
1136.81
1808.84
441.774
9.62732
721.118
763.326
231.693
911.072
775.357
28.4038
425.981
788.583
726.707
354.867
406.625
375.855
41.7994
848.367
948.916
19.4121
151.875
796.953
12.1592
10.2112
-5.18321
7.40151
-21.2101
654.73
14.8615
10.0415
476.096
449.365
337.369
423.449
575.432
94.5552
276.932
27.725
65.0453
41.9731
561.568
413.035
53.9484
1495.88
-2.37925
165.175
183.261
83.0395
16.1753
189.557
423.832
49.2937
1122.17
316.286
218.06
1303.84
753.159
245.455
1.04164
480.331
417.332
1423.06
26.9083
616.644
697.628
713.06
68.3072
-27.672
-24.4576
710.952
119.809
510.826
-19.3866
-1.20287
32.1793
-4.15856
13.8997
1240.48
20.8067
1368.37
405.007
376.035
1048.82
479.947
352.497
14.9908
405.228
353.537
832.842
950.101
654.23
223.689
376.748
11.1996
825.009
674.719
1208.48
1201.82
4.72188
566.512
1193.65
1040.12
1314.94
-1.39847
816.887
766.739
188.926
242.484
1200.46
575.785
1048.2
21.2535
879.734
668.153
61.6344
599.754
700.154
-36.5269
3.3239
105.029
420.198
79.4054
60.1202
52.7977
894.603
317.948
337.623
521.844
40.0219
-16.8294
550.886
766.587
-38.5035
2031.06
38.9694
526.273
199.978
107.267
392.423
-13.8939
1613.43
-8.14844
161.91
1568.08
691.901
80.8418
78.3137
171.723
15.2688
946.696
972.241
393.123
-51.8058
140.047
22.4412
-6.45463
-6.92631
613.459
246.174
-59.8943
315.318
171.455
1129.03
365.882
256.152
3.37872
812.152
540.811
40.5835
-16.1954
431.118
808.043
231.291
573.677
779.463
125.754
405.096
-11.036
513.672
559.693
161.565
539.07
947.477
-33.9783
474.311
1091.73
-34.16
132.222
-4.86541
2.0553
309.896
106.883
520.946
834.38
477.957
15.0474
597.539
-10.3976
559.35
0.543327
23.4625
1493.64
619.664
497.103
254.667
199.834
382.891
528.399
376.811
1321.15
1140.82
279.096
634.915
432.958
0.727296
217.582
427.8
733.778
-41.7589
206.192
249.266
142.897
117.824
22.6904
486.47
156.746
652.975
307.571
544.975
339.879
25.5938
60.2611
102.053
1168.21
336.041
341.59
2618.64
452.48
241.072
221.284
429.198
1036.27
439.383
571.16
222.628
1572
-21.1618
1079.91
757.866
264.098
921.225
977.492
2.61419
90.3875
651.776
189.058
320.068
615.274
748.935
980.413
510.314
1275.84
1328.28
79.3789
289.972
54.1322
118.636
514.783
774.661
880.887
901.901
838.622
350.889
174.193
31.2637
121.445
786.314
409.775
24.683
811.06
36.3885
824.441
800.418
185.831
587.804
424.752
188.481
659.426
108.446
550.124
193.027
74.5359
896.233
323.552
229.673
159.245
427.468
414.844
404.859
26.1922
-3.67761
740.311
79.5887
478.43
1037.33
12.9854
211.782
762.093
1131.73
999.123
7.14121
407.522
1020.55
399.622
223.608
3.65835
-6.00817
65.2523
74.4156
-3.3026
827.685
197.209
741.731
9.14756
125.053
430.291
1469.64
53.6679
39.8954
588.1
598.073
132.398
391.036
804.513
703.281
658.226
451.755
1134.48
135.848
718.206
76.742
98.7301
316.348
394.235
1188.43
12.9874
814.425
962.624
948.949
1075.8
978.583
42.0107
102.925
403.116
69.5489
1077.77
205.605
333.721
14.2415
-29.8126
1176.06
95.5757
1354.52
178.793
9.32014
51.2749
131.605
789.052
258.676
50.3119
9.23728
71.227
772.361
559.991
44.164
860.643
757.717
165.462
89.0666
443.944
208.074
655.499
80.666
120.348
-2.76626
90.9075
466.173
347.397
370.33
133.209
654.311
195.227
12.0443
174.513
35.2571
599.323
482.308
644.036
1043.06
41.5204
340.059
694.071
-12.5352
13.6287
1415.03
301.042
865.963
467.401
85.607
317.105
212.065
213.861
139.543
699.691
296.893
517.279
22.399
395.522
673.642
1041.55
477.501
717.427
6.94923
158.165
31.2069
90.6953
517.675
169.037
83.8278
659.928
350.053
1156.88
1035.67
63.9945
40.7227
499.977
421.234
33.6856
396.47
1513.66
96.2163
-20.5389
802.576
898.593
819.406
624.339
2339.91
377.915
366.114
556.187
161.951
13.3311
-22.2968
2.08251
28.2886
387.279
393.949
664.633
-23.2888
-15.2376
378.747
492.6
400.801
1472.16
455.396
1011.57
483.939
-6.28354
25.1196
1032.56
659.852
249.926
24.4236
84.7532
1156.35
14.7047
229.483
23.0321
938.007
20.4817
393.566
602.797
247.852
532.481
216.367
1033.67
982.882
716.34
699.621
701.539
767.479
20.405
16.9196
14.2455
528.062
2003.46
824.997
801.208
-2.79579
209.426
-30.7205
1186.43
97.7131
994.486
627.849
138.591
159.39
12.6886
944.143
145.63
377.133
362.793
587.641
508.976
339.946
410.021
1379.09
687.273
732.016
313.34
361.19
-7.8933
-16.286
397.578
368.684
216.086
505.599
344.781
321.507
1010.69
149.34
412.934
-24.2871
827.304
431.474
513.399
79.9894
93.3339
393.829
1052.58
467.314
1253.83
1.46364
328.743
120.132
1012.29
693.613
249.428
8.71804
800.621
81.7983
-2.67403
425.599
1148.52
50.3502
909.095
36.6299
333.157
830.641
265
217.341
556.779
156.223
-7.43549
301.68
-20.1945
306.32
92.7072
812.444
405.343
299.863
290.956
1116.74
242
577.942
501.225
141.615
398.173
566.414
298.571
330.474
34.5304
505.109
277.152
753.428
608.324
617.522
629.262
1021.4
818.877
395.522
206.999
537.427
1525.1
-8.0433
49.1713
761.614
542.704
12.9733
696.337
797.582
507.472
875.617
364.877
-14.5607
14.3125
122.354
299.494
1109.69
323.553
555.953
59.601
680.824
648.933
222.745
-12.6894
540.452
930.426
22.5934
913.022
-19.0387
529.899
-1.97024
437.936
487.939
821.116
820.71
58.1794
35.9274
636.772
126.344
140.768
57.9478
1343.9
785.532
744.213
291.702
609.466
59.6906
488.882
1178.96
195.926
52.4722
758.57
568.271
1033.29
552.91
46.8069
234.313
1365.91
289.453
609.949
24.9062
98.4252
34.2776
27.9779
747.765
139.903
133.534
0.245866
564.823
1548.83
34.7937
133.93
806.443
943.294
735.178
427.077
296.155
662.672
94.6577
260.071
978.344
356.48
885.541
355.151
35.1378
1528.5
588.607
712.407
694.204
407.346
497.481
718.351
13.6287
414.278
795.175
34.5629
489.168
189.191
380.049
1097.86
859.649
487.703
122.558
741.355
61.699
679.634
844.388
107.926
70.815
288.097
657.053
1769.49
34.3138
567.151
935.435
782.715
4.28633
-14.4863
13.5475
767.214
-0.984614
743.637
736.86
31.5611
184.671
507.41
695.256
14.4945
283.826
1308.44
376.432
788.32
839.873
38.5017
621.573
1357.35
789.771
51.8349
64.8637
634.549
789.377
602.649
50.3547
200.711
61.5647
239.631
114.491
98.4741
109.125
308.56
1.03725
200.345
915.431
523.983
108.434
1056.88
886.04
3.78484
100.275
204.558
739.113
224.197
49.4549
210.956
789.428
367.911
750.265
842.253
39.5453
264.261
452.668
23.8334
86.2519
69.3558
667.635
1.63171
374.026
371.389
499.354
565.538
18.3547
-13.4585
325.54
0.445536
656.667
857.547
104.803
31.2069
94.7617
1492.86
249.991
208.454
125.163
87.8583
106.312
332.081
-12.5379
79.8935
-75.4694
890.474
700.393
5.40649
627.765
576.38
-25.667
273.028
55.0193
82.5347
-1.39872
441.246
519.458
1108.14
953.644
554.062
-16.0606
232.527
15.2836
304.619
211.153
-16.34
15.7813
827.592
33.9416
31.2068
242.968
1190.2
1110.47
267.99
492.453
322.769
117.229
1301.36
39.3052
69.5217
404.859
790.811
55.9341
518.089
559.35
823.258
55.3217
442.147
883.635
852.985
29.5236
411.152
156.73
238.588
76.6288
772.027
80.5193
27.6203
1185.94
20.3164
97.0582
193.077
287.459
619.432
323.314
87.0543
1402.83
91.7441
1497.89
768.918
1248.52
953.408
580.767
601.737
315.635
180.195
258.742
95.0727
723.927
83.1732
71.4078
475.447
1955.08
-8.17631
326.628
9.61603
1024.45
435.214
1091.94
295.733
1329.25
763.251
25.968
36.0363
841.089
384.535
1000.45
27.8453
-10.2316
627.35
925.693
284.36
-29.1428
64.0599
864.512
608.816
257.959
795.41
225.031
315.134
31.0054
908.305
866.345
186.682
615.929
765.734
564.379
746.155
-12.9814
-4.49916
142.515
186.468
763.021
528.587
726.957
23.6071
633.172
745.002
561.238
51.6073
1498.37
257.396
187.316
702.716
113.924
290.517
32.8087
15.4681
457.066
699.273
507.517
107.551
70.4009
849.823
785.68
296.697
628.451
90.7524
560.89
262.418
218.119
1012.99
-24.1729
670.016
700.058
136.722
405.305
439.083
1464.04
391.188
1244.19
513.656
233.176
287.017
993.376
-11.0774
3406.86
211.265
948.648
248.746
24.6198
203.876
1239.34
869.843
712.713
1847.43
12.6877
25.0309
1028.35
160.954
273.566
863.112
877.633
100.614
645.35
96.0527
825.504
349.015
927.568
900.83
1170.92
83.1402
388.207
520.859
300.93
115.546
746.549
333.667
493.2
854.164
366.224
33.9252
330.134
191.363
1383.24
456.62
49.1206
703.988
209.095
425.168
680.472
636.903
561.455
185.618
77.347
361.795
1592.91
657.752
-18.3205
99.3804
12.8306
671.762
555.602
6.16553
-21.515
129.855
1030.08
851.302
400.844
-10.9985
110.215
28.8402
10.2196
31.0455
8.36772
-1.42775
66.1865
99.9642
853.497
377.673
665.084
502.303
540.858
-29.0307
1498.83
-11.1632
455.806
132.137
248.781
497.322
44.2421
2297.76
1195.98
576.138
920.391
880.461
22.526
-38.5035
3.36216
10.9044
479.214
126.008
375.912
1188.01
224.236
1121.75
-2.64412
583.267
-30.3846
29.4757
-23.2326
30.3559
281.367
5.22516
38.6641
544.693
71.6448
209.251
618.073
2144.47
633.941
80.3159
4.17717
-6.77494
62.7336
627.917
777.37
182.136
22.1907
58.7674
434.859
491.481
115.233
364.41
605.762
-7.59102
420.472
219.541
41.0984
507.078
992.052
931.494
367.637
481.225
173.195
65.8049
89.8069
22.6808
266.415
39.5638
663.597
233.606
118.461
672.129
1436.61
383.938
28.297
84.0834
532.407
495.776
318.59
67.0396
899.981
602.788
803.138
268.748
1045.68
136.988
86.8821
469.514
595.436
516.376
90.9471
602.224
878.847
798.293
271.346
311.132
5.22953
19.9625
642.599
0.245866
299.496
118.795
22.526
-1.96385
83.947
453.184
1405
7.9418
473.008
505.853
312.317
76.021
47.9557
47.5918
47.284
458.747
681.937
393.045
908.178
2857.45
67.0693
354.779
-4.43947
101.476
25.8381
724.833
479.253
7.28055
202.352
1352.24
435.353
769.656
186.172
605.399
506.913
960.363
172.319
327.366
108.326
1108.35
1085.3
3719.87
307.539
599.999
11.4528
1005.72
124.762
318.346
830.397
432.058
179.909
147.624
362.732
900.309
52.4237
37.6626
298.652
440.466
1066.3
147.055
2.41739
202.944
9.23728
522.877
1251.22
352.8
1761.42
472.511
67.1113
602.304
739.253
264.69
17.4608
39.8992
435.769
729.065
259.748
408.122
506.079
399.584
1372.77
764.149
689.806
699.288
596.177
16.5165
-19.1186
30.6584
711.355
446.319
484.362
941.448
-6.98599
266.227
322.377
695.189
346.796
-9.80016
61.4582
68.7934
1497.82
74.1872
385.912
1234.19
81.6889
135.673
765.051
370.666
516.733
926.919
21.9836
131.765
1159.36
88.374
330.404
481.236
492.449
544.845
14.7768
-7.54385
728.179
555.294
1597.99
407.311
146.849
123.764
289.082
439.446
0.840857
942.56
449.18
420.472
890.457
873.184
209.101
741.484
397.973
703.095
436.247
181.997
1066.54
479.969
11.422
1305.57
7.89114
23.5629
47.0377
1354.67
1302.23
637.355
23.5115
179.909
40.8027
0.429456
842.668
405.555
29.9349
667.228
637.138
805.919
273.669
54.0601
-8.52354
-25.6936
254.74
281.122
169.888
119.735
15.2384
410.065
154.403
178.886
902.297
1408.02
454.321
615.237
12.2299
324.004
-3.55817
193.046
692.043
23.507
218.736
285.326
1882.65
741.455
34.9941
81.7463
66.1514
1017.35
1589.5
312.699
378.208
295.275
666.802
856.341
252.549
595.16
853.459
716.299
-20.2273
24.3975
391.975
413.951
43.7679
844.12
92.6144
145.939
1435.12
809.179
57.1109
14.8221
27.725
350.11
390.196
790.662
354.99
809.881
198.772
2.04105
854.377
-29.5527
-13.518
7.27349
567.333
85.4632
819.338
706.018
33.3362
605.904
122.997
433.186
99.6184
634.002
-21.0136
1328.28
509.238
245.287
234.211
1164.36
672.866
1162.4
688.697
-18.8354
829.616
889.812
442.555
1066.21
225.968
18.0947
602.246
19.0608
1034.07
148.264
1307.95
285.05
292.563
699.422
1222.97
457.309
642.715
204.367
1125.29
558.042
1298.34
854.234
19.4843
1112.42
1332.32
207.369
310.279
441.51
203.139
-10.8121
8.97081
1114.85
32.9894
28.4819
258.116
24.6198
193.609
1278.39
976.956
428.762
29.5543
435.451
8.86234
612.604
371.018
-36.4397
73.6585
544.768
1065.11
62.5156
587.058
833
1001.19
-28.2057
1348.73
889.812
334.265
56.4974
35.4762
658.877
407.9
10.0415
108.779
27.7006
68.2476
18.9533
537.709
804.166
-7.28782
850.174
1312.24
177.236
57.851
223.2
37.2019
35.3576
187.579
640.079
545.352
494.327
1190.46
29.1482
426.17
105.623
219.221
254.944
406.727
6.46899
248.255
3158.34
107.796
1411.18
183.006
54.8235
29.7794
378.807
404.443
49.4549
43.9528
591.391
28.9825
178.631
501.014
1106.5
1226.18
213.434
1.9271
402.177
127.518
712.553
205.255
1263.82
1088.1
18.8908
5.88384
302.048
418.717
263.893
343.627
49.9566
38.565
73.3796
626.791
1393.01
778.248
28.2205
-5.05109
1095.28
157.908
683.352
1019.64
1599.61
-12.7128
851.213
935.194
24.6583
14.7746
98.3139
442.317
1103.74
155.641
621.168
38.9256
374.266
9.81587
1494.73
715.748
720.863
-17.6823
141.659
15.4248
5.22268
829.989
981.267
693.775
324.794
2.15034
3116.07
174.581
26.8049
1483.86
814.788
268.66
1783.6
20.399
483.461
92.8709
512.19
73.7276
576.01
952.101
677.013
804.889
326.928
491.444
62.1643
471.854
107.603
369.404
1066.2
1364.62
2781.32
740.434
1713.29
865.158
1277.31
207.776
44.5508
726.02
890.131
849.133
678.473
527.033
869.637
191.21
284.57
932.258
58.974
611.489
-2.77439
311.639
503.991
248.599
412.77
237.801
-10.9985
1380.83
360.55
53.3453
459.593
8.09049
68.1051
416.84
36.1511
-14.007
303.652
-10.1174
433.864
178.117
-25.8294
186.514
74.0409
1273.9
208.716
692.669
569.866
133.383
341.88
20.8391
24.0127
10.8665
1061.95
29.1946
11.9109
887.016
281.62
620.425
-29.414
15.8222
105.092
4.77595
2.63274
417.317
1043.77
338.184
301.295
1169.03
149.585
21.9418
39.8009
499.245
139.779
1034.34
83.6808
546.093
703.207
642.582
149.182
363.064
689.913
721.118
568.423
394.737
330.112
3.2414
793.023
24.9308
779.181
208.689
623.556
702.559
745.831
207.189
302.295
1077
647.028
647.394
751.94
1208.18
93.3339
51.2811
1195.52
310.301
294.9
50.6831
461.34
5.21177
25.1441
134.784
4085.66
302.023
48.9342
755.426
247.772
696.492
863.145
588.212
-7.31026
496.348
777.91
728.585
244.058
887.646
128.474
19.4975
58.0459
1391.23
144.364
577.168
661.966
834.03
228.348
446.875
252.003
1003.17
27.9779
126.784
401.526
487.052
180.156
22.1337
312.155
510.617
214.09
326.726
13.9156
257.291
39.1457
432.962
566.922
2050.31
236.17
970.676
67.0366
1645.09
1513.7
847.523
577.956
29.2096
410.275
-17.6823
411.525
1018.36
31.4596
599.478
35.0979
40.4857
537.352
914.147
49.3063
492.188
28.6789
741.731
578.656
403.592
571.082
5.40649
44.1452
780.181
173.053
715.969
81.0602
946.842
9.27557
930.815
528.117
197.458
1783.32
373.61
485.466
1395.77
377.469
468.729
33.5849
123.986
697.33
119.288
43.4984
490.345
924.989
700.899
469.964
2.30352
42.4422
467.68
413.051
58.0459
824.77
439.207
354.259
764.574
150.345
500.431
593.791
1040.95
57.0999
600.245
1541.03
780.833
741.105
516.429
109.29
114.957
516.354
683.824
121.867
983.138
286.308
1668.33
611.927
17.8189
394.958
390.5
43.2536
-12.7946
501.176
455.048
-20.9926
551.649
377.918
72.2982
1113.49
0.853099
221.806
506.581
309.731
652.284
153.818
-15.8388
-4.86353
332.984
1752.66
492.914
5.40429
510.608
806.513
40.1461
21.3999
205.733
-18.6987
18.6509
465.62
374.383
1416.41
177.696
458.599
22.9343
25.1065
49.8243
931.266
-23.2588
21.3549
111.002
366.917
1060.5
131.555
35.1021
1067.82
30.5657
636.491
680.562
95.0706
552.419
203.067
537.349
1096.11
865.771
337.902
668.456
710.91
11.9158
204.749
722.43
741.097
1188.6
296.008
138.085
676.168
26.9182
11.1133
984.965
660.342
926.109
72.6782
1747.41
249.463
402.776
17.1646
659.88
300.028
6.84397
1001.15
188.62
776.938
466.397
359.541
526.363
373.112
932.434
1107.57
28.5404
900.764
859.36
736.458
129.492
28.7861
498.562
481.59
189.701
-14.922
43.1584
57.8082
683.007
300.729
-1.33074
325.187
251.669
24.4001
932.945
766.939
748.496
1228.61
705.871
428.345
119.17
105.688
36.0396
37.0818
383.961
1127.68
23.6191
118.437
790.351
93.9603
10.8474
139.261
29.2937
157.698
2.16692
71.7824
908.523
1168.99
632.228
3.24014
214.685
20.0295
270.504
120.612
-16.7908
726.178
364.41
319.03
7.40151
271.37
412.976
84.6083
5.49113
225.968
220.494
431.706
123.772
317.037
395.018
1340.74
129.523
382.161
-1.66562
363.746
1341.18
54.7428
-12.9325
1562.72
1334.51
19.7633
26.2352
385.396
61.0074
218.148
123.638
680.467
114.993
342.909
184.079
693.475
1167.26
-6.64947
988.511
47.395
893.029
927.53
857.67
103.549
751.295
-9.12446
1289
328.811
294.266
117.976
154.525
666.782
848.405
43.5491
161.913
6.72079
70.5623
8.55464
151.029
493.62
430.636
1523.39
83.8236
340.336
500.747
168.161
-3.49114
486.566
369.484
1323.66
321.941
-7.92707
-31.191
-15.5005
228.42
1204.19
366.082
662.217
30.4604
113.359
652.08
825.868
31.4897
-57.4147
624.339
1053.09
711.351
2.54526
1390.64
766.083
636.09
95.79
500.227
17.0586
9.57877
776.041
1089.23
525.813
299.605
-9.18433
170.261
198.401
1195.83
633.433
29.5583
49.9384
17.9038
506.755
22.4386
333.765
32.5342
611.006
189.236
438.952
388.002
1349.38
124.232
180.455
813.212
764.631
1455.5
300.326
618.236
651.82
585.438
786.083
1354.14
43.975
155.994
583.429
1194.42
1014.86
37.2716
-26.984
173.368
771.691
659.752
120.348
21.5966
10.3227
278.056
1063.73
491.155
305.734
39.6792
175.088
11.4688
288.256
128.933
51.2731
214.727
163.335
413.148
62.4274
510.256
551.547
598.657
194.221
12.2722
1708.03
948.665
414.206
950.062
174.382
-32.8813
248.821
3101.19
6.94923
109.141
625.793
2.93244
136.037
869.167
20.392
5.11287
568.213
363.826
400.653
1696.61
1260.56
11.5207
485.676
2.442
55.8232
675.332
29.4771
490.79
26.1893
373.981
264.813
996.418
660.31
125.638
-33.2578
218.307
105.789
315.282
459.051
18.3713
668.911
1159.4
-1.20287
76.92
95.1669
10.1516
45.1902
1686.51
849.144
882.983
43.2811
400.398
95.9723
502.005
-24.1769
455.119
989.257
-11.0719
407.695
714.018
115.765
464.107
1041.14
366.2
44.9274
584.89
118.741
740.211
1102.02
546.939
58.9428
42.1074
403.468
72.1883
9.9147
415.91
1184.42
18.535
337.578
52.1188
1022.22
237.193
42.1009
4.19445
903.894
536.622
67.5036
49.5776
1.44424
460.634
208.765
851.925
29.8399
76.1845
599.192
306.603
109.067
126.931
956.031
187.01
906.357
41.5057
424.906
302.017
210.463
335.059
226.331
2.54216
175.654
988.674
53.1128
204.945
939.382
32.774
390.245
-5.71695
19.016
779.48
1.07987
-0.645921
405.469
987.953
5.21177
1485.04
161.021
-9.17835
90.1636
4.14301
132.398
47.9258
281.296
801.821
54.0983
71.387
1987.53
1420.54
115.765
948.707
707.736
304.636
1093.34
989.457
84.5142
322.4
659.627
825.009
1066.41
41.2843
728.016
-20.0714
-2.77439
-3.20376
5.63472
42.4513
405.274
882.479
30.2309
271.385
752.23
806.909
34.6046
32.3054
915.138
57.0192
51.1436
1213.51
61.6344
46.9047
720.768
495.708
299.426
5.70339
47.2592
396.38
32.9977
266.267
47.1133
281.434
189.505
724.886
23.1621
407.903
583.126
197.63
654.716
373.522
386.167
334.413
272.227
482.827
485.528
598.855
100.084
14.3925
77.2424
705.036
444.188
144.34
552.76
64.5702
565.538
301.339
876.723
259.948
56.9656
357.171
687.637
42.4513
1204.21
85.437
206.887
0.432315
267.592
170.031
116.563
1118.31
33.9902
931.014
455.979
673.972
13.3947
14.4858
508.165
129.878
201.968
109.364
93.1953
1172.33
6.19215
1096.97
600.373
571.666
322.815
1919.96
543.918
108.601
346.107
957.278
489.813
592.48
18.6096
719.962
0.781254
7.7089
931.263
45.1696
24.6609
-31.6507
1002.8
-15.6448
9.76521
396.641
192.229
37.2362
-5.43619
747.473
515.119
32.6159
429.111
671.097
1115.74
52.5444
273.326
81.4316
75.8406
598.371
7.36321
393.566
822.063
367.793
513.288
-3.50227
101.929
12.0936
990.567
688.229
263.008
855.118
394.539
608.862
13.1715
-4.4952
-4.66782
87.6569
1216.35
615.676
77.789
-11.7139
1071.23
689.806
-0.64316
991.672
828.374
2055.76
-5.52819
745.448
751.115
31.5191
80.0378
538.302
10.114
77.9353
1109.3
900.774
553.908
818.197
0.740123
-5.18988
659.448
55.4782
541.1
26.4939
1217.75
4.32873
475.506
-9.07748
21.1827
147.62
861.855
189.233
649.469
295.517
56.8934
10.2852
1350.17
105.387
305.378
867.097
974.79
170.409
124.768
293.582
508.543
116.275
631.752
232.682
10.5921
634.648
242.829
398.931
18.9267
436.408
-31.6866
12.2671
429.159
0.429456
614.032
1166.43
429.111
17.0478
504.799
71.2753
852.655
661.616
541.66
200.237
17.7134
993.292
24.2731
18.3108
153.333
295.555
304.044
169.41
510.845
1575.94
40.5773
842.514
387.162
-1.44175
-17.2661
20.1095
614.951
-7.8933
1586.04
6.80493
7.77254
244.996
395.721
30.553
391.281
7.44868
46.0192
20.0295
1235.68
1132.01
21.5296
540.572
-0.595403
50.2304
-18.0594
759.272
574.544
743.358
523.536
127.52
153.994
52.0634
184.44
95.79
568.14
300.059
-7.31867
327.309
661.94
200.28
536.169
31.6095
1326.84
475.586
1046.16
1150.02
2.91132
40.1122
657.747
783.42
316.672
946.824
71.2694
449.488
263.216
658.341
1309.07
45.522
269.732
119.953
439.007
526.407
579.332
275.133
714.748
104.134
461.892
118.512
171.134
281.654
280.221
1178.84
155.123
-10.8368
1091.69
752.453
218.796
390.5
653.314
54.498
80.8465
1252.68
702.812
539.641
489.225
2.72598
12.6886
604.937
507.532
1103.28
345.274
907.792
125.417
720.074
323.814
541.096
557.728
723.76
359.316
328.219
559.949
518.61
1081.9
-6.053
840.25
284.35
876.847
48.6781
1367.48
1123.2
25.0342
93.7791
7.97161
660.586
122.655
360.26
226.667
48.1303
136.437
1402.48
182.06
522.733
16.0724
679.083
1311.93
112.034
796.691
162.895
-16.6746
22.7868
-3.53969
264.421
522.212
177.791
828.523
280.83
31.6095
599.874
490.154
367.746
14.3312
576.095
895.753
5.80343
725.939
459.207
453.944
168.736
91.8841
212.616
729.89
77.38
360.365
935.026
1043.87
1050.7
365.689
175.017
1192.76
430.033
-27.6647
154.268
-18.1019
283.781
1887.73
207.133
27.9013
648.48
449.029
544.929
815.626
12.2263
801.179
706.053
-14.2979
13.2686
450.1
420.015
668.691
441.079
1661.65
1309.18
127.727
418.583
73.5989
401.621
43.5904
404.116
-25.4783
549.507
654.084
1484.56
1399.71
97.6691
604.312
45.642
1091.5
587.368
-30.2235
398.762
16.4488
23.3777
519.154
61.7544
1064.56
8.34818
357.517
1051.01
867.146
219.711
570.938
658.856
175.392
300.591
800.659
550.576
-26.4597
451.141
1359.83
40.7243
4.00512
799.829
129.891
420.974
726.631
1597
1357.39
130.786
1671.24
120.608
248.743
-18.9564
-9.41791
27.2786
797.048
606.612
114.989
214.484
-16.4276
-3.84289
992.66
496.258
399.857
174.157
1288.56
85.5611
289.277
219.349
161.49
1416.38
53.2551
24.5755
483.361
210.087
30.2831
401.259
277.539
679.634
7.89114
87.4205
195.977
95.3323
269.586
232.135
981.159
822.288
-13.7798
240.918
19.4975
328.143
56.8971
1068.28
41.1847
161.59
985.829
1070.15
65.3045
-2.90134
8.37421
-14.0188
283.528
116.059
121.852
-11.3342
160.74
-26.5769
812.798
-18.2951
555.822
685.763
29.3329
252.183
6.36232
24.7952
619.916
16.6438
1003.99
97.8223
179.513
94.2839
383.492
-18.4644
404.292
776.156
0.567931
-17.2654
507.441
-14.3244
294.013
16.819
164.085
504.694
650.94
1201.35
7.97161
727.577
449.681
-15.5879
396.933
118.747
1201.55
-3.8792
1142.39
205.501
557.269
1025.2
33.3228
190.062
1075.93
-7.30428
459.444
530.569
1829.27
520.338
575.733
16.206
671.99
-20.8598
-26.0509
666.888
222.764
-11.0719
-6.47358
207.595
254.212
486.14
1476.71
348.758
308.022
168.727
305.428
1750.8
18.8112
106.877
54.0601
1106.55
536.861
13.6618
-6.52252
-20.0704
854.441
189.191
371.159
-2.89622
417.487
217.006
190.815
5.07517
362.917
996.188
420.531
36.0396
16.4671
904.951
439.896
59.2263
86.5779
537.352
448.159
406.949
207.515
466.935
1331.15
325.689
-8.00426
591.989
134.885
1142.35
51.1697
36.8961
79.3498
26.9083
194.979
307.822
21.5296
321.306
720.08
125.468
441.684
59.6007
482.316
658.073
46.0575
47.5228
781.569
251.445
351.914
88.2937
41.0812
288.798
11.5424
-9.19273
286.08
1046.94
924.989
743.759
82.6449
657.518
18.491
-1.70159
27.6842
1003.84
-21.732
1323.04
700.961
14.9478
-27.6908
455.453
25.9491
383.156
47.7296
945.073
497.601
494.791
470.301
416.137
222.584
854.027
112.89
527.356
585.931
145.361
-30.7551
691.963
1525.09
121.592
925.279
665.664
674.159
571.847
1017.22
186.113
61.3375
238.299
844.805
29.5543
450.444
627.304
256.531
1557.3
224.056
1036.93
382.948
251.796
-35.5315
178.512
302.639
801.067
1053.66
357.852
1050.76
904.805
1496.19
43.3789
76.7056
1071.17
436.011
270.537
1195.74
211.982
256.599
-44.7856
513.792
354.407
128.658
618.837
805.188
258.376
-24.1769
293.949
37.2317
49.7484
14.0538
679.778
1808.75
318.691
1247.95
690.543
201.417
1473.07
48.6359
23.933
39.0154
1731.09
410.866
59.1946
119.795
1127.54
209.08
205.377
210.636
227.194
548.702
603.227
421.156
92.4098
21.7975
420.067
325.581
1096.62
1068.79
520.592
165.586
181.276
457.056
334.625
429.731
707.812
337.971
339.877
790.932
339.681
973.555
17.7075
22.9278
485.288
1144.46
362.775
2126.42
122.485
58.4162
274.395
24.5755
67.3181
26.4289
228.934
701.109
671.093
1044.14
743.462
54.6244
291.138
-8.26082
456.333
26.7472
532.335
87.9009
62.731
272.858
32.7514
548.585
11.3149
301.78
175.874
1102.8
70.2184
36.1506
856.315
392.902
85.7456
-20.0328
48.5178
46.7639
67.4008
254.382
1002.28
1124.14
518.976
829.818
97.4999
956.764
13.3084
48.7431
261.008
199.996
5.63751
714.487
1920.68
20.8163
426.5
856.311
289.768
607.784
748.312
10.9807
99.6194
81.8129
751.147
1213.97
25.4094
241.389
48.6184
477.437
667.422
198.742
1157.99
-39.8868
327.412
692.502
1016.98
28.8301
1013.8
455.125
508.846
726.111
57.253
75.5597
-22.0988
415.551
170.702
772.4
451.817
567.645
50.793
1869.75
251.665
721.159
477.243
817.631
577.719
239.612
1018.05
128.326
1207
351.957
579.438
27.8129
99.0599
685.047
619.854
763.66
669.882
1241.07
697.058
1080.74
378.192
58.7774
616.843
1650.92
40.4353
242.983
463.566
641.014
54.6681
214.425
905.387
24.6609
560.554
320.643
1086.31
26.6318
147.391
295.857
470.577
278.956
177.787
9.54281
27.2596
645.108
77.874
118.823
847.753
1036.42
18.6959
551.046
31.914
749.339
1127.16
154.217
330.809
-10.7
3.61508
99.338
928.885
304.074
50.3941
343.2
162.689
10.0995
30.8343
938.094
-4.75074
41.8237
339.845
1235.81
723.933
339.243
976.299
656.017
53.9181
1114.68
655.583
17.6102
345.927
1126.17
96.6357
1115.81
656.355
387.532
-33.956
715.384
319.722
109.067
71.4715
0.276277
170.833
444.722
-36.0061
411.787
361.479
122.856
317.287
988.922
201.164
879.013
30.4604
289.982
193.871
67.808
392.247
140.299
842.668
608.003
32.002
530.652
-11.5102
128.586
1516.91
535.238
-28.8396
891.296
662.877
59.2191
68.1239
1983.45
58.1817
385.119
-23.9334
462.058
909.679
565.918
33.6884
9.44086
535.924
3086.62
379.511
791.587
-15.6837
1148.59
82.3711
103.197
16.801
55.7313
63.3754
798.054
-16.8181
244.356
237.122
122.004
86.2882
1022.35
1269.44
32.1208
245.827
236.932
1255.85
423.189
404.42
114.991
732.117
1258.58
27.09
2000.3
236.716
667.678
110.679
56.7931
117.022
382.796
339.612
978.65
1014.17
825.452
111.361
459.931
361.456
726.723
16.4488
945.418
607.027
470.432
378.691
114.228
211.863
269.78
457.823
9.96734
184.048
1240.14
235.939
43.2651
122.606
1507.03
487.379
63.8852
56.9621
508.304
322.117
649.792
280.366
0.370871
1017.11
92.0862
46.4546
614.002
596.229
201.892
-1.58121
240.448
3854.56
245.072
-51.8058
466.134
408.331
264.196
66.634
523.434
357.361
203.071
279.312
360.296
283.899
597.232
670.546
180.592
459.422
-7.62733
31.0649
469.745
28.7822
267.581
421.878
401.348
894.138
77.0143
977.61
256.933
9.09086
607.37
36.6299
314.841
10.8176
1336.64
823.928
79.748
431.792
176.112
1523.8
474.094
1531.53
791.863
782.477
589.106
1218.08
1070.13
454.328
206.995
243.543
180.461
87.7411
10.6974
804.718
179.765
-6.27438
242.859
1312.59
46.3423
6.75247
1182.91
131.442
200.128
226.071
86.4833
775.357
28.4038
78.28
188.075
-19.2487
224.672
996.956
658.839
980.707
422.304
216.189
409.022
501.29
259.462
22.9278
567.747
205.552
-3.06682
140.424
151.153
465.44
18.824
871.653
942.507
478.079
322.637
618.65
-12.9409
122.209
145.517
345.902
837.894
436.408
487.43
685.057
322.338
724.837
283.413
197.99
44.1408
133.815
933.235
405.473
266.178
164.873
766.913
198.706
96.4553
868.236
139.655
440.95
355.94
-7.48374
778.959
11.4903
285.587
949.127
455.844
1.9271
31.1121
1961.23
-22.913
-11.1632
-7.08869
313.951
152.752
-11.7139
676.688
753.636
467.442
2189.13
1085.67
665.587
1671.81
53.7019
222.93
882.415
773.089
235.106
656.954
19.5926
357.517
323.827
190.815
771.568
45.7212
407.771
1000.61
1402.86
645.783
118.806
320.898
52.0743
1268.52
93.194
568.035
38.7892
4.17998
46.1716
367.857
491.586
123.965
514.861
514.062
38.9246
191.823
21.9808
84.1173
67.4188
218.433
624.634
451.065
266.789
103.149
851.301
2234.8
1267.71
230.949
9.27557
535.388
649.108
451.519
162.25
104.302
88.1644
57.6856
681.067
1336.42
789.174
75.2607
18.9183
917.64
1475.28
1061.93
379.635
119.695
466.363
674.414
116.365
66.615
174.286
46.4249
1340.39
1356.16
188.163
700.851
914.726
257.422
884.63
182.631
557.476
589
310.195
30.5294
537.724
811.483
119.288
396.159
70.5233
895.596
1064.38
43.227
980.071
1446.48
1101.81
55.8288
65.6408
761.598
435.91
921.616
118.147
671.898
298.929
1114.6
-8.67566
44.2421
513.644
376.949
726.063
523.089
65.2422
183.281
707.196
883.916
131.695
324.323
540.302
443.109
588.944
65.7367
600.729
258.658
11.1546
451.744
-40.3775
970.336
18.4006
975.841
13.564
1340.7
818.191
297.324
203.458
197.881
845.944
102.851
132.549
385.314
101.57
-21.1199
817.35
331.313
774.57
53.6566
172.69
357.44
832.378
293.83
16.4358
515.099
21.5042
3.85274
7.12918
35.9591
31.5611
222.748
-38.3426
190.693
44.9554
5.52602
404.3
904.142
551.317
38.6937
515.511
153.965
295.837
767.75
359.665
182.934
730.141
40.5905
1204.3
677.653
30.2615
163.736
79.3683
509.496
1060.89
627.81
315.273
1234.17
165.675
13.0683
213.825
727.813
1298.79
1433.62
1079.52
6.16553
17.411
297.843
1285.86
1054.74
128.166
786.294
47.7231
223.46
626.532
1229.93
22.526
217.302
903.394
57.0739
254.443
323.666
332.155
360.564
74.1872
491.745
116.624
520.591
-2.61786
20.8717
31.4621
36.79
881.087
441.773
888.6
620.884
314.444
25.8061
-8.70224
1332.25
788.934
926.83
300.421
233.673
649.066
-13.0427
300.326
-10.8054
224.793
35.0119
1671.94
48.5947
121.02
162.398
152.471
1015.83
776.184
44.5672
1065.25
39.2071
73.297
712.323
795.826
695.673
16.206
850.026
310.85
553.022
1208.77
86.6365
1.21273
57.2592
69.2903
108.877
510.421
217.452
179.866
845.624
329.906
736.563
421.377
193.907
574.008
595.053
221.152
521.466
310.889
24.6087
68.1955
617.439
482.081
377.282
161.808
4283.04
375.799
633.487
1626.73
3.65835
187.501
208.873
8.9405
3.36216
486.917
82.9044
666.515
-10.186
615.798
1318.21
129.088
1851.07
565.224
279.607
65.0871
37.7383
949.755
696.461
2.15034
215.011
-18.4478
572.158
483.11
375.481
5.11421
20.399
569.669
17.9082
306.762
32.4981
688.454
15.0683
122.29
78.7941
319.372
1969.86
7.68825
1089.13
165.126
612.997
1976.34
580.715
61.5946
388.104
32.8818
350.449
44.5508
195.332
733.973
214.681
570.473
588.638
330.511
815.28
35.5625
594.499
5.69272
208.076
583.681
66.5661
402.791
74.9752
1524.84
660.147
668.836
480.007
674.309
25.092
2096.06
475.199
268.863
52.9202
60.5643
300.489
270.663
73.1416
818.22
4.70251
12.6942
-24.2817
219.673
726.216
96.982
896.127
217.014
1020.35
238.673
73.6718
433.42
780.183
32.6888
210.382
27.4287
235.286
309.98
-37.0757
1516.15
153.969
335.24
-5.40454
171.402
133.723
742.921
57.6815
55.2368
670.745
584.751
717.897
164.335
1208.51
1816.91
-10.6913
715.373
148.799
34.9792
355.772
685.818
63.8123
313.821
792.3
40.8435
621.85
10.6974
-3.3026
165.661
126.661
198.506
93.0511
1389.74
64.8223
375.246
365.043
74.7399
36.972
507.128
75.3335
-21.0118
725.844
89.2638
584.985
-10.9515
1256.19
34.4013
837.2
3607.53
-27.541
98.7403
463.533
180.582
1248.2
465.683
231.351
350.889
271.144
20.2453
620.591
412.163
467.871
11.9156
-7.17611
766.083
64.4995
611.158
5.47391
243.821
62.1422
736.716
110.747
-2.52636
650.696
4.96161
915.618
393.74
-2.15353
71.387
295.251
563.667
97.8809
12.2816
401
442.461
663.48
71.1697
363.989
33.8037
145.889
591.178
431.579
443.253
-25.6926
164.785
48.0735
187.201
643.051
531.88
274.343
655.11
13.5648
256.784
1.78429
678.506
124.54
730.456
413.783
813.005
12.5714
2.61769
17.9652
50.4546
169.888
835.063
323.079
821.273
1.47455
572.955
169.796
513.865
113.813
438.788
103.614
48.3693
311.341
1713.33
1093.81
402.555
480.299
860.918
516.258
47.2035
481.337
160.308
355.611
342.858
-13.2132
8.77493
852.331
708.672
154.753
1254.98
25.0341
877.146
914.864
5.21177
908.774
536.175
1752.46
343.132
655.271
922.435
237.206
37.6673
661.296
31.0077
-4.17489
840.011
-8.15761
310.258
316.667
2.0553
38.1564
380.496
-28.1558
-16.4464
-4.7754
613.793
1295.52
63.5852
583.31
108.49
1243.36
-3.30182
450.37
598.466
771.038
233.37
1.66433
327.042
1071.54
86.2882
133.466
1219.12
396.38
570.411
351.589
1407.75
71.4389
569.366
501.049
837.064
1297.94
772.406
650.884
29.8953
588.551
821.693
201.969
23.9769
940.441
57.549
761.316
221.883
1039.96
-4.40031
98.1916
655.7
1566.21
786.364
1888.55
1070.35
-3.16753
773.298
137.083
96.9447
442.848
35.2084
213.213
429.829
410.205
-6.92631
2956.69
11.8834
17.538
26.3127
75.438
-49.7589
32.2981
580.866
153.078
188.911
542.286
242.03
-16.9977
447.108
369.274
1257.82
-28.5214
941.562
427.5
245.354
1253.94
298.185
1267.05
669.436
1924.01
-8.29622
1039.86
-18.5547
151.52
936.783
166.964
512.643
432.908
743.578
916.848
-4.40947
-10.2071
684.791
880.992
163.105
804.395
262.44
258.676
12.1223
382.853
-6.52252
306.017
1431.65
755.261
-28.7632
355.867
206.393
91.4742
291.209
229.697
1100.52
24.9571
-3.1094
-31.0619
585.252
506.983
80.3751
826.516
720.154
214.662
670.386
3.79297
1047.62
199.119
-22.7312
292.556
1335.42
231.709
868.953
49.7
129.225
800.733
458.76
456.932
8.8233
944.975
637.926
259.72
61.192
27.2953
220.006
32.2914
7.09675
125.34
209.152
245.874
481.13
-3.49114
513.097
102.382
34.0095
230.003
155.84
21.1827
183.26
759.665
-9.87832
119.725
7.44868
763.787
1145.62
169.955
411.059
-5.54641
670.893
-9.46651
771.617
83.3012
289.174
147.796
428.093
24.5057
570.007
265.264
271.123
1005.03
1144.9
226.038
552.104
186.768
-5.33746
677.87
819.243
965.281
677.23
812.594
379.219
181.02
1216.78
331.202
133.334
46.9519
2618.96
40.4737
912.408
433.907
411.313
741.23
489.983
128.881
563.708
-13.4585
1.32703
607.643
558.327
842.678
25.4669
1157.04
620.093
303.089
29.2413
175.657
48.9827
960.999
1674.72
22.7651
638.55
1342.12
9.15462
517.195
415.21
872.011
33.148
913.309
124.36
1150.75
504.599
415.083
703.616
1119.26
323.618
310.726
664.101
341.355
505.867
47.9315
986.43
412.378
910.386
538.638
26.0886
809.789
350.748
3680.87
329.183
731.281
816.293
494.508
886.154
606.948
708.569
834.982
695.277
284.431
60.3996
263.582
1020.53
862.827
489.081
1171.47
133.734
39.4162
86.1623
497.048
715.964
611
760.583
2096.08
192.128
13.6628
168.533
965.157
303.393
914.79
383.039
558.384
239.815
617.951
363.226
91.5309
500.236
-15.3858
56.9493
443.27
21.1275
357.417
703.757
870.519
441.81
519.154
653.959
61.9382
16.4806
743.664
-2.4211
9.81587
216.261
141.654
9.22519
111.628
-6.39225
97.8838
1373.29
-5.84497
21.9795
89.2114
172.785
-16.6096
771.718
306.053
-4.43947
-18.4644
115.685
142.722
-38.7875
-14.3244
594.968
543.584
354.55
312.108
275.026
159.273
267.895
0.34163
443.898
979.475
364.375
1006.52
401.341
60.9904
36.8644
339.05
154.823
143.218
735.763
100.44
725.548
758.455
430.79
360.007
-11.5239
314.594
0.17248
2.89675
1135.68
889.755
6.05165
29.9349
78.892
1125.11
865.879
430.99
266.538
63.7888
691.585
1.58621
624.911
819.845
206.057
-40.3775
59.5403
87.6951
953.353
474.882
17.9652
3740.49
1140.65
499.56
-32.6292
482.375
-1.44175
117.667
20.1054
-7.12539
441.774
327.565
294.505
23.9321
108.188
95.3617
861.238
15.5625
33.148
1576.73
1516.79
526.688
-14.5172
1284.65
1048.44
1044.29
1240.54
1245.88
68.1477
513.769
254.742
169.894
99.9967
129.394
862.391
539.321
11.457
696.408
837.069
488.403
-12.0038
50.0576
240.955
1034.24
567.563
9.12072
496.8
57.2447
1056.97
422.702
399.933
1830.91
123.87
465.443
45.0384
-3.32796
307.402
248.963
70.1872
518.12
386.601
23.4625
329.703
1072.44
108.49
519.362
210.625
710.308
457.366
786.086
40.7996
127.051
235.792
690.983
46.3602
33.5398
1126.48
242.546
108.981
352.491
-0.504718
129.088
334.714
713.514
375.07
838.288
536.259
85.7003
832.378
512.188
134.502
731.554
586.075
97.4039
10.412
41.7994
454.813
23.1278
0.671389
105.023
2.34941
825.504
414.074
1472.42
149.556
429.842
836.109
917.498
192.383
967.689
60.0534
221.46
224.478
739.163
-9.1577
24.2146
204.465
401.259
168.844
383.531
260.89
-2.53465
696.353
277.548
1384.66
308.971
66.615
-3.74983
531.808
17.2961
790.195
278.399
216.274
206.218
84.1999
401.063
27.4587
204.749
820.486
735.363
866.668
973.701
169.537
675.11
111.367
17.8521
419.581
241.808
87.334
2.82844
20.6959
360.228
-10.2625
172.451
24.2731
395.522
1250.85
344.398
50.2138
-32.4062
13.8621
222.238
550.83
106.17
-12.0601
167.896
175.763
29.4757
394.684
206.518
123.183
811.728
192.632
21.1953
754.557
763.038
0.567931
1445.57
-39.8634
562.172
14.1601
7.97161
207.062
-6.65541
1048.04
-31.9539
-38.0767
603.08
373.62
43.3789
440.274
51.6796
317.738
754.632
455.925
131.029
137.956
587.371
304.728
49.9608
190.426
287.847
452.045
23.7023
364.643
505.748
161.342
297.125
108.694
730.459
22.9182
29.3237
83.4962
4.50492
129.26
478.068
334.259
339.161
352.745
697.223
284.913
1796
166.702
170.481
869.173
669.078
72.0185
45.9271
277.647
357.485
70.0718
25.5458
978.844
552.642
286.644
151.923
1500.64
87.9413
297.077
478.734
607.291
536.835
68.9545
1159.71
514.821
862.516
467.386
799.451
187.261
778.959
394.612
19.8447
326.828
611.378
3.52536
163.415
340.575
483.766
220.743
1312.43
65.8686
190.648
766.786
201.093
1208.37
-11.6752
-12.4504
589.823
133.011
1361.14
108.111
174.927
697.824
127.912
1162.84
798.257
211.4
-18.0594
178.312
121.683
44.1834
218.62
2823.01
914.628
894.25
121.404
476.794
2.0867
328.26
341.288
1596.88
1035.71
0.39488
-6.42216
119.695
172.135
790.606
35.6056
10.8176
1238.1
1515
772.065
513.675
114.993
922.101
504.079
221.56
822.786
774.044
59.6823
-12.2717
-21.9455
1061.27
3077.08
119.953
34.2088
54.1422
1366.44
39.0003
184.388
-13.0812
522.958
138.251
1287.1
198.311
1320.67
1291.98
1284.83
946.258
3.09595
224.072
604.553
-3.31582
1403.45
1374.82
1385.31
105.205
-15.3896
309.802
858.753
485.014
280.841
615.123
476.734
460.036
67.571
82.0918
2198.63
655.625
61.822
1101.45
478.729
152.141
559.039
-13.3742
819.242
605.192
44.1834
519.787
20.698
140.875
16.4562
275.7
339.504
551.184
165.095
47.2465
173.628
1319.53
175.883
820.591
153.846
1192.93
74.9609
387.505
645.108
8.70899
21.652
214.4
552.799
1133.99
492.835
37.5518
43.1584
363.281
469.363
72.0925
60.5134
791.4
101.067
524.751
114.603
160.708
53.2052
1016.33
155.34
209.808
850.012
296.974
375.407
405.437
409.09
1048.59
730.939
46.1046
-8.41596
138.257
800.307
58.5036
13.1557
766.403
603.543
321.317
1313.29
888.697
994.638
1517.8
663.581
165.71
641.215
987.754
1002.79
55.088
551.408
-6.02172
151.29
473.395
69.7113
289.975
739.565
1227.79
31.3524
5.91505
22.058
32.5272
1017.57
70.3821
480.331
426.702
120.612
528.562
117.107
242.595
341.761
922.316
149.794
51.6796
68.6945
258.704
223.334
12.708
1566.56
1470.42
163.832
537.112
70.4859
134.173
28.3874
1859.21
360.007
172.135
192.779
309.393
-13.1202
1504.45
600.914
53.5111
121.764
753.556
127.497
622.145
448.322
-35.5367
691.585
661.258
171.387
225.766
-28.244
419.803
-0.652247
168.46
466.287
1297.7
261.367
862.517
189.875
169.463
639.6
-21.5033
886.486
671.87
112.02
129.392
259.029
857.43
840.534
310.625
597.864
663.513
178.888
812.959
333.244
837.161
7.9418
-1.13044
473.363
661.4
672.138
120.999
364.309
19.173
-30.7288
9.7412
1018.99
448.159
499.082
947.586
420.067
224.381
618.043
331.441
167.221
724.111
586.935
72.7905
554.458
13.1942
523.779
1565.69
410.859
593.484
286.363
1941.81
986.987
1057.64
1139.02
83.2402
1559.44
517.094
283.282
386.266
41.4071
3112.17
189.676
194.242
145.932
464.954
809.317
513.245
1128.36
833.108
1043.85
739.829
388.361
522.203
501.413
45.7344
734.584
635.49
461.081
673.21
401.121
607.252
163.922
975.995
248.858
950.956
752.45
553.134
681.699
152.531
40.5383
315.425
481.427
452.521
4.19445
534.703
484.306
118.61
189.071
-17.6137
325.663
627.893
626.89
-0.469474
26.9316
748.891
807.984
1164.02
37.1312
833.582
725.937
878.294
49.0167
795.271
806.432
28.2205
18.7779
367.227
539.825
906.026
-43.4435
955.227
913.414
119.795
222.362
81.6432
930.641
0.740123
993.687
-11.6439
436.435
527.977
-40.0992
1191.4
-18.4837
48.3287
429.437
176.455
870.135
245.104
226.331
740.924
440.19
-2.70649
272.31
653.464
532.874
461.861
755.688
29.8903
303.229
223.695
920.442
402.793
463.974
-42.4323
434.867
0.320151
396.892
272.521
800.439
168.964
395.636
298.154
344.176
281.505
1052.56
181.539
539.917
54.0685
1504.63
1096.5
219.264
449.349
823.144
880.15
579.843
697.334
292.31
431.455
200.58
72.8007
-10.3976
397.845
673.763
400.917
67.4789
197.999
214.119
317.449
515.28
98.8348
260.152
55.3222
350.958
1732.19
947
30.3751
1158.62
156.291
220.324
-0.770052
66.3324
102.674
790.633
837.198
50.9707
264.52
273.107
447.503
394.997
249.972
225.777
134.566
833.661
418.93
4.22347
847.993
439.372
729.451
1103.73
31.2637
1320.57
229.307
1135.77
347.022
263.833
295.01
144.155
999.069
330.044
1492.98
28.5059
301.064
14.1926
147.806
509.918
52.4722
70.7878
605.753
469.729
433.947
130.067
873.265
446.209
206.822
164.873
982.431
665.364
221.195
38.3281
49.6037
1131.04
714.564
1649.05
125.575
55.5697
40.768
469.248
454.707
54.9299
979.929
41.1417
195.026
515.303
694.936
209.597
503.984
10.8512
308.332
537.894
3.84214
-20.9547
420.236
131.928
1033.71
71.0694
246.561
450.516
2.30638
49.44
-7.30302
198.085
1066.78
2058.31
931.687
525.031
377.255
636.674
301.509
239.833
289.648
272.31
176.801
589.128
778.652
2.71492
416.482
442.185
5355.49
646.183
152.075
893.798
51.6796
1003.85
51.271
376.771
1167.86
384.71
157.266
21.7644
317.506
184.787
179.271
520.262
282.225
51.9317
356.349
82.596
448.594
32.5167
297.212
39.441
75.898
1625.33
790.348
60.0703
17.8408
-9.45545
255.38
58.6471
109.293
399.566
81.9674
1116.75
609.233
431.827
686.03
-14.8255
751.304
1268.24
221.677
594.793
335.886
37.6746
20.0486
109.128
741.45
26.4826
3.08738
132.628
98.1195
57.5881
1369.73
591.372
113.014
15.6315
83.1303
-63.6425
67.9417
415.083
653.454
39.6308
215.387
21.8429
-4.95101
18.824
24.683
153.263
148.264
15.201
2376.49
6.84397
408.941
657.137
420.865
-18.9858
131.371
1139.15
970.939
94.726
288.179
176.592
758.335
812.508
568.599
365.393
24.5441
840.257
-5.56143
1242.46
714.439
106.877
623.776
805.758
157.362
2244.74
277.398
282.591
1032.9
535.521
546.536
351.032
59.8823
339.329
28.0454
291.864
147.708
37.183
77.6339
665.837
125.6
151.71
2310.82
409.398
127.007
507.486
378.014
32.3047
428.031
100.424
1291.09
53.6957
836.892
152.903
264.983
274.046
653.65
16.6438
44.4683
177.292
49.0966
284.353
187.664
-19.1377
1243.09
359.129
67.7427
683.527
13.4113
373.507
719.211
-12.4504
321.831
569.5
323.381
-14.4226
316.132
-4.98322
489.803
-28.0352
308.262
-21.6479
-31.4201
1228.79
-0.36941
109.377
66.8047
251.268
71.5056
2877.71
40.6126
495.28
72.9328
439.32
22.6808
403.133
909.1
235.48
64.1131
33.0726
270.94
428.916
286.918
382.03
1217.29
125.561
55.7952
691.568
196.687
85.1849
325.702
552.509
657.25
377.133
589.2
1682.26
432.139
1494.37
851.258
1378.91
632.925
1032.98
479.256
629.943
110.173
895.112
901.702
91.3225
941.074
675.232
4.25436
-17.1355
47.573
1097.22
103.178
112.077
463.246
367.019
192.168
44.8814
-18.3017
500.281
225.163
237.875
613.899
57.4501
673.11
569.306
36.3885
84.5456
26.0886
324.422
598.005
201.747
47.2465
342.294
87.836
326.273
29.7056
1009.87
870.589
58.0944
46.4249
761.3
1088.17
38.5186
43.0533
18.9219
489.806
92.827
261.387
894.937
1192.9
446.677
57.7034
13.9224
562.232
297.324
273.408
430.68
64.4474
313.006
886.344
454.555
342.869
738.889
-10.6474
963.66
706.808
26.3583
-9.20335
5.42529
74.4579
812.008
32.5734
592.633
682.353
59.404
408.978
31.1791
18.3842
150.171
670.255
358.377
207.377
-5.9913
330.374
26.7432
-5.89114
637.612
240.602
27.1264
1260.88
626.29
494.455
46.586
1138.97
912.648
1619.1
1054.6
-10.9028
116.76
1116.69
1672.47
189.424
32.1502
121.548
157.266
109.845
51.3885
754.504
31.2201
201.671
377.802
63.9947
217.529
609.763
1127.44
699.684
317.405
426.523
31.9448
244.564
139.191
192.521
667.443
43.2037
132.878
139.568
63.4563
636.666
338.339
15.0474
-2.16192
-10.7011
-40.2557
-40.6851
354.065
860.209
-4.40038
440.881
412.089
148.297
751.145
-12.2692
19.187
1370.54
362.492
-21.945
138.734
1.12699
130.265
288.182
721.597
901.833
377.669
351.403
44.5081
966.283
266.267
578.012
1092.2
890.855
23.5724
11.5354
302.578
40.0219
757.706
424.049
2307.08
772.152
792.64
993.349
250.695
972.3
1181.99
729.755
25.4615
685.763
29.3329
49.7841
1644.66
-23.6227
710.703
-47.0744
222.27
35.9781
-1.29347
269.174
577.489
74.4559
761.439
604.924
576.782
622.858
21.9808
153.458
20.5671
1009.29
602.145
1170.71
583.474
381.107
995.205
-38.88
88.9959
193.87
21.0537
657.702
25.8675
-19.9334
1478.91
273.483
1399.13
482.306
991.464
854.894
894.142
813.537
305.771
526.821
93.8809
31.2068
41.6243
688.996
87.2811
177.791
172.6
964.865
856.199
1623.11
692.553
708.395
1223.34
182.214
27.4497
38.5186
486.14
1889.73
309.282
575.294
185.953
436.728
129.365
22.2009
41.2667
417.827
558.566
683.012
556.212
1.53404
16.3196
298.72
580.185
554.578
533.293
-34.5032
600.441
673.222
739.857
483.88
14.4873
22.7458
142.032
425.994
194.212
556.874
681.653
-37.1885
114.886
205.748
70.7837
549.769
832.038
201.567
2591.25
-6.85729
455.474
536.898
401.489
284.763
647.831
290.756
-16.1954
1158.26
1210.97
809.186
689.508
56.4304
305.65
570.938
172.809
-26.8975
505.198
507.627
202.585
104.668
771.866
268.164
563.242
319.021
226.101
210.652
1512.32
1413.23
399.851
334.004
91.8998
20.3269
313.847
893.029
26.7813
472.132
565.316
213.438
588.102
-4.89304
173.263
694.465
392.551
283.43
682.754
658.594
951.137
5.41246
217.445
827.418
254.449
1870.4
658.205
891.134
599.232
8.19094
60.1202
736.545
28.0212
442.374
237.459
588.902
444.897
525.837
601.43
593.309
688.522
275.088
-0.222775
5.11287
122.945
438.902
1110.82
611.203
1182.81
220.633
163.337
422.233
396.903
406.242
1085.75
-32.3671
211.554
650.871
542.894
96.2163
217.467
5349.06
154.588
486.224
394.235
298.252
550.844
720.721
585.937
526.202
275.7
91.681
1610.01
255.171
93.9118
-31.6815
615.089
-4.40872
512.694
1193.54
160.89
573.637
41.2278
194.476
1001.18
229.849
29.9349
20.796
1.93484
743.959
560.766
1922.86
1545.82
864.791
656.801
491.979
185.14
171.387
731.917
41.1443
388.439
-16.4766
551.137
212.991
1082.08
502.682
646.153
42.5942
70.4707
466.137
125.819
51.1804
140.831
584.202
35.9001
16.4678
1314.15
443.169
404.213
34.3722
564.17
58.5714
581.875
261.336
1807.04
128.941
8.17757
1202.49
199.457
150.216
-15.6094
603.294
119.195
272.975
1086.2
20.8995
226.22
639.748
40.4784
46.0871
629.772
287.242
182.06
301.825
159.115
51.7181
53.1489
58.0513
4.16831
298.047
10.2171
165.796
30.5284
1867.11
339.073
768.159
140.678
1103.76
782.08
800.865
86.7508
-8.38484
284.648
98.5784
64.6726
683.61
3.82932
674.701
953.81
708.491
1387.66
1268.31
436.271
704.309
-0.547033
2.3196
17.6102
384.038
115.54
12.3028
62.5843
277.794
33.3337
-17.0894
788.472
713.275
140.926
824.084
80.8418
1547.58
255.454
34.9159
982.287
165.211
11.8123
1.47523
546.797
-12.4504
12.6105
-3.96384
307.299
379.603
386.628
-10.6054
378.637
34.2085
1041.02
527.453
675.103
286.637
96.856
664.101
257.022
1.07987
409.775
-12.4473
1182.62
669.362
-21.0252
42.0107
32.0718
783.552
766.791
852.909
843.507
190.502
538.252
72.428
-2.11916
852.886
453.245
1591.25
1097.35
742.128
1064.04
513.924
138.02
284.021
581.717
1866.52
43.2848
146.852
163.105
843.285
264.664
-14.9553
479.671
18.3108
1834.32
37.1413
662.872
384.629
988.376
465.867
104.803
128.658
-6.43789
1206.5
222.791
109.826
1008.62
160.665
-1.61708
754.852
180.491
815.495
200.126
309.889
29.4771
427.071
6.66384
848.367
461.096
26.7123
930.378
-20.1757
485.288
40.86
234.94
47.127
337.201
833.313
15.6637
551.059
416.363
812.252
48.9384
498.353
240.072
753.673
708.575
2.26895
72.428
274.688
3.93414
89.6757
601.326
225.06
628.835
59.5434
1297.28
106.16
778.775
115.075
123.638
21.2898
148.112
1090.66
24.783
286.803
802.155
40.9416
75.8094
1142.18
1059.82
740.8
348.443
777.75
48.0735
119.977
914.454
407.524
-17.2964
558.132
106.275
109.439
47.9502
728.36
334.642
467.746
581.393
85.9843
184.789
159.666
1697.4
769.55
388.208
198.144
255.166
1265.56
-15.4233
559.14
1003.99
490.79
402.877
-17.699
332.28
68.1054
851.497
373.414
150.84
1005.34
425.852
395.333
516.647
300.532
554.999
405.878
1686.01
427.958
200.608
354.519
-45.388
-10.4631
63.9309
41.0812
-12.9265
783.568
17.0442
-8.97545
265.457
2158.68
391.866
914.295
245.932
141.592
577.969
20.5645
910.977
26.912
45.0384
520.946
-12.6983
794.675
208.076
106.534
600.548
782.364
360.364
1082.31
875.733
967.031
190.503
498.977
39.1497
-29.7392
649.946
402.111
-29.1136
75.409
86.8013
47.4904
1584.38
14.104
873.105
157.475
884.135
108.777
2208.06
293.336
737.46
419.321
36.3019
364.707
318.741
942.917
586.907
495.553
180.135
426.937
13.7918
726.347
972.931
317.57
512.287
171.123
560.856
459.256
744.575
10.2
780.098
355.39
729.156
-8.34251
445.428
1063
4.13555
511.655
283.279
132.841
9.58799
353.187
429.952
248.162
794.366
65.1778
692.419
27.9405
-5.58028
618.572
897.715
348.146
80.0378
188.505
65.4472
6.84408
252.183
282.214
1106.44
856.881
181.385
76.6139
1090.2
1008.62
321.834
230.767
98.6342
864.221
43.3964
651.744
-49.9317
144.087
1124.39
675.705
615.983
4.41952
-31.7833
654.524
735.475
11.1496
837.112
267.622
-4.94089
489.407
23.5687
510.974
675.335
61.9275
592.525
559.935
469.298
-12.9058
134.784
4.04617
62.0526
656.101
94.9251
1598.97
16.206
40.4295
1399.68
376.873
1039.83
620.066
8.51895
322.338
61.4174
-10.2071
162.994
669.717
607.258
1.82929
414.239
333.639
-4.03599
235.136
180.454
-10.4404
25.3124
80.8696
1328.25
1138.14
363.361
219.178
50.7232
79.7418
116.699
50.9898
443.662
1088.64
48.8873
57.0139
49.0106
479.928
1066.15
1630.87
-22.8883
26.0142
387.422
-10.1141
420.162
1088.33
391.937
-37.8784
148.632
49.002
996.496
170.833
120.508
-54.7467
22.058
-20.8304
297.929
27.2786
519.468
106.524
769.976
156.56
187.384
-7.59244
31.3611
188.249
5.96383
150.493
67.2107
321.678
555.53
271.882
18.4748
282.13
111.827
365.97
1407.27
141.705
197.566
63.0793
379.707
182.899
746.163
162.502
553.126
628.47
742.818
911.306
609.347
57.9158
199.538
16.9274
588.169
137.654
1509.17
-19.641
-14.4482
14.8595
50.6123
522.212
528.962
1394.1
270.111
812.99
870.296
-4.75074
2121.89
263.008
100.123
382.853
1103.62
153.726
46.8889
256.657
362.547
44.5478
192.643
769.694
547.971
743.229
505.853
210.954
-38.2514
664.16
1256.06
1094.06
249.028
-0.509331
169.796
832.456
224.383
571.847
96.158
304.781
592.481
913.238
-30.3839
235.702
349.244
234.211
194.07
1033.18
-2.45925
248.016
302.396
972.716
114.793
15.9074
311.936
386.497
-28.2057
-5.99161
291.162
13.3938
18.6096
587.663
697.824
11.3277
146.497
1185.87
645.46
418.129
80.4366
13.3104
213.942
388.14
854.752
10.5921
7.89114
1052.56
350.205
1051.54
556.318
193.201
47.8743
362.63
562.73
218.758
165.194
234.358
61.6639
829.224
1073.08
1082.95
280.128
1596.19
670.049
222.114
473.112
383.341
217.307
182.381
19.1307
955.282
207.828
356.234
-22.3218
785.037
1151.39
0.193242
484.817
502.79
12.762
177.376
3053.36
217.123
1743.31
216.239
1095.34
103.178
440.038
566.32
40.9314
363.107
1183.38
476.354
51.1674
21.8271
789.788
661.688
483.8
98.4718
27.4941
950.678
22.333
567.118
173.649
336.603
128.551
628.097
423.815
1430.05
150.617
790.105
977.046
386.745
917.528
41.3151
771.608
907.148
64.6051
670.16
468.255
514.386
1577.08
531.01
18.6504
1387.78
2112.62
678.279
702.787
430.383
439.007
-11.5995
113.293
2371.75
154.545
931.857
596.547
2922.47
77.3805
497.613
-22.6985
116.245
364.696
315.797
118.474
833.067
4813.55
336.862
23.1835
490.27
107.083
193.829
798.577
548.751
419.413
233.058
460.377
585
939.76
360.404
28.6213
0.109505
424.11
147.007
331.027
686.053
-0.846247
-32.9745
1.27407
221.527
-26.2023
620.098
-9.15267
439.394
23.1532
148.836
612.581
-9.78813
118.955
751.33
110.7
67.5036
86.1173
350.544
539.301
1572
211.222
682.606
576.082
951.25
399.031
197.835
-14.2524
1981.32
1019.09
477.664
552.34
572.72
30.3559
679.781
423.796
117.669
60.5507
807.031
489.408
434.277
210.463
301.677
477.054
6.19215
50.0146
1160.69
296.774
-16.7908
2.7889
233.225
322.778
46.7569
293.633
127.067
821.116
708.266
154.753
867.047
32.5303
421.748
-10.9242
100.107
815.431
129.162
52.6658
182.082
234.467
682.338
12.4662
528.882
27.4504
825.663
119.695
125.748
18.491
479.933
90.9779
380.009
650.73
1.03725
24.3127
1012.18
96.2524
305.428
56.6422
140.625
93.7582
428.873
667.108
811.077
517.279
516.85
47.6556
640.006
30.2698
80.377
751.413
44.912
842.839
415.7
389.507
494.614
492.486
684.083
281.837
763.735
468.534
554.739
672.547
39.557
407.759
151.186
-13.2556
801.388
393.848
94.9313
622.106
108.342
258.194
115.365
1583.22
759.252
59.1775
15.0833
37.303
470.778
-11.2098
688.645
457.937
240.671
-8.58514
18.5022
40.815
829.794
900.441
-7.66674
543.521
241.884
316.627
1696.12
-32.8813
458.76
22.1488
15.7362
95.7389
961.563
297.78
689.152
-6.95875
845.632
150.119
160.604
74.2826
15.5325
734.277
138.927
84.762
1215.12
392.569
180.262
46.586
302.737
305.948
-23.522
650.74
800.131
325.718
1136.37
39.6308
340.949
106.028
-4.39405
682.243
375.133
37.0709
671.128
535.835
841.648
1555.77
671.093
664.641
432.249
169.74
-13.3636
783.546
650.299
640.504
347.132
306.686
536.74
301.674
24.5441
28.7861
440.466
127.392
678.832
235.844
304.143
981.878
-9.35781
104.295
626.414
1561.34
796.123
366.172
223.863
55.4084
38.3528
860.643
1125.08
94.5005
618.986
358.932
14.7828
676.575
67.3766
-27.2591
702.345
-15.3785
259.948
1022.11
1088.06
981.865
643.863
595.183
296.843
431.468
68.9409
38.6116
288.977
1350.7
77.0937
4.02441
299.344
406.965
20.2159
188.85
628.48
42.5955
640.883
265.285
544.768
113.083
264.915
138.757
354.674
623.105
409.387
-10.8054
438.437
361.099
140.186
212.451
470.666
734.503
34.8131
8.72441
-10.5732
309.304
543.069
266.899
768.58
95.4291
206.445
348.785
-1.69647
482.03
685.248
-32.6591
1056.73
168.852
1204.74
31.6095
12.2671
84.3313
634.647
62.8184
17.7138
851.857
635.816
950.703
60.5671
120.33
105.393
61.0687
593.934
529.709
64.7766
892.796
46.6289
829.702
25.4931
54.7188
819.224
904.777
146.758
23.6715
358.223
754.742
197.07
38.9863
746.385
36.0363
-8.64901
1034.59
222.647
120.292
393.256
918.027
450.789
243.606
727.979
2681.19
963.545
35.4762
255.953
428.515
377.358
80.6681
826.053
934.066
253.212
277.554
-5.41376
200.703
353.656
502.526
952.163
589.149
765.277
57.8464
528.659
42.2521
357.945
841.029
763.174
1014.63
607.872
50.6606
571.545
806.269
172.485
161.225
707.37
454.402
-12.5741
116.059
59.9826
73.5642
46.646
679.931
617.417
43.975
244.075
665.888
536.622
386.601
1970.63
543.269
541.658
537.11
34.6876
76.4125
133.14
2359.86
774.971
434.314
745.636
1012.2
1260.57
33.12
510.907
26.8238
296.662
48.462
485.677
686.055
539.085
1181.64
-3.65412
581.812
33.3034
16.4806
372.599
8.8233
6.06773
338.43
796.333
413.516
522.094
1095.19
26.6692
188.881
39.1326
113.809
576.469
184.029
567.337
198.908
248.854
930.117
1063.78
2.15034
28.4038
8.0642
-2.2729
226.331
834.628
280.602
149.71
382.262
212.811
20.0295
8.16765
611.021
290.956
25.2777
47.6925
407.111
813.25
981.415
16.4972
534.384
1125.52
407.9
397.973
708.717
27.7006
476.794
114.531
95.4291
-42.9115
528.785
573.673
-22.3112
6.84397
444.549
546.567
948.032
631.746
520.741
163.216
41.6589
525.951
38.2381
1169.37
-9.1891
8.17134
402.985
639.012
202.819
93.7738
532.29
-5.91006
278.209
-14.1146
601.182
3.78484
14.5999
250.055
381.385
37.7661
138.219
50.6938
-6.64435
72.6588
85.8211
31.5191
1273.82
151.024
48.5806
439.753
169.724
-19.5107
15.7327
751.933
990.981
-5.84497
53.8386
-2.61786
154.044
50.0946
423.796
61.4471
221.416
47.1445
410.988
944.13
162.613
41.8975
179.402
916.203
987.585
167.834
477.302
143.068
547.899
626.014
688.258
544.394
206.988
19.1796
-27.2687
2.2157
217.959
1.61834
17.6726
-3.42798
1029.64
133.271
809.448
1294.34
368.462
840.696
584.993
574.796
725.54
24.4999
15.6845
359.571
427.46
1054.25
762.743
-0.426762
-8.94088
1007.59
897.628
1113.38
54.3031
3.23128
120.948
379.553
752.15
489.041
976.329
1541.96
534.146
1.4814
538.661
893.005
33.2718
41.9608
-0.691167
351.969
23.218
148.9
19.8011
23.3603
399.622
356.667
617.365
234.802
32.8446
35.3975
52.5269
493.069
819.48
486.357
-12.2712
194.06
838.305
401.44
226.271
1051.16
712.937
184.88
107.926
673.53
278.836
735.764
965.515
259.99
234.515
300.431
40.5381
8.8636
926.082
328.53
333.185
711.714
456.066
1092.07
1079.25
296.055
1028.03
17.4365
587.222
1068.89
262.845
216.432
51.4406
28.0162
683.439
-33.0519
311.37
374.019
49.9539
13.8997
484.638
1.14548
542.72
1090.99
319.923
270.142
77.9597
762.565
1355.84
538.855
175.18
29.4682
310.228
343.801
-25.6936
180.884
257.291
89.8221
1218.16
681.508
926.264
393.348
3.994
175.349
45.849
470.837
207.679
410.122
324.074
157.028
76.8852
749.816
-5.60486
-1.36126
19.7589
601.62
311.563
33.4908
623.164
870.414
61.0012
963.185
116.582
42.0213
562.505
536.104
1255.79
9.90784
407.387
1011.43
45.2346
196.38
53.6566
185.809
68.8337
744.297
51.1677
1251.48
197.445
295.27
579.656
353.613
60.6091
316.452
902.439
33.711
43.0073
-48.8205
160.574
249.932
130.39
1669.15
913.341
314.926
50.9199
-21.0252
523.077
745.73
-5.43021
52.7719
717.976
67.644
814.566
199.046
1526.7
754.449
822.47
655.644
25.9873
-5.44972
1545.25
2408.17
-3.31868
587.795
416.799
639.732
3.8089
963.341
224.006
812.12
923.856
-7.45955
-6.01486
321.415
3.05697
34.3152
50.3919
55.1972
54.3851
50.51
672.884
18.3108
492.493
481.088
379.007
102.298
858.177
91.0135
300.955
469.257
155.98
40.0696
569.909
289.914
37.9132
23.0288
553.43
-0.691336
4.02441
-4.25486
118.359
1231.83
1549.45
22.2731
1.82648
857.49
151.214
174.927
6.29359
107.663
809.001
35.2378
204.142
154.902
2.54526
466.726
56.5421
642.394
675.445
110.422
433.087
527.834
112.63
561.97
549.274
619.464
633.433
46.4249
1016.17
293.567
547.984
43.0533
69.4012
637.603
247.447
387.987
771.827
388.81
-40.2557
185.545
778.959
608.866
-28.466
71.9437
630.535
1256.68
606.195
337.971
2571.26
485.293
12.7325
247.037
640.384
565.152
272.844
924.655
1617.75
1543.83
42.3597
49.0966
-30.4902
69.5974
1169.02
857.029
521.267
840.949
534.402
32.3973
695.785
172.145
315.272
439.253
520.623
774.341
841.158
76.5711
4.76095
1064.45
-18.8368
663.325
460.651
440.681
550.844
992.461
25.591
29.3682
819.494
35.4515
40.5051
847.867
756.378
377.922
12.3899
91.0698
17.1513
169.998
63.9947
403.061
608.32
1959.09
127.609
1511.52
29.9834
310.668
808.935
47.8889
1102.71
18.6905
1115.74
129.371
639.477
706.593
95.6322
45.8555
30.5294
987.5
721.528
488.479
236.608
67.2607
309.467
-4.10319
450.505
341.929
1438.47
1473.89
493.326
195.497
620.955
107.619
-3.20433
460.132
1126.1
551.028
366.57
-30.4093
476.42
375.795
79.4054
1.13863
316.867
661.869
220.066
271.362
1003.3
-4.39129
535.193
802.138
-16.0147
456.842
65.2523
27.564
587.326
27.9658
383.531
480.501
538.289
87.6816
5.39942
6.98693
718.898
-29.6142
707.892
594.66
962.579
103.35
320.896
38.7112
1012.53
118.572
260.924
778.459
21.5042
648.531
574.971
1662.97
554.629
184.937
39.6308
290.349
582.189
643.476
22.5721
114.638
921.63
807.083
981.282
317.832
166.25
448.178
446.165
420.483
628.935
79.3683
1190.72
670.151
321.401
373.449
962.762
1.21273
274.37
781.435
978.444
36.2823
-11.2892
568.262
31.914
1076.56
328.84
1059.39
-14.4482
-22.4763
87.4289
4.22373
54.1422
101.445
63.3632
-17.8914
523.925
587.029
1074.43
472.903
452.194
687.819
224.798
422.517
18.3108
546.887
615.139
966.243
18.0885
1335.08
0.432315
40.8299
1062.37
2295.22
683.29
734.129
5.87919
1275.84
217.972
972.917
37.0505
4.41622
454.89
1255.58
673.36
812.76
21.2537
504.2
480.236
849.867
922.881
7.93525
256.652
612.45
309.902
461.296
221.009
102.279
6.29339
937.116
1465.11
367.169
62.1422
324.422
-11.0668
417.264
212.164
94.9168
456.472
462.649
138.401
307.097
655.921
105.985
61.794
744.185
48.6809
939.327
22.5593
1334.39
55.9341
98.3294
-42.5602
381.409
468.383
597.84
501.597
94.1789
859.991
729.258
27.7559
836.563
60.8194
22.399
744.098
-13.5483
305.087
274.941
15.4381
478.63
1322.32
-15.1377
421.013
563.324
4.48825
611.378
351.925
1045.51
-12.7476
3.24295
9.62732
533.712
772.696
479.07
714.312
29.5862
1069.66
51.2679
76.7891
289.176
712.784
159.371
729.487
527.527
-4.78134
453.963
-4.34354
1127.82
939.588
275.763
1081.21
956.854
417.271
8.16746
708.48
-13.5289
473.99
35.7992
749.924
313.177
20.7923
726.485
336.671
100.4
659.857
1182.29
892.228
1187.31
106.82
698.6
760.209
801.263
47.6084
151.749
348.758
178.074
607.108
762.839
12.0963
591.775
359.435
1013.53
-11.7914
41.675
159.15
192.213
49.8297
774.422
-15.392
887.798
542.735
103.445
1275.73
680.543
280.713
1271.2
863.438
1396.47
-15.3914
327.454
82.2432
1379.27
846.245
313.539
278.651
114.989
455.873
1037.2
386.497
974.42
473.543
53.9785
661.821
515.237
478.967
177.39
474.81
1068.3
9.69048
466.232
-29.2038
532.447
448.094
1615.74
1149.01
901.603
70.5622
159.691
-2.53465
897.815
73.7805
61.0932
26.8945
630.374
125.648
308.282
28.6213
98.8179
326.363
154.56
986.877
477.625
415.166
898.57
646.036
653.183
1532.1
838.357
230.42
292.295
363.176
741.06
29.0605
352.609
312.763
-69.0946
185.177
15.7217
2714.5
19.8011
561.217
120.387
934.082
41.7733
298.014
-9.46011
129.405
-21.6369
633.005
666.782
513.154
19.8393
147.906
48.0735
16.0509
522.094
129.743
-47.2512
666.945
697.346
16.3004
555.155
985.079
-1.33407
916.664
460.359
823.145
221.678
135.439
365.174
210.617
1166.56
106.926
480.113
340.782
42.8379
829.35
-17.3283
1175.02
1422.32
732.262
888.649
107.389
1069.84
319.804
1387.61
577.355
828.628
530.095
722.536
336.715
43.6301
295.378
79.4995
1348.58
540.966
842.601
10.485
92.114
8.82818
832.362
532.372
-52.2878
5.34273
10.9948
509.918
385.206
258.194
1361.78
986.796
467.399
211.719
802.282
699.702
772.176
69.2957
892.476
1045.8
-3.69327
39.0675
1610.67
1732.52
220.239
-16.3222
265.984
-29.9725
1.22182
660.147
-14.7467
123.333
0.849244
-3.30182
267.099
113.396
1144.58
186.227
204.423
900.75
246.764
1.7369
394.715
677.125
-1.31493
14.7288
30.2789
605.47
66.8203
108.33
-27.0295
377.024
298.951
383.157
478.918
16.7815
77.3878
-12.5215
512.01
16.3751
335.264
1955.44
-11.0774
32.5992
358.379
828.114
1174.53
1216.64
940.276
459.403
886.036
744.585
764.895
619.809
339.499
87.6823
68.9096
6.29029
445.52
665.078
-3.79571
818.134
753.945
-9.95551
486.022
632.232
1409.37
8.4111
-25.3961
72.4932
85.8376
418.598
563.963
192.235
34.9613
487.928
753.458
1.46364
628.593
22.7014
114.51
64.0163
341.258
239.338
772.252
17.5585
472.922
79.3982
87.3166
457.358
12.1797
131.695
-22.9964
530.636
500.476
-17.0468
441.292
201.417
-24.8797
12.252
99.9747
824.499
358.825
36.1506
122.788
94.2477
1431.65
22.5013
63.7555
28.0212
593.057
496.198
503.738
1011.45
811.916
641.674
458.371
403.716
1355.23
1415.04
804.141
22.2919
55.7173
64.4325
963.698
861.504
668.536
47.1086
385.366
-7.21999
-22.9955
-26.6358
23.9321
975.182
250.617
254.657
391.632
225.93
263.658
442.951
-31.7833
482.55
310.062
142.868
-31.9539
867.097
452.331
567.711
32.939
966.372
1023.91
947.867
518.023
333.882
60.1786
1792
968.232
2.94817
479.516
283.642
137.494
598.937
760.956
34.6685
1207.41
207.514
56.4977
168.766
500.195
107.709
222.258
70.0155
1240.69
26.1922
256.818
708.452
69.0526
508.719
1125.32
694.885
61.8809
127.044
29.0605
310.634
559.655
232.966
57.8882
687.694
584.832
759.443
195.497
688.579
527.156
78.7638
91.0822
8.9461
28.1922
204.681
420.773
1082.29
732.29
622.885
353.463
635.57
694.665
522.727
114.877
462.631
1368.36
502.396
179.826
59.6996
671.499
-11.1349
285.429
341.91
-14.5056
838.899
1257.64
1316.62
-12.3598
82.4961
1326.75
985.853
351.895
323.827
-34.0732
16.3196
230.956
1053.97
436.512
2368
145.043
9.80265
867.293
412.072
65.083
814.475
508.243
72.5834
30.242
946.006
283.565
35.1005
20.9076
92.3972
136.299
876.847
-6.92631
964.559
896.475
69.4162
-16.3913
49.5666
863.85
295.507
14.6231
67.7418
196.646
780.691
22.5721
13.4386
588.046
875.97
226.975
462.746
860.388
761.169
643.013
151.977
91.1769
17.2615
908.122
226.517
15.1785
232.105
784.382
532.233
220.713
203.156
616.518
423.72
167.467
243.584
260.915
33.8037
521.045
33.4453
553.696
321.009
-2.77439
1460.44
303.466
967.031
119.735
105.194
29.63
1010.85
34.5824
27.2974
842.327
141.001
68.2636
565.079
194.479
260.576
990.489
441.358
66.287
-28.8464
1184.32
363.663
52.044
445.642
-24.9099
1158.92
4.97002
4.80651
516.472
750.367
1212.95
22.0893
3.52536
-0.505184
401.307
45.5582
291.848
17.1595
235.733
201.968
85.9381
140.984
313.69
301.829
290.113
581.312
1507.76
878.915
-0.498044
430.003
438.873
761.438
-8.56437
461.163
731.177
-24.6287
1005.52
-19.3575
189.125
953.155
1264.27
299.091
650.577
344.965
424.231
1170.07
201.212
522.1
236.218
665.804
9.64602
815.319
1961.97
73.9754
25.975
23.4866
1026.01
170.023
538.865
242.746
420.44
901.367
1251.48
84.3697
416.847
0.949555
30.2698
27.6496
744.736
332.292
657.709
599.825
26.1714
1169.07
488.833
517.432
-18.7233
287.245
855.592
171.522
413.247
544.174
46.1162
481.785
1240.89
570.04
390.606
664.943
1099.7
461.694
516.452
35.8982
34.5863
712.812
201.108
1827.72
116.229
586.677
235.11
584.279
619.54
445.883
-15.6447
686.967
592.945
179.511
423.03
327.456
193.286
882.288
8.07686
512.803
719.135
45.2704
346.303
529.93
242.423
1749.87
227.804
156.117
810.236
855.246
238.482
88.9959
418.356
1186.19
668.446
426.918
11.9257
22.7642
9.23926
651.381
1251.23
594.399
1082.8
-17.9594
16.7183
64.9533
1185.56
599.159
90.2316
367.454
186.19
597.577
176.335
375.836
338.779
1882.78
47.6084
350.4
153.744
739.229
879.48
336.432
13.6628
22.3557
491.018
67.942
556.844
1168.13
106.734
67.4008
-0.490716
2006.78
1461.63
84.3814
263.097
798.865
644.149
530.406
748.22
623.822
815.42
2233.1
33.0578
46.2385
138.544
945.116
-31.3
344.038
373.23
705.502
909.589
124.272
137.317
1.98357
686.479
122.644
714.164
17.8944
579.845
958.922
630.092
93.7405
421.575
326.182
666.145
404.368
27.725
934.612
19.1862
47.5953
522.719
482.857
810.655
-19.5107
67.8987
693.005
1511.63
-4.25332
1100.35
127.729
433.477
57.6652
166.284
1128.14
8.5379
635.878
32.4981
135.604
922.116
300.765
901.056
427.37
7.81642
-17.277
326.869
282.836
243.821
498.8
1208.98
814.566
63.0577
103.26
691.251
41.2278
908.495
209.234
1142.34
1201.23
534.29
-6.82119
13.1792
13.0737
472.335
829.923
171.387
4.62608
30.5284
4.2925
14.8595
35.6198
857.67
607.673
367.111
258.867
70.4009
-20.1684
478.481
607.836
570.513
618.986
-27.1255
-2.0838
38.6083
-0.919692
63.294
382.391
354.606
1041.09
60.9225
4.88676
601.725
240.142
240.68
221.364
496.277
681.782
592.878
35.8982
1410.15
124.355
890.092
1152.64
-16.0147
-13.5483
283.43
79.4544
437.756
79.9327
450.834
-36.3773
864.685
22.9211
1.47455
12.8957
449.267
887.564
1026.48
45.2346
312.572
-20.0341
33.0419
117.559
760.363
211.554
23.5304
83.7478
489.803
-13.0427
122.29
551.89
-23.9239
432.815
108.1
157.052
309.902
543.348
975.743
238.678
678.732
937.814
839.794
530.553
39.533
10.5921
1409.69
396.641
175.362
655.644
10.9948
-48.5532
4098.58
87.6543
390.235
1307.44
1138.6
684.791
65.7736
314.904
44.9328
1593.38
461.091
95.6322
318.303
1018.46
366.321
628.355
664.393
701.445
1133.82
54.8235
1699.57
92.0751
427.324
56.1322
48.8197
-25.385
14.5627
857.936
452.977
828.783
950.895
32.9577
48.5806
522.212
74.147
735.738
1292.88
196.268
332.84
1034.86
1011.49
7.09923
477.38
43.6715
616.169
293.022
792.514
246.544
1068.79
343.593
169.337
-20.5389
472.74
341.995
0.840857
774.428
-13.2132
250.529
181.415
429.842
588.732
81.6647
12.4725
427.958
174.371
-25.9168
153.263
437.439
65.8049
1055.29
22.6972
354.376
1003.85
4.14301
-26.8975
-17.6666
766.248
24.5353
898.7
174.286
136.38
1071.3
846.241
573.414
1503.18
105.623
61.905
339.161
1160.47
1115.14
1002.34
171.387
1295.86
-16.3233
467.616
-10.7
249.263
1013.22
178.512
11.0387
814.074
281.959
974.552
1804.64
-16.7726
-25.385
1266.44
303.213
381.969
177.489
0.445536
53.6957
124.747
149.155
43.8436
87.6816
108.473
696.409
838.078
833.454
1038.49
449.379
2.45466
608.38
8.8636
579.379
174.856
-4.14697
417.486
267.483
14.9449
1.04164
883.255
792.145
605.962
234.93
-33.6574
350.926
486.298
67.3716
533.739
-10.5631
112.719
16.0724
96.8055
63.8015
49.0459
927.84
382.704
246.716
698.227
608.792
559.494
205.721
324.643
733.973
40.3926
38.2381
417.867
926.464
1379.38
17.7134
430.039
821.815
858.867
573.477
126.784
-8.89473
382.347
129.221
331.804
420.643
8.9405
618.056
307.007
194.356
24.8084
300.594
468.371
23.7107
598.885
1323.52
865.596
794.095
470.761
6.99108
1154.68
526.216
32.4397
817.369
732.253
644.972
-37.8802
82.0281
1131.43
155.332
103.026
79.7524
-14.4226
1567.36
-16.1952
498.577
890.657
911.235
247.282
675.942
29.6156
19.422
-2.66827
364.24
457.355
5.21177
-4.84094
122.027
318.443
399.368
189.579
-29.8075
123.036
185.927
21.6888
560.101
320.651
359.541
209.646
91.4025
52.9033
322.289
367.992
46.7619
395.522
220.71
59.5841
32.6027
1089.93
-2.01921
1228.74
38.5853
148.791
94.1356
-17.2661
1038.01
312.46
-28.8548
19.1115
469.885
82.7159
613.4
492.188
52.7501
96.9447
2056.14
1032.21
58.7641
164.41
599.485
734.586
53.5155
36.1772
53.1452
1518.47
708.836
1226.92
273.889
55.4278
1065.7
724.061
15.3127
116.384
99.5339
25.5763
1404.75
70.9694
1525.21
147.802
963.442
692.553
26.2352
524.312
11.6739
1350.54
81.6221
22.67
96.2524
97.5122
389.761
22.909
726.85
-4.7754
1069.1
574.008
4.72188
627.679
33.7457
46.1994
137.282
168.46
27.1084
290.927
69.9347
534.748
375.799
-17.0763
264.296
197.904
396.382
7.07203
347.11
890.226
607.213
227.23
666.925
354.4
456.597
1196.92
1609.69
51.7612
523.451
6.18133
86.5009
303.745
308.575
370.981
891.785
27.2112
615.541
-5.70731
172.965
808.32
661.935
567.351
571.397
1406.65
1039.96
113.666
186.591
394.658
546.093
-8.93802
95.1779
331.487
16.3573
969.263
811.728
1057.54
-4.14697
430.604
107.49
48.2177
115.976
265.285
307.917
878.352
332.349
740.927
1147
27.1518
139.522
-5.18321
299.756
632.839
498.132
433.591
1373.97
470.26
346.056
416.714
351.914
301.937
335.31
264.435
978.561
24.5713
221.317
80.9797
160.509
904.929
1974.99
1474.64
31.0077
983.223
283.741
65.5421
622.371
26.912
15.0533
746.298
18.8112
9.42519
-36.6345
696.156
193.572
100.299
1081.88
1039.97
540.953
159.09
56.4678
247.022
68.1955
98.5119
1029.73
-16.8294
31.7693
293.206
393.124
619.93
277.022
818.42
1015.6
-2.52625
-0.815688
-28.881
658.537
263.734
106.078
-6.91567
15.2688
168.959
218.867
5.19139
414.837
286.516
120.982
15.6315
278.033
581.036
-57.6207
47.7665
103.513
719.046
687.413
1342.51
149.794
323.419
36.8354
437.329
194.986
1074.16
2.65532
1688.73
226.97
-3.57054
115.54
34.9467
4.82224
726.893
575.524
226.512
75.9853
48.299
909.352
1205.78
189.341
1296.81
545.773
318.662
148.106
458.858
812.317
12.2181
202.944
727.15
19.9625
680.762
445.822
208.267
1791.25
66.4416
100.386
379.433
753.821
81.382
102.185
1064.26
138.734
119.193
114.399
37.8889
494.284
38.6199
451.8
392.004
146.402
820.491
-24.7408
517.916
441.636
-16.8294
340.99
341.174
295.08
-2.30389
149.539
13.8621
16.0911
97.3063
1380.53
522.049
-27.007
345.568
266.55
2066.87
529.851
377.058
649.796
339.463
14.5955
545.934
1354.26
893.423
253.567
2156.65
7.06546
32.5272
786.6
753.159
585.75
306.043
600.99
184.297
77.5081
191.231
1370.42
21.5296
208.862
-42.6645
809.502
214.922
1025.8
19.016
1677.16
634.514
1221.25
-33.062
22.5721
241.344
-32.9519
1568.81
1611.55
238.198
1557.65
967.196
233.606
594.474
166.131
885.633
54.5339
1021.12
127.609
340.229
1021.36
285.288
8.25306
777.687
455.579
15.0533
-5.66697
513.914
120.011
393.609
74.6748
711.118
-16.3233
-8.39659
421.532
299.198
6.0978
151.594
321.984
1072.84
596.547
329.746
322.433
985.373
1118.27
227.506
196.001
184.88
-32.6292
-14.5602
52.2511
151.29
77.967
425.784
541.1
90.2122
4.32873
179.404
189.574
611.513
117.667
321.909
441.447
189.851
25.6517
41.8684
-3.27279
388.847
244.469
0.438989
481.54
821.116
1152.42
284.064
681.514
21.2859
691.614
197.097
-51.0102
428.068
-7.28363
485.575
17.1646
26.4454
1057.15
237.354
627.152
14.1926
288.361
672.962
169.689
578.66
71.644
259.658
70.0972
401
1639.99
427.962
15.0533
534.064
-9.29981
1099.79
1509.47
1215.27
8.03959
21.1591
106.689
564.106
1214.43
-5.71198
39.4494
-24.7927
37.0954
288.059
1006.82
-14.2489
930.635
346.557
212.991
1.05838
269.095
73.5209
130.785
597.604
8.861
250.381
184.029
1.36888
524.995
344.431
654.63
62.1205
533.602
1848.4
702.376
468.086
34.4013
81.9509
201.567
270.435
317.356
81.2562
695.354
156.023
1093.5
43.5425
560.251
1007.65
1013.5
180.186
138.55
104.154
-6.26812
70.0116
439.995
253.78
7.7089
726.989
721.707
105.246
150.134
15.1701
539.079
28.5059
169.74
863.699
-9.6498
166.542
566.991
12.6917
178.466
-10.2071
266.067
350.632
28.7861
674.725
119.977
584.619
382.404
1393.28
421.235
10.8584
466.095
600.147
32.6027
38.5799
455.253
113.666
6.68058
253.431
33.3337
406.45
930.902
1.13028
480.132
108.191
1092.84
18.3436
562.8
287.008
45.2704
176.73
113.887
-16.1985
228.128
503.908
222.966
179.078
589.027
464.183
903.376
360.296
23.4036
638.023
195.342
670.821
-13.7139
636.813
40.0367
-3.47276
-9.5014
23.5687
1091.38
730.475
131.966
39.2071
333.776
791.064
127.614
250.473
2.26895
-15.6531
-11.4895
7.68227
78.4313
31.6095
438.704
2403.58
164.491
1247.47
720.679
952.782
7.44608
509.927
88.1419
271.695
-22.0686
740.327
13.1733
554.436
266.995
135.907
529.031
316.73
19.9625
-13.4735
203.128
58.9453
1252.75
22.9351
875.783
965.783
741.053
-21.945
458.936
101.253
532.272
-5.71198
314.937
1054.76
1423.74
96.0229
255.617
188.505
846.933
1290.58
-21.4304
64.8223
120.68
697.58
559.78
423.971
822.035
-12.5785
181.428
661.791
19.954
-22.0585
-13.7626
-3.31909
15.7139
1078.48
150.03
991.014
-3.39628
-17.1647
114.052
83.8713
1349.23
522.366
300.693
88.4227
288.237
829.019
493.155
24.2318
600.929
-8.69914
208.105
836.154
381.899
315.624
32.0718
69.1922
13.3269
18.9183
988.855
414.563
450.989
312.169
164.673
62.0302
46.5722
745.629
1030.91
68.4891
9.79979
527.825
55.1047
2408.12
946.585
101.26
848.907
82.5138
591.917
452.497
19.6186
38.0247
447.001
770.786
959.389
98.6733
62.3198
936.827
532.481
505.643
621.165
538.728
1146.97
1293.02
-2.89622
65.1625
123.348
1221.34
721.961
36.7058
42.9584
467.864
-13.9342
508.976
887.173
449.553
820.332
861.327
455.769
1791.1
-21.0118
238.587
172.69
865.312
49.0186
128.004
7.09743
76.3287
140.339
21.6564
602.145
789.621
143.1
1772.94
1241.11
671.831
45.8184
607.636
28.0162
672.194
374.444
416.724
320.741
69.2094
666.373
4.97628
943.326
439.995
285.639
710.484
548.953
605.515
123.986
270.043
1266.22
50.9947
154.887
17.9407
397.488
747.473
35.7797
1042.41
145.516
349.614
137.564
334.702
365.181
-10.2466
60.8624
106.305
420.783
47.5008
378.471
1264.94
8.97662
642.841
717.634
33.7704
251.035
39.4494
578.064
12.6886
431.779
765.718
1.72892
409.768
106.006
237.236
634.174
545.786
468.117
527.977
1058.34
50.2028
1516.7
1427.35
654.325
-22.9955
1617.61
-10.5763
908.414
1199.19
650.253
-32.6916
810.236
30.6564
-37.4055
476.488
118.981
0.840857
354.637
1341.24
368.822
367.592
710.14
29.1909
591.559
37.5646
65.9125
331.299
1348.23
37.6733
1924.96
1113.4
406.85
-2.52636
250.325
63.9043
31.5797
48.4761
16.0152
3.74643
865.392
41.6589
1174.38
205.31
519.066
733.435
33.794
167.212
506.068
479.816
29.6972
598.674
613.363
546.327
32.4035
179.258
532.71
264.038
161.416
340.725
501.105
591.18
1337.27
13.9899
302.319
433.548
827.26
440.949
342.744
239.933
1058.1
-6.04643
155.629
-8.96276
0.981872
122.767
-4.21761
-26.9724
219.416
976.65
826.787
658.597
873.539
168.316
567.879
41.1397
9.46434
36.9343
13.564
117.921
501.598
395.028
134.71
469.881
-11.7496
1107.83
261.076
1192.18
176.455
-11.6432
44.5468
767.161
-8.00426
1302.26
659.624
-25.1953
321.035
276.777
1025.79
2762.45
204.749
197.692
939.748
48.631
759.678
543.755
831.954
210.975
4.97628
721.599
715.483
296.884
7.7089
227.891
91.1902
647.698
720.756
45.2623
219.403
201.648
43.7909
1086.19
907.983
585.219
93.1957
176.438
89.7749
25.2497
465.887
9.79051
700.971
530.416
1132.81
39.8987
713.119
159.84
87.9481
1339.97
324.689
65.3866
666.476
618.234
337.244
204.397
55.8792
348.278
80.6789
53.3258
27.6812
436.317
21.0047
812.853
84.1396
-18.5791
696.07
30.2699
-7.37492
121.981
1684.59
647.09
572.304
590.759
256.94
1554.91
1256.82
-33.1932
573.108
965.39
497.841
-1.44376
10.6002
373.477
526.344
9.79937
58.8174
609.961
599.806
599.334
677.827
291.119
915.216
1098.28
395.903
130.225
823.154
364.25
676.407
679.492
261.723
5.21177
57.0032
77.0493
328.154
309.519
5.83064
723.567
419.139
468.911
156.761
1444.1
406.427
144.024
70.9649
67.6389
75.9853
633.433
728.585
976.818
1201.38
175.175
27.849
-10.2368
424.531
-7.78412
147.024
452.528
86.7504
270.839
-20.0704
1099.94
421.677
402.463
149.234
457.854
250.917
777.861
629.621
1114.68
717.816
240.608
120.93
787.298
451.667
142.942
458.29
24.4077
232.852
1.63171
22.6904
527.873
-2.01124
1.16145
15.5794
454.083
193.323
18.8873
1456.82
-25.6537
781.996
200.562
196.687
841.55
61.4144
38.8084
204.719
388.675
297.201
228.491
490.353
923.099
49.158
-9.76985
97.2287
666.658
125.933
25.7317
618.699
573.067
746.459
344.137
65.8852
876.555
1521.53
494.706
671.957
138.096
58.7674
1405.63
1314.56
64.1572
22.394
50.2304
351.132
264.519
49.8056
953.983
344.68
275.786
1342.98
400.291
743.462
-8.24729
580.196
1036.44
53.4092
251.635
228.128
144.579
1131.76
451.6
38.1564
30.0458
82.4141
453.595
399.231
897.587
1178.73
1157.78
496.664
173.636
978.738
30.8343
988.504
1085.68
15.7897
-6.95246
288.396
2035.29
242.882
312.049
121.39
3.78535
520.901
474.991
462.465
1073.5
753.82
851.57
998.102
680.141
276.71
124.792
30.4174
-0.399519
-0.222775
46.3423
-11.9882
626.309
25.7317
541.862
-12.5379
108.005
202.675
-14.6997
157.989
68.1345
19.7823
45.5475
23.7777
602.214
1002.7
4.66296
1488.85
135.372
303.504
735.913
694.909
700.77
1020.57
87.4352
316.8
129.631
5.21177
-46.0704
1049.69
92.0212
476.221
-5.4446
535.331
2.26895
175.502
394.628
123.874
983.605
2.04655
1226.66
106.395
79.9235
6.37899
687.732
166.973
53.1489
545.414
1484.22
150.345
19.5875
19.6186
-3.20481
111.544
60.5145
503.991
318.604
1388.03
50.637
854.484
446.88
288.176
-15.3785
-37.8213
-11.7914
701.346
148.795
89.1797
-5.76734
211.117
426.471
1449.76
266.858
343.386
-49.1252
800.003
209.386
537.113
476.384
634.803
529.964
-6.31353
253.275
198.144
-20.3219
1023.81
172.015
350.02
-5.89114
515.797
1306.95
638.072
224.521
888.009
481.173
1255.6
1077.49
378.063
311.437
41.7971
1491.5
1215.61
970.12
228.719
17.1867
5.21177
909.703
478.099
1683.1
253.297
3.95657
381.657
395.823
919.506
936.233
-9.61542
776.049
760.591
1139.18
-18.5682
786.256
742.128
754.822
528.916
1009.46
1018.66
160.052
146.852
127.497
22.444
236.553
18.8112
24.4177
-10.3976
1158.72
1389.16
639.302
771.76
95.6146
307.257
1135.78
22.059
1429.53
1054.76
1103.28
825.333
730.11
1058.7
209.243
214.702
257.851
236.872
755.681
664.894
82.2361
18.2313
160.426
688.153
340.575
238.263
333.187
-1.29347
896.986
240.157
363.062
332.003
2570.82
887.877
-10.5763
33.2252
927.447
9.32275
88.7525
30.0608
-16.3913
385.098
210.334
57.7266
362.376
35.8826
432.947
214.491
64.7493
622.105
52.9811
49.2768
388.322
736.953
870.31
2789.71
617.79
192.213
407.412
340.681
145.954
1065.83
34.1041
285.398
155.191
12.7494
58.6343
-21.9826
393.285
17.2956
30.7064
714.909
68.9734
203.975
567.576
796.016
753.352
1257.4
248.219
571.932
1279.73
3950.67
1786.28
681.894
29.1313
-15.6094
0.526608
1697.75
149.201
999.666
53.6029
1071.33
745.119
273.072
472.541
-16.7295
6.31414
-11.9954
71.8721
480.448
277.447
473.631
444.429
680.106
1004.24
765.617
715.376
375.821
718.759
1164.44
4508.91
732.701
231.99
52.5106
768.911
580.973
23.7106
281.586
54.1422
470.636
196.422
416.772
922.89
-9.76356
880.86
64.4455
433.899
508.062
77.811
722.363
599.616
448.409
648.978
709.931
795.931
155.402
606.545
46.036
3201.65
43.5358
-24.7624
190.645
85.4632
541.862
12.7214
-20.0341
861.379
1075.21
160.771
269.435
67.2507
139.723
71.7845
45.649
819.442
1256.54
69.7794
1860.85
18.1453
718.449
637.458
660.751
16.2207
893.664
428.307
464.152
38.0079
116.036
1108.72
154.462
212.915
23.6034
14.4504
45.254
56.3591
653.298
53.1314
654.737
1685.89
391.765
1044.13
168.766
1116.76
21.5016
1154.61
626.613
17.2868
860.267
699.082
40.9416
246.349
407.55
384.727
-34.6335
372.806
624.077
117.414
178.512
12.9128
1402.05
4.47729
180.76
1393.49
891.053
362.289
920.805
527.41
38.0251
-6.51078
373.929
3.93809
57.2402
-2.40353
747.797
1066.36
53.6125
47.1133
692.33
1442.68
376.309
347.376
622.481
25.216
902.009
1083.72
22.5983
137.637
924.401
244.656
133.817
709.671
553.255
229.023
676.573
406.968
809.379
403.142
51.4622
701.565
682.951
1122.15
12.948
269.907
419.208
78.4485
152.352
327.678
175.158
979.616
205.472
956.522
3.12003
711.844
124.305
28.2274
724.669
27.7255
855.725
148.77
-0.885355
158.512
43.6848
672.026
216.62
718.619
40.6824
598.273
1220.76
973.739
655.778
1242.94
207.799
1157.66
23.6191
35.9781
612.314
400.359
1014.15
2332.71
680.579
51.1677
910.397
25.8061
6.29029
125.054
37.2656
71.7845
950.823
32.3345
192.07
171.381
9.80932
98.7301
919.797
534.79
49.0011
743.873
74.3167
30.1977
37.333
100.455
12.4795
207.293
1119.1
627.27
492.128
817.75
1207.59
299.086
-1.77385
11.0642
45.8644
80.3229
690.654
847.97
803.458
-17.7331
334.233
1118.73
847.019
70.8208
426.217
347.652
28.3958
704.187
1209.5
269.174
514.076
11.9736
435.633
523.311
249.845
4.38687
454.321
289.15
661.336
254.926
1779.62
695.973
23.6274
2.02418
161.431
581.284
8.29613
180.135
383.833
155.17
671.589
419.148
848.161
412.586
0.853099
341.19
-38.7843
776.693
446.172
-12.3598
672.19
450.182
75.3501
18.7753
22.7843
-22.7067
178.899
130.096
603.211
3119.9
15.0297
7.40648
-17.8887
1273.94
1530.73
456.932
148.497
1366
393.839
125.684
620.483
681.963
19.2782
296.817
440.833
39.5486
207.455
182.216
1549.17
753.915
788.625
938.216
127.729
34.3011
854.143
680.954
87.5731
4475.05
687.735
887.475
-6.92631
598.466
2894.23
621.329
1656.58
23.8648
646.894
1349.9
812.683
716.036
52.765
316.451
863.091
61.2273
30.5117
101.981
1701.5
1357.03
1317.65
78.0585
950.546
143.643
29.1851
790.611
5345.02
977.983
59.7205
379.671
52.5595
62.3545
620.592
726.382
111.462
44.4607
10.3779
403.916
1.78383
1514.19
807.329
112.051
889.111
314.856
1243.73
47.3273
329.873
16.9606
-12.2665
505.612
1543.89
681.613
1151.12
28.8546
91.0538
796.333
2212.14
495.186
263.734
503.38
606.8
6.2028
534.385
682.453
401.618
558.073
-40.5614
460.805
224.84
362.736
51.1697
-23.074
36.2462
-16.1952
144.379
4.66296
951.931
790.487
13.7998
457.141
943.735
389.16
-16.5464
638.646
-6.71501
-24.1502
127.288
731.078
922.249
991.559
72.4363
52.8687
128.65
563.294
539.486
307.533
316.438
125.313
954.072
40.3781
730.884
460.594
56.6514
746.916
11.1942
318.772
230.571
794.559
667.588
822.625
1386.75
361.301
22.0961
218.196
482.585
-45.6688
112.236
33.6676
104.457
716.867
34.5804
105.979
17.3738
478.438
847.675
290.87
654.211
688.574
1551.85
517.409
370.868
44.4729
457.81
270.58
18.1745
22.9206
1149.34
522.508
1059.09
10.5836
591.836
152.338
41.7357
457.94
365.395
59.1377
-14.4226
75.6016
691.606
742.606
-22.5835
104.352
254.504
-10.5631
204.549
12.9874
312.323
589.128
1214.71
-17.277
385.909
67.6584
481.843
227.984
302.799
837.462
487.443
494.474
-24.6125
884.732
49.7484
219.264
998.451
58.3717
80.6851
311.982
870.685
816.217
394.446
8.48816
19.3898
333.494
511.226
179.947
1191.51
63.5852
6036.38
55.5697
433.385
406.467
466.888
118.103
146.271
57.0739
27.6812
1118.43
777.19
90.4007
414.023
894.988
739.486
233.124
476.445
42.704
6.75247
890.552
308.716
146.758
34.9159
160.663
1278.41
214.211
18.3418
11.9125
745.37
136.591
168.618
916.988
861.485
787.747
-9.29454
448.377
1218.98
19.1796
974.42
535.614
84.6083
86.076
456.069
333.667
402.514
131.966
300.063
672.641
751.693
215.816
7.70471
174.466
3.09584
693.159
629.437
9.54281
3423.07
980.135
729.441
1041.32
743.167
287.489
127.386
33.794
974.47
358.367
485.454
588.512
533.821
611.919
677.082
500.66
1119.55
51.7827
697.735
1886.98
191.067
1621.19
10.7537
194.56
876.765
-2.95095
37.5185
1148.71
60.0641
643.657
168.326
664.163
672.645
561.568
47.91
103.506
346.303
691.308
43.3605
423.142
1023.82
211.078
4.02441
1052.72
448.195
-9.76916
5.19139
-46.1836
488.623
1195.61
390.847
360.391
6.91109
6.26117
422.336
926.264
1603.24
71.1198
992.66
713.65
279.917
253.274
102.943
68.5462
957.002
600.372
13.2018
518.706
458.053
528.699
-26.0449
122.112
9.57877
48.9033
675.886
15.3874
627.152
1438.48
458.901
355.793
57.8464
1343.88
28.1093
12.6917
9.79979
223.771
39.3052
32.0404
90.0159
897.633
182.205
657.852
479.473
729.859
430.039
-1.83685
-20.7045
202.493
804.826
1.44424
923.529
42.7635
-39.9024
1029.31
190.024
891.28
207.876
724.448
6.72621
1567.15
5.22268
1345.36
59.4608
-15.7363
217.763
743.499
178.293
246.685
352.601
-15.4993
601.868
652.743
218.867
47.5197
-15.5005
-17.0823
459.099
553.891
51.1697
409.835
16.9424
583.31
25.2777
154.514
474.578
-28.7064
404.543
837.442
3466.38
1541.63
75.2474
1204.48
1111.6
244.321
-11.9954
532.922
264.329
327.023
708.907
254.973
317.604
282.722
1106.7
201.417
53.8311
0.991897
363.479
210.773
1289.9
300.824
285.402
31.7261
365.455
29.3328
720.117
113.173
383.159
6.68268
478.758
41.6758
2159.52
8.135
504.921
961.94
160.281
-5.58498
552.76
564.188
-10.3925
464.339
192.643
1131.6
5.07517
850.051
134.788
89.1395
925.019
23.2289
1086.56
144.08
211.026
170.035
1062.2
611.526
426.596
113.811
358.239
23.0567
87.6823
338.775
1070.76
295.594
63.5025
854.527
1221.06
840.152
124.977
791.495
388.603
975.355
907.487
18.6459
1.27866
617.249
234.534
410.289
47.9315
419.145
148.722
239.964
12.708
1075.57
32.1572
654.227
76.1844
-5.22732
512.834
1386.01
502.005
1113.38
464.519
-12.946
25.3855
22.4871
31.4324
317.147
29.3237
1151.43
127.618
19.4157
1077.65
854.529
-16.7961
1347.51
376.399
1068.16
436.694
378.169
503.054
192.104
144.588
45.4532
42.8979
1053.47
91.4742
178.765
118.915
806.909
948.315
202.309
288.7
360.673
97.1114
35.0602
11.6899
29.7916
678.573
570.001
907.169
207.517
281.647
648.204
246.867
619.572
824.96
584.203
535.586
83.0395
575.615
155.041
918.585
34.3011
25.8381
1076.38
604.815
1202.93
146.13
2.91571
13.6884
180.549
776.535
-59.8943
838.548
550.38
74.5932
-16.1853
510.021
697.022
573.607
17.1577
601.309
38.7385
1205.55
110.414
1292.38
658.586
574.593
45.2756
513.672
34.955
62.2391
227.975
651.375
217.147
836.019
1883.19
112.616
626.961
461.019
248.824
75.3921
426.626
47.8889
710.221
377.362
39.4162
67.4216
32.2793
1398.15
0.851917
37.0515
653.663
556.258
893.383
1149.25
47.5953
76.0612
601.43
24.4842
262.536
123.491
743.5
813.772
-26.0437
-2.44023
195.335
554.044
11.7844
168.31
101.445
902.639
315.273
735.864
1.50496
187.945
229.142
22.2198
1359.13
169.387
38.3708
144.408
324.565
841.158
100.934
315.856
1.41237
372.843
113.82
96.4196
1356.23
59.6007
-33.0519
442.149
87.2869
917.646
-21.8176
-11.8613
587.109
1013.71
158.571
388.72
-23.2338
570.951
1249.24
77.1215
722.847
112.72
-9.23326
519.808
1085.74
70.0279
101.285
503.185
598.337
113.81
1195.93
667.117
50.781
144.364
423.494
9.79051
-24.2923
965.199
316.429
669.888
5.22953
849.237
704.187
253.581
237.799
565.902
979.646
1491.41
272.714
7.59027
325.065
271.354
1069.75
507.325
92.5729
49.8243
8.71815
179.095
-10.5043
-37.049
-19.1402
814.996
1005.63
328.219
18.3436
-14.4119
535.292
-5.34592
554.217
627.413
16.4358
-6.82818
1037.72
410.205
727.09
2.91571
555.294
218.063
1191.98
6.09754
870.482
-5.18321
597.732
539.136
646.183
678.687
608.94
19.8205
391.034
691.614
114.638
374.403
348.789
532.086
839.88
-23.968
-26.482
10.9649
-3.57565
523.887
567.84
127.866
138.02
10.4076
96.3342
266.299
104.985
903.21
292.448
747.323
559.96
20.2747
328.705
374.038
479.616
44.3254
664.478
66.3324
39.7877
3.52536
16.3573
85.4632
578.581
465.025
687.385
9.95093
1407.7
291.955
223.682
61.3362
11.0287
662.587
1511.07
465.407
472.936
-26.1611
1254.23
454.365
-22.0498
550.881
177.441
14.6231
659.54
387.137
-2.51999
-3.07694
7.57957
133.271
95.7694
1308.4
1381.4
366.665
315.238
14.3319
154.748
625.693
1029.05
475.733
813.095
82.6314
293.377
367.315
383.757
471.603
-9.42052
22.67
1453.08
9.4311
858.742
661.616
1096.38
431.882
12.1223
259.164
1037.33
399.72
322.206
1227.53
396.65
86.6826
-0.20567
-22.8438
347.431
399.213
425.323
43.1975
966.588
1577.58
1066
224.341
658.243
255.972
-13.2636
46.1995
737.612
482.375
1145.49
-13.518
-15.2153
83.8236
72.3448
8.80417
1083.64
769.561
51.1398
-11.6008
124.902
86.6373
162.4
837.338
187.945
22.995
775.594
139.11
85.0543
222.029
549.206
7.12918
734.368
600.714
-21.0764
59.0109
368.158
-7.05728
25.8675
-18.0594
1207.17
33.6021
55.5761
222.748
40.3757
79.968
2.40067
119.784
608.347
771.03
138.042
199.766
1140.65
690.051
-11.905
-23.2888
-11.4895
9.09086
198.823
497.65
661.119
335.887
1341.17
14.1557
409.303
536.658
905.594
11.2993
912.382
-12.2717
962.274
-20.0704
805.715
517.255
-1.6282
-22.8438
532.964
641.78
56.6683
81.1791
62.4829
6.41938
489.675
-25.2514
447.692
37.5344
351.577
-29.0307
672.365
58.5036
29.0929
1027.94
-0.469474
0.694673
20.7648
328.223
41.5533
135.733
485.608
805.886
18.6509
329.93
-1.02215
40.8894
785.395
1132.73
680.571
354.32
369.358
1032.41
524.234
945.244
616.995
453.717
1193.21
17.2984
244.823
852.303
332.29
177.345
58.3723
784.727
718.06
193.597
52.075
681.652
52.4263
523.906
544.049
737.797
1110.09
1022.04
372.078
1067.76
305.451
147.955
-2.37211
64.5605
26.5786
1053.79
93.5722
398.382
28.1943
534.429
1222.67
140.768
397.154
478.079
894.228
524.947
1367.42
6.83568
6.6963
1292.86
924.101
794.325
726.888
30.1575
40.3781
830.21
859.77
1158.6
546.566
484.546
135.69
399.357
124.363
299.911
963.225
-29.5649
193.099
66.4391
1219.02
21.1581
311.942
16.0236
26.1518
264.751
306.024
255.47
759.158
746.67
230.795
95.7444
592.008
125.058
41.6572
98.7593
416.475
376.007
6.1622
1433.91
645.109
446.566
28.6172
485.114
174.717
975.404
1071.13
44.3924
684.706
425.489
515.844
295.143
434.689
6.90086
287.3
302.937
1365.13
84.4758
58.3872
1300.34
297.123
305.999
1009.97
151.075
66.3811
-6.36725
188.642
77.9822
341.258
1226.86
52.8687
42.4429
334.658
18.4956
370.786
1034.23
1151.7
1331.52
443.646
1313.9
-7.43549
54.3031
437.078
678.482
-16.8117
3.46028
222.955
207.628
211.377
128.386
727.422
383.722
456.372
772.962
40.3864
14.9074
1280.49
200.915
858.129
792.892
639.848
18.862
611.113
1819.52
33.2285
410.958
279.664
398.671
18.3436
442.86
386.334
35.1005
56.5148
24.9308
8.93952
742.798
1446.27
1669.58
1588.38
53.0438
98.7403
375.452
129.982
88.1569
34.2085
1007.29
273.519
232.015
351.132
648.702
349.656
632.788
399.847
307.43
692.312
48.9384
322.531
112.742
11.422
569.064
1209.99
113.518
129.065
65.3128
419.541
356.245
1311.84
831.659
32.2886
1565.6
824.77
48.7865
607.153
500.796
108.766
84.3878
160.882
107.669
50.2061
208.058
438.139
428.237
90.24
857.422
664.267
390.837
515.283
51.107
103.671
1008.64
1339.47
155.354
350.612
60.762
230.313
168.161
144.841
887.148
52.9016
193.222
159.727
40.5494
19.171
280.466
48.3566
276.026
360.327
248.982
1171.72
128.158
564.983
1388.79
544.986
1541.15
-29.9093
1061.2
2.7889
590.77
-30.0798
513.125
242.436
485.659
307.216
192.235
451.004
-29.3139
153.757
2.19422
-47.2621
135.145
385.909
-20.4371
975.736
452.045
274.688
280.83
87.8315
-39.1829
54.3462
162.617
254.212
1020.53
658.554
253.674
0.06077
665.249
1074.26
13.189
1152.61
1072.81
2144.81
1201.82
270.839
135.477
249.118
245.515
773.784
-4.10319
579.816
10.2196
737.568
679.283
1799.7
-3.1094
1303.02
30.9705
725.054
263.496
317.672
-4.17236
918.374
66.5742
269.396
51.7384
383.109
32.0835
40.8516
38.1547
14.3494
1419.75
13.4094
-12.2654
246.169
238.59
51.1101
302.296
338.524
1027.13
278.39
40.6295
605.711
1184.44
45.2731
80.3669
360.683
1773.53
808.513
85.9686
132.888
303.641
185.663
94.0809
353.446
134.35
29.7014
-2.87866
360.763
1187.64
368.515
890.929
23.7348
1153.17
-16.7502
20.5249
515.462
542.457
276.932
638.671
263.903
541.058
88.5266
101.943
207.246
21.8366
76.021
3507.48
356.813
197.209
113.809
2058.1
211.264
328.219
110.173
371.646
733.943
1092.86
-35.3144
924.483
440.007
276.931
544.147
1762.99
97.2357
258.574
29.1526
8.06622
1071.38
551.051
47.7665
2.71492
410.326
1069.5
398.807
75.644
65.8677
372.145
740.927
91.4188
591.112
99.1772
545.545
24.6609
410.629
552.197
150.32
1079.18
522.615
11.2427
222.587
152.837
257.504
44.9274
781.667
514.169
442.34
5.57743
247.447
1345.63
575.05
-8.52354
392.223
484.053
262.236
344.865
305.383
166.886
83.9031
414.614
188.628
149.11
181.014
1250.74
39.7877
9.14756
488.387
1310.34
413.772
319.172
136.115
43.7716
561.712
39.3078
587.624
39.9944
221.811
309.297
950.627
919.207
379.402
470.296
103.755
533.978
424.767
-27.4398
367.4
-5.30205
1335.12
524.59
-5.43021
79.0088
168.874
301.902
820.189
60.365
773.329
1.07411
284.613
1253.94
0.17248
481.633
95.1506
195.332
647.59
345.585
346.652
67.6476
308.022
832.506
50.6703
-13.0636
393.266
12.0912
802.644
1033.58
73.6329
16.7335
351.672
345.304
695.073
283.23
14.6375
703.504
19.5899
364.629
9.81665
-18.1464
-8.57315
26.7807
996.115
655.713
65.6453
50.1756
599.782
9.7779
606.018
46.1162
-12.9683
496.889
481.959
948.502
500.026
378.183
206.821
-10.1608
661.836
604.033
1.91128
20.5249
142.523
446.88
308.791
861.684
72.5415
645.422
-13.8939
1001.81
865.049
36.3474
403.357
370.666
934.936
244.759
483.88
387.427
253.256
74.5656
-20.0341
1123.75
618.718
100.693
-21.0136
-13.5493
98.1195
-33.9489
-9.41791
422.707
253.569
194.318
188.046
1481.18
435.259
744.919
-27.672
312.874
494.384
349.258
657.003
604.12
18.824
200.845
-2.28449
6.40345
-1.66143
490.857
-31.6671
339.414
14.3402
535.322
883.759
280.865
-11.0584
702.495
2432.71
189.279
31.4324
34.1626
33.0718
506.098
453.344
643.692
928.781
1234.75
66.5901
195.795
404.281
283.992
850.881
188.993
27.0837
1630.35
482.487
198.311
436.11
67.9119
1138.3
911.895
891.24
19.8447
120.68
729.444
538.285
923.348
-3.20813
1165.31
33.9789
383.523
658.228
69.8786
224.457
-4.25612
77.5081
375.728
62.685
937.472
-38.0767
50.2304
576.02
187.682
858.191
1037.44
-15.6384
178.356
130.774
690.438
1062.45
-3.55615
823.013
592.413
387.279
1392.83
272.953
576.412
1052.98
712.331
380.156
130.935
316.89
60.9928
768.365
194.476
100.538
564.275
1052.03
16.9274
5.57743
131.605
3.81866
133.114
200.237
694.251
911.674
20.4817
225.619
443.462
1181.24
237.799
564.006
620.439
9.30476
16.3759
383.841
610.806
1082.82
289.596
562.41
149.943
620.829
358.921
1093.61
34.2843
695.724
53.2175
921.265
1456
1369.29
141.659
1222.63
174.72
-0.399519
219.043
539.222
1062.97
651.67
974.771
621.793
276.67
-7.21999
342.447
626.231
-20.0468
721.117
670.485
1.65836
296.055
456.44
1355.52
42.5183
641.57
1400.6
642.88
725.739
59.0109
296.008
344.233
2928.8
1454.96
386.333
46.7206
655.129
214.315
112.527
640.52
266.899
700.752
-12.9265
382.608
375.022
986.981
590.726
4467.11
1026.19
2.06007
72.839
464.941
1026.14
20.188
578.425
435.821
38.2381
498.451
210.57
89.9104
22.5593
805.903
55.9341
30.8319
263.247
1003.6
277.906
593.946
48.7382
445.375
39.831
63.5126
210.141
246.352
259.682
431.907
262.816
206.742
330.474
92.6264
9.91414
540.717
322.13
819.02
977.515
793.684
606.773
61.9254
36.0148
266.155
33.6434
779.706
243.543
-16.2696
1272.3
24.5244
139.473
317.002
837.511
814.714
729.549
326.515
208.215
957.082
577.644
61.1641
1170.93
65.838
495.967
-2.24317
156.054
10.9755
37.9104
533.124
84.4376
824.222
-1.52221
1204.76
28.0888
378.465
861.572
310.063
13.4601
51.1674
590.075
175.501
58.902
633.577
570.007
286.466
827.484
574.721
652.702
282.828
906.324
221.929
771.37
512.855
323.485
378.019
146.214
-0.0897801
155.641
716.745
674.234
505.612
861.73
80.0378
94.8019
518.971
1074.9
21.3549
832.518
638.834
728.268
171.909
425.67
-8.78973
1011.3
301.294
334.252
415.995
280.277
30.555
16.2814
174.96
329.911
667.643
338.247
518.083
18.6459
795.883
271.37
-57.4147
20.8901
171.62
638.411
879.608
76.92
130.774
1237.66
867.905
545.651
-29.7766
266.295
28.5059
308.941
417.667
-31.6866
59.1187
157.42
747.326
1078.02
460.183
557.354
50.5496
871.622
8.17134
633.495
45.8698
-32.376
516.376
203.391
595.559
50.6365
1067.83
68.4159
1212.06
1.1829
591.305
250.098
15068.5
22.4037
129.818
38.8639
376.494
753.536
280.028
60.255
815.34
264.046
822.21
73.8028
1589.64
193.222
31.293
1154.86
802.64
861.714
417.256
836.264
477.243
1060.35
174.717
930.426
1158.28
281.462
438.233
822.449
1051.83
1153.39
221.579
1193.18
179.541
-9.09496
921.909
678.555
360.112
593.813
882.068
440.932
12.3941
12.0331
38.6103
38.7164
836.948
2.15881
970.224
644.955
521.127
750.75
523.522
898.787
406.758
173.349
527.123
286.225
26.5126
916.519
42.1163
47.9699
267.729
728.03
95.0605
477.02
377.679
193.678
1491.67
249.192
19.284
713.119
26.7813
183.525
777.75
529.708
275.963
185.327
332.893
41.8114
743.796
1442.94
712.269
234.193
40.7387
9.07203
1008.11
389.716
15.0865
1676.86
537.471
586.036
186.631
670.263
349.68
907.788
680.718
1.65129
1352.57
469.647
180.167
338.809
887.014
23.6715
393.83
415.536
1089.13
56.7899
1620.67
514.937
578.578
1236.67
49.6152
466.747
1.57601
24.0972
-13.9797
554.262
562.198
32.2008
51.1674
408.838
434.867
476.333
-36.0177
549.883
1591.29
770.433
740.554
410.629
-54.1703
1097.55
0.39488
320.22
131.371
35.3278
0.17248
335.456
97.0247
244.058
1588.55
12.2816
394.311
734.815
206.822
-14.9318
610.901
-22.0686
440.118
2.72086
133.937
-3.20481
77.8105
-12.5741
-31.9922
1023.25
-16.6207
-7.85132
527.342
435.633
26.2741
-0.0897801
239.974
-16.0147
1839.9
1723.59
-1.42853
133.802
181.639
-25.1785
1082.44
666.034
8.97081
353.689
619.572
133.43
156.916
172.671
48.3287
107.402
1177.19
711.638
98.0194
1002.23
1056.47
708.349
447.069
264.813
252.414
32.5305
-16.7908
17.3419
-12.2036
115.159
324.652
67.3716
1009.53
625.807
1120.28
60.7514
193.241
166.644
1053.52
425.621
561.568
620.711
2742.97
613.894
316.472
710.021
354.371
319.614
31.8574
1097.78
99.755
679.625
239.044
19.4975
16.8164
77.5118
-39.2946
526.568
311.515
616.623
57.0999
111.544
49.2701
215.385
772.128
1073.19
689.451
1043.5
405.527
701.75
21.6752
4.61959
1031.28
781.276
629.739
121.067
-8.41596
14.5683
817.174
9.7779
181.315
193.179
20.8391
108.346
38.7122
266.408
-2.89503
780.278
841.493
-16.9564
504.976
-0.429827
378.175
297.637
516.695
364.014
122.558
808.821
-19.8746
639.489
-45.3771
114.095
475.269
393.925
-28.6162
993.512
224.491
-12.5379
-22.9955
408.839
24.9308
591.806
-36.0381
179.641
557.487
45.0822
470.024
776.215
638.758
-15.2582
188.419
118.542
222.055
0.840857
101.639
16.7718
147.456
458.777
118.747
491.281
102.943
53.5537
607.869
374.897
423.859
569.306
591.112
54.5606
325.939
128.566
486.618
8.64174
19.8553
123.973
10.7022
-14.3006
169.789
32.5167
23.1762
586.668
216.453
26.7472
228.128
785.509
74.7007
984.883
435.676
1601.81
902.433
210.742
861.074
-20.0714
784.333
-29.4407
16.7335
552.862
385.405
793.206
387.577
1625.66
186.593
305.919
740.85
343.593
864.742
455.942
834.945
87.8714
1060.76
318.685
-14.1406
3.31831
-34.2802
2.3196
106.628
1225.8
1355.23
286.853
35.7742
282.787
789.519
358.374
442.473
42.5374
293.548
216.058
18.3842
219.511
379.775
345.258
818.323
50.2307
-8.8641
935.588
-4.73275
183.291
579.438
1137.26
813.079
66.6051
1273.9
1367.97
179.412
574.307
330.177
79.2784
10.9887
-16.9977
675.744
653.403
927.746
926.109
143.893
1217.05
11.457
629.538
493.071
26.535
213.852
193.206
192.377
0.39488
209.65
1027.17
1804.45
344.579
144.476
6.64488
697.151
522.438
-16.4371
685.247
40.3926
278.119
247.327
163.225
514.169
348.637
1102.37
0.0705249
118.103
136.717
873.409
23.3407
20.2288
464.428
-13.6655
1081.78
19.8393
1506.6
2707.21
-25.1329
0.740123
307.779
132.659
1111.1
342.445
662.676
207.624
864.525
1826.52
19.0169
66.9597
187.699
168.267
1246.92
479.253
460.805
164.87
526.027
114.957
34.4046
189.356
618.917
981.051
13.9593
811.91
-31.9539
1226.92
12.7491
481.504
834.631
631.644
678.732
554.313
352.176
133.357
1201.48
274.835
289.82
1245.45
269.62
625.659
331.46
1038.41
700.049
28.1093
268.421
790.019
1145.81
131.134
75.1439
62.5193
256.808
624.956
12.6016
345.836
332.702
70.3147
846.051
542.636
162.959
1411.72
791.246
421.173
57.9026
1101.18
811.326
64.9401
1326.07
98.1916
44.5781
514.859
816.349
373.31
616.063
1396.44
631.806
1429.27
14.6234
1223.37
48.2949
521.658
685.4
421.449
839.534
568.884
1333.03
209.31
165.557
1119.73
379.402
423.978
-35.702
359.225
-23.6816
335.327
167.872
139.909
242.426
862.154
243.218
874.096
1053.44
273.465
511.812
58.2736
1148.15
568.916
144.058
367.038
24.1132
886.606
1234.16
-3.74983
118.496
-49.3871
259.658
557.484
246.621
440.144
645.677
398.194
572.947
1406.56
375.805
18.6816
121.421
990.311
295.45
470.866
700.695
976.634
27.7559
78.748
54.2581
360.852
1371.73
1106.21
24.1694
26.3985
276.28
41.5143
541.726
59.7732
48.221
19.2782
36.3215
1261.67
335.651
795.912
134.253
330.376
561.863
80.8305
34.9465
172.844
835.189
287.3
636.784
294.896
494.245
511.404
267.944
767.535
660.241
36.8961
90.5941
263.041
442.355
755.724
538.698
745.784
6039.52
1523.25
1014.55
326.363
254.742
426.641
98.4718
29.3682
150.452
533.953
220.415
664.208
14.2639
-13.8779
804.259
50.0576
375.09
31.9962
197.469
572.713
896.461
62.5316
978.261
1228.96
756.005
1163.74
223.195
218.067
966.973
453.595
42.8157
253.846
744.882
55.3217
39.3679
4979.19
122.06
72.7335
25.092
786.083
638.243
587.454
221.586
448.496
358.585
-25.2514
721.306
27.3639
-20.5335
-25.8294
544.432
2002.2
117.331
676.688
569.978
603.099
-7.87416
860.87
287.963
525.822
82.4961
350.361
511.714
22.1488
744.748
413.393
170.395
1179.53
889.959
-4.25746
694.535
922.411
149.42
171.723
748.029
23.8561
52.7667
714.587
-32.258
802.768
593.571
160.954
-13.166
1286.18
704.064
240.519
105.423
78.6146
765.995
85.1753
2.2157
1134.38
241.499
563.432
428.093
1578.11
4.03924
10.9786
268.773
1156.51
455.25
18.9326
54.646
290.689
24.5405
159.482
758.747
234.431
60.9928
397.3
132.632
38.694
15.7493
301.674
20.5249
1141.4
750.478
694.849
185.193
497.073
637.926
53.5724
269.72
21.8366
651.359
396.532
10.1105
99.7578
944.13
380.213
898.808
22.8597
419.286
24.6198
111.15
1142.49
92.1055
323.707
737.983
331.279
595.445
48.51
39.3078
57.2636
677.108
68.7553
487.929
905.25
647.394
699.466
711.55
164.548
71.4899
681.366
795.832
352.996
736.591
20.9349
135.714
382.522
942.507
738.574
481.933
665.502
663.597
463.289
661.3
37.2019
67.0396
375.488
46.9124
405.218
56.2925
1053.28
512.498
267.091
660.216
3.61508
209.908
891.403
706.999
696.947
68.3156
207.208
19.3349
620.955
233.181
549.645
803.086
69.1307
86.2601
325.34
4.70251
138.257
150.006
6.76083
37.6314
1055.36
555.047
574.264
82.6833
516.892
297.599
813.382
316.627
742.982
1101.52
484.997
453.184
96.9044
317.163
152.543
104.296
10.4743
1025.85
1334.77
185.133
53.1881
1346.01
1268.94
70.6484
53.6679
6.1622
12.762
1038.48
731.316
133.627
1071.54
366.111
533.601
-37.697
-13.166
775.278
77.4757
-3.07674
952.101
-31.3838
115.233
70.1813
92.2682
687.688
715.298
143.934
1363.13
3.61706
-4.54233
328.633
566.051
30.3052
369.404
-1.68208
262.667
-24.1544
28.3957
717.225
8.18821
299.1
28.7686
229.323
926.898
293.29
45.4879
177.529
125.838
721.335
311.982
608.316
16.6046
1310.86
1076.72
456.984
27.0837
906.052
1250.55
707.497
163.588
26.1039
89.9677
123.036
1276.71
16.6609
843.576
404.443
85.0621
720.491
66.6528
-2.87667
28.7497
536.527
192.282
-21.039
-18.6595
1317.88
636.29
162.122
729.706
385.322
2590.22
15.3164
292.579
64.9492
606.407
17.1576
-5.03896
740.366
313.006
687.693
385.035
115.762
218.926
-36.1543
8.71815
-0.815688
133.799
187.839
-17.2661
100.977
25.7276
-0.743791
382.68
472.845
735.847
982.441
21.8446
44.6085
886.862
10.0917
481.74
465.12
-10.6054
144.974
168.742
446.943
602.014
16.7718
500.006
3863.13
4064.06
141.226
-1.79077
952.346
331.299
-23.5816
538.07
614.545
204.465
4.04617
601.784
-18.4642
-1.73699
598.519
600.824
390.463
29.0463
10.7368
496.903
82.5591
1080.35
164.162
573.202
113.442
319.483
89.4383
628.82
175.28
171.189
236.042
46.7926
1131.97
897.285
124.492
14.3403
121.725
215.612
197.629
440.066
1186.73
17.6102
467.741
33.588
833.307
40.4138
484.613
406.273
771.606
514.624
809.967
38.8502
433.166
511.223
-14.4119
74.2713
23.8561
937.326
485.951
2119.17
1162.59
715.385
54.1322
505.95
817.663
930.826
853.339
628.484
1488.08
208.497
13.9593
0.438989
174.193
561.624
613.095
588.326
154.753
19.9688
1556.15
457.355
1143.5
481.225
633.279
297.252
0.788745
941.91
171.775
893.201
-17.626
78.8478
-4.93025
-15.7436
27.3464
661.544
23.9361
356.502
966.357
1026.15
390.563
537.807
440.587
142.49
957.718
656.77
493.757
64.2616
1453.38
-10.7
1152.42
202.412
-16.391
-50.3539
621.835
-0.20787
901.338
1806.72
1180.6
235.79
3.44983
455.258
460.627
0.0484563
502.977
382.499
708.414
545.398
712.16
85.3072
24.2731
489.983
351.895
526.273
74.4156
270.609
307.202
1704.75
1387.87
610.175
8.23639
452.082
5.22268
586.36
186.897
490.262
110.941
59.4649
729.592
448.195
592.773
55.8232
216.961
812.837
403.494
79.9997
283.623
144.974
-29.9093
-27.6357
1145.97
733.601
114.757
286.637
40.4353
653.403
133.142
930.318
112.657
547.525
37.6898
28.2886
369.586
326.26
147.2
275.061
24.7923
25.5756
224.051
65.5421
341.755
247.332
255.293
33.8037
446.083
818.679
34.58
748.63
133.602
8.47001
1668.46
61.7111
31.2069
459.622
571.385
50.8456
513.139
444.883
868.753
686.354
960.116
249.89
450.573
0.543807
37.2716
1310.03
216.645
343.908
1719.97
584.79
583.787
951.29
236.394
654.636
276.047
1017.35
200.819
962.624
816.822
181.431
68.9137
207.194
1673.18
24.2555
749.176
545.608
934.981
2.2111
278.686
819.939
34.9657
1034.27
5.65941
273.228
258.074
675.109
181.009
-2.01921
1512.8
393.331
203.764
330.966
257.118
541.862
467.223
426.596
49.002
10.7377
1128.76
1054.67
266.785
631.345
82.4113
16.0342
74.3775
158.093
185.608
1340.43
15.9074
608.038
1542.26
678.687
40.4353
642.159
416.714
967.101
891.645
876.915
204.465
114.616
1291.41
514.716
615.907
567.597
89.7056
1018.64
1058.85
777.311
600.131
-0.66134
57.2592
343.711
56.1718
1190.71
146.132
909.342
238.077
561.932
36.4852
493.423
1063.57
204.818
1332.5
680.196
430.605
1182.15
1.53404
59.4231
576.082
1262.35
3.09595
64.7766
23.5928
740.996
48.5029
96.9463
1010.38
653.652
249.831
587.95
-29.6922
768.935
279.904
282.476
676.322
3.70055
325.255
448.472
383.598
667.807
952.697
328.037
634.349
-32.8923
330.275
590.236
46.2562
1230.89
547.909
806.124
790.725
276.568
16.2207
141.226
686.689
430.887
337.63
213.852
716.071
17.2615
139.894
-15.7925
740.006
22.6613
14.1411
747.326
221.09
1317.65
66.2674
685.969
181.74
219.686
807.793
935.214
31.5713
973.518
1318.01
1349.87
206.184
434.694
686.002
447.472
185.193
497.955
9.81587
596.697
36.8291
372.123
38.5853
223.754
930.906
379.099
647.267
47.2794
9.56357
224.322
643.237
627.132
15.5325
166.435
719.887
852.039
1160.48
194.259
1049.11
118.604
770.747
126.284
1595.72
-1.52221
129.012
1254.76
462.433
357.924
996.907
-7.99431
11.1496
576.617
278.866
433.185
543.348
-13.7644
-25.5657
1107.66
187.727
261.959
8.27752
558.684
1291.42
845.502
236.341
147.399
131.58
589.67
-23.2888
1272.25
30.1711
2019.96
54.0983
133.231
147.2
590.329
718.197
44.3162
953.063
30.1663
439.207
367.378
144.258
402.024
424.083
-18.8737
18.7532
456.62
50.3941
197.023
109.425
-0.813588
-2.87667
926.235
532.829
917.057
463.692
-20.0709
166.582
-19.4877
337.349
999.39
45.9958
1058.89
1046.2
633.192
1550.05
144.213
258.715
25.2148
175.732
633.048
1110.98
228.089
395.873
62.5878
996.228
10.4287
664.523
203.139
-13.518
67.2436
27.6017
420.921
39.6124
527.193
284.167
62.1205
70.7078
881.104
24.9308
226.363
1718.01
64.6077
12.7514
869.919
9.07227
219
11.2222
790.358
242.096
20.359
1886.12
567.985
280.256
492.263
13.6451
74.8069
1091.86
595.805
148.243
86.4155
965.322
28.5059
428.501
256.933
40.95
769.992
211.855
40.2907
965.654
48.2181
20.8904
586.402
609.958
367.055
441.763
938.041
589.449
62.4934
112.354
35.5482
909.769
973.671
54.2628
329.496
840.027
860.94
610.8
211.117
355.257
514.598
902.166
763.177
548.702
503.901
460.511
-13.8623
3369.94
556.092
153.276
821.422
831.394
-44.7013
78.204
88.374
33.3344
50.169
131.853
-19.2487
1030.52
125.515
813.915
660.96
364.24
-56.1462
1975.74
-9.39253
57.0643
581.302
423.283
732.098
-6.6903
15.1354
114.609
1229.12
603.533
1115.39
546.817
4.52939
562.432
42.9552
513.686
1246.55
97.6599
18.0884
703.988
486.457
119.661
554.474
106.994
74.1113
1770.99
85.7803
997.433
597.166
309.171
45.1588
58.7711
972.711
503.836
23.4625
858.867
690.878
1703.32
962.915
67.9127
770.835
770.88
1278.91
409.09
328.947
719.432
498.555
366.57
225.842
841.031
408.628
30.3926
851.808
66.5447
151.33
257.442
452.789
43.3652
547.551
62.644
468.741
408.196
693.027
409.22
32.9428
946.694
608.051
68.1329
19.3239
922.551
99.435
182.614
307.834
49.9175
201.553
28.5166
1021.75
1062.63
410.716
485.165
-18.8153
539.585
520.839
10.0689
19.2632
33.685
201.504
349.891
300.205
685.008
1050.32
129.908
384.574
183.78
-11.0774
563.897
762.24
577.75
674.098
275.92
91.4728
374.152
120.371
695.571
24.9308
37.0825
366.111
1335.7
89.1227
663.989
809.011
128.075
691.606
1078.06
42.1443
12.0853
866.258
24.2681
597.232
2.55537
1253.62
1013.08
248.84
8.27752
449.628
345.126
993.464
44.3253
15.3874
16.206
-17.6666
605.509
1084.8
129.061
68.4891
599.699
1178.36
573.894
377.9
238.763
3498.83
112.625
85.008
198.712
1186.24
929.607
191.21
110.282
1240.67
260.155
-2.4211
19.1862
525.482
57.3206
974.369
600.76
111.674
28.8511
891.833
383.44
881.182
1553.1
972.243
23.0694
557.78
272.016
661.838
781.116
-10.7062
564.6
93.4344
1053.65
242.644
56.3266
104.581
122.166
69.0424
469.529
1253.29
1276.22
376.591
319.967
1316.44
177.441
63.3488
437.339
839.857
35.4762
-15.7867
878.291
1504.96
225.208
-77.2471
369.972
774.202
42.9552
-9.17835
629.984
-14.7841
236.527
357.286
666.922
172.6
1429.63
181.535
142.602
85.3557
35.1805
263.582
16.0298
28.2922
1619.25
62.2644
790.926
112.156
87.085
354.742
400.15
898.222
194.77
715.906
609.547
316.963
235.777
941.51
1271.47
514.555
-6.62481
557.044
330.43
1096.87
218.519
1042.94
439.981
246.907
392.374
7.64638
1690.67
80.9087
28.9109
20.8391
854.196
9.6642
136.953
34.9612
1099.99
1262.77
10.4169
149.818
449.326
127.691
310.302
30.0758
69.1621
137.144
962.739
110.02
298.948
139.913
229.791
166.717
995.828
725.786
281.629
31.811
22.5307
-17.6191
91.7395
679.264
182.335
384.781
373.329
202.206
558.633
176.284
919.97
881.239
35.8005
1365.63
658.043
44.3168
-52.9806
665.586
369.759
10.8456
668.611
2.54216
522.356
-7.71198
33.6856
480.331
61.259
246.142
847.749
-29.9093
945.005
628.727
410.324
42.6055
-22.1472
-13.3742
177.375
15.1354
279.527
60.9904
46.2348
1155.89
1113.98
172.627
479.613
225.08
772.293
46.1994
302.12
1524.83
1095.53
427.042
125.283
46.602
969.065
128.884
547.657
540.768
802.857
48.6755
1095.13
1103.89
196.732
2.29424
564.164
110.625
249.9
146.214
194.51
13.9224
50.8846
158.604
45.5596
490.918
189.404
59.9045
350.897
163.638
2423.81
503.047
-27.5672
388.917
657.587
676.591
-55.095
898.632
308.797
-6.51439
24.4001
1145.91
396.872
1371.43
275.148
1057.42
439.63
-22.6339
1071.31
379.62
364.309
42.704
734.125
1506.01
551.346
613.077
181.387
-20.0341
83.6416
1.21331
1342.26
-11.8886
131.691
445.043
897.311
49.0776
368.893
248.39
39.3332
-2.37211
-29.1428
1211.21
0.275369
142.298
-15.6384
817.176
564.414
685.498
-36.7001
1298.58
536.281
607.592
732.099
1.07411
563.849
298.163
244.651
1041.55
598.257
413.051
45.1588
1082.01
805.804
73.5088
37.5518
149.98
325.06
1198.07
374.68
0.0125215
309.697
254.667
343.2
24.8092
564.688
750.265
690.453
277.906
12.2299
11.0347
-11.9915
366.397
91.405
1145.14
641.338
278.344
190.233
200.056
302.419
104.985
-0.0897801
1868.54
685.478
27.725
37.1413
136.26
227.208
1301.35
520.215
436.512
-0.65218
-6.43789
-17.6366
364.309
6.05451
-13.8623
483.88
336.827
1081.59
652.756
539.04
60.2464
681.653
663.712
169.234
2.54216
16.6509
-22.5364
0.569952
332.999
718.406
8.16765
122.29
353.165
34.0086
933.154
-6.26812
358.618
101.283
386.378
451.24
552.701
581.259
1463.85
18.9183
988.855
862.465
490.345
12.3185
1186.04
646.739
490.756
1256.65
260.493
164.256
2.91132
768.317
509.807
33.6884
-29.5649
579.141
453.236
-34.7605
222.018
441.379
-29.4407
209.762
747.765
27.4587
697.628
175.957
586.829
471.24
1035.54
572.229
443.077
4.73362
245.293
581.915
350.532
-14.2979
164.182
326.349
28.4348
1959.2
22.7132
661.195
839.204
15.6659
258.658
35.5175
13.2125
10.2222
428.731
230.124
3.40811
610.398
676.983
534.852
17.9652
16.7215
212.991
158.48
392.42
925.222
1304.78
1256.82
-16.3266
799.87
661.791
732.099
9.80064
576.843
813.774
1479.36
362.584
271.844
475.646
490.144
575.814
40.2702
1003.47
751.94
43.0088
661.176
905.855
238.282
957.517
1421.62
42.4576
1362.53
884.879
258.211
62.6254
1473.23
1105.89
91.1902
92.114
402.382
15.269
58.2331
38.1733
1029.52
23.1762
29.1337
509.319
2056.28
18.0793
576.376
15.7493
631.51
10.0454
172.369
34.1534
11.2816
1266.78
230.604
626.79
108.31
736.168
-32.4062
1516.57
1091.45
874.413
247.232
1373.04
829.441
6.36232
67.0669
636.96
160.66
-8.24006
49.0966
72.5834
763.002
1493.23
545.934
153.95
198.144
435.076
137.375
663.021
182.452
-4.25612
310.879
835.786
92.8709
307.986
32.5305
247.852
169.581
1327.68
657.702
243.033
143.11
446.303
114.187
1037.44
71.2978
1362.3
2.06605
414.377
726.485
11.6393
16.206
139.755
1290.98
560.344
908.495
189.71
767.706
15.7493
29.9349
39.5366
442.955
1399.99
504.544
901.496
74.6748
375.66
411.298
317.691
307.891
612.832
49.9475
461.496
398.97
318.837
797.997
482.364
615.543
121.001
-31.4128
924.509
686.547
872.238
90.499
432.021
16.6569
5.67523
580.536
744.085
99.7331
19.693
532.929
1176.18
-3.59802
1091.03
764.656
157.332
13.9704
305.043
222.674
-23.3045
-60.7402
-36.7412
7.92858
-22.8883
44.7548
12.6091
816.349
238.377
567.337
-22.2318
419.394
439.112
182.967
453.017
-31.5663
907.616
-36.0381
424.207
546.719
-17.0823
-0.0475812
38.523
122.453
433.581
637.258
59.0109
944.968
258.526
-38.0767
9.00092
772.797
318.867
117.935
606.403
-12.4473
15.0758
615.014
953.489
1115.85
28.3236
1322.94
241.947
927.871
5.79979
644.964
303.875
620.453
148.709
510.433
111.679
339.292
51.5351
109.206
25.7293
350.726
1012.1
280.93
46.0959
398.914
688.78
90.8474
353.682
323.331
2742.41
247.286
427.228
-16.3233
227.238
-12.8726
544.998
791.585
1076.77
189.727
853.294
292.993
143.226
2.41787
237.118
959.312
61.8972
2697.74
198.227
949.259
794.135
139.376
25.5015
474.289
1019.75
35.4701
167.953
477.623
4.72238
53.5049
361.61
392.187
51.1509
600.091
415.551
53.5322
781.918
383.961
162.534
853.071
1234.5
71.4715
128.914
38.6641
861.564
1121.26
-30.3839
-30.4159
227.43
-9.87832
434.736
649.469
3.16295
894.601
185.608
-42.6282
527.453
-25.7979
597.732
632.242
599.977
3.61706
185.267
383.567
883.659
649.274
730.801
947.937
1508.08
112.89
1305.45
344.683
535.331
10.4743
339.946
826.24
632.925
94.8336
199.022
91.3241
478.144
42.4122
115.685
1055.67
947.879
140.124
1442.82
36.6489
57.5109
88.7201
314.919
-7.02092
788.023
53.3147
2.31305
14.8978
704.053
445.658
42.9725
454.752
1302.56
809.917
123.278
917.2
894.142
52.3256
710.463
1139.73
898.899
67.8613
46.1911
25.437
25.9918
18.9267
350.171
333.334
1106.72
100.773
573.894
413.507
458.309
712.095
313.15
287.407
978.323
54.7681
43.174
69.0526
92.676
726.142
36.1506
964.244
86.7514
34.5372
1509.57
354.483
35.1458
1235.59
734.143
1289.01
753.428
761.998
649.381
207.597
79.6926
36.5596
501.78
460.285
1280.14
245.764
103.397
461.82
1028.51
10.0437
733.991
1067.43
26.2741
2246.92
103.168
15.8444
484.953
44.5916
1112.86
710.717
26.9805
44.2021
9.22519
424.597
958.752
1608.69
33.3337
27.8882
248.741
713.275
58.4669
809.091
120.521
967.294
1142.67
135.226
0.567931
91.3984
534.777
1442.82
198.603
77.8783
1203.72
814.634
1061.36
48.8015
352.8
1003.47
864.383
344.233
30.1279
37.7724
680.02
649.447
387.315
94.2299
22.333
816.348
679.647
87.3525
4.86276
485.778
743.344
254.073
76.5572
72.839
109.719
848.525
330.265
1033.65
416.799
63.6681
71.8896
60.025
363.281
525.585
360.699
328.935
287.276
903.167
292.367
143.651
277.837
70.0696
199.5
368.377
401.922
169.112
769.898
48.4274
822.575
576.819
1390.61
186.26
21.6048
210.85
1079.54
-18.3331
469.498
1083.25
-5.71198
106.916
194.517
-19.0807
95.0303
-3.3026
282.208
577.067
394.776
1140.49
178.776
602.008
-20.0772
13.8327
834.387
330.029
890.612
134.289
749.257
6.1604
1043.42
-27.4429
846.57
520.775
39.3078
227.804
13.6884
96.2488
556.673
429.636
59.0109
1268.65
51.8784
736.139
210.577
73.3639
30.791
500.667
10.9786
-0.652291
7.89114
203.613
235.332
-43.3486
316.468
-11.0719
398.325
224.461
660.101
1918.21
748.509
1040.06
47.0329
289.281
1677.24
913.09
-5.55167
90.01
428.873
450.623
815.762
405.772
753.919
-0.133053
620.328
-9.33311
841.366
328.056
519.968
27.725
-0.340022
112.89
872.184
51.6984
1457.88
306.213
234.691
878.193
49.0966
53.8427
777.994
942.258
416.623
29.2937
1570.74
399.469
55.8232
1122.13
0.668089
218.758
449.728
492.047
851.396
611.617
33.809
-31.3838
424.454
85.1738
399.615
977.667
127.067
339.887
358.222
9.23926
31.0649
660.342
133.142
538.049
835.181
937.428
649.64
122.888
502.005
432.63
-29.8126
36.6299
710.269
84.7624
2161.55
1085.03
285.039
853.375
1343.66
1010.54
620.028
-6.64947
493.423
523.838
-27.5666
384.196
103.549
984.131
1164.64
426.473
100.197
-27.6647
86.8013
47.4904
43.9007
157.965
1142.29
1.66433
6.57657
-34.1574
-44.8964
551.383
200.57
322.355
703.749
27.0842
164.833
26.7441
77.3878
399.773
100.708
39.162
45.1391
561.138
114.603
1289.48
1144.86
745.374
2.41158
116.906
11.4376
711.579
798.784
1269.94
1389.22
250.768
2.11976
221.57
473.495
258.252
201.063
168.235
418.585
1532.48
384.136
441.045
1149.47
185.608
-21.6479
6.06119
37.823
986.326
292.099
580.299
477.033
85.5902
19.8903
977.517
118.364
652.353
1198.75
514.708
724.464
597.582
337.518
494.504
583.857
27.6842
10.7368
114.594
26.3371
528.306
160.182
34.8515
1133.55
400.174
654.941
10.7275
53.4481
33.6434
230.604
-29.1331
290.05
303.213
87.7411
877.807
240.979
467.864
237.236
125.163
239.658
198.142
136.063
41.6003
128.805
451.253
98.9691
172.844
233.614
22.1197
431.541
569.447
163.473
919.014
1442.05
1814.2
626.29
25.9389
-7.95796
419.769
742.971
1259.81
123.594
570.995
91.4598
45.6589
1038.51
835.702
642.01
587.811
1413.37
597.417
605.536
888.499
792.938
2042.91
14.3402
527.007
698.366
494.508
466.828
293.979
358.119
848.95
2.30352
150.682
683.984
410.602
17.5417
0.06077
74.9179
199.071
704.704
140.267
696.156
518.216
-8.82596
483.419
391.774
1093.43
83.9031
393.168
-49.0657
378.014
24.8084
46.0762
33.588
323.561
495.812
121.044
727.57
488.732
496.998
1077.08
58.353
165.498
600.884
427.58
1273.93
-10.5763
870.933
809.381
592.157
1192.95
1415.49
1106.99
38.1203
692.202
1454.35
647.028
932.326
1100.92
1061.16
676.443
48.1303
3.37872
297.182
6.29339
1314.5
67.679
893.781
940.973
54.646
421.013
916.813
253.171
8.51895
537.855
21.0442
973.853
25.4001
596.71
170.49
735.309
333.645
712.1
191.575
852.771
112.499
486.969
969.77
-12.5751
729.985
-25.6926
1068.08
357.959
286.769
-1.96385
144.397
35.1774
27.725
704.309
918.738
1443.77
199.75
1028.72
409.768
284.088
686.648
21.047
224.488
24.1401
647.683
62.2151
17.1236
25.8399
497.208
331.018
519.393
70.7078
65.8852
662.989
1078.26
1193.27
359.605
71.1669
34.7748
284.273
493.518
66.2637
-33.2578
233.299
111.009
147.019
43.6711
2104.32
12.4568
159.438
77.1278
602.246
429.481
446.24
86.0588
324.511
472.473
705.871
346.042
-13.9184
327.716
651.896
33.9057
368.34
105.377
66.805
25.4001
362.452
723.339
729.193
221.815
328.022
5.57743
129.731
1092.62
1467.49
563.072
41.675
62.5878
87.3056
3.09595
87.2654
-32.6292
195.643
0.432315
391.28
35.3845
653.305
150.296
617.937
1394.56
792.333
17.4472
54.6242
333.077
-3.45528
538.425
576.814
-25.5688
752.867
877.015
514.536
-21.9188
94.9922
-4.98322
32.5305
564.17
9.84567
802.941
277.267
-6.2176
280.741
217.667
160.375
698.381
720.313
965.464
380.025
984.666
88.2937
650.153
197.075
390.014
-12.9409
707.736
1026.19
-3.99322
388.118
871.161
539.904
47.8743
1443.03
174.718
938.246
602.612
502.925
515.788
277.432
593.791
658.644
232.421
423.449
588.551
85.1849
-24.7927
689.27
992.708
392.778
12.9733
104.296
628.871
342.184
234.998
631.993
258.112
41.6003
149.42
5.87919
784.837
247.957
53.6566
1525.77
117.559
400.651
55.7912
66.2604
904.341
245.978
349.491
349.855
527.294
162.913
432.263
604.12
511.703
1541.95
637.964
84.1847
-14.8005
733.058
-7.28782
371.243
623.403
240.955
620.036
2233.64
515.541
227.785
1444.9
-17.5279
1585.41
742.311
430.99
39.7756
157.476
334.431
484.052
379.535
1218.05
30.0791
664.271
78.3708
115.645
1230.13
1067.44
946.258
44.3254
-28.881
103.814
37.0818
89.7324
222.505
368.447
1190.4
289.975
1308.36
1541.06
492.188
20.891
-6.12893
185.825
292.922
1553.2
-8.70224
98.8175
578.501
249.89
547.899
446.943
13.5575
65.2229
-8.68902
122.09
607.066
53.145
1439.37
785.554
731.667
502.462
69.1922
294.42
34.0312
554.932
617.79
49.1206
4.96161
-17.6666
876.818
676.724
144.024
13.2909
610.094
387.93
-15.4193
1199.83
274.826
23.526
1076.47
1161.98
232.339
399.596
925.859
28.1659
100.912
1320.19
332.588
804.948
482.179
346.569
1531.15
687.693
114.412
-1.02215
-13.5483
636.842
104.401
26.6825
667.911
11.0993
295.45
180.969
34.4733
-26.6364
340.857
722.88
792.987
425.994
5.89848
264.536
266.685
348.177
30.6531
749.118
12.9028
743.957
40.397
40.6443
66.2313
0.671389
609.147
-33.2578
83.3737
238.847
61.7494
-15.5879
478.568
92.1046
978.131
628.892
913.898
66.2635
328.045
347.022
799.133
-3.5355
846.93
151.991
1257.8
1355.13
36.829
-31.4642
-8.15685
1357.9
325.842
957.834
773.71
1362.2
988.656
-4.40947
568.879
605.273
121.875
363.524
15.4127
5.69272
801.812
34.2765
489.676
893.797
982.023
567.19
172.208
1338.33
708.434
597.737
230.604
-10.3925
1.44424
380.095
276.815
959.967
896.547
220.364
9.22519
840.804
314.027
775.093
-10.8121
1476.54
-6.36599
866.189
0.25699
433.49
486.566
1167.82
201.892
206.44
361.296
867.262
11.9125
503.616
532.019
11.1968
6.66384
1348.02
361.11
1100.72
499.173
414.244
416.958
94.5442
682.065
599.106
138.311
1473.7
330.111
680.155
818.321
291.151
496.711
5.00532
274.14
5.46642
319.741
403.898
8.34352
773.146
21.2117
1207.29
496.136
56.0286
79.8094
34.9551
688.886
40.0955
26.6692
93.3038
153.451
291.845
469.647
125.933
153.276
517.823
234.535
331.203
1207.19
485.951
434.384
969.56
61.3362
361.479
36.6489
73.6585
1064.82
280.844
1803.86
56.1998
-20.1757
157.327
132.463
603.08
540.412
479.115
154.345
-42.7834
-0.410425
133.84
333.796
642.656
28.303
352.502
1239.98
1501.52
40.5689
407.746
35.7933
693.125
267.14
16.8649
484.956
155.977
780.824
516.125
-5.67239
755.43
744.065
715.964
1084.8
184.505
902.304
982.554
-33.1888
378.428
-14.98
226.11
9.16466
397.212
251.219
59.5403
541.219
42.5565
775.088
102.258
302.465
71.6468
1017.22
745.656
1.36474
167.163
168.161
959.779
16.4696
1492.34
329.329
688.075
11.8123
-17.2654
576.782
-33.0651
252.491
-12.0768
462.309
101.839
725.935
24.8382
128.277
943.094
987.538
1910.95
490.636
-23.6816
187.276
552.055
301.079
47.5228
75.0459
-3.42798
68.93
614.906
41.0812
24.5548
22.7868
-46.6432
474.316
844.552
32.254
323.553
291.554
1190.22
235.853
1543.98
564.266
1470.29
579.085
132.632
862.5
762.084
126.6
58.0459
54.5292
336.133
1090.77
376.643
33.7704
-1.96385
5.71621
482.487
78.281
42.7176
7.15624
1264.45
203.498
-2.52625
1230.45
908.152
1179.53
144.735
76.4372
1060.5
1135.17
-19.4845
-12.7476
-8.00145
5.87919
203.876
26.8175
490.314
324.49
171.907
37.7742
8.0642
120.478
622.696
253.428
139.402
468.621
612.453
1004.85
338.908
698.761
200.063
541.509
218.234
1096.67
931.978
-22.7445
15.7985
764.762
136.89
155.868
384.965
-26.0243
1551.58
404.99
17.1646
39.533
490.353
575.733
675.877
150.617
317.84
583.492
285.545
625.174
472.35
894.44
33.2256
127.712
335.558
470.21
432.647
1196.65
692.423
507.355
306.48
337.981
20.6514
229.483
105.979
1778.4
30.4923
337.883
26.8339
-8.98033
833.468
323.083
143.528
570.774
1208
349.945
-12.8615
-26.634
431.616
379.744
2.15034
125.056
697.445
169.234
83.9341
139.349
1078.95
22.2731
655.876
2034.4
853.27
776.502
-27.4396
253.914
99.2308
40.86
411.102
854.849
12.9874
-4.54233
1162.59
427.37
94.0235
979.726
887.215
170.753
299.702
453.716
64.0163
515.577
201.747
200.92
1196.87
-22.7339
247.097
485.134
56.3945
898.7
1244.38
1041.55
1009.46
19.7779
218.067
30.0458
311.15
754.961
-8.52354
137.685
15.5359
844.303
-10.7
700.768
838.183
807.968
21.3439
1370.79
32.9196
786.105
587.029
589.051
116.831
-6.69908
568.828
496.418
84.8458
930.555
51.574
10.4014
35.5221
798.859
-18.1896
249.848
27.6195
610.752
1371.98
1076.51
27.4588
769.425
-25.1329
40.0955
1008.02
653.305
-2.37925
1186.54
350.053
285.439
-11.9357
0.276277
290.773
674.265
526.182
1464.31
539.223
597.779
246.544
446.598
1216.94
32.774
20.52
1015.15
410.051
338.013
142.704
7.3652
29.1909
490.359
648.747
280.699
596.734
69.5531
200.377
22.6808
298.185
9.54793
462.242
-5.22732
-11.905
1201.03
50.7858
190.905
997.001
141.768
812.508
20.5645
637.364
844.005
-3.68736
410.376
723.81
669.112
1563.03
335.17
-16.0198
12.1223
561.32
440.316
2129.03
1372.67
736.078
1541.97
194.563
342.407
79.1563
124.432
731.171
1276.36
1012.16
41.0325
1022.74
-3.55489
591.639
19.1725
1151.87
201.065
501.893
17.1123
1320.56
467.073
389.437
13.6567
88.5873
226.493
56.0063
282.936
394.596
104.363
709.068
123.764
373.414
383.224
471.231
180.349
22.394
638.461
240.156
33.0873
1291.9
536.066
0.320151
136.396
45.7588
161.468
761.079
112.622
700.248
337.727
319.665
1038.42
822.288
36.0367
591.544
47.8889
193.786
162.994
474.32
62.5193
82.5197
1487.96
1327.26
1148.87
339.261
181.497
75.8094
18.348
1018.42
418.866
450.061
59.5087
784.091
-4.4393
307.929
205.122
2011.93
124.56
6.21642
144.942
285.402
848.989
1182.45
526.707
280.68
217.006
230.17
365.888
846.933
745.063
1168.28
-5.18988
308.821
1575.87
1253.24
12.5523
319.023
175.806
71.4602
14.3484
11.7826
44.4696
44.7619
1041.93
662.587
866.388
732.175
101.839
92.5006
611.021
324.689
21.4556
395.867
128.715
197.052
763.825
696.507
60.0534
257.528
228.488
901.618
1943.7
-10.0989
2.9887
526.897
1030.19
843.606
1068.91
177.285
189.938
30.0707
814.28
472.775
306.839
7.77196
101.3
142.249
838.594
1058.09
104.686
600.699
198.134
19.7326
118.715
1131.88
509.352
579.123
-2.26673
49.5297
1005.45
243.913
357.485
32.4411
397.214
84.4564
539.24
327.619
396.402
58.9433
1494.66
35.5221
1038.74
677.089
608.731
1463.1
364.667
803.829
257.969
501.434
150.665
28.5433
403.462
330.55
37.6746
749.06
36.8013
405.338
16.5102
292.6
398.515
1071.32
571.221
394.092
668.773
765.985
1210.6
452.692
1270.03
1113.83
19.4121
193.105
105.423
-4.70737
398.143
446.467
327.366
274.295
19.016
61.7131
1104.9
173.642
574.135
35.6906
609.392
95.1669
298.758
322.191
-5.43021
530.659
-29.7766
-3.57054
131.58
57.851
37.2317
243.801
954.922
474.137
698.6
1436.75
390.843
862.827
314.793
1334.52
56.8971
783.42
-3.67761
121.526
70.2184
9.91366
4.72188
5.63472
359.858
1692.38
761.723
923.368
21.0603
1097.07
19.8393
207.876
188.511
967.758
-16.4343
95.1779
338.983
95.9482
115.687
208.602
14.3012
1205.3
86.4999
6.19013
421.266
796.047
576.38
669.612
205.562
154.312
1182.61
598.302
1185.32
761.31
-45.0723
22.1194
152.481
-2.00514
19.9688
99.4088
448.222
8.95991
585.49
118.279
91.681
22.7868
285.066
21.8365
19.1355
876.402
642.005
50.3547
620.036
33.4836
675.686
181.783
44.5508
935.588
570.929
413.332
51.3566
1004.45
669.223
802.775
614.649
588.877
82.5294
20.3269
574.311
1226.52
905.717
1295.95
1015.78
1390.47
155.118
408.16
576.872
24.8084
11.988
-0.145144
123.036
2.93244
977.492
255.613
553.282
1060.32
370.556
335.829
117.561
258.878
308.824
2165.73
956.05
183.152
410.713
202.967
18.3099
474.807
1433.61
2.44402
57.5109
298.615
694.076
631.636
-14.5172
1127.15
322.245
113.723
-36.8
665.162
44.1834
-4.39405
531.032
73.1719
2.65532
2.0867
554.575
303.791
232.593
411.642
11.6393
780.825
435.857
-30.2301
590.517
12.839
531.985
17.0391
122.837
592.203
1854.9
658.227
156.76
477.05
75.7194
462.844
135.608
170.601
170.96
575.05
840.46
229.179
941.755
1111.87
116.059
88.0936
13.5941
940.576
1285.25
8.34551
40.4159
471.262
849.546
545.39
234.168
157.516
224.502
28.8546
1054.95
1472.36
1162.98
1827.95
913.103
458.747
419.281
1271.75
727.509
31.3539
481.892
294.809
1483.57
436.151
9.66319
480.329
640.532
237.576
712.813
259.987
1988.34
66.8812
30.624
789.653
588.533
681.201
19.5815
-12.6795
22.394
786.512
652.856
761.146
1050.56
33.0873
1258.17
551.059
1398.37
273.203
647.334
18.5924
125.74
-22.0939
27.311
198.406
150.111
91.5498
-16.6941
449.349
467.072
777.076
252.162
634.191
78.6606
408.607
732.715
772.535
155.618
50.6546
286.444
203.246
825.467
553.393
64.2626
48.5927
104.96
960.744
504.599
931.657
537.502
765.348
786.083
317.778
310.092
232.831
388.526
950.79
88.8783
-14.4487
611.931
1371.61
43.1566
604.404
880.387
45.0588
214.051
1227.55
3.65835
206.241
687.396
14926.6
23.8158
64.4619
192.253
14.8474
578.271
8.60028
557.338
701.333
704.249
357.724
27.6017
417.173
1027.36
192.524
176.419
1020.97
544.06
623.373
682.436
40.7227
22.7816
851.394
932.886
42.6727
614.186
384.136
864.514
259.91
506.669
51.0751
1235.85
879.376
13.0237
132.463
29.6156
628.493
1263.4
-7.62733
10.4502
480.989
40.0266
82.5422
140.145
123.901
57.9478
611.138
731.184
403.102
145.517
739.456
95.7634
9.09086
50.3502
1328.89
190.303
342.952
39.7848
1063.81
83.2157
52.4237
1083.89
16.9274
545.308
48.4379
1114.04
510.624
83.0022
-47.752
360.365
423.406
65.6048
848.989
269.776
22.059
14.6066
1101.61
-19.2877
1073.06
1262.98
42.4513
415.227
336.562
292.787
338.806
14.7698
160.66
597.083
438.902
908.417
937.29
100.803
409.127
244.811
1777.98
976.681
337.9
1093.25
196.269
357.731
41.1819
109.737
326.726
1102.62
446.104
-8.89499
1292.15
-25.7979
346.607
244.907
998.508
2194.81
445.234
177.39
158.093
1223.85
1536.32
10.1516
-1.66143
1375.76
436.866
526.79
985.107
1844.48
29.3245
259.695
286.487
412.481
818.687
31.6095
153.846
4.77082
1165.67
662.993
418.674
346.652
564.275
28.7861
15.0533
923.87
798.772
-7.42574
751.555
467.489
992.259
17.4099
1393.4
279.78
565.835
455.874
539.525
-14.7467
505.643
538.586
309.131
269.436
355.526
11.6899
625.122
668.272
128.177
258.398
6.98693
364.699
965.515
408.041
157.679
906.651
583.415
775.172
635.585
174.581
624.632
-6.02103
908.491
-19.9466
1227.47
6.66384
1222.46
1097.62
950.823
181.86
-7.95796
740.234
944.433
389.308
15.3342
978.83
1350.95
76.175
652.981
195.046
783.651
192.175
265.501
10.52
763.534
655.178
-6.35079
230.688
181.132
502.645
529.7
47.9258
346.457
174.474
696.873
80.3352
41.2278
52.0471
378.991
290.756
462.995
197.895
217.13
724.747
40.3629
99.9747
1008.16
5.22849
61.8814
509.656
82.5529
138.295
22.1488
750.953
628.258
4.49175
548.326
452.708
49.8297
634.174
-1.44175
430.812
634.799
197.907
384.554
506.578
27.4197
654.325
504.417
17.4345
-24.7617
8.93952
59.4621
305.257
37.4337
1166.71
813.915
1426.8
-13.0427
937.508
491.92
-7.05728
-11.8398
101.881
39.6308
-18.8717
1843.29
64.9464
868.364
702.858
860.516
-2.28449
585.49
17.0792
93.555
1047.79
564.392
1029.07
335.743
50.0576
41.5059
3.8852
328.654
415.292
1419.33
356.76
267.227
37.567
47.787
106.314
281.386
-0.180242
458.159
2053.22
546.965
100.323
1078.48
31.3423
39.4103
112.156
818.877
288.7
-32.8813
-12.6729
259.365
1136.78
923.41
-6.78201
581.388
206.341
-13.6846
617.762
907.588
934.803
751.746
1467.82
595.309
-9.73943
257.253
200.309
181.737
46.0192
138.096
564.733
735.305
-1.79828
392.155
1874.98
621.157
495.192
758.902
46.4822
366.124
982.286
183.527
203.479
1720.48
123.278
161.951
656.136
363.421
206.339
370.426
803.246
-17.626
693.689
81.9168
472.541
395.565
445.277
4.4057
442.967
-6.38675
16.0152
588.886
282.147
335.639
1.93484
676.493
-10.8242
3.81866
266.172
533.082
669.92
-25.6936
53.4476
371.102
320.376
948.371
343.806
1247.7
40.8435
645.124
158.52
367.172
14.3403
117.25
966.248
163.784
36.0396
305.073
18.5179
199.781
30.3559
359.316
427.868
83.6416
84.6093
-8.00299
470.683
883.253
516.843
19.4088
627.304
172.198
5.57462
31.0267
787.678
769.006
26.9083
127.512
122.29
-23.448
-6.65541
-5.18321
577.118
-81.1802
-26.6063
12.0504
753.517
633.169
357.093
511.003
-14.4659
565.812
1103.19
910.037
423.934
190.494
350.205
39.5414
766.214
1088.58
54.5204
28.9582
755.164
592.712
744.601
921.549
157.228
131.346
724.181
652.46
869.734
350.253
454.893
-12.5809
240.074
2029.05
89.5581
9.64661
113.811
596.246
17.4345
8.9715
8.93952
2.54216
-5.83791
93.6557
424.581
1216.84
597.242
163.683
479.837
334.059
506.913
413.135
543.384
109.974
1189.66
920.25
251.445
797.942
671.697
551.188
37.333
279.428
43.312
166.14
105.343
100.539
42.3036
265.872
538.043
235.853
910.547
967.191
359.819
93.2765
79.9235
334.341
206.097
902.101
907.109
-7.07609
601.646
667.222
380.148
21.4615
1453.28
640.03
24.9072
39.2223
1004.51
-13.7707
420.266
177.831
1154.67
-0.355056
306.202
1822.44
542.666
1033.48
426.052
892.599
375.799
573.255
780.739
739.832
354.28
615.101
13.1633
605.339
1066.81
249.008
20.8163
64.8054
383.508
1287.35
1844.67
468.663
410.15
-15.3463
245.076
38.5279
410.313
957.903
589.538
787.199
1021.19
-8.02765
563.191
252.28
-35.6819
949.879
644.532
77.5353
557.12
-15.4103
1.91128
605.234
314.937
248.229
42.6737
145.791
-20.9547
-32.4062
103.519
504.867
87.3056
1319.2
100.547
-6.43789
1005.6
-3.31582
786.708
-50.8226
621.681
782.616
618.813
-2.37925
605.58
554.327
0.580599
474.415
508.165
0.567931
346.303
443.723
808.391
1228.88
517.195
-13.9509
38.0513
323.628
407.344
1625.83
335.436
770.145
934.127
120.282
182.352
1279.73
855.787
2.68003
165.061
105.239
393.288
1243.53
-8.84372
794.448
836.983
1048.73
976.665
430.284
617.225
611.633
544.589
227.697
223.524
328.999
546.11
41.1793
1107.75
1390.62
781.441
1001.17
251.162
275.582
37.0515
276.976
12.7784
80.0378
25.7454
181.946
816.011
251.41
1057.09
310.898
535.478
49.2632
62.2719
1003.76
450.147
670.41
35.8642
61.4471
41.8101
1091.89
58.3723
2503.25
67.7592
83.0268
13.6567
1317.97
580.692
4.17717
581.065
863.577
56.5738
314.545
820.575
269.404
211.747
-16.4276
-30.0798
531.639
155.178
1012.27
39.4982
785.525
902.446
392.206
301.569
237.282
25.1516
717.022
29.3461
795.75
1265.17
559.693
652.57
-6.42216
1330.34
-12.9325
934.732
862.5
-41.8908
119.103
-17.9839
798.533
718.442
24.4236
1308.05
-7.07609
1489.95
70.3323
680.227
29.5914
245.11
109.5
714.969
346.987
1318.88
446.274
661.19
6.68268
467.514
823.161
176.959
365.987
375.799
481.425
15.0456
750.753
14.5683
151.881
842.8
487.302
794.619
933.753
166.55
92.0308
823.802
49.9244
29.8479
943.817
88.7545
619.525
450.067
91.7395
271.4
572.036
510.49
46.0762
496.482
329.183
396.902
730.376
1952.03
219.637
29.4799
1207.16
687.426
322.585
10.5836
783.79
452.88
469.055
690.163
397.033
257.468
3.70055
210.465
203.688
255.512
650.972
875.664
845.643
1217.11
1050.28
495.045
666.902
2146.83
862.597
543.323
-0.7244
25.4919
59.0703
314.753
-12.2665
589.901
723.004
-24.7029
33.1862
450.221
152.543
863.799
381.657
161.337
269.361
43.8178
172.842
1141.5
106.256
120.372
1305.54
36.1473
560.776
404.154
7.12716
-8.83213
28.6172
149.656
438.961
894.651
22.4412
523.906
39.9253
20.0295
54.9869
339.877
335.933
806.763
21.0537
-3.84289
449.18
912.301
178.718
448.177
1049.35
973.868
58.1794
406.992
170.13
356.854
3.59984
785.426
403.222
837.916
772.293
426.635
88.476
241.094
24.1178
723.576
996.754
579.085
1226.07
239.219
338.369
988.39
275.438
822.67
521.411
18.8112
267.704
1187.13
1205.57
312.069
418.461
406.539
51.8216
320.941
41.0238
3.994
222.659
628.541
30.8343
205.334
626.81
272.334
4.38687
0.727296
1153.54
283.174
265.218
266.965
29.8999
261.046
572.187
1320.73
112.251
17.0282
418.038
33.9002
1414.72
653.544
660.209
-5.42896
12.5523
24.7947
745.198
901.966
504.369
654.342
-21.0136
874.681
159.866
338.621
296.741
45.649
-18.6649
401.525
691.508
427.191
1095.3
305.814
845.771
47.533
715.762
1269.82
297.331
545.437
1255.21
444.935
1257.71
827.698
718.913
651.416
1058.31
873.452
478.544
109.383
497.737
374.899
1239.69
790.195
120.697
453.474
586.538
352.745
1638
655.978
801.812
519.963
235.136
56.7653
266.921
807.031
9.16246
168.578
157.545
522.799
690.251
161.08
3.66302
264.751
431.632
731.276
713.826
172.576
42.0213
545.52
89.7583
-14.455
121.592
106.312
374.069
1274.74
-6.01923
613.4
377.87
588.733
-24.8696
969.185
193.597
608.673
-34.164
493.547
261.861
-22.7045
1120.64
4020.91
427.857
21.9036
984.556
633.51
-40.7541
105.863
-39.9508
158.926
684.31
-2.00514
121.02
-8.14219
192.763
147.895
700.176
160.425
133.357
850.174
997.398
977.602
746.952
159.051
266.303
723.11
348.749
544.502
19.9534
81.6221
806.605
592.155
260.915
32.851
13.0282
1465.46
484.313
27.1865
620.601
55.7605
581.692
199.834
989.152
611.795
229.697
420.662
776.31
444.748
92.6264
650.845
566.953
37.5185
33.8272
411.272
846.692
631.22
28.5565
64.8168
3.60299
763.803
236.872
13.5508
-30.3846
108.473
3.2388
375.944
917.787
249.508
5.22516
723.97
10.5531
210.172
607.49
-1.30614
968.493
660.339
74.4547
22.4412
561.387
879.576
654.72
8077.3
461.496
66.5071
576.179
-30.0798
1034.12
202.268
40.4353
554.078
86.2903
12.708
10.1516
3.96077
753.226
320.763
63.9267
374.991
138.029
9.76521
525.813
397.057
123.874
854.295
1045.48
367.489
728.16
307.345
597.4
538.286
-13.7798
15.7493
1085.03
1124.62
36.2823
11.3052
1879.64
-7.07609
491.06
393.266
199.498
923.014
186.077
284.725
24.3754
18.0884
470.866
-33.4873
-4.10319
1241.36
6.68268
34.6046
1248.72
13.7572
743.611
142.477
748.48
139.671
43.1209
68.4406
62.6914
799.383
-3.83325
1183.04
38.0324
240.477
4.13813
1022.75
63.5248
41.5143
189.448
603.252
-11.7491
1023.78
589.171
395.856
198.844
531.669
605.755
23.6828
709.874
967.599
153.95
70.7078
2.38029
663.15
195.332
8.21759
956.663
1452.51
1112.83
47.2035
9.07227
955.508
113.856
123.666
570.558
330.177
984.452
254.617
780.824
60.7761
420.082
655.069
176.689
1138.34
189.493
20.8067
345.006
216.739
886.828
709.61
471.465
27.8659
56.9094
201.635
69.4261
388.442
121.307
18.5604
947.078
29.9403
27.8231
658.644
445.032
474.682
857.422
433.454
-22.6218
114.331
1860.3
1222.37
627.607
1384.58
491.855
705.709
-15.9951
1102.4
131.823
544.276
-66.4809
190.271
165.108
864.457
12.589
352.369
479.776
58.5636
541.807
34.9941
828.2
34.8946
75.5218
40.9658
41.5233
831.439
39.2715
641.905
25.2101
621.347
1172.14
897.131
607.643
795.348
1048.7
672.138
207.206
892.796
18.3411
149.703
923.405
876.319
622.561
168.923
993.836
682.436
351.68
378.192
1020.03
60.4763
261.385
-9.26572
20.2476
56.5738
310.797
417.455
1055.08
1088.74
173.79
105.79
602.143
649.233
1006.66
567.576
87.2274
69.8671
633.647
210.193
436.866
498.679
632.774
116.378
67.2168
403.097
1342.85
148.481
424.752
829.374
55.1047
1572.52
1025.79
429.116
890.602
80.6554
749.681
50.3119
51.4466
75.8406
1293.02
108.79
-44.1257
-2.30389
726.752
1413.49
774.733
40.454
815.074
574.686
1207.96
-4.14765
173.779
235.389
39.7263
713.514
1304.61
246.98
26.8175
42.4122
596.521
231.985
196.346
534.777
530.145
46.8041
484.551
187.977
773.404
285.497
86.8784
264.319
204.749
688.697
-6.65541
144.742
-9.46509
18.3713
1372.5
-13.2495
186.612
400.404
344.911
525.059
277.574
131.036
472.457
826.761
29.3328
2.26895
663.14
40.9798
92.8519
796.476
97.8809
1520.9
25.1196
483.459
121.996
34.4083
1276.3
1025.53
633.505
1028.92
175.874
-21.515
174.833
936.9
1450.54
143.651
673.265
3.994
-0.355056
446.757
1090.74
24.2731
359.915
85.1849
1434.21
-22.0988
736.016
1029.02
242.546
1021.65
324.335
-33.5662
398.979
496.123
142.967
32.5734
94.131
14.4264
802.532
771.454
534.539
451.006
959.153
341.618
2.38029
635.039
491.434
1029.58
1009.14
236.237
843.9
743.419
81.2238
501.047
1351.28
1831.44
729.451
286.637
627.217
593.71
38.7095
517.913
71.2978
242.075
95.1669
563.946
24.6609
7.70471
9.54793
19.1355
194.103
539.452
601.326
414.341
1219.08
32.3694
756.615
987.909
247.477
1182.36
1168.43
54.086
32.8569
842.348
175.645
574.472
40.3473
34.3824
-0.0902396
-6.61832
407.646
816.96
798.365
520.338
129.105
1298.37
26.9661
422.725
641.802
-7.04995
1290
1085.88
1366.74
441.391
914.581
129.221
90.0492
42.6737
50.2138
21.9418
28.5565
398.046
64.8168
81.8067
135.991
-40.1254
8.23639
364.001
1.47455
14.4832
28.4819
85.7019
13.3755
115.501
-4.14697
528.056
978.931
93.1953
554.676
548.269
637.752
40.6443
347.341
724.061
692.445
135.372
-7.59102
1684.19
-41.3605
52.0634
618.294
843.522
405.096
643.013
305.65
18.0884
193.424
-8.15685
775.063
573.219
193.215
-4.0276
973.663
161.168
255.302
604.662
392.717
183.84
800.901
73.1493
322.295
1.94459
24.4177
410.133
25.2097
388.475
17.8403
533.976
115.54
1269.22
522.659
326.333
957.293
540.58
15.0297
1032.52
9.46434
1275.11
81.6432
1453.51
222.614
12.8957
1253.24
5.87919
584.312
437.84
791.132
25.7302
242.047
1168.11
431.703
320.25
264.813
494.168
99.9645
-14.9167
-25.7616
1348.96
56.9033
170.815
668.911
257.827
557.826
862.742
133.379
1050.94
137.588
476.225
1321.07
1072.26
221.348
-5.4446
525.96
-5.22732
812.684
226.517
-3.56213
33.4836
155.72
6.05165
10.5831
90.712
689.606
1351.38
13.7935
552.91
264.664
226.833
923.969
410.133
2.72086
12.1223
1111.86
51.5735
-31.3148
33.6001
221.615
61.6385
605.569
501.895
255.602
486.444
-47.8543
2.32038
412.889
426.052
27.0341
68.0102
366.428
393.344
60.0231
27.3639
1219.1
1230.84
-22.4076
830.619
207.129
183.569
1536.83
28.9629
434.397
829.871
-8.0433
984.33
1366.94
344.683
377.909
-0.815688
53.5779
1760.49
370.666
842.82
65.9632
-2.37925
345.085
522.173
716.17
-11.7511
959.815
44.5788
714.687
-13.3342
903.252
462.062
241.169
521.662
-39.2796
811.946
21.0537
125.468
23.7675
222.644
-23.6816
26.5123
18.6096
14.1983
611.617
-18.4205
43.3162
890.033
193.237
17.2615
464.108
27.311
97.2064
814.939
-7.32378
261.518
1015.32
429.591
457.222
457.453
1458.08
860.152
393.974
607.252
1127.9
1380.19
1149.78
1922.8
1354.3
1969.44
-5.37633
-4.89304
210.745
99.2357
-42.2516
5.19237
-35.9473
211.222
371.511
450.52
-20.1824
391.28
745.656
6.98693
653.305
474.51
334.953
616.825
1305.83
394.134
94.886
1043.21
582.465
945.036
37.9104
244.35
483.614
555.075
52.2082
428.3
97.4292
108.6
-6.12024
-4.77992
184
116.76
364.781
571.733
1021.1
345.849
295.486
609.598
35.4515
857.598
516.497
66.7378
503.364
39.6401
652.57
235.472
412.049
114.068
920.596
19.9534
49.763
535.933
-31.6779
1453.08
-1.80354
1002.68
237.719
-17.8939
232.928
490.105
-23.8185
234.295
37.3915
513.108
96.0229
118.81
323.438
124.91
34.7916
760.101
517.982
-14.5602
1073.44
72.5792
94.8336
208.392
415.538
706.78
1169.02
141.768
304.029
207.377
104.579
948.816
-12.6122
200.256
1126.05
696.291
18.6445
919.668
1058.59
57.3018
323.568
139.352
929.62
225.208
134.522
1247.04
1066.56
1426.02
1089.02
354.497
881.02
1027.17
74.3104
77.2316
291.694
1244.1
1350.35
258.619
54.7774
51.8125
225.925
248.134
215.467
407.347
397.363
193.099
50.3119
771.088
482.513
731.429
-14.9558
475.62
501.18
138.219
2000.36
45.2235
74.6076
683.009
1725.2
508.466
139.478
15.5363
-30.8736
6.74919
146.258
-21.5069
-23.4105
408.077
622.885
299.115
1163.95
371.327
551.775
641.518
442.839
820.577
129.604
83.6869
41.1455
292.084
448.412
51.4295
144.79
739.574
543.624
565.122
1116.34
309.258
1079.37
197.629
449.346
567.295
483.955
134.788
-0.770052
32.5992
1033.04
22.266
1167.03
162.3
551.346
1384.43
48.9827
760.18
1025.39
35.1005
1222.46
494.323
790.64
1438.45
693.974
135.572
379.233
-11.1686
17.3419
550.016
752.341
311
96.856
1035.99
-28.3667
237.345
158.228
757.266
322.63
455.132
139.701
425.257
201.675
686.697
359.076
362.93
117.338
1338.37
-4.29029
209.235
347.776
509.932
962.991
481.385
598
415.191
89.9535
65.1656
1299.94
1123.6
795.361
697.102
940.962
1378.11
946.464
908.877
39.4259
1230.57
-3.16616
119.732
867.605
371
643.779
17.7138
1271.65
17.4636
62.2342
208.467
1348.2
490.23
37.3362
93.0511
42.2878
1140.54
433.649
420.223
428.762
612.597
704.14
70.4707
661.916
50.8568
50.2028
1335.52
329.191
649.932
708.935
37.9875
49.1548
1916.02
75.0673
63.3512
348.928
681.862
526.347
448.915
-22.9505
655.827
-19.2387
276.33
1099.82
477.225
369.334
629.977
882.419
177.312
218.18
690.891
812.616
464.009
806.133
788.44
1054.85
69.5265
993.005
131.357
52.4722
655.496
58.5255
381.473
900.309
532.185
556.779
729.687
360.241
515.439
417.972
478.734
1189.04
1463.93
200.064
293.537
60.5521
54.2601
660.732
738.419
1456.24
-21.6369
872.885
-7.83629
893.383
397.748
40.099
41.0843
203.621
801.285
577.953
347.135
286.333
33.5104
215.008
1104.96
236.503
758.492
553.107
7.09923
1023.82
1423.6
135.209
869.06
-22.1959
484.984
3.31733
508.54
441.772
-33.7808
523.536
-20.5389
43.0813
43.0073
126.938
495.596
761.212
32.4267
1247.47
551.781
15.6637
953.983
791.176
258.211
180.692
639.269
84.1847
219.458
3296.69
1394.48
34.955
397.697
23.7023
1773.94
1326.59
445.748
768.117
2841.26
875.187
723.819
38.694
261.532
920.923
213.593
504.305
676.599
549.057
50.6703
940.818
95.6714
797.33
224.502
86.6526
158.165
1185.51
607.052
421.013
27.2953
857.552
43.8436
62.2765
16.4671
91.6065
42.3597
50.0946
483.112
833.603
144.549
763.975
335.089
62.3824
549.608
1234.74
-3.02681
94.5928
41.3341
505.631
95.9292
22.1907
57.8304
917.431
595.491
7.47406
953.803
687.284
3265.47
406.417
392.892
834.102
12.8526
45.9979
108.079
379.088
1016.89
473.394
105.64
8.6193
1809.13
551.663
42.339
124.711
820.839
443.727
-25.8075
8.70899
731.643
74.9125
657.858
326.043
1149.22
33.7881
164.63
1112.17
19.6186
152.343
34.7069
403.469
-3.88119
820.853
430.383
114.794
-13.0812
704.559
11.3384
225.74
1140.88
365.103
250.578
1038.68
1218.89
17.9652
-15.1377
27.4588
547.967
-54.7474
468.71
970.2
71.6464
1189.68
474.384
1502.34
-5.19189
36.8371
42.7344
537.458
362.363
119.432
205.932
1325.53
1781.65
51.2712
18.8164
651.216
748.593
388.371
37.3866
306.751
172.045
658.479
177.905
151.005
271.094
92.1494
27.7006
71.4271
65.444
84.525
378.859
785.442
-21.3742
851.111
586.041
1197.8
329.085
814.969
151.972
-31.4297
464.107
921.204
559.229
933.235
84.3702
457.182
283.078
211.383
-9.91736
64.1638
128.18
387.787
27.4588
396.486
-2.64412
438.964
410.021
1725.51
370.321
345.199
-4.25332
873.572
699.607
20.108
-25.9441
319.159
46.4528
-39.7862
370.849
17.9082
-44.4076
780.9
107.461
-29.9093
79.1861
29.0258
19.1796
-18.8354
417.321
-3.06682
990.719
-10.4384
22.6316
-25.9458
19.761
362.952
472.791
35.4515
682.949
1133.08
1033.73
148.328
31.1081
998.113
729.097
55.2833
176.672
72.581
472.54
26.3371
990.182
-7.43549
-22.0686
24.4334
627.867
39.0675
490.009
488.231
0.544369
-13.2515
-13.7707
878.731
309.467
1144.7
-3.71092
-24.4526
1411.27
647.405
85.7772
181.398
333.244
797.805
937.479
467.386
493.978
-13.7706
4.85215
80.1853
677.668
686.279
1118.31
-9.11334
717.37
510.327
-7.21999
149.419
39.6482
1128.73
19.2469
1157.9
-5.19316
865.451
257.099
305.175
333.318
199.664
250.663
297.954
955.678
29.487
-17.8984
25.9812
192.898
-11.8903
-41.6399
11.0886
709.547
171.329
902.555
1191.27
38.6268
10.485
82.7437
44.4354
446.304
135.07
1074.53
1095.58
24.0834
635.059
75.1351
70.3631
507.445
79.1402
344.167
323.377
1085.03
24.5441
25.0379
236.193
897.633
710.691
511.691
446.083
681.872
23.3667
99.8688
-16.3222
423.551
589.679
19.2163
616.362
-12.8726
421.31
684.763
13.9677
814.405
130.182
-14.5462
888.902
199.195
990.492
413.959
1117.9
927.744
7.90384
347.684
21.5671
456.803
266.812
1342.97
922.191
410.744
368.117
577.25
991.291
3.84214
33.3472
-9.71035
10.6974
29.2096
786.963
319.813
300.909
994.359
540.163
563.871
439.896
85.4632
18.0493
572.958
54.6408
873.883
413.738
-34.9392
396.794
204.057
1234.96
619.483
0.569952
829.626
128.075
248.048
582.91
21.0901
100.24
191.996
953.805
8.77493
358.222
441.485
837.062
7.81642
201.989
800.439
191.006
348.768
2365.37
755.426
1618.54
115.532
580.161
7.25118
613.006
477.607
824.339
-16.6941
23.5115
196.775
7.0695
11.6739
166.131
-10.2071
-7.31503
-3.07306
541.56
65.6628
772.17
653.761
117.039
446.571
499.046
1452.27
697.165
179.705
866.064
224.533
323.069
352.362
387.842
150.019
-8.51841
121.039
14.8474
93.0511
57.2804
561.45
461.76
139.113
-28.5105
74.7399
170.031
49.856
159.666
38.8502
1519.47
371.646
432.218
770.517
413.662
367.61
36.1752
61.4134
113.112
1451.89
-18.1707
94.9922
-8.73136
429.237
47.7665
244.469
-1.43508
117.971
1108.85
16.4972
-46.1703
41.5048
518.47
381.107
727.221
11.5645
423.129
984.666
830.424
185.384
223.206
384.482
484.731
852.039
1850.78
814.974
1203.34
286.483
864.117
28.1093
23.9361
1205.45
16.2053
21.3715
425.363
303.78
1305.03
73.1493
363.524
1443.45
238.077
103.926
12.6886
83.947
-26.5769
-28.658
478.332
-25.1329
444.586
273.214
26.0142
126.927
194.159
45.3485
385.552
423.796
116.773
4.93086
247.653
1039.6
733.053
-3.1802
771.684
703.443
278.728
39.1397
148.004
347.272
27.5258
549.74
290.556
-20.1394
768.806
290.385
248.655
1296.48
480.442
-3.8792
109.776
2355.06
38.1525
371.148
451.863
936.885
494.945
350.748
1312.05
21.0096
807.062
826.218
-26.0509
498.252
-22.3163
16.0152
35.6056
-14.5631
870.779
812.508
649.184
-0.0501885
791.037
379.236
367.378
125.518
637.603
119.995
1434.63
215.385
771.463
2018.84
243.423
55.8669
541.517
395.551
294.163
589.988
47.8259
1129.04
59.1271
25.2148
357.517
172.028
522.524
920.612
274.357
119.165
157.276
19.9625
40.4138
334.688
779.212
567.619
40.7201
698.283
79.0816
244.997
470.648
120.521
98.0194
-4.14697
888.975
110.062
710.055
111.14
2452.57
731.525
53.1452
759.073
9.84567
60.8849
34.574
165.357
866.661
105.515
29.3234
66.3983
56.3648
20.9058
14.7267
-20.0881
944.374
625.214
42.0182
385.419
14.2331
691.815
28.2481
242.446
16.617
899.724
315.866
938.905
810.026
897.016
85.3702
543.54
483.464
82.5294
363.281
334.431
167.67
60.9439
283.528
35.4742
314.856
23.7106
292.149
326.333
41.2667
615.725
483.424
877.57
954.451
349.173
465.158
198.16
33.5398
155.709
922.832
200.646
344.323
127.974
604.164
146.605
301.918
467.95
124.12
164.238
198.254
864.525
735.817
371.341
55.7153
333.877
78.3119
1586.9
369.859
113.81
1129.85
268.467
343.393
-11.3392
239.285
784.864
306.154
1119.09
807.077
-4.95101
560.429
371.385
164.507
17.6479
346.915
402.776
161.362
225.186
847.286
60.1477
-8.14856
340.419
842.53
337.518
363.289
440.578
4.77082
118.064
591.778
36.82
42.2667
364.326
1358.65
573.645
997.678
209.851
-12.6983
408.617
24.4177
979.14
435.327
656.897
570.26
33.6001
800.239
263.591
52.2682
178.282
220.785
596.682
71.2517
50.6938
37.0954
-23.0358
607.941
449.631
33.081
-25.1785
936.263
428.027
778.17
573.065
153.451
147.542
732.016
1119.19
294.485
10.8474
598.408
68.6491
43.3798
225.181
766.094
250.694
167.46
1388.18
452.371
173.304
9.00325
13.4703
554.426
29.1238
173.826
1122.47
201.367
485.725
1323.66
87.8254
-1.0681
695.421
249.542
2161.47
300.171
907.829
1182.75
103.282
264.638
136.146
274.688
-2.11916
554.91
335.208
17.0391
173.437
554.297
1169.85
1845.29
190.318
836.59
24.3127
277.543
1737.93
1.82929
191.575
839.294
1801.01
58.9433
17.8976
261.002
1079.08
241.415
683.487
36.0528
40.099
642.66
205.495
113.548
1522.48
17.2989
22.266
957.138
19.8709
903.671
522.359
518.719
772.696
409.729
798.628
550.469
90.248
51.1677
29.5543
366.111
812.837
417.869
139.723
1069.51
217.094
410.155
523.877
492.418
256.725
56.1258
1428.48
342.359
379.243
740.531
37.3503
-0.7942
21.2859
511.94
119.53
2741.97
264.435
19.0387
-20.4063
29.3328
435.178
36.8207
1408.5
84.0879
110.756
344.549
195.075
550.124
997.001
200.098
1921.35
93.042
861.234
30.7418
1268.69
1814.28
933.346
839.537
328.382
224.958
5.67706
1131.65
-12.2405
-4.64845
577.25
24.4569
451.22
760.531
513.94
75.7063
357.801
928.721
1096.76
119.541
1335.99
1003.99
196.033
392.051
340.575
238.263
415.646
358.527
1316.78
234.535
944.023
716.186
96.1453
67.0676
1202.72
-29.317
846.57
786.892
206.1
308.388
1169.99
1151.97
287.371
4.41952
-14.5172
23.4036
-32.8923
789.421
226.167
39.6308
-12.0386
109.924
384.855
539.814
1548.3
841.045
604.231
152.012
237.858
50.7918
438.829
532.443
399.354
12.4662
62.2391
1309.17
753.13
1066.53
106.542
-3.57565
1140.45
498.5
891.629
417.409
738.658
202.499
177.856
431.922
666.291
471.283
1356.89
790.911
303.311
214.49
66.4703
465.312
340.18
-42.5592
296.115
199.873
37.9569
458.941
203.128
1507.6
1196.53
107.461
1293.9
-10.7006
149.037
-17.7664
908.079
695.085
489.293
857.24
418.202
727.259
356.24
38.8507
249.965
129.738
560.539
121.134
53.0139
883.898
225.318
216.747
3.37903
84.8712
28.6172
52.2049
101.629
1097.05
10.8773
789.334
185.267
687.321
430.939
979.639
578.425
482.441
69.4833
303.89
93.4375
889.328
1039.49
-7.65204
199.801
712.934
625.193
31.2201
251.302
-33.3383
1626.88
531.985
421.837
448.924
38.9286
693.834
385.396
475.176
-4.86541
307.297
165.099
388.607
253.06
474.094
-56.1515
121.526
171.387
857.326
886.977
422.639
-20.0704
2781.4
846.616
60.7015
741.439
1201.86
494.546
54.2601
123.812
48.6601
469.9
603.107
355.774
1834.57
80.1916
130.285
653.206
1034.4
881.362
581.351
556.106
61.6508
9.49168
1.10401
36.0396
756.723
67.2436
544.609
659.928
619.919
459.727
4795.04
116.468
222.507
-12.5505
425.014
68.9096
233.052
127.221
687.735
430.668
1164.15
946.105
179.049
672.328
314.821
310.999
48.2277
393.896
879.505
839.326
18.079
801.032
718.058
387.666
730.269
779.456
12.3941
474.927
196.032
527.848
86.4155
30.1627
454.746
49.1206
61.0442
10.9993
611.132
498.222
328.649
242.864
35.6929
171.907
144.579
5.44196
1207.79
27.3552
106.56
675.662
175.645
550.109
17.8585
36.2564
534.019
131.126
-11.6371
21.4187
446.977
1230.8
15.7239
18.9865
1004.14
83.1881
30.8343
349.637
53.3453
800.673
793.324
23.1275
310.018
574.008
203.385
37.2716
35.6603
43.1407
149.836
1600.55
473.709
794.218
100.86
25.6899
763.19
257.491
367.172
72.4364
6.72621
324.954
66.1298
193.457
554.917
18.1745
2007.56
859.516
0.539999
152.38
477.196
914.821
-24.07
206.715
588.058
12.6877
569.5
670.868
8.13524
197.448
652.251
514.409
227.201
1.77931
458.551
695.96
551.251
732.629
422.336
582.918
-3.42798
631.15
652.956
60.1827
1231.11
1557.54
1675.71
-29.8075
825.811
143.643
726.338
-18.9858
1186.47
48.4463
681.91
1477.79
279.234
468.554
207.932
339.3
1.44424
1065.96
768.027
511.073
414.614
1567.46
1136.74
574.204
633.867
1407.02
40.0696
0.427702
665.487
-9.93649
487.689
253.256
837.311
79.2914
1364.6
35.1005
21.1827
786.709
63.2874
176.83
196.561
61.7966
744.574
33.148
47.4906
58.7674
322.415
103.549
79.6256
804.815
109.135
393.459
619.72
29.6156
714.701
611.221
54.2168
102.279
822.798
80.905
205.737
413.076
528.699
181.976
210.193
1287.69
66.8141
1302.87
278.436
337.518
560.066
372.69
49.7484
754.822
2.30352
1039.45
96.3342
200.475
552.805
720.062
193.099
413.881
463.869
676.928
31.3676
830.018
103.235
333.869
174.455
-13.3154
-4.25285
727.852
251.553
1180.85
31.293
137.239
1020.69
254.517
107.067
82.8892
507.228
1151.21
24.8691
-0.268944
753.804
1020.21
-10.3549
907.153
440.038
834.311
535.717
1227.05
1364.3
138.585
113.82
885.401
418.484
323.958
6.8346
37.7724
276.508
391.063
971.293
263.515
-12.7236
433.983
505.753
1369.66
502.422
400.199
534.107
3.32137
1395.52
195.94
21.3715
197.452
699.087
1165.62
-35.1871
-16.7961
1012.99
1021.31
8.97662
309.258
702.382
17.6706
120.89
352.8
95.3717
11.4903
380.08
272.469
68.3156
57.2825
96.4488
319.185
1113.83
23.0326
896.789
588.247
669.095
137.761
393.13
103.481
934.267
754.327
17.5613
1062.75
28.1482
16.4368
1163.41
540.83
831.94
284.206
32.5992
219.698
7.09675
115.969
1479.07
17.0598
19.1725
33.0531
776.403
93.949
1429.54
1055.64
35.3383
219.695
830.933
677.427
165.022
76.4696
531.937
146.652
568.757
261.336
307.252
689.061
52.1044
566.649
251.4
443.359
283.304
942.245
-6.71501
26.4496
1000.6
-27.919
298.154
848.3
97.8463
649.64
142.184
723.576
102.794
101.372
603.448
50.173
-18.3112
317.93
1659.59
416.799
1.82388
43.7786
404.754
425.833
13.189
155.602
25.2097
741.134
13.6618
1191.01
470.935
252.866
863.957
316.065
401.526
205.942
178.282
5.26714
11.9736
482.484
632.621
2.74552
226.799
1192
456.25
10.8146
556.051
122.26
585.807
1229.24
366.665
68.5248
557.702
1014.61
4.18045
541.206
981.788
-2.3834
743.26
28.4819
50.0946
416.3
1079.07
-11.9357
38.8487
108.989
86.775
192.63
220.709
-19.9466
-11.7524
7.28055
297.929
4.31808
3.16295
25.0018
431.511
594.994
145.144
103.513
-11.3392
1379.59
3033.98
715.247
639.14
1814.42
15.2052
567.694
7.7943
433.118
99.5031
-25.0152
126.776
4.82224
-28.3561
410.606
404.519
72.839
-24.1904
1209.8
860.195
1341.4
308.56
77.874
175.045
22.4386
806.523
676.599
959.477
913.09
614.764
258.676
682.197
520.901
1244.47
645.531
57.6662
196.391
5.28218
797.805
73.5341
551.719
323.561
1.05838
17.9706
38.2214
-14.5602
3.52536
453.895
263.738
669.299
603.052
13.6991
57.4047
1173.44
1158.47
600.269
439.975
747.244
1178.57
256.699
101.77
758.412
15.6315
35.683
-33.2578
214.558
28.9518
828.776
399.081
107.389
721.26
363.712
382.044
78.0939
135.459
453.368
330.048
425.265
948.469
140.853
176.371
463.072
144.34
103.168
596.805
633.005
1013.32
956.517
557.696
42.9584
820.189
205.332
119.17
58.8362
1096.76
1035.96
274.978
630.057
468.011
137.064
945.11
30.2308
893.269
26.6672
368.547
905.712
0.506227
929.966
519.838
973.682
8.06622
256.162
32.4981
650.972
-3.67235
1095.37
782.326
-54.4427
46.4822
1607.69
419.129
474.945
504.267
556.889
3.48229
396.448
349.833
405.325
312.245
101.988
377.922
371.35
241.212
869.843
448.039
653.11
131.695
1376.93
549.377
175.982
240.767
21.9719
686.916
345.371
542.579
-18.1963
-7.62932
151.812
42.4513
56.0163
5.86806
670.561
740.985
77.686
57.0934
118.512
390.4
602.214
740.8
107.807
520.781
63.7555
1036.87
277.913
38.8639
215.324
678.267
527.834
-0.815688
91.0592
14.593
0.370871
580.455
41.4864
-40.6489
317.9
316.993
10.7377
-35.3144
-10.6765
37.0825
664.087
7.28055
16.819
842.026
224.303
223.653
227.433
12.0853
-9.46509
317.996
886.302
-4.54233
-29.3139
-18.6574
498.822
5.21177
690.438
395.641
20.4664
90.2532
411.566
147.292
35.892
51.9317
463.171
329.973
197.469
244.286
790.091
1017.7
804.91
15.5028
780.978
43.3792
914.644
1179.67
1102.13
712.82
700.961
-1.45389
946.441
550.886
819.061
1110.89
893.59
-0.547033
-7.05073
482.734
-11.3895
1151.9
205.377
474.879
218.866
539.222
57.3523
212.14
-4.25332
1334.59
6.2028
242.937
11.5207
597.32
-5.32934
78.3119
881.479
1373.18
1186.07
1066.3
145.592
456.037
79.3822
1130.14
146.652
49.6406
45.8184
129.75
520.395
1095.96
950.833
776.139
275.357
44.1834
153.027
341.751
923.998
585.029
1320.81
551.757
357.798
504.316
21.0096
44.317
489.317
546.948
584.459
1321.39
70.3631
1021.36
245.076
28.5404
413.507
1162.68
29.9349
114.993
841.516
131.14
-20.1945
289.453
431.913
982.554
355.172
678.956
127.449
698.374
142.905
-1.6282
16.5115
259.35
36.4565
31.0455
758.907
508.724
1341.4
348.19
1070.54
991.236
18.0885
229.74
64.1506
486.858
72.3448
718.138
149.42
67.0693
606.506
656.199
288.899
579.654
248.852
903.968
548.886
513.447
343.996
261.784
864.583
264.915
289.082
375.728
1340.8
39.2606
179.315
359.451
555.405
1075.99
1315.46
47.9315
885.787
-3.07694
138.27
206.929
766.706
26.0886
343.146
328.26
1216.48
473.486
869.962
591.405
874.909
610.696
-5.44972
1324.96
164.491
86.6365
391.018
822.665
369.372
933.023
42.2273
32.7514
164.051
504.773
20.5245
1386.42
1176.95
205.223
208.306
334.059
1028.9
26.1471
597.921
566.82
764.233
258.281
254.326
459.89
160.394
1461.63
445.212
55.8225
1491.01
475.447
763.177
1316.79
397.548
220.479
148.482
595.309
897.309
778.276
857.116
359.313
136.759
364.61
529.126
144.974
-16.3913
38.3962
-1.43508
72.9938
524.369
88.7624
412.57
277.231
780.691
413.523
1077.67
-7.17611
95.1669
190.062
436.87
491.197
32.1439
1481.84
91.9663
15.6845
-19.4917
561.003
283.671
162.279
61.9298
208.957
37.9916
-34.2408
81.7976
357.11
4884.57
39.3052
197.452
213.704
768.322
84.7532
13.189
253.054
181.497
43.9503
743.008
486.863
952.062
209.503
-10.2948
703.997
240.356
-3.50227
16.5115
1108.3
92.8897
360.267
60.5643
635.219
786.086
631.13
46.4657
490.665
171.867
678.857
761.614
542.704
42.9584
503.472
518.346
193.769
28.5433
14.593
1028.64
424.904
29.2413
873.686
196.272
1372.07
880.414
44.6212
1065.68
305.903
460.376
520.621
15.5307
101.706
666.899
431.757
252.014
395.061
37.2157
467.655
13.0963
138.585
771.617
0.842277
19.422
735.714
690.884
586.903
658.578
768.58
60.1621
699.325
376.896
935.337
102.421
318.986
323.553
261.569
389.992
910.517
55.9724
536.155
142.002
730.224
14.1557
81.3416
330.511
26.2977
13.0737
6.04238
39.4259
43.1584
1023.78
1610.8
461.565
18.6076
614.706
59.3179
146.653
753.412
560.256
890.275
990.951
410.035
-38.0284
114.764
613.563
364.667
395.283
72.2729
-0.770052
64.4584
71.6468
-41.629
496.405
258.112
27.3672
41.6003
24.6198
89.5581
840.162
312.278
369.467
278.729
851.119
84.9009
5.22337
501.044
103.026
32.9008
-12.5485
772.754
740.927
82.9342
58.9369
192.934
124.967
891.686
-38.6741
174.564
1101.16
585.38
551.059
13.4386
28.8922
67.3181
22.6972
1450.7
319.813
88.476
128.65
437.732
706.273
494.926
372.937
166.365
463.932
547.984
153.623
32.2793
283.055
55.1947
34.2765
6.59594
129.855
391.547
11.2569
959.997
76.631
754.894
418.766
879.997
173.286
-7.04995
476.607
860.994
7.53348
427.197
237.577
-17.2526
-26.5769
1228.84
15.4381
690.4
387.156
605.178
563.278
589.197
993.687
-15.392
134.423
1232.63
251.705
263.552
-7.21999
21.9821
667.46
419.392
887.877
620.984
250.292
274.184
87.4959
641.602
1312.32
132.099
190.122
841.895
37.1119
227.443
878.143
-6.26812
1038.9
1235.09
272.06
2798.76
655.775
764.811
701.199
678.62
-35.4297
1155.65
856.843
36.8207
999.951
608.826
3.93414
37.2019
108.446
133.231
625.936
175.735
-12.689
-6.28354
55.3852
618.392
172.595
293.029
421.726
251.08
133.479
299.921
217.104
772.962
540.609
1050.02
410.287
1525.5
411.642
365.918
119.85
974.085
1268.36
27.771
8.8233
875.634
1430.66
508.971
689.511
46.1995
34.7916
-34.5032
801.701
545.13
525.869
547.598
529.856
-7.23927
248.854
470.971
589.639
7.77254
526.106
665.586
-1.30614
12.7196
260.064
2225.18
96.9434
833.127
442.85
27.5258
1388.76
785.709
173.255
688.221
127.342
3.15273
584.984
1144.92
1550.52
296.186
841.776
2.65532
262.582
41.5275
524.916
1076.94
71.6094
717.107
10.4444
7.25118
837.428
957.398
-11.0719
1137.13
377.117
1.21273
32.8964
176.112
292.536
10.0454
149.986
957.603
135.353
-9.29981
165.796
68.0097
64.692
-12.5741
833.826
112.456
1093.06
211.564
2.11993
520.635
38.2105
36.4565
525.799
553.296
637.98
1041.77
9.40755
-0.0897801
271.31
37.0954
61.5042
140.008
371.511
516.112
42.328
1132.99
2778.11
495.186
20.2152
305.25
130.675
4.87841
540.102
-6.12738
641.188
-2.2711
-25.6563
417.225
224.381
1149.1
675.232
1139.03
-17.2974
169.334
730.838
1176.08
28.6809
171.829
1915.97
-35.5315
757.028
660.95
277.231
910.002
196.131
772.199
846.667
-19.8335
11.457
663.271
742.322
34.0312
-6.27449
474.534
241.094
145.377
749.812
1264.72
67.2168
313.142
55.3706
121.813
646.126
617.78
38.2381
308.022
1085.15
592.26
87.7933
849.799
1293.98
36.1506
960.496
224.755
1034.5
44.3253
36.0829
279.482
404.443
64.5675
833.146
1177.79
17.3129
853.294
1350.12
-8.82652
175.274
129.101
380.488
106.075
1214.43
1566.63
45.0716
51.4517
12.6886
462.554
169.993
1083.95
8.71815
606.382
248.117
1148.4
330.207
1030.23
132.662
495.936
871.734
505.599
-27.4429
21.9808
11.0287
1018.66
1395.59
109.335
-25.5655
1267.78
533.076
1549.26
65.2229
171.221
99.6009
1061.8
172.497
131.505
303.188
199.432
378.774
16.7183
335.65
665.591
852.909
110.747
1063.82
795.818
-19.5406
55.9769
77.0227
273.334
1045.48
264.416
53.4965
54.3462
721.089
587.012
-2.53541
28.2112
537.677
58.9829
37.2194
23.4964
1114.19
86.8562
22.3986
455.339
-14.9558
203.881
1576.1
743.352
97.927
730.531
43.8327
413.166
528.933
514.088
321.104
795.401
1376.55
683.824
378.614
617.695
189.375
561.198
338.776
1.4881
22.1488
805.301
840.027
81.3285
380.29
59.3179
733.818
606.427
126.303
760.471
466.133
238.377
435.04
719.244
522.173
489.408
32.4271
21.1529
840.088
7.92531
1203.87
77.7262
682.265
668.674
299.553
55.9563
6.63502
728.55
355.575
238.849
560.09
566.774
213.786
332.001
67.2005
375.834
606.581
335.984
20.4589
61.1198
160.084
518.371
681.431
-46.6741
663.174
330.022
991.102
68.9137
-17.7034
227.519
22.4386
170.721
542.28
440.466
1167.5
165.338
224.958
474.194
668.754
630.533
1569.47
530.904
178.074
-0.0897801
567.936
-9.80016
187.021
837.368
488.584
504.867
389.661
568.9
866.923
290.257
760.362
844.699
112.047
4.93086
218.759
84.9009
454.999
443.723
12.6105
498.286
65.5447
217.962
103.713
621.231
4.58899
1597.14
112.349
91.2338
644.309
17.5479
131.46
294.097
49.8056
578.44
70.0116
1141.39
20.9349
-21.0252
1332.67
57.9478
34.0312
60.1786
554.901
175.51
538.252
12.4579
278.991
386.244
1197.28
62.8669
1235.01
833.533
1128.62
254.212
373.976
472.302
1161.83
16.9606
320.125
865.271
86.6526
754.118
17.9652
1201.13
76.1845
-4.56382
712.577
-17.2661
558.249
40.7201
304.729
37.8522
20.1095
1053.48
1330.19
388.512
3.0568
882.961
-9.87706
609.364
30.553
321.133
466.595
700.068
965.714
1193.19
720.28
248.048
-24.2871
845.679
2.7889
819.808
4123.38
52.3791
900.83
781.116
1016.43
82.7343
38.7095
101.283
1986.83
582.424
909.135
442.131
303.791
952.203
347.924
748.147
1048.82
147.251
298.163
69.061
682.333
471.413
762.743
166.365
281.539
351.488
331.66
824.65
1703.48
1542.78
260.55
398.888
-6.64947
17.7445
176.706
211.636
176.175
115.54
313.445
668.836
30.2309
1043.5
398.031
265.093
1140.3
8.09049
705.446
228.426
36.7342
212.724
927.744
216.212
1088.1
217.542
345.09
30.3089
295.028
333.808
835.483
170.162
521.664
-0.64316
829.421
-7.20528
-17.8876
309.887
338.852
649.874
99.2404
19.2479
455.949
-3.35813
621.698
444.009
312.317
452.708
-12.0144
-31.119
475.613
247.154
72.3448
514.863
-5.36521
37.0843
83.0395
240.157
354.491
-18.1727
373.607
-8.00426
264.028
552.017
409.461
1356.73
619.72
44.6082
1529.51
22.3577
16.0724
461.691
16.9499
55.8116
8.27752
131.397
931.263
644.871
17.1646
376.896
43.2811
555.945
120.335
1284.95
628.886
-17.1117
-29.7991
464.489
790.606
566.991
1283.73
127.01
255.302
1103.16
403.961
381.192
65.5421
54.5292
587.258
933.346
521.411
931.481
751.213
1824.31
926.332
393.421
339.218
121.162
1227.76
807.367
857.177
698.002
226.885
129.245
1286.99
430.692
87.9413
915.518
401.897
988.664
385.973
598.378
30.7769
1010.41
-7.37492
938.71
25.7322
-3.21062
1544.94
3935.97
65.0262
7.92811
455.938
584.352
1089.08
91.1685
410.851
306.703
569.347
11.7826
639.563
739.987
-10.5231
1142.81
70.9165
154.686
8.90864
67.4442
1223.67
683.536
527.455
427.629
229.204
501.994
34.9456
1448.8
620.607
27.8451
866.839
670.299
901.27
795.393
152.928
793.965
715.165
780.726
99.6102
43.4984
1166.88
59.725
355.823
33.9057
513.58
51.5351
96.0876
193.305
1.69382
400.063
96.6956
546.245
698.937
547.321
879.789
162.614
769.855
610.606
-8.0433
25.1065
798.207
1879.04
-28.881
527.353
475.613
-3.97091
50.0905
982.591
567.151
99.6018
125.855
1238.36
582.404
-29.317
1571.83
-2.08978
831.253
36.1772
334.873
21.2537
159.967
834.035
1546.01
782.764
18.3713
297.845
1161.13
642.159
379.233
131.268
-5.30205
822.305
1108.35
93.9159
46.7034
448.094
278.597
8.61089
217.676
1.33191
8.15383
83.1463
296.275
664.442
159.294
723.819
-28.7723
390.563
71.1643
20.796
667.843
1332.52
449.846
2445.71
265.09
1575.19
727.682
172.281
436.67
211.117
865.613
1223.41
885.288
171.389
801.287
4.19445
-1.27984
-23.7241
872.238
-40.244
172.204
321.592
1283.31
1261.33
1020.47
666.246
1034.02
83.1536
316.867
611.207
791.18
411.944
449.398
860.87
625.295
632.644
712.998
688.365
-3.23786
-2.91845
431.522
416.187
365.48
29.8953
94.8019
380.29
505.346
274.672
147.281
433.649
961.828
518.717
292.132
640.421
25.4931
1405.04
391.283
369.772
165.194
1328.21
-31.5663
634.002
318.192
110.062
687.567
116.145
19.7823
150.495
78.1256
161.809
56.8934
-5.54641
686.384
49.6406
373.78
36.8859
1231.13
113.524
391.034
55.0191
76.4263
360.602
508.085
800.078
562.428
-1.69647
145.525
1615.84
799.566
194.658
77.0227
1169.14
35.3576
822.888
944.528
453.953
875.946
451.6
1285.79
214.319
1787.81
30.0556
427.342
135.78
197.655
1484.8
1222.86
304.143
299.863
781.523
344.738
410.514
534.961
260.065
651.789
938.567
179.363
45.7212
1105.55
16.0509
898.782
257.487
258.222
3.52536
256.35
782.853
34.026
28.6789
16.4678
816.662
128.105
57.5881
1.65836
3868.02
8.5379
109.266
26.8759
98.1228
489.207
44.0184
340.047
-35.1683
1060.63
-9.96573
655.554
630.766
417.271
1014.54
246.966
691.382
1004.8
-3.53969
90.1328
108.044
137.202
786.308
25.9918
601.761
46.5722
460.771
379.584
59.9684
453.097
918.722
49.763
197.534
44.9274
1105.88
114.993
219.221
256.818
438.244
1110.29
471.269
58.6394
626.482
535.85
415.39
364.044
232.179
659.917
321.194
654.898
29.1715
579.533
122.409
289.245
549.899
658.341
824.626
637.093
10.2222
198.221
612.434
524.398
1652.38
728.236
91.6841
153.021
2077.21
41.6618
1236.48
1272.27
59.4608
310.351
721.886
-15.3896
210.476
554.032
30.2613
535.476
-16.5737
9.93826
419.392
651.744
109.364
222.506
369.143
928.704
32.4291
789.621
349.248
388.847
765.46
1587.77
978.168
111.849
246.184
35.4762
321.137
328.045
420.111
754.838
877.844
588.669
-11.0524
952.324
268.169
1519.22
939.302
272.953
2492.26
1270.8
711.866
38.504
104.946
22.9182
445.191
259.378
957.829
92.5043
65.6531
21.0349
759.067
281.165
196.489
167.67
660.215
342.054
535.85
43.116
44.3253
268.467
27.9053
1218.39
1049.57
604.301
726.752
34.1787
699.77
102.298
149.78
664.641
154.777
-5.18988
25.8374
558.249
23.8535
1103.08
423.796
218.869
2.45466
458.455
45.2539
865.312
519.684
36.6489
0.569952
398.591
787.747
905.845
401.126
19.216
694.319
317.156
5.52744
576.617
893.56
36.2886
1269.02
57.3018
160.524
853.371
73.1719
1237.2
985.348
754.156
228.849
879.129
519.414
682.369
410.598
424.761
794.999
19.9541
932.485
545.539
363.319
400.199
494.752
661.119
339.635
512.833
10.1271
410.37
151.981
240.556
22.5496
26.1922
789.402
871.511
614.749
1092.29
546.2
579.964
969.435
1181.64
1392.98
509.783
133.153
377.539
824.159
44.6376
1097.66
-6.75264
32.9577
1129.92
437.879
137.865
606.427
2.61419
11.6767
198.251
381.8
495.884
529.856
839.839
588.06
1074.42
1011.3
433.186
10.7377
1341.43
18.3099
613.488
218.758
325.872
1384.89
16.0342
1053.8
479.176
840.253
36.0826
150.84
137.246
466.548
1103.23
676.168
118.342
1090.58
801.454
1312.52
534.192
-20.2946
1007.84
530.573
305.324
-3.55615
1364.5
14.3319
25.437
504.31
1223.49
282.734
93.8758
387.93
155.121
56.6514
557.81
90.712
1062.55
912.851
1035.16
596.014
320.536
931.466
1052.94
69.8838
278.336
740.293
479.671
1052.2
1034.05
-9.7563
256.407
675.991
26.6825
673.533
62.9428
16.2144
2.93244
512.724
199.391
170.972
97.0519
1534.64
14.2487
966.513
505.601
9.95093
850.135
982.287
359.314
704.942
819.535
1105.3
196.346
414.837
8.86234
-13.166
368.359
440.975
233.673
13.7574
34.4046
99.4013
6.53703
-3.84289
201.804
581.642
322.208
240.96
955.128
98.1226
766.576
272.06
-0.410425
611.727
496.479
702.967
466.851
541.783
-11.8967
285.253
1425.5
437.732
-9.61542
31.5797
2.04655
1365.36
10.1271
837.657
449.957
733.435
26.1922
181.855
15.0474
831.797
373.786
1711.9
671.459
321.439
114.185
465.99
705.124
644.473
896.533
195.752
388.992
6.49366
2.32038
847.672
767.29
878.847
614.264
839.196
215.178
617.895
-20.1692
87.3056
84.1878
38.2214
-8.93802
-54.7474
670.693
417.407
284.114
50.9707
792.225
140.812
520.593
641.511
250.434
815.495
381.803
32.152
151.401
103.742
334.95
520.775
485.858
1003.54
-20.1757
374.718
2602.71
251.806
626.213
599.57
81.256
747.836
736.828
28.8922
103.286
151.651
444.346
733.058
313.177
689.834
484.723
511.375
26.4229
445.748
644.429
646.725
16.0152
264.242
167.221
862.252
41.2902
980.207
417.972
130.897
212.313
1245.35
364.113
93.5703
46.8642
31.8963
213.554
26.3309
-14.1406
1240.2
46.4657
1.53404
-0.547033
172.86
300.594
51.6984
64.7766
-6.39225
542.037
544.954
310.872
599.192
175.418
15.3634
917.787
789.239
22.0918
977.756
202.692
238.574
70.8157
-1.20598
244.995
310.879
406.625
307.917
396.717
750.265
823.386
227.237
2347.25
829.178
120.379
74.3672
458.777
505.867
-4.54233
660.899
58.1794
168.986
777.327
1022.15
1375.78
676.39
669.234
637.481
50.8082
17.2615
1517.33
-23.2888
3.50304
183.844
676.258
37.2317
41.4019
20.613
53.9212
92.2587
193.786
13.0683
389.987
148.726
1332.52
29.9403
124.109
594.149
441.992
634.312
160.269
-16.3222
415.91
20.6272
254.221
83.9779
291.209
752.35
547.265
44.8878
22.5828
12.0963
158.866
554.338
3324.25
98.7785
328.407
915.288
32.9577
18.0885
323.398
-60.7402
274.354
17.2989
177.637
1009.61
109.826
262.74
224.383
301.982
8.9733
1074.42
65.8686
417.41
170.141
350.02
8.86234
560.13
-44.9018
1334.81
698.067
452.491
-57.6571
279.141
216.796
113.949
626.619
496.496
782.565
514.722
161.841
292.674
1069
146.39
1034.78
63.9267
292.532
359.168
794.999
142.466
31.9531
718.619
638.627
672.243
302.17
227.506
34.8318
33.588
250.309
-6.39225
113.184
547.66
552.45
696.93
72.3448
9.7412
21.9836
538.114
2501.48
4.32873
231.877
45.2704
375.381
18.3099
1286.28
617.609
437.227
10.6592
1061.36
11.9158
440.481
418.832
43.9444
91.2338
222.644
264.925
41.5048
972.509
113.524
49.9539
86.8782
564.177
20.9349
640.52
398.083
386.27
5.47391
871.633
809.895
451.828
-2.52636
17.2615
1052.56
993.01
470.577
888.028
39.1058
538.029
40.3781
24.3612
35.1805
656.353
-8.15761
941.818
78.6606
131.366
1023.92
1040.17
157.476
273.326
2.72086
51.4777
0.543327
540.705
845.748
1043.72
198.664
418.392
312.763
713.664
25.092
677.598
-19.7433
180.357
825.183
112.481
97.3617
40.2073
439.976
1686.27
262.029
730.339
34.1787
386.801
766.348
34.9551
456.456
-10.1404
542.345
7.92858
355.673
59.7473
698.517
595.209
901.797
136.302
40.8324
407.253
1015.05
997.279
23.8561
119.509
531.029
1039.6
202.183
21.1847
234.897
21.2861
901.901
518.157
263.21
62.2832
136.712
18.1453
-21.8075
360.096
61.05
971.437
63.8015
1628.15
731.667
1223.62
20.8067
11.4528
183.836
349.65
508.058
12.839
190.905
592.377
36.6299
1092.58
518.69
261.708
95.6714
45.8295
1230.83
886.047
1369.6
214.387
94.8019
-19.5563
486.123
-18.3083
1035.96
27.8882
1.13028
28.4819
100.694
5.87919
50.2028
215.794
655.416
712.438
825.157
707.966
609.74
700.685
211.722
105.989
2.44402
520.405
182.423
392.351
48.8015
506.473
17.7814
55.1888
973.079
72.9938
816.497
-44.2963
56.0909
132.264
484.737
92.5004
0.320151
8.95991
664.201
50.8124
2276.84
217.584
163.342
933.493
57.4438
452.863
154.748
502.005
142.615
369.363
1456.15
797.925
229.066
-8.15761
49.4825
1.82388
433.091
30.0458
33.6884
247.797
108.766
268.046
262.081
24.4001
22.5828
1086.53
92.2748
375.557
6191.14
274.836
1661.48
956.878
664.16
1016.18
338.806
89.7324
466.133
319.722
1600.82
730.381
71.4715
387.535
341.661
642.113
127.713
-8.00299
408.839
762.346
-18.0726
38.8474
575.123
213.596
224.056
178.606
124.977
94.3423
582.91
543.955
967.933
4.58899
157.861
69.2457
93.3339
-23.6816
457.548
526.482
31.0649
559.7
298.648
307.43
598.147
1122.16
1893.59
1757.91
16.7768
211.863
1065.32
25.851
70.8745
238.452
41.9731
643.903
841.311
642.153
306.531
414.601
412.072
571.081
-19.4845
547.598
359.316
690.237
20.891
129.603
811.072
19.4088
584.201
-22.7045
49.7674
416.613
294.867
697.824
412.37
70.2553
169.507
56.661
530.266
829.616
170.171
201.206
892.331
393.423
278.442
61.1983
28.7822
912.753
-39.7658
40.1366
-11.0318
1411.02
9.66837
9.57877
627.99
91.1769
146.572
42.4429
853.774
293.983
-7.77573
155.72
512.643
828.336
623.637
1269.96
222.177
1931.04
61.794
256.928
1016.42
11.3052
41.1847
452.07
238.077
63.4304
1569.47
1098.75
222.114
221.684
7.36321
986.234
644.473
822.961
74.6076
864.674
17.7158
1561.97
13.5648
188.001
664.058
1198.07
1155.41
59.7604
762.798
1291.27
16.7768
438.625
49.5776
310.665
796.138
342.407
24.8084
197.521
234.113
153.021
527.671
-6.39225
335.89
449.376
11.0216
385.548
119.196
1432.16
402.419
2363.45
790.459
2.45466
181.093
526.889
60.263
352.892
576.782
664.785
372.723
708.349
941.823
19.3106
741.171
-40.3886
81.0238
55.6266
578.717
394.235
170.815
129.179
162.25
479.115
697.824
775.947
7.08584
609.853
701.113
42.9552
1855.52
463.192
946.612
209.243
1018.01
4.96161
1520.94
908.677
854.76
2.04655
43.1018
1637.51
131.614
68.6791
786.271
269.815
813.526
186.208
339.161
-29.5649
566.039
575.393
35.3194
32.7059
298.854
497.601
7.53348
730.796
933.379
707.375
422.992
380.881
23.2324
177.891
139.739
398.406
444.894
291.955
2486.66
80.0755
444.525
-0.505184
403.181
512.803
292.631
557.965
1192.2
212.337
1210.25
5.19139
913.338
1230.75
1101.74
71.1669
640.098
199.221
1376.85
242.394
268.663
8.4111
49.5666
388.371
-13.7139
305.103
883.366
54.6233
-17.5125
236.804
37.5646
255.193
694.868
447.754
137.105
60.1786
378.739
758.344
1034.88
548.441
1.07411
-3.99322
11.4304
189.001
834.132
490.154
423.537
1890.51
493.309
108.034
1007.41
639.813
224.925
76.7469
1081.43
406.125
502.695
476.756
434.008
800.081
138.029
814.403
441.51
100.066
301.325
204.05
53.8386
653.305
812.84
180.167
558.075
808.303
992.564
240.157
966.511
19.0335
454.092
1746.23
-19.9466
291.846
378.514
924.956
36.2786
7.57205
530.836
10.2112
562.659
590.236
-17.462
434.652
1580.92
351.678
545.673
183.248
643.586
474.351
147.903
63.9102
123.986
-5.41376
174.466
144.698
490.345
9.09086
286.483
488.28
579.085
1343.74
4014.16
832.179
445.006
826.033
1056.43
671.361
17.6102
1140.53
37.3362
19.799
1043.63
244.759
103.445
562.477
100.803
400.359
393.83
-2.38079
618.735
11.8123
42.7047
803.544
250.617
77.8783
49.2957
432.324
34.3722
-24.2871
180.386
208.936
816.06
101.639
863.85
-19.3361
241.385
442.961
275.763
794.473
486.054
105.031
94.0235
1075.3
27.0182
560.558
453.716
510.044
200.734
890.359
-2.52636
652.57
473.478
814.974
-26.0509
286.453
149.676
649.45
82.4572
35.1805
600.131
818.13
1.82388
3.92937
234.933
655.984
588.412
657.868
41.2843
305.185
411.267
448.445
180.884
684.578
318.604
593.427
39.831
1032.86
902.945
551.705
19.5899
130.371
545.39
740.35
-12.2665
445.598
142.043
160.83
511.073
829.081
563.318
740.111
842.678
360.879
-15.7626
857.188
485.815
125.34
192.519
685.164
1003.99
2.13106
1425.77
1078.77
768.643
1013.36
629.979
46.4528
139.349
65.0843
419.575
497.669
99.8955
1144.47
613.459
60.6415
524.814
328.802
-16.4276
1937.19
85.0143
875.464
22.3577
510.826
1275.04
30.3052
186.996
35.8199
612.671
667.359
88.3791
3008.05
559.693
489.526
66.6664
1587.52
1073.56
578.837
-11.0719
135.955
661.544
110.999
19.9534
38.5186
23.2456
35.5571
215.699
18.8014
558.427
1025.15
-2.89622
1154.08
868.138
446.771
261.594
387.787
171.762
19.799
844.434
744.744
1088.43
608.849
524.229
542.735
283.355
158.79
525.015
20.108
47.4196
-26.6358
239.45
847.746
739.748
18.525
656.965
490.42
407.344
777.813
502.725
847.919
252.904
1997.16
93.3339
174.969
163.319
22.3577
314.049
308.575
612.903
1452.72
31.4487
58.8773
202.612
355.924
18.9326
326.386
543.688
-29.8075
237.354
718.162
681.499
1164.87
91.5842
279.422
147.772
82.2093
181.957
38.504
279.234
1140.88
93.042
664.457
503.007
391.63
511.714
510.598
408.117
6.94923
585.154
591.074
872.539
588.312
154.895
34.7916
-40.1254
242.495
712.577
513.095
-7.71904
1279.48
516.498
1432.04
609.348
621.683
873.608
780.179
108.297
-26.6677
110.354
845.156
19.7823
1145.69
639.728
31.9349
600.177
669.882
575.777
1103.73
-6.2176
49.407
541.88
67.3353
21.6946
1196.88
304.27
159.379
37.0709
628.593
792.582
187.599
1636.36
849.16
378.739
8.71804
536.378
-15.7925
491.191
627.533
245.501
7.0695
430.374
574.501
25.1196
18.6905
680.347
86.1623
22.5593
558.527
291.327
821.719
10.5921
41.7051
562.014
1713.14
396.947
950.881
28.9602
127.474
78.8048
145.155
468.131
177.696
53.2175
62.9428
138.536
36.8291
889.411
394.294
467.075
205.924
439.9
1089.09
122.395
293.537
435.06
348.869
411.896
65.1615
1280.66
1005.54
214.213
334.255
256.823
229.111
30.8999
-1.03321
305.378
124.37
11.1133
194.109
47.5228
123.772
646.873
119.53
4.52939
588.755
1280.38
319.805
-8.29622
-35.4213
39.0759
374.564
526.785
41.2278
470.82
29.3237
57.2592
857.205
590.281
28.2922
1583.54
320.376
626.032
598.679
820.455
902.96
26.6825
29.1694
-30.7551
1558.09
783.792
876.663
189.058
136.063
47.2225
1073.33
927.92
164.521
31.1678
521.283
722.959
481.419
48.6781
6.66384
578.501
471.03
23.1602
-18.2653
140.994
803.88
-19.3361
445.658
4.42944
904.528
879.02
536.303
286.322
39.2071
524.93
1670.09
80.7933
485.561
70.5622
513.889
85.5465
21.6888
106.577
192.749
166.542
544.502
170.538
344.401
140.984
1060.06
816.256
53.2306
168.616
607.379
146.238
1555.43
296.523
183.729
33.7881
72.9988
423.633
227.614
115.762
473.799
739.709
163.489
190.024
632.659
1103.68
979.484
664.478
8.60028
28.8511
611.378
447.502
16.1228
847.335
-18.1601
375.09
131.477
191.723
865.42
-32.2899
-12.4504
348.529
14.1601
156.117
514.783
351.089
336.129
185.608
-25.7616
87.1219
130.151
82.8979
332.988
228.267
-59.2888
420.066
1.743
422.745
201.753
425.496
198.971
185.745
47.0436
650.599
-3.53969
59.3178
45.3725
460.36
593.279
151.55
-27.9385
22.399
783.454
15.8444
291.924
173.902
1673.2
1065.57
464.116
499.56
-17.6366
28.5433
1371.42
65.3695
1708.4
678.783
61.339
-12.8422
23.8561
495.046
836.401
498.103
-18.0726
224.38
340.864
-25.1953
336.129
1093.02
339.111
-32.4545
48.3563
236.814
427.156
141.783
2.54526
253.082
242.536
594.292
488.983
538.049
886.731
436.866
336.68
469.73
-17.6666
42.8584
-22.3028
215.238
846.828
258.794
368.34
788.98
278.809
4.17759
681.323
18.6905
193.21
1025.79
1148.86
266.073
230.93
318.662
1109.5
1178.5
776.71
587.461
186.076
349.55
261.04
241.767
21.8365
367.793
1049.27
-10.9985
106.467
43.8327
1799.95
53.5343
456.27
86.6534
45.5718
349.215
681.083
440.949
713.131
579.139
778.864
83.4133
1174.62
432.99
326.495
1019.53
1.78429
888.401
868.545
857.892
803.588
7.15624
166.245
311.54
405.542
963.125
674.012
632.3
7.09675
837.485
484.874
-13.8623
1115.44
259.99
673.37
134.426
549.394
1273.06
23.9321
63.2103
1126.27
426.455
1672.24
31.2739
189.92
255.348
15.8334
-5.18321
136.712
342.359
170.171
126.244
195.178
3.61706
1149.88
166.146
435.455
644.762
577.533
-0.410425
6.40345
448.114
1189.88
629.984
1225.85
958.87
61.1836
10.4444
1.62898
1071.69
33.4836
37.5185
770.151
579.18
943.507
1227.08
333.198
6.94923
1173.61
1297.6
381.534
9.22519
119.125
51.3399
-0.222775
194.394
351.581
1057.34
137.064
275.091
761.451
1880.87
249.527
749.12
1271.18
314.444
85.7762
521.658
505.782
933.237
100.614
965.783
474.81
356.148
180.825
945.37
-24.4576
411.925
37.7567
99.1944
42.4576
609.155
-14.6724
241.967
106.673
1572.53
547.525
30.1935
5.79979
272.134
224.227
109.77
-39.6005
290.666
322.06
102.824
526.785
265.266
279.234
40.8027
180.34
237.345
2051.27
205.03
1201.23
822.776
237.962
1124.51
532.29
280.114
39.8987
55.3217
24.9072
715.76
324.226
460.368
630.162
211.564
33.3781
161.899
197.371
315.482
905.971
401.087
24.2731
97.0216
25.851
61.5042
675.991
37.9269
32.6027
77.9353
18.5955
387.116
34.4733
341.512
575.116
36.972
400.306
450.147
402.419
1413.3
946.006
1125.02
643.987
318.868
-4.25486
429.454
475.614
327.531
27.8953
-5.66978
154.715
1284.31
840.87
502.889
128.108
478.362
913.585
1691.25
661.984
414.074
213.048
78.3414
131.866
774.265
1245.46
29.3391
433.58
7.57957
17.1867
-13.5289
28.8922
717.98
35.459
-11.0524
1068.52
305.681
155.725
153.021
146.572
406.012
959.277
852.421
20.3651
566.14
163.042
781.059
272.169
2103.91
36.364
185.482
360.002
655.984
779.567
984.305
39.4259
940.836
323.926
744.851
452.528
682.703
255.847
53.0182
78.7233
340.428
1670.27
254.667
731.132
8.22543
19.5899
145.364
512.492
161.616
583.429
336.255
774.533
134.044
144.093
335.511
537.11
3.78535
861.981
12.6886
192.643
672.45
434.236
588.902
28.8546
307.202
231.732
482.693
147.281
165.658
150.358
-15.392
573.241
523.995
545.724
351.031
668.35
28.3873
614.187
-12.8256
816.694
-4.95411
269.358
1.65836
1110.49
-1.30411
30.624
635.98
923.99
757.598
202.838
799.631
52.1044
1.743
23.5687
436.011
454.195
736.591
-18.4205
14.5821
443.061
715.745
80.7768
641.139
168.844
531.582
248.59
968.092
813.1
759.183
440.126
871.191
498.674
36.6299
245.501
561.793
133.488
55.3852
838.464
33.9144
393.509
373.359
380.148
-8.52354
1254.63
2.41739
-0.900321
388.476
715.76
223.026
597.864
370.975
707.375
522.435
220.754
64.9401
27.3409
40.0955
111.002
331.31
342.731
-15.7363
874.684
-6.01923
857.029
544.662
20.108
9.66319
224.489
767.161
1217.64
1364.27
237.174
946.973
64.3572
204.945
536.059
-10.7691
1410.21
139.522
137.246
395.333
609.753
41.0984
383.389
-30.631
249.922
15.0758
1214.71
1054.69
-2.96688
2136.65
860.048
356.371
28.3194
211.947
569.064
437.052
216.592
427.473
5.34273
-7.74588
243.801
149.963
895.714
775.957
708.057
48.1787
1540.93
109.439
29.2096
-3.89328
51.6582
-32.6292
212.51
735.066
22.0893
44.7548
1107.06
132.315
581.331
224.383
30.242
242.937
165.194
-6.12893
5.91505
-7.8951
245.072
502.918
-0.507991
78.4951
241.707
119.108
402.339
240.552
459.622
167.707
60.4091
1317.37
1.27866
619.946
300.532
150.201
830.08
383.389
774.661
650.621
23.27
133.357
281.318
145.525
30.3799
291.694
1217.89
350.623
587.605
308.794
109.909
639.813
28.0608
558.653
1320.02
663.48
73.0438
90.3754
834.014
177.009
2071.72
84.8763
22.526
129.221
118.16
58.948
104.518
526.227
168.119
626.384
628.556
1053.08
98.5555
602.008
402.525
630.816
298.347
719.136
528.744
23.6715
26.5132
636.676
142.722
-12.5505
529.93
649.095
387.716
9.32275
2.44402
16.2814
755.888
716.565
417.993
174.763
371.98
1239.6
9.80932
1797.13
344.233
948.959
989.376
529.715
1224.44
955.857
562.54
-0.410425
6.40345
418.129
771.967
4.04617
806.057
368.539
978.657
169.879
31.0592
1311.6
-31.6731
376.408
477.637
931.583
301.723
1303.92
413.507
-8.33308
-19.8579
3.92937
309.282
5.57743
93.7738
462.606
-6.64947
10.2483
1083.75
103.618
387.799
616.58
394.776
873.79
322.585
205.792
641.78
173.475
744.876
532.145
71.3085
13.9704
1054.67
1468.88
462.554
8.8233
1108.02
651.045
330.934
730.741
301.072
576.397
-17.6366
405.538
573.065
155.325
807.213
8.62654
133.43
-22.994
200.128
-23.7823
1028.17
1636.34
42.5968
309.514
86.775
53.9491
5.19139
165.586
66.9584
78.4951
903.939
-8.69894
187.482
410.896
497.468
1462.21
655.554
204.955
178.312
-11.3755
136.013
1067.57
634.106
781.569
-14.6724
41.4421
170.732
24.6609
343.163
693.582
1476.11
395.823
335.495
539.641
522.958
325.065
61.4144
932.899
972.495
12.4663
-6.39225
13.8586
1109.88
513.095
550.753
1198.89
636.439
1102.32
236.389
554.327
247.653
772.683
3.3493
553.518
391.172
498.286
1093.62
21.2861
1293.18
768.842
726.178
816.497
232.66
303.468
79.7906
78.0649
435.455
1079.55
740.576
8.95991
709.178
168.879
871.292
234.45
431.244
-3.57054
808.117
1030.08
2.94817
805.603
483.259
15.165
484.956
738.812
593.418
390.843
447.939
273.524
337.426
51.4517
40.7996
278.689
304.342
29.2096
672.645
956.832
297.206
218.132
111.002
1378.91
334.949
4.87841
202.77
524.233
639.314
192.632
693.985
276.67
438.808
449.269
17.1595
-6.92833
805.45
-33.0651
217.176
271.692
-2.70649
272.31
231.799
808.361
148.723
-11.1686
-35.1319
388.847
408.452
108.1
80.2154
339.481
29.854
602.803
670.999
153.525
-11.0524
1008.55
1698.08
316.065
223.409
563.433
282.184
556.353
-7.31026
292.075
537.607
373.112
122.837
868.122
231.267
386.239
206.102
691.951
575.409
20.6696
121.526
248.224
21.4927
955.641
13.131
186.754
14.7869
92.0751
1242.15
51.3289
344.015
433.781
4.19445
367.911
607.836
296.9
350.994
228.426
1341.08
515.449
453.055
1351.9
822.865
19.5405
116.417
37.1312
487.931
1161.13
461.311
30.8382
1022.03
19.3239
126.073
204.31
279.146
245.597
59.5403
31.4732
-3.3026
227.861
674.519
1234.36
1.10401
53.214
34.1655
-22.8883
166.569
438.022
537.113
360.192
719.136
1042.24
588.06
66.1729
346.011
92.1055
-6.12893
562.513
675.232
27.7122
37.0505
969.56
818.459
1476.55
99.2779
36.6489
-8.08144
79.3498
43.7749
822.791
500.851
259.536
439.372
838.147
762.65
10.649
188.911
1951.58
324.489
57.3018
4.97628
-6.82507
702.858
1259.69
422.446
131.397
345.617
445.299
4.86276
800.511
288.883
365.58
-16.1747
737.631
366.1
459.834
239.966
400.15
0.847253
25.3939
643.657
-2.30389
996.617
707.267
816.317
1128.04
147.399
240.939
152.903
31.4596
3.52536
349.707
178.407
355.567
172.017
1188.74
72.3972
746.155
95.0706
298.269
-25.669
233.827
433.577
893.882
12.286
470.961
632.849
529.126
882.761
221.615
139.596
498.941
352.23
316.122
44.6082
23.1701
728.881
42.3093
256.101
684.705
794.687
429.481
59.5597
435.565
768.58
330.028
787.406
275.696
15.1701
1336.6
376.027
-10.1703
102.829
693.59
-0.249615
125.735
754.397
389.804
1082.78
43.533
430.374
-19.5775
357.766
666.412
978.001
413.292
182.677
469.874
57.2295
38.4732
54.9971
224.798
228.577
886.04
729.048
1518.8
5564.39
782.46
-7.40226
340.694
428.821
128.764
838.153
1059.59
51.6984
4.97002
334.688
1818.58
109.128
-13.518
-0.222775
1232.63
1545.36
9.7412
5.11701
1054.7
148.327
210.188
767.061
419.392
181.354
551.644
271.232
130.969
151.752
403.966
-31.2892
325.502
412.966
1147
-37.006
171.455
371.906
157.861
221.045
20.0193
756.753
268.673
480.036
1753.99
12.3243
100.554
541.688
28.4311
959.111
8.27752
442.488
1103.17
1426.56
1125.65
777.923
70.935
352.075
423.711
152.822
217.39
1139.01
32.2886
-2.53541
8.25306
61.794
642.986
248.052
745.939
34.1534
970.837
-3.69327
554.436
90.802
187.95
15.9663
-44.4332
196.644
946.416
711.493
292.149
455.043
285.707
225.948
383.181
813.791
497.222
199.448
-18.1969
317.703
543.269
8.62326
883.64
248.827
144.384
249.288
3.65835
759.091
295.08
473.709
1399.11
-3.00801
420.223
471.865
11.0216
198.142
75.3335
218.761
142.686
869.17
6.80493
382.586
6.98954
280.711
941.449
543.263
586.535
448.943
199.94
958.319
5.69798
1467.87
266.958
729.451
783.265
273.018
646.183
-14.3112
215.793
76.7056
29.1909
63.0723
176.833
67.5497
182.105
271.329
-9.17835
58.3941
918.501
676.715
-13.779
522.065
638.811
1006.56
250.845
648.177
49.7484
1090.7
-18.3112
28.2922
4.42321
-5.56143
1457.98
1100.5
56.2768
648.139
-16.0198
164.828
264.337
692.382
484.953
580.575
230.17
659.124
60.7137
1016.84
364.791
302.783
-6.39225
-3.31582
766.094
1337.86
419.047
744.375
220.635
133.316
1274.95
23.6715
951.519
1411.74
275.089
-8.70224
256.239
1107.53
-0.832427
285.428
50.0146
675.303
1110.12
718.243
66.5071
684.875
94.1423
728.416
48.3563
688.464
567.711
778.817
21.2859
5.7055
212.09
353.788
848.804
461.212
35.9053
1207.08
702.122
613.214
904.513
128.511
3.93414
846.828
54.5204
366.466
28.1093
533.682
46.8889
9.28055
33.8272
286.346
574.998
512.066
13.8621
310.319
380.29
349.798
1427.22
287.836
1263.86
214.076
140.155
728.789
861.561
53.6041
136.302
-7.23927
402.527
1144.36
466.919
115.685
439.099
-24.7617
329.405
74.4547
595.905
196.192
66.2313
261.167
579.162
-18.2653
98.3663
439.372
234.697
1206.8
303.003
849.227
794.473
936.239
472.936
745.962
230.83
23.9524
904.081
114.51
322.637
502.458
-16.689
117.414
399.571
1116.28
143.503
24.1132
373.112
51.6225
309.219
700.474
300.28
900.764
16.0298
10.1271
1208.72
571.771
446.448
832.14
97.1636
64.565
688.66
30.5284
77.8105
838.252
207.888
58.1086
6.84402
26.7125
247.287
506.85
807.293
140.169
31.5191
582.288
721.961
577.956
347.801
554.578
1695.38
323.398
-6.39225
-14.5602
931.011
966.509
140.926
323.816
872.021
745.187
783.636
96.9447
590.624
124.256
758.598
717.336
218.06
241.247
108.48
419.743
-19.5731
47.4216
947.692
261.134
963.941
455.474
547.703
561.261
857.289
1021.8
14.8978
63.3488
540.412
87.95
59.1759
1015.1
335.541
944.849
758.586
626.719
258.834
1116.8
168.858
123.986
-26.0285
625.277
147.251
-18.5547
93.4238
1037.98
841.628
27.2596
29.9834
2272.82
665.723
1271.83
160.052
1094.4
1015.8
567.797
195.323
965.215
914.599
407.216
900.525
307.891
1456.02
857.67
414.644
417.827
168.76
6.47412
106.392
1302.14
124.432
1007.47
422.887
790.04
156.652
-0.399519
786.598
30.3559
910.291
980.394
561.529
258.897
598.12
8.0642
235.733
4.41622
878.429
1302.26
457.842
389.221
516.007
860.868
738.458
1619.67
27.1518
446.869
294.134
14.3971
653.68
105.223
811.554
8.27752
1863.03
788.834
35.8157
-9.19273
1187.51
691.925
-25.1628
125.317
389.992
25.9873
429.334
49.7484
243.627
628.849
444.91
1551.68
236.17
693.498
192.599
1221.51
34.1787
426.157
128.658
55.4519
234.998
1760.18
224.488
344.605
233.749
468.887
544.848
1327.1
296.683
387.24
343.23
18.2339
1556.04
25.8381
325.657
8.16435
203.765
732.712
27.2786
651.59
83.0979
-12.4471
657.873
720.117
139.522
440.845
-50.6945
653.68
-31.1778
444.429
528.356
340.286
70.5686
-12.4473
1441.48
1.46364
1063.38
727.35
348.428
399.368
479.969
506.175
64.9317
795.678
-22.7339
395.614
69.061
335.208
1388.26
186.57
705.406
292.304
1767.92
496.688
1111.28
-31.4389
1437.48
73.1434
134.645
823.689
84.1999
7.50879
59.3179
405.274
355.717
853.429
340.055
618.479
153.584
13.2125
473.117
726.752
825.916
28.5565
531.104
398.401
299.081
551.716
890.614
-19.1402
1015.52
267.482
1217.4
45.3485
38.8502
129.568
158.899
167.372
182.967
26.5132
4237.56
600.269
867.294
486.826
203.067
511.112
391.464
914.497
780.181
897.092
154.312
43.7749
457.348
193.504
1012.91
12.0853
382.215
968.297
35.2378
225.569
832.361
563.963
13.1557
637.093
45.0716
81.9119
480.505
77.9353
137.865
147.281
47.5918
256.348
14.7698
121.305
835.09
258.116
335.715
331.313
102.382
804.251
36.9746
887.001
407.34
8.86234
160.954
12.286
-16.2966
499.79
-25.7616
1387.72
66.4332
-38.9164
-26.8323
497.433
1162.06
1092.87
31.5933
224.034
548.484
429.688
196.621
186.682
1488.8
89.2101
825.735
143.761
324.49
18.8777
229.328
199.774
1037.02
1336.9
1213.63
437.593
1037.73
112.72
619.199
974.464
176.343
1139.49
52.4291
1327.26
170.611
708.109
336.305
992.259
538.4
77.3123
93.9492
239.525
235.319
220.137
322.786
-5.02797
812.109
99.8693
94.6888
27.9013
949.404
731.84
597.403
151.881
274.021
53.8784
43.7982
1834.75
652.085
106.916
58.948
267.562
916.032
385.718
831.538
43.5491
92.5729
171.639
752.722
147.236
394.658
4.48825
255.305
57.6965
687.56
87.5718
21.9836
131.442
696.756
1175.62
893.423
127.729
667.735
578.688
739.825
351.118
1482.17
1480.46
160.337
825.159
330.475
105.619
436.563
919.571
25.8675
544.16
39.2243
1071.17
56.8932
170.623
120.26
1150.27
40.1366
575.551
652.367
888.485
34.955
622.585
359.16
1118.02
1015.5
970.952
408.267
693.155
73.2611
790.005
1432.22
46.8015
264.425
950.827
313.03
44.9328
347.122
50.6703
138.736
944.567
831.996
1473.11
-2.89622
468.087
142.043
768.027
-11.7914
785.679
1461.63
2197.63
467.746
109.436
103.506
706.123
104.725
3.2388
1136.81
1117.31
755.506
923.518
574.045
687.091
584.985
527.98
573.757
688.35
430.636
734.203
156.216
1002.12
67.2507
46.8041
1112.36
429.731
93.1181
982.65
620.392
317.193
29.0258
117.033
15.4315
393.459
833.364
37.1119
-29.3038
0.275369
837.576
439.611
267.346
110.159
438.383
47.0436
52.7719
56.4304
523.042
214.865
857.662
269.066
284.613
283.17
16.5871
1086.53
6.05165
1311.01
490.955
77.0179
137.482
487.318
450.196
631.631
967.073
678.124
345.802
512.164
217.404
85.852
311.824
1254.81
1181.53
129.757
4.34236
9.40755
858.416
866.67
1.4881
944.189
123.141
122.913
580.145
109.436
40.8299
730.663
366.808
1155.56
1816.34
989.002
-20.3577
160.773
28.6916
278.545
802.377
398.669
1004.79
-16.2987
16.4678
462.464
113.81
37.4337
4.78977
-14.4226
1243.14
1134.29
182.699
98.2923
316.622
400.455
805.479
105.629
1692.56
513.363
-0.7942
368.545
710.942
-14.6724
990.288
873.527
474.331
674.962
1105.91
336.68
292.749
14.3319
1193.54
824.775
601.296
620.066
374.986
54.3462
131.614
23.7015
119.103
717.717
421.846
331.77
267.947
51.02
-13.0479
697.999
32.7371
1441.19
406.583
614.788
604.301
8.9405
175.776
-24.7029
342.407
227.208
102.298
16.7215
14.3403
883.744
1022.47
324.646
299.628
1050.84
-8.99946
767.862
1437.67
425.016
687.091
11.5207
822.208
-7.20341
89.5563
75.6307
129.095
21.1847
407.344
481.711
126.038
12.0853
2.31305
114.223
250.529
291.985
594.76
506.273
29.854
325.293
445.382
31.9424
35.9274
805.438
47.6329
102.925
17.0586
4.04617
633.643
877.241
70.5622
96.7908
760.626
243.379
701.923
221.138
1034.06
840.011
359.159
171.577
165.675
297.926
451.831
650.976
802.161
344.899
15.0474
341.117
-3.83791
35.7013
-17.8887
752.945
496.242
307.007
134.386
795.05
68.21
181.009
187.261
38.7032
615.752
523.968
845.944
197.209
835.09
592.576
-13.5155
659.315
420.036
81.7982
32.2894
460.376
490.636
679.887
730.455
1042.65
839.074
295.887
113.486
212.339
108.111
701.54
407.344
316.793
103.988
15.4315
24.2681
-2.46947
1343.34
437.339
63.9936
57.965
55.4278
522.219
186.204
596.036
637.503
1605.66
20.8274
791.154
230.688
-23.968
493.953
618.197
592.391
112.164
1309.12
221.138
350.024
33.0718
282.147
359.771
142.61
236.807
803.93
82.8791
571.661
267.704
154.551
1289.9
1264.86
11.2569
205.495
883.161
876.857
129.556
222.659
54.3851
845.114
573.034
366.931
696.813
582.288
624.51
759.74
34.8318
27.9658
582.182
662.604
863.174
88.8212
-17.6104
931.668
461.601
12.4271
228.912
153.167
180.203
180.478
1084.69
19.4088
231.876
7.28055
470.343
28.6809
953.975
364.044
334.499
236.571
421.57
447.532
1115.75
1083.08
675.744
29.3391
-22.1686
306.936
-21.7075
800.439
423.731
4.04617
-9.16189
326.265
-17.5189
69.7353
615.768
142.184
11.4304
792.48
77.0092
718.79
474.137
188.854
1073.18
418.954
1185.17
611.127
120.615
490.961
1038.65
691.601
115.196
-25.6936
379.535
25.5847
522.509
941.51
675.724
27.1084
808.169
60.5643
23.1275
4.54532
923.705
256.784
50.51
1787.95
6.47412
1305.79
373.385
492.104
-21.2669
381.494
767.597
158.896
104.725
87.5718
32.9894
560.717
537.352
189.861
121.123
1004.78
274.981
56.7899
777.339
679.855
381.104
554.216
918.077
762.697
244.67
325.502
870.206
574.136
1467.47
146.652
-8.93134
447.807
288.011
1591.12
695.189
1105.79
1093.43
-4.17796
-0.385967
788.435
272.185
1125.18
409.645
209.75
-19.5563
447.132
32.5992
122.247
1041.24
720.012
891.55
920.423
-21.9082
6.80493
28.3873
155.041
-12.8256
21.1827
348.145
561.014
861.562
340.864
192.981
1005.07
34.3722
56.2978
478.362
683.075
105.789
407.111
-33.8279
68.745
899.182
13.7998
457.548
50.4687
74.1684
21.8429
-14.3213
60.0534
433.229
335.047
614.906
1013.72
354.39
45.2756
-5.41376
372.287
1724.54
83.6724
966.218
625.693
830.397
1551.45
1066.09
1036.53
119.089
391.253
19.1701
12.4571
6.37899
588.407
1268.92
487.932
97.5122
271.695
-16.4464
1336.28
1370
1075.43
27.1149
253.543
1692.15
228.649
50.637
751.411
147.621
353.813
-35.9473
325.54
103.519
572.334
330.894
375.917
377.427
646.985
130.785
215.295
29.4757
145.433
377.058
1649.44
342.557
9.95093
383.677
320.758
2732.96
260.064
1061.39
267.483
344.612
637.135
743.172
813.915
867.107
150.564
622.861
46.9274
362.17
34.648
90.796
-25.7979
397.207
1118.22
50.2304
733.441
112.719
18.6096
19.8205
522.219
619.113
324.297
193.349
711.735
1183.32
716.106
652.473
556.992
149.265
593.279
89.7101
727.324
112.164
905.172
792.303
717.106
1149.84
229.393
380.385
746.06
637.858
753.435
324.169
348.996
588.527
834.014
395.14
326.934
53.3518
214.187
574.438
-16.3222
646.42
138.693
816.441
675.139
247.171
53.9929
744.733
53.3231
23.5493
754.246
719.679
391.59
291.332
40.7996
917.745
405.897
814.567
6.68058
555.156
1022.84
367.094
297.467
315.973
8.86515
912.927
585.289
778.014
381.803
500.669
1036.93
27.7122
21.2828
902.792
781.438
345.398
514.783
175.203
272.58
107.261
454.803
708.028
-6.81496
463.17
556.467
1149.88
152.471
455.481
346.915
488.983
5.81418
157.72
13.3269
1407.6
85.5547
184.053
123.028
192.229
453.279
41.4155
1036.08
14.7429
657.97
87.2297
839.58
580.998
99.2357
775.434
498.116
926.234
627.037
599.556
184.399
636.783
63.4955
349.941
122.945
137.178
642.299
230.767
636.785
2.45466
44.2863
66.9597
969.185
0.567931
649.902
742.798
12.6105
-7.71198
567.794
225.458
361.11
617.483
150.766
957.278
1220.7
1375.84
3.61706
739.462
53.702
86.8782
-19.1511
1987.29
423.752
310.947
468.709
626.236
45.1552
543.874
31.1985
561.975
45.1636
1184.13
413.919
67.6389
16.0152
33.7315
63.2915
9.79979
887.646
101.956
976.57
789.657
910.857
43.0587
1079.52
4.59493
162.048
424.082
576.312
0.544369
1238.79
50.51
141.407
556.168
1332.08
1616.98
757.568
64.4619
77.9353
-2.68975
17.9706
38.2214
2.30638
337.109
619.572
50.9707
310.59
40.8324
645.259
1920.23
513.77
612.313
21.1827
654.717
944.021
70.9988
651.343
553.419
728.427
628.484
304.074
648.866
35.5125
207.426
-21.8075
395.703
545.222
947.483
287.96
680.957
35.6906
92.1494
357.536
19.5219
22.7014
67.3181
1044.15
211.978
438.709
31.2068
1259.77
402.264
353.399
1798.82
552.188
43.8603
177.986
583.016
699.702
299.911
489.086
1282.28
43.174
198.363
377.534
1153.43
1175.58
59.0698
-14.4482
28.1235
153.021
1592.75
114.564
396.947
725.993
92.6785
1157.36
-15.9951
264.69
658.436
-4.63671
252.789
121.067
550.056
46.4274
1572.38
172.324
953.994
676.108
95.1914
775.523
1970.39
94.8019
16.7215
36.8291
201.583
660.411
199.083
31.4596
494.531
173.779
104.204
1404.05
57.5909
355.676
238.587
458.455
21.9821
26.5298
62.4121
365.044
567.411
643.473
979.629
668.826
284.81
329.003
294.798
19.3796
255.544
307.822
53.3887
598.668
563.999
332.988
85.8376
212.849
733.431
285.639
2020.46
69.1922
429.353
22.7868
1475.1
727.315
6.01708
316.057
52.6599
70.935
549.274
19.7633
458.719
583.264
24.4001
125.473
242.606
561.79
8.98436
610.398
67.9119
1556.22
34.8318
11.0993
194.251
-23.3045
44.2075
52.0743
335.235
181.275
709.527
1207.27
580.455
1049.73
45.2539
36.9746
107.115
1304.92
53.9491
231.953
28.7791
393.046
56.0063
18.6931
985.174
189.92
26.9083
412.37
1321.69
668.082
182.625
1003.06
795.883
502.119
473.345
29.3391
648.51
538.177
326.869
-16.654
603.301
-14.8005
571.799
1017.8
134.391
671.192
2.01114
17.5585
396.551
517.9
364.256
4.85765
590.417
1833.77
333.076
-1.59837
76.6565
133.946
612.064
68.4642
120.832
23.846
1129.2
1192.9
971.415
1096.24
339.147
256.353
-13.0818
175.77
459.95
62.7937
1589.49
67.0049
20.4091
1205.27
-7.85132
1070.82
1406.4
362.755
73.96
253.445
907.642
242.298
76.8897
494.006
493.834
1085.17
158.403
491.958
1071.5
791.118
544.279
1308.32
1215.92
914.581
1115.92
93.3173
136.467
27.564
174.734
626.682
36.7058
492.734
445.212
133.799
626.37
944.13
24.1401
3.2388
154.804
1311.34
18.9977
1206.5
180.491
13.3947
-8.00299
58.3889
636.752
193.697
1648.67
50.3841
1163.75
954.941
1113.77
16.2814
99.9645
883.357
712.221
478.362
135.774
-8.93134
61.2488
1140.94
448.583
1662.57
440.274
742.801
24.4462
515.688
565.558
145.084
871.653
541.457
365.635
84.631
277.57
1180.01
4.14301
426.626
-4.54809
384.37
80.3054
37.2317
110.742
1199.4
435.213
338.545
544.236
1234.96
135.114
83.134
116.253
687.737
937.088
198.363
1239.6
47.7296
581.504
975.488
5.48915
133.071
674.012
127.912
1634.43
242.484
25.2121
585.769
1415.79
757.569
485.977
399.815
439.329
461.564
272.725
874.979
1664.22
-26.984
531.315
52.0496
36.0148
409.528
1211.6
370.596
512.315
393.816
510.07
930.337
483.733
946.053
734.256
8.72717
1028.9
944.44
762.839
-40.3775
119.6
947.73
1271.36
404.146
190.339
31.0891
1280.42
192.629
39.1326
47.9819
52.8447
387.427
33.9902
1260.85
11.825
346.979
3.2414
571.883
855.142
338.807
147.543
-28.3267
297.929
503.291
473.554
632.199
649.098
745.954
21.0901
96.4922
19.5815
54.7869
833.865
160.574
291.985
185.808
78.5797
102.279
273.934
72.6782
17.6479
599.553
905.366
0.208442
219.443
805.196
95.9723
398.516
244.703
929.292
1094.64
1052.95
33.4836
0.17248
469.539
88.0794
299.189
372.102
2271.32
281.291
1917.84
7.55703
419.746
721.936
1235.08
1085.14
923.627
984.732
26.2741
18.6509
-14.1406
106.392
172.074
70.5623
173.472
282.214
491.745
213.421
348.067
229.766
127.807
151.294
356.33
529.964
560.926
793.913
11.5207
179.404
513.787
695.846
818.568
185.102
-4.95411
42.5955
474.709
421.08
366.082
437.498
377.126
923.82
243.498
199.731
132.413
21.2859
879.02
663.74
121.404
362.476
764.832
22.6808
601.873
-9.16189
356.25
14.3402
485.778
59.1702
953.655
18.9267
893.68
185.705
173.437
940.779
0.429456
945.742
73.8454
303.78
589.132
-13.0577
3.70336
334.004
26.3075
965.199
1184.12
549.948
909.465
-23.3891
622.734
76.1845
422.14
910.441
341.809
602.424
484.57
264.69
716.487
551.614
890.979
28.6548
-12.133
1298.52
547.28
1881.97
327.069
107.774
768.404
1178.88
416.895
951.596
190.769
265.777
265.57
628.258
383.053
1785.84
645.901
209.08
394.658
11.9845
491.438
361.295
119.717
379.926
505.254
1233.51
923.409
4.00512
580.269
488.625
752.068
325.689
550.545
547.895
95.0694
224.672
725.216
437.699
34.3031
635.98
403
321.38
431.876
1351.64
1043.26
73.7699
266.393
2511.12
-10.5732
5.94235
1020.96
21.396
-9.1577
614.545
45.1696
3.95657
247.554
1.22178
405.193
966.218
177.791
821.027
136.527
432.66
330.858
491.004
132.632
242.184
529.699
508.909
754.131
453.474
264.425
264.918
1752.31
16.8218
491.426
226.833
498.214
13.9964
25.3366
1407.97
476.025
507.22
82.9345
42.8979
-12.8726
155.585
730.796
50.6938
1458.88
541.175
451.264
923.575
21.3583
91.0538
276.71
628.916
268.732
341.512
537.457
419.568
819.338
48.2205
-3.49114
614.297
120.521
1.18273
1394.58
342.447
34.3011
323.815
880.38
909.59
29.4771
-15.2082
630.256
23.7777
8.13524
367.988
5.69798
343.429
1138.47
823.556
1179.23
104.352
1075.34
570.397
517.518
194.772
649.655
-4.95101
61.9275
-3.42798
1277.7
-21.7075
39.568
65.444
99.5031
214.865
1001.15
-11.905
865.019
100.954
236.318
471.985
376.86
294.227
93.2765
563.433
372.102
958.405
281.06
588.638
193.704
15.0533
354.154
895.858
787.955
17.411
37.3483
749.639
600.923
419.828
597.737
105.042
-8.51841
91.3994
-23.0358
13.564
345.572
368.416
3.60299
349.68
660.802
1558.83
544.06
19.0169
96.9447
1443.32
536.551
65.1935
134.502
-29.317
1105.19
434.568
511.572
68.508
326.657
1187.57
77.4757
323.011
189.356
847.553
341.921
410.859
1.77931
690.935
14.8615
4.41932
551.059
534.429
120.153
901.278
79.0088
176.371
-31.6815
40.5772
1314.12
407.886
610.146
-0.245089
136.979
701.923
1313.72
59.5434
1399.96
725.174
7.1103
140.215
554.177
750.072
797.222
855.673
16.7215
636.049
-7.06395
72.6891
51.9645
334.714
193.286
942.258
768.643
685.401
480.054
235.733
-36.8132
3.53242
9.32275
62.8858
590.97
184.33
781.561
272.654
-49.7589
504.563
524.644
-39.9508
-40.5481
288.882
648.296
-8.29046
640.285
709.068
-29.6649
205.737
454.305
-9.07229
930.759
45.3725
1001.96
719.396
1319.53
459.319
280.259
431.034
374.386
176.592
70.5532
527.65
553.606
522.814
50.781
858.997
601.636
867.648
445.511
619.449
318.501
69.2814
944.136
37.518
143.91
4.55211
75.2474
372.478
458.004
196.086
551.557
69.1326
1276.15
693.528
551.95
212.801
177.014
25.8071
1425.82
322.785
32.6027
835.058
739.604
233.443
851.566
125.163
111.939
-10.9874
20.2177
585.289
-17.5579
1445.18
1384.43
281.403
1031.3
483.078
4.41622
153.165
309.005
217.344
362.736
542.175
1431.2
193.668
-6.82488
435.796
299.828
183.16
98.2937
851.168
472.009
832.891
859.93
726.284
96.8346
133.585
166.636
499.651
40.5905
392.794
2069.25
966.476
150.202
286.869
0.691944
325.336
954.175
108.796
625.758
134.883
5.80343
264.304
46.8069
918.713
-7.42574
756.835
424.386
42.1074
24.9062
180.884
627.849
393.464
2072.81
718.619
775.434
271.4
647.935
48.5323
226.924
647.345
652.46
67.6334
777.541
681.655
306.187
288.097
55.4782
18.2355
159.553
33.3362
197.358
25.5456
4.96144
1305.58
320.096
-8.8641
1312.28
19.462
754.264
15.0971
9.00325
18.1555
965.783
609.743
1266.94
628.287
45.4166
367.222
624.339
372.808
1095.53
1129.42
30.0684
-16.5464
152.581
744.217
-14.6945
770.419
-30.6373
910.136
787.8
653.298
144.961
31.9448
-1.59837
155.648
455.218
606.442
128.411
90.8024
26.1518
1316.1
860.793
142.819
46.6582
56.3835
569.909
-22.0569
43.6435
243.874
814.558
1123
-18.4478
-1.30614
-11.6432
40.7986
507.364
562.172
688.824
274.184
45.6166
1297.53
131.26
800.702
529.401
-4.78134
-10.8054
189.186
233.889
2.55537
816.962
21.6946
14.3466
233.055
601.659
511.94
721.105
17.0792
2.06605
32.1572
-14.7841
-29.8075
-11.8967
804.369
544.693
222.214
612.575
1001.86
60.0558
1059.36
499.868
28.3867
547.047
61.5822
600.699
520.124
312.087
51.249
132.968
487.294
552.457
310.025
-8.42078
977.12
21.7976
804.556
1354.74
259.595
58.9433
1033.64
-24.448
167.299
227.313
688.172
855.957
948.084
693.566
806.133
444.275
105.688
377.12
567.619
324.584
88.3381
233.861
1750.96
851.102
728.505
548.671
96.9434
-15.2082
569.669
-12.0768
1296.27
1138.2
1050.15
350.526
-12.6431
339.111
853.979
814.849
24.6382
98.5313
707.751
815.89
20.698
500.696
50.1894
155.76
367.169
32.1572
-35.4297
357.286
493.953
1452.59
382.03
39.1058
133.057
18.3139
220.478
-8.33308
977.145
73.0384
500.557
452.325
526.683
251.18
27.8231
38.3281
465.312
939.881
1381.05
359.858
63.6285
6.47412
-4.17796
1124.1
666.62
254.098
930.759
730.07
267.221
354.939
165.35
826.064
500.153
211.026
28.4819
267.486
939.488
103.35
299.344
538.15
911.364
-7.92707
122.482
192.196
761.51
549.773
294.304
370.032
86.646
1142.81
536.664
219.541
512.7
130.539
752.172
343.274
280.699
-27.3297
127.649
412.146
541.797
496.836
-31.6815
263.591
1308.49
591.544
308.421
127.191
26.4229
605.044
1620.82
86.3795
219.264
97.0247
549.531
546.566
508.909
180.667
47.7385
44.2218
205.885
257.745
353.217
934.642
698.144
412.944
20.5556
3.35443
26.2736
46.459
-6.69228
15.9421
174.573
40.3296
909.769
63.6331
930.044
60.5671
244.019
86.0136
452.442
249.536
133.18
35.7742
665.097
250.62
281.647
47.5659
936.524
302.855
472.636
207.516
628.069
453.127
-12.5379
14.3012
219.542
816.694
973.308
642.297
530.145
56.1744
90.5251
650.94
682.831
1332.94
1069.13
21.4556
240.319
676.168
56.4974
16.0724
662.217
58.1794
2.19422
1040.89
2447.74
170.838
-3.57054
40.5772
197.172
68.6799
633.189
442.466
65.3427
991.553
956.796
473.712
495.183
70.5532
246.54
81.3416
181.734
401.231
442.955
89.8654
33.8272
-14.1406
711.715
2913.79
1838.12
-23.0358
21.0603
654.793
600.8
18.5955
231.732
840.014
651.776
-9.59311
14.4832
370.321
918.663
743.499
451.907
-35.0267
4.93086
678.688
907.341
47.4196
1043.46
5.19139
17.5347
814.711
9.32275
840.623
660.96
79.3498
679.083
16.9424
278.277
281.951
510.185
65.4976
1080.74
433.591
937.308
26.1059
242.983
524.822
444.474
14.5821
4.52939
114.17
241.947
1816.27
152.008
86.3846
606.545
399.571
874.528
381.51
-31.6731
786.828
31.0077
543.477
856.021
482.064
1016.96
1657.71
345.585
103.023
200.706
873.99
1057.39
153.744
249.306
541.317
6.46899
173.292
1319.89
304.143
99.1925
-20.6022
190.503
-5.52819
679.264
359.435
211.429
1401.25
1113.64
221.883
897.533
33.081
681.344
-11.6439
389.296
102.33
2.24494
296.359
315.424
66.775
1244.66
63.2115
562.513
581.528
3869.55
285.526
350.235
4.78977
1101.37
114.957
25.0342
-5.54641
395.903
94.6181
390.647
862.509
376.593
173.693
144.984
17.142
912.024
-1.20287
736.098
238.219
177.888
1124.63
545.651
1362.65
-12.9409
452.872
-18.3458
111.783
632.634
-29.7991
316.438
202.15
1758.05
370.214
1206.9
55.7952
11.6739
256.086
12.2816
281.147
60.0641
-32.289
625.552
52.1338
-8.0433
326.533
330.579
362.793
1047.46
175.51
459.579
5.22268
382.087
87.3373
155.918
4.00512
-45.3746
-33.1526
331.018
515.644
1584.95
2106.74
-23.7949
670.517
366.809
129.095
-2.70649
224.303
409.218
155.623
608.038
15.4315
614.599
600.382
24.6382
299.72
14.1983
654.72
753.458
15.3127
-2.28449
1113.98
33.5849
498.694
17.075
712.323
-8.14856
270.003
120.632
43.7611
472.952
196.012
369.277
729.522
117.559
159.571
770.341
150.812
1234.25
126.238
393.615
944.95
597.898
792.64
367.411
319.443
112.951
862.621
94.3003
425.803
511.129
249.057
1624.05
-4.88208
-12.6861
18.3411
-7.71904
323.704
363.003
19.1725
713.339
313.509
190.798
878.276
82.8892
117.422
44.6085
11.7506
337.063
1040.54
71.9358
396.317
241.859
608.704
100.614
546.025
146.253
798.828
1059.69
48.1303
418.598
1102.23
318.46
769.038
31.9424
-6.96966
481.479
527.401
16.2276
113.589
174.198
35.7013
-12.2665
981.581
1483.87
46.5116
278.689
633.88
98.1951
419.646
-4.40031
16.0509
392.784
807.323
402.415
-2.37925
798.609
506.578
241.063
1122.84
172.707
303.2
-6.053
-29.317
936.525
934.943
1364.27
-13.9509
1021.94
121.229
103.713
51.2712
832.161
270.78
1100.52
309.126
59.6007
667.849
852.975
264.112
12.3243
1.22815
589.128
31.9424
-9.05018
651.765
291.262
11.457
112.296
345.02
73.3866
0.208442
286.91
1292.45
774.384
96.7908
-0.79996
1089.02
590.081
159.468
323.362
146.175
1251.04
202.349
151.981
15.6676
103.134
26.1922
1132.36
687.853
217.447
552.562
1005.35
45.8555
716.437
150.899
469.061
807.735
-25.0151
340.874
-14.7467
1223.8
867.603
386.152
765.471
619.886
621.85
357.4
724.133
23.5874
151.654
188.628
-23.3045
-10.1404
1470.01
380.036
560.123
911.926
447.505
2496.84
-0.691336
17.1429
1000.24
236.425
714.587
-22.8876
237.576
592.873
311.047
-0.832427
1112.61
344.904
394.029
126.477
776.704
-21.2101
471.895
664.101
97.7268
265.986
1086.31
-16.1954
197.558
5.83483
279.428
577.51
133.267
671.093
773.337
778.132
280.31
-16.1747
344.077
131.872
115.428
1138.49
51.1101
2209.8
912.77
247.196
118.953
184.777
97.1895
117.166
42.0767
688.813
386.91
1976.71
1159.71
792.183
139.126
524.593
403.983
21.3549
648.859
27.7115
1234.5
846.334
167.163
1279.48
21.1953
1485.44
663.696
273.906
1302.08
877.731
78.2028
11.9657
707.412
308.854
4.09999
393.256
772.191
523.34
690.571
731.727
-37.0423
575.244
111.849
351.132
187.276
25.591
-27.4398
464.852
49.0459
588.046
236.914
-22.2968
4829.77
470.599
116.37
471.612
222.353
840.656
584.464
17.0526
1186.46
1056.12
1038.23
166.365
240.31
74.3013
115.355
-1.11728
37.4311
433.091
364.244
907.109
18.6959
-12.6983
517.313
35.6621
162.954
391.774
411.272
-0.385967
848.612
23.8158
879.383
163.787
23.5874
197.999
179.095
-19.5107
90.6953
561.82
63.4955
775.354
586.954
460.515
847.335
1551.33
960.102
-6.31353
484.876
1051.92
781.087
85.7762
703.443
320.25
554.676
42.2711
132.474
150.564
11.9158
17.7814
418.758
99.7645
529.991
182.06
773.343
208.693
50.6831
275.808
867.282
685.76
172.606
421.963
697.361
88.2587
-11.8967
32.254
115.392
307.102
809.783
1690.13
598
36.6299
1851.58
672.363
-10.8149
964.483
-32.6959
920.923
29.9349
43.2848
290.517
1506.66
1088.93
-17.8887
65.1625
447.516
471.925
-4.29517
300.949
11.0993
123.036
351.509
548.331
793.47
478.319
417.517
22.266
691.021
565.224
103.445
14.4873
14.5955
928.243
903.576
205.641
594.372
8.9715
806.517
145.345
711.56
246.142
66.2637
1057.89
753.814
269.27
646.183
926.47
84.6083
1064.34
3.10221
875.86
931.494
1014.19
413.758
171.321
99.1772
195.111
1136.91
7.89114
160.509
130.385
1024.87
-3.56213
1148.52
450.799
74.5359
435.54
33.683
71.8896
920.227
73.0438
2665.34
144.374
5391.4
225.735
30.863
941.755
746.423
753.242
-7.48374
212.991
118.542
82.2532
277.608
-15.3476
1794.21
-4.77295
126.623
-19.7433
31.8963
773.9
153.767
1139
721.175
283.43
347.446
340.305
376.542
100.547
143.533
225.628
928.095
758.597
155.325
-15.5019
234.629
580.455
354.455
1654.4
101.78
161.446
321.833
-1.58121
-23.7949
-7.8951
57.8803
31.0267
900.122
368.606
1125.08
40.0268
496.703
1561.57
203.314
744.845
570.155
11.1496
627.217
668.672
962.077
562.089
-15.7867
398.53
195.574
43.1868
20.9349
356.854
101.498
1773.04
1170.64
11.6393
-2.53465
692.604
-15.2376
103.26
1260.97
32.0316
718.79
24.3612
384.613
227.519
337.513
341.755
659.732
524.694
22.5593
31.914
205.12
570.594
395.971
398.276
172.451
172.324
1045.82
822.285
1.4881
106.275
988.078
38.2249
156.646
738.237
415.391
613.878
297.206
28.8511
155.98
410.021
608.849
125.053
345.199
493.136
344.431
1346.16
209.204
774.266
642.298
680.579
1355.52
651.776
881.479
213.136
932.453
102.488
133.698
462.97
165.393
214.558
315.684
-22.0498
53.9785
658.073
1398.72
324.297
474.459
1145.84
687.995
680.494
168.844
197.999
21.0096
844.959
-27.925
833.68
187.157
918.465
538.88
678.41
37.0546
167.221
619.655
229.393
826.413
839.763
141.23
779.672
376.643
92.2494
105.018
142.484
313.816
40.2333
312.069
759.541
112.311
50.6123
522.212
495.229
395.674
423.184
212.499
654.898
1.06048
506.869
675.11
292.949
405.595
-32.7477
1313.51
389.859
883.812
503.204
2278.44
477.968
1245.36
38.4337
31.8963
72.9988
176.256
794.218
-2.21409
410.866
995.873
782.584
532.09
225.628
-0.222775
162.534
467.773
157.792
65.0871
1115.33
728.615
500.956
65.8686
495.046
17.4345
164.519
461.688
537.349
44.93
338.374
523.434
18.1555
757.762
352.4
122.729
401.891
953.805
728.416
27.7416
600.382
871.716
465.848
372.293
1038.9
539.814
-16.5464
54.1996
757.421
832.263
331.057
67.8613
-6.42216
106.577
367.503
897.398
370.815
62.0167
308.37
20.613
383.757
933.714
23.7015
1.03725
12.0012
37.4311
187.588
304.274
878.998
695.234
547.282
741.842
227.64
813.888
804.948
386.602
459.013
91.8418
162.392
116.668
343.2
254.91
427.381
293.799
8.98436
310.755
1215.14
331.871
30.2699
93.8247
11.0475
1378.81
30.5226
778.452
410.848
418.11
51.7938
1296.5
339.452
488.47
255.303
1020.72
761.409
1241.14
292.085
750.055
928.552
63.8229
703.345
752.789
210.534
873.986
665.369
403.4
433.824
630.527
695.718
149.831
115.823
289.287
320.741
22.3577
45.6488
52.5572
729.793
787.32
592.057
62.0362
187.705
52.6823
13.2961
27.4587
-3.35325
1998.97
-2.11916
204.459
357.667
42.8539
583.007
784.382
297.975
2032.93
7.92572
61.0074
28.8678
61.9147
1072.02
1505.85
768.38
1067.57
1216.06
691.175
934.014
76.0231
561.217
607.792
38.2785
6.60769
31.6494
1170.54
218.842
706.56
429.071
206.241
90.8071
102.644
-34.0732
-56.769
247.822
982.754
59.1946
140.41
480.983
458.376
23.2289
1510.93
402.701
-0.509331
1230.52
526.983
-15.4977
153.93
679.889
604.03
152.982
465.045
885.127
12.7196
23.9321
109.364
580.453
665.246
321.507
536.553
990.178
641.006
-22.0498
31.2637
145.808
962.077
558.747
123.557
-21.2606
233.848
827.244
337.184
2891.88
302.023
537.205
21.8282
19.8148
635.063
339.392
1541.51
1.87237
233.831
1003.05
12.4571
-4.58495
866.575
101.149
78.892
55.023
260.556
504.079
272.586
-14.0188
1409.16
755.724
655.717
211.414
1297.58
9.81665
632.154
81.382
624.916
411.909
-19.0807
205.6
36.3509
567.067
31.714
332.932
1296.08
311.527
-4.14765
297.754
140.046
257.877
724.758
478.144
-7.8933
58.3723
38.8487
277.655
1015.34
-21.0455
750.295
421.157
40.397
469.086
355.487
879.576
46.9274
263.284
96.4182
7.93525
166.697
353.603
544.984
264.925
1246.53
726.492
1252.55
-16.5464
151.991
238.304
633.643
504.301
780.833
187.801
276.701
439.606
923.669
42.8241
142.179
-14.82
668.19
301.723
814.792
834.389
1254.96
149.088
639.813
120.001
674.619
407.093
888.362
672.502
130.157
47.395
1059.82
16.7335
74.9752
355.867
-1.6282
100.845
81.314
0.849244
808.783
315.289
53.271
167.777
502.04
652.228
608.324
55.3023
-4.17236
189.688
660.653
414.263
404.368
419.405
-34.0732
-15.5396
643.25
390.549
220.364
305.328
689.004
321.569
1005.24
703.207
1.65129
44.4683
758.49
526.905
128.004
464.338
527.281
-9.87832
959.306
1236.84
9.94028
602.864
268.63
7.57205
811.946
135.848
-14.1517
425.318
109.974
130.815
436.933
571.459
1118.02
758.351
17.1867
178.818
607.41
132.91
163.342
723.598
-28.7633
-1.47919
325.427
-11.4895
594.265
269.586
741.881
-14.82
20.188
97.4887
991.291
502.344
386.91
271.31
31.5191
494.206
1297.3
32.6027
130.409
502.105
160.518
1178.02
711.011
-14.5602
79.0816
40.7243
396.009
1091.89
980.413
-15.4993
429.454
4.31606
57.6972
370.634
-3.08004
235.624
-0.215711
31.8115
398.344
27.5258
51.2388
124.36
-3.67235
0.475342
431.95
732.665
629.091
78.3414
159.977
35.8826
56.0909
154.902
251.796
206.36
389.657
127.735
519.325
234.653
16.206
533.864
330.022
74.6832
265.266
779.61
74.5359
629.025
276.525
326.037
513.675
401.005
470.811
71.285
32.7371
1160.59
580.06
446.572
2083.83
997.016
1376.79
-27.6354
696.947
10.8893
951.001
907.085
427.197
1.96808
-44.1257
756.693
777.351
55.882
784.103
625.163
940.636
332.932
1138.62
-1.44175
183.259
620.093
31.3498
13.4893
-31.6021
514.075
1462.05
280.603
47.1445
263.037
827.829
498.286
796.431
217.962
61.259
1035.12
898.349
275.564
120.416
808.637
-6.65541
214.083
102.478
754.879
143.11
22.3577
-36.2532
592.288
-3.90391
40.1441
659.032
10.5158
8.61089
208.306
-7.35919
34.4251
16.1156
495.411
47.5391
115.428
1371.9
173.349
62.3545
326.363
24.1826
551.862
171.514
499.349
16.7815
1306.82
631.95
68.8489
32.0207
161.962
401.335
1014.97
86.9472
165.35
488.732
1881.34
91.3199
426.543
671.287
270.122
48.3287
442.86
78.0194
529.992
682.698
9.87656
612.551
26.666
19.462
81.4743
371.17
903.652
1030.44
355.807
28.1868
1239.23
43.9444
615.133
26.1422
722.794
1082.02
267.86
289.834
340.226
754.632
1085.61
110.414
799.587
119.212
450.891
931.696
284.316
-12.0444
423.294
-22.3028
554.444
59.7205
264.416
373.962
614.692
546.566
-0.836817
452.07
365.513
1308.15
814.931
819.814
696.156
360.364
647.527
37.3483
1000.76
21.8365
1006.85
1010.37
681.805
353.054
906.023
355.259
416.914
62.4384
41.8682
386.855
-23.8191
194.014
215.308
1073.89
1461.02
746.833
814.795
953.981
268.973
833.038
389.336
471.085
857.587
43.2536
1236.92
3236.42
1030.83
589.901
262.815
1007.6
6.68058
284.088
311.835
-9.59311
168.157
367.688
4.00512
1072.55
33.0419
35.8835
-6.12893
15.2854
224.489
-18.0726
12.9028
33.6856
-12.5485
1243.18
39.4312
102.114
53.3147
1214.83
743.909
5.0268
460.651
203.08
500.245
690.736
799.58
1343.79
354.519
927.252
1395.09
1197.74
262.221
1390.75
15.2906
30.1935
1264.75
18.9267
256.92
1181.68
442.278
1410.74
276.7
977.426
617.325
103.023
695.46
159.971
1293.17
869.987
148.106
589.335
-3.20481
1503.55
74.9752
119.288
165.393
522.902
481.545
136.901
576.19
646.123
1774.35
-2.21409
274.059
10.114
-17.0117
102.421
375.872
330.94
193.769
520.591
610.723
121.305
726.394
851.197
14.4873
535.303
24.9029
300.096
0.430305
49.9556
381.94
313.475
573.893
836.723
1154.53
16.4995
487.609
318.293
786.842
-23.35
1907.34
163.022
1686.56
503.092
302.937
19.5466
1150.82
26.528
25.9711
72.9328
164.279
261.641
658.912
374.161
-2.53465
855.648
22.2437
1225.83
672.51
63.4686
300.023
235.281
194.901
458.719
1016.96
284.021
314.793
9.4311
803.93
-44.5574
719.712
573.519
239.593
227.305
1325.94
-3.20376
494.62
721.528
1022.59
922.516
775.658
-46.6058
142.074
527.342
1181.51
160.356
8.36772
-7.04995
9.96456
410.211
905.227
557.725
70.2948
758.573
-5.54101
92.8111
343.906
171.945
-10.5497
443.418
-12.9683
487.519
853.024
606.123
656.148
-2.22419
766.115
139.354
194.26
42.3131
594.37
431.072
99.2357
336.31
428.731
16.4806
-17.2066
452.977
487.703
553.593
493.978
453.379
647.775
17.925
282.214
783.792
220.74
704.426
258.112
285.988
86.5779
-13.6236
26.4826
29.3243
583.265
602.805
856.954
-43.3725
66.0214
40.2448
751.605
727.49
753.077
942.39
1.01282
115.73
376.665
151.301
990.349
0.34163
31.6034
480.973
235.486
604.12
723.71
336.921
148.832
1000.96
172.266
142.727
77.0452
317.112
10.5838
568.916
599.456
897.864
-7.77573
520.741
588.629
332.732
1099.65
1647.73
158.634
520.154
28.0608
26.4182
-13.0577
322.295
567.913
26.2918
-19.7679
72.0925
789.526
556.508
35.7013
266.969
237.459
577.658
733.503
1875.17
219.043
464.025
427.658
829.814
703.355
1026.3
157.698
1300.1
110.863
15.5605
224.489
-21.0455
110.062
31.8115
105.989
6.19215
565.383
767.132
360.296
797.319
461.459
61.7494
-9.96573
544.984
-40.5481
435.059
1493.5
325.293
-2.51999
1034.57
49.0459
558.061
1305.13
850.678
584.901
566.266
191.363
1340.35
600.915
-43.3486
539.917
286.453
-0.249615
44.1262
346.701
799.799
-8.94088
14.3312
778.775
509.696
255.054
21.2898
136.868
702.73
783.43
491.06
964.856
6.46899
1340.5
398.276
90.4995
164.93
411.642
152.275
544.998
336.187
761.72
-5.17588
812.065
24.4001
602.427
2098.52
410.035
-5.96222
340.533
1158.62
317.461
-5.76734
1042.72
796.91
-2.3834
670.172
229.007
909.179
-4.14517
6.2028
6.80493
0.276277
-4.25486
1333.03
766.094
22.058
85.0011
391.172
326.125
747.366
576.872
291.807
352.77
21.3583
59.825
439.59
-0.770052
1604.94
123.289
-13.3412
3207.89
14.2487
180.281
905.431
987.236
277.942
694.587
1004.78
87.5744
3.3493
741.699
962.762
745.663
-21.9188
466.057
178.675
143.27
-22.0498
447.807
50.0044
418.598
779.887
1094.32
452.73
563.448
339.877
34.0533
276.951
155.76
593.931
32.0511
232.593
43.2811
29.3245
578.841
740.442
760.591
955.524
288.779
616.566
441.853
24.7923
68.6791
308.384
616.518
725.445
31.9199
721.471
138.751
549.156
753.087
27.1149
21.1581
14.0922
-21.9444
63.5852
371.078
70.5623
32.3347
232.179
170.786
267.178
306.344
320.912
1106.29
116.989
17.4104
756.234
408.337
246.63
142.005
1124.85
643.499
49.8643
597.977
30.2467
293.154
355.722
315.516
204.564
64.5714
113.11
2024.57
275.597
120.511
371.895
1.1918
3.89256
677.566
654.808
182.19
607.232
1353.37
325.87
356.29
345.493
107.613
83.2441
227.285
59.922
2.94107
-38.0408
836.508
605.327
981.627
197.43
2.74354
600.643
1330.07
482.834
784.108
16.2385
614.393
8.11299
52.0884
8.6476
2225.23
724.378
8.58637
576.245
64.8241
782.588
182.09
660.525
785.153
34.5096
398.908
555.341
307.37
11.7211
453.364
492.979
-41.6474
289.61
185.184
144.643
972.554
1192.5
66.5439
990.969
537.516
901.273
11.6657
120.768
-23.2928
58.5921
508.905
510.238
1006.67
506.772
802.852
309.695
547.64
485.19
37.7715
41.8266
39.8299
239.143
402.95
70.2321
13.0255
-19.2953
510.24
1216.45
872.966
559.494
1588.8
106.17
59.0874
665.507
272.676
286.146
155.462
1747.62
735.675
438.305
-18.0968
61.1051
127.03
599.035
422.443
165.014
695.01
237.322
497.292
177.341
384.601
385.907
1299.8
87.3461
163.391
441.324
1774.2
84.5863
122.859
121.24
625.316
1447.88
631.7
11.6323
-1.11871
216.119
619.52
114.372
1.80109
237.606
843.143
351.181
79.4079
-9.88582
137.444
1250.13
1.90018
430.077
-27.7292
177.551
34.7095
20.7841
692.721
81.7751
430.82
596.309
654.919
205.236
1050.28
-12.3537
239.468
122.775
1209.2
48.677
629.674
434.724
42.6471
578.079
810.722
22.6128
209.817
528.553
5.10122
378.425
91.2549
791.383
880.861
372.522
694.012
1000.71
271.83
579.361
-10.7398
653.234
183.597
-36.387
1191.39
161.362
786.025
83.9568
70.7637
739.047
73.1146
894.508
205.715
179.969
211.649
605.09
48.5201
19.8635
229.802
15.8403
487.417
80.6555
765.312
237.537
26.8502
16.6573
13.2495
632.907
93.1256
-22.057
1087.59
377.289
523.615
56.1551
1184.6
1083.05
4.49802
540.621
85.5157
1321.66
613.83
639.519
-28.7289
343.397
1759.66
437.509
880.381
679.9
75.4082
60.7137
38.5799
678.267
1528.42
1996.98
13.8586
-27.6787
104.548
1333.83
344.431
426.596
1716.94
20.2159
409.215
760.655
580.913
472.835
992.67
470.466
47.327
473.18
21.4556
209.801
552.254
411.5
158.093
131.268
7.81642
917.882
989.72
747.604
11.5424
-9.16189
331.057
742.525
10.4444
1157.89
222.764
828.51
613.842
8.94357
944.959
51.8125
379.318
434.733
251.306
912.731
189.236
28.5312
-28.0405
157.476
82.3687
1448.59
796.084
13.1552
736.115
15.7965
412.877
665.086
1800.91
602.022
1136.28
990.304
264.787
542.591
805.901
1237.07
5.63954
298.489
64.7365
1120.16
3.79297
21.0823
1139.19
66.8532
931.998
1111.88
2559.71
56.5159
33.0871
-19.7616
313.636
-31.2759
4.25841
480.332
73.9183
24.8498
269.183
429.306
107.85
62.2498
603.837
0.0346167
50.8953
115.974
105.165
248.041
259.406
382.071
314.429
987.215
81.4737
657.627
76.9667
306.594
640.348
859.934
772.668
624.933
14.0604
383.663
44.302
345.576
1084.46
-7.40226
122.666
612.39
52.0879
70.8745
64.1638
1016.49
152.898
605.178
329.183
439.59
698.257
1037.1
315.214
874.684
22.7458
19.3213
4.93086
654.325
79.0036
240.448
-7.8951
432.478
888.975
78.2028
-3.96384
144.256
4944.83
536.553
690.945
7661.26
-18.2653
771.156
2.71492
15.4315
20.52
198.056
276.169
7.3652
1061.8
1097.56
772.786
99.4088
25.8265
890.963
523.077
734.486
798.65
331.887
898.899
43.4984
1605.83
590.051
151.55
0.17248
1026.14
858.321
739.829
71.644
629.025
175.325
1842.96
1199.35
1134.23
517.297
1013.58
778.615
-0.900321
71.227
68.6882
67.942
691.325
-24.117
-31.13
1076.56
-14.9553
1015.84
65.1625
1491.37
303.259
888.753
621.06
707.622
16.7215
-15.8082
36.7113
11.9845
641.363
23.9633
663.197
188.771
17.2375
319.96
206.404
737.985
1554.18
531.543
999.445
18.2327
473.923
689.609
776.905
858.892
471.679
1539.25
814.016
37.5571
212.245
156.462
478.728
372.57
199.332
846.947
587.663
179.994
-32.2696
6.40345
213.856
322.191
-7.30428
948.576
741.478
-8.97545
443.493
520.19
99.0804
35.3278
202.15
672.962
47.8743
31.8574
283.413
1.21273
85.3702
637.939
41.1793
864.126
308.022
1356.78
167.212
908.977
61.5563
27.1149
137.781
399.72
72.9555
944.44
97.5454
1012.85
20.1849
327.576
7.15624
475.466
349.022
278.105
582.689
63.0661
310.279
478.319
387.532
66.7226
94.0742
734.129
-20.3577
676.141
208.602
128.619
315.119
247.945
27.7122
188.85
721.007
120.982
905.744
529.126
988.548
733.601
699.466
140.46
1995.51
609.753
49.0011
400.919
83.5388
955.128
58.7672
7.57957
710.591
601.165
645.46
50.4515
170.732
256.956
183.836
263.591
174.683
349.79
3464.35
1247.88
341.078
23.9361
356.502
996.342
2724.06
235.015
695.339
753.33
161.207
153.584
552.944
10.8146
625.598
249.696
255.617
10.5922
42.2878
146.917
498.934
130.785
3.52536
647.922
1342.09
691.133
424.12
-41.9208
71.4908
578.58
95.8702
353.8
616.137
812.139
736
-3.96384
10.412
386.628
1330
17.5056
323.011
1168.02
564.533
736.413
-11.8398
20.2453
552.718
199.731
1245.61
1133.89
15.3127
1235.22
32.1572
1223.97
850.174
1360.97
94.9168
107.008
3296.2
95.3278
255.045
735.657
297.975
8.94357
871.87
259.834
61.0074
1574.97
125.512
86.3883
539.792
502.205
148.122
592.26
1051.06
34.58
126.106
445.127
701.445
-9.50338
286.745
311.571
-0.20567
508.118
119.585
26.2741
736.418
639.908
23.933
488.745
642.465
134.386
1419.11
-4.5236
20.4696
788.33
478.945
-27.007
2.61419
1625.25
398.777
52.2511
403.352
701.094
1030.17
401.482
284.178
708.937
-2.2305
201.738
246.041
133.488
217.176
353.366
444.724
179.325
341.156
425.888
67.9054
1667.82
50.0044
119.571
17.5479
1161.26
2037.92
587.84
416.569
436.502
27.3866
58.8848
715.148
205.419
645.793
2878.85
629.144
296.379
685.663
-16.6806
24.0834
31.6095
879.109
601.612
151.71
41.3235
1094.02
25.851
179.57
289.933
1235.75
258.476
40.4138
17.6067
710.703
40.8299
170.317
567.333
1.36888
-3.49114
393.157
26.8175
484.692
266.394
233.752
54.9158
188.882
259.289
23.8549
307.131
423.491
-17.699
72.5034
285.497
23.1602
629.762
242.23
883.6
544.32
1344.98
417.547
92.5105
837.983
425.282
529.567
464.122
1188.83
517.326
836.154
757.904
17.0792
1759.6
489.323
986.057
997.212
350.628
2220.12
304.812
387.687
686.094
1060.44
307.384
434.694
103.168
606.768
964.758
526.273
640.384
180.356
205.017
705.747
303.454
256.095
523.923
1023.67
989.107
16.6438
305.844
1152.05
572.171
1546.38
479.254
19.0335
1951.47
-14.3244
557.964
432.694
118.019
209.063
512.19
1191.32
641.602
309.297
613.295
202.304
430.666
650.576
533.463
896.475
730.969
345.148
32.0718
1248.34
729.189
299.198
569.056
-16.6806
818.687
650.473
1010.12
633.008
493.309
27.4497
1708.31
28.8678
149.963
1336.12
695.373
391.25
914.204
445.481
9.81587
47.5953
111.668
421.52
49.9476
27.2953
567.072
658.537
79.1431
438.132
734.125
733.89
688.153
666.662
157.679
1169.02
-18.1601
-17.5579
1089.11
458.639
1231.83
31.4603
319.259
-0.507991
299.803
119.108
24.9328
27.5258
1048.27
141.03
212.684
242.595
-16.4276
112.349
756.527
589.961
11.9257
468.792
186.761
199.322
991.464
191.475
160.759
265.025
464.981
1019.34
500.674
10.5921
-6.28278
1069.29
-15.2376
5.8082
442.317
845.298
7.06644
788.596
245.163
775.316
58.8397
214.702
184.762
43.8436
51.0321
1131.54
530.138
36.972
441.536
-1.61708
3.3511
469.097
62.1205
561.713
246.978
1290.8
1310.64
21.9808
948.062
110.522
945.571
-4.98322
283.655
97.5272
43.5789
480.676
875.628
1221.8
437.936
273.244
279.917
369.466
509.1
58.4162
284.448
491.787
506.21
24.2146
401.242
339.504
249.459
241.932
516.59
7.89114
-0.660586
-8.29622
927.418
183.379
579.085
314.416
646.982
790.195
435.54
899.502
2093.51
116.867
461.081
487.212
577.633
646.623
-3.71092
194.813
959.616
553.701
612.39
603.063
1913.87
41.9731
368.416
631.415
1.22189
1732.7
1147.67
917.893
9.14756
1.13028
55.7168
575.595
1450.13
206.728
35.8835
297.47
519.409
328.53
25.8381
48.2949
46.3437
18.525
284.81
402.092
20.0295
401.126
39.8307
521.905
251.03
347.981
23.9935
698.381
92.5004
95.6607
376.277
38.2626
406.885
530.212
277.554
0.298038
549.31
292.532
312.317
468.911
267.331
126.637
695.033
573.185
413.919
-18.5682
2154.32
26.6664
21.652
516.125
18.6905
33.9144
911.471
362.115
260.566
691.243
280.083
207.025
461.994
275.355
279.248
1176.26
-8.89473
779.406
924.16
31.5041
1015.78
850.736
562.314
1157.74
979.751
528.147
346.155
1143.63
257.491
19.8393
99.1804
619.664
608.256
786.338
364.309
459.579
1242.11
490.783
36.972
224.144
5.99307
411.789
369.448
361.298
313.55
63.0269
1715.05
1131.51
244.297
1620.56
1055.05
3.16295
211.845
2.34941
578.127
317.558
193.468
-8.09167
235.763
176.844
211.638
47.9315
848.306
1745.43
16.9499
615.014
636.09
20.8274
101.392
-20.4063
52.6514
49.9475
200.92
188.62
237.206
217.147
711.866
191.327
44.9759
987.206
676.967
458.485
36.6445
6.37899
865.768
798.533
532.91
9.4311
16.8218
71.285
43.1584
802.947
1102.83
523.408
1331.56
0.0125215
29.3328
369.667
651.969
487.503
314.488
548.077
312.155
0.871459
60.4164
21.209
1111.23
560.44
259.473
490.576
82.0729
1142.84
923.368
1136.13
564.838
39.2102
662.604
1093.32
928.034
26.4939
168.269
433.49
661.039
448.47
22.09
10.8136
364.237
265.609
410.205
616.52
224.056
381.724
315.514
755.724
2171.08
163.885
-7.05728
-14.3112
52.7492
16.7355
286.086
24.4462
-3.42798
12.708
768.58
786.959
521.182
20.9128
362.917
483.904
690.87
214.718
202.154
655.644
99.498
207.17
26.2352
724.837
226.101
6.65945
253.756
47.0329
1538.56
0.420177
245.573
824.644
42.8157
347.549
197.32
744.978
605.868
972.507
998.89
439.007
573.259
51.3289
34.7937
1006.41
828.431
-1.02215
70.7847
306.8
1095.2
718.866
144.158
14.3403
2512.31
21.7187
-5.18988
136.407
265.608
1116.2
71.5854
944.024
15.2495
7.09923
291.061
1003.81
844.697
881.104
1248.7
25.8381
513.063
291.148
364.935
320.25
24.3153
38.7702
236.771
164.994
-18.2653
1365.23
0.840857
944.968
378.467
176.438
991.25
55.4278
143.657
407.344
63.8015
558.792
286.322
799.133
794.817
847.27
1030.94
-61.6666
11.6393
479.1
1211.72
1292.86
3.93414
50.3203
707.546
611.375
685.247
38.5186
195.66
22.4386
127.618
24.4236
475.968
-5.55167
1387.69
169.64
-38.811
985.771
60.4457
213.681
831.996
897.772
-14.1406
636.842
138.134
32.3047
1335.08
443.378
417.265
342.138
98.5555
71.9546
812.945
728.789
548.592
944.9
35.1021
725.521
619.625
856.724
782.853
1166.24
1637.53
420.459
162.828
23.5304
23.0587
621.605
656.562
784.031
114.394
296.578
9.80932
625.843
183.063
822.346
79.3921
178.312
-22.6199
1339.16
141.226
418
723.71
953.489
287.513
418.129
189.132
-31.6671
609.37
489.309
10.5921
945.603
359.576
2050.41
1007.97
160.92
-18.5682
462.043
1070.09
7.0695
347.132
792.069
205.31
401.807
67.3766
892.149
529.931
1143.63
383.408
29.8399
126.621
134.163
358.687
379.926
762.001
77.2076
1017.11
-13.5155
909.503
264.536
1082.78
1059.52
125.054
114.102
245.455
10.412
17.4365
-2.45925
416.682
461.692
209.971
371.54
1046.17
906.953
1176.32
782.99
251.806
1617.59
3881.06
332.79
411.092
11.3277
956.094
16.4562
133.84
601.788
89.8069
569.908
611.244
-16.689
16.2143
131.58
1123.78
535.183
52.6599
901.146
382.06
470.563
1161.07
1045.73
51.0292
452.863
64.7555
244.385
478.562
11.3052
166.747
-20.1945
-24.2923
129.365
5.33434
17.7134
795.147
254.48
632.364
692.48
37.7661
329.374
234.99
224.197
614.486
187.319
1238.27
24.0646
361.555
1009.73
135.123
126.537
1863.67
53.5049
805.763
76.4507
-7.83629
708.843
122.558
276.586
452.872
-12.0601
302.465
943.088
413.769
303.089
1474.49
772.696
16.1753
2.15034
1221.38
802.393
499.07
98.9267
857.116
-0.507991
26.0212
175.33
116.762
372.354
1471.78
324.885
-51.9985
263.284
1168.38
330.275
7.40151
1378.72
820.472
1053.91
772.391
984.965
790.21
323.011
515.451
905.494
22.0784
483.722
13.2961
590.368
795.456
1302.09
-17.2066
70.6675
523.31
1025.86
55.4465
29.8399
570.938
600.76
220.006
285.29
612.597
271.23
538.987
601.07
434.386
-8.78973
91.1379
287.008
271.233
540.299
640.5
1612.36
364.935
76.621
232.337
-28.9434
587.153
1186.92
73.76
388.007
364.044
310.136
15.4315
294.134
505.402
1272.12
19.422
0.275369
74.8316
771.321
268.663
-25.9168
1124.03
275.7
33.5849
431.333
296.311
399.354
327.309
279.373
17.5585
1148.05
64.4057
29.2205
90.8905
36.1175
1310.25
103.174
80.4046
621.314
1064.89
3.81866
37.5362
-21.642
142.466
-5.71198
825.441
100.77
1047.22
1112.86
-13.6655
219.711
896.902
888.162
539.079
182.843
17.9706
7.92858
1832.44
443.931
453.015
49.856
5.99307
261.864
524.995
145.78
113.025
617.75
77.113
775.357
34.026
1601.02
614.295
18.3099
199.319
599.193
350.235
316.67
190.322
71.7845
822.13
514.133
609.743
-1.79828
467.118
602.49
77.2757
-33.8279
64.9969
593.71
1005.18
578.955
6.70206
10.5985
-16.1954
129.631
331.299
-6.71501
365.656
234.11
875.381
62.1422
646.761
-27.9334
18.0884
-1.47919
385.397
107.896
316.472
-27.925
55.9425
416.215
298.999
33.7315
98.8987
-5.19274
-2.53541
261.532
652.932
631.742
32.5342
1250.06
1585.53
817.148
1193.49
501.254
-1.33074
814.318
141.099
136.674
756.47
433.385
6.35136
244.689
598.273
302.319
581.599
25.16
600.687
-28.8581
20.6959
-8.96276
921.148
448.854
676.068
244.323
432.174
369.341
969.154
21.4146
15.2169
138.331
623.686
15.0297
9.28055
28.205
712.997
-39.7852
273.274
96.9044
122.558
525.837
106.677
893.277
17.925
64.8223
-14.5602
1763.1
241.245
675.794
111.939
299.454
787.688
284.167
464.262
980.429
165.486
564.762
839.074
54.1322
2.91571
472.835
61.259
609.71
2571.89
221.981
294.134
795.883
595.584
323.021
3253.65
1364.19
492.085
366.114
385.647
190.062
438.744
20.4664
345.126
543.688
324.391
814.419
-13.3636
57.8166
1062.35
1354.99
442.19
16.9606
-12.2665
649.871
426.901
453.184
132.512
300.296
416.786
820.065
329.69
-19.3928
520.175
321.569
13.8586
935.591
23.9633
55.7127
-15.4977
939.164
157.025
-3.16753
745.187
-21.1215
276.056
636.784
-7.92707
-10.5763
29.7693
209.848
16.0342
403.494
1078.23
25.0342
864.02
292.83
85.2478
328.802
1390.46
471.072
370.271
-10.0163
189.601
441.869
265.025
1368.28
1150.97
-29.8075
788.33
79.1057
492.219
36.6814
25.9918
0.186003
318.342
-46.6792
90.9779
787.106
932.858
1310.4
415.206
2.63086
209.845
1104.5
1203.11
24.4334
0.0548642
1373.4
139.559
573.94
18.535
587.312
323.189
148.088
54.2581
63.8123
310.073
18.3108
835.448
106.482
900.879
238.452
-6.39767
642.66
10.5922
32.9175
606.427
75.7028
511.221
591.982
-8.24006
1201.65
1040.54
15.5325
140.199
178.282
444.584
119.571
163.582
86.3116
882.318
28.4628
1570.45
764.121
172.319
181.189
331.34
1094.73
307.216
255.953
16.2207
45.6488
9.45363
841.776
63.3078
641.712
1004.35
20.8067
1349.63
-16.689
1.22178
236.527
16.206
16.0666
35.3622
3.93414
747.473
596.125
633.433
22.062
11.6739
10.5831
347.739
814.102
20.5645
382.491
597.888
-8.95015
288.677
912.725
198.363
308.194
485.926
312.069
639.601
852.567
1287.5
567.19
1164.27
243.423
649.946
659.708
556.692
323.191
754.702
315.289
1350.43
31.2069
-13.9342
347.806
1106.13
411.895
128.567
98.8203
206.424
181.278
544.047
1170.89
335.027
188.075
205.639
284.642
91.7817
-12.0768
120.016
493.355
1447.22
-1.19276
155.823
607.066
482.715
0.671192
275.571
652.495
112.034
594.86
804.187
1489.73
268.183
1029.16
1660.6
169.888
177.376
134.133
37.2362
1370.11
87.2297
579.516
1031.95
1603.36
78.666
1145.12
1288.46
1108.12
76.7037
608.419
67.942
42.8979
-12.8726
29.63
776.593
574.313
911.857
272.334
444.792
186.076
342.207
616.098
577.907
310.021
298.201
1110.94
36.2806
29.3419
1112.4
585
368.17
1280.65
888.345
728.922
5719.74
334.436
1197.14
158.956
231.837
427.733
426.157
1498.48
11.0993
-23.3045
611.686
515.8
291.955
-30.2078
12.6091
15.3634
159.553
157.025
182.365
297.47
-25.9441
1700.35
818.568
229.304
762.697
-6.45463
1490.45
212.408
82.5347
538.332
302.639
-10.8054
-13.7139
158.501
194.257
-25.5657
502.57
513.707
682.012
361.887
185.831
115.54
4.96161
-21.4147
560.101
910.982
22.2392
251.297
10.393
1.87237
261.943
991.81
13.8753
221.321
111.245
16.9274
91.7845
9.79051
-14.922
60.8169
791.734
15.5359
403.898
1662.84
560.358
70.5623
644.716
72.9988
7.59027
248.229
211.383
18.4006
1381.63
90.6988
248.475
41.0843
21.8366
150.984
94.8073
602.315
233.859
119.717
391.171
431.406
473.634
10.8474
16.1753
236.409
704.142
950.719
473.74
108.265
928.331
1.36608
202.352
780.653
412.865
5.03702
973.312
151.875
-22.0135
62.759
549.54
214.922
443.784
-9.5014
261.723
694.076
699.347
115.782
480.542
644.891
46.7034
148.243
114.496
730.234
48.0651
1770.19
391.435
360.007
174.009
39.1058
-3.57565
34.7559
1055.1
874.762
0.429456
179.074
197.534
554.673
693.586
71.8896
29.9403
193.449
614.764
337.387
893.642
446.875
827.341
521.534
722.489
75.507
253.011
863.292
122.29
652.269
-29.1331
365.013
593.693
528.932
36.3509
2098.3
507.056
297.206
30.7252
450.208
147.652
921.818
93.1981
658.054
481.238
-6.91567
754.557
1488.28
132.552
2961.59
-28.5098
91.3984
1128.86
55.714
204.057
9.32275
891.223
454.094
568.481
476.684
397.378
281.585
220.181
345.669
41.6684
1326.74
-39.9508
295.733
559.153
552.718
106.176
485.703
1082.8
495.535
9.58296
258.473
1002.82
189.489
-11.0668
272.961
238.401
453.279
35.3576
146.35
8.51895
528.485
338.779
513.924
346.041
394.311
841.406
39.5366
1351.26
118.486
341.135
889.894
2.72086
-31.3158
913.644
14.3403
92.3048
1751.9
126.292
106.008
778.609
930.92
1274.02
841.316
1076.69
1453.25
220.297
183.573
618.993
664.016
1348.78
1509.07
71.9581
47.9502
37.3362
42.4513
40.4138
59.2001
255.613
1101.55
1156.08
35.9781
40.7243
1366.45
994.438
331.986
380.728
34.3011
52.075
310.664
92.4973
1463.14
1351.15
567.01
268.561
49.3647
575.814
38.3222
403.363
355.978
21.8934
81.2662
847.353
218.198
455.541
577.503
52.208
42.2498
934.542
216.044
780.761
1327.63
49.8547
194.264
149.197
23.6034
296.387
90.2316
95.7144
463.586
895.053
193.686
821.528
319.701
730.971
87.1424
493.39
982.286
320.566
-5.80244
1642.8
987.371
310.113
10.7275
1267.88
65.6472
1011.71
27.0837
42.1074
225.431
79.6845
314.71
55.5697
69.816
507.666
731.132
228.281
88.1183
-1.96385
31.9531
-36.6294
-6.05203
593.693
6.06773
90.6988
317.816
337.187
329.183
344.058
17.6067
-16.4343
1002.12
107.952
-10.8735
3.24295
576.521
15.2688
299.344
230.803
8.0642
454.999
16.4358
151.291
3.53242
81.6265
1902.75
756.538
742.769
233.056
1300.68
735.109
505.039
64.5591
-24.9583
514.999
-8.68902
19.016
760.74
357.152
653.403
176.833
37.5646
180.23
4.52939
11.457
610.797
88.2731
45.2756
172.623
977.61
843.725
19.9541
707.597
-17.1117
1104.01
571.311
55.9724
83.4816
694.852
37.9108
304.811
501.132
582.784
262.43
367.272
-8.95015
17.5958
544.328
849.823
418.363
-5.02797
115.982
998.93
685.161
137.761
518.692
292.435
626.346
568.794
14.5231
21.3094
1020.63
63.8684
624.326
1152.59
419.701
236.226
28.9629
290.05
346.362
106.275
294.674
2377.06
608.926
507.22
390.864
2.97808
98.1916
1635.66
26.0142
186.897
527.743
407.043
380.692
866.111
740.824
136.408
595.522
529.155
129.095
479.713
654.619
265.532
45.6166
862.742
650.377
130.225
349.417
10.649
1832.47
394.235
272.015
9.23926
57.3018
814.016
822.798
905.494
115.782
23.27
133.271
1081.53
251.423
860.405
950.329
171.753
66.6664
39.1103
1.5946
430.786
391.852
600.724
211.768
226.335
259.051
160.508
-4.86541
271.689
560.527
1548.65
1523.57
30.4052
185.587
55.3217
-6.95189
91.6962
1407.9
110.364
-12.8726
595.598
360.55
36.4565
-8.30985
4.61959
1094.9
1396.77
0.638733
27.0341
750.17
17.8521
85.9973
179.963
889.434
690.611
629.767
176.57
375.795
612.084
612.857
365.353
67.5604
317.569
153.528
501.48
38.2214
446.46
1620.67
683.811
117.557
31.3539
822.318
176.438
246.87
489.424
1439.85
842.124
224.672
524.691
159.866
-9.95551
836.472
1125.11
-9.29454
199.126
1153.47
-4.78134
967.457
-0.0947556
4.42944
522.733
630.766
732.114
85.0042
517.326
9.69048
-6.03262
842.237
165.13
280.962
1012.19
262.578
885.781
17.2615
181.124
257.821
524.493
393.74
32.0316
36.6299
861.644
323.552
966.181
15.7493
174.469
452.325
929.598
480.181
123.759
873.37
299.563
714.897
536.526
1.88659
389.154
830.687
37.5185
799.84
431.481
774.733
224.112
680.141
68.6883
778.796
750.73
15.7327
-8.93802
1131.54
464.259
102.33
1458.39
825.958
927.92
869.17
545.934
10.5531
911.072
955.267
6.19013
514.969
25.8061
739.05
490.497
528.271
67.4188
62.8858
26.8069
256.162
66.2313
1556.15
462.97
1016.22
178.951
1399.56
1070.37
29.854
-13.7644
444.825
129.394
124.009
406.262
6.40345
569.929
712.337
75.2607
157.63
206.325
197.172
226.101
1106.77
1282.05
40.95
-22.3163
926.811
318.59
520.564
715.232
47.8889
787.058
17.0478
2164.61
29.9403
-40.8093
534.179
680.341
218.978
1162.77
1055.98
-16.3233
85.3067
903.21
461.114
2465.84
978.814
596.343
957.156
42.328
524.593
728.36
698.211
8.60028
68.2065
25.8374
702.552
904.665
40.4857
871.812
681.655
511.877
127.039
98.032
288.882
642.298
716.186
600.269
777.339
25.8061
510.414
556.382
206.1
1449.69
642.219
615.333
620.987
1632.39
-23.8875
525.653
825.028
865.724
5.0268
739.887
180.592
110.439
1149.88
482.863
525.41
796.561
1332.78
914.757
198.843
37.6898
455.576
211.227
26.5134
903.992
302.848
883.343
26.9243
1134.92
307.432
24.8731
360.096
627.632
23.3756
106.56
38.4791
92.6765
803.131
1121.54
42.5565
48.5806
36.0396
509.346
325.865
149.416
1196.78
43.4744
314.338
931.668
563.697
465.349
158.604
519.393
45.2704
165.486
260.096
554.455
189.71
395.38
-28.9434
2.44402
426.702
851.465
469.188
734.71
-20.1394
4.58899
343.635
901.701
561.426
23.7169
75.0459
5.21177
641.712
112.657
-5.43021
837.885
955.121
969.966
1246.01
315.029
460.741
213.816
983.033
22.4871
67.0396
234.688
479.1
1427.2
346.652
459.327
1033.29
213.681
757.033
57.0739
52.0879
-24.7029
235.585
690.102
666.037
484.608
1789.59
1071.31
4.80651
36.7113
529.227
311.527
503.901
81.9496
359.077
1039.6
28.368
-41.6265
879.518
761.147
42.5968
4.31606
559.947
815.887
126.929
151.584
25.4045
680.957
513.57
257.222
922.955
430.002
159.735
215.423
-4.34354
209.526
606.005
403.2
64.7981
508.543
179.994
693.725
836.615
916.631
9.56231
15.201
230.688
1951.3
381.649
1256.7
798.107
160.92
90.9779
85.7803
984.314
224.925
1752.16
380.529
-29.1331
44.5478
33.3472
-2.21409
12.5714
305.918
407.416
8.59486
511.475
1061.94
32.9175
359.051
731.626
51.0321
443.644
589.587
54.7188
174.545
-4.14517
212.952
5.11547
49.0186
30.553
95.1785
-15.5005
-20.8304
684.604
346.117
2.51304
296.774
331.785
17.3419
14.0333
615.535
-3.30914
-26.3317
31.4897
3180.97
1735.66
715.762
887.661
21.2859
123.772
150.245
68.93
0.781254
116.044
234.45
43.4016
498.71
419.968
743.352
417.117
50.3547
1259.56
14.7131
843.08
172.587
393.591
157.332
661.116
481.249
224.341
30.4306
911.895
19.9625
-17.6823
-36.3773
448.642
-7.89578
443.931
346.193
36.7375
773.484
7.75325
16.4696
465.349
-13.8098
613.096
-28.6177
-1.30614
732.361
22.058
75.6307
5.40649
303.014
45.4529
15.9074
980.576
753.28
200.156
195.584
203.479
1252.55
526.696
624.277
112.296
283.176
806.146
7.70471
58.2736
865.166
193.424
582.174
963.456
603.622
12.2671
1036.36
793.159
1122.6
311.005
157.516
68.3183
224.502
908.375
115.062
1.72892
10.5922
152.858
130.415
-3.00801
4.18045
380.036
639.771
656.351
929.969
87.4011
319.131
684.28
838.921
840.012
162.4
891.686
1344.24
41.7357
7.22732
826.892
40.0767
54.4525
888.659
834.598
152.471
425.489
602.051
703.69
548.068
16.7718
310.5
2.55537
454.752
68.1376
284.941
657.387
110.783
653.901
39.5474
82.757
925.997
5.79979
868.914
0.39488
925.128
279.422
33.4537
29.7354
2449.58
854.147
15.422
45.7344
464.718
454.199
618.862
170.611
164.955
453.434
163.138
184.51
8.9405
200.139
558.132
1479.97
-1.42853
64.4619
384.038
1127.54
934.343
44.2075
851.566
517.675
290.081
-9.59311
336.823
-4.49192
1059.22
429.742
1352.38
369.467
458.639
272.032
96.1453
786.709
5.19139
3.24014
713.972
1093.15
441.694
1171.93
512.291
82.5347
0.475342
759.838
35.5125
-10.5631
387.137
85.5611
1451.2
356.156
1495.82
85.1142
937.246
562.072
-7.28782
-24.1853
902.648
452.863
1067.42
77.0227
9.09086
144.053
78.8833
621.339
33.7315
-10.2071
188.163
174.238
414.229
209.851
106.892
466.355
670.953
1096.24
1874.16
16.3196
245.948
161.913
-3.89328
98.6733
441.464
-8.26632
90.6953
564.526
1139.03
299.628
908.413
28.4819
66.9612
-10.9874
72.6915
281.386
-22.9955
937.326
761.439
-37.8802
1034.05
420.459
652.28
503.757
501.952
198.385
194.042
40.7678
633.338
895.306
6.46448
243.97
2316.91
303.343
5823.53
260.638
1832.57
471.626
1479.78
-15.752
32.1439
25.6948
292.631
43.2406
120.632
62.5017
769.055
267.227
863.006
12.6109
30.0853
580.78
357.191
61.5822
325.211
52.4291
1203.57
1193.85
55.1947
1518.87
1878.36
1256.6
201.069
18.6076
959.534
119.288
279.711
773.784
425.058
98.5119
319.463
671.362
765.213
19.3794
134.044
897.468
226.815
464.021
452.604
16.4424
581.042
784.312
1107.1
16.1312
376.837
956.035
1821.92
894.729
1082.86
760.493
323.57
21.4678
727.804
124.272
319.102
47.4228
264.73
301.042
20.7592
218.419
158.18
205.547
13.5059
251.159
723.685
942.437
1074.06
518.105
148.716
48.4872
395.013
138.263
87.0959
116.102
135.785
316.377
258.074
659.526
76.1845
179.095
544.583
66.0246
252.599
29.7623
464.259
13.4893
14.4873
28.368
45.5582
1083.49
162.537
498.794
1394.87
458.747
16.3586
1339.91
866.388
21.2537
23.1602
82.5347
-20.1394
53.3887
131.624
67.097
637.864
453.799
1091.38
46.935
1776.93
1879.28
75.7439
879.15
131.036
170.732
67.6748
1370.12
149.273
883.08
3.08755
478.961
7.25118
47.0377
404.519
170.29
-11.0719
119.939
772.545
662.758
883.722
184.415
71.1643
13.1557
656.775
121.474
-11.7914
416.488
1117.69
8.59486
477.742
951.373
282.168
410.587
533.604
583.372
1494.34
380.863
230.703
883.993
489.563
154.867
520.634
734.88
16.2058
738.812
389.162
185.163
34.2714
553.356
710.992
30.8745
65.6969
43.4554
292.089
-34.5944
175.701
390.721
-16.4276
565.873
-13.7139
29.6156
-31.1778
343.229
-9.5014
463.974
765.847
204.944
386.141
37.8015
831.675
39.5474
19.0387
71.423
-11.8967
208.416
4.96161
743.759
1208.96
277.082
236.305
413.317
374.812
1101.52
763.174
450.989
403.961
1258.26
715.843
26.4182
154.348
16.9274
570.136
176.233
669.096
907.085
1078.44
160.327
817.008
11.7955
1201.67
752.244
57.9509
557.82
628.552
513.926
550.576
623.841
676.029
152.17
1279.48
225.145
183.261
9.95093
126.745
574.678
326.518
6.85209
269.496
1256.35
533.124
63.8229
756.661
937.011
217.295
691.032
118.908
562.561
100.007
170.815
319.671
138.035
-27.7908
231.974
30.1977
442.472
94.0013
67.6748
33.0809
30.3799
130.905
511.37
41.4019
48.724
604.897
43.533
1161.26
851.863
86.9638
642.755
425.594
188.082
185.593
-5.66697
6.04238
232.455
134.988
0.877949
750.17
589.001
22.3557
121.827
319.813
632.289
373.788
383.37
435.655
330.282
911.39
65.6295
861.981
995.223
736.168
-6.16923
495.199
744.748
36.8291
-4.51818
387.532
119.717
194.394
52.8447
128.805
90.5358
248.559
-13.6252
613.112
-3.1802
63.3194
40.0235
359.313
67.2507
1198.57
105.518
291.769
36.5221
13.9593
660.11
455.303
42.7341
465.044
78.5797
1050.56
934.513
41.9006
933.368
577.533
104.537
501.157
1167.76
573.316
2324.03
416.341
107.03
168.844
61.1919
19.1355
220.34
292.109
642.991
432.63
1540.23
643.827
432.908
493.917
-1.11728
476.194
1177.59
41.1847
21.0349
213.714
43.1584
533.113
960.065
421.532
527.834
-40.9836
42.0787
-8.49887
431.629
1524.25
1681.83
764.409
85.7828
877.144
36.0148
-2.76626
70.745
562.914
402.189
620.466
532.329
36.4592
38.9256
552.464
94.9252
683.218
-25.1329
1038.97
-7.06395
323.814
1006.15
1275.5
240.251
245.76
938.216
270.142
197.07
198.252
306.141
67.2507
634.476
11.8143
625.353
-10.6054
49.3971
120.855
136.437
748.434
680.561
7.3652
132.413
709.068
50.6831
489.451
43.8848
32.0718
183.51
710.463
971.064
231.732
281.505
314.183
51.6739
-33.9783
18.9267
937.206
262.455
778.673
1014.38
303.091
480.037
824.409
694.291
520.728
466.703
196.732
242.175
1060.79
84.3878
1154.14
1012.84
83.3369
1288.46
574.009
454.746
343.683
205.122
106.008
23.3603
1059.29
32.4534
459.943
564.638
566.953
56.0122
908.959
961.306
80.6789
885.411
1015.31
59.5841
996.663
229.963
109.141
58.8397
723.244
3.86948
1064.64
383.987
113.813
499.039
334.298
770.434
758.431
1232.63
386.315
183.261
1125.62
243.122
288.899
397.87
582.436
1.44326
174.956
-4.25612
398.96
78.6632
192.196
1260.01
96.2488
624.14
6.09754
654.89
733.199
261.774
33.3638
66.2736
58.3714
946.272
1.22815
1141.98
41.3128
513.814
23.9524
750.408
1666.26
303.45
62.0362
49.0238
1087.14
366.665
597.027
1161.68
776.049
1778.21
768.54
921.189
153.247
319.021
46.1903
773.152
2397.69
762.695
393.735
259.296
957.709
268.046
277.074
163.891
255.751
-6.52252
247.921
442.147
13.131
325.435
176.638
766.53
872.293
40.8435
481.295
-19.2877
823.161
143.528
881.551
2434.19
449.267
-10.1141
72.5834
99.5825
897.281
572.171
167.975
369.484
4.31606
27.7122
1062.16
266.785
1048.97
749.411
22.4412
8.06622
617.857
761.51
1461.85
1280.46
594.994
45.8184
15.4315
-33.8279
475.643
1063.28
50.8752
35.4762
53.5537
59.3242
1852.25
320.549
504.444
-7.90669
802.882
286.945
48.5774
1293.4
1773.07
545.531
232.779
314.183
1868.02
775.202
29.1482
474.896
1010.07
54.5292
727.198
418.337
897.748
549.156
29.6972
1277.09
1301.48
-5.07887
0.973745
33.7704
78.621
549.195
775.434
215.132
224.341
67.9119
651.045
582.059
608.926
-4.40031
630.745
257.851
28.8511
19.173
54.1251
66.957
256.242
875.446
1015.35
25.7302
545.646
470.959
689.258
544.922
643.473
42.5955
432.694
1426.12
280.277
287.302
804.613
-22.413
167.267
38.3962
398.143
706.962
570.995
44.6082
937.714
47.127
330.915
554.078
733.431
491.089
833.549
38.2626
811.683
333.435
-7.30428
317.112
57.4355
15.1785
536.155
27.2596
33.7315
747.326
60.3996
876.402
190.318
34.49
296.052
112.625
880.872
728.967
28.5312
174.359
31.914
3772.21
763.592
921.044
995.672
188.38
282.996
419.139
1078.06
12.9128
847.324
18.3856
480.61
460.207
924.786
7.94258
545.947
644.716
667.078
161.264
636.16
737.952
747.366
166.452
-23.0358
354.644
98.1951
4.84673
634.493
30.7252
-34.1327
745.656
415.533
8.62654
441.774
766.75
576.815
167.372
48.0344
-6.12893
-7.20341
-12.5505
601.144
104.44
981.795
22.4412
47.8933
359.236
1230.06
1340.03
-20.1394
469.357
32.2981
785.139
792.135
526.243
195.178
1054.97
321.545
53.702
399.847
695.599
865.408
313.182
532.272
-7.58604
350.544
273.228
361.148
368.061
46.0762
243.483
782.544
493.983
917.158
521.423
35.2077
129.088
59.4608
432.165
236.503
170.797
111.15
774.266
-0.506728
997.571
781.087
-39.7862
676.03
243.413
923.082
33.148
888.946
124.36
2.34941
563.061
855.013
1259.28
499.78
40.86
319.273
335.327
36.6871
293.582
223.685
414.252
183.51
170.732
9.66837
955.982
200.703
705.871
1823.86
216.731
1069.29
1077.34
451.37
297.727
1506.92
923.063
286.73
606.771
109.125
1.21273
626.695
24.3127
736.569
189.236
114.389
35.6621
1818.69
120.818
596.496
-19.641
234.803
1311.71
609.084
79.9326
199.127
32.5883
553.91
604.321
79.1571
30.5793
859.308
26.0272
594.132
106.075
76.9179
210.303
1252.86
77.789
812.875
1053.92
765.758
69.4906
345.09
373.164
907.721
522.902
828.247
16.4368
16.4806
33.3932
-9.91736
673.235
4.49175
595.808
915.766
214.702
-23.9305
1579.61
20.1054
23.6191
1194.15
1144.55
-9.76736
1036.94
528.763
574.832
950.444
1276.81
10.8456
52.043
626.606
81.9509
657.581
637.135
615.735
107.392
1333.75
371.736
13.5938
377.602
395.867
-4.34354
814.849
238.282
655.792
801.306
11.9156
16.9499
916.738
20.2043
664.201
320.317
1317.66
371.363
562.428
5.79979
62.2391
1153.76
-10.1703
1027.17
39.0759
556.348
1302.65
1588.36
1084.66
653.388
259.658
252.949
367.378
37.4366
1508.69
768.079
407.519
27.1149
120.484
130.284
164.785
54.3604
16.2143
56.6976
522.902
69.2507
37.5753
14.5627
44.6376
2608.15
229.735
39.2102
235.48
173.472
57.326
161.91
821.273
1326.62
1071.46
44.2338
134.428
603.706
915.125
375.996
-26.7437
682.453
753.943
3.3493
1618.76
304.267
138.173
11.1968
-2.70649
534.679
544.768
11.8834
-38.684
-24.2871
-31.3838
872.356
6.46306
-38.9164
-18.8354
-9.96573
31.4897
148.733
138.55
36.6871
814.573
118.737
1220.1
952.346
601.165
1738.04
449.988
1073.69
976.58
552.887
54.2581
498.596
10.8584
-41.5695
373.385
851.57
1155.52
16.7215
370.413
653.233
308.087
204.706
-22.8883
209.673
70.7052
612.076
1263.49
-18.4837
-17.2636
1254.33
16.1753
19.0169
-22.9955
689.949
109.264
231.985
664.863
173.082
636.674
9.15462
586.535
456.44
6.19215
115.607
4.41952
127.512
162.085
72.0554
337.771
364.848
299.481
913.352
47.127
511.489
506.669
873.398
144.623
1042.76
114.51
547.436
759.174
670.263
1.21348
263.443
337.087
164.638
477.637
193.201
345.851
485.381
8.94357
67.8958
642.143
1028.03
8.25306
249.201
16.9274
599.656
45.0481
820.553
829.184
713.023
39.8998
386.07
524.776
82.5529
-32.8813
-15.3326
614.147
84.7785
340.305
475.868
559.694
276.546
-6.39225
19.4808
17.2989
672.39
974.292
655.414
70.7093
-2.2711
96.158
78.0194
689.933
-3.45528
101.768
198.252
201.891
1264.78
335.41
220.307
725.834
258.036
512.259
459.818
245.578
8.33712
564.533
1352.98
113.949
1295.66
993.53
627.681
998.083
18.0947
11.9156
76.92
-14.6724
-7.90669
12.0257
740.469
866.117
39.5638
153.851
94.0982
786.863
222.734
404.971
471.838
408.976
121.153
826.413
123.87
837.768
-12.6983
-29.9145
387.987
316.429
669.92
491.549
460.12
-20.0704
717.634
458.494
-5.58498
1306.32
1125.88
391.294
694.938
245.948
34.4768
1466.62
803.204
246.243
687.383
779.389
417.407
16.1228
-22.994
191.412
110.173
83.0395
1762.8
674.94
717.261
79.2787
50.201
130.754
14.7768
713.187
575.908
565.383
73.76
339.282
804.889
881.652
617.007
115.823
611.627
1999.9
1731.51
904.38
63.0723
834.043
859.786
770.454
791.154
1261.42
372.287
975.728
374.013
211.524
1186.47
174.009
25.9873
359.993
908.071
1056.31
85.3702
34.49
706.704
30.0458
282.939
452.07
99.0376
19.5875
1082.21
19.284
343.928
954.444
146.044
740.269
835.181
93.4976
-7.85132
844.059
1097.18
1994.45
733.354
156.186
1115.87
310.206
410.211
325.34
387.012
27.6868
457.309
485.293
43.1975
763.597
53.9619
-37.8213
168.119
512.066
510.49
41.0843
299.198
195.961
630.79
669.782
142.03
277.139
400.541
110.941
402.419
13.3755
931.014
422.245
49.9084
31.3524
-28.5098
14.5617
499.868
-18.9564
-9.41791
1693.32
-20.0448
16.2814
163.715
592.68
55.2627
-4.78134
205.552
270.547
663.695
162.913
104.154
93.0574
858.993
612.903
429.481
-4.84094
13.3311
494.945
431.333
73.297
732.937
42.4512
178.431
-23.1494
925.544
891.776
719.392
121.987
327.96
192.602
1108
-19.5775
838.464
187.362
2672.84
1990.33
78.7656
398.888
546.2
274.157
29.0847
-0.133053
449.788
757.598
-5.37633
1302.12
45.7067
55.1972
-16.0147
55.7922
46.4657
110.23
10.6974
105.393
598.571
612.044
117.921
289.828
932.515
336.198
90.3875
902.9
181.562
897.168
6.75247
50.9707
165.498
32.1354
719.934
991.949
871.01
843.998
-2.38206
27.8953
387.099
1329.28
481.05
-19.9433
332.185
49.6406
132.025
155.453
1193.18
243.259
1661.1
168.02
774.661
1786.31
1090.3
810.378
830.063
1255.82
281.408
851.004
128.658
6831.37
109.909
10.4444
65.3427
354.371
117.215
33.7315
837.281
13.5479
257.96
1170.45
25.1196
1435.48
23.1639
703.773
261.487
184.308
83.4332
527.644
-6.98906
409.097
-5.2322
955.282
32.0207
250.043
785.519
63.8852
732.563
280.605
274.041
773.423
873.747
353.518
1529.78
147.695
15.4228
336.688
387.563
455.936
1049.98
53.1419
-1.30411
383.598
114.957
26.9083
103.549
898.593
96.4182
-33.2942
-11.8398
884.19
96.2587
-10.969
705.729
689.01
496.948
626.719
41.4421
415.894
157.614
9.57877
-8.14856
11.6393
364.782
17.9407
713.268
311.605
736
748.028
29.8048
443.166
449.02
713.757
1005.39
595.436
1254.76
782.477
349.225
69.4345
120.792
53.9181
108.31
981.671
58.5416
349.32
338.43
526.467
831.433
1376.67
411.161
66.0246
992.856
76.6139
698.283
931.782
321.834
639.314
55.825
182.365
28.3873
572.958
988.201
728.613
1335.78
28.7791
310.587
179.695
100.367
692.1
173.703
118.705
734.368
111.583
-45.4393
106.8
1096.23
651.677
105.289
1297.42
26.3798
371.356
921.424
29.2607
300.639
70.4695
1714.04
280.458
697.547
383.384
27.8659
1197.28
483.939
224.227
1013.03
83.2157
361.645
429.342
1359.37
1006.43
142.384
307.767
1632.38
86.2619
367.029
177.009
623.068
551.519
467.616
596.497
427.154
776.813
32.1439
819.941
598.674
596.46
131.736
630.283
84.723
130.693
65.3989
18.9022
392.472
480.046
24.4842
609.238
522.36
665.831
36.035
170.733
820.275
307.593
733.19
777.093
210.463
213.245
980.089
595.121
238.576
23.7777
-27.472
804.646
373.015
212.684
-8.52947
189.186
-68.6591
429.03
89.161
198.005
153.408
471.648
144.83
728.856
19.8903
167.581
479.016
1028.22
1568.05
41.5059
61.9813
199.343
222.263
36.2648
549.789
29.2205
285.793
28.2112
66.7106
1167.28
64.716
892.948
227.736
387.842
307.441
2.72598
119.51
518.73
100.653
487.703
467.386
83.5575
395.283
-0.65218
4.80651
941.885
379.301
36.0396
912.271
-1.15981
821.269
1714.96
294.768
323.857
-10.9987
367.747
-32.258
415.612
336.126
-17.0823
901.378
1236.05
424.109
719.056
1063.23
6.29359
26.7123
761.786
223.855
225.327
1081.24
46.4822
266.799
30.2604
1118.69
934.365
85.5611
797.149
352.645
1459.49
711.052
740.469
230.362
419.983
856.746
777.946
2234.06
85.5547
345.223
34.9467
1284.81
515.123
76.5572
807.473
-61.6717
1421.56
609.07
687.356
251.554
293.567
501.413
293.111
312.919
584.89
508.292
103.144
311.15
223.051
39.2656
45.8295
408.206
-4.29517
11.988
303.454
278.584
-10.186
325.317
731.626
622.622
-30.3846
147.828
27.6017
66.7226
585.08
25.7317
-22.2318
460.623
172.995
572.773
637.459
-0.506728
677.076
66.0985
67.1974
129.74
497.349
201.415
1146.56
137.446
150.001
958.123
21.5296
98.2923
490.911
81.8635
22.1194
959.797
402.793
212.849
864.616
509.829
440.726
479.953
912.968
547.405
220.488
147.391
1014.94
608.826
507.622
255.896
384.613
27.4497
34.7704
2826.15
52.4291
993.675
644.749
105.003
792.442
268.838
1012.54
1550.83
0.544369
640.943
687.13
31.3977
26.9683
-2.56523
444.736
57.8882
358.07
1011.1
151.71
519.21
-51.6219
327.532
522.478
275.933
608.296
715.748
42.4513
274.672
147.281
549.841
438.132
35.3845
344.319
176.419
478.467
254.182
43.3798
-17.3733
77.1296
439.975
302.393
535.475
-18.9564
1131.1
-14.4226
752.789
351.089
199.322
609.147
690.132
268.832
542.044
623.969
675.942
12.7491
137.488
-9.09496
256.616
994.335
897.032
679.083
365.763
348.166
520.245
162.405
10.5158
484.624
48.1836
43.7955
510.869
33.4537
623.814
1932.33
42.2521
316.715
65.1656
344.167
19.7779
-1.11728
267.941
449.957
457.947
20.6755
29.9403
703.195
279.306
1036.41
316.429
64.565
536.861
244.173
37.3483
1521.75
31.2069
528.524
398.746
1082.87
80.0378
583.28
55.0915
1200.5
1500.98
19.8447
467.075
85.9843
74.4533
21.745
142.8
125.819
752.978
594.66
443.462
404.138
67.8967
1120.05
797.016
771.846
2045.33
16.5685
415.777
34.746
691.069
860.1
-6.12024
255.215
829.842
278.043
1055.37
239.749
748.981
34.4044
1326.92
56.5421
77.9864
1977.93
295.357
581.245
782.818
455.674
577.349
401.742
432.158
109.353
56.9094
1082.45
753.46
4.68347
551.486
5.89789
110.67
1223.01
308.959
-4.64795
744.852
119.097
297.891
368.761
346.362
-9.91736
1708.37
2639.91
780.67
473.739
543.256
857.813
8.62654
58.4669
998.216
44.6085
686.446
440.912
353.93
-28.619
-33.9489
16.0342
1100.65
259.91
1932.8
369.862
-9.29454
669.517
521.905
283.423
179.816
340.485
769.872
27.9799
306.701
158.093
43.1868
451.97
243.218
1166.45
161.382
195.095
1085.38
332.105
359.021
-2.11916
811.221
785.406
69.3387
608.645
395.857
346.522
488.144
899.29
293.352
143.321
988.99
898.685
83.1081
153.767
491.857
1616.89
1395.84
3.2011
936.542
970.573
24.6477
749.748
1613.74
588.26
1178.28
369.729
1182.31
487.628
1772.36
80.1878
1030.05
14.4858
22.7816
619.01
196.378
805.418
787.776
406.164
946.188
47.8933
39.9253
1069.51
34.4046
86.2828
574.379
413.135
313.408
453.429
670.32
723.02
73.3639
145.109
58.2389
594.37
8.16746
67.5497
112.764
608.661
36.3885
11.0961
376.985
131.393
1267.05
24.4001
16.7768
31.4732
225.987
16.7215
-0.815688
542.709
709.137
1255.22
955.551
556.088
103.445
91.3241
10.5531
135.209
306.84
24.6557
51.1677
-9.76916
27.6802
144.087
901.378
499.543
410.99
115.607
482.274
281.781
345.303
-4.70737
489.036
286.363
-42.4222
13.3938
-5.75327
32.939
415.397
171.211
656.006
-24.0427
215.107
779.803
11.5424
1709.36
755.426
40.5689
68.5405
7.25118
117.817
-39.1829
385.206
974.944
156.304
460.144
1344.6
1367.55
1269.75
360.813
330.485
189.19
48.6666
55.8283
183.266
12.0484
207.097
98.6733
32.3347
230.304
3525.36
134.578
309.95
999.727
548.099
6.26093
1458.82
629.723
936.943
43.1975
-8.51841
8.9405
57.7101
895.464
164.371
176.906
465.867
1228.74
32.9175
8.60028
15.7327
187.839
850.427
458.402
834.33
610.44
1355.53
96.7907
1301.03
-8.14044
234.796
1241.14
-32.1281
808.152
561.067
532.805
62.4832
55.0193
811.546
212.245
34.574
742.569
382.215
275.118
1314
234.127
814.425
711.499
382.981
50.6831
63.3078
576.12
60.1827
284.71
772.307
791.154
120.149
738.56
790.204
26.6318
87.4205
203.473
751.221
356.245
612.818
46.1903
358.703
6587.29
170.721
76.8739
462.805
622.284
75.8146
95.1914
325.747
184.986
311.54
52.6354
793.015
262.536
14.7956
576.708
169.203
510.46
578.52
862.61
207.652
88.6193
1263.63
33.4642
232.813
-4.73275
264.348
16.601
883.16
403.839
89.5858
857.13
78.9861
192.898
329.041
610.3
128.108
34.0533
81.3661
67.6584
1435.74
146.355
37.8762
1167.3
591.925
35.3576
1964.19
60.9928
41.2278
653.388
787.865
599.651
22.67
441.081
397.363
317.725
109.688
544.128
-24.4531
-1.93315
228.673
381.385
386.342
443.692
929.331
202.645
-9.72539
716.622
475.199
246.374
199.097
512.214
137.446
1190.83
-46.3078
-2.0838
738.435
760.124
776.818
552.425
489.212
324.621
686.89
478.839
604.854
-4.92753
658.936
957.798
1509.42
1533.21
1480.13
366.116
19.8243
11.5354
1448.69
20.5249
766.587
251.977
499.946
745.492
303.259
246.83
234.704
630.745
849.119
63.2135
782.023
-4.90794
1111.75
113.638
841.732
614.987
1336.78
574.939
284.427
6.29029
1217.64
882.638
10.412
75.5326
639.728
183.734
446.943
27.0778
453.963
130.589
513.125
8.17757
148.327
346.571
72.4427
197.448
118.149
153.994
696.742
986.54
147.903
15.1845
247.675
499.723
607.592
248.59
768.504
233.076
287.855
19.3982
81.2723
507.107
228.722
570.226
35.0997
37.757
1090.81
1421.43
582.079
145.311
898.327
1295.95
566.815
679.443
87.996
31.3676
658.541
1078.69
191.01
89.303
568.9
-25.1329
733.5
0.432315
488.908
745.369
469.647
1406.92
475.616
718.348
179.219
1274.64
3.2414
378.854
-16.2987
1009.72
419.36
4.41622
1114.56
207.806
37.4337
418.958
43.6735
286.147
675.303
1233.81
20.6905
340.121
180.751
1433.57
936.438
304.28
444.429
1274.23
156.627
331.064
1153.22
-1.79077
46.4412
326.869
811.322
-23.2174
322.624
1038.51
255.947
2.06007
981.731
629.859
387.08
50.173
22.9182
147.39
201.562
1009
227.437
284.919
132.771
126.44
49.269
81.5586
708.941
164.785
33.7457
763.967
608.866
187.052
132.034
606.384
2076.91
45.5718
1821.63
56.1322
112.538
17.7185
179.524
142.089
460.473
49.1713
161.331
486.175
41.5143
118.233
108.499
132.554
272.454
506.191
285.29
1218.4
539.334
54.9285
795.787
11.5207
1150.17
11.5373
225.456
880.412
119.509
45.6457
389.298
1.65836
792.682
49.7674
315.413
-31.2201
13.1942
467.118
962.311
668.008
367.222
-36.8
625.807
25.4427
748.981
411.092
133.142
1124.76
829.801
-10.4631
35.459
1049.69
-11.0668
374.161
308.56
154.748
-5.86729
202.12
492.63
215.69
1032.61
702.348
416.472
709.61
27.2742
13.8753
693.586
193.704
30.0458
1163.75
1107.64
380.148
1051.39
811.381
350.544
563.072
539.301
451.264
117.726
516.695
465.512
707.622
795.826
114.121
66.3066
223.442
69.5337
263.677
446.46
408.803
14.5955
2.45466
584.017
334.951
704.942
180.478
454.999
438.101
0.668089
-6.13019
254.657
7.44868
96.619
273.028
41.8684
28.1868
787.583
64.6331
203.24
1301.88
615.375
97.7268
3.61706
342.16
1331.82
13.7897
492.963
1152.87
4.52939
207.873
933.477
731.184
-3.57054
889.529
721.91
23.7023
38.5554
35.3622
93.8893
44.6981
75.9853
708.395
503.697
1167.97
707.56
422.422
470.34
807.904
433.584
446.089
191.225
1489.94
119.652
847.956
510.289
37.4938
59.3179
1030.53
480.007
1075.36
81.314
36.4565
428.348
19.6121
13.5648
255.67
212.313
4.73362
468.307
669.095
-26.984
370.145
1577.54
1223.85
847.115
26.1471
71.3085
1363.89
55.836
1232.8
-30.5321
28.5565
60.7137
761.969
247.232
404.146
1.05838
274.354
7.09675
700.678
1126.57
983.488
26.8175
38.6641
46.3449
508.165
452.218
657.398
869.136
32.5272
41.9508
184.548
914.896
20.3167
241.489
-3.27279
4.66296
-3.30914
535.888
529.765
138.311
1110.13
76.7056
136.161
225.559
944.613
932.875
30.1977
1089.02
20.9128
-18.5322
92.0068
50.9947
565.307
220.34
273.369
344.549
78.4612
904.323
610.944
205.721
807.061
186.57
28.8678
260.445
1184.59
19.4157
292.415
1041.94
1428.46
18.6509
532.329
-22.9186
-13.6655
12.9733
439.635
231.25
649.901
537.634
428.417
1158.54
567.337
654.306
554.327
0.580599
529.669
356.349
549.394
978.83
561.821
54.8541
40.9605
15.4216
364.29
849.841
148.156
1065.98
590.683
756.825
938.641
1029.88
453.062
41.2073
891.959
270.305
1405.18
-4.94089
352.6
72.9575
32.939
46.2057
1090.79
20.9349
123.278
476.794
725.476
1473.21
328.26
142.637
442.457
1223.11
914.939
293.568
895.559
144.991
1028.1
30.4953
1.36649
869.667
213.463
624.951
1166.79
293.966
55.3457
-8.01312
636.316
32.851
1.78383
43.0444
565.574
-5.58549
297.584
163.848
207.097
75.2474
60.4457
320.26
810.326
40.2046
1057.01
768.277
78.8048
558.132
25.4615
42.9584
484.567
842.56
88.8212
37.9136
606.798
1129.32
225.259
487.689
422.205
3.3917
618.688
123.319
116.73
1277.68
1336.88
108.48
393.506
14.1601
932.05
1024.15
-26.8323
1064.74
472.134
-36.2532
4.41932
723.71
786.697
832.298
711.06
535.238
8.73134
479.219
841.732
169.358
564.28
22.2093
790.606
847.25
778.76
654.047
1552.94
1149.84
261.252
936.983
581.142
532.91
691.951
290.551
1190.09
966.73
677.385
1020.37
564.637
319.136
-15.1256
372.952
480.983
28.5866
187.052
60.6993
727.732
858.961
433.706
842
909.908
966.271
1559.3
215.925
164.026
685.945
387.842
803.545
1302.09
541.265
265.57
49.1713
220.009
112.299
89.303
585.767
-4.51818
890.922
922.473
691.131
14.7698
63.2089
224.144
601.946
419.286
92.0862
18.0493
535.476
641.223
927.232
560.13
559.513
4.31808
921.455
367.956
133.134
1078.06
51.0388
563.999
1080.97
997.685
1182.81
104.154
29.3391
496.217
90.7364
7.7089
316.569
80.7768
384.392
41.4071
942.003
36.8207
14.1926
760.626
374.999
397.023
547.4
778.76
71.2128
857.896
1175.47
406.011
548.265
471.147
179.86
313.15
731.561
76.8975
56.1772
475.496
595.086
32.851
501.025
451.56
837.648
48.332
335.065
872.245
169.616
808.007
679.825
165.649
217.974
1196.5
27.2974
0.871459
579.533
1042.02
44.1346
697.704
445.536
56.0286
22.6504
19.0255
537.978
-29.8181
25.7322
11.7819
40.0696
206.575
352.518
192.463
302.156
1592.28
36.1473
115.836
48.9714
576.552
462.525
345.366
4.25436
1062.33
71.6436
1576.98
23.9958
95.9292
108.398
842.868
35.5851
1211.09
378.467
15.6738
116.467
334.664
705.32
20.698
153.263
57.0032
103.286
753.226
-56.03
-1.57603
730.157
278.476
402.382
601.852
260.632
628.504
495.441
72.324
241.84
133.994
481.127
13.3942
[truncated: 62,027 more chars]
