# Supplementary material for: Nonlatching positive feedback enables robust bimodality by decoupling expression noise from the mean
Source: PLoS Biol. 2017 Oct 18;15(10):e2000841. doi: 10.1371/journal.pbio.2000841 (PMC5646755; doi:10.1371/journal.pbio.2000841)
Supplement: S29 Data — The corresponding mCherry fluorescence values were taken according to the gating strategy in S28 Data applied to the flow cytometry files (S27 Data) and were used to generate the numbers in Fig 3B and 3C and S7 and S11 Figs. (ZIP) [file pbio.2000841.s029.zip › S29_Data/LChITF Iso 8/2.txt]

"Y2-A"
-43.0769
-32.9271
189.48
190.326
-9.70632
-34.2911
462.929
236.691
-30.5921
145.57
23.8657
0.558728
44.4804
17.274
1356.27
4.48828
-14.9326
-0.701441
32.4179
-19.3477
226.265
348.984
458.81
-9.9282
54.3825
59.7732
412.853
38.0401
277.802
8.84069
740.857
11.6236
4.71977
139.421
14.6142
94.9703
527.99
-4.27777
28.712
-35.2281
32.8308
215.321
609.131
223.249
139.085
300.425
38.8646
439.244
42.3783
8.7633
21.9916
49.1331
24.0269
92.8009
6.36235
3.8081
-29.7495
12.5853
92.388
33.1262
858.881
499.769
1002.13
15.3999
33.3972
-4.306
19.2994
310.488
49.2844
61.4659
538.416
26.7957
8.7633
31.362
26.7957
-13.8566
128.932
-6.65745
-39.0774
-4.18884
64.5614
70.7174
49.1331
267.655
286.174
71.2491
12.2414
-2.57551
175.629
-5.04777
45.3075
458.421
50.159
27.522
56.9334
40.1075
668.935
360.752
348.054
9.59684
-3.52166
-20.0394
107.751
279.083
-28.1684
-20.9523
-56.8693
-42.501
-31.8991
-1.79182
56.4329
22.9068
95.9074
-3.14708
44.4197
58.1307
14.7956
851.823
29.2836
732.227
57.6053
354.528
447.111
246.936
286.143
37.1617
303.076
1.16355
-0.779374
56.4485
8.07157
15.6545
241.488
-12.9116
142.136
-50.6572
200.188
-62.4915
213.146
67.8738
-64.0542
154.99
-13.0839
395.231
-23.3659
522.163
35.0741
-8.7959
357.456
-22.1589
17.5789
-25.0881
86.8204
606.154
-11.564
-0.00603724
33.0227
3.97461
-8.70839
529.157
1069.36
694.189
161.814
-2.86846
-35.0078
571.88
-24.6974
513.454
425.574
46.7728
23.1211
294.401
-14.5746
17.3162
5.00871
690.918
62.9973
564.059
32.9472
23.906
14.0323
23.2108
46.9915
75.5214
-2.48109
738.046
30.0197
33.7932
0.235592
39.7593
-19.1033
277.808
673.002
11.3905
79.2071
509.157
-27.3996
571.405
124.519
-18.7467
-7.08177
777.027
139.776
163.973
7.22942
-26.03
1.72124
226.437
9.20707
-11.5373
-11.8917
135.535
11.2044
457.354
18.9021
-18.5298
35.5284
38.1136
429.333
813.763
306.733
12.5065
1211.8
65.1209
33.6985
98.5395
2.78789
60.6921
60.1099
631.063
174.696
466.306
-7.69315
-25.2399
19.9133
419.258
15.3224
26.9492
1.14883
-4.53911
20.174
692.144
333.399
-32.1788
-22.4948
-40.815
26.4634
609.229
417.555
11.237
40.0256
139.455
374.435
160.563
76.3396
120.348
-8.05414
-3.94502
-12.1215
-71.916
-4.2813
352.899
43.4334
34.4455
1.08309
419.35
-61.2309
406.083
69.1555
39.3493
-16.4521
775.153
23.5835
0.226474
-31.1972
355.128
87.8143
2.08096
-9.53359
0.558728
12.5114
5.12504
-14.5851
209.559
-13.6763
560.38
831.888
15.9895
-32.5606
-3.1737
-9.86109
2.20394
504.836
31.1339
5.18146
182.496
428.976
608.028
3.1411
20.1176
223.421
-35.9432
-21.1726
-18.7061
-5.81908
229.633
-38.1828
293.695
429.736
379.945
-19.9024
62.9273
47.465
495.102
196.671
0.617389
9.52799
265.407
423.264
38.6253
428.071
37.156
458.853
3.69077
83.9954
352.614
455.064
109.593
23.9846
338.599
-2.37122
82.8663
775.527
317.714
42.4021
31.326
-53.7735
5.13144
-10.9145
-4.90991
340.639
617.181
-23.0778
-25.5255
51.4306
74.4401
-27.8845
251.283
4.91164
314.481
55.9469
279.228
169.81
157.096
284.565
-22.8264
-4.39541
-5.01966
79.2695
31.362
4.15552
303.263
389.248
173.411
-2.57551
54.9223
29.4943
2.20394
392.392
23.6376
428.37
23.9221
291.094
734.045
-1.16268
22.3038
123.369
-5.62824
-21.3252
32.9538
122.041
17.4419
883.615
142.276
1136.91
41.3117
15.154
84.5439
59.5724
6.18093
8.7633
392.087
40.6716
822.75
530.164
19.7377
21.7874
48.1926
-9.86109
17.1965
28.8233
25.5117
505.207
488.691
308.632
771.93
23.3196
18.421
94.1178
233.548
9.94563
673.719
26.4438
-22.6416
370.902
18.4478
-11.582
119.293
26.8395
121.897
20.7762
68.9427
67.3875
718.4
459.534
284.643
85.5936
203.661
277.921
22.9287
730.356
-5.24304
27.2086
612.623
439.528
-26.9384
3.21496
-16.2922
119.449
-18.4108
-6.78398
25.5117
11.3905
324.71
233.935
633.209
-1.98025
-1.25668
-1.64755
156.711
-27.5357
-1.21212
-32.0119
87.9178
485.09
477.829
-73.4261
-22.5288
-18.6584
-9.20884
11.4553
876.047
2.9833
201.88
407.997
80.0974
-19.8923
306.969
680.887
13.4976
30.9567
15.7327
31.9191
50.109
676.868
41.9417
4.89696
826.022
418.628
205.962
150.756
22.1691
67.8809
9.5968
36.1826
448.564
510.676
-5.88904
58.3029
-2.02689
127.111
54.1847
54.055
93.6459
196.13
2502.48
29.9451
161.331
22.6997
60.5288
25.6299
39.7628
104.982
144.106
36.6043
224.186
179.377
90.6675
42.3125
91.3885
380.783
5.39655
94.4554
-6.87888
-44.5631
132.348
44.1982
28.3375
-18.1654
4.41008
-13.3853
310.77
487.094
258.328
-7.83383
260.577
18.3429
20.5358
128.069
-31.4412
-3.36083
7.2817
20.0028
14.2065
3.29124
57.881
44.1804
44.7251
52.4305
151.192
30.3924
190.597
45.0122
1.17263
155.014
1130.77
692.613
63.2775
31.2701
26.9483
732.575
46.532
378.555
15.407
90.1816
174.863
1357.49
38.1515
119.21
-25.4527
203.011
23.2626
43.7477
163.923
-8.77086
519.406
699.629
-18.7807
374.975
11.1655
954.532
560.518
498.951
247.162
585.969
-47.4636
-19.4616
42.6321
-22.5235
24.5139
470.871
742.107
204.022
350.791
71.6899
708.576
295.8
15.303
21.0002
269.173
-23.7266
23.9512
47.9879
18.2542
53.5573
264.188
262.928
79.9778
1.53808
21.9309
699.061
410.224
-2.75114
383.482
44.4444
53.1861
1.14883
422.748
319.205
46.2627
27.926
12.0752
233.939
395.422
853.115
-25.0734
662.64
-6.92096
-4.96025
34.6628
802.307
16.7138
24.1996
567.785
9.33034
41.3909
92.0401
169.225
21.8818
-4.08412
98.7676
862.105
226.565
63.1851
21.1892
168.175
146.507
81.2971
31.1339
88.5774
18.1517
18.5557
321.296
590.011
406.666
298.391
-8.27564
53.6374
-15.3543
170.265
1090.7
137.477
190.425
79.3224
27.1166
-5.33245
2.77111
273.775
18.9516
97.3726
66.151
53.8508
43.5109
495.926
308.73
234.588
64.4305
-0.790978
38.9147
86.8204
229.467
-7.81591
1463.64
70.4351
45.2041
23.0641
379.223
242.684
3.48129
56.4289
27.7856
124.915
11.8469
120.96
-13.894
34.8811
15.5318
110.265
718.877
-17.3857
12.216
-6.75612
144.363
226.998
320.869
3.38553
22.264
11.4562
421.811
103.57
-3.40008
-39.581
23.2409
-20.7209
19.358
36.5383
511.778
1781.53
-7.85799
27.8359
19.6703
20.2894
59.8069
12.8256
-9.7079
1.22678
282.944
189.363
277.573
147.654
134.854
227.394
17.0388
4.13544
16.2596
93.2061
39.7628
-2.21005
22.5234
670.719
83.6315
34.3076
280.385
121.023
26.8502
460.431
2.58545
27.926
1.55442
104.942
24.7774
23.5835
30.2115
180.486
3.95503
67.141
372.776
50.2622
10.5971
44.9376
768.906
280.094
31.5544
-21.3796
289.961
0.387306
-14.543
-30.1996
38.7419
-4.3601
109.849
14.5212
-43.1383
265.331
-0.960244
332.432
18.8805
47.5362
17.7603
-19.9292
-0.661135
1.1157
-12.4834
473.512
55.6704
414.413
33.4324
120.466
150.376
-21.4054
111.125
219.211
-10.9641
558.02
20.3874
329.85
9.00462
760.654
1095.21
44.7169
21.3224
433.468
181.177
-0.497159
-44.5702
181.448
278.678
547.262
6.36235
5.68216
-3.51254
695.682
5.25959
60.4164
122.963
-23.2798
-25.6236
-2.46304
195.614
-24.5478
-49.7689
-15.3122
425.407
-3.1894
5.01517
78.2136
678.076
327.404
112.479
1212.32
463.891
-34.4346
-8.02943
19.3151
503.633
21.327
10.5192
225.971
306.906
55.1788
146.171
-29.5706
-23.1993
16.0872
301.951
-38.7801
534.771
17.7962
-9.63717
28.3179
195.677
527.257
-15.9869
11.8439
-7.20651
325.753
70.3597
74.1871
36.7552
120.48
89.8763
18.9129
17.2539
4.1977
16.652
93.0898
10.6324
151.078
3.7134
147.594
49.6395
71.9365
95.7172
87.1007
627.801
52.0122
42.3452
38.1164
350.836
390.987
268.628
20.203
19.8769
38.0401
91.2222
265.62
161.577
239.544
80.027
48.7603
256.55
21.6117
-4.44957
35.1165
45.3075
765.768
-16.2533
358.658
-2.91728
22.4828
15.407
3.03761
163.973
0.206898
106.659
520.698
-11.3018
2.47353
322.005
-4.72515
179.532
4.07814
92.2691
58.4752
23.4604
405.538
26.2969
18.9763
41.6333
-28.4736
27.8862
49.8745
194.112
398.735
6.23551
-26.8259
31.5395
52.4678
47.2662
3.03761
14.2132
52.7003
26.8122
19.4026
45.9072
288.281
865.655
34.8212
53.891
17.7804
15.7145
183.798
36.2928
48.7146
40.7678
45.222
140.254
67.9917
300.05
596.404
30.443
33.6781
37.254
65.2266
96.2851
142.498
317.921
60.1346
69.8992
533.502
119.443
12.417
50.109
131.514
270.578
30.8159
55.9023
56.2159
63.9447
45.6395
117.122
702.508
170.747
455.235
89.6623
9.31297
250.787
248.604
221.1
33.8154
150.087
33.9441
125.484
289.961
63.2308
-1.1516
31.2456
-7.1712
661.875
155.987
366.787
704.683
79.8834
25.7038
457.847
39.9141
42.4965
38.8582
2.28146
-5.95818
26.2715
-25.0643
14.4594
58.6705
438.041
7.82613
240.593
181.059
8.57935
934.57
-10.533
17.7976
298.203
287.896
147.776
-32.8036
137.014
116.039
29.8218
1.58117
35.5499
-32.1967
-1.31534
-54.9549
17.274
-0.335986
247.411
83.8422
-9.04046
3.02289
72.2976
121.374
-26.8259
-21.6579
322.02
414.163
495.917
31.0798
67.6929
139.256
-7.76311
-26.03
3.42276
114.155
214.87
266.72
-3.66588
45.1391
3.95904
113.92
37.4024
17.0388
453.942
215.967
102.859
70.601
159.854
31.2521
134.436
-0.557871
-14.9579
396.601
46.3185
721.025
180.24
88.7934
22.0481
-32.4481
-34.8959
109.527
-7.81591
465.183
694.568
20.8412
-21.9135
-16.1964
19.8846
94.4875
45.5893
62.618
831.091
-18.1412
16.4883
5.9522
9.8102
6.96662
420.392
36.0111
85.8444
28.5573
70.9898
-12.9067
-14.8465
96.0737
-9.02227
631.335
60.7222
3.64195
0.617389
-12.8919
20.7724
518.755
10.9693
26.2295
384.854
-0.730135
-8.58612
221.751
36.381
13.7626
722.395
270.465
-12.8287
10.9099
60.8672
193.568
70.1986
27.8063
-28.8758
12.5994
31.3094
10.7569
120.406
10.2726
7.03937
39.4952
770.926
4.64182
490.398
18.2435
908.364
545.388
-17.0635
42.2265
599
8.83716
17.1965
47.5639
205.356
471.824
-34.3222
-31.1477
11.0594
173.245
530.041
374.807
-29.5706
-2.65344
-10.6691
-8.70839
102.129
220.873
-16.6597
245.35
783.034
12.9552
-19.0782
-14.7028
10.9099
0.897044
23.5081
1.09852
21.7627
34.2725
57.0801
39.0507
104.183
507.353
390.528
-3.42459
353.82
42.4965
925.453
68.7826
48.7603
72.8917
100.323
407.845
9.7742
5.25959
96.0236
31.252
-1.66227
965.29
31.4184
-8.75702
0.711382
78.5258
-18.7467
683.324
32.0856
25.0248
486.313
-5.88904
80.7917
116.976
77.4484
516.142
47.4958
-23.4832
35.897
27.134
25.4614
30.8432
-20.9194
-23.2536
-9.8894
-41.7792
-2.36153
115.041
-20.2912
118.282
445.056
-19.5267
347.616
341.802
193.588
329.338
270.273
6.93839
16.9012
20.4178
-38.1828
16.3334
6.19663
21.998
2.20394
25.0751
375.962
-6.06293
-3.13482
-43.6925
-16.1552
3.56318
-31.0283
170.22
599.695
29.2057
245.729
343.529
430.76
31.8517
576.008
53.2581
19.5144
11.8885
148.651
5.91195
-19.0752
94.7226
643.903
20.0077
80.0877
142.836
31.5231
1285.64
5.42531
42.2265
38.8222
21.1892
40.7387
587.295
100.409
25.7962
24.9762
8.78135
15.7039
205.962
3.42849
11.2384
1059.26
784.523
358.522
81.2468
77.7663
31.5923
183.865
264.855
752.274
64.3624
-17.861
594.678
-20.325
-27.5085
-41.2694
9.29145
-14.3602
338.991
-47.4651
-51.2118
192.557
-18.7754
-8.10329
711.648
-12.7111
179.352
-28.0764
-2.07095
-4.6252
752.841
587.157
-9.86109
-29.6552
330.548
29.1941
112.94
12.7947
80.9329
56.9741
5.51601
482.252
21.9663
7.72278
659.829
48.0152
9.0086
136.532
7.22942
24.5698
31.5338
237.714
-6.89373
59.9301
18.8229
8.59479
70.4884
58.9542
1143.81
32.0313
465.186
28.4983
411.807
45.7001
11.5744
-6.89522
240.26
26.2715
54.151
77.8337
-19.4421
25.7038
-21.9144
651.684
760.646
37.6931
292.5
722.012
66.3444
39.2492
427.904
-6.56527
-35.3807
-32.2209
31.584
288.599
-3.07794
214.787
40.1396
45.5893
94.4771
504.768
579.686
351.99
40.4539
39.9141
12.5114
402.427
201.841
166.826
172.217
801.223
552.148
143.812
11.5743
64.2145
330.184
26.0113
73.8407
1000.65
100.257
-4.27067
330.062
603.607
4.91164
21.2849
336.602
-6.71205
36.2189
83.103
8.37593
43.703
32.1489
-35.6472
16.9488
3.95904
37.0836
33.6543
191.787
512.179
12.5114
20.1176
101.607
-28.6689
-7.69315
6.61919
-11.9458
1197
-20.0403
960.905
34.0631
6.33448
149.2
197.86
196.336
-25.6236
655.334
-21.7774
552.665
-12.2876
10.9248
50.5937
5.09966
-11.0179
59.6084
65.3172
22.4814
28.7812
392.824
1715.55
147.726
321.842
165.325
531.677
238.041
26.04
1172.46
6.9631
494.263
170.87
186.245
182.868
119.499
236.746
20.4298
643.635
874.869
41.644
462.184
92.9239
43.33
10.8827
24.0878
13.111
229.306
14.2624
43.8877
56.8336
112.281
653.756
178.595
-19.3477
20.1176
517.65
70.8785
711.243
-32.993
289.01
70.8519
56.6683
38.7482
79.4231
-1.26075
8.78135
11.9558
382.125
734.528
11.8618
448.833
68.8179
-1.64755
785.391
199.815
3.3864
202.124
8.6402
68.2506
7.1709
37.1884
-30.0424
-39.693
-8.14355
-33.1307
-11.2844
95.6596
489.293
-6.86395
-39.1832
-1.48676
-5.06347
-2.37122
-24.6988
-23.0467
204.308
-38.1828
-24.896
21.1892
303.108
13.4483
32.5714
-26.9622
1399.14
12.6777
4.36145
-26.8259
-1.16268
125.377
867.373
1163.79
-5.2077
-56.9325
6.71689
405.025
-21.8268
120.87
-12.9116
-11.3972
160.844
365.28
905.117
968.555
8.72305
-20.6547
633.517
417.519
386.69
11.4166
-29.5671
558.859
31.6446
2476.9
15.5513
51.8668
61.347
605.731
425.077
289.922
16.9012
134.736
124.685
209.194
8.83716
4.32256
35.1165
268.321
289.318
-23.214
177.245
-57.4827
-26.8259
41.0445
214.474
550.969
-3.33363
698.247
58.3225
6.1975
53.1358
563.149
-24.6297
-18.8935
39.03
42.9403
3.45523
-24.4202
123.041
171.143
234.341
468.727
24.284
551.608
-63.546
75.35
641.38
605.109
1.2621
20.9447
92.2691
1088.3
352.925
371.444
617.539
21.6117
16.1652
416.617
243.958
53.6227
883.768
42.6628
-10.533
834.79
325.768
577.206
601.99
294.455
18.3789
70.9394
203.543
77.6209
88.8549
124.332
-12.2388
193.628
-30.6323
980.097
262.452
28.2725
451.043
582.337
15.3999
-22.8248
632.876
18.7753
-13.3153
51.5968
18.2075
-22.1589
3.02289
248.46
-6.78488
24.1779
291.311
-7.5023
688.009
-14.3306
118.996
-20.8816
226.969
18.4153
661.382
151.506
425.075
19.9674
-9.28808
-12.957
1.47634
370.986
21.247
674.836
-29.5671
30.3724
347.152
-28.3256
-15.606
784.622
-7.96764
595.167
2.78789
113.128
42.1231
244.314
6.83513
189.27
248.789
12.3601
-18.1056
14.366
-4.29971
13.3628
-0.300741
0.525328
58.6548
211.162
721.018
-20.9507
16.3334
99.8999
34.0631
13.8307
36.6903
-2.3148
9.18538
5.61616
476.427
-10.0808
83.1208
72.1441
-7.76311
69.8992
35.0002
8.87317
0.407391
303.263
0.996996
10.7536
20.9446
38.1936
1.14883
47.9347
-4.18887
-10.6311
-36.7699
591.162
-10.627
248.308
10.7219
46.1411
12.7567
134.925
448.572
21.7587
32.4708
291.254
43.7477
-6.6166
-5.33245
39.9141
511.013
825.966
6.02959
183.101
552.884
177.839
-8.37333
565.435
24.6927
47.5639
70.4893
27.6703
-12.5051
319.876
30.6964
9.18538
-23.532
211.45
22.4828
47.2662
-28.8215
-22.8505
33.7258
94.3735
486.527
12.9656
26.7957
138.074
59.473
22.1528
65.0344
10.3673
293.527
35.0741
-3.1737
108.205
278.511
42.3125
27.6703
622.901
623.744
708.391
986.173
96.7409
62.0707
285.433
1071.02
52.207
423.746
65.4395
37.156
1688.37
18.6833
-7.83383
34.96
6.22473
80.6671
439.63
529.345
25.4721
78.161
343.404
50.3852
126.823
-38.0933
8.64941
8.89896
-13.1532
-0.786017
62.5662
33.873
334.268
-49.9142
116.181
481.039
18.279
92.9449
197.412
-19.2922
66.0502
8.0511
14.6641
180.469
-11.8514
27.6138
12.7825
91.2714
90.9522
8.66889
553.424
20.124
186.245
-34.4584
-21.4057
469.13
597.238
4.45951
-21.6579
-64.0379
-73.0946
-16.4521
-19.4512
136.027
2.44937
-1.21212
799.282
5.35536
594.286
-61.997
21.3885
107.701
84.6227
827.482
25.8586
24.6929
46.3545
-19.2985
63.7529
-24.5597
38.4783
-36.3087
-0.533168
-5.04777
-16.5367
8.64509
424.972
212.6
24.0432
32.2736
-10.0808
31.0798
324.789
55.0099
288.453
-9.6957
54.055
280.116
117.688
3.1411
46.3545
3.41215
47.8233
23.2289
61.9041
30.2206
139.255
27.3858
602.658
1182.09
15.6058
18.1517
71.0296
310.775
18.7346
17.2811
-10.0808
-0.779374
3.97461
-3.17283
797.14
7.34344
407.231
25.6299
39.7628
20.2787
13.1531
164.216
857.789
-14.4181
293.738
32.5714
1007.52
65.1516
404.209
41.0445
36.4381
5007.19
9.36429
455.813
21.7783
600.796
117.122
209.629
-3.54123
-22.6416
39.0625
-1.93143
61.1969
166.752
174.37
11.4059
20.0077
78.2136
30.3924
10.9084
469.833
3.55125
38.8222
810.171
53.8572
133.389
529.635
550.184
44.5369
336.071
229.921
-14.1617
944.21
24.3568
9.78483
156.711
59.1907
80.8113
214.219
728.067
35.4544
52.1485
179.617
67.409
18.4031
18.0934
21.2173
367.277
626.1
41.4404
31.4614
50.5209
2.50638
699.445
227.212
39.9141
514.871
279.643
40.8935
65.0344
-0.196884
21.6117
-10.0718
33.2
892.63
96.9607
41.9417
53.5569
5.03322
491.836
5.30255
29.979
86.6215
1573.51
17.9613
326.663
56.8839
62.7738
25.9701
45.1845
60.5288
-9.97736
23.8657
626.345
366.981
42.5457
30.9821
358.521
11.5743
-4.47337
147.26
44.5369
-13.7074
-19.9033
35.4223
185.527
30.3996
336.621
62.9389
-1.64759
4.32344
337.994
450.705
14.8397
57.8032
-28.1684
-7.83383
340.433
6.22473
7.45627
384.345
32.07
187.009
4.38045
24.9216
57.5989
69.7478
441.722
288.073
47.4261
270.195
-10.1613
762.304
293.639
97.2665
1140.99
247.371
122.978
132.279
121.104
-4.10986
31.584
1750.37
16.5998
-29.7782
-9.52315
213.48
4874.15
-26.2943
655.586
-30.6323
364.171
528.447
253.081
-12.9076
29.5873
26.158
139.313
513.28
224.276
14.2716
374.342
9.3356
14.2065
-31.1372
245.642
137.491
150.819
-29.2995
-8.1574
151.788
9.92906
-30.5921
-4.24529
5.65681
-0.196884
-17.568
-9.9035
493.454
16.3758
75.6749
375.31
-20.9384
41.5775
57.8704
36.3593
54.2417
9.98772
306.404
743.482
210.122
47.0093
38.0566
384.845
30.9147
-0.266841
17.0735
44.8248
27.7856
104.784
3.69077
234.817
-24.9699
14.4954
553.257
238.041
46.6548
51.5968
254.172
338.673
557.172
802.813
-15.7835
67.0257
2.48738
21.3261
38.3122
20.2951
41.2234
61.1337
64.8129
24.0011
7.22118
26.2295
-10.4602
246.114
1252.65
41.8736
8.37593
-9.08058
13.721
211.729
24.5243
162.965
-31.2268
596.125
-37.094
28.5606
83.7195
612.348
74.9279
748.84
-1.31534
-25.9069
287.139
284.3
6.36235
-1.8141
11.48
46.3185
-3.1737
96.9607
28.4409
53.1861
40.6405
639.768
60.801
22.4828
860.611
-2.58458
177.257
137.382
186.194
425.146
-13.8486
673.574
148.663
43.0462
499.728
287.335
52.4339
318.673
28.2725
221.351
102.676
48.6468
213.339
1.49576
453.854
30.4249
3.21849
-36.8803
69.7196
14.0901
-16.8066
25.7038
-20.0403
100.709
19.0705
30.6973
12.3932
618.001
369.804
207.432
-14.2811
41.0445
-11.564
-24.3689
782.649
685.129
-27.5357
-21.8268
92.7589
723.123
113.993
404.635
3.45523
755.191
48.3882
-8.14355
922.599
-17.4736
353.863
13.4976
2.61421
284.918
-16.631
82.8628
36.1817
753.704
62.5565
314.989
210.392
12.7947
7.84432
48.5001
770.135
137.424
-8.43933
16.3441
-0.710519
333.81
283.559
17.5285
14.0481
-37.2744
76.6839
63.3929
11.0811
550.683
236.075
-2.21163
218.618
2.43279
-34.3402
-4.24529
4.15552
67.1304
695.658
0.740149
3.98372
93.3407
193.475
3009.14
189.777
-5.27414
40.1075
93.5971
163.661
156.478
-12.8919
119.23
-15.3543
14.9851
390.476
51.7437
58.7077
-55.3423
306.072
623.417
815.821
93.7856
26.7957
307.754
3.41215
31.3013
9.17345
23.4858
104.246
327.428
602.15
47.1815
122.527
45.1236
-9.69405
326.436
260.27
383.062
48.6195
-19.9973
0.226514
7.22118
78.4439
-16.6597
58.8803
446.639
249.895
12.784
14.6142
110.9
660.111
-15.5222
19.3417
7.87543
19.7123
677.278
345.064
47.2555
436.295
47.2979
361.088
91.6045
34.2295
-39.6791
-9.02227
23.2409
13.0123
277.042
581.187
11.4021
72.378
-2.2358
100.11
54.9596
49.4995
-6.6166
153.026
11.8469
59.9301
26.3192
458.42
34.2725
17.9758
26.7957
-0.607028
66.9692
202.807
9.40494
14.1155
73.663
34.0631
128.149
40.5042
109.779
-14.3792
-9.95931
23.2002
365.258
43.9344
16.547
1.86803
6.0367
190.444
27.3316
123.915
-6.92096
68.1283
29.0406
10.9776
678.619
129.158
11.8561
56.9958
-38.0883
802.508
-9.70632
162.486
-3.71353
-2.07095
328.959
-59.3957
-11.7352
48.1186
37.2566
-7.35021
347.199
142.105
105.296
112.218
13.8705
259.239
72.1455
328.188
32.0168
252.288
338.844
155.272
9.36292
47.5218
-6.35233
-19.8305
163.655
62.618
34.6129
-36.8819
411.44
229.735
10.5183
37.0836
68.0251
8.7633
57.5989
19.1481
22.1528
938.349
35.6419
398.475
33.2
194.412
26.5668
45.6899
34.882
-1.26075
19.452
54.163
12.0752
10.9248
19.1552
128.6
-9.63717
412.142
209.57
402.761
101.844
1147.81
249.541
34.3357
-45.0176
-39.2731
331.871
-3.1894
-49.3327
55.7248
-0.529642
-40.6284
28.4902
25.3345
563.217
78.0093
15.567
82.7888
-2.66504
35.1665
8.10958
72.4996
1048.31
102.889
690.487
875.183
-23.9484
38.576
-7.26979
17.4419
156.209
308.614
273.116
28.5184
3.41215
263.685
27.9141
529.484
21.7874
399.58
225.334
-7.28447
284.067
5.18146
94.9884
7864.29
1.68912
257.578
-37.801
59.4476
33.9597
9.52799
-22.8505
236.125
6.40641
49.3374
39.0625
146.12
-0.337567
-2.52135
328.564
-20.6547
32.4179
3.1411
20.1176
16.5306
646.587
110.373
156.544
106.289
143.812
49.0556
90.6675
62.993
14.2016
55.7812
707.234
335.273
58.09
14.282
392.775
118.293
23.0641
439.193
49.6553
52.6807
27.7856
74.6697
567.785
-21.8893
-9.08058
398.842
428.184
434.008
89.229
66.1316
150.097
-18.3227
217.841
51.8604
25.625
253.215
1099.7
-18.4107
47.259
666.61
84.3676
37.2844
62.8412
-8.19771
27.5778
2.44849
561.729
92.1591
82.2342
88.2929
543.975
127.113
352.672
4188.31
23.2409
71.8319
-6.14473
431.262
20.7724
342.244
-19.1024
888.032
228.629
-19.9445
232.591
625.613
67.3031
489.074
274.84
845.806
13.2007
-5.46071
84.5439
122.373
-0.607028
622.597
273.278
48.7603
20.4178
19.7377
-19.4421
782.826
2.44849
40.7387
129.64
778.45
289.755
66.6754
1131.5
238
19.1552
771.405
36.702
11.4709
351.026
600.363
66.5219
14.7257
2.08096
27.7856
91.666
1086.67
326.03
-9.7079
-11.8917
939.466
413.562
17.274
-5.95818
12.5606
20.6493
35.4104
17.8636
263.542
25.7038
8.07069
100.709
664.132
6.77103
6.70529
394.167
18.1517
-14.2811
158.252
184.217
15.3225
534.549
24.9639
-23.9837
32.8308
-16.1264
-33.4976
513.898
-11.4691
-5.4104
-5.27414
13.8705
7.39008
182.402
17.7976
-11.7669
35.7649
55.5114
-20.9765
69.333
21.2849
102.343
131.969
13.7301
41.0662
303.306
1.8167
1881.22
304.826
79.3133
99.8842
403.332
276.485
61.1427
288.115
225.218
204.985
29.2598
604.532
58.7094
40.0668
54.163
28.9418
378.242
-22.4948
227.176
625.228
36.702
39.5819
-11.5195
20.2364
168.996
242.194
-8.02591
58.1307
87.204
-17.568
792.197
122.389
233.096
42.3783
36.6903
424.25
157.237
2.70491
25.9173
470.385
457.687
467.806
39.5819
272.315
758.052
-17.0194
24.0375
7.333
139.24
734.137
142.093
-9.9282
477.69
95.9812
574.976
41.6757
29.7603
18.9525
21.111
576.889
2.70491
-0.319644
9.36429
19.1552
3.03761
197.003
484.084
261.157
75.8923
33.4078
40.9366
18.6833
404.151
405.401
301.807
1416.96
47.4104
-19.3477
224.552
84.3676
20.4178
926.786
593.546
72.5978
71.5444
53.1861
8.64509
72.2976
449.335
-3.13482
3.15916
0.711382
53.0326
36.9842
-12.7111
-5.95818
22.5234
269.669
441.578
80.0517
28.4409
287.881
10.4534
55.7812
6.23551
205.558
6.33358
11.0594
5.61616
783.774
1170.79
-20.0137
17.2458
-3.00798
269.925
60.2057
21.0186
212.216
34.882
82.0182
230.325
1181.49
341.074
16.1561
487.484
53.0492
55.0099
24.096
631.767
90.5139
31.362
1.34442
-14.3915
271.206
42.6128
45.3075
227.474
34.882
209.104
-7.81998
127.058
26.5669
28.5509
143.03
364.885
15.0271
19.7377
14.4594
530.691
308.059
199.8
36.6903
23.9221
206.761
16.2776
21.3261
794.419
616.562
2.28856
222.303
490.226
36.9842
343.361
322.142
756.246
54.9223
347.032
32.5714
413.443
17.9497
27.6703
-16.2533
40.0668
1594.65
32.69
91.5096
359.11
49.8204
71.441
36.2692
12.174
48.4589
2.08096
31.7063
582.671
357.889
-17.2042
357.299
6.22473
498.462
33.8154
58.2575
37.103
-27.781
-33.1321
30.9567
-11.1844
-14.7569
-1.4702
156.814
1099.85
881.023
30.1311
22.0481
-49.9865
-28.7
-2.91728
436.338
174.728
-13.6481
-46.2506
403.303
581.701
730.946
0.235592
54.7942
398.569
91.6045
-15.7178
120.086
51.0961
314.519
61.2552
-23.6515
-3.93308
-34.7764
222.694
50.5937
14.47
18.9672
283.142
18.0301
453.162
20.6073
6.29239
150.71
499.113
33.3549
-1.46667
316.381
80.027
354.233
44.7807
366.44
-11.0088
26.6408
260.941
743.397
650.513
-15.5815
594.79
169.418
7.39008
60.41
17.2458
122.554
-5.56224
23.6614
170.007
38.0558
49.0556
75.6749
23.6376
29.1941
158.855
15.6058
34.2919
137.137
135.373
-25.6359
19.1198
-4.88205
36.1817
241.264
25.0751
76.0457
15.3999
16.5306
338.648
99.1286
25.3599
70.5131
117.533
13.6929
262.699
57.3051
66.151
379.828
625.441
90.3626
117.508
727.172
196.58
42.2265
-5.04777
20.9446
426.125
40.4385
31.4184
56.8353
250.536
8.20765
187.222
73.9194
17.4253
-9.97736
27.6138
423.946
10.9084
797.794
11.279
6.61919
21.7874
66.9332
-1.29964
987.142
341.41
100.038
46.0607
215.077
1185.69
606.878
287.827
727.364
15.5678
490.061
9.10349
28.3179
773.836
919.841
86.0438
1281.57
683.977
11.8031
349.953
34.1406
31.5231
36.9235
208.056
22.2919
15.9895
18.2075
27.6202
13.4483
109.845
21.8818
647.93
1389.09
7.87543
213.447
-12.1215
72.5554
38.0558
681.669
15.5513
32.2665
743.668
18.1828
38.8222
15.567
34.8163
59.5294
-18.1273
-19.3296
17.6187
635.926
32.7901
530.587
323.835
68.8433
347.699
441.578
35.0741
11.8188
175.671
24.6927
40.0677
53.6227
497.711
587.079
2.62615
32.69
28.105
99.74
3.03761
62.9389
230.84
374.316
49.1331
14.4347
44.7807
34.7302
6.79482
164.385
1061.3
103.404
186.245
192.532
339.613
-22.8248
18.1828
60.0047
204.076
47.8486
21.7874
252.466
512.194
57.6053
709.109
1168.69
23.5719
37.0406
-1.26075
380.994
366.71
125.065
14.4629
22.868
89.7583
1073.9
82.6945
6.02606
178.483
42.6628
6.23551
-0.588977
75.674
439.799
55.7248
34.1406
-17.2026
46.2938
39.39
-15.1894
252.122
40.528
38.8222
-8.7959
135.379
68.7333
70.0527
19.2994
464.161
48.2286
29.4272
82.262
536.98
36.7799
512.024
-8.10343
340.289
63.2775
-57.4827
55.633
372.332
20.1176
966.682
-8.05414
18.7753
-18.9375
523.861
-6.32364
-11.7776
-2.23667
5.13144
4.078
580.235
436.217
-20.0014
-24.9518
285.569
229.903
203.776
502.657
-32.1951
460.462
-25.2399
-17.568
80.0517
-40.655
35.1165
193.741
-17.5918
2345.54
183.218
-18.1273
15.7446
-28.2172
214.058
32.9538
277.937
306.402
288.339
588.664
174.847
-32.4662
391.183
-10.837
-9.9282
1171.33
205.95
36.6043
-9.13474
55.8594
21.061
221.352
245.649
26.7332
16.2596
598.234
24.0269
201.841
192.327
175.629
287.307
541.114
478.217
70.0527
166.067
299.06
1030.3
229.249
674.479
218.223
55.9023
-7.5023
116.607
-10.0808
8.59096
-5.39572
124.264
334.513
89.6883
-26.03
1.72124
275.162
906.885
37.1884
2.4766
168.626
389.888
157.583
798.563
511.222
2.04627
300.269
-31.4718
97.901
3.13464
-8.10823
12.6471
-11.2791
19.8287
33.2763
23.8657
0.407391
30.0197
-3.94502
145.3
104.246
35.0741
124.018
182.497
490.28
158.505
22.0481
-12.5051
10.0817
33.5482
744.835
16.8606
776.278
8.65981
66.687
-12.5432
313.899
729.219
346.549
578.761
918.129
13.0611
1.5365
-17.5139
88.6836
14.9525
180.469
1187.55
70.8785
491.04
290.283
184.655
100.498
181.251
-5.04777
31.3684
784.072
20.174
-8.75702
214.929
30.6964
352.139
794.284
442.274
22.9033
76.0573
75.5379
81.2468
21.5443
-0.266841
0.206898
20.4619
37.156
196.614
102.781
-37.8189
193.631
28.6697
269.258
15.3999
30.0197
45.9746
16.1652
719.108
2.44849
57.6053
35.9371
214.356
21.7636
124.771
683.593
-6.88295
-0.588977
-11.7669
-9.73206
1300.33
-9.37774
55.0181
71.9987
373.713
934.866
43.0462
14.655
1.26704
588.897
-1.27302
16.9266
-35.3717
9.7742
184.105
85.5999
165.13
12.3275
220.699
-8.75702
589.168
66.3444
234.152
-12.5011
726.615
10.5338
243.354
-10.3148
479.968
402.771
72.7632
554.431
-20.6721
249.85
83.4782
311.306
200.127
541.526
-6.86395
4.1661
43.6623
3.1411
391.183
60.3775
657.461
351.767
14.7956
19.7377
16.1652
456.739
654.623
181.294
75.2925
77.549
568.925
-18.1273
370.476
57.9111
491.564
170.043
62.2516
629.35
1.3162
37.5159
247.18
460.143
46.3185
872.015
59.4794
45.3075
444.866
25.5117
209.104
7.05553
6.23551
38.7664
222.829
-13.4381
82.4529
88.4956
33.0227
30.647
574.023
10.6374
949.594
1.90867
46.1502
25.7462
15.3224
34.882
1753.33
-4.08412
14.4347
9.40494
207.824
19.9133
23.8297
95.0866
24.6927
40.5042
134.142
430.594
-21.2037
52.2889
102.03
20.2951
7.49023
2.28856
21.7094
403.586
257.677
715.626
643.012
220.987
39.03
217.228
134.64
1394.25
24.9216
64.9853
12.5606
532.038
608.194
46.3185
-1.29964
18.2499
219.596
789.694
19.8895
29.5443
55.633
2.58545
27.926
11.8031
12.5114
106.325
465.176
481.299
321.781
41.2641
31.6622
475.136
668.34
102.54
141.129
29.2598
61.4034
3.15916
56.9334
27.0678
47.4104
55.615
397.709
96.8936
48.5288
360.993
154.248
35.1165
37.8112
38.1936
449.051
544.562
19.354
-15.5815
375.525
299.666
8.81246
211.804
8.23641
-26.0013
64.1221
-17.2292
9.92906
40.6224
415.546
362.102
14.4954
214.051
252.663
1196.97
73.1232
768.17
33.7932
376.923
29.3779
462.67
538.069
1102.1
700.675
409.298
13.0123
202.079
106.816
480.175
-2.58458
495.848
-1.64759
137.382
15.6545
-19.6851
37.2145
-1.66717
-31.5291
393.994
21.0221
411.959
690.973
142.464
-4.88205
11.3044
15.2281
29.4943
13.4483
1093.14
-24.9699
5.12504
50.0701
384.563
-21.3162
63.1851
172.989
48.235
488.906
78.8568
1506.37
18.2435
-3.14708
172.793
-21.4918
955.072
-11.7776
-27.5366
486.766
193.359
19.4529
277.921
-26.844
27.6138
234.666
-5.02115
77.2159
59.0677
2.61421
13.1784
2.10966
108.089
61.347
-43.4395
5.06433
31.6622
4.74513
47.0872
249.655
18.2499
-3.41826
-49.3327
-17.3638
35.1165
0.613314
-32.4481
209.71
-4.06778
13.1124
-1.64759
4.41008
-18.5338
12.9656
248.925
-7.55363
128.663
11.3266
4.30686
192.422
16.3694
647.154
6.00136
96.549
-12.3783
16.9266
-5.38661
37.8852
41.6757
443.775
187.846
311.696
74.4048
22.5234
21.1735
190.548
59.473
39.7628
16.5306
1043.3
314.878
31.6622
126.735
110.037
38.0401
-25.9069
-15.4897
110.04
20.2787
932.727
26.2715
901.985
6.88924
304.976
22.8962
7.16028
63.1604
279.27
496.431
96.9183
2.43279
689.159
-5.21481
240.877
10.543
51.9831
52.8037
70.0527
546.502
44.4804
43.5109
46.2938
327.26
75.5371
32.189
36.8743
10.9084
621.632
56.2566
52.277
92.8262
274.786
-19.2738
-14.4181
24.8091
30.4249
6.59384
55.0881
-13.0585
17.1022
33.3706
1.49576
-30.5921
-12.7111
365.107
39.39
239.003
34.2919
16.2596
259.593
40.8512
-2.48109
53.8508
212.177
41.6693
223.615
6.00136
528.927
86.6144
664.957
398.618
37.2844
24.9216
27.6138
238.414
20.2787
261.492
-15.694
709.738
265.528
-29.2737
82.274
23.0475
819.541
333.914
492.154
-27.781
97.8913
15.9895
432.208
40.6963
259.77
25.4459
252.558
-6.88295
49.6567
18.2181
24.5894
666.789
22.8188
729.452
134.403
223.615
28.4902
1157.27
296.843
-1.8141
562.624
928.109
175.784
776.193
13.6772
7.83097
731.207
30.0105
368.437
313.174
29.5958
43.2155
285.417
138.074
356.48
149.589
56.7807
72.5914
497.035
154.99
24.3975
304.866
290.888
7.16028
-9.9282
-20.8116
-8.37333
14.2911
55.6888
430.544
30.6973
3.02289
156.631
-4.18887
15.5513
3.1411
325.59
11.6518
226.426
18.1828
39.39
777.541
565.091
10.543
80.0517
98.0259
57.6053
39.6853
41.9417
29.2598
542.688
276.921
206.761
118.625
614.591
-8.8116
-8.96294
205.811
10.6865
298.011
-45.8547
613.992
134.4
54.9223
15.4388
567.235
22.264
7.70806
169.749
99.9388
42.5145
60.5288
33.1262
14.4954
9.77772
52.1379
27.5531
41.2641
792.533
338.673
-12.544
29.4943
298.306
4.30686
12.5114
97.8588
-11.5804
220.943
25.3599
284.157
34.0631
41.9417
166.067
97.2665
25.1937
40.9098
20.6087
3.03761
315.07
8.07157
21.2767
558.205
46.6884
40.9366
116.135
-18.1381
-9.41032
260.577
-42.942
315.054
35.2095
31.7802
24.9952
408.719
-38.9374
0.449572
147.837
6.18093
83.8358
47.259
-7.83225
895.838
27.9141
8.49326
1.17263
339.78
408.056
34.0631
619.154
4.89696
12.3275
23.9221
-18.1273
147.462
-12.2876
297.657
-44.5631
72.3781
79.8055
41.4559
126.138
244.291
14.0481
395.161
614.901
59.8173
9.04496
112.281
110.277
400.993
12.4712
935.762
-5.66219
24.4451
62.0057
11.4553
44.5799
-36.849
62.0164
470.778
9.8199
-26.4515
160.449
766.022
2.96212
37.0244
240.602
22.6286
23.1733
191.84
57.4349
208.01
29.5234
12.3601
13.7535
496.001
38.0401
289.014
207.685
10.6865
46.8863
288.409
77.8337
23.6614
156.815
-6.11936
19.1481
5.28621
12.5606
26.04
450.948
51.9407
424.113
68.8497
187.736
53.1861
31.1339
83.542
287.345
715.304
147.866
390.637
280.79
262.596
991.956
201.187
21.5443
110.303
293.903
52.3106
170.247
20.5747
262.531
342.556
99.2466
2.50638
2.04627
-5.20423
330.285
7.2817
6.88429
85.4861
38.884
14.9578
136.35
118.98
577.934
586.722
638.076
343.64
612.159
73.0774
391.218
25.4786
171.175
64.9658
249.495
63.4175
120.139
90.4057
14.5134
277.508
37.0991
418.799
-2.5308
13.6037
-18.1321
32.8108
486.104
33.5038
998.127
33.549
-9.301
29.3147
182.343
31.2521
589.834
97.8588
224.552
359.263
22.5234
-2.57551
70.6813
117.575
73.4184
32.9422
182.398
41.9408
138.496
65.2727
-18.7467
34.1477
186.627
22.7153
23.1507
23.4184
170.747
910.643
63.3929
44.8143
48.4328
185.475
78.3732
949.504
1232.28
36.7058
49.8737
15.5318
85.9023
254.108
-19.2904
132.571
-31.1367
-36.579
-12.6383
14.6142
-3.41813
20.1176
738.046
23.805
33.7678
36.6043
18.0392
53.8148
15.567
4.078
56.9343
246.651
35.0183
-12.4071
620.131
135.764
14.6729
187.401
-2.3966
-1.64755
90.1128
-1.64759
247.952
-9.16343
605.171
-17.192
-0.163263
41.1721
213.306
366.67
476.615
24.4451
15.154
27.7133
33.6543
2.50638
247.549
13.5364
60.3574
-32.0737
-39.9689
23.7509
23.6419
198.616
16.0806
230.053
553.763
487.979
21.2993
156.441
0.685573
494.092
580.949
396.706
96.9898
31.1008
-6.86119
-26.7885
16.1739
-4.98591
40.8177
27.3731
-28.4893
26.7957
12.5114
63.2211
576.876
912.473
19.7377
242.927
46.3185
22.8187
557.31
8.64509
752.584
61.4034
-12.5051
129.126
570.547
580.954
39.5819
34.3951
174.021
25.9116
-11.3018
128.973
154.276
104.908
1158.26
123.899
393.156
641.563
32.0313
4.1661
1291.68
248.637
317.979
33.0123
475.541
101.165
143.517
67.0095
17.5886
455.538
204.958
38.375
0.685573
29.3239
1018.9
241.203
20.8591
140.254
214.169
169.117
572.674
419.736
15.2728
8.91849
513.166
35.38
71.2291
548.736
493.587
4.95183
131.349
68.0603
322.09
-6.25444
25.9267
24.7875
75.9722
33.1245
38.0401
642.307
0.407391
3.41215
207.463
175.965
302.897
310.562
345.403
140.885
234.971
297.251
44.1866
599.26
90.5685
132.47
134.748
85.1638
663.1
66.0068
39.5819
778.313
7.22942
2.08096
72.9358
59.8069
7.20337
-1.93143
319.818
330.438
22.4488
363.73
114.529
481.556
8.12858
114.49
79.0981
219.715
87.4676
25.625
43.2545
26.2137
-20.8298
32.936
258.578
569.465
-3.47223
22.8294
49.2011
97.6301
-22.7908
486.019
695.478
24.3077
32.1394
201.947
961.067
33.5059
63.7329
16.5009
422.932
-23.0467
76.8713
7.29938
-15.8696
11.8188
-9.86109
64.0481
910.071
1.08309
736.067
68.0797
-0.588977
23.2002
29.8001
777.731
186.627
18.9671
103.649
137.469
117.741
35.444
168.373
183.601
365.105
721.677
701.112
2480.87
78.6319
-23.9449
109.083
-14.543
-41.444
16.1457
38.884
-20.6495
14.2065
22.0319
-6.58244
0.721972
493.019
-6.81069
126.775
9.3592
507.276
256.285
505.446
7.19552
296.628
-7.03833
201.08
-3.80326
22.7691
2.43279
-2.48109
-6.11936
11.6518
30.0197
166.595
4.92076
59.4369
86.7815
55.7312
37.8112
173.126
70.7738
427.9
101.911
27.926
575.019
59.9641
6.0367
231.674
23.0641
-0.266841
954.107
-0.152822
14.6672
46.6884
20.2772
-4.39541
79.3133
-7.53625
93.7856
45.1391
826.674
-1.4561
551.363
259.071
19.8938
104.476
755.214
285.946
220.18
33.873
38.1658
36.5009
13.804
38.6943
101.188
6.89988
14.5309
32.9748
55.5955
389.254
884.804
25.9362
264.769
286.931
338.415
26.5172
20.1629
29.6566
590.104
323.997
15.7522
998.617
103.781
437.781
196.593
-3.6788
482.839
970.931
71.8084
118.318
325.838
48.0935
13.5431
342.485
14.7661
28.7381
391.071
181.739
200.983
43.6623
46.3545
4.15552
1142.84
95.0195
48.7603
67.2695
92.8262
516.541
8.76317
530.507
71.7108
52.8219
542.536
21.9663
-10.0808
74.1833
125.789
-20.0394
-1.21212
566.898
-3.54123
24.0375
685.745
18.4478
-76.8941
-20.9523
325.44
-22.5288
20.697
641.103
-50.1818
47.3012
213.429
-38.0948
-40.0763
-4.2195
-63.753
340.294
88.9949
817.815
-1.73426
29.7326
1291.19
5.8981
227.688
907.523
761.181
-8.98487
61.1515
366.079
1341.09
389.319
12.6394
206.294
35.229
13.4485
666.67
199.058
173.952
284.893
418.914
-30.6865
1363.79
58.6705
383.693
11.9567
1.14883
193.642
1077.36
88.8332
-3.85432
90.5726
801.578
277
44.7025
9.36292
969.676
11.8561
26.8811
-17.861
-29.3856
-17.2011
525.636
32.8784
270.964
-10.0965
1484.8
19.5988
29.6803
-19.5055
-8.01533
-23.0385
727.86
-3.42459
17.3323
162.072
51.0799
5.59899
-18.9557
40.4322
9.11782
28.0676
489.407
313.31
193.504
1562.34
-4.29971
948.522
149.625
-8.845
-9.17114
54.7985
2264.33
-6.94143
14.5407
91.8439
-4.11385
-9.58696
611.705
-26.4976
2.58175
-3.1894
70.6075
12.6213
-29.5777
-9.70632
-4.306
365.478
387.055
55.5205
497.202
43.5498
883.952
202.174
236.344
386.204
28.6073
33.4095
-1.52601
541.379
-13.2246
51.2172
77.7677
3.2256
49.8892
-16.2913
8.15821
445.083
522.712
108.37
37.1884
-41.567
175.515
58.0561
-24.2806
-18.5792
207.624
314.764
-14.5746
1106.15
124.949
852.229
929.502
-21.4007
313.883
5.76201
21.2993
-0.980376
161.855
-30.6462
5.61106
17.9823
6.25727
158.669
12.5669
0.450575
650.759
266.676
-32.4662
248.754
432.573
3.78274
278.359
211.068
252.466
-3.41826
99.5373
8.10958
-13.7074
588.272
296.933
516.923
554.718
0.414499
27.3316
15.219
907.623
84.9949
263.299
33.4664
82.3061
901.1
129.018
533.771
566.57
357.907
77.0476
558.393
-8.73802
9.54253
7.91423
7.88357
11.694
29.7705
40.616
269.254
329.364
32.4179
233.761
9.77772
170.204
147.174
134.231
196.244
184.233
76.3459
39.5672
88.5774
5.29848
-15.5815
171.251
116.007
-16.0357
108.69
431.45
190.444
237.227
3.97461
247.11
15.1994
159.143
552.524
64.492
71.8587
-17.861
-18.1412
34.7525
2.97259
123.291
8.12858
-22.3166
-8.95237
13.5058
47.3012
21.8753
-0.611969
132.338
1125.84
-16.9013
21.7028
93.2464
-12.2046
118.206
7.16028
48.7603
1.67718
72.2115
111.743
55.7312
921.433
215.293
43.2496
398.95
187.3
71.8319
-19.6837
22.7153
166.95
359.11
1.59898
50.5924
6.29239
-0.730135
17.6508
30.5967
51.3736
-8.49066
509.408
506.6
-1.79182
-27.9495
99.5364
305.075
451.571
-18.1083
569.888
-61.4569
-24.9763
23.6419
20.1434
-24.3976
572.678
266.839
28.7955
124.582
-8.68476
8.77395
23.6045
23.1239
19.9882
23.8113
23.0475
-9.97736
120.348
488.573
-16.832
691.333
85.33
80.0517
-5.29233
31.0681
500.052
105.659
289.437
515.049
-6.33272
46.0723
54.5744
13.6938
124.35
25.0331
74.2325
143.203
798.642
91.4947
28.3219
18.6618
-20.4425
279.654
-63.3309
-23.9133
455.184
-51.2133
3.13616
-2.59499
-4.2195
-18.7754
-6.40822
-0.797225
-5.8747
24.3195
-13.3699
53.6868
1365.7
218.564
38.8646
202.729
43.8158
-0.790978
83.0722
387.747
83.2898
52.1542
5.61616
-16.4521
50.8263
16.8592
18.0105
17.6508
79.3224
25.2425
86.8065
-9.70483
15.8896
0.0822489
215.679
16.1405
180.768
-17.1713
-44.8054
-42.6856
397.689
1214.84
-17.0812
-6.23569
10.773
68.5544
8.91343
368.231
-51.7519
15.1323
221.824
242.648
562.905
6.83513
-13.1296
55.6256
37.0197
1.1157
21.8623
56.4212
11.695
489.589
8.5797
6.17703
20.895
561.768
117.738
36.166
27.504
-15.4897
-33.3258
211.433
-38.0392
90.9268
-1.8141
18.9763
0.403865
-28.4736
247.823
-4.3553
3.02289
94.7864
964.703
8.78135
660.383
279.051
6.45305
3.74209
279.65
21.7094
558.698
490.061
55.9551
5.46938
55.9291
783.302
9.03276
-26.8842
551.578
95.5374
22.571
43.265
809.199
138.602
105.58
401.222
750.044
-1.48676
598.277
12.505
6.88429
452.738
24.843
16.8434
642.59
563.297
796.226
13.0751
299.599
590.607
574.39
699.367
391.378
-3.36267
16.1739
26.8732
32.9953
66.9799
-5.47579
83.3408
14.3358
247.862
555.433
55.2996
280.893
147.444
127.844
39.0194
138.123
18.7753
451.453
-25.0643
44.4444
358.521
28.4409
373.651
169.815
245.062
65.0033
397.117
163.038
29.2745
49.8204
326.663
874.244
24.21
177.873
93.4104
460.963
327.624
265.47
466.602
519.199
1130.22
52.6848
63.3205
52.395
15.1647
24.1483
46.2382
44.2567
52.0025
513.459
450.864
18.2838
-1.15209
526.752
86.8916
413.188
32.5447
134.922
492.283
344.367
13.2971
99.0235
-20.3042
750.012
-16.5366
-31.2581
0.379162
265.215
86.9472
25.3599
201.866
175.671
20.9446
55.4967
3.89419
103.57
1.55035
-10.8963
465.52
82.3527
188.024
17.7976
76.1262
24.0878
9.36292
68.1366
499.646
-1.2624
30.7588
0.644134
596.833
42.766
33.0859
337.934
1.83408
515.45
223.225
31.4614
320.386
1070.26
395.846
-1.48676
-5.17263
41.0149
1.26058
-2.48604
38.6345
40.7581
-1.9088
94.7914
31.4022
36.5211
136.947
26.6443
12.7825
30.0197
125.366
2.87106
1157.64
89.4644
124.018
182.497
110.782
79.2071
4.09619
-5.84785
17.6187
21.2321
-19.6837
-9.89287
3.3864
53.6178
467.416
864.589
484.389
118.666
-24.0731
393.219
-23.4658
124.708
23.5873
222.288
58.6354
27.0951
52.1691
72.6011
218.114
-20.2897
170.756
220.668
-14.6625
24.9639
365.822
10.342
6.36235
9.43029
-1.4702
389.443
31.252
22.7006
45.7297
35.5011
2.49146
44.0345
17.0243
154.837
1.51234
84.3256
88.7513
8.28048
53.0855
371.839
23.3685
439.131
-28.7583
830.814
7.45627
-11.1621
26.3984
-11.0335
-11.6421
22.4099
-46.2193
-41.0573
-5.23489
-20.8293
115.579
-17.5875
908.451
1853.42
33.2763
-28.4893
13.4485
90.3951
-4.27777
583.436
30.7252
108.756
26.4725
4.152
1099.71
38.8646
40.5042
4.83122
22.0481
65.0033
0.830849
485.063
785.228
36.0218
23.6523
42.1591
-7.76311
60.5288
-28.718
869.974
258.285
25.6791
85.33
-11.9458
945.87
117.575
39.6853
1072.68
-2.66504
179.47
-34.9939
404.209
-1.16268
328.792
-2.19371
-3.75417
180.325
-25.0734
32.9538
167.454
275.695
24.21
9.04496
48.5625
29.6922
227.989
64.3208
-54.3879
11.3266
5.83311
280.712
46.7728
105.58
-27.9388
-8.95237
643.192
553.299
93.4887
274.876
36.7604
52.0025
72.3026
713.562
-25.515
356.212
411.105
70.2341
-14.4338
-9.97736
2.28146
20.6493
29.7882
-11.9458
-1.29964
230.84
1074.55
-19.4659
25.4459
5.18146
314.254
267.807
-5.94184
67.4603
142.844
525.902
29.2057
150.152
182.714
252.732
152.006
670.763
86.9808
58.9757
-44.6878
626.835
272.838
12.3923
163.902
66.9167
4.1977
323.999
29.4879
140.962
46.5157
1.67718
60.9671
247.951
2155.89
426.496
31.4184
79.3241
909.633
2.70491
322.333
124.103
-17.5771
0.226474
-68.7651
235.188
247.11
13.3254
-2.02689
119.647
-35.6646
-32.1967
-51.2471
121.774
18.9516
878.539
9.29145
224.123
96.9324
578.599
45.7001
740.58
603.774
-6.0005
174.618
-13.6481
-43.4395
-36.1651
513.529
7.29938
-2.75114
-36.3087
66.9332
186.107
19.0705
264.455
-3.60208
19.237
-11.5681
-2.46304
18.421
-12.704
-4.45865
57.3167
60.1966
69.9157
51.5294
5.35536
17.0735
-13.2713
10.919
217.334
-27.5085
974.474
97.5337
882.847
155.758
161.091
5.7944
185.951
204.723
33.5186
-8.10823
514.897
121.78
61.0582
26.7957
12.5114
36.9842
19.1481
953.564
38.7975
522.899
59.7732
38.4783
-2.57551
108.205
193.359
-3.53634
34.2295
5114.94
484.794
-21.7774
189.275
6.0367
203.563
28.3375
30.5604
41.8914
456.068
119.21
-6.71205
19.3848
-8.49066
419.453
85.5598
-16.2641
33.8154
101.121
13.568
18.1272
432.297
205.426
959.05
245.468
33.2763
25.2767
1699.17
46.2938
689.691
14.7956
10.3673
-2.57551
42.5704
49.3001
199.8
31.0681
216.951
73.7019
20.0258
137.518
270.696
237.687
18.7346
204.688
89.1758
193.255
43.6788
980.799
62.7738
258.354
36.166
1093.96
-20.9507
10.6865
57.8992
40.3524
389.104
840.923
141.129
32.189
8.64509
467.726
267.551
30.5984
8.78135
27.7913
37.4753
18.0301
800.453
51.2617
280.165
3.48129
11.0916
33.4078
110.513
1.5365
547.517
-0.334497
296.999
6.64148
281.649
512.478
182.417
-22.1015
157.871
117.852
482.896
33.9493
758.618
273.944
587.023
-34.2628
-14.3915
-16.4874
28.8511
71.2745
71.6184
-56.5846
22.9351
276.921
139.294
42.5145
-3.03675
265.074
634.989
20.6087
221.554
46.1411
19.316
377.349
44.0331
27.8442
-3.90095
61.5188
127.273
164.271
114.4
549.312
308.823
40.2135
-19.0454
216.627
-51.1495
780.334
-2.25237
17.1966
-1.43419
-9.89997
546.669
101.234
277.936
208.351
53.1861
48.285
-29.3717
516.08
-16.0357
9.05069
1549.85
17.2811
-13.829
623.285
0.575303
40.0173
57.1516
-21.2218
21.9916
266.525
207.463
80.6194
104.751
-0.701441
786.575
416.617
567.351
32.189
173.563
91.0383
33.2925
306.086
64.4296
294.043
6.45305
9.78483
87.3706
26.4634
26.8989
9.10349
444.361
-3.90095
50.2744
18.5774
432.616
1637.29
1186.89
996.963
359.903
277.523
129.521
27.7133
78.6319
-8.73802
-11.0722
5.40763
59.3566
214.906
467.796
170.505
299.065
431.757
11.3842
532.919
40.2491
25.0484
91.1681
33.7221
188.684
59.5085
17.5017
31.2326
85.6555
80.8292
-8.10329
5.12504
-11.5804
-28.6689
566.003
168.469
29.108
-2.57551
5.08903
414.743
48.235
896.133
58.8083
4.89696
-23.2798
29.5443
-36.868
448.613
275.303
2.70491
-0.319644
-4.45865
55.4426
88.3076
84.9949
265.173
515.101
0.206898
-0.152822
-30.0424
102.426
8.0988
350.41
745.961
73.2501
48.9366
252.601
112.365
-6.22923
51.9767
15.3999
10.9084
87.5232
402.959
9.17345
81.5818
49.8983
11.8188
59.4794
23.2011
23.6376
351.533
-18.1273
-8.08524
26.9483
131
43.9344
9.05069
665.287
174.703
115.413
354.86
788.715
20.8216
290.155
84.0401
-5.67956
233.921
-10.0176
-3.1456
-5.66219
22.571
768.529
464.979
987.235
11.8031
12.6213
4.15552
95.2414
68.7826
22.5234
18.5438
29.108
-26.9384
130.651
-25.6625
78.22
701.231
344.103
14.5518
-20.0014
162.455
-12.4071
33.5482
-21.6579
59.6505
7.49023
-26.9474
30.2115
189.856
10.3
46.5848
82.6658
5.29683
57.9328
12.8256
395.371
70.8769
585.935
195.505
256.829
985.92
43.3144
36.2396
54.5201
302.143
65.9796
48.5112
18.1272
250.513
33.0123
237.535
11.8031
38.7484
76.3396
723.797
1.3162
-20.5801
56.0251
107.819
692.703
18.2075
17.1965
2.58635
-8.2215
-10.6311
36.3186
46.6667
-12.2876
-14.9986
22.9033
194.192
46.0723
223.589
26.8989
30.9147
16.5998
78.9177
204.11
886.14
-31.9165
64.945
264.846
297.937
594.24
518.719
306.105
-27.9388
7.88357
26.6865
314.629
-10.6857
29.4879
28.5184
-15.5504
28.1456
-17.0635
611.52
1153.93
290.81
244.341
-15.7178
49.8088
668.601
-36.868
377.972
-12.4071
455.213
-11.2504
92.2437
10.5339
29.0406
-11.5112
515.575
29.8322
335.132
127.273
25.944
311.698
22.571
150.087
20.8256
53.9502
37.4024
-26.0647
180.328
22.8761
12.9039
121.201
14.2716
56.1873
38.8985
178.95
-1.15209
11.3842
45.6621
546.247
-2.5352
37.4702
23.0475
265.51
-15.4897
-8.96294
14.6565
20.0569
71.2491
14.7956
29.108
6.79482
102.54
24.9373
119.449
0.329869
30.6973
-23.214
6.70529
12.6777
-29.3717
8.78135
24.1779
17.6974
20.2951
1008.24
-13.829
318.818
45.5529
38.1433
21.5443
12.8516
867.9
327.809
83.6857
420.393
515.328
15.0748
114.48
198.862
23.9651
6.25451
-3.57593
25.6299
1882.94
72.5307
579.121
27.9141
612.118
-1.29964
250.634
19.0705
-2.5993
351.884
285.471
-21.7774
665.109
7.17662
43.518
357.236
14.2132
354.425
-6.92096
201.187
210.825
35.2819
-11.3018
-20.9523
27.4637
1044.46
26.1969
0.161489
43.3144
561.822
33.6543
30.6174
86.625
646.94
6.07177
12.9039
-0.613488
3.13616
8.64941
52.0025
441.494
616.111
6.53602
13.8404
435.468
418.475
713.522
365.107
132.501
3.78274
280.913
241.053
349.917
534.683
46.3609
660.001
40.0677
878.146
250.684
32.5705
560.161
662.376
24.0432
127.43
49.8204
509.972
7.48885
-16.1964
186.676
1228.3
2.5182
385.063
34.0229
305.138
-25.3399
66.7403
178.576
345.686
129.006
-34.498
33.2141
59.4827
268.317
583.051
11.7245
901.403
138.466
1676.49
730.508
-36.8803
238.386
63.3556
697.364
541.751
28.6073
-26.5606
166.566
776.615
-3.85432
94.3207
171.892
88.0737
-18.0705
-6.35233
27.0211
19.3523
90.7289
105.592
23.3685
32.4586
596.243
9.03583
-45.9546
14.1377
59.244
58.6354
360.679
31.5544
-12.0092
323.664
8.88287
111.292
-22.1652
493.204
54.8136
568.744
63.8693
27.6541
-29.0712
4.4701
418.057
4.43266
-16.181
12.4573
185.521
12.5221
19.3757
16.5659
120.139
334.034
158.505
17.4214
1.81894
5.9025
-27.5523
162.437
23.8657
159.703
-19.0766
20.0569
-3.71353
35.4104
1.17263
-24.896
-33.1588
158.805
-15.7178
-10.1613
79.3241
72.4996
218.103
209.71
-2.91728
-37.801
-16.8726
300.265
-30.6956
716.12
-23.7876
-1.31534
31.362
399.583
-38.0392
12.216
480.501
241.814
-24.1273
618.846
12.7559
195.349
10.6372
164.693
388.143
147.728
222.788
-53.5171
-29.9911
221.554
220.429
300.945
-3.52166
141.13
700.893
204.943
141.167
13.8922
176.806
-6.8968
-59.6804
-6.47698
-4.52368
25.5108
23.0281
17.7247
282.679
452.759
-41.7485
100.65
18.2532
201.248
288.93
-5.29713
19.2063
-5.65693
29.199
7.03937
-21.575
463.616
6.30672
-31.1736
216.731
-30.5814
966.557
570.832
212.405
-9.99684
-21.1663
147.565
111.965
474.285
226.384
16.2596
38.8582
17.274
9.03434
-19.2985
-1.83946
38.6539
53.0483
53.8572
134.326
9.14558
0.211795
3.89419
9.14468
21.3668
-28.6335
18.9672
157.579
21.7782
202.124
-18.7481
32.5293
628.956
-3.13647
285.632
195.547
267.934
262.329
873.397
-9.20884
32.07
29.5873
35.5284
604.082
-1.70187
532.622
22.9384
63.5037
5.00871
17.4253
95.0802
-3.34074
1.53808
-1.83946
198.454
673.787
392.852
35.0741
15.567
851.156
94.4156
23.5719
93.2626
6.23551
25.6479
-16.1552
91.6443
12.0752
250.805
312.963
4.91168
251.351
354.774
-3.08619
857.378
590.538
56.0692
44.6522
963.107
1079.17
-1.93143
916.081
18.0934
24.9654
172.374
157.504
151.961
433.542
69.5126
583.253
144.69
521.44
65.1209
679.5
37.0244
482.549
21.3367
167.686
667.853
270.424
5.01517
85.7099
838.115
12.5606
9.40494
-13.3153
94.8759
531.702
-44.4032
27.6202
506.328
266.83
175.437
686.521
171.371
39.0357
2.28856
16.1561
38.576
75.1891
26.8122
626.6
50.3329
136.654
260.17
503.831
65.535
16.529
-34.3805
382.912
689.616
35.6895
71.376
52.646
67.8843
150.375
608.857
261.756
640.319
53.627
53.8765
149.891
456.486
74.5057
37.6211
60.6546
115.531
179.899
765.897
466.181
136.048
292.989
33.1816
37.7257
35.3065
58.6214
440.605
648.885
57.3054
472.819
230.182
388.691
247.116
555.431
-17.6171
39.4247
-20.4502
60.564
33.9847
33.484
28.6697
-30.5921
117.569
35.0494
605.358
20.4178
173.755
169.378
578.361
17.9497
53.9072
-18.1273
-13.7074
353.036
232.199
298.807
-13.4381
836.248
-0.710519
649.522
393.78
15.5678
45.6395
20.3479
117.741
50.4365
501.02
107.701
549.701
1201.57
38.5006
12.3429
357.22
9.90964
98.3096
0.632313
34.2919
443.547
527.929
45.0122
192.832
-8.37333
184.999
-10.67
593.588
111.282
42.3783
94.7864
38.9147
31.6742
-2.91728
147.732
-22.4948
457.687
-0.710519
47.0781
180.84
35.3404
123.895
-13.2713
745.553
27.9477
226.469
-13.1758
421.327
355.425
270.468
7.65775
772.287
-20.1968
103.523
3.13464
-13.7304
35.5725
92.9173
308.764
34.647
0.721972
103.213
161.854
819.861
158.634
268.55
46.3545
-17.2026
10.6865
13.1531
14.7956
-34.4346
344.295
-29.4106
95.0866
45.6899
692.613
486.816
-8.65895
11.0594
-23.1993
342.175
867.919
566.543
688.444
-4.69258
20.3479
101.406
498.349
48.4004
378.398
57.8032
314.506
-1.27153
14.9525
268.074
101.361
41.4404
132.98
-38.7231
-14.8203
825.007
15.3798
377.137
-19.3541
-8.10823
40.5085
61.3728
18.7059
36.6953
505.541
909.836
18.0795
687.321
51.7155
711.519
366.765
-3.50375
25.9362
54.8732
120.139
16.076
28.6658
279.181
126.985
383.818
449.559
85.0926
-7.75694
887.141
43.6623
63.1112
26.6443
736.311
2.87106
449.074
236.707
61.3534
10.0826
441.489
-11.564
993.249
317.132
-0.710519
422.76
19.316
23.1507
24.096
11.4513
9.21751
40.9041
40.9366
93.6459
0.558728
-4.35516
-16.4592
50.0419
61.8788
14.7956
8.49326
591.503
68.0408
53.8572
35.9371
30.6973
19.8895
257.83
46.4109
53.7589
14.8076
-14.1617
355.362
765.714
869.793
56.7973
-11.3018
523.467
31.8191
519.199
15.2034
2.26137
112.894
29.378
33.236
1066.01
23.805
157.456
367.12
194.026
698.325
55.6888
1167.05
20.9446
86.9193
36.7561
166.351
705.262
111.855
151.614
13.9493
524.732
294.643
4.91168
31.0798
54.5744
41.8914
17.7962
-19.9445
49.8697
418.701
24.9745
49.4995
575.938
521.28
-24.6974
-30.9621
-23.2149
126.102
1796.21
312.204
-26.756
109.083
395.987
16.2596
44.4804
671.323
14.6565
609.106
102.877
205.27
12.5853
813.919
65.3676
84.5448
927.809
405.295
54.0242
35.9553
30.7371
-7.60245
409.164
2.44937
73.7505
46.5848
91.6764
372.614
623.901
57.8032
-0.0573657
438.194
4.97492
114.278
63.8005
983.487
307.268
41.8618
86.3792
706.941
139.13
505.783
426.674
1000.14
44.2567
426.816
22.9287
21.9592
-12.5174
-3.36897
33.7678
82.262
19.7377
216.69
15.567
68.1787
227.911
228.195
271.514
25.1149
35.5011
553.467
8.42726
246.854
219.492
781.643
518.172
-16.6597
161.017
-7.65953
-26.5298
73.0312
12.7809
-30.6323
-59.3676
18.8229
489.293
40.8317
75.595
577.385
73.5065
-37.094
13.568
-8.10823
497.781
38.884
222.979
27.6541
-10.5224
28.2508
221.824
403.818
-27.4254
480.974
-8.8116
93.0963
23.8332
-5.02115
160.612
474.173
37.2844
34.9058
42.5704
592.779
258.13
7.82613
66.7411
8.57935
-5.00888
25.0742
-6.66542
67.4603
-1.45957
89.1758
35.8337
101.862
5.35536
11.4513
1045.58
69.1772
-30.0424
-7.83383
27.4637
-8.76779
-5.66219
37.5636
17.0281
63.9292
29.9062
36.2396
54.9066
-2.48109
79.1182
31.5231
25.6791
1012.03
264.046
306.856
279.948
-4.47337
64.8013
95.1366
-1.26075
23.7739
-12.4071
200.34
5.61616
87.3017
65.8188
126.138
43.7655
846.925
528.161
9.07743
-9.7079
4.97492
-11.2844
33.8154
20.7762
37.6922
350.053
809.518
2.50638
112.862
98.0102
-11.8514
15.3999
24.0269
20.0569
28.1456
403.664
15.0525
-34.4346
-35.0328
436.167
-20.2849
-0.725238
287.815
16.4259
548.512
53.1852
7.31131
-6.66542
588.871
-19.4512
1079.69
-8.70839
17.7962
196.51
-11.0375
981.858
850.501
766.33
-1.27153
256.707
69.4227
142.64
-20.2274
99.7751
-52.6884
7.82133
1128.4
24.8285
-15.9643
240.031
80.1279
32.7729
49.4102
49.9386
44.9665
195.462
106.325
86.6144
22.1528
430.477
41.2641
56.2819
-12.8829
13.5223
-7.85887
650.747
-9.04046
2.58635
-41.9547
68.5495
-34.9939
349.861
-43.2885
143.26
-45.2972
386.284
-5.46454
21.7782
-15.3543
29.71
34.6628
37.2145
444.361
1184.26
728.719
665.236
83.8358
43.5109
42.5457
41.2641
54.151
128.433
264.479
44.7528
-1.66227
18.8867
-9.69405
4.09619
-9.59598
382.203
13.7359
-8.43933
204.688
278.456
343.529
-10.5825
15.9221
858.055
11.4513
378.409
20.2894
337.169
230.217
217.334
-26.8842
133.661
514.97
3906.19
789.154
-1.4561
-31.4718
-19.3526
-13.8394
63.2469
134.147
563.637
536.897
21.5084
360.506
23.7017
-23.0852
271.278
-4.50649
71.8496
38.8038
716.452
505.501
591.869
6.93839
151.602
1219.14
563.392
276.871
58.8083
190.43
235.341
1180.22
-12.5051
109.981
2.58545
39.1704
13.9493
142.109
-5.62824
-37.0668
149.146
0.575303
1.72124
198.326
70.9216
378.504
5.28463
-19.3879
-33.1307
166.752
131.267
-39.1832
28.4983
-15.2071
-9.98382
3.02721
323.742
-20.6495
12.3324
-13.5754
-21.7668
13.2583
20.3622
196.525
132.111
112.785
29.6831
7.82627
20.0851
204.652
431.775
622.25
281.346
64.1221
31.4965
30.4313
20.7608
-9.02227
9.14468
592.099
210.513
-17.8097
27.5885
0.226514
241.912
44.267
5.26047
248.039
-19.6851
-2.14091
5.8291
803.822
20.4515
-19.0336
-28.4486
-35.0047
284.818
195.064
24.5738
704.57
156.18
71.3867
69.7584
-8.98302
259.883
44.5062
-5.65693
-21.2218
21.9916
-42.6961
230.174
5.06433
12.9216
-2.75114
-4.44957
68.8073
-10.67
69.6703
284.133
16.0756
27.6703
-42.4902
5.03322
-4.91082
52.4678
259.036
-13.829
906.269
628.039
30.5604
683.881
46.5263
24.07
1221.85
523.026
-3.53722
120.573
774.161
2.29203
873.764
-2.08863
-19.3541
93.0913
12.3975
60.5288
245.006
796.513
372.742
-4.6252
-23.1902
213.11
-6.92184
-2.36483
166.067
-9.68997
0.414499
171.704
276.582
2.10054
776.439
2.53601
-14.0629
288.339
438.738
-7.82163
22.3255
24.07
190.817
313.572
9.33034
46.9339
419.952
50.2021
423.46
-33.561
66.0419
-11.459
-19.3541
1.15314
18.2693
295.646
407.586
26.9589
32.4179
-8.10329
145.68
-5.21481
48.3897
65.0344
327.996
398.979
23.4858
48.0243
551.55
20.124
19.4529
911.945
-21.4057
10.8037
-34.9939
3.15916
-46.1403
8.32711
-34.0528
-5.62824
212.184
134.222
8.59096
79.3727
21.5443
1157.91
5.29683
20.4515
39.0625
-3.8055
-24.7004
-17.5139
6.18093
21.8818
130.687
-8.96294
121.478
184.975
729.046
813.148
10.3673
-23.1902
3.21496
285.432
31.3684
1068.55
96.2897
1.14883
-10.1613
297.388
-12.2876
237.687
-16.8726
221.554
55.5115
130.405
167.018
-18.1654
742.792
124.618
151.533
-20.4078
-9.52315
9.04496
-2.16697
153.616
-26.5745
-16.2641
7.45627
202.481
2.03555
18.9516
32.3984
515.063
32.0313
354.757
124.955
19.1805
207.492
216.119
2.25323
-29.2449
15.0525
-9.73294
63.1111
52.2491
78.9226
305.619
-15.3162
313.317
46.6667
180.741
-5.94184
429.155
19.1552
-0.710519
29.2057
13.6938
40.0173
207.077
44.7107
0.206898
38.2551
49.3699
-23.4832
-2.25237
10.7472
43.5109
63.1604
16.9012
-28.3079
19.7377
-19.4421
-5.04777
147.56
-2.66504
582.394
377.301
1223.18
839.397
60.801
89.6355
228.63
-35.1928
19.9042
785.46
90.5305
-10.5825
21.5443
-5.88904
955.621
20.4515
280.817
-58.4336
-32.5064
-7.41402
704.81
78.313
33.6543
161.802
165.336
170.927
11.694
-24.5774
134.319
242.08
18.9568
-14.0902
20.7657
1149.72
19.4626
41.3693
17.5511
-8.68476
356.061
720.919
35.1456
109.331
79.9583
606.646
69.5396
28.5616
433.367
44.9225
32.4179
40.6224
271.242
22.8962
25.9009
115.634
37.5159
638.86
527.61
-3.1737
166.301
45.3075
40.0677
10.5192
40.4385
53.9072
4.36145
2.58545
125.377
35.2876
109.859
583.929
487.832
351.38
706.256
-7.28937
72.9358
46.5263
54.1847
123.395
252.942
14.655
-6.26948
422.224
6.88924
50.1026
45.0122
931.214
19.7377
94.8759
26.0122
77.0485
383.743
92.4426
338.043
72.0454
213.324
48.7197
195.129
208.951
1144.79
39.5623
48.5729
205.822
35.3144
-11.3018
-11.582
473.491
420.393
309.181
15.0748
26.3984
643.016
485.304
159.468
-7.0783
-7.10896
26.6865
766.279
1611.08
42.3826
69.8061
-11.6227
41.5595
66.0322
21.9592
892.656
17.2458
133.294
4.152
-20.9773
146.623
113.593
12.3275
857.882
3.15916
6.33358
8.8478
-16.6401
32.0168
52.1121
924.577
42.1591
18.9476
355.92
40.9041
112.281
119.647
599.644
316.38
-39.0656
7.16177
29.1303
18.0145
262.909
49.1656
23.8332
351.051
34.1124
105.919
1211.39
140.615
150.161
11.6483
661.992
8.76317
-3.60208
26.7332
2.22212
62.5963
24.2567
-12.8919
145.815
127.161
435.927
898.451
555.603
491.605
35.897
280.775
-29.088
109.844
15.5318
42.0876
587.215
125.98
187.794
155.997
-5.83676
44.3641
23.7509
40.5085
3.27676
32.9472
23.4026
17.5886
47.5362
34.6269
222.517
467.05
187.071
26.2715
27.9141
327.085
128.011
55.7312
71.5444
42.8788
959.734
54.494
84.8293
88.4292
-17.0922
408.44
2.49146
259.973
434.941
321.629
27.7493
181.777
394.224
458.416
-1.08985
99.0001
13.0611
271.402
437.26
2.43279
289.873
381.812
25.6791
447.705
68.639
310.562
702.284
982.341
94.4156
297.251
248.46
509.305
13.7318
615.979
558.246
486.135
339.1
19.358
-6.56527
-15.5151
-29.7586
-21.9135
-21.8268
-19.6851
-30.2519
25.5068
356.857
888.919
465.542
-36.6017
122.414
-17.2011
0.897044
715.118
492.153
251.664
804.833
383.879
17.0388
-10.8264
9.8199
111.83
36.8694
36.166
59.3631
140.058
1.53808
85.6492
16.9012
33.5363
29.108
18.0392
92.1591
33.945
-1.72801
216.014
945.143
42.9186
-59.1393
411.975
391.674
149.215
412.452
293.518
7.13453
-2.14916
18.7332
906.318
152.584
290.317
586.29
410.363
851.385
224.281
617.945
58.5034
33.5363
405.795
8.66889
14.4594
21.1892
63.2275
43.4334
58.8083
94.8521
14.2016
-13.7074
16.6816
42.0603
5.61616
586.997
4.91168
593.3
88.3076
30.5604
872.103
53.4035
33.9401
794.451
159.003
222.956
11.8469
73.2995
17.4989
84.5052
24.7808
71.6018
39.805
48.5112
271.126
855.727
1137.09
29.199
79.1909
-7.51948
-20.8298
40.4322
147.673
36.0471
-14.5851
-17.2026
201.841
9.40494
129.114
8.66889
-34.2664
264.818
31.3684
-24.033
45.6899
-47.5769
-11.5681
-3.40008
355.847
935.911
41.1233
446.185
599.339
360.491
32.4708
13.7626
-4.74253
-20.0153
-5.33245
322.005
3.70814
704.81
72.6908
599.622
10.0026
238.179
22.8761
189.73
12.9039
-23.1023
1380.47
-24.3976
-0.786017
203.313
30.6706
46.1905
161.159
25.6405
275.026
21.2498
224.336
181.484
208.58
-23.0958
89.458
18.4047
29.4272
13.8586
7.73186
65.9962
-17.2292
62.2905
156.814
50.375
76.9828
647.049
0.348056
-36.6505
-62.1638
-22.4948
19.1552
-34.4437
4.84282
163.619
36.2692
42.1591
-13.3853
212.913
2.65828
137.451
4.6278
118.666
-5.33245
-15.9696
79.7301
100.424
23.6367
26.7762
81.443
95.2727
-4.2672
621.038
-20.2897
136.772
-23.2748
2.43279
89.3481
29.4879
-22.0814
-50.9358
-3.71353
110.373
-21.4918
23.6614
35.0741
-12.544
316.226
13.4483
223.726
18.0154
40.4385
22.0481
113.057
-6.21117
53.1852
46.6667
-29.1542
-37.801
214.058
-23.1993
12.3391
-11.6061
416.035
6.76613
488.041
51.2115
700.737
32.4179
18.1336
22.8962
419.233
143.401
191.895
3.98372
281.514
-19.1033
946.85
31.252
61.6194
37.6931
1387.31
4.09619
11.0187
-5.72838
1102.57
-47.7947
121.292
556.824
1128.35
21.7782
80.2231
442.95
330.98
22.1634
59.6772
-35.6646
370.728
216.785
-23.9555
331.374
128.753
0.0346065
651.978
-14.5887
38.9928
31.6344
271.886
101.696
108.59
-11.0179
27.4004
243.267
12.8434
-7.50368
209.165
369.975
39.9995
54.9474
-14.7028
475.678
317.614
10.3896
-4.52368
19.8886
28.6503
38.3395
509.441
-13.8833
724.714
-2.36153
631.885
20.8308
420.256
148.954
133.21
433.389
29.9618
335.205
-7.74773
96.5033
472.605
29.6831
20.9252
2.25952
150.451
58.2952
58.5466
-10.7865
113.527
45.5324
24.3077
98.9971
115.965
58.1107
598.587
35.3466
653.299
60.5288
42.4965
857.764
86.0102
222.137
61.311
15.567
68.8497
502.58
93.8494
285.354
-2.19778
28.459
303.373
385.951
4.36552
744.935
256.225
21.7783
167.887
73.7505
51.5294
-26.03
-24.5157
914.219
33.5699
-5.9151
9.03276
-41.8767
-28.4455
42.2487
465.867
1970.79
365.982
40.2135
439.886
433.233
67.7914
345.294
364.471
138.428
56.1786
-13.3699
39.6313
47.7775
247.717
21.0901
236.311
112.142
129.621
34.1186
53.1101
320.054
44.2397
23.8838
440.736
335.898
9.97138
22.868
75.9343
-14.9326
-40.9939
24.0003
617.014
66.8592
190.93
809.808
1190.18
127.785
52.2482
-7.60245
315.461
2.28856
581.536
30.647
1343.44
0.206898
7.34344
12.7931
76.6734
556.305
58.0387
79.9376
0.602536
14.9525
31.9414
78.8723
52.395
67.916
644.464
59.4987
26.2022
72.3026
55.7651
47.7655
38.2033
1019.63
1085.77
51.4935
16.2055
157.762
521.466
22.1868
645.009
608.542
446.629
11.6236
38.453
49.1296
914.182
493.326
33.126
22.264
90.167
24.9762
15.7039
208.852
46.8456
-8.95583
6.78575
652.401
574.04
77.4987
23.4184
20.3479
39.5623
220.987
241.591
8.72305
0.602536
76.919
39.5169
82.0612
61.7653
8.12858
452.759
2478.84
-4.89973
397.518
751.966
29.0133
33.8842
43.5837
-0.215061
9.11782
93.4518
108.972
74.0145
585.986
46.0933
1.32249
-18.4963
135.491
13.5259
18.4047
-30.5429
-20.5801
27.2339
-49.4272
132.526
-6.92184
21.998
-14.6627
10.0826
10.5192
12.6777
96.1907
-21.7774
3.56318
538.688
-10.8299
26.3946
179.2
16.5915
59.9627
-3.07794
328.735
19.3848
-38.4757
-25.6375
4.03788
-19.0752
54.5094
195.114
114.95
54.7352
47.3012
187.192
18.1272
136.195
464.047
-38.4531
24.5139
107.302
22.4656
-15.2076
23.5656
1021.32
213.392
41.5701
159.474
46.5497
394.801
222.462
97.3963
1.42222
724.935
16.6393
63.7329
202.033
-26.4536
-21.7291
0.558728
-71.8215
176.57
97.1155
-24.9207
745.681
420.788
764.086
-44.4032
1035.87
368.029
456.481
-38.0703
156.259
-13.3034
24.2567
306.09
6.55319
-11.7669
82.6854
307.505
1.16351
-19.1024
512.764
1464.43
479.598
1.58117
-9.4277
7.1587
-28.7583
411.023
-54.3879
1281.01
53.9696
15.4324
72.5589
176.763
896.183
31.8937
782.483
68.8073
37.8112
38.5644
62.5556
-7.60245
941.399
505.636
24.0878
299.843
1052.02
-17.5967
53.0855
55.1217
201.169
356.952
-20.0153
-20.325
5.2877
101.16
41.3117
93.3056
84.2541
-2.39313
417.367
25.7495
71.937
-22.1652
327.583
24.6929
16.3694
3.41215
145.619
1064.5
-27.114
-0.701441
298.551
647.936
5.95207
308.496
1.43333
615.307
148.763
51.4306
-13.1245
292.769
530.587
64.2935
0.661944
-45.1304
93.3779
29.8218
-25.3573
-18.1412
-6.89373
-28.151
58.2575
48.9366
226.364
71.1356
17.4989
146.736
1003.94
262.404
263.109
9.43029
-33.4976
62.248
276.999
30.4313
58.8083
503.399
107.905
20.174
-46.2383
147.462
288.421
375.644
348.257
-39.3614
19.1552
-13.829
10.465
565.961
572.26
8.6402
975.288
19.3848
4.6278
-1.2746
157.711
286.398
235.155
587.602
-8.27181
27.7133
16.2596
2113.45
-30.321
97.486
235.255
-8.19771
171.114
25.7462
1428.37
36.3195
46.9977
4.24443
5.97025
239.655
25.1149
-20.7209
309.838
62.7752
137.033
26.4634
592.78
116.854
160.225
84.0661
665.5
-5.77502
51.3736
54.9921
-8.49066
-21.8893
-26.5714
-2.64961
16.1405
109.235
-2.88998
20.0077
672.293
37.8887
-25.6359
28.4902
430.133
40.0955
10.3673
-26.9384
76.3035
-2.36483
676.313
708.543
2.37037
-15.3162
404.573
860.09
527.23
-0.94307
21.0292
6.78575
163.706
11.4513
700.748
136.481
39.1921
48.4328
5.56483
10.9068
151.152
394.156
391.64
48.808
26.3984
239.483
56.1431
422.297
249.423
49.1437
41.679
85.9925
128.699
624.28
43.5692
-21.5865
35.7583
26.7171
33.71
-13.3335
32.936
25.9844
276.381
137.366
-28.718
38.8582
-14.5851
511.284
192.471
35.6419
631.363
6.61919
-45.679
450.106
-18.0284
-17.5918
14.5518
104.359
-10.533
133.89
19.1552
-13.829
21.7094
-8.44071
107.606
39.9671
51.3736
82.166
736.451
118.669
1.95632
-16.7051
104.55
13.7508
264.416
19.1902
-54.5625
259.882
-34.3402
366.82
6.02959
110.234
17.8636
1110.06
97.2665
233.939
58.09
1144.34
283.21
-59.3948
-10.3148
-17.1334
-30.1379
-19.066
254.58
-13.456
-33.1307
303.681
363.49
1083.84
471.793
-37.5161
400.593
-12.3965
33.873
-34.3402
81.9618
7.90366
-19.0766
646.587
-39.5523
-25.0643
-0.533168
-33.1588
303.108
219.596
429.873
486.466
63.2775
-49.9865
92.6601
-40.815
276.651
507.093
9.5968
-18.1654
536.645
271.473
-24.5157
33.5699
46.7943
-50.9374
-49.373
-1.27153
142.389
680.368
-7.28535
7.09854
-3.82702
-29.5671
-33.3459
11.694
334.844
-43.7155
49.8138
-19.1976
386.971
81.3068
286.872
349.261
60.6557
421.004
691.519
-4.34452
323.752
156.663
-3.11306
12.4919
119.389
230.209
51.1251
573.663
169.117
-23.9049
19.8241
466.035
-5.21481
794.639
368.994
701.898
34.9058
170.007
4.32256
818.476
-11.5681
32.2072
489.749
-15.9356
12.5959
220.429
17.4419
45.6395
-2.81851
0.206898
316.66
22.1512
-17.5139
470.993
386.018
88.1634
133.22
-1.66316
37.0836
745.799
10.0026
79.1287
212.157
3.53357
14.379
505.386
23.6419
43.6623
228.029
171.917
65.9997
12.7825
37.5159
-8.19771
2179.01
328.291
-30.776
31.4184
454.235
132.874
49.5566
307.027
1.86803
-14.578
-41.94
36.702
626.165
362.27
13.7804
-2.81851
202.132
569.923
-18.8935
477.594
1079.4
-45.3152
-19.3879
-18.1381
-37.5213
-10.2251
122.913
159.835
690.514
9.06561
-15.7574
894.347
32.2464
820.12
118.625
-12.7885
36.0471
14.4629
25.9009
5.06433
153.708
7.29938
179.209
12.5853
170.049
47.5639
16.1414
-2.66504
1185.84
101.813
-25.5255
1544.05
266.948
55.9023
23.6523
103.649
694.066
433.839
100.933
7.34344
40.9041
48.5625
10.9515
-18.798
591.867
12.4712
2.4766
168.827
45.1885
535.585
48.6468
114.49
-5.20423
195.352
121.201
-17.4786
48.0048
383.398
58.818
270.55
246.396
473.478
11.8031
40.6224
48.3897
141.871
404.833
4.74513
353.497
20.0816
317.047
41.9417
184.807
6.70529
792.289
-12.5051
12.5295
584.524
38.3122
14.9865
-8.20678
143.524
20.8412
34.3085
587.245
10.3
27.7856
26.0737
85.9141
-13.456
49.3283
-24.4028
-11.0829
8.9726
22.4099
-14.3602
-18.3534
232.834
-13.333
-28.723
63.2469
170.505
38.8985
327.001
64.277
123.081
61.347
101.607
55.886
31.8937
224.691
8.66889
25.7038
397.876
36.9906
50.9297
51.3121
1019.7
46.9977
22.9851
-11.3506
94.3207
152.73
12.9656
20.2894
91.666
245.21
468.459
-26.5745
3.10085
326.69
-31.8991
153.835
133.27
128.913
48.6468
1161.43
734.256
-32.4662
-0.497159
54.7553
-4.08412
-30.5429
90.9522
263.542
1.3409
-3.03585
329.045
-12.5051
11.0594
13.9493
-35.9269
4.16263
15.5678
-1.21212
25.2925
-41.0226
-30.1379
3.58487
73.0312
-5.95977
102.426
575.298
11.3266
18.1336
-16.4592
-11.5804
732.202
59.7732
137.979
312.478
18.0154
-23.2798
20.174
49.339
-48.0143
155.363
19.5715
-15.3122
360.235
241.981
0.575303
6.28414
571.323
-3.54123
451.497
-50.9374
231.737
88.1634
20.217
676.459
17.0388
-29.5978
18.2693
-41.2642
628.9
-14.2706
378.701
32.5437
508.766
-25.5514
961.385
8.77395
14.2342
25.8586
5.9522
-21.1444
-6.89522
271.206
56.7964
154.94
46.6269
3.89419
45.4739
28.459
-11.47
77.5888
41.1233
111.187
193.96
942.882
41.3871
38.6448
25.2925
27.8442
22.6957
-17.0194
91.5039
9.20707
3.45523
676.481
61.5066
3.70814
226.844
69.5019
116.403
309.142
69.9728
-1.70187
124.106
62.2315
195.352
241.54
612.206
109.849
1287.45
2.96212
396.845
36.5211
-23.6409
1072.65
278.255
615.379
-15.6537
-18.1819
149.318
29.4879
-10.837
-30.321
-30.5429
20.4178
32.8561
325.554
-13.4811
219.712
69.1157
1057.19
2.02012
133.407
24.1372
295.783
16.8606
928.077
46.0723
90.1816
21.19
199.313
866.748
175.895
15.1994
31.7063
27.7856
71.0512
60.6143
0.289751
35.2728
62.7412
1595.85
72.3625
684.573
257.605
839.277
-19.5055
-4.2672
829.662
496.14
-21.2267
31.1382
438.06
-28.1457
18.2838
-4.35516
-1.46667
66.9085
33.7678
-7.69315
8.49326
16.1652
-18.1662
102.583
109.026
0.712284
-13.8437
-38.2723
275.047
-3.03675
27.926
694.235
-26.5566
-43.1096
892.282
-38.7801
8.15821
-14.0629
-15.2594
-35.7601
64.492
58.7402
8.09573
4.03788
10.2674
473.284
25.4614
30.5244
49.5839
430.73
263.478
22.9384
1326.23
73.0538
347.79
155.091
6.53602
574.023
21.8818
-13.6156
-18.3333
200.189
786.55
93.7379
126.559
932.583
572.165
29.4943
18.2999
-8.08524
755.96
11.0594
434.464
-11.2504
40.4501
206.809
14.0481
-32.126
-9.20884
125.773
22.0911
52.395
-12.4861
571.762
-27.7237
10.6309
372.327
65.1209
-24.3976
6.71025
193.943
175.947
-7.74877
742.087
59.309
65.5812
6.18093
-8.10329
68.8433
13.5259
277.026
20.0569
16.6697
44.1005
585.881
57.5629
8.07069
113.827
18.1335
383.959
328.173
665.79
8.78135
-1.16268
57.9111
783.04
110.564
-21.3252
36.702
7.72274
-27.5357
6.18093
670.309
2.28146
-22.8248
527.929
9.40494
29.7882
0.996996
21.7874
66.9332
15.567
40.7387
92.1591
70.0527
27.3858
61.0532
331.269
-27.4977
-9.95931
-21.7774
35.2876
-0.00603724
17.2811
-38.1918
19.8354
442.855
1011.05
-30.1379
46.5263
207.858
46.5588
-26.2943
47.4542
489.214
-11.0829
-3.53722
41.1506
718.4
-31.4412
9.8199
-24.5774
445.307
22.0319
-4.70838
-14.2706
37.6211
122.499
73.9823
-25.5514
148.04
12.6568
12.3601
248.012
21.8623
190.603
22.7332
169.191
0.558728
-17.4736
12.6213
474.546
14.6565
181.227
-7.69315
12.5853
-51.8994
46.3609
7.82613
195.615
21.7636
21.6978
1.43333
33.1442
20.4298
156.378
1.55442
-32.5696
70.4351
26.8989
1024.17
7.22942
86.4139
1868.29
31.5338
20.4515
-15.5996
70.7174
-28.0764
768.17
4.92076
-15.5257
54.6778
8.20855
21.228
45.689
470.206
75.7935
132.739
-13.1245
52.8884
221.366
4.32344
214.305
-0.944446
5.35536
-18.5338
-32.0119
-7.82163
9.20707
-22.5462
-17.2042
-6.26948
-33.1307
-5.66219
0.0822489
292.565
782.962
5.7944
725.682
-2.08863
636.569
702.163
415.436
80.2489
545.388
-0.196884
64.7152
241.264
82.7888
154.386
16.1414
10.4534
-0.440734
485.996
201.81
276.199
615.525
16.547
-39.3614
956.188
1288.65
872.535
-10.6691
650.963
2.80369
232.117
335.665
923.762
98.6782
22.6997
73.7209
176.58
255.26
1600.9
-41.444
78.2136
-14.5851
1271.93
57.8992
-10.0718
3.21496
514.069
47.5639
-6.41318
37.0406
-6.21117
59.7852
-25.4061
640.611
223.008
37.8958
104.237
24.5893
9.94563
11.9063
994.185
459.705
235.525
599.204
24.7703
-20.9507
-38.0392
35.6419
5.42531
467.983
-35.0328
8.87957
107.152
109.845
192.238
25.7962
86.8204
-21.2037
191.866
-10.4135
327.642
-28.8215
1800.2
358.173
66.1676
-33.5263
-2.02689
26.0737
668.749
81.4645
144.903
8.39331
173.513
17.4059
675.522
67.0881
5.09256
-14.3915
2.25323
20.6493
1.67718
-6.49927
139.854
856.852
127.074
39.8017
109.963
320.241
157.633
573.141
309.569
22.3826
17.484
23.4198
6.0367
23.5835
28.3375
11.8197
11.9063
32.7887
9.57723
-17.0194
20.2894
13.7626
533.114
432.575
128.456
542.704
29.2589
79.2501
75.8208
-23.7305
-40.8115
97.901
207.409
57.3751
278.764
-16.9013
149.139
401.964
-1.15209
20.7545
79.3953
227.656
7.2448
30.261
50.7785
380.133
-9.74864
-16.5366
9.97138
225.267
727.172
530.164
59.093
192.327
220.607
493.454
125.072
807.115
119.715
305.685
7.99256
78.3871
589.209
-22.4948
187.821
17.0243
54.0728
337.324
40.0256
377.299
13.7626
6.50187
2517.47
15.2823
314.509
-12.2214
-5.08289
66.4505
123.384
1359.81
1048.93
89.4677
201.248
-16.5431
886.758
825.992
-30.0198
17.9546
-30.9453
71.9365
1602.47
-8.8116
13.4485
10.7148
212.149
328.933
135.673
20.6747
-22.2532
-5.9848
32.3054
40.0677
23.6376
160.379
278.795
48.5408
23.3196
20.2951
419.785
264.658
834.186
34.3085
18.4656
402.917
1445.58
29.2549
13.9027
49.3374
8.1404
-25.3573
862.67
-16.5768
235.798
0.330005
37.9212
797.823
-27.5099
18.5438
188.404
14.2911
282.759
105.16
-7.35021
73.5849
280.786
54.696
969.644
152.214
40.5189
80.318
20.8216
1622.79
55.8966
235.969
228.579
301.387
4.97492
26.8395
46.9339
75.1241
58.307
48.6468
283.156
-8.95237
672.575
4251.64
170.043
76.5007
889.624
15.0271
305.276
77.8337
-17.568
38.8646
705.262
-9.02227
41.9815
28.0048
156.165
2209.52
266.532
5960.62
927.889
81.1601
15.9221
31.5923
29.6597
421.372
1023.8
-31.5291
36.0471
277.963
-15.1894
33.7932
13.3541
382.713
1418.31
51.0461
1138.83
603.661
774.135
144.916
85.6181
8.20765
262.184
1572.34
118.481
-13.829
393.961
-15.3285
33.7678
286.535
15.9895
31.1577
415.51
214.792
25.4459
-16.2533
28.8224
67.2814
13.0123
162.724
-18.7467
66.0068
188.57
137.902
817.319
51.1751
36.5369
9.10349
-5.4153
-32.0119
432.584
-18.1819
108.089
29.4879
139.088
3.19026
3.78274
180.907
662.12
27.3858
-19.5316
12.5295
58.8074
443.032
152.417
177.093
-5.39568
40.5189
571.228
-15.2676
-3.75555
-4.95201
-46.0674
222.019
152.129
96.0172
21.2158
12.216
-21.7486
120.176
585.112
164.555
37.9276
28.6073
-9.69405
594.79
230.325
5.51601
229.567
36.9588
0.226514
36.702
7.72274
1021.94
25.0248
422.594
415.776
-5.4153
-24.5157
665.852
-41.8365
39.39
-17.0635
14.1155
-6.32364
-35.0328
10.7536
55.0602
-45.7028
80.1441
3315.84
-10.533
29.8001
-17.9098
16.547
-25.8224
1667.14
-5.39572
11.9063
-2.14091
5.8291
235.98
1.5487
-2.48109
51.9767
257.154
-39.6914
25.6791
16.9012
-5.81908
10.3673
36.9482
-20.9773
349.843
224.663
501.809
336.743
15.8234
18.421
2123.31
13.533
-11.9549
14.2132
231.085
38.1433
49.6553
219.473
11.0916
335.132
33.4403
555.326
18.8229
152.01
471.867
50.5209
234.891
106.994
266.535
165.477
-17.4736
337.135
42.2265
694.577
505.465
1155
503.633
66.3046
194.112
63.2775
85.6181
135.644
-27.2801
344.509
28.5255
27.4005
28.7729
936.089
75.6328
145.447
10.1441
113.324
474.738
498.791
16.5321
0.897044
10.3896
-2.64961
202.021
59.4405
0.601047
187.786
-41.9309
203.74
24.9373
861.463
17.0126
180.407
-13.4422
-27.7629
179.685
23.2409
282.878
-34.3402
26.6768
-16.4874
38.453
428.027
248.374
170.007
1179.36
746.375
442.628
-11.47
17.6187
-8.20678
703.87
-24.1364
56.7973
409.476
138.888
-32.0119
-22.8142
11.0811
-34.3402
6.99911
-10.6433
20.9939
398.042
0.0599631
180.146
24.7667
162.681
159.742
57.8713
347.851
-8.28724
-9.95931
-27.3996
36.4381
663.1
-10.8299
1.09469
3.97461
0.575303
8.42588
-29.7782
9.21751
74.6697
567.785
9.03276
96.8042
208.624
1.83408
48.2286
19.3417
421.699
728.815
57.219
850.125
-33.1588
18.2499
-40.8996
30.6973
526.824
137.42
407.384
56.037
42.0603
35.2876
349.507
286.354
256.217
-10.6433
53.79
-7.46166
773.112
-40.0568
13.6929
153.183
20.9446
181.059
582.044
27.6703
866.432
10.6554
39.1704
-1.8801
417.137
138.907
-35.032
25.2925
3.48129
-11.0375
-22.6416
1.5487
-11.5373
-41.2868
-43.4411
-25.0101
705.251
-38.7967
-41.8365
-34.2304
12.7825
-26.2023
205.013
63.7782
69.576
58.5423
228.848
41.3755
3.3074
-20.0014
-1.16268
76.6518
18.421
1.86803
483.924
330.999
400.271
137.033
2.44937
55.2775
863.678
170.747
352.172
447.739
644.621
25.8994
-15.6398
259.224
5.58221
9.45258
17.0775
57.6983
231.142
121.986
35.0002
95.9848
85.8711
127.471
76.6398
52.9201
23.7557
147.26
9.98364
53.7589
1044.57
93.5184
83.2898
48.7197
64.8129
18.9671
56.8839
3.48129
39.5623
16.7138
61.5188
89.7919
57.8032
-3.41813
28.5509
6.96662
17.4676
308.087
100.323
4.92076
156.888
-8.7959
16.3758
-18.4108
-10.0956
2536.69
20.174
280.79
39.3493
77.2512
40.4501
90.1816
56.7973
430.768
-14.7856
47.4104
-48.3183
-60.3061
18.1828
-14.0209
703.515
16.9266
34.1371
496.265
27.6202
262.699
64.4305
160.444
304.682
61.4034
343.567
300.562
622.005
87.0379
-19.0603
5.61616
51.0143
218.486
165.144
39.9307
407.334
229.566
588.19
513.701
52.321
142.136
108.358
239.233
573.547
564.255
307.558
104.55
9.54253
978.68
97.8387
202.185
276.748
1.2621
27.3901
85.7357
43.0688
23.906
248.099
186.091
-12.7885
164.582
138.123
-29.2449
88.1411
918.528
166.259
-16.2922
50.109
45.3075
486.816
26.8502
248.662
38.0401
555.991
195.31
12.7825
33.1753
378.364
-0.87707
754.547
20.2521
47.2979
6.8891
-1.66227
165.064
99.0018
10.6554
268.703
165.477
505.391
110.073
646.217
200.56
159.099
0.996996
3.04669
38.8222
6.19663
260.004
13.4483
85.0453
8.64509
29.1941
833.519
116.903
35.2876
11.2384
21.0292
192.249
289.181
34.6628
20.3479
9.57723
-0.152822
651.85
41.0662
436.6
36.834
24.9216
38.7484
16.3694
226.426
364.885
43.1381
14.7956
59.093
8.66889
186.873
-10.67
226.271
414.498
298.689
16.0756
151.359
22.8368
612.594
212.387
21.5457
-22.8505
140.28
146.17
-29.2008
189.892
-2.03733
39.0625
-13.1758
20.2772
-34.3805
842.058
101.16
30.0673
48.8872
35.8182
67.0687
678.333
0.632313
206.319
13.5364
75.5214
-19.3477
441.782
107.229
98.9895
392.852
383.65
388.506
37.8112
623.839
313.181
28.257
26.7332
157.098
-11.47
15.7446
-6.14473
399.403
170.698
829.501
-22.8505
-8.70839
-4.69258
-2.14091
-37.2744
247.224
3.58487
28.7551
-6.6166
247.935
-34.3402
1545.61
0.0346065
543.809
390.955
12.3275
807.282
928.276
770.953
952.856
-37.801
449.77
-42.877
1020.66
398.232
22.222
56.4289
82.1335
168.503
54.9921
-15.9869
707.122
-18.4509
886.393
37.5636
525.297
-8.96294
-24.6988
908.364
316.752
-7.69315
388.929
42.4021
818.434
822.224
52.8037
131.897
226.037
-4.53911
28.7243
829.622
1099.58
7.29938
40.3524
-2.57551
5.08903
114.892
-19.2314
41.9417
48.0005
2358.66
-2.3148
7.31131
148.882
-19.0603
65.5863
-16.4521
518.337
7.72274
141.13
342.01
285.065
1321.06
20.2894
35.444
-16.924
141.114
812.738
42.6064
5.06433
204.308
46.6548
276.66
16.3334
14.5018
28.4409
284.133
79.7939
1220.73
24.1779
-1.04322
95.9919
574.628
6.71689
468.743
-10.6691
621.923
-3.54123
61.6914
22.1634
6.88924
16.3694
32.2665
239.544
-8.05414
-15.8696
132.357
592.779
840.965
4.078
353.974
9.58213
112.59
71.7108
255.221
-18.9663
408.227
-3.33363
-40.0659
98.0102
147.715
179.713
12.2414
5.08903
-18.1662
38.8646
15.3224
182.497
4.89696
-2.66504
46.4109
427.9
-28.447
-15.5504
69.3751
392.677
18.2075
178.611
818.476
36.3195
-21.34
331.103
3.25097
34.1406
7.16028
-8.05414
-41.4263
28.6697
-1.46667
12.7825
51.916
104.982
11.0475
104.071
-28.8124
80.0517
870.125
51.8668
78.2136
99.7329
132.501
9.17345
-10.2474
208.429
158.738
274.611
-6.32364
204.832
20.1176
-7.08887
6.93839
670.95
7.29938
-15.8696
162.342
705.99
-16.2922
57.489
2.28146
65.2563
-28.6689
5.42531
306.645
-6.92184
518.626
107.38
-7.08887
25.6791
241.558
-12.1215
396.601
181.251
-12.544
546.737
34.0631
242.313
467.91
52.8812
9.03434
-4.306
234.293
-6.93754
-36.2143
-7.99342
-18.3333
57.7601
198.093
110.605
-30.1819
-30.8621
-26.9384
12.5853
146.736
-41.8365
25.7398
80.9922
5.28621
-26.7948
85.3046
17.6067
149.985
251.36
216.076
-21.2218
334.961
139.088
-9.70632
11.279
12.9216
14.1155
-32.5606
29.3779
352.1
95.9074
604.826
127.101
82.4935
127.24
-6.49927
-23.1902
1.3409
8.07069
80.9147
-13.8437
-8.28724
0.613314
-6.21117
17.4253
-36.2143
-34.0692
1.90867
3.04669
41.5593
-7.16626
21.9916
-34.0692
-41.7873
714.054
6.36235
3.98372
267.629
53.8572
871.771
68.1787
31.1339
233.467
40.7887
38.7664
88.7925
217.722
47.2915
29.4554
30.9567
41.9696
703.179
-36.9069
57.6053
219.596
-8.2215
47.9347
78.27
58.7094
-19.3477
378.064
571.998
-11.5804
-15.5504
239.915
374.616
162.167
271.038
908.389
611.275
81.2971
83.542
22.0481
-14.3792
188.692
223.725
35.4223
264.802
464.161
12.6213
31.3013
943.996
-25.6625
453.854
23.2011
831.36
50.159
1083.82
589.742
369.006
115.149
42.7839
24.3568
11.6589
692.694
117.287
-29.7586
-1.21212
-5.4153
858.169
63.3929
524.575
1075.42
58.0387
614.046
-12.5159
110.53
79.2695
-21.2218
72.5914
543.887
70.8785
5.06433
12.9216
36.6043
115.491
80.0517
111.144
367.647
49.438
55.7812
-9.95931
549.813
163.875
89.6355
-3.75417
695.837
-13.4544
998.68
6.61919
479.059
742.534
1.51146
290.255
-14.7807
-7.35021
26.7332
-34.0569
-17.0922
19.4927
309.115
21.2321
23.4198
68.8179
612.04
539.958
538.432
918.954
398.232
1.60723
54.1951
280.785
39.1921
284.565
-52.5312
597.49
898.904
517.845
33.8154
341.242
148.262
21.1735
-26.844
732.263
19.1481
-17.2026
-13.6763
26.2715
1285.41
-10.2474
574.637
48.1926
42.6128
137.137
66.3046
151.074
372.148
18.2999
207.698
73.4366
44.4551
30.2116
47.0093
313.196
124.264
409.208
-7.64909
12.7931
457.109
9.07743
-7.55363
222.676
-17.5139
77.4392
114.278
20.697
-5.46071
15.2034
676.14
429.082
43.6623
224.391
-1.46667
813.009
764.061
24.3975
1020.66
84.6628
501.524
582.044
546.787
-27.4977
-11.8334
-19.9033
12.0752
5.30255
290.895
6.78575
17.0931
0.575303
25.0248
-0.944446
155.281
135.14
119.787
483.184
56.0587
57.8032
14.9352
299.513
-28.7583
238.903
523.884
154.772
25.8586
349.843
612.322
21.0221
-22.8248
52.5085
305.276
-13.9955
-6.32364
310.562
152.374
456.781
4.46042
17.9497
100.759
441.019
666.579
-7.81591
14.9865
1038.65
27.3316
188.069
178.966
-12.9116
192.876
-5.94757
102.91
63.4254
-37.5387
-30.3226
64.945
50.5598
-1.79182
521.152
217.603
7.41738
2.50638
-35.4351
-52.0559
-31.4718
240.33
1.6595
33.1197
1575.48
80.0877
335.865
87.7451
121.256
50.6344
8.49326
338.505
-9.9035
-38.781
86.5369
154.386
19.237
0.348056
-11.47
201.277
852.594
271.217
-20.3882
41.3871
63.0077
57.821
21.7587
-10.4602
66.204
51.3736
30.6292
432.262
249.853
5.58221
-5.53995
63.8797
60.181
52.0761
24.9216
-19.0766
439.848
11.279
-33.9301
0.996996
-9.9035
178.611
25.7462
868.022
0.712284
445.302
115.401
37.0406
-15.5815
-23.6515
509.561
-27.2801
-8.95583
122.909
0.226474
-8.8116
-53.0809
505.501
-3.34074
20.2787
25.3345
1049.28
4.74513
-55.0494
37.8852
63.3556
766.939
112.219
415.317
53.5569
22.9851
110.246
-10.8963
34.4853
8.42726
8.65981
422.76
5.84867
-31.2838
19.2994
503.517
-23.9555
-45.3136
-6.18007
840.322
173.926
42.4964
245.278
-1.66227
45.4739
5.29848
383.021
100.156
14.9865
110.984
23.6523
490.226
157.648
225.463
41.8914
27.1665
54.0811
337.539
3.59531
633.109
82.166
5.56483
584.061
315.446
22.4488
159.507
185.135
58.0172
92.0014
43.5215
47.3012
144.089
76.3653
24.3281
166.006
75.8765
263.054
51.4935
191.84
113.657
157.897
30.1637
203.971
31.1665
158.058
48.314
107.958
70.7281
44.5954
7.44114
-13.5703
282.656
20.3874
274.373
67.2057
849.66
-5.06347
430.428
72.5914
-18.3333
-35.9432
40.6716
226.797
-5.56224
-1.63847
95.0442
24.9373
205.657
39.6853
75.6749
16.1414
168.225
203.684
17.578
11.8031
108.089
80.0877
489.539
320.129
85.6492
157.456
-0.196884
14.1155
-11.9458
187.981
58.4259
160.008
48.285
6.23551
16.2776
714.731
569.531
-1.04322
143.983
17.2811
53.5685
736.734
