# Supplementary material for: Nonlatching positive feedback enables robust bimodality by decoupling expression noise from the mean
Source: PLoS Biol. 2017 Oct 18;15(10):e2000841. doi: 10.1371/journal.pbio.2000841 (PMC5646755; doi:10.1371/journal.pbio.2000841)
Supplement: S29 Data — The corresponding mCherry fluorescence values were taken according to the gating strategy in S28 Data applied to the flow cytometry files (S27 Data) and were used to generate the numbers in Fig 3B and 3C and S7 and S11 Figs. (ZIP) [file pbio.2000841.s029.zip › S29_Data/LChITF Iso 8/3.txt]

"Y2-A"
1.13351
12.3779
44.448
18.0923
34.8517
50.0142
53.0186
-7.3412
43.0547
-6.26828
254.132
51.9443
-0.648379
23.6073
36.8957
97.9962
7.44745
-13.7645
-2.70847
8.98112
7.60613
196.835
79.5432
7.57954
126.969
-20.4166
54.2317
48.7687
10.2862
-10.172
-4.10143
93.3802
108.316
33.686
-48.0407
-0.422505
159.039
-29.9578
34.0078
169.646
77.9403
30.2585
49.0084
44.7682
326.97
33.4964
37.9717
26.6739
53.8914
30.3044
23.7624
69.7618
30.349
88.9629
1280.17
11.0938
10.2091
33.0572
0.150072
4.72502
2.7646
44.6172
21.287
310.907
51.7192
38.1113
-2.1176
21.9326
1615.18
111.341
381.267
74.2465
208.632
19.2495
19.1966
15.6364
572.674
2.7641
29.3241
41.1079
-6.91772
0.429999
18.9561
218.811
27.2666
77.0562
11.4529
13.0989
21.1571
10.0678
15.8375
20.3602
-14.0218
222.335
74.4637
4.24473
35.7086
5.83633
76.8768
10.0477
272.711
21.1309
29.9266
3.23557
45.1296
20.626
12.2454
57.8385
56.4394
161.78
40.0316
19.1009
29.5751
26.4585
29.8543
65.2861
-24.0567
60.769
50.8685
33.9562
21.298
38.3814
201.881
24.5289
8.1633
173.65
-13.2933
-21.7499
7.69106
-19.4999
163.237
38.7279
-12.9563
30.0811
-6.84541
211.012
-19.8826
32.7977
-9.96745
106.906
49.3737
49.6596
-10.2243
31.2691
-21.0917
11.3912
55.8055
19.801
31.3655
62.0877
12.0825
77.6623
7.1919
21.2248
17.7948
3.85426
266.768
47.595
45.0731
38.286
243.688
1.59681
37.607
37.8175
4.06372
237.818
26.3975
13.5534
57.5136
-17.2927
41.3382
38.2873
16.9517
-43.5458
20.278
2.38362
-7.53935
23.6935
21.5294
-10.7938
-3.58303
-3.38887
3.03511
12.0965
-0.339845
44.7602
14.8358
41.2856
17.6509
20.6478
-22.2193
15.1084
55.6036
-0.0826415
4.75084
21.6592
38.6586
17.8631
8.07831
-19.9006
24.1569
-1.39692
1.30923
33.3808
16.7608
44.1636
-3.85672
64.9862
2.23285
34.8035
21.5108
53.9721
58.8125
24.1618
10.8971
32.7256
15.1134
80.9307
321.673
24.6454
63.9723
26.951
26.1501
-7.12331
43.5407
8.99503
38.6148
46.3221
2.99258
162.458
45.5223
-20.6635
-23.1349
-43.9379
20.2688
27.7218
-10.6888
421.775
45.0359
96.4098
20.698
47.0498
76.7205
52.5168
32.775
34.8056
18.3874
39.0323
498.122
50.5526
296.787
19.8657
104.525
31.6021
18.7679
129.585
55.3278
40.459
20.8882
58.3787
59.7608
38.3642
39.342
50.363
71.7049
33.2766
31.1598
206.467
67.8877
51.4685
17.2305
49.6075
3.93391
24.2123
51.4386
16.1906
-22.3387
8.47315
-8.47979
7.13584
11.9167
-11.4325
-21.3693
6.2522
-9.61387
25.6807
40.964
13.8899
17.6977
40.5133
56.8325
73.5975
99.7815
-1.2302
2.9582
4.63816
-2.53507
-1.99564
15.5711
2.30406
9.61728
-11.029
14.5378
173.444
32.0787
24.5714
28.0915
356.615
165.615
6.46721
22.2342
49.5869
120.911
42.4244
274.989
8.04324
26.7335
20.716
0.214127
88.1211
-42.4262
32.831
2.39022
29.9266
6.98371
33.8852
-9.35902
79.7118
134.675
329.198
22.7062
6.23267
19.1009
18.3307
22.7104
35.0777
-21.2631
32.9776
1.28844
216.062
-7.3412
3.69932
308.387
7.15032
7.10705
22.5987
22.5472
-1.04161
5.70547
-21.0821
0.198164
61.7279
50.6427
-7.95237
98.3673
-10.172
-7.84957
40.9064
286.353
76.7895
-25.5519
17.9917
-2.29657
-24.6199
42.2093
40.459
32.1326
22.7714
5.41284
10.2532
27.8742
36.0976
339.643
-9.82688
21.7895
19.06
57.4956
34.1546
27.1057
60.334
3.93391
-10.4056
85.531
-11.0943
25.3397
31.1186
186.877
-32.5075
23.6073
78.1252
231.055
399.331
-6.26828
-24.7088
-2.26328
-3.19251
0.109862
80.6432
-17.9082
18.2733
5.82036
31.7429
30.028
-11.7005
27.1528
-8.29796
54.0249
38.9759
-12.4335
16.1176
8.94783
3.77539
17.1412
17.8464
6.72576
77.1102
1224.05
61.6348
19.6235
18.7272
48.489
69.8308
26.6739
31.4026
39.6747
121.214
71.6359
0.86876
30.8668
0.185782
-5.77277
6.46099
10.5684
-7.34619
467.619
-2.85759
85.8466
11.9167
42.9154
25.4823
41.8595
138.437
47.9852
74.4331
-6.27058
31.1036
23.7772
64.263
30.1401
16.8178
-0.64608
29.1507
-5.96814
-37.8705
2.42969
61.954
16.925
-8.53788
23.8955
30.1832
33.617
1.91701
96.9953
15.9084
-0.801695
-17.2199
20.2917
50.2203
88.0339
-10.5594
310.346
166.369
-4.00518
5.8968
81.5647
46.0811
-1.60061
185.815
3.53877
21.4976
28.0976
63.4815
36.0976
17.3035
1.41752
636.483
49.045
12.518
32.2805
2.74283
43.4674
30.8668
-5.43642
228.485
-36.6425
361.019
-14.8425
21.5916
68.98
55.0202
537.669
27.3564
65.3488
46.2954
20.3493
-14.1614
27.3948
56.8325
32.368
26.8808
38.5655
8.38629
44.3166
54.2263
-38.7768
-7.06627
-16.6196
16.4118
21.6444
-11.0249
20.8233
432.89
4.29055
-16.1691
-4.77719
46.5971
98.3127
8.46696
3.06899
34.8667
18.2111
-15.6409
2.99258
5.03657
24.9076
-1.71901
14.9437
-13.7645
19.7803
-58.4853
17.4222
7.55463
88.9136
-16.7833
-9.17217
37.3651
106.865
-0.456108
-8.45443
6.69457
-7.84957
203.95
391.3
46.8045
709.082
25.4879
-34.1557
54.0909
35.8819
29.0908
106.051
17.1401
32.1418
26.0276
55.2308
16.8532
123.452
49.2161
58.533
43.4228
94.9769
11.6658
4.11205
43.9853
13.3042
-27.2722
49.8592
61.3146
-17.515
44.222
31.2735
49.2705
-14.8375
9.32152
-36.2533
874.354
-24.7088
-13.5077
4.30376
-22.3789
37.5397
4.58059
-1.79079
-15.4599
27.9948
18.7836
-17.3227
34.6491
-19.5424
591.852
-17.1897
38.9759
273.566
38.1663
57.3471
-4.17064
-11.5014
-18.7134
11.519
179.016
5.89566
20.8974
67.257
-36.5985
243.615
33.4964
285.348
25.7804
6.79694
47.171
4.1695
19.6094
47.2156
-5.43642
-13.269
-16.0278
-14.8425
74.0655
2.7646
-33.0609
11.0563
-8.25089
3.50459
29.4289
40.964
28.8824
12.0755
8.65417
6.23273
19.2495
22.9448
31.0692
-25.3469
-15.6535
-45.0992
-50.0212
-25.8069
-52.2269
-5.40676
147.596
12.2741
208.241
161.378
64.2607
11.9419
21.4597
24.1083
162.031
291.451
-11.9235
-26.7359
6.16918
-29.4885
24.4642
24.4029
-10.1109
33.2037
-34.3816
-2.62962
6.91064
15.5373
104.302
-27.0713
91.4833
3.35892
9.92596
-11.1345
18.799
-16.0341
5.70547
-15.4599
16.126
21.9593
3.09975
119.185
9.91508
-31.7041
-16.9154
-13.7645
55.3876
7.15032
-7.88548
-20.0591
105.006
-17.9082
-13.0352
-15.4599
-57.8979
-22.605
18.7836
-6.07831
-10.3285
390.878
-5.9755
-19.0637
27.7315
273.566
12.3695
-17.2891
31.6021
1.90132
2.14867
14.0983
68.5699
-1.60061
39.638
20.4054
-32.8503
59.9567
16.6298
2.36443
-12.6815
38.8988
37.8006
34.1546
-10.3756
41.5934
21.4965
26.4227
-0.150573
23.6869
13.2685
44.0804
38.3719
2.54632
32.9926
20.0852
-8.14464
8.61478
25.6513
53.0186
20.7698
3.69932
169.894
10.8985
203.884
13.6741
22.5987
31.9175
-10.4119
-2.34139
62.0423
-9.48657
28.1539
-7.95237
-5.9755
16.5435
8.99089
-40.5444
4.87322
-39.7779
-43.3606
-29.9578
-31.5845
40.3352
21.7183
-20.3413
52.7565
7.28691
58.9789
-13.1319
1.63732
71.7049
34.1701
-2.33061
8.67101
26.5562
6.75571
38.8258
-8.14464
-4.50369
-0.585627
9.91508
58.2511
29.9362
-19.3867
-60.8045
3.40219
-21.9332
-18.6308
28.1694
49.5582
-48.6424
-9.83766
45.1758
142.313
-16.8237
93.2472
81.5007
76.035
-19.094
70.8914
-14.3075
-15.2496
16.8939
12.2242
14.222
-18.4672
161.452
7.28691
358.829
22.4754
11.0076
150.416
19.1776
33.2766
-2.61462
31.3296
-15.7481
27.5254
81.1296
-18.5856
26.1881
-23.1349
4.7878
12.7725
-7.88548
-3.19251
-5.51234
28.1694
-11.1611
-30.4524
-33.535
26.2799
18.2846
-14.0766
-34.5349
-7.84957
9.04727
117.687
517.195
-25.5519
23.6139
12.696
14.7355
-16.8393
20.8893
47.8315
111.673
56.5046
11.035
-29.1022
5.60876
14.7558
24.8532
9.80727
31.4026
44.2783
369.51
10.2391
28.4749
159.481
376.537
13.9573
31.1186
33.2037
8.72195
-0.755553
21.9032
17.4113
2.02913
9.32152
-17.5127
-8.33066
241.409
10.8552
45.0874
41.2878
-1.04161
108.894
33.617
16.9095
68.8843
212.685
-4.54983
657.444
5.29913
1.49462
43.0563
236.817
27.362
-2.13111
136.834
9.64493
27.2168
49.8293
15.266
43.3862
29.7757
27.1198
-3.76157
-3.98488
126.053
7.9332
7.03972
29.2857
26.5562
21.4835
34.0971
90.8369
-11.0586
292.204
42.0682
46.1757
-14.8425
-0.740558
33.2037
8.72195
32.9776
46.266
58.6408
-18.5856
1.82525
25.5908
29.1507
37.1354
18.3514
-1.31844
35.6656
10.2028
93.7866
-6.08952
-22.2906
7.38003
13.1614
308.765
12.1603
-0.801695
33.4101
52.0944
80.5377
195.588
34.8583
68.9179
-32.1162
1.90132
-1.59946
27.2168
21.7183
41.5029
24.6455
11.035
8.37913
14.9791
22.252
401.54
-7.95281
11.5637
3.14766
45.399
21.4835
35.9712
32.7409
-31.6733
-0.150573
-29.1463
89.2792
15.1426
8.47315
15.8831
40.869
18.5525
-15.7472
53.1039
-11.8006
29.7196
25.1343
-1.04293
25.5208
39.9659
22.9977
39.8114
476.657
137.891
6.51223
-13.7795
-18.8622
0.578544
30.4151
2.12102
11.4598
48.271
19.7703
-16.6471
28.3195
-16.8861
-23.8204
23.1863
4.59314
-13.373
28.9722
21.5854
227.957
123.189
165.465
-3.25153
28.2123
113.577
190.625
407.898
-4.50369
5.03657
-26.0819
13.0697
351.678
27.765
-24.7521
-18.185
140.665
7.55463
0.832456
-3.66486
-3.54997
11.1282
13.1614
42.6474
38.5537
3.39483
402.601
12.739
116.145
-14.3075
-15.7415
-24.7854
20.3577
41.2567
52.7485
4.72798
6.72576
-5.34874
69.6231
-0.209358
-29.1022
601.562
24.1261
69.8308
7.9332
35.1507
64.893
19.06
7.91763
-10.3756
19.1046
-29.7993
-3.89871
-31.0203
6.82027
90.1052
27.2138
14.009
68.98
31.671
-7.7398
3.19192
15.764
-4.79107
38.6392
307.957
32.368
9.8263
19.8742
33.2037
235.484
17.9851
295.517
41.7742
18.6918
-27.0713
12.7725
-11.6336
-27.5554
16.9765
24.4212
-17.9082
-11.1611
-9.83766
13.3166
16.9095
1.41796
-32.8173
-4.54983
-5.9755
29.662
37.1019
18.6935
-14.3075
42.3545
-6.0447
-67.7234
24.6375
4.72798
17.9702
22.7714
-15.006
1.63732
39.8457
-1.43713
12.6619
21.7895
13.4378
1.27359
15.4139
27.1057
41.5934
38.3631
-12.9327
-3.89871
-17.9019
33.0572
-20.4647
29.0879
23.3793
110.209
15.6648
63.5301
-13.8731
53.1039
25.9934
12.5623
24.0974
25.1343
14.2764
0.610529
15.5014
9.8263
17.5105
10.4545
14.0085
4.96119
7.37469
-5.04365
34.1632
350.697
24.5783
20.16
23.5185
-35.3877
9.57887
-16.8861
682.702
4.44561
10.2153
100.945
36.4685
14.0892
10.5652
-19.2396
23.0358
-6.99967
35.7086
18.9548
58.1361
6.29957
29.0828
9.88649
123.63
1.36151
20.7667
22.5001
19.7417
-32.5075
17.9851
42.5179
30.5298
170.695
-10.0164
368.357
10.8985
-22.878
8.05189
31.9175
-6.66381
11.3277
-13.5858
2.07223
22.3726
157.464
336.876
-0.958162
119.587
84.0099
23.9834
11.1972
-31.1741
6.74728
14.57
3.49109
-16.8393
-27.8364
-2.76828
36.7108
-16.5931
-10.9618
56.0126
2.75693
1.86063
415.806
4.18507
-9.82688
25.5376
19.06
42.503
15.4139
19.1046
130.192
-22.303
27.9604
-26.9129
-41.0794
-6.51938
23.3793
-4.10855
30.6573
18.5525
1.11944
294.858
3.50459
-4.30434
93.4379
27.0084
36.4384
26.8475
103.583
34.3771
390.89
17.7566
595.292
52.3523
13.697
22.9188
17.1135
44.5228
19.7703
30.2046
3.95667
20.5952
-6.95385
126.407
12.8639
47.7129
23.4595
19.9356
44.4786
-5.07522
-44.481
159.397
7.71039
243.669
-6.8189
-16.3504
29.9266
-6.13476
47.0037
26.2482
38.4823
39.8779
12.4805
141.165
49.4019
101.56
46.4417
35.8289
-26.3677
44.6714
2.18021
17.6654
19.0094
0.222974
223.697
10.2704
8.85199
7.66234
293.958
23.251
-7.69437
3.0059
-20.4369
-40.0993
-40.9199
-23.2637
17.8997
-11.5306
9.16541
346.704
9.08126
195.254
-10.3105
20.2706
-8.35027
121.224
-2.35109
-33.733
97.035
-34.5469
10.7507
24.6063
-4.48869
35.0777
-40.1109
232.929
-5.67101
-26.883
-23.3232
-7.84221
-15.3817
-29.4294
24.4727
153.732
43.1868
-3.54997
13.0022
-1.83112
33.2771
-19.5424
24.0398
35.2278
3.70095
-25.5519
12.3695
-36.0298
-3.72088
17.1412
19.7205
4.85169
-7.22281
15.2752
-2.08342
30.8679
52.4604
7.25952
7.98663
6.05914
-36.0638
10.5451
54.6672
18.1402
118.488
10.2391
32.223
0.881774
219.452
20.4642
53.3126
21.5916
15.8831
57.7356
47.5239
14.2379
39.9854
39.1119
97.186
36.3787
23.3199
36.2178
47.3605
15.4485
8.14013
36.6914
1.21306
-39.477
9.80033
17.1135
24.5783
27.6562
207.177
-11.0249
11.4529
191.135
0.542416
8.19375
12.0894
39.1008
38.3425
12.2151
-19.4198
-2.37301
-21.9418
2.37066
39.4567
7.71039
20.6548
45.9494
-8.85417
97.393
249.262
-15.8656
0.522498
-0.637987
9.58775
11.8549
212.446
50.9601
61.4342
-12.8968
-3.87887
50.2936
19.5395
20.8835
5.84517
19.4239
113.344
14.252
117.537
-26.8853
34.8517
21.9032
8.04102
7.44745
-34.5676
-2.22001
8.98112
30.5407
30.0949
13.1768
4.58059
-13.0352
-22.9561
-22.2906
27.9948
15.0355
5.16609
-6.58036
-17.6683
1.551
22.1094
86.1599
-14.3075
12.3695
-39.7779
-35.8643
-1.84681
-10.9698
-0.770505
-12.845
19.0233
-0.209358
6.50506
-3.76157
-0.236748
17.357
-22.0519
18.2841
160.47
38.7549
30.4064
21.4835
128.318
13.3042
-15.1431
-27.2722
18.0647
12.2213
-14.102
25.8765
32.5314
29.7969
4.86758
-3.11813
-13.362
6.94006
19.5121
85.4665
40.6999
-25.0112
19.8592
42.5179
47.3964
-27.9559
316.668
8.72425
-27.0713
-4.09408
-43.4927
69.8961
-1.7642
157.48
-1.04161
-9.28706
3.28081
-7.2981
24.2466
-11.2015
-25.321
-26.5902
24.0398
29.6056
22.4416
-6.81126
23.6139
-24.6199
-35.58
75.2372
409.526
1.10356
-3.47467
24.6455
9.16097
-40.3466
-1.8875
-2.11081
49.1627
18.2841
-3.42883
3.14766
24.7842
2.74283
15.3564
19.6224
17.0524
93.5527
-16.0278
255.85
516.259
4.42039
11.0563
1.11944
13.7485
3.19192
25.9715
6.39363
-1.04293
32.4697
13.6273
137.263
21.2586
32.9433
21.5048
6.83526
5.50063
-18.1621
7.92626
-33.4862
95.7928
38.9006
27.2666
18.9602
18.9492
11.2249
-16.3242
6.31968
17.7116
-26.4915
28.9722
-10.2737
-36.1062
-6.94929
-27.6144
-33.5191
251.165
6.29957
17.8384
-3.23197
37.4229
12.6059
318.743
15.0038
30.9861
242.277
-0.257518
12.4805
11.4618
34.3437
41.5897
3.33814
2.09568
-31.9899
29.6789
-22.1826
37.7501
-18.0574
12.1444
-11.0783
-0.27
-18.4415
-30.1832
285.99
0.177801
49.0745
-1.56453
2.97324
21.6478
24.0767
-12.9392
166.587
44.9791
12.3779
20.0852
-40.0038
-17.6221
126.851
13.6632
-5.46714
-13.9529
24.0169
-39.7446
-6.94064
15.1024
7.55463
10.2028
-18.6574
-46.6535
-5.73844
110.613
-19.1968
-25.321
218.464
108.343
-5.94526
98.9461
3.70095
-40.5444
40.4805
-21.0372
-30.2421
-37.4541
11.519
6.60205
21.7183
1971.79
-7.21363
37.272
-10.3615
18.5039
36.0976
19.1776
-15.4491
0.319302
1.27359
7.91763
10.2391
0.881774
-29.7993
-21.65
16.1906
-14.8425
-8.23682
-38.1297
-8.25182
6.91064
11.7891
-24.2078
-0.0488117
6.85018
29.1507
91.4833
-6.01141
-12.5628
22.5987
56.2803
-10.4119
174.371
-0.467324
183.542
20.6577
-7.95237
-25.321
-21.4164
3.42507
-42.4185
12.3695
3.32563
-6.81628
-19.6504
-58.7585
16.9094
2.04059
-2.53764
34.9529
17.5943
-24.417
45.6779
256.3
25.7368
618.922
22.7265
67.7857
23.7624
45.399
73.9573
30.349
32.7409
37.3307
61.1682
18.8907
62.8211
58.9866
38.1536
102.885
25.4823
120.57
72.845
74.4064
53.1455
3.64223
22.7097
14.666
112.016
53.8669
55.9288
20.7618
179.863
21.4302
7.13777
16.3596
-13.8085
1.15247
67.9487
26.3296
76.1192
107.967
-8.45284
-2.26868
3.50858
5.53017
11.9269
35.5314
20.6484
-3.49025
-16.4285
3.35808
-9.81077
-12.0801
-26.9598
42.2065
-35.8669
46.8865
25.2414
15.417
36.5556
48.3112
75.6422
27.3914
16.54
1.61326
6.9195
71.7415
22.7104
179.78
18.4345
3.00757
36.9518
-60.6185
46.0961
8.7847
-3.59307
-36.2533
132.224
-4.09408
-7.88548
4.30376
0.0583622
-23.5304
-24.2796
-28.5783
3.9463
29.8688
0.0429432
-6.07831
-36.5654
-4.54983
449.423
69.0174
70.8351
56.1748
29.2361
46.4291
12.8614
-22.4615
-7.22166
55.3278
-25.1334
-25.9635
153.956
9.16097
6.50506
27.8742
39.8457
9.80727
37.0248
12.4191
-8.09674
9.7917
49.5945
15.8743
-12.9327
31.7086
4.58692
29.3091
183.809
36.5841
66.4828
67.106
8.16852
35.4191
8.61571
28.741
-9.61387
-15.5487
40.964
34.5046
-21.6577
141.713
28.7215
-27.655
161.814
12.3285
15.8826
-23.1498
-50.0212
6.0522
22.7042
33.2784
-0.844385
3.96767
2.0826
63.6987
-10.3994
29.7305
30.8463
36.578
-8.17541
-21.1137
-6.94929
-5.52089
-39.1413
36.2846
15.9644
-6.98011
11.1859
288.094
11.2557
17.8676
63.4607
20.8321
15.603
42.6935
3.96975
-13.2492
445.722
-5.31605
15.7914
9.6391
-9.14736
2.55735
-15.5109
-7.33019
-12.8193
-6.73405
35.4091
17.0444
11.5931
-41.9733
2.1836
-28.8515
46.3221
-30.6334
-2.62962
-2.45969
0.15506
-26.2857
10.5983
29.1507
-11.6336
-51.9182
9.42869
227.594
1.95734
-3.54997
-0.116237
-24.3199
269.409
-17.8248
-19.5424
1.52076
-11.5675
18.3612
22.4416
-29.3001
8.62135
-4.00518
-18.7134
-5.3476
19.7205
27.3405
5.89566
39.638
22.2794
25.2457
22.4754
31.6224
41.7198
-1.43713
12.6619
-11.9437
17.1859
-17.4671
13.5398
42.0982
5.98611
156.429
14.842
134.257
-14.8425
38.4582
-12.2279
-2.23449
8.16852
16.6785
8.61571
54.9779
27.8675
18.1845
22.2234
15.764
-32.9021
18.0245
24.9734
-8.86146
22.9448
26.8808
40.4395
4.96119
-12.5399
45.4076
-27.864
180.126
14.1481
-29.7655
-11.0359
73.069
-48.1833
-27.4135
183.404
2.84476
-17.5457
-22.9877
4.29511
15.4891
16.9679
-33.5191
4.4255
-3.23197
43.0451
12.6059
11.3964
12.2454
38.0038
42.846
23.7249
30.5955
19.4169
-1.5138
610.536
84.5546
7.36553
29.6789
140.861
105.747
32.1279
28.334
6.30548
44.0036
6.97793
32.0252
-4.01813
4.04732
27.3704
51.9443
-11.8928
21.7332
29.3994
15.5373
7.65132
292.306
-19.3867
-19.5751
33.3872
16.126
12.5889
102.425
-17.6221
38.7698
41.7742
305.628
204.224
-32.5052
1.03967
18.3947
205.758
-18.185
0.109862
26.2953
-6.66381
-9.28706
-24.8302
-29.7869
16.7504
35.6502
18.2846
-25.321
-4.54983
-15.3458
18.4176
40.85
-19.9297
-11.6669
-30.2421
-14.9653
20.8893
10.3502
14.222
4.02159
-3.4655
1.66471
-4.73934
-11.2578
52.9642
19.1776
5.16565
3.04881
13.5398
-6.6275
39.7193
85.2148
-2.90934
4.9462
-44.8275
-2.77125
29.0015
22.1284
40.0276
16.112
47.4817
14.749
1.31786
40.964
171.311
-6.66513
12.4023
30.5956
-10.7355
7.95223
19.3845
17.9507
17.7566
91.1682
1.7525
-8.79179
6.0522
32.8888
2.0936
-7.28773
-37.5009
-33.1908
-21.7913
-23.5179
319.452
87.1777
-10.0495
48.2268
0.546979
-31.3625
18.842
-22.2747
-1.83402
15.6699
32.831
-31.343
39.2969
5.10964
178.188
16.8779
23.4898
20.3572
6.85828
33.9506
36.2177
45.6538
20.975
160.76
9.59194
11.1137
33.427
40.1542
35.876
30.208
6.30548
2.77412
-2.3924
-7.33019
-19.0107
5.92138
-30.1832
31.1186
48.1962
63.0699
10.4888
36.8957
5.77726
33.6844
19.9686
29.1507
7.15032
355.683
6.17783
18.799
42.0619
-1.79079
18.2733
37.5243
49.7981
-19.094
20.2353
50.5526
-42.4185
19.8657
-30.4076
-22.7458
-14.9653
17.1412
32.839
31.0886
137.08
49.0084
-8.48747
7.48283
4.18507
74.5061
-19.44
19.06
67.8877
-12.2497
5.98611
25.2446
285.044
7.34569
10.2091
143.627
5.77227
74.0655
32.7497
35.2468
13.7907
39.1672
31.1045
184.288
288.363
33.177
16.6012
10.1418
-8.5392
1.1579
34.3437
28.6199
195.359
21.2586
19.8248
15.8826
184.872
-16.9882
23.0673
-12.6885
213.89
3.96357
186.952
37.7009
-1.66553
14.973
11.7868
2.57155
155.293
27.0981
-8.39964
14.3134
-15.4915
105.495
-5.1256
1.97537
-16.1892
29.0828
23.005
41.171
-23.0014
48.8777
16.8779
79.7118
26.7594
10.9869
35.8247
30.5955
35.9675
46.4417
63.9399
52.3431
55.9158
7.80241
38.2802
300.119
62.9777
14.3442
6.91064
15.5373
9.52539
-9.41914
3.10205
126.602
-17.2125
10.8552
17.4222
8.32872
-13.0352
-13.5858
-3.54997
-3.86437
46.8946
7.04016
-10.3285
62.9166
-15.3458
35.2842
19.4257
151.05
14.57
10.9874
136.834
9.64493
38.4612
6.72576
176.445
-23.48
-9.38377
42.8668
51.0901
11.6813
59.5136
38.6561
35.9266
55.6215
41.6508
25.2316
32.223
43.9853
112.63
191.004
448.741
14.3165
121.964
38.4582
2.7646
1.51364
34.4054
48.5376
24.1193
392.998
31.5937
53.2453
10.2015
12.4023
17.4771
34.2421
-12.6625
26.8808
25.447
-0.984037
21.8278
245.381
11.6744
-14.7456
0.215434
20.16
36.6369
5.84173
32.0677
31.8396
114.86
21.3122
25.2079
31.6046
62.7054
27.2076
44.2984
11.7914
4.24473
39.4567
-9.1562
63.7583
71.8919
47.8235
17.3828
39.2969
-11.757
67.6184
18.752
30.9861
17.3891
29.7275
26.4543
32.5354
7.85653
76.4267
35.8289
-51.2482
12.3629
46.266
30.5298
29.9362
-30.6311
-45.812
76.4908
10.8552
34.2888
9.48019
38.3138
14.5252
15.1907
320.349
28.1539
5.16609
17.7825
25.9139
12.739
56.1748
11.9294
42.3545
61.4217
46.5946
1.90132
17.1412
32.839
17.9702
197.05
41.5121
33.5238
-9.38377
22.9792
0.436938
35.1507
31.1598
15.3118
31.2586
36.0286
19.6094
56.5859
171.422
17.0524
1.72349
-1.03528
13.2685
6.59909
34.6237
27.7506
437.33
76.6486
64.8377
201.155
33.4897
33.177
52.2084
28.8824
31.143
24.9734
142.938
-7.0403
182.428
55.432
32.7492
168.005
159.174
-31.2806
11.4913
32.0746
171.959
49.7554
13.338
18.9492
118.047
-3.20572
101.897
34.5782
-17.1212
30.8463
1.19492
23.0358
7.99286
-12.9043
99.3655
77.5141
57.1938
279.752
134.874
3.23557
26.3889
13.1298
72.2155
37.2238
10.6064
13.3359
45.5881
60.6463
-24.0026
87.6711
33.9548
16.7359
93.3971
-25.9308
17.6654
17.1354
0.222974
43.7868
143.329
27.3704
18.2111
27.4626
-30.7406
-9.95596
47.3964
-39.2003
-3.79694
-6.26828
113.484
-17.2558
172.97
-14.8827
6.45465
-24.2796
-34.2005
3.9463
13.0022
3.79108
-23.447
-4.54983
-13.4718
-0.323066
55.8425
24.3157
-44.2926
21.7398
5.19969
-39.6124
-35.58
37.7559
30.9649
115.422
-37.2079
73.3712
245.293
23.3717
-26.2504
39.1186
26.7273
279.673
38.8988
23.6635
60.2894
33.1327
240.302
10.2391
5.98611
154.555
3.93391
76.6861
311.934
-21.2907
18.8907
6.59909
-30.9686
18.3802
-3.07588
22.3007
12.3638
-12.4885
-7.7398
35.051
67.201
51.3712
137.638
-0.716161
30.5956
30.4939
21.2586
12.3285
45.8676
23.7019
-3.8697
-18.1621
5.86915
9.58576
48.271
12.2741
17.0751
24.3433
176.705
25.0603
29.7305
57.0832
4.94305
-17.3655
9.91731
6.1188
110.671
47.8235
-29.4689
13.06
20.7667
49.7267
15.515
65.3348
53.7099
38.0918
49.4019
11.6047
33.3232
157.291
9.06413
-22.1826
38.2802
30.2538
45.2006
13.8017
4.64818
-28.6293
47.0177
14.7225
12.0066
7.29816
55.4797
-1.69627
79.8443
50.0702
63.0699
143.548
36.8957
54.8927
-9.21527
7.44745
10.5983
-15.8269
22.1428
-13.5077
45.5332
10.2028
3.8314
164.451
-12.9203
14.8763
20.6577
22.0327
188.323
-8.29796
342.601
12.7954
63.3388
50.5526
-34.9222
29.2361
12.696
-9.62737
-7.46901
17.1412
14.0983
29.2146
-25.9635
178.319
19.6235
-3.76157
299.614
19.231
36.0442
10.7879
53.6486
69.6598
49.9993
21.4835
2.23798
27.1187
-16.6808
10.2091
0.150072
1.13351
53.8184
12.3779
18.2111
31.1036
6.91064
23.0335
-18.5856
35.5584
87.435
-0.8344
16.5207
16.4774
-23.8072
31.969
21.4472
-9.28706
-4.21546
3.9463
140.439
11.2873
23.9068
0.915904
70.4128
1.52076
7.1732
68.961
28.0638
-18.0557
25.9799
3.77539
187.681
32.839
19.8442
52.7473
41.5121
20.4054
24.3494
67.2296
84.8233
52.9108
136.35
-11.9437
35.0068
124.11
13.9872
37.8452
8.37804
-16.6808
33.5826
19.5794
18.0647
-12.9684
27.2138
14.6321
16.6785
264.873
470.147
3.19192
54.0825
4.51957
-42.2724
6.7801
39.9659
-10.7884
8.14013
284.068
-12.2284
18.6191
216.096
-14.5625
-33.4862
22.7042
1.4193
21.6444
-11.0249
5.83073
-16.8861
-14.4501
10.9898
32.7203
-10.2737
46.1725
-28.6099
176.709
9.86693
-3.64682
43.3176
82.499
-2.77629
-23.8467
-15.051
-8.00882
22.6408
-11.2331
17.8676
32.3816
95.3199
23.7249
60.1875
193.639
13.7947
13.4787
235.722
-2.0048
46.5455
26.5431
75.7615
26.5057
30.208
-1.19078
8.39631
285.024
-39.0562
13.8807
-26.9792
-16.6888
32.2079
291.61
15.3021
-10.1452
32.8922
205.861
-9.19107
-0.204922
58.0976
-5.28228
27.8219
20.9662
16.5225
38.7654
520.513
-3.60135
131.185
33.3167
-12.875
57.0601
72.0401
1.5697
6.55044
5.72833
28.762
4.4915
54.4434
28.9157
60.0298
-22.766
-12.8029
-0.188268
21.7482
44.448
-15.6409
18.155
24.9076
-36.2533
432.563
-6.01141
195.458
343.064
13.1768
-17.9082
-5.53893
-7.96359
-5.42404
1407.31
539.774
52.0177
16.0649
-7.84957
46.5286
37.1019
24.3157
1.45156
-2.13111
-26.2097
234.533
334.564
8.59982
4.02159
26.0276
-2.86527
5.38545
9.86069
21.0517
33.2766
38.7549
30.4064
34.0971
51.4816
22.3382
-10.4056
79.9088
13.2685
-34.7167
57.7356
2.54632
16.6785
25.4823
53.1039
217.148
29.4289
54.0825
19.5121
-14.1614
42.3874
32.4697
2.33003
41.8733
44.1877
58.9861
18.0797
9.24876
26.8155
13.5485
7.74321
-11.029
275.033
36.6369
-5.40266
2.0826
-20.6343
-3.20572
11.9419
-15.2471
158.283
8.46696
61.165
-30.484
15.5395
-12.6219
-26.0228
1.91411
-40.5521
34.705
11.7606
-6.13476
69.4924
134.944
21.6157
-1.35157
87.8236
-1.65664
55.0241
-0.409996
-35.3856
-5.75294
18.4345
-9.06418
338.465
29.4555
-8.14464
57.5104
83.0037
-24.2078
44.9288
406.026
53.5135
-2.22001
-22.878
1.98393
34.5656
56.3053
-18.5425
-1.9903
35.6502
5.16609
-8.45443
22.1657
22.1094
58.0489
133.744
-0.748982
3.32563
-13.3755
-3.72088
-1.59946
23.4686
27.3405
197.05
75.2453
39.146
23.3717
13.105
7.25952
52.9642
9.80727
22.0322
51.7745
24.6822
18.1402
0.421371
111.439
49.0896
225.77
-24.1771
39.2048
10.5684
-57.946
8.47315
8.3868
173.928
25.0351
99.1374
36.2373
155.304
1.31786
50.3344
4.57927
29.2689
24.9734
82.9678
45.4336
296.746
23.5729
92.7193
116.771
11.6744
-7.24931
5.16744
10.4
39.5749
7.7048
-0.0195382
-20.0723
-8.67285
30.8301
48.4712
248.238
55.3186
-4.42728
13.6654
94.1999
178.138
-16.6525
61.8842
36.2846
-8.39848
-31.343
172.356
57.5835
17.0186
1.88538
15.9935
171.063
7.23875
13.7289
25.0391
-12.7582
25.8269
7.71788
-9.50107
24.0567
79.5096
43.3723
-14.7696
11.9277
75.8627
-24.8812
95.7434
57.826
47.1508
-17.9784
-35.8054
-24.1851
24.7116
46.1078
-12.8089
-10.1452
-10.2113
1.66914
16.8682
-5.28228
59.681
19.6746
39.0113
105.968
-21.2047
-22.9658
-16.8664
48.3092
-38.295
-6.11585
-2.91004
43.9291
14.6882
0.928244
-3.09717
3.00757
-8.14464
12.5328
21.1595
-48.5707
18.6918
4.97612
-12.0788
1.52812
-15.3817
6.17783
61.954
15.0509
-32.9007
11.3277
43.3017
35.491
3.79108
-2.33017
10.2862
-30.7868
7.14296
18.4176
69.2933
-16.1816
44.2286
48.3032
-11.5014
-20.5875
-16.592
-15.8867
2.97763
-10.9709
35.8899
3.53877
73.9714
1.86063
41.7198
-7.05933
12.6619
14.2932
-6.22267
6.04357
23.3576
438.895
21.4965
18.5901
-38.5166
-29.835
10.2609
42.7431
-12.4462
59.2155
49.3557
258.378
38.7992
9.10492
55.1791
10.5282
219.876
17.3755
-7.0403
433.553
394.638
15.8826
-4.40914
-0.12157
-20.1847
-24.1159
32.0746
29.1407
24.5824
22.6973
249.231
6.16461
68.1639
0.845008
9.11577
32.7203
19.7114
-10.0495
12.6195
-8.82335
-10.7478
37.5826
196.991
63.7583
-21.8114
62.816
39.2969
-17.3792
32.0111
-22.4775
40.3564
73.6111
33.4757
52.6913
39.9659
64.3945
2.23434
46.4417
-7.27465
-3.87887
20.3085
-5.31605
40.1542
13.3872
19.4239
8.39631
185.699
7.22626
2.17325
-6.73405
-22.6869
-13.8607
9.71908
29.2412
4.05767
31.0182
48.4395
2.05333
9.16541
22.4904
4.08805
6.64349
147.762
-5.27069
29.0449
37.1372
-25.2169
8.78034
-30.4621
7.64304
224.471
-28.9247
61.3505
99.569
-16.0285
20.3104
30.5951
35.7134
45.721
35.7027
28.9157
22.5484
-22.766
241.88
-5.28597
42.9153
-5.18727
-31.8662
1.29167
82.0578
19.8742
113.577
65.0628
-34.3816
4.86664
48.1401
54.8927
-3.59307
20.5659
-11.8905
-30.8195
-13.4644
-15.3817
11.3543
28.1694
21.4472
13.2017
-22.9561
0.198164
29.8688
22.5317
-6.58036
12.3168
20.2614
31.5361
850.447
153.626
-36.7963
25.4879
7.07376
-22.7458
-13.0912
45.9574
55.4515
0.273458
-1.59143
22.2794
-6.6134
-15.006
539.494
37.9717
51.0367
653.593
16.1673
20.934
14.3921
51.4685
24.7268
-4.74042
-14.8067
20.4642
304.438
4.9462
7.64634
17.8435
-32.8427
45.6498
37.2932
34.3632
27.8675
50.3344
53.2453
-12.2873
38.6392
38.0919
30.4939
11.7004
62.488
27.3211
252.338
3.62656
4.32668
11.6744
3.99508
24.5783
14.5378
36.6369
17.0751
61.8246
311.637
101.897
17.7116
22.2342
27.0981
1.19492
-11.7433
-8.87373
30.0864
63.7583
19.418
15.9644
-6.98011
14.9341
-23.0014
26.3889
39.3667
41.752
37.2238
33.0952
32.0765
49.4019
109.056
-11.3751
35.3011
-50.2936
60.769
20.8835
-9.14736
6.30548
19.6407
3.22979
-1.70799
3.47813
-33.434
3.55002
14.2503
20.9635
51.73
-6.39709
149.084
31.5729
-18.5614
12.9135
41.231
-10.9045
2.89536
52.1848
-12.767
44.0374
80.2408
-21.4687
16.2766
-17.3436
12.3779
44.448
-10.0187
20.0291
-17.5127
-42.0639
-13.4644
-9.75954
26.3468
13.1768
-55.3895
-39.2721
-34.2005
7.38003
-1.83112
-0.456108
4.66404
-23.2905
-11.5977
3.42507
25.8575
67.4192
-12.4335
21.7398
-47.2742
-4.00518
-16.8393
-12.8439
220.246
119.17
22.7623
65.875
14.7832
-32.8503
37.4679
31.6224
30.4754
7.03972
8.67101
35.9266
27.5105
21.0361
4.61689
71.5784
49.6075
-31.6733
220.989
8.33505
21.8128
-1.72399
4.72502
-6.60573
-3.07588
26.0488
-26.9915
30.6151
7.25273
-13.6747
1.60865
-4.85076
-23.5317
19.8986
167.402
26.7458
26.6929
10.4545
17.7566
4.96119
5.50063
-29.4065
2.30406
-33.4862
-27.8956
-2.71845
-12.8989
28.3195
26.2174
-3.05065
-31.0141
13.9797
17.8373
12.4393
141.93
90.5022
-51.9773
-3.64682
-18.5265
7.53631
-25.5596
-8.39848
6.13836
-9.4288
-30.4976
2.02607
-1.86275
19.7417
-5.0997
406.415
612.182
43.3209
58.7065
41.9057
11.6047
30.2067
-48.8565
-46.5455
8.29512
19.0094
-14.7696
15.6758
-4.72215
-21.1331
-22.3227
-35.8773
0.299184
-25.4747
-30.1832
-6.36443
-5.4444
7.84501
-19.4845
131.494
2.90717
-0.286177
5.80146
20.6163
-30.8378
-20.2632
-15.9327
1.52997
-17.7206
-9.96032
-43.5805
3.89491
65.5925
-17.6803
29.4914
13.3619
-61.0061
14.6882
81.1949
0.928244
24.469
6.27316
22.5843
2502.68
-11.1848
1.59681
22.6145
22.825
-12.8029
1.6858
147.344
-20.4541
-22.0539
-28.1181
-9.95273
155.656
17.6726
12.5889
-40.0038
-12
29.3994
2135.11
-41.0744
153.625
-60.6162
-13.9529
-22.8347
-15.3817
-21.9332
-7.3864
599.76
-1.04161
-33.6499
-17.3339
-35.4091
39.2392
-21.0708
81.5007
-6.42389
7.14296
14.6695
33.3537
52.4267
-0.748982
10.9874
-33.7059
19.0153
4.72798
8.59982
-20.3413
19.0233
50.3904
-4.73934
18.7272
7.25952
22.9792
2.311
20.1582
10.5451
15.3118
3.14766
32.7279
9.73425
10.2521
-3.56235
29.8345
-6.65748
100.524
-33.5831
-19.6378
-51.5833
10.884
907.72
-2.62869
15.6225
3.50459
10.6882
18.4752
15.764
323.171
167.402
13.6273
21.6989
-26.8979
-5.74377
-38.7768
11.6744
-9.12338
82.6743
-6.07696
12.2741
22.6973
1.85453
-27.5686
-8.67285
-17.8957
93.4487
62.7054
25.3336
-25.042
-39.8543
-12.5715
-29.4885
-3.64682
5.83633
35.6473
11.9218
-6.52442
-13.631
47.0037
16.8779
40.3564
217.914
39.0979
18.1027
24.5803
4.3586
107.498
0.36027
-7.27465
-26.3677
54.0417
-20.3086
68.2652
9.6391
-39.1324
-29.3018
-6.59622
-43.6219
-27.9449
-22.7588
2.17325
-19.8525
121.072
-27.9332
-1.52532
-23.2327
-22.1793
-40.1303
21.6478
-20.9009
-22.3095
-35.8122
73.0901
54.6878
-6.47498
18.4516
-50.2483
-2.81424
1.52997
10.3904
-6.21219
12.6414
2.02084
22.489
5.20572
-6.43591
18.247
25.2009
38.3069
20.3104
23.0989
21.543
26.9803
331.805
184.463
46.9113
-17.1438
5.95842
-18.4251
31.6709
-32.5664
13.2791
-8.93541
-5.6293
50.0174
125.161
85.7809
31.9678
0.80601
-9.28518
53.1959
25.7946
9.0336
-6.98672
-0.0430822
293.559
6.53688
-8.91971
13.2836
24.7221
-2.9545
6.78324
2.72615
-13.4583
-13.3359
22.332
30.0412
30.7694
35.6403
-16.5971
-21.9079
11.3602
18.1222
-5.70484
29.1137
10.4148
34.9104
29.1075
9.95237
-42.3894
-2.08003
-20.1376
40.7578
-39.6613
8.62977
48.1962
-32.5075
44.222
-28.6966
4.29288
17.0217
11.1956
-40.0015
-13.9529
46.4624
-18.185
0.109862
-20.5315
-43.5708
-31.661
-5.73844
-20.5718
14.5364
-42.1876
18.3612
-1.92125
13.8035
1.12508
-36.0298
-18.7134
19.7205
8.59982
-29.7116
19.0233
-22.6982
12.1273
-35.6207
7.25952
272.23
-16.4297
12.6619
171.715
11.5637
-9.97081
37.9027
-4.75344
56.5859
12.1262
-24.1771
50.4492
-8.53154
-47.5276
17.0167
19.7175
17.7571
20.2543
-8.69808
14.8044
6.74164
6.2522
-7.7398
27.5548
16.6012
-17.9692
-23.5317
147.335
36.1161
-3.29216
-6.60624
-15.6535
-33.8548
2.30406
9.61728
0.215434
8.91557
34.7629
-20.3952
20.8233
39.3358
4.29055
-16.1691
0.845008
20.3602
51.461
-11.9235
6.16918
-42.6069
5.72351
-31.645
-14.9525
-34.9299
-10.2725
7.4378
2.02607
20.626
-4.6212
14.735
12.4805
17.084
-5.01173
36.2835
0.36027
8.96033
-9.14872
-7.627
39.0492
-44.6714
45.7764
56.445
32.5424
-12.2184
6.97793
234.424
25.9669
-14.2303
-22.6869
-11.9866
225.066
170.889
-4.49199
7.8058
-32.634
19.7738
-12.9392
-11.4493
26.2385
39.6953
-10.2231
24.0738
-18.3892
35.2632
17.8867
12.5285
-11.7214
69.4872
14.9927
16.4501
2.93442
21.9951
26.4804
-19.7766
22.1844
39.9655
53.4021
-18.6345
47.5026
30.7284
41.3249
17.6713
794.664
191.491
5.93778
-3.9364
-13.8258
24.5234
-3.75524
20.0323
25.8358
19.8742
44.448
-8.14464
29.2295
27.5254
21.1595
-39.2003
5.57339
-43.7496
-0.8344
22.1428
14.6033
37.5912
105.006
-19.7823
-41.1462
8.90301
7.69443
-0.116237
22.5317
-30.4412
-10.3285
-15.7942
31.5361
31.4797
63.6711
-16.1816
25.4879
69.0834
-16.8393
140.83
-0.894218
14.222
-20.3413
37.764
-0.209358
-8.48747
39.1186
11.6813
52.0173
36.782
170.859
254.273
49.1471
-15.9978
303.963
19.6224
-31.6733
16.716
199.49
12.4425
76.9868
-25.26
-17.227
-8.69808
26.0488
19.8601
41.8595
39.1119
115.636
24.0974
-49.7687
100.483
26.8475
47.3605
13.5744
11.8883
29.1951
23.3788
7.37469
99.904
2.30406
3.99508
40.7747
6.65188
159.515
-9.38987
6.16461
2.57155
6.46721
1.6195
-2.77744
-13.7976
-17.3655
23.0358
15.0938
16.9066
-3.07076
40.3272
-18.2245
3.23557
3.90013
1.88538
12.2454
46.5941
16.2286
17.084
11.8549
43.7798
-7.13599
-27.8894
-11.3751
35.3011
-44.6714
92.6281
22.7576
-31.6362
13.8017
-2.84808
-4.26647
18.9067
292.084
-16.5674
-8.60812
196.579
-15.7348
849.13
0.348746
128.567
86.5166
40.3885
1.58789
5.80146
-3.95305
37.4829
15.3324
-2.72684
39.0663
27.1708
14.6484
40.3755
5.0322
-22.9658
46.9984
24.3631
52.0574
5.12854
108.939
28.9366
16.126
-28.7594
115.437
38.7698
32.4039
-1.92288
-42.0639
44.6316
-43.4927
-29.4294
-1.7642
16.925
8.32872
-41.1462
-36.0746
-20.4166
509.789
-22.9449
-30.9432
-34.5349
-26.5902
12.7954
35.2278
22.4416
-33.0482
2.99915
44.5551
39.0983
127.711
-19.6349
19.8442
63.9917
39.638
204.064
355.081
-0.0134356
7.25952
24.7998
-21.0713
25.5376
133.378
1.27359
49.1471
27.1057
232.748
10.2521
-14.8067
33.5826
-19.7759
4.9462
-22.3387
14.0954
-4.73166
-1.20181
136.619
-8.25089
38.1113
3.50459
3.19192
15.764
4.57927
24.9734
47.3605
99.7815
28.7549
60.8601
6.83526
114.196
26.8155
17.2966
137.022
40.7747
2.90375
2.0936
9.57887
-1.8936
0.542416
-21.7913
38.3263
24.1083
6.59289
154.868
-47.3506
11.7914
32.3557
37.5826
-12.9043
-19.9374
23.4606
210.412
33.6747
8.85777
41.3815
0.0113122
62.3667
57.8385
76.1987
22.7062
43.714
38.1576
26.5972
44.5676
20.484
46.5455
107.128
38.2802
17.1354
296.325
-30.5034
-9.20426
-5.8922
12.9204
6.75403
-9.19253
58.4448
66.7225
388.241
-13.8934
27.27
636.896
-5.44293
16.6617
0.339916
40.3767
55.9329
-18.3892
47.7855
24.0188
-10.2243
12.5285
-26.7139
80.7316
475.199
12.6248
219.509
-10.4063
8.32184
25.9326
6.23229
15.9208
3.85426
40.0064
40.0988
578.017
9.42998
-4.02538
16.9923
9.68592
-2.06233
49.8925
45.1382
34.1681
5.0398
112.043
3.32204
76.9454
221.946
281.195
-49.168
50.2631
19.2502
31.816
-26.9063
-4.70752
-7.04564
-24.1978
14.2795
4.60022
18.4008
114.101
312.812
99.3816
15.7768
4.01767
-6.91538
0.115824
18.1222
32.8618
68.6436
49.7222
15.5746
-33.0191
16.6606
6.09935
57.6244
-0.564834
241.649
2.93416
-13.2271
35.0011
377.046
34.8035
130.207
31.4833
-8.65383
17.6938
451.449
42.7562
23.3553
493.225
-21.5083
322.622
26.4909
-3.03403
-0.0868373
5.99515
36.0444
8.62977
18.2111
19.9663
-13.874
51.8882
34.2779
13.2735
-7.54508
12.4724
59.1357
1.52812
3.35892
-3.19251
33.8431
80.6432
437.49
-16.7833
-0.467324
-5.42404
352.208
24.4058
52.0177
-28.9127
123.335
61.5211
14.9453
-33.0482
17.9917
-13.541
175.905
-22.4615
-3.47353
34.713
225.992
28.3844
2593.5
5.60876
20.378
-5.18526
10.5451
11.5637
-8.09674
71.6359
36.476
2.23798
38.3631
-29.7993
12.9679
-8.53154
-1.72399
12.2213
-4.73166
35.2468
49.398
24.1747
-13.8731
8.12626
-3.99167
42.5473
39.09
116.964
-2.917
23.6467
34.3437
19.2495
-31.4032
583.478
46.0617
227.652
1.21306
35.4857
-36.9028
15.208
38.511
24.5714
28.0915
90.6527
780.456
88.9423
4.71883
48.0466
-13.6174
294.775
32.3557
15.0938
9.58446
28.151
-6.8189
59.0679
-10.7282
22.4303
23.8503
15.1445
16.8779
55.3489
21.1372
39.0979
141.791
37.6987
19.3511
36.2835
61.4342
-7.627
175.856
-1.56792
53.2727
45.2464
22.7118
10.0536
25.2629
53.8296
22.6549
7.22626
15.2917
40.1176
52.2757
29.2428
-3.39939
-2.61793
13.428
42.2626
16.5804
17.0459
16.6617
52.4754
-1.53415
-0.852777
35.3182
19.0922
36.5412
33.3891
10.3904
29.3951
12.6414
5.76898
342.954
231.968
23.5491
-2.36772
24.6063
4.58622
36.4328
12.1726
39.4615
103.725
21.3581
9.46582
34.5379
30.0447
12.8412
31.9848
56.5582
9.68592
11.0561
25.5296
18.9012
2.30899
11.2373
-8.07866
23.9617
8.94424
206.256
1.95922
55.07
-7.93855
-18.2311
12.4491
97.9021
-29.82
105.307
40.149
23.6498
21.4668
14.7751
136.863
443.064
-11.2114
11.3602
27.4926
59.8875
8.49897
154.718
29.2882
29.1075
-16.2846
0.714096
37.2754
15.4697
18.269
8.62977
12.3779
512.965
36.8329
36.7258
27.5254
-42.9485
28.0622
19.9686
5.27625
3.35892
0.555627
-20.5049
129.369
-8.53788
9.4536
14.5252
39.5536
14.8763
65.6353
1.41796
-30.9432
147.25
40.8762
82.1358
110.19
26.1897
55.473
-15.415
-17.1236
-16.8393
-3.47353
42.2093
166.021
39.6288
114.601
35.3979
21.4976
1.86063
20.378
47.342
24.7998
89.2559
22.8081
57.4956
0.421371
-4.75344
19.1046
49.6075
449.962
33.5826
13.9573
-13.7945
-5.47213
-23.386
9.00991
-6.82401
54.1598
-6.37682
6.2522
37.2378
8.81412
50.3344
-6.72483
13.9496
9.98086
11.7533
-7.0403
-16.2227
23.5729
53.3639
-13.7795
-1.99564
-16.2881
-9.12338
63.9337
42.6488
2.90375
3.96767
0.208536
18.7211
69.8829
40.0529
87.8265
47.7129
-6.30135
25.738
9.91731
-23.8663
22.5901
-42.8894
-19.9374
44.0754
21.1309
24.3044
147.539
15.1445
-1.86275
27.2379
17.3891
89.6977
38.7174
84.5504
28.7215
41.9057
59.5601
35.8289
22.1826
13.4246
36.4061
37.7501
15.2155
6.30548
435.683
3.22979
47.0177
12.8485
75.2618
130.073
26.0388
16.1244
35.956
14.2487
103.383
14.2176
44.1366
27.8248
22.6681
-2.07899
41.231
60.31
4.76942
52.1848
26.5884
68.4003
48.3816
35.0173
-2.35109
-5.47542
20.6149
82.0424
10.4307
16.3729
26.4804
17.7047
57.0476
-4.0525
36.2174
55.2762
30.636
15.7359
54.4434
4.55285
106.881
1.59681
125.688
-9.03411
9.68592
3.55986
18.0334
9.53092
6.05712
-11.2515
8.78793
-13.5196
22.0627
37.59
40.1614
15.0777
47.5737
-6.06448
89.6184
225.397
5.57912
409.751
32.7738
326.538
-9.20523
49.085
40.149
14.2795
13.9706
-34.073
200.368
63.7744
57.0063
24.3959
11.5139
38.0622
16.9824
181.166
-3.83077
51.6443
267.295
113.44
2.45611
0.714096
198.445
116.669
50.1281
-19.0466
-13.6833
57.3555
68.8109
162.395
1.11851
10.6588
38.0261
-22.3337
61.7954
-73.923
-11.5903
-13.5077
-33.1776
20.7246
24.4212
-19.7823
33.8165
7.02894
-16.6684
14.8763
16.9095
381.853
-15.9507
111.642
-45.3309
121.491
70.8351
215.47
130.436
-9.79284
-17.1236
-5.3476
19.7205
138.954
62.1268
26.0276
8.37913
-20.6282
29.7483
43.5939
217.829
12.6619
-2.57339
37.8006
12.518
4.1695
-14.1238
83.3407
105.133
27.9604
216.356
8.69433
-12.9684
-6.51938
85.2235
1.51364
195.575
-3.93627
2.99351
38.1113
14.749
-19.2969
110.304
-25.4058
10.5282
19.3512
11.7533
13.5744
484.153
10.4545
-60.9542
-13.24
-10.6659
22.9188
13.3654
107.037
1.4193
46.0073
73.3081
438.512
11.7868
23.1863
19.5857
3.49357
36.4685
739.353
-11.9235
9.91731
26.3382
-54.1338
393.594
-8.69296
15.9644
8.01242
50.5413
1.36151
30.1371
55.3489
26.7594
31.6016
53.7099
144.521
30.5955
28.7872
40.8195
20.8363
5.49146
37.1751
-7.19012
53.2727
408.815
7.71924
4.43141
-6.14054
37.6474
-5.8922
-9.07115
2.63628
-3.94624
-8.2385
3.92593
97.8002
16.1227
41.539
64.7514
18.4545
24.5421
1210.44
28.1125
210.235
2.89536
30.919
-2.21816
-6.4762
18.1507
-1.72729
11.2446
23.9464
-8.30998
12.6248
28.3545
23.3269
40.181
37.177
-27.5009
59.0243
13.2246
23.1398
0.743371
26.3324
118.871
99.3851
-22.766
48.8514
140.891
1055.41
-45.6849
-7.06134
-20.6218
102.672
37.59
186.339
24.448
681.008
-15.4348
46.5149
4.25768
393.511
398.217
-18.5756
17.2259
17.6602
-15.7056
-10.3923
-28.4508
-7.7137
11.0877
65.6485
152.584
11.2774
1150.95
19.3216
-41.1136
467.898
44.8949
615.696
27.2814
21.792
26.819
26.951
16.6606
-14.5154
16.3949
-32.424
29.6327
37.3755
24.7172
2.93416
-11.353
35.0011
-35.2485
424.609
18.0001
42.574
-8.14464
19.8592
29.3994
639.601
101.355
498.453
-34.3793
-13.9529
-8.8147
15.1024
7.55463
-27.2785
45.0609
-15.4599
5.82036
18.6244
37.5243
16.4105
27.7577
173.965
46.4722
25.4879
-11.6669
340.823
-5.59494
17.1412
2.85391
4.85169
9.64379
30.2677
108.486
-19.7319
37.4679
31.6224
6.05914
153.217
-15.6919
35.9266
8.37804
-5.43642
16.716
-16.0278
1.19807
-16.7165
19.7175
276.378
1.51364
68.1386
-8.25089
-9.92654
55.9566
-1.04293
23.6467
144.914
37.9902
0.455969
10.0142
4.83226
30.8751
-4.40914
-37.6029
-18.1621
-1.44407
-16.6196
3.96357
17.8963
20.8343
2.0826
-18.1982
-27.4135
-7.75083
8.35748
0.970695
-10.0495
-22.9877
-14.4455
-44.481
20.716
92.0434
16.9066
-3.07076
47.3678
1.36151
-7.34426
-7.48495
100.326
30.5076
22.2313
42.4655
226.979
41.8399
40.0316
32.2194
57.6861
37.7029
-15.1233
29.6789
-12.8123
32.658
298.245
9.5933
189.964
-6.59622
17.0327
31.5891
-22.1896
-12.3562
-28.3091
0.177801
35.956
14.2487
-5.31266
8.59543
39.0692
28.2903
-15.1975
342.956
-9.03041
10.3916
157.132
34.6671
20.2706
27.257
12.6414
11.3912
26.2371
87.6646
14.1788
16.3729
-11.0009
8.33435
60.7957
27.8066
24.973
40.2836
43.7545
124.432
72.0192
26.2966
19.0769
19.0562
39.1671
25.5296
32.0197
-7.06134
3.74103
3.16573
-13.5196
15.7985
33.8183
25.0849
33.2909
44.6409
6.13175
18.6976
23.6935
145.218
22.9394
2.03916
17.2259
25.4964
23.8333
12.4701
44.222
25.6513
-20.4597
39.3066
19.9686
16.0322
9.02439
-9.75954
28.6666
22.5987
24.4212
23.3212
1.95734
-7.96359
-24.1647
13.0022
89.9981
8.91422
49.6416
-4.54983
9.04727
52.0944
24.3157
55.0329
1.12508
12.696
19.0153
57.2018
1215.5
60.2528
35.3979
0.882862
41.216
44.7408
245.993
41.6664
27.6544
19.9154
30.3044
63.1178
64.1396
21.4835
37.8452
15.8743
1.72349
2.71285
3.07213
395.578
-10.2675
12.1349
37.1209
-12.4462
357.758
-6.37682
11.8744
102.83
33.177
265.852
171.311
14.2764
15.5014
-1.4181
99.9694
66.6764
19.6307
16.2056
79.1408
32.0746
593.624
25.3925
2.0936
35.8158
18.7211
0.542416
8.19375
-21.6438
-2.12863
141.416
15.9632
8.69118
-19.2396
11.7914
21.1113
71.3158
33.9473
45.0176
32.5365
117.164
43.6197
24.3044
42.591
22.6408
9.38164
15.9935
36.1298
50.3423
31.2211
45.5881
270.542
137.167
83.923
5.84381
213.337
525.045
27.0358
5.89096
-3.52516
263.053
10.2704
-30.5034
255.039
-17.1366
4.04732
-17.9784
181.586
-8.2385
43.2813
49.0745
87.3372
5.93173
-12.0193
285.891
16.5804
1.66914
54.3495
-9.03041
34.7545
25.9479
19.0922
32.793
33.3891
21.6348
466.052
15.1393
13.1187
2.93442
-4.24179
183.902
32.6972
34.5588
1011.69
21.2248
19.6689
13.2246
45.6286
8.23964
37.5768
4.55285
22.5484
-24.6401
46.9773
43.4397
155.863
27.9227
35.7678
6.05712
20.6076
5.1961
9.47903
21.4207
20.6999
-2.31635
54.0112
-31.3496
-5.66528
0.450621
-7.33117
0.359258
-16.073
-10.0834
-19.7626
22.1489
256.53
1.71732
114.374
12.0287
-20.5817
-10.9749
369.772
183.04
-16.9492
229.681
10.5476
59.0925
-8.78829
16.6606
-14.5154
18.269
-9.67628
-23.0536
18.3883
9.26449
22.8432
14.1786
3.63954
51.8677
214.002
51.6701
17.7626
218.89
-31.1426
-25.4097
-9.5714
254.526
28.2319
-29.6392
-12.1379
310.565
-13.7668
-2.62962
35.0216
36.152
-27.9559
5.57339
398.53
98.9796
42.7143
187.516
24.4212
15.825
11.3277
-2.34139
352.523
44.8614
178.079
53.8918
2.78997
39.0021
10.9213
42.7241
54.3007
-10.5594
23.6139
-15.415
-7.75331
-1.84681
-9.09573
10.3502
140.828
185.815
-0.209358
-12.2356
-11.2578
-15.2293
11.6813
20.1582
8.67101
2.19337
23.7624
26.6583
21.4835
28.4749
30.8668
41.0789
10.2091
23.6869
-16.7165
10.3472
27.1275
33.3728
4.42039
65.4042
-6.37682
279.866
-2.1176
12.5623
42.8381
30.7565
-19.7836
31.143
34.3437
30.4939
26.6929
23.1327
17.9507
10.2604
8.70932
14.871
-12.5399
429.591
-20.3678
56.4374
52.0191
280.266
-1.65453
-5.41366
31.8396
-3.20572
17.5641
-4.77719
25.9824
40.2166
38.452
10.5652
-11.7433
60.5171
-10.7478
13.2198
-14.7784
58.1361
4.4255
34.705
64.2344
3.68967
3.23557
110.722
163.055
6.6232
9.89283
46.5941
29.3471
15.21
116.868
17.2269
52.0639
9.59194
11.1137
42.7973
45.2837
64.5171
17.1354
13.3414
28.7943
10.2704
-41.7478
33.8993
125.292
-14.6933
15.7547
14.7944
17.0444
47.2004
-13.8623
30.2946
96.6765
113.67
17.9851
57.5104
242.299
-12.9634
24.314
-2.22001
-7.88548
-35.0516
775.973
5.68056
15.825
56.3053
-4.21546
-12.9203
20.4985
24.4058
-9.82644
6.5381
-5.9755
3.42507
22.4416
-18.0557
32.9842
196.354
5.64946
-14.7179
30.9649
36.7108
-9.09687
43.3862
11.035
6.50506
39.342
63.4815
45.4679
24.7998
215.061
21.7895
45.2969
40.629
71.6359
15.8613
34.0971
4.62991
9.55611
254.722
-16.0278
31.1831
-3.59806
-19.6378
2.7646
20.2543
0.672254
95.3892
-2.62869
19.3707
50.3344
-1.10263
-6.66513
44.2614
53.0844
169.175
13.5744
26.8808
36.4973
78.0498
80.4633
-27.5324
208.451
103.321
15.208
5.16744
14.1481
2.0936
28.3195
-11.2639
-6.95385
60.6676
15.8375
24.1083
53.3351
19.7114
4.94305
-21.1137
6.16918
476.509
39.4567
-22.2747
56.262
0.677368
223.986
31.8007
-2.38663
18.8927
18.752
40.3564
8.01876
123.431
-17.5046
78.9282
66.2685
9.7306
33.3232
43.3251
-16.9973
61.538
-24.0567
34.532
476.282
15.2155
34.4165
19.6407
-0.518338
13.2845
41.5286
7.29816
-5.4444
24.7116
-5.31266
-25.1378
25.396
12.8323
41.4087
157.217
153.675
22.8287
150.947
-9.01882
25.2968
48.3816
16.0126
33.1432
-9.84735
20.7615
37.4815
1.13351
8.72195
167.91
76.2511
51.1445
-22.3337
3.69932
246.731
46.0173
27.765
-11.6336
11.8
5.73206
16.925
-10.4119
8.90301
-7.2981
48.7687
-32.3152
14.0344
-21.4164
18.3874
63.3952
220.76
41.1823
-31.1741
25.4879
-21.0372
18.4836
3.77539
-5.3476
6.60205
12.348
245.785
-33.9425
51.4826
5.60876
7.25952
32.3495
41.6664
29.5285
34.9079
45.2969
134.332
39.7768
13.9872
219.63
-4.74042
-20.4289
530.21
-32.8944
-15.6685
-24.2128
-23.386
4.63867
24.0024
41.9017
-4.50275
15.6225
50.3562
318.035
36.3787
278.52
47.4622
189.79
34.1892
27.3211
2.7641
44.3166
-24.4844
-40.6509
21.0447
-10.9974
461.236
81.6145
-1.65453
-3.5396
7.47673
-1.33165
19.5857
-4.6515
1.19492
-30.484
-10.6974
-31.3625
11.3457
-3.53401
35.6473
8.17363
27.2088
-21.9726
14.9341
41.3815
31.8704
-0.873068
15.515
33.4757
106.184
17.084
17.4771
19.4169
305.833
16.4566
-5.40059
-28.2417
33.427
138.987
34.532
17.0896
28.7943
-10.3443
-28.6293
24.5289
-20.8847
-16.5674
4.51035
77.9685
0.177801
48.1962
1.22569
-36.3628
8.7847
49.2705
-39.2003
-1.92288
-26.883
-23.3232
-7.84221
51.1554
30.0949
-14.1601
37.5646
-22.9561
2.07223
11.1282
-14.9496
295.144
19.813
9.01703
282.661
56.1748
-49.9148
16.1176
33.3107
0.027257
41.5041
4.85169
80.3755
-8.48747
204.26
-5.85895
32.3495
-8.93339
10.7879
-19.44
28.4303
21.8883
6.04357
30.8538
30.349
87.0888
-5.43642
9.21976
-6.65748
16.1906
-12.9684
0.976887
349.467
35.2468
-16.1943
31.671
-6.37682
24.9929
44.7341
31.3029
84.0676
19.5121
-29.1539
18.0245
49.3362
32.368
71.6705
62.488
46.0617
34.6232
10.5834
123.567
8.07481
5.86915
17.082
10.7896
33.9527
-1.33165
30.8301
48.4712
55.2091
338.303
31.18
1.37513
174.389
7.71039
60.0102
28.7884
55.3198
761.387
37.6333
1.88538
21.6157
17.3891
22.2313
12.4805
39.5728
11.8549
40.0316
513.854
57.6861
-9.14872
-24.4936
35.3011
4.05428
34.002
5.84517
-18.0574
-19.7147
-34.2515
-9.20426
-9.64033
120.239
28.8732
-20.8128
76.0945
-46.6739
30.3338
-2.61793
-15.7674
21.6478
-2.16024
-5.44293
78.5059
-28.9638
22.1997
-29.6335
19.6746
14.6484
83.743
-7.97329
-26.2367
-15.409
-6.43591
-36.1009
48.9692
-36.6432
23.3144
12.8141
23.0989
0.928244
45.0837
43.7545
474.234
13.9232
39.415
3.47088
131.31
283.32
5.43393
-15.6998
17.0272
283.419
-41.8119
-0.401143
-1.76537
-4.81619
-29.8999
4.47022
-21.057
55.8853
-35.6503
0.914682
32.3097
-22.3237
11.6037
-4.82857
25.5239
325.066
-17.084
24.419
21.399
284.891
-50.3302
-8.78944
23.7444
7.41362
44.2808
10.3668
32.4412
-6.78217
33.5272
-8.89318
16.3949
-13.4244
-9.93516
-18.9173
25.8846
-3.85397
-16.5122
29.1711
-11.353
-48.3669
156.618
10.2664
-5.998
55.0644
-15.3399
32.9926
179.381
23.7145
50.0142
8.04102
-11.0893
35.5584
-45.6237
-21.4491
7.15032
-13.5077
45.5332
-14.8827
5.68056
-25.4045
-13.0352
37.014
-16.6684
24.2466
-5.57926
85.7509
-15.9507
-4.10143
9.04727
14.6131
43.0563
-8.24525
-19.1632
-17.1236
-37.4541
-9.09573
-0.770505
-22.2153
24.6455
9.16097
-29.9985
9.13358
7.9332
106.365
8.67101
26.5562
93.1028
6.04357
19.6094
9.73425
12.1262
75.1484
179.76
-1.03528
-2.55006
150.075
10.3472
-17.8501
10.884
17.5388
9.18219
-8.25089
0.63
-7.7398
-13.6747
27.8456
-17.9095
23.6467
19.3512
60.479
6.07817
19.3845
-6.41213
21.5048
-0.661007
7.37469
-8.79179
22.9188
-12.8715
45.193
53.8932
36.6369
-7.27673
11.4529
163.586
0.697481
-8.52532
212.631
-6.52557
6.81712
-15.4915
4.29511
30.0864
0.214127
17.544
23.4606
-16.3504
-3.8066
6.98371
7.64827
14.1195
13.641
23.7249
43.714
73.7648
-1.5138
25.8269
13.3401
22.1826
-24.0567
27.0358
60.2389
11.9277
10.2704
-21.1331
11.4105
22.2188
-3.44895
-4.85999
115.452
36.9518
359.172
2.99258
74.377
36.152
58.2511
20.5659
-23.1349
12.2841
10.8985
-9.75954
19.2963
13.2283
41.2878
-18.6574
211.302
5.50596
5.66514
18.2846
169.582
21.6871
9.01703
10.9213
35.2278
-0.0471845
-31.1741
23.6139
-41.652
-11.5014
-11.2171
9.64493
44.0834
2.97763
246.386
3.7347
24.1261
21.1051
19.1776
8.91379
18.0413
41.5488
-2.47454
15.4139
23.3576
-3.38422
-25.3552
-44.7918
-28.2616
-36.6425
402.248
-3.59806
-30.8822
0.890538
-4.10855
-6.82401
48.5376
8.61571
8.12626
-3.99167
-4.30434
24.0974
12.0158
38.6392
23.0993
19.1966
2.51793
8.38629
-1.99564
109.274
7.92626
-12.8715
14.1481
-7.5158
-6.95385
-12.421
-17.8957
3.49357
23.4595
-28.7901
211.271
-29.4885
26.3382
-22.2747
9.41037
-10.567
169.638
39.8715
18.6822
-13.631
1.88538
34.7342
2.39656
7.23875
12.4805
9.58775
21.2252
188.083
5.98247
18.3307
-9.14872
54.2172
37.1751
39.6615
21.4136
9.6391
-3.52516
4.43141
-10.3443
-24.8812
-29.819
9.10033
-44.6784
38.2435
-9.56844
-28.8532
-33.5554
-12.7697
-13.8623
2.1836
-43.8784
-37.7675
39.3569
-5.28228
134.08
165.269
74.0225
-2.21816
-10.2243
59.3801
-7.97329
9.51711
16.4501
5.12854
3.99161
92.6673
51.4254
22.1844
45.5877
36.5355
-20.5086
40.0064
11.9878
7.59175
-1.06935
0.0596445
-24.6401
9.49602
-16.5304
14.8043
27.3704
57.5665
-6.27058
3.16251
49.2705
-11.0893
9.32152
211.123
-19.5751
24.0169
7.10705
8.05189
9.48019
-2.34139
-11.0462
11.1282
-11.2015
1.41796
8.56864
-15.3458
29.662
25.8575
26.1897
-12.4335
8.62135
8.94783
-30.2421
18.7679
9.64493
53.4537
21.7183
35.8807
39.638
41.0201
8.37913
59.9567
340.843
184.149
534.546
1.41752
16.1673
35.9266
83.7325
77.7055
56.5859
50.4492
-46.0129
207.345
-7.34619
21.5916
-21.5983
46.4912
23.161
5.43406
14.2379
3.50459
246.821
20.3493
0.771436
-31.028
16.1504
1106.21
15.4485
2.51793
19.8248
10.2604
18.0797
-1.99564
-25.6584
4.17813
-5.37525
7.7117
22.034
31.0147
67.6749
9.35079
86.7495
11.9419
238.851
20.3602
81.4461
42.2001
-15.4915
-12.5715
26.7335
123.79
6.29957
47.8235
-1.93253
14.48
11.3964
76.848
42.2305
127.959
48.4682
12.4805
182.002
21.2252
34.4094
7.85653
23.9529
-11.3751
-20.3086
40.1542
32.1279
13.3414
-0.974017
117.548
-3.58206
27.841
-10.9452
-1.11185
-9.56844
23.6206
307.525
22.8375
-23.2327
5.93173
-17.6415
-6.46316
-15.2787
48.905
159.091
5.62376
-29.6451
-40.2082
23.6223
40.6999
-41.8778
-12
-6.20783
-10.6996
71.3696
-7.54508
-53.1199
27.2766
-30.3743
6.17783
67.5247
-32.9007
129.394
-0.467324
120.138
39.2392
253.042
-19.1968
12.1603
-25.1646
-4.0712
46.4722
39.3082
-31.1741
66.7174
-7.91877
3.49109
273.641
367.592
32.9627
9.64379
73.3712
27.9016
205.156
1.86063
12.8817
34.2236
0.436938
-0.456545
21.7895
52.7932
20.0143
36.476
24.7268
-2.86636
37.6671
423.388
-16.0278
12.4425
15.8831
25.0351
27.9229
-6.37682
36.2373
18.4971
20.0585
52.2084
-4.85076
77.6678
38.6392
64.2271
37.9373
49.3696
-14.1025
3.08712
11.1228
9.80033
-20.3678
-0.454762
23.5185
-16.6471
-16.6581
-1.8936
8.03868
2.57155
49.5869
-17.77
40.5503
8.87139
283.531
15.4891
-24.1487
30.0251
180.588
-23.8467
37.4229
21.9762
48.8777
334.585
324.736
63.4607
46.2137
30.2025
11.8549
28.7872
4.1084
40.8195
22.7104
18.6099
42.7973
15.2987
73.8874
14.252
3.09975
20.0291
195.448
-26.0819
35.5584
-6.26828
205.313
106.476
-19.1299
9.92596
-1.7642
60.0285
15.825
5.70547
-22.9561
-1.6759
13.1614
-25.321
19.813
-0.353302
-2.19713
27.7315
54.3007
88.7661
12.3695
-15.415
-32.1162
459.173
15.2671
21.5946
-4.51864
9.65297
16.6572
-2.86527
-18.7541
57.8593
26.7273
7.9332
46.3951
14.2932
52.7932
115.592
22.9102
43.4674
4.62991
-12.9327
5.47163
42.0682
151.123
-31.7091
-8.39344
-2.85759
25.8765
13.7907
9.18219
622.82
12.8749
12.5623
87.8157
-21.6577
6.7801
32.4697
-5.11333
148.507
19.3845
173.498
15.8826
18.0797
3.62656
-8.79179
28.541
13.3654
5.83763
44.1332
9.58986
26.4455
20.5952
75.5051
42.0745
39.1008
19.7114
6.81712
-6.12114
157.969
24.8595
11.4585
3.78817
8.17363
36.5791
13.6346
151.741
5.10964
24.3742
23.4898
41.752
40.9719
19.9767
37.6987
-1.26359
47.5279
172.774
149.515
20.8363
-0.130737
61.538
-5.31605
57.0208
22.7576
811.694
32.5424
21.5148
-21.1331
13.2845
-0.27
131.484
-21.7266
19.8742
93.1738
27.4626
4.86664
25.6513
51.1445
-5.67101
16.5207
-7.88548
2.42969
26.2953
152.632
9.4536
16.3993
-1.6759
18.6244
26.2799
7.04016
297.018
27.3093
738.029
40.9064
42.7241
37.4341
252.25
-17.2891
22.2318
-41.2022
7.77087
27.2168
23.5924
-5.34874
30.2677
57.8867
-12.2356
50.363
19.231
26.6739
25.7804
31.1598
47.171
12.518
43.5249
21.4835
23.3706
-11.0586
24.2123
-6.65748
3.07213
28.2611
15.9694
43.9941
37.1209
-12.4462
-19.4953
249.881
37.2378
12.5623
16.6012
21.3862
12.0755
36.7652
354.809
15.5014
68.1102
38.5655
14.0085
12.4575
14.871
-29.4065
13.5485
0.24695
0.215434
42.2591
-1.65453
35.8158
18.7211
30.5275
28.956
24.1083
64.5795
6.59289
12.4393
-9.86927
-10.6974
-6.99967
28.2123
-11.0303
41.2695
2763.05
439.503
-12.6023
35.5488
-32.3717
47.0037
13.1298
4.74913
19.2632
20.3572
507.234
37.6987
36.2177
26.9132
15.3528
-11.3751
16.5604
26.5431
28.9098
30.2538
34.4165
-21.1331
5.78827
12.8485
-25.9377
-12.3562
523.996
-3.57033
20.9635
-15.7364
41.539
124.788
27.27
3.46196
11.4237
72.8837
50.6013
-3.40822
-17.7194
44.6885
32.2106
270.999
40.6999
25.4814
41.7742
13.2735
63.0722
-0.8344
16.5207
-1.31844
-7.3864
3.80649
-2.91568
28.1943
38.8881
7.69443
27.9948
363.612
72.6325
-6.42389
-5.9755
16.5435
40.85
18.6935
-18.0557
23.6139
14.57
-0.257044
-5.59494
7.77087
34.713
12.348
80.8583
20.8974
29.7757
30.8679
-15.006
22.252
32.3495
17.3035
33.2766
19.9154
13.4378
83.7325
47.273
51.4685
37.8452
40.2372
-3.56235
26.0864
6.46099
-4.42413
-11.0943
23.4657
38.3719
70.8541
10.0426
29.7969
-19.4953
30.6151
24.1193
23.8067
20.3493
10.1418
12.4023
24.9734
51.1087
-1.4181
21.2586
295.312
3.08712
-11.366
-20.0362
4.17813
-16.6196
-7.28083
31.4044
19.7703
-5.40266
37.6899
9.91275
221.837
17.7116
10.9898
19.6019
12.2151
40.5503
-6.12114
-5.07522
5.72351
-12.9043
16.9066
-36.804
2.84591
-5.10604
3.68967
108.183
56.374
20.626
27.2379
2.39656
467.879
62.0616
38.0918
2.5503
7.85653
37.0713
3.96975
9.23959
37.1751
22.7949
-1.6053
157.645
12.1444
-21.1331
-9.20426
89.6852
-25.9377
2.63628
12.9204
23.6206
-12.9407
71.5633
23.619
24.6724
152.899
14.1516
10.9582
-11.0651
-9.57525
11.246
-3.40822
-43.9563
24.0738
-18.3892
6.55609
27.7669
143.449
96.8614
27.634
32.0059
-4.16461
225.948
10.7507
50.8433
12.0825
106.517
12.1726
20.7209
40.0064
7.59175
17.6713
41.2891
-35.8845
259.755
36.9518
-40.0038
6.74071
-2.45969
64.263
3.90319
184.886
25.4025
5.27625
-19.1299
289.162
99.4354
26.2953
0.832456
-11.1611
-28.5783
-11.0462
24.4058
21.5306
-12.0461
127.083
26.1897
15.6775
29.2361
-13.541
-33.7059
395.703
51.5796
12.348
7.76972
37.764
80.3755
6.50506
3.7347
30.4754
39.7923
20.1582
23.6635
40.629
49.1471
21.4835
1865.06
28.9928
-44.7918
12.9679
10.2091
6.82027
20.7648
8.3868
27.7506
-1.20181
22.3007
-6.37682
36.2373
168.422
27.5548
44.7122
32.6306
-4.79107
147.335
-6.88574
30.4939
11.7004
38.5655
49.6157
1.21306
22.3672
-24.1159
155.763
29.5303
6.65188
5.84173
17.0751
7.47673
-8.52532
62.7054
-0.679147
-26.7359
-23.8159
-6.99967
-11.1431
39.5695
30.0251
21.2921
12.2162
3.68967
12.6059
33.8852
144.314
15.515
54.0904
23.7249
26.4543
38.0918
45.6538
408.907
356.294
1.74333
367.011
-18.4345
8.29512
24.6316
35.8302
0.900049
33.2149
15.1586
1.60407
77.1359
345.59
-7.69437
16.1244
-18.5629
5.97094
29.2412
17.1761
-6.39709
36.6404
25.9507
6.75571
31.3296
-47.5
-21.3703
20.0291
56.7667
-3.59307
-25.0089
-36.4417
29.6391
-17.2558
6.17783
46.9615
33.7916
62.6766
9.4536
3.28081
-5.42404
-3.86437
60.0131
20.1586
-10.3285
44.1759
33.3799
59.647
38.9759
37.4341
13.8035
162.295
20.3577
-5.59494
32.1337
38.4612
2.97763
-14.7191
13.4011
16.6572
32.742
5.60876
417.68
17.357
19.1776
374.357
57.3967
103.393
33.1327
296.524
43.9723
17.2305
45.8594
2.05985
27.9604
2.71285
4.9462
17.0167
38.4582
17.7571
1.51364
8.16852
166.604
15.6225
5.37866
20.0585
48.4603
15.764
31.143
23.0993
4.257
2.33003
26.8808
-2.8581
12.4575
-24.4844
810.175
13.5485
-31.6122
247.592
-19.1954
4.77781
41.438
-24.3824
88.7786
6.46721
57.8415
27.0981
0.970695
108.017
23.8639
32.4061
-35.1107
24.4642
-26.0228
39.3954
-8.69296
-9.4288
-11.757
50.7518
22.5001
29.112
24.8854
33.4757
8.10674
107.498
19.1009
18.3307
-0.130737
25.9307
85.1318
84.6017
39.5784
58.7793
34.6332
-0.518338
26.403
-5.8922
40.1176
3.0059
13.2963
117.322
17.1761
27.3361
81.6179
9.08415
11.4237
89.7503
16.8682
52.8138
272.761
152.151
12.1783
3.40404
-23.3428
36.8913
48.8725
5.20572
-15.8062
267.498
39.5989
229.474
-6.36276
18.2111
19.9663
8.61478
124.233
-16.7115
136.758
-0.64608
142.083
-13.5077
-18.185
-5.51234
-14.1601
-5.53893
451.183
-26.0388
11.1282
20.6577
16.4105
-19.6988
6.69457
179.557
50.2767
18.3612
-16.1816
32.9842
-24.7854
-0.257044
34.0078
30.9649
-5.34874
60.2528
-15.2019
19.6235
16.8532
33.4964
26.7273
7.9332
31.4026
29.2857
30.3044
237.406
34.1546
40.2241
26.6008
28.9928
32.0449
69.1899
375.652
29.3091
9.5204
27.2138
47.7422
-4.94994
29.7969
21.7342
221.77
252.755
10.6882
89.6898
1160.82
21.7726
30.5956
66.0483
199.295
40.4395
12.1344
-0.661007
-11.366
11.4913
165.133
57.6413
4.77781
-11.0249
26.4455
14.973
-10.3994
24.1083
62.7054
-6.52557
-15.4915
19.2876
11.741
28.2123
1.91411
-8.69296
223.986
-6.98011
-15.5051
0.152001
-14.9812
14.1195
18.4831
-10.0083
133.276
36.2177
8.17249
15.3528
31.4491
103.295
-13.2492
22.1826
34.532
4.0169
129.534
-19.7147
1.60407
-1.57488
-31.0969
-15.1906
10.5022
-16.6888
15.3413
31.1153
-5.31266
-10.1452
19.7738
-0.286177
-5.44293
1.13351
-10.0187
-8.25182
47.3964
247.532
35.5584
-30.6311
-25.1973
27.765
33.344
-31.3035
13.2283
18.799
-2.91568
-9.83766
118.264
48.6095
46.8946
5.16609
12.1603
312.167
24.0096
52.1508
35.2278
39.3082
-4.93719
72.3396
-4.00518
20.642
393.828
10.3502
23.5924
122.088
59.7608
-3.98488
24.8532
28.5479
-2.33061
-6.32152
32.1784
33.1327
26.6583
21.4965
17.0524
-2.02464
-14.1537
-25.0389
22.1284
-8.69808
41.0413
17.4966
-11.4879
297.711
36.3787
-8.5392
34.8911
21.2253
28.6199
13.5744
25.0067
77.9208
15.8826
19.9537
125.441
414.747
26.6669
350.697
18.9561
25.7822
-12.8989
-27.5686
15.69
-1.02906
155.293
47.7129
-11.9235
109.243
4.24473
48.827
9.58446
63.7583
27.2088
23.005
-11.757
47.0037
-1.86275
1014.87
264.766
36.8433
41.8399
85.0092
7.85653
432.499
97.673
12.9877
24.0567
600.007
34.532
5.89096
-3.52516
19.4239
-13.6368
30.1511
-11.5144
-22.1896
12.9204
-13.8607
-12.9407
35.956
30.2946
61.0032
1.58789
3.9274
5.41728
37.4829
43.4434
402.635
-1.52256
33.3891
1.02007
12.5285
-6.09922
28.2578
13.1187
42.6099
58.3395
-23.5248
13.944
-19.045
34.3433
57.1502
26.3431
26.8879
45.721
28.9157
1.13351
87.5516
-15.6409
274.732
314.257
47.3964
-1.71901
33.6844
-8.14234
-30.8195
52.1279
42.7143
13.6741
24.4727
15.0509
-4.78974
11.3277
-4.21546
-26.0388
181.668
-21.0708
-8.45443
49.7981
33.3799
52.1508
22.1094
91.7821
-19.9297
-17.6156
1.45156
-15.2496
-20.5875
202.674
25.3427
4.85169
-24.0894
125.845
9.16097
-0.991205
-5.63563
-7.73301
109.186
22.9257
22.0322
44.2783
9.68963
1.27359
15.4139
10.2391
34.0971
96.4591
-29.7993
-0.150573
-16.0278
-13.7945
17.0167
-14.0156
-5.98262
2.54632
292.166
1.11944
26.8669
170.296
-11.8006
10.979
10.1418
-2.59023
92.4398
0.455969
8.14013
-0.789934
-0.984037
38.6944
12.9969
-25.6584
15.4225
5.86915
-1.65863
31.4044
2.90375
-3.5286
0.208536
-0.0195382
-20.0723
-19.9172
2.84476
12.4393
-54.8469
178.583
204.375
2.08819
39.3954
10.0477
19.7125
161.686
5.56373
6.98371
-3.73682
-12.1175
-10.7219
-2.13158
-9.15291
32.4696
60.6463
35.9675
8.96033
-27.8894
-58.2268
25.9307
-25.9308
-34.8084
9.6391
-12.8955
8.17955
62.7442
10.7261
-3.58206
18.4707
289.368
-30.1832
-4.49037
77.0145
-1.52532
21.7449
260.805
1.0331
-20.4355
177.831
41.231
371.405
-12.0972
7.20719
-27.7595
2.80796
12.7744
4.7682
-6.21219
-7.97329
-12.9717
239.881
16.4501
-19.5544
12.6248
-2.91004
38.3069
-13.4228
26.847
-4.69395
5.72833
129.962
39.4509
4.55285
28.1706
10.9671
34.0694
11.56
31.6709
-8.20357
35.7678
6.05712
11.2373
3.34699
31.9678
651.107
133.144
64.4403
-13.5607
498.165
-25.7274
7.45318
79.9155
27.1516
71.6651
-7.33117
30.3443
57.0156
0.852089
-13.3359
46.1111
80.0553
12.4701
-0.755553
8.7847
82.614
16.8178
372.293
81.6245
-26.5829
-19.1299
165.473
-7.3864
-1.8157
38.3138
31.9424
-24.8302
-12.9203
27.9948
5.16609
-23.447
8.56864
-32.2124
1.551
29.6056
41.1823
-12.4335
31.1101
-21.0372
7.23922
35.6345
27.2168
2.97763
-5.34874
54.6306
211.56
4.63099
20.6013
39.1186
41.7198
45.4145
291.898
113.619
56.5413
273.013
34.1546
15.8613
32.223
-14.1108
107.008
1.72349
-2.90934
-10.0463
2.02414
98.4283
-14.102
29.6246
8.16852
9.18219
6.74164
2.50407
27.8675
40.6732
39.09
36.3787
42.0606
96.7353
373.55
122.323
4.2041
55.432
48.0647
31.7376
-12.5399
-16.4366
-33.4862
-22.2734
-4.20289
17.8963
67.6859
0.208536
-48.1833
-21.7913
-14.1475
25.9824
806.71
6.59289
19.9356
-22.9877
-5.1256
11.3457
9.58446
30.0251
-12.4411
60.942
41.7456
37.4229
44.465
215.67
168.677
30.9861
52.9963
280.852
201.761
15.21
2.48454
19.4169
0.36027
273.204
3.6174
50.2936
5.92835
49.5246
-3.47937
-35.3843
-6.81298
29.011
10.7261
0.166072
383.914
348.875
4.51035
-3.94624
27.3688
-18.5629
9.71908
36.7375
29.1441
9.08415
-16.6873
37.4829
-7.15635
-12.0972
112.155
11.5959
14.0524
40.8854
-8.35027
39.5022
37.4815
57.6796
12.6248
9.61381
-40.3914
62.6698
39.051
6.23229
302.653
22.5949
28.762
26.9803
39.4509
39.415
-22.766
13.2442
20.951
17.1822
-0.188268
12.4112
22.6494
2.30899
28.1039
-2.45647
21.7482
63.1887
132.41
10.4888
21.9032
191.699
9.32152
-10.0164
-19.5751
16.5207
-19.1299
-16.311
-9.26047
26.2953
-17.9082
-11.1611
-0.467324
-14.7944
44.8614
56.2649
12.6624
-4.70629
-15.7942
7.14296
14.6695
6.3072
27.362
-11.6669
-18.9977
9.39759
0.274603
21.5946
19.8442
17.1401
24.6455
54.1386
-27.2281
-28.1244
-3.98488
19.231
7.9332
-6.07874
34.9079
19.06
8.36502
88.445
25.2446
3.93391
-3.89871
23.3276
-6.2982
17.8435
27.1275
37.1209
23.161
35.4191
64.8377
1.63053
18.1845
16.6012
72.0456
40.5133
159.906
34.2421
6.07817
41.8733
19.8248
42.1195
3.08712
292.233
-35.0287
17.2966
-1.62712
448.117
40.7747
10.4
17.0861
28.3195
41.2099
-6.95385
30.6825
-16.0216
19.6019
34.7039
44.2984
3.24919
13.6654
17.3632
24.4642
13.3326
22.5288
77.5141
59.0679
-29.4689
-5.68066
-45.4901
33.8852
91.8406
12.2454
49.2482
25.5989
24.5803
19.3511
12.3779
10.7149
-4.39651
36.7258
6.91064
21.1595
-1.71901
80.536
-10.0164
40.8835
14.6033
15.5482
9.48019
37.5397
3.8314
8.90301
7.69443
18.6244
30.028
3.29202
-6.58036
-0.801695
27.7577
127.113
46.8045
17.5516
29.2361
-2.29657
1.90132
35.8819
-10.2645
10.4739
30.2585
221.422
-5.83156
25.2457
9.3569
69.1037
67.9567
0.436938
179.454
8.67101
7.81557
12.518
28.5324
26.6008
88.2669
12.9679
-12.2797
-17.5426
-14.8425
15.9694
-12.2279
24.0024
26.9092
31.671
14.2379
34.3632
24.1193
55.9566
83.2303
17.6977
57.3799
24.9734
43.6124
24.8188
53.1177
51.6839
12.4575
0.578544
-3.31813
5.86915
120.156
-2.32883
98.4811
37.7009
18.9492
35.5877
6.16461
34.4307
43.9485
22.2342
182.646
21.5854
-4.42728
21.1617
21.1113
-18.5265
45.0176
-8.69296
-25.7208
37.4229
31.3466
32.0111
33.7445
55.3489
4.27063
31.6016
-0.637987
17.084
-10.6339
15.6688
52.0639
54.5695
46.5455
-31.553
88.88
15.2613
9.5933
11.9277
45.8776
-17.3849
28.4102
26.9991
-26.435
47.9835
129.488
30.3338
-15.7364
-8.27116
27.27
434.497
5.80146
245.298
20.6163
5.96211
33.4441
77.1882
36.5412
18.3966
68.4864
20.0247
31.3821
277.509
-5.62199
33.3167
16.0529
18.247
15.236
-17.9026
49.5513
14.6882
-25.6268
15.9208
18.8468
53.1248
38.2247
50.6953
40.1601
41.2891
50.7255
270.181
-5.81047
18.0334
13.2791
5.61509
10.662
-13.5196
3.32204
43.2122
32.6651
5.70735
45.6997
-21.057
54.0112
-12.6089
56.1789
3.07875
4.66281
-14.5419
-26.0718
47.6453
57.383
250.103
25.8971
18.0001
-2.40361
4.86664
46.266
11.7891
-11.0893
16.8178
132.413
-4.58253
3.40219
-15.3817
-10.6888
-3.63827
45.0359
-21.6563
-24.2796
8.90301
178.234
93.7462
14.5364
-17.8248
-12.0461
-17.2199
20.2917
33.3537
35.5601
-25.5519
29.2361
-32.1162
-29.9578
315.118
14.0983
29.2146
19.0233
61.6348
60.853
39.342
33.4964
28.6014
18.2841
31.1598
26.5562
26.6583
19.6094
-2.86636
7.68205
-28.2616
-4.78341
-26.9129
-16.7165
59.0729
0.890538
14.6321
8.16852
18.5525
46.097
11.8744
42.86
-6.17841
10.1418
31.143
19.3512
2.38294
32.503
-21.4047
23.3788
-16.9882
-16.2881
-5.1922
-18.4937
11.4598
38.9006
4.77781
28.3305
22.6973
2.41648
15.69
-25.3919
209.641
27.0981
30.9558
83.6538
91.3303
6.16918
-6.99967
5.72351
-24.1487
41.2695
219.943
45.9494
-14.4764
-9.88289
58.2481
60.9711
15.515
29.3471
226.979
105.624
11.6047
27.701
-3.87887
63.412
15.2987
73.8874
19.0094
32.0821
21.298
0.900049
-13.6368
18.9067
27.841
7.79545
311.857
33.5351
47.9835
-1.69627
32.2079
-17.6105
54.6575
-13.8934
12.2775
57.8099
26.032
24.3644
20.9546
-4.60091
18.4516
19.0922
35.2632
31.0051
40.6395
35.1302
11.3912
20.6149
-6.43591
-24.8565
20.8582
-25.3988
36.4328
20.3104
39.9655
295.157
61.9503
36.2582
41.9728
58.1915
51.4045
20.6744
-2.15132
20.7404
88.3967
101.011
27.4037
26.3975
371.5
9.36322
16.2842
7.09512
-6.04829
16.9753
40.1614
45.0627
101.922
158.959
-10.7348
9.32725
4.95281
10.285
-0.740558
48.1962
108.047
136.051
-28.6966
38.0261
-14.8375
9.32152
-23.3232
-0.345944
5.23299
-29.4294
3.85799
39.4137
17.6991
293.761
5.82036
9.25409
1.91701
-6.07831
-4.70629
-25.1646
-20.968
14.6695
211.39
44.9304
-16.1816
19.8657
-7.91877
-0.257044
-7.46901
180.89
387.161
-10.9709
34.0158
37.272
135.816
18.7272
48.489
37.9717
-14.5556
19.9154
13.4378
14.3921
51.0212
49.5945
71.5784
23.3706
-31.6733
18.5901
143.268
23.6869
-26.0869
2.85095
-2.85759
72.7282
26.9092
76.0821
50.3562
-11.8006
361.429
21.3862
75.7938
336.616
38.0919
41.7383
24.8188
39.9993
47.9358
40.2454
50.4782
-27.5324
13.5485
-10.9974
35.8227
44.5228
104.103
7.7048
-8.82792
47.5491
8.34127
42.2001
53.6688
6.99732
11.7914
15.4891
1.97537
-20.4006
208.699
32.831
-1.35791
24.3044
-23.0014
17.0186
9.38164
15.515
54.0904
53.7099
69.5579
-1.26359
96.2536
49.086
23.9529
2.09568
-33.8639
24.0567
-14.6864
40.1542
23.1721
25.2629
96.9331
7.22626
-39.0562
-17.9784
412.096
49.8576
11.4222
22.8375
-25.1067
-10.1452
32.8922
213.357
-11.0651
-9.57525
93.7049
19.0806
21.636
35.3182
29.0449
9.02624
72.2346
35.0173
-0.477023
7.49647
8.95385
-27.0506
-17.3603
15.236
0.825571
-4.0525
30.5951
11.3505
19.484
18.8361
34.5379
54.4076
146.303
20.951
358.262
-7.68453
19.9074
-33.2983
-0.0071063
1.29167
-15.3937
45.0863
42.0355
11.3295
-8.64824
404.356
1.53733
-50.0902
-7.53935
18.0001
29.4555
392.906
2.99258
10.6588
26.7817
3.69932
74.3166
31.0247
-11.5903
-11.6336
-6.94064
-11.1345
303.657
10.2028
5.70547
-19.208
-26.0388
7.38003
187.45
18.2846
-0.958162
-21.4164
-0.353302
22.1657
27.7315
22.4416
64.8433
16.4441
361.438
-18.7134
120.215
6.60205
182.058
34.0158
151.59
-12.2356
7.48283
1.63732
142.919
-5.18526
1.41752
18.0413
39.6747
108.095
34.1546
34.602
45.3415
2.75584
43.2893
97.3009
6.46099
31.1831
42.2063
-0.983528
31.4987
6.29445
31.671
27.3564
15.6225
-28.3545
25.6807
-8.5989
6.45333
36.7652
39.9659
13.6273
43.5595
46.0617
34.6232
12.4575
1.7525
296.681
191.585
9.58576
25.7822
23.5185
127.656
-30.0046
-5.07978
278.059
10.9898
240.742
12.2151
19.9356
-0.49894
21.1617
15.4891
11.3457
-4.94483
124.66
156.064
-0.512559
20.626
109.697
9.89283
40.9719
41.4469
30.6613
-12.7582
18.3307
9.59194
27.8048
-24.0567
32.658
118.335
131.408
29.011
50.0814
28.2771
-10.9452
-0.198109
34.0819
287.862
17.9658
25.396
29.6989
41.0245
56.2235
157.761
-4.60091
-12.767
59.0299
59.626
16.0126
25.6469
-7.97329
35.754
9.37054
10.8279
-19.5544
-0.493656
69.5839
66.4304
8.32184
37.177
131.795
15.9208
28.2171
34.3842
49.4691
15.088
30.7898
28.1706
18.4634
64.0545
20.9303
35.419
19.9074
7.65685
-3.75524
1.29167
113.917
18.3146
32.6651
56.3071
23.2109
22.0465
78.374
210.405
61.8011
16.1972
32.7738
-24.1978
79.07
306.266
-2.58709
10.9046
16.6492
16.7099
17.6509
148.084
0.269536
204.854
11.3602
18.1222
83.5924
27.4626
8.61478
14.4069
49.2705
20.7698
33.6844
-15.6386
-21.4491
5.27625
-7.88548
-6.94064
33.8431
52.5322
38.3138
-9.28706
-4.21546
22.3726
11.2873
1.41796
25.2788
1.07237
200.172
72.7091
14.9453
-6.81126
6.74728
57.6735
-47.1087
382.337
59.0759
10.4739
43.3862
187.197
299.837
16.6298
26.7273
0.436938
119.484
53.6486
14.3921
53.3426
34.0971
43.9853
-35.4215
-23.5241
18.0647
-44.8275
-0.897179
53.3644
59.6097
40.0276
160.982
186.652
34.3632
108.14
293.126
57.0531
8.65417
-3.1376
9.8263
135.577
31.0692
27.127
108.035
18.6191
-3.16959
22.9188
50.8467
20.8302
31.4044
79.7405
47.0602
9.35079
11.9419
28.956
50.3452
28.9722
15.9632
12.4393
-2.37301
24.9098
-23.8663
9.47164
-33.5191
26.277
154.351
44.0754
187.923
28.0525
-9.88289
71.3665
32.8601
49.2482
138.423
46.2137
54.5653
15.603
70.0167
22.0788
138.903
18.6099
33.427
38.2802
15.2613
-3.52516
4.43141
14.0185
-17.3849
5.78827
-19.0107
-1.57488
20.4166
-2.6163
-14.8147
13.4672
19.8709
-30.76
57.2551
241.468
101.201
-39.0155
17.8879
31.5701
73.4401
51.5337
31.515
105.968
16.2766
-32.3361
56.3688
185.116
269.052
20.1211
611.189
15.8306
13.944
9.06597
17.4767
34.6614
22.5949
28.762
41.3249
34.5379
35.6669
-0.277252
534.445
9.68592
24.1746
23.6556
11.405
90.3901
8.78793
121.413
7.07017
16.9753
9.45548
25.0849
-9.81262
32.9926
46.3221
38.707
49.8442
104.362
45.5223
-16.7115
28.0622
-43.7496
-13.9529
33.3872
-13.5077
-3.19251
-9.26047
15.0509
128.269
-14.9093
-24.8302
13.0022
-1.83112
-11.7005
-14.0766
-6.42389
-0.353302
20.2917
50.2203
16.8194
21.7398
179.488
-20.8718
-44.9503
11.519
40.3352
17.9702
29.7757
12.1273
-7.5097
46.6149
54.8383
45.4145
985.302
53.6486
52.7932
10.6439
49.1471
66.4611
67.8303
28.9928
920.352
44.827
-19.7759
21.8128
-9.22026
15.9694
180.801
57.7356
41.9017
42.9154
64.3483
95.3338
119.675
34.8911
204.782
21.2586
92.9134
43.9935
376.026
20.4932
-35.0287
17.2966
39.5708
55.7672
14.1481
11.4529
46.8321
251.667
30.8301
33.4786
17.8373
23.6837
5.12326
22.9854
37.5214
11.9218
21.5866
46.7932
-19.2532
84.485
3.75944
70.3414
73.6111
42.846
31.2211
45.195
45.5881
47.5279
15.3528
50.1898
-16.9973
27.8048
-24.0567
42.0283
13.3872
-12.8955
23.1721
4.64818
143.785
0.166072
112.174
-31.5599
13.8807
12.9204
16.1244
-7.31846
8.62647
52.7834
23.588
1282.89
54.0617
-3.95305
13.12
-3.40822
-4.60091
24.0738
-10.8929
14.6484
-10.2243
63.1283
20.1377
1975.41
5.6224
222.2
-9.86399
26.4804
13.9566
281.935
-0.304363
19.3508
21.543
45.0731
27.0416
65.652
-22.766
15.1182
37.8175
-14.6769
-18.9289
-13.8258
-22.3282
-27.6761
-16.8737
-9.95273
-30.3862
8.94424
52.5826
28.917
-13.0333
38.2034
-13.5607
25.9002
34.2427
-9.41341
-0.669385
27.1516
-12.6678
18.9058
236.492
28.9046
-7.83611
172.197
-5.77894
33.7893
-12.8489
54.9288
48.8415
11.1618
40.3581
46.0221
16.1698
6.61868
15.5746
10.0844
39.1494
242.232
29.5134
3.1833
-11.421
59.6178
29.8792
15.3469
4.80823
35.4987
29.3789
-9.01154
29.1813
-15.9706
143.927
30.7016
-6.66907
39.1543
-22.8361
30.8515
0.980522
256.081
11.5269
583.552
35.8613
-8.65623
24.7358
52.911
10.8691
10.9175
45.3455
-19.5181
34.8667
33.2037
-10.0187
27.3554
38.7698
23.0335
33.8882
44.9288
-4.58253
18.3947
-0.389213
50.6581
6.45465
3.8314
-2.34139
33.9314
26.1207
12.6624
165.834
6.69457
-7.84957
52.1508
53.9685
48.6785
8.18127
12.3695
18.3182
243.372
18.7679
9.64493
-6.51642
-21.3852
9.64379
50.8824
11.035
14.0013
16.8532
26.0002
82.9493
34.1701
44.521
19.9154
19.06
16.2661
9.7917
36.476
47.2156
34.615
39.5412
3.59756
44.3016
-16.7165
-0.897179
68.98
-21.8165
42.9154
14.2379
28.741
67.2228
14.4363
46.5862
36.3787
-17.9095
-0.716161
36.2178
17.3755
51.2436
1.21306
14.871
0.578544
37.9113
0.24695
18.9561
194.448
10.4
9.58986
41.2099
66.2898
9.11577
58.9573
29.3059
-9.86927
28.658
47.3483
48.827
9.58446
48.7658
171.217
105.92
6.13836
48.6673
38.8428
22.6408
-3.73682
291.481
26.7594
4.98421
-3.53071
92.4397
45.6538
61.4342
2.09568
12.9877
39.0492
4.05428
72.0134
30.2538
28.334
227.445
51.4998
17.0327
-4.01813
7.79545
28.8732
14.7944
38.6132
-1.69627
22.8375
12.3746
19.0502
16.0256
112.158
9.54959
9.16541
26.2385
13.4584
-2.72684
-4.0372
296.454
66.5262
37.1372
12.2645
38.7654
5.14518
54.4947
91.8294
17.9269
44.4839
26.4804
-14.1544
28.9366
19.3508
66.5206
15.0987
53.2172
20.7102
66.397
26.2966
190.877
28.2367
19.0769
-9.05474
-28.2993
-19.448
37.6419
4.18306
-26.244
-6.2046
3.34699
23.9368
46.9604
43.9095
121.372
323.877
9.87988
13.0754
3.07875
-23.4482
36.0579
-1.70897
20.974
13.9121
121.101
23.3409
20.2749
5.40477
31.7024
26.2931
17.6509
1.9071
-1.60453
1.25564
-0.0826415
4.75084
29.1555
8.67352
15.989
-8.78829
-18.0266
214.777
42.574
-0.648379
-25.1184
20.0291
51.1445
-16.9154
-47.4977
-10.2047
-4.09408
-2.26328
-20.0591
-13.0086
0.0583622
6.45465
-13.0352
5.15487
-24.1647
11.1282
16.9095
62.7601
-30.3384
44.6545
218.886
146.13
-14.3075
40.4805
-34.1557
-13.3755
0.027257
-3.47353
10.3502
1.10356
-3.47467
28.3936
37.272
7.48283
31.6224
37.9717
4.18507
42.647
78.0115
20.934
12.518
11.6658
21.4835
15.3564
928.544
3.93391
-13.269
2.71285
-0.675997
-15.8897
-14.102
40.869
422.337
29.7969
-10.125
38.1113
-4.30434
40.964
4.51957
40.1865
31.143
174.797
281.566
13.7623
40.4395
23.7019
-7.61783
163.622
26.6669
7.74321
20.8302
1772.41
31.0147
9.58986
15.2011
7.47673
-14.4501
10.0678
-12.2735
18.4861
49.5869
-17.77
42.4244
-4.24707
172.961
21.1113
18.842
-24.1487
22.5288
6.29957
44.0754
-6.98011
26.1785
-17.3792
21.6157
38.0038
52.2163
-16.6492
144.914
38.1576
0.36027
2.09568
22.3581
40.9233
7.80241
158.22
-1.6053
-16.6436
25.0461
-26.7553
20.7808
14.7225
-29.6859
421.467
137.939
11.4222
116.541
-28.8549
20.9243
113.543
68.4995
16.5804
28.2903
1.66914
58.0976
206.487
-4.60091
37.1923
137.158
27.1708
22.1447
-13.9725
1.28407
-1.72729
11.2446
20.1982
-2.36772
41.4729
53.3119
66.4179
14.6882
-2.81989
0.106128
36.3506
67.5619
36.412
148.111
10.5038
63.1887
-23.1372
12.3629
33.1476
-3.20338
-42.9485
11.1956
81.8128
122.854
-2.22001
8.05189
-26.1271
13.1768
79.5432
191.238
16.3993
-11.0462
22.3726
45.0205
-4.20424
-17.6683
24.0096
7.1732
53.9685
84.2858
30.6701
17.9917
50.1773
-4.00518
-11.2171
39.63
23.4686
21.7183
13.3919
13.4011
-17.076
-4.73934
5.60876
24.1261
92.3196
24.7998
55.7654
16.1673
39.6747
18.1402
45.399
73.9573
50.9637
32.7409
-42.9177
-0.150573
68.3052
23.4657
6.51274
14.6321
-6.82401
19.3707
-2.1176
42.5473
54.0825
15.764
-42.2724
18.0245
427.898
26.7458
17.3226
43.9935
27.45
-5.74377
-20.0362
-35.1773
-14.7456
22.7042
-6.46658
425.633
191.363
-9.38987
21.3122
-21.6438
196.522
2.73528
19.9356
-4.24707
7.99286
-1.77276
-11.0303
39.3954
-4.94483
-38.8392
13.06
-15.5051
273.625
34.7342
167.314
48.4682
78.0728
13.3359
-3.13766
6.29843
-16.5063
-3.52652
18.6099
12.8123
-3.44198
28.9098
13.3872
5.84517
10.0536
11.4105
194.633
-35.3081
-23.6006
-18.9388
-14.8147
137.937
11.5539
2.97324
14.1516
-22.3095
151.594
26.2385
-40.8895
102.785
180.262
12.1783
10.9003
-8.35027
33.1432
23.8858
3.89491
-13.1183
25.8204
552.036
25.7433
37.7248
-12.2804
23.3144
228.332
28.7211
19.6689
20.7209
30.636
47.595
26.3324
14.7153
101.325
195.239
2.18965
7.308
10.5371
17.0272
41.6644
63.7111
63.1358
-2.27521
15.1012
15.7985
61.9293
26.959
3.30585
18.4039
8.00581
110.527
4.66281
15.4432
11.4095
70.1341
33.0202
19.5928
50.2599
7.27883
112.287
31.9153
85.1173
24.3959
22.7583
26.8178
31.9749
38.737
43.0209
57.2247
240.925
21.6112
17.4486
26.951
1.66811
13.5956
16.3949
5.31625
-8.0611
108.343
127.791
27.3704
44.448
32.9776
51.8882
30.5298
15.1476
22.44
29.339
31.0247
127.091
16.4774
32.4147
50.7096
17.6991
106.905
115.725
268.19
14.8763
25.7808
401.966
224.086
61.797
-27.426
16.1176
12.696
-1.84681
28.3856
27.3405
2.14752
15.2752
39.146
-17.8578
-11.2578
61.6074
56.7123
77.2737
89.4986
36.782
30.3044
203.673
67.8877
32.7279
2.23798
396.31
22.3382
2.71285
61.1682
-5.47213
6.59909
8.3868
34.4054
22.3007
10.4898
62.4742
24.1193
29.4289
37.2159
-19.7836
115.476
51.2103
30.441
34.3771
47.9358
27.127
57.435
18.6191
-10.6659
-1.44407
7.74321
24.5783
20.16
1.02968
-18.5211
18.9492
161.15
17.409
-19.9172
45.8226
29.7305
30.8463
-17.77
10.5652
6.16918
30.0864
639.271
136.847
4.4255
53.4457
-6.98011
44.9191
23.8503
-1.86275
38.4823
169.188
19.9767
9.58775
23.0993
6.29843
13.4787
76.4267
26.4585
1.74333
22.1826
-9.06418
38.2802
37.7501
30.208
27.137
424.895
13.2845
3.47813
4.04732
2.63628
-30.1832
10.5022
28.4597
-15.7364
123.998
72.2476
277.076
7.67553
1.66914
549.103
120.28
10.3916
39.0663
97.8029
38.4152
25.8928
51.8839
-24.8399
1.87427
27.6945
-2.68778
7.00261
0.838088
60.7957
72.7842
96.1875
379.49
16.9727
36.3506
20.7102
182.589
58.1557
-15.2698
18.8663
35.9435
12.9302
8.66303
15.1531
-7.50337
23.7805
10.8183
63.8269
31.9443
19.4627
-13.5607
37.1446
-23.8533
24.3198
-19.41
17.7813
-7.04564
13.2836
35.0777
-11.8928
19.8592
25.6513
45.5223
-14.8375
41.1806
81.8128
34.7729
-2.22001
14.6033
15.5482
455.508
26.2953
-10.4119
-24.1647
65.4761
39.3983
5.16609
-27.1951
319.664
10.8911
7.1732
23.9834
43.0563
-6.81126
7.07376
-11.5014
-11.2171
14.0983
51.7033
41.5121
41.0201
-14.1097
228.623
155.311
54.8383
-10.8075
23.9063
51.7745
52.7932
36.8808
23.3576
200.889
2.05985
-11.395
-12.2797
314.167
-11.0943
-14.102
107.494
1.68593
2.99351
34.3632
14.749
31.3029
46.5862
81.3563
38.3125
46.1355
49.3362
13.6273
126.018
19.8248
38.3714
-2.53507
35.4857
-18.1621
32.2891
-18.4937
12.2741
-24.1433
24.5714
-0.0195382
-33.1908
11.9419
178.881
296.964
6.59289
158.797
-8.82335
-59.4735
31.9604
-9.1562
727.178
23.1662
59.0679
1029.38
7.4378
87.5686
3.90013
20.626
23.4898
19.2632
48.4682
614.056
63.9357
38.0918
70.0167
19.1009
122.036
-11.3751
57.7898
-12.8123
41.4982
38.1646
17.7666
14.4742
50.7659
20.3447
-14.6933
17.6288
-0.198109
29.2428
2.22281
89.2113
2805.79
-21.3896
9.08415
-12.9392
3.54321
99.3271
-18.4007
21.636
25.9479
290.832
27.1708
22.1447
-0.854001
535.393
-19.2177
24.5096
-3.74793
46.0379
8.33435
42.055
16.5622
17.4767
38.4096
40.0064
26.9803
31.9546
24.4225
-47.1289
249.376
34.0694
11.56
41.0412
61.1369
7.65685
9.80525
13.1114
3.16573
10.8433
59.544
50.7085
36.4133
38.2034
-0.442285
39.0187
4.25768
31.816
25.5675
89.2146
40.6999
21.8404
17.9851
35.0216
49.2705
-3.59307
72.4425
64.7579
48.3798
18.3514
15.5482
24.4727
58.1544
-17.9082
3.8314
22.0215
-14.7944
24.2466
18.7836
33.3799
27.7879
65.2129
0.685006
17.9917
65.1698
177.779
-5.59494
35.8819
47.8315
-10.1408
17.1401
13.4011
7.28691
102.082
12.8817
88.5715
6.99617
13.599
18.1229
5.95876
14.4769
58.0278
8.79721
35.552
51.7226
518.029
385.959
-3.4871
11.2843
-5.66869
144.88
1.60929
33.5451
29.2304
10.6882
6.39363
8.65417
-6.88574
19.2495
21.0707
6.26606
-28.9009
506.888
-26.8979
-21.6733
-22.8473
-21.1218
-40.0455
-28.8326
2.35634
-1.78142
1.15657
-13.847
35.2126
-2.11362
-1.96609
6.30467
24.287
-5.58854
5.88008
-52.0358
50.2097
-28.5514
-2.70979
-56.9449
-10.2673
-2.13373
2078.37
-45.3985
40.234
2.29854
21.7038
107.77
-13.0545
0.679515
17.1656
190.828
-11.5052
-28.6878
24.8899
3.03271
-14.1862
51.2306
11.1062
36.8131
-2.58813
-0.253752
54.3109
-25.8182
-3.0811
-2.04889
-32.0572
181.042
-22.311
184.007
8.62647
28.4205
-8.27116
53.507
61.558
-31.6799
35.4023
61.8457
186.554
42.1633
350.106
2.89413
128.721
239.403
2147.83
24.3631
27.6945
-25.1766
100.706
17.1101
-27.2729
70.166
67.162
19.3508
34.6614
5.72833
38.1323
101.943
123.784
21.4194
39.415
-37.7586
46.9773
49.0619
609.387
27.9227
-38.1886
438.692
-0.0071063
-2.45647
153.272
25.8108
15.1012
51.4058
7.58142
88.8032
-22.9311
39.0187
6.13175
1.83098
19.6553
-46.401
3.91323
20.974
34.5268
16.1536
-20.8322
26.2931
28.144
17.1361
34.3141
0.115824
42.4851
14.9099
25.3656
1.04451
25.5401
42.2259
6.20424
-14.2784
12.9125
38.8837
248.686
35.4306
88.4355
2.93416
-15.1011
63.1121
-35.2485
10.4407
-0.978042
12.7427
32.5756
8.32346
-24.5639
-9.71766
6.48866
10.3509
-4.41401
30.2676
-12.4009
20.8687
21.7482
12.5889
-12
137.352
-18.5856
-0.0488117
514.534
39.0094
22.0996
-8.8147
15.0509
-12.286
-1.79079
-2.34139
-14.7944
26.1207
48.7687
74.0045
54.0249
46.4722
88.0339
-21.8038
32.9842
37.0588
-13.0912
17.1412
29.0908
34.8368
120.214
20.8974
42.8942
18.7272
26.7273
7.9332
86.5263
38.7549
15.4139
-27.2422
41.5934
90.8369
-22.303
-0.150573
-27.2722
-18.5906
19.7175
75.8532
286.372
-6.82401
56.0338
43.7335
63.4747
21.9326
3.48272
45.749
-17.9095
208.632
22.9977
-1.4181
450.86
124.578
100.539
5.50063
-6.91772
178.466
22.7357
10.7896
132.214
20.8343
20.8233
13.0989
23.0312
47.5491
29.3059
-24.8618
-12.5715
32.3557
22.5901
22.7029
43.1436
27.2088
-21.9726
-17.3792
78.8628
15.0038
27.2379
29.7275
4.98421
18.9581
-1.26359
51.276
-5.26193
48.3157
7.71788
-22.1826
30.7839
92.098
0.222974
25.2629
-9.20426
-17.1366
17.1658
158.184
-26.0591
62.1929
26.5465
2.97324
-0.840965
20.794
11.0395
3.74969
-1.53415
-23.3416
194.614
-37.1298
23.4227
3.40404
18.1507
3.27111
45.1244
-11.2442
42.687
261.556
3.25448
52.7173
8.33435
0.825571
6.23229
19.6689
76.9428
6.27316
15.7359
16.9621
34.8667
254.343
1.22569
17.9851
21.9032
28.6557
5.77726
14.9437
-26.883
-19.5751
31.5132
5.23299
28.6666
35.7171
15.0758
76.3694
9.56849
20.4985
35.6502
8.41217
-4.54983
16.5133
58.0489
2.55907
-0.257044
18.7679
2.14867
40.3352
25.4664
7.76972
240.163
172.205
-10.3615
40.9927
9.80727
29.2857
24.6822
35.0068
24.7842
27.1057
41.5934
28.9928
20.8005
-6.65748
51.7979
161.32
197.754
-17.8501
167.464
31.1045
91.273
27.8456
21.3862
8.3274
39.8643
75.6065
32.9433
10.2604
11.1228
96.1559
18.9876
28.3264
5.16744
3.96767
168.874
5.60266
-6.95385
-3.05065
16.612
36.578
-17.3655
11.7914
21.1113
30.0864
-7.28214
56.262
-16.1892
57.1938
11.7606
35.5488
1.36151
166.944
11.2557
-6.49527
31.6016
1.23608
519.334
34.4094
110.93
25.8269
59.8394
46.5455
-14.6864
43.3723
129.534
41.9127
30.8851
180.076
25.9669
19.0398
19.5029
31.661
3.0059
5.8
24.7116
14.2487
5.93173
19.8398
14.1516
-7.78244
-3.56887
-7.70119
41.231
35.9472
19.7619
18.4516
13.47
6.55609
82.1148
32.8792
10.7674
-16.7198
-3.74793
222.597
-0.813714
53.8543
78.9543
49.5513
29.6807
98.3797
20.7209
64.3692
205.017
56.3175
38.286
30.0447
-19.0179
22.825
8.66303
22.6494
-23.9279
-0.0071063
-17.449
-22.9149
54.4566
-2.94212
1.95922
34.4553
7.05398
149.589
-5.11265
7.45318
23.6935
-0.959384
221.59
22.6539
0.359258
0.852089
-9.71018
-0.217433
3.59139
24.419
17.6509
0.0330369
-10.9749
-12.5376
5.00378
78.6281
38.484
59.1406
44.2808
152.796
-6.78217
91.6233
-1.39692
12.6468
153.109
256.57
-0.352343
-14.6382
-6.36276
136.277
117.311
63.1326
120.485
-5.46714
7.44745
-19.3867
-4.58253
-15.3385
-1.31844
28.2209
46.91
68.2988
-5.53893
-5.42404
42.9873
35.6502
-13.5746
45.8935
-11.5977
10.9213
85.8276
24.3157
-16.1816
21.7398
-24.6199
-14.9653
172.689
53.4537
27.3405
30.2585
86.4897
269.656
-8.48747
507.858
54.8383
4.18507
82.0024
25.5376
79.0301
49.9993
15.4139
8.36502
47.2156
19.6224
-27.9252
12.9679
90.794
36.8053
11.3945
-8.39344
-14.102
59.6097
-1.20181
16.112
43.7335
145.934
35.051
19.5121
-25.4058
8.65417
38.0919
52.9827
11.7004
53.558
25.2529
-6.28321
176.741
73.5186
7.74321
13.3339
18.2859
19.7703
3.96767
67.6749
283.526
2.57155
45.8226
-5.87676
32.7203
32.8298
91.1501
42.6046
4.24473
18.842
-7.28214
35.6473
118.744
14.0903
-1.35791
20.5563
190.642
35.7593
9.38164
21.6157
8.01876
31.6016
34.9693
35.8247
13.7289
43.7798
-10.8841
22.0788
2.09568
-16.9973
-18.4345
45.7764
39.6242
8.17955
17.7666
13.2845
46.5817
4.04732
0.762213
26.0388
77.9685
-1.69627
13.4672
21.7449
313.279
6.72137
64.7514
14.7064
-14.8133
651.97
80.5864
41.5694
10.3916
54.0588
-10.8929
-10.3105
22.1447
-13.9725
25.6469
-19.2177
13.2652
224.888
38.9389
1.06035
108.202
56.4655
73.9141
28.7211
47.7799
-11.1383
51.2507
39.4509
21.4194
43.1632
-13.3957
15.3288
-1.55848
-11.4327
19.9074
39.516
-8.93541
37.4742
1.29167
8.62977
-8.14464
184.777
83.7473
26.7817
-37.3263
54.2991
-32.6935
-0.389213
66.1479
217.502
45.0359
300.683
-14.9093
104.48
-1.6759
42.9873
33.7761
23.9068
-0.958162
5.2689
27.7879
52.0944
27.362
164.495
9.11329
9.39759
4.02273
25.3427
84.1236
42.1123
20.378
15.4829
-5.18526
16.41
18.0413
20.934
12.518
34.1546
0.86876
52.8378
18.9264
4.58692
23.6869
40.3323
0.890538
29.6246
26.9092
35.4191
116.822
33.4897
31.3029
31.5937
-57.2649
6.7801
17.4771
66.1012
32.3151
32.9433
32.7492
34.9462
14.871
-1.29552
37.9113
-9.12338
5.83763
35.1525
9.58986
32.0677
26.2174
49.2681
-10.5469
-8.52532
10.9898
10.341
-11.9235
-36.9343
31.9604
-3.53401
39.3954
30.9569
4.26429
1.36151
39.5074
-3.73682
15.9935
48.4682
331.072
22.7062
28.7215
264.92
2.23434
27.701
18.9623
-2.0048
35.3011
-27.8048
47.6505
45.2464
127.659
58.7793
36.5073
-2.3924
62.0103
22.2188
19.0398
-1.11185
19.8725
127.614
30.3338
111.669
31.0182
50.3136
-31.6799
86.0021
-14.6526
1.02129
18.4516
291.414
115.848
16.0126
100.723
32.0059
16.8668
25.8204
12.3047
23.8692
41.4729
-25.3988
40.181
52.1695
30.5951
778.666
5.72833
34.3842
35.7027
32.6638
43.1632
18.4634
101.325
11.0561
38.6481
54.5085
7.48916
14.4101
-30.3862
-21.0408
5.7309
253.805
11.3295
49.4478
1.43178
40.8927
-23.8533
-7.53935
25.2775
17.3172
11.4095
5.98146
32.6528
57.383
10.2224
-15.3324
-2.03081
31.9153
15.7768
-12.8489
9.95122
22.6046
33.1148
39.2727
36.61
269.036
64.8955
75.9591
-1.29202
6.33629
-5.14505
40.7578
40.9235
59.4053
262.193
48.3734
243.983
160.356
11.1358
38.7493
2.23285
42.2998
40.2514
230.134
6.3387
27.0641
22.2877
117.719
10.2368
13.2394
-10.8986
-0.893544
-8.16214
26.9545
48.9797
45.6917
-13.2053
-27.738
45.4147
-7.87156
-24.1467
34.1011
6.71884
29.8544
-17.8956
18.9028
-29.9525
-5.12651
-12.9678
-16.7427
-17.361
-25.3238
3.41896
-35.4237
-4.48869
59.4406
8.61478
25.6513
249.796
9.52539
359.772
-25.0089
-23.3232
-22.8347
-27.5554
84.4428
22.5472
-21.6563
78.7941
-11.7117
11.1282
7.53921
-36.5654
-13.9202
138.328
18.3612
41.1823
4.43314
29.2361
-24.6199
-16.8393
-1.59946
8.47611
16.0961
63.9917
34.0158
16.6572
-25.3541
-1.8875
5.38545
403.415
-25.0622
564.963
630.05
55.2297
-7.31048
-5.77277
-23.1648
-3.59806
-14.3203
-21.3693
36.2373
25.9934
12.5623
320.2
19.5121
6.45333
18.0245
19.3512
36.0632
180.554
2.7641
5.50063
-5.04365
-10.8144
5.86915
13.3339
27.6562
0.208536
11.2249
-16.3242
-12.421
-21.6438
10.341
1.19492
-54.8469
-5.07522
-44.481
26.3382
-35.3931
45.0176
287.704
18.6822
1.36151
30.5076
44.7201
31.2211
32.0765
13.7289
13.7947
57.6861
0.221613
-45.1083
50.2936
-24.0567
30.2538
51.4998
-13.3885
7.79545
-42.3413
-28.3091
4.87996
-3.57033
22.8375
232.694
10.4695
-26.5231
-24.1836
-17.0715
277.363
49.0656
505.145
65.3032
30.3366
15.9264
29.641
-0.854001
23.7729
-0.477023
7.49647
3.33165
-6.11585
30.2285
-38.5173
21.4403
230.206
6.55044
16.9727
13.7694
41.9728
45.0731
12.0491
217.451
-22.766
1.99975
90.2914
-31.5435
-30.1733
-15.6998
1117.1
-3.31321
131.178
-19.4812
16.3371
252.351
-16.3218
-41.0744
14.9437
91.1832
-15.8269
-52.8198
-37.8705
-12.5628
13.2283
166.85
-37.9486
-31.661
-5.73844
50.6427
-42.0312
-7.81933
27.7315
-40.5444
-2.62305
-28.5335
-50.8568
0.027257
-31.5845
-0.894218
-10.1408
35.8899
-11.4538
-39.3688
-10.8075
5.16565
29.2857
-7.17696
36.8808
199.072
4.61689
40.2372
-39.1696
-18.8912
-12.2797
-19.4167
-30.772
-0.0464946
3.48335
10.1192
-18.5583
42.7965
11.6252
21.2863
-3.85403
309.442
-4.07464
5.19404
1.393
441.986
20.7618
13.0715
7.77229
-2.93267
-9.72882
88.3281
20.8302
29.1407
13.338
63.9268
22.4693
11.7868
56.9195
42.0745
28.9722
36.578
106.143
8.87139
56.769
78.8121
32.0732
65.6324
58.7734
87.1789
111.086
44.9191
12.6059
80.5962
55.3489
34.2557
157.164
63.0803
13.3359
79.3213
60.6463
50.1898
5.84381
-26.3677
25.9307
-22.1826
369.46
20.8377
45.6609
-3.78512
-37.0626
4.85124
6.28923
-15.6304
-19.8758
-5.4274
-25.1221
-21.203
-20.4216
64.9648
-26.0748
31.9552
206.798
-15.7503
8.22838
25.6398
-26.1527
23.1368
-13.704
43.1004
38.0743
43.4506
-1.41406
6.70601
0.937239
13.639
-31.7358
-7.05289
51.7803
26.8696
-5.94914
3.73934
-6.4531
89.7615
23.5213
-2.75145
-8.71055
12.3071
23.7621
25.6155
-11.0147
29.2086
35.1051
154.028
71.7504
41.7404
53.5196
56.091
23.511
54.133
9.86508
36.2076
6.51615
9.63798
110.548
1.38765
89.1832
42.5257
46.7083
52.6979
37.3964
34.3304
45.6972
17.6469
68.4595
67.3137
20.8112
52.8813
82.7476
202.581
41.5809
55.8297
-4.53011
366.331
521.281
20.7174
862.661
21.1625
12.7371
147.224
42.2248
26.1323
6.09191
4.88333
-2.92734
42.2094
17.3475
-15.9507
-13.9202
503.77
-5.94526
63.3388
-5.66938
-19.9297
-67.7234
-5.59494
28.3856
10.3502
-10.1408
2.14752
39.638
14.7832
-4.73934
-20.6282
37.2446
204.71
-6.07874
16.1673
-9.05103
102.473
23.3576
15.3564
12.1262
22.6746
-13.269
-47.8869
-10.0463
-20.4647
23.4657
214.534
52.1134
-12.4462
34.8526
15.6225
42.86
16.3104
22.2234
6.39363
60.8013
-21.8783
19.2495
-1.4181
45.6214
14.2026
6.51223
505.337
-18.1621
7.92626
-27.864
178.252
72.6338
3.72859
-35.0648
-23.6654
-2.90312
-13.373
-2.88692
-8.39964
57.4169
-17.3655
41.7764
35.7086
-35.3931
24.4029
-25.5596
11.7606
116.134
8.85777
50.7518
25.3639
36.1298
25.9794
23.7249
37.6987
71.8907
-1.65245
-9.50107
213.337
-22.1826
21.4136
69.6092
10.0536
32.7592
-17.3849
62.0103
-2.14407
-5.32301
10.1325
205.949
-23.231
-52.2961
37.8301
-10.1142
-29.6755
-38.2562
-6.46316
-4.03431
22.6681
1.66914
-9.36877
11.5843
149.073
46.5626
37.1372
4.7682
44.3876
12.6414
37.6281
20.6149
18.3242
2.93442
35.1136
7.73974
-2.81989
24.469
53.1248
25.1062
151.895
43.9082
24.4225
-34.0104
50.7255
41.5657
-20.2991
-20.803
-0.707302
11.405
-31.4242
5.0398
-7.89741
-11.6705
15.1012
42.0355
0.0851524
1.43178
97.1147
-20.1052
-15.0356
-6.29158
-23.9122
-24.1978
34.0924
23.2824
16.1536
4.60022
-30.3249
-0.217433
-11.4011
16.9227
19.525
1.9071
11.8253
-9.25451
18.1222
149.054
57.2665
29.2882
55.3444
11.8264
-18.0266
27.905
6.09935
33.2615
9.06439
-38.0462
-9.54698
37.129
-3.85397
52.8282
66.6524
1.76548
239.14
-17.515
6.74071
71.7593
-18.5856
9.32152
-17.5127
-0.8344
314.497
-6.01141
15.5482
-36.6489
-11.1611
-44.7794
-1.9903
9.41327
-15.4486
-27.1951
-2.67576
-15.3458
33.4101
61.4647
26.1897
-19.9297
-8.24525
-7.91877
-9.62737
-39.3281
10.3502
12.348
277.635
-16.584
9.16097
-22.5022
14.7558
24.8532
0.436938
10.5451
6.89579
97.8728
493.748
43.4674
40.2372
5.80798
-5.77277
-13.7945
-22.3387
-12.1416
25.2534
20.2543
-25.5647
145.989
47.9711
8.12626
468.251
6.45333
18.0245
-21.8783
24.8717
7.95223
19.3845
32.9433
-6.60624
-8.15727
-15.1141
-14.414
9.80033
129.558
80.8003
14.5378
-11.0249
146.386
-5.07978
-10.5469
38.3263
168.411
60.8313
55.3186
-43.6025
-10.6974
24.8595
286.833
-9.1562
153.713
0.971847
-12.6023
35.5488
201.887
7.50758
19.7417
17.3891
54.0904
116.41
26.8474
15.6688
2.23434
38.9454
-7.27465
27.9803
14.6863
4.05428
75.7615
95.8461
18.9636
8.17955
17.7666
16.3483
9.5364
18.4707
15.2917
51.362
-5.82031
30.3338
-10.1142
2.1836
4.8473
55.381
33.447
-10.9045
1.02129
74.6736
332.061
15.9264
39.0113
-13.9725
31.3821
9.51711
40.813
4.80849
24.6063
0.838088
70.166
20.3104
66.2024
28.762
424.282
27.0416
31.9188
22.6145
22.825
-22.1732
7.308
27.4037
30.1456
7.93119
16.8595
6.91386
-43.5047
-0.426094
39.4641
-1.06806
7.58142
10.0924
37.039
22.1521
-16.357
10.575
-14.5419
-20.4496
4.10739
40.149
-4.46116
15.8446
-11.5842
18.5232
22.332
-35.5742
30.2546
-20.0338
258.003
33.6505
19.7434
6.66671
42.4067
36.1893
13.8326
-15.1985
-23.8857
23.8912
-35.9132
-15.5574
-7.67291
-9.72267
-11.3502
-5.26783
17.9267
33.6246
-14.6337
27.3073
-12.2224
-29.2686
2.70126
108.495
-15.3399
75.8291
-1.75317
-16.5208
49.7062
-2.53994
26.5194
19.4583
43.3575
34.1061
-17.2419
31.5793
-5.94906
-16.6504
62.2121
-30.7625
14.8618
2.71909
-5.58967
-29.4894
16.3721
-14.0794
11.428
-1.3981
124.058
35.8966
7.26479
6.40167
-41.0156
97.5101
10.1728
330.2
9.2724
-7.36545
32.1289
-35.8767
-15.1937
62.151
35.5187
-0.041496
-12.7846
-28.4368
89.2942
148.18
239.88
92.2206
-21.4701
-4.54711
-2.84503
15.0561
-0.0681252
18.5495
9.79038
-16.4696
-3.91066
-28.8988
255.759
62.5417
-14.0955
222.55
41.5069
29.5299
84.0211
315.865
-23.8831
79.9869
-3.68753
27.254
10.5038
46.3221
40.5811
8.7847
247.921
-21.2608
-24.7088
-56.6112
560.901
5.68056
-16.0341
-20.5315
-19.208
-33.535
-14.9496
-9.82644
-55.1496
31.5058
1.551
48.3463
31.8119
-13.541
-17.1236
-27.8364
4.72798
-10.1408
17.1401
20.8974
-15.2019
-15.9837
-13.1319
20.378
64.2086
19.1776
3.29159
156.722
20.934
2.29544
-3.38422
17.7484
-17.0172
-16.0278
-10.0463
-52.3238
12.2213
137.697
5.26178
19.4129
-13.3066
-6.37682
-12.4885
-18.9842
-17.4228
7.23085
-4.85076
-42.2724
66.2028
66.2362
-0.789934
6.51223
147.39
-11.366
-38.7768
17.2966
-31.6122
-9.1549
12.2741
-9.1508
69.549
440.948
-12.2735
22.2342
21.5854
-11.9235
-22.9877
-18.1937
45.4742
11.3457
33.7732
19.7125
-14.4764
35.5488
1.36151
35.7593
-7.48495
36.6083
2.39656
27.8535
31.2211
15.21
34.3437
41.9057
15.3528
0.221613
50.469
50.2936
-46.5455
19.0094
-5.39922
0.683281
15.8926
-34.2515
18.9067
-1.11185
-20.8128
46.1094
-12.7697
-17.6105
-27.8015
6.72137
969.925
20.3286
5.80146
18.5357
9.37189
21.636
3.45906
-10.8929
25.2968
44.6335
160.316
33.1432
31.3821
28.2578
31.8593
203.459
-13.6121
-27.2729
5.31783
30.636
41.9728
23.2935
187.466
-11.5216
169.002
-10.9288
-9.5586
53.6406
-11.0838
-42.6686
-20.6218
3.16573
1.44797
13.2272
-1.06806
187.492
21.3368
29.6483
-23.8533
-20.6578
49.9304
23.4035
-16.416
-9.20523
6.41583
16.1536
-19.7626
-17.2064
-18.9581
7.33952
9.40337
48.9953
37.5971
34.9888
14.9099
30.9878
23.5333
21.792
42.2259
8.07831
1621.78
-15.1985
19.2178
267.686
50.035
-3.92478
129.205
2.22843
-13.9324
-24.4715
115.586
-67.1076
2.9444
-21.5928
857.946
4.46463
19.5679
21.7482
361.165
-30.6334
19.8592
-0.585627
43.6483
48.6769
-17.5127
-15.8269
857.976
-4.13735
-3.19251
22.5987
-3.66486
29.5177
31.7429
30.028
122.73
27.7879
8.99089
26.1897
0.685006
62.9693
1296.88
47.8315
7.76972
26.5196
-17.076
14.0013
63.7048
26.7273
4.18507
20.1582
12.4191
-6.22267
9.7917
8.36502
26.6008
-10.3626
-24.1771
39.2048
-2.90934
-14.0156
425.053
-6.82401
31.671
-30.7397
24.9929
27.8675
93.4379
96.3488
-14.1614
-13.8346
6.23273
-18.2318
99.7815
32.503
16.0767
19.6307
7.37469
-21.9102
-24.1159
18.9561
10.7896
6.65188
-20.3952
-3.5396
-3.76767
-16.3242
-12.2735
-17.1212
122.676
19.7114
-26.7359
19.2876
11.3457
-26.0228
31.8992
379.239
-2.77629
29.9266
9.52233
93.7146
173.415
39.8779
31.6016
199.887
15.21
587.193
13.7947
-12.7582
23.9529
18.9623
-28.2417
215.211
-27.8048
8.29512
34.002
2.09704
10.0536
0.900049
-15.5109
419.957
7.22626
-27.3488
-3.94624
115.45
-33.5554
28.4597
4.87834
-12.8089
14.2176
36.6404
14.7064
3.9274
11.5843
-4.60091
24.0738
-5.27069
15.9264
350.106
89.1012
53.7579
-0.477023
18.8874
1.38041
41.4729
30.8106
3.44377
319.201
19.6689
36.2582
40.0988
27.0416
183.718
-4.02538
28.2367
11.5806
92.1448
-0.188268
0.160588
-24.37
18.1583
16.4655
13.2272
12.0504
1.95922
24.0261
-33.2236
-19.41
4.66281
-16.416
-3.58303
24.7221
0.793632
1.16104
5.28235
1.71732
48.7819
21.399
142.462
28.3805
62.4251
-16.7508
173.67
9.28769
40.3581
53.6511
-12.122
154.255
11.9585
42.8976
9.84748
-20.9207
-3.92478
25.8846
94.7634
51.7333
160.64
6.84789
-0.755553
29.3994
8.04102
-21.2608
-8.33066
-7.88548
17.4222
24.4727
61.9025
4.58059
30.0683
76.3694
-7.2981
3.6319
35.6502
8.91422
-2.67576
24.3157
21.7398
-0.422505
-17.1236
-16.8393
-5.3476
53.4537
49.8293
24.6455
24.1535
16.8532
52.2371
9.86069
356.509
130.485
0.319302
17.288
263.238
5.98611
102.081
-16.6808
29.8345
-53.1498
-61.6941
70.3173
-8.47979
14.6321
13.7907
27.9229
306.592
259.251
-22.7323
-13.6747
5.35679
-19.7836
14.2764
11.8549
109.152
10.0142
6.70633
-15.9766
18.0797
-30.1066
-36.9028
9.80033
-18.4937
-12.903
33.2784
-33.5137
5.83073
-28.1305
-31.3167
13.8159
-2.90312
16.612
36.4685
15.9632
3.06899
327.463
34.2802
206.644
-11.1431
-35.3931
0.0400426
-18.0633
42.2013
8.01242
177.978
-21.1273
-1.72206
1.88538
27.8535
142.646
23.0993
71.8907
49.086
72.6786
5.84381
39.2247
80.2786
2.18021
15.7914
-20.346
80.8078
-29.3018
-10.3443
-45.4959
-9.20426
-17.1366
-33.434
-39.5535
-4.49037
-5.31266
246.602
-4.5891
217.105
300.03
-24.5678
-7.49471
5.96211
20.3257
-20.2632
0.933895
-43.4476
153.083
2.02084
-14.9923
53.9314
-15.4862
3.99161
-46.0136
10.1959
-9.67469
23.0989
0.928244
-16.7605
32.5101
4.4915
17.6713
24.4225
22.2115
20.7404
2.21029
279.551
9.53092
-10.8095
-19.1418
-6.04829
61.9529
2.68008
18.8258
17.5887
-34.1755
1.53733
-5.66528
21.8194
-17.826
-8.91971
-39.1903
-29.6258
-14.1989
18.0276
-27.2589
-0.217433
-0.740558
51.9443
-11.8928
-4.50369
33.1476
-6.95151
-63.5632
7.44745
-36.2533
-13.9529
-15.3385
-24.7521
-23.8072
11.3543
3.80649
-29.1526
-22.4055
-30.4524
-12.9203
1.75783
-5.57926
-15.4486
-19.6988
2.94644
16.5435
42.7241
11.1972
-36.7963
-4.49711
-14.7179
9.16097
-2.86527
-20.6282
-17.1033
81.0752
7.9332
5.16565
237.307
30.3044
74.3622
26.6583
17.7354
9.73425
-22.303
24.2123
-17.9019
16.1906
-17.7638
-21.5983
496.267
-17.0547
60.6001
18.1845
-14.2211
19.5718
16.1504
24.9734
9.8792
-29.5291
19.3845
25.447
-8.4803
25.5759
-15.1141
-51.8953
227.192
-4.59252
-26.0174
349.722
111.487
11.0048
22.3968
26.9194
16.7908
9.40399
45.2355
-4.13819
33.2928
-30.708
72.1916
10.9847
5.65701
13.997
-5.19772
40.4444
21.5631
31.9231
12.7039
32.5386
54.0214
37.2205
12.5417
41.7565
14.2771
32.49
237.376
22.3506
347.908
-8.21032
39.1016
24.3259
29.2141
3.57331
41.9684
28.3058
2.9889
27.5227
4.9947
13.2806
43.1996
47.5025
16.1088
25.095
8.51755
61.5551
7.84777
14.0524
-25.2169
16.2766
-17.3436
-5.47542
33.7334
22.0723
-4.56185
3.25448
20.8582
469.355
20.3104
24.973
12.1726
9.47646
8.14723
19.484
28.2065
10.5038
168.136
-15.6409
-12
12.5328
41.7742
-11.2932
-30.6311
-2.70847
-5.96814
-7.88548
-1.31844
11.3028
4.58059
58.1793
53.8806
-20.4166
1.75783
-47.3078
-17.8248
-21.4164
-20.9378
339.159
-59.2851
-13.8674
-15.415
-58.3531
-9.34307
-29.7105
12.2242
46.0811
2.14752
32.1418
-3.95749
7.48283
49.2161
6.05914
25.7804
115.493
47.171
27.5105
52.8952
73.9573
47.7334
140.741
11.0938
-11.0943
8.47315
2.7646
21.287
50.4116
12.3638
0.63
35.051
59.7047
-46.0205
1.1579
86.8176
22.9977
24.8188
34.3771
27.3211
2.7641
113.657
-23.7843
30.4151
-16.6512
368.736
2.90375
307.566
108.904
-25.6945
-23.6654
0.845008
33.4786
42.0907
-17.3655
23.0358
-31.3625
131.286
18.9548
30.0251
-29.3077
21.5866
-20.0986
35.5488
-28.6236
20.7667
-7.48495
6.6232
18.4831
27.473
24.5803
214.254
45.6538
-0.409996
-5.75294
215.211
-1.56792
38.2802
11.5132
125.785
165.601
-11.0783
7.79545
-14.2303
155.349
3.0059
-12.9407
49.0745
-23.2327
5.93173
-5.90837
-20.4355
-17.0715
-7.15635
59.1173
25.9479
-39.0039
15.9264
7.15217
-21.4687
72.4986
-36.0843
48.3092
-6.43591
-36.1009
-38.5173
62.6698
7.1919
45.5877
12.1726
5.72833
22.5843
155.607
24.0856
15.1182
4.08436
-17.0549
6.78896
-9.20974
-50.1649
-11.2515
-19.3231
23.9617
-17.2927
11.3531
-1.78891
96.2995
-34.1755
3.4114
81.0944
-41.2725
-21.2841
160.21
11.6037
-1.02198
-7.7137
5.46545
-2.96381
-18.7076
-9.10079
0.580889
-5.50637
438.449
29.1555
4.92538
-53.7659
85.0471
7.29031
-44.5004
1.40238
-21.1796
-28.2876
31.5068
-16.9724
-11.8928
-30.5707
30.5298
-20.4597
-9.71628
13.6741
-24.2796
-24.8302
-1.6759
-3.86437
35.6502
-37.9374
-17.6683
1988.03
-15.3156
177.657
-1.92125
-44.2926
-32.6081
-36.0298
99.3528
0.274603
21.7183
-59.6967
26.5196
-10.3615
1.86063
-11.4811
11.7348
17.3035
12.6619
-17.5659
19.06
20.0143
32.2805
325.082
39.7193
-16.6808
9.21976
4.58692
-7.34619
-4.64531
-25.3464
4.42039
22.3007
-2.62869
4.37813
-2.1176
5.06599
-10.473
-32.9021
36.7652
-20.0042
19.2495
30.441
99.9694
4.83226
-8.4803
18.0797
-9.4919
-25.6584
-29.7381
-12.9099
-24.3824
-10.702
84.0784
-6.63505
-2.77744
1.19492
-15.4915
4.29511
-20.1181
-1.77276
-46.6375
133.099
107.794
-35.6657
24.5149
59.9814
-10.2434
0.522498
7.23875
1292.47
285.075
36.2835
4.1084
-9.78033
-11.0228
-0.306202
-59.664
12.0432
0.268766
-20.3918
-6.81298
4.64818
-11.7627
-11.5144
-44.6784
186.295
44.7795
-26.9792
135.111
-23.2327
-10.9349
-53.2487
-11.5306
-3.74657
-5.28228
-8.34904
18.4516
-10.8929
859.256
12.7744
143.449
-9.96032
-26.7139
18.7409
-8.30998
12.6248
32.1026
-46.0136
28.9366
23.0989
9.47646
6.27316
6.36557
18.8361
30.7898
-13.3957
39.4811
19.0769
-24.0473
3.55986
59.2628
17.0272
-21.1971
-26.6381
24.4716
11.3295
-18.2311
-5.66528
-2.54345
7.94689
34.0924
13.9121
1.16104
8.34835
16.5268
-30.2025
29.8283
18.7968
10.1547
89.9882
-16.7508
-4.36655
-3.83077
25.3656
10.4148
31.1623
-10.6624
4.46223
352.118
-2.34575
-37.7873
-36.1721
-0.176648
35.2549
13.0126
39.7098
-18.8493
25.6308
39.7142
17.9369
-21.5928
3.37233
-8.65383
-10.4172
-17.2139
-14.1261
11.3653
50.9456
12.2249
-15.6584
78.9933
15.7101
58.8101
-3.83497
-22.1158
382.747
-13.7668
-21.3703
24.9076
-31.7041
34.9612
-23.3232
20.2688
489.687
16.9765
228.694
-46.0192
-18.6574
-4.21546
-22.605
1236.93
-2.33017
-17.6683
3.42507
-2.25351
26.1897
-40.5444
19.8657
16.4441
3.49109
-18.7134
-9.09573
14.222
35.8807
26.0002
19.231
17.3035
25.7804
20.9786
-12.2367
-12.9327
21.4535
30.1351
8.47315
182.675
24.0024
-15.7472
11.8744
20.3712
63.4528
64.4897
396.259
-10.6339
28.7549
-8.2862
45.8676
29.3241
57.9745
-14.414
13.5485
-10.9974
-12.903
14.5378
27.2666
5.84173
3.95667
-9.38987
2.41648
13.8159
192
18.4861
55.2091
270.836
-0.679147
-9.86927
217.888
33.8345
-20.4006
97.4915
51.2772
4.71998
159.812
31.8007
-24.3515
267.118
15.515
7.23875
39.5728
60.6463
-24.0026
44.5676
-9.14872
56.0912
5.316
37.7875
70.1393
15.2613
0.222974
150.609
27.137
-9.88867
5.78827
50.3298
-24.0637
-12.3562
-13.3166
51.7316
-50.422
-17.6105
-27.8015
-4.52303
141.588
-0.286177
-3.56887
-37.6862
9.37189
-20.2748
-0.852777
275.199
-42.752
72.1484
222.67
-28.965
-34.3232
-3.60135
-50.5996
295.686
17.9269
-19.2343
5.86568
19.5662
-24.6672
2.48416
1.98019
36.2582
19.484
9.46582
13.9232
121.874
-34.0104
0.125687
313.285
-18.9289
6.78896
144.296
334.875
-39.7565
-21.9779
-15.1236
218.414
14.7776
-42.6088
41.8298
-14.0986
7.76391
215.495
314.357
-6.39413
21.911
24.5869
97.3665
9.96752
146.897
12.2376
14.8398
10.3404
10.5769
-9.72647
-15.8137
-7.17765
4.60252
22.5545
22.5963
24.4223
-4.10312
32.5902
-2.33395
75.5937
9.74253
19.501
24.9475
-1.04287
6.9136
7.61932
42.0579
112.775
144.262
39.9166
479.54
33.6234
-27.5213
39.2848
57.2799
23.6798
33.5103
12.5544
63.2184
376.407
-30.3119
-16.6504
-7.12835
27.3704
6.96672
-41.8778
14.237
31.2735
8.04102
-14.8375
573.415
1.22799
-13.9529
198.305
-34.1224
-31.3035
28.2209
58.1544
-2.91568
3.8314
-2.34139
251.323
16.7504
30.028
20.1586
2.78997
-15.7942
-37.8346
290.101
22.4416
4.87322
29.5626
-26.494
-3.72088
45.9574
19.8442
-14.7191
27.9016
-21.6059
-24.3763
26.0002
199.141
-5.18526
2.74283
-8.48856
-12.9327
9.21976
-0.675997
-10.2675
25.2534
194.542
-6.82401
7.30812
10.4898
35.051
33.4678
-14.2211
8.3274
-10.6339
15.5014
-42.6476
8.14013
4.83226
-2.8581
179.249
-3.8697
-16.2881
-16.4366
-25.99
48.271
-0.844385
-39.1359
22.6973
245.483
-31.3167
24.1083
-2.55321
-13.6174
-3.20115
-12.6219
-5.52089
-56.0079
148.091
-12.4411
9.31186
180.062
-24.3515
177.163
5.36468
154.91
50.8172
-12.7582
30.2067
-18.8714
22.1826
82.7651
34.532
4.0169
-31.6362
-12.2184
15.1586
134.663
-7.69437
-22.311
-25.1067
-5.31266
239.106
22.4904
-22.1489
-0.852777
24.0738
65.9438
0.933895
-12.0984
331.12
-9.84735
24.5096
22.0723
-12.0581
33.2395
-14.1544
-10.4188
15.6026
18.8468
26.8879
17.61
41.3249
49.5304
41.2891
-24.6401
46.9773
47.1879
9.53092
1.86696
3.16573
-26.6381
16.4405
142.538
49.5317
46.5149
-29.4755
-60.0132
-21.2841
-8.45565
-18.29
-14.8274
0.359258
6.41583
4.60022
-3.96557
-5.77894
28.1671
-12.3341
7.5293
-5.35266
245.618
94.9589
-3.83077
1.00271
32.9036
25.5401
36.6037
26.819
-34.8932
7.29031
-25.7598
-20.9207
42.7512
166.686
41.5838
16.0526
-28.2196
126.696
35.0777
-23.1372
36.7258
27.5254
21.1595
1.82525
-69.9865
-53.3083
-11.6336
-9.26047
238.065
-12.286
-16.7833
5.15487
-9.17217
48.7687
8.91422
38.3972
-7.84957
72.7655
23.9834
28.0638
-31.1741
10.9874
123.716
11.519
-25.1334
-22.2153
19.0233
-37.4948
-0.236748
39.8457
86.644
-19.1972
14.2932
32.1784
17.7354
15.8743
-33.5474
-18.8912
-46.0129
-17.5426
-27.9609
445.131
-13.4789
-21.8165
27.9229
88.7111
74.7191
9.75116
66.2639
24.1973
32.08
35.2808
67.0382
51.9928
37.1882
29.9381
43.3795
17.6821
-35.9657
4.93212
6.77467
21.097
16.9592
166.063
15.91
-2.26868
-7.58829
11.9269
-15.3826
-26.9598
42.2065
-9.63
-4.65035
-22.5473
-5.4702
-1.86275
-4.6212
15.515
-4.00565
-23.1268
22.7062
17.5428
-20.2545
24.5845
-20.7455
136.501
-18.4345
32.658
71.4833
6.30548
0.900049
194.385
390.105
-9.56844
47.9835
-5.4444
-25.1067
-1.56453
-32.634
16.0256
-27.9317
-20.8196
13.12
-3.40822
-6.47498
130.896
-1.52256
14.0524
-9.71442
-17.7206
29.3951
-21.0917
63.865
13.1187
-9.78681
-15.8062
3.25448
-27.2729
10.1959
-24.6672
-10.6343
-5.51607
41.8804
11.9878
18.8361
8.30098
33.4559
7.62195
-40.9139
-13.3067
-30.6924
-3.75524
96.869
3.34699
16.9753
32.5812
-21.057
20.278
-14.483
-7.53935
21.8194
-21.5741
-25.7863
-65.4272
300.21
-2.9545
23.6498
19.5928
117.726
-7.7137
52.53
-9.33729
75.2322
13.6994
-20.4989
59.3517
41.1468
162.166
-41.8778
-15.7481
-24.9485
-1.71901
5.57339
-58.7421
-45.812
-19.0866
54.9035
22.5472
120.773
146.26
-26.7043
-35.4091
-13.0755
-4.20424
12.3168
46.4984
31.4797
322.292
29.2361
59.9974
15.2671
42.2093
46.0811
13.3919
34.0158
44.7682
18.7272
460.784
52.9642
0.436938
205.691
36.782
139
31.2586
26.6583
45.8594
-9.18455
-23.5241
196.101
0.150072
15.8831
-13.8731
333.34
14.4363
80.3194
-6.72483
13.9496
10.5282
26.8475
21.1236
28.567
45.6214
-18.8622
-27.5324
-25.99
78.256
25.3925
11.4639
-24.1543
20.5952
-16.3242
5.36763
38.3425
15.9632
14.3134
-32.3581
17.4136
288.707
5.83633
20.6548
-10.567
34.705
-25.7208
-16.9251
-9.88289
27.2379
54.8704
164.66
29.3471
26.4543
19.3511
238.683
-12.7582
196.367
18.9623
16.5604
-7.19012
27.0358
4.0169
47.0746
21.298
-19.259
30.1511
-25.9377
-19.8525
11.0463
14.2503
-24.1851
252.255
2.1836
-4.52303
121.994
-0.204922
194.904
-33.3933
51.6211
42.8144
0.351508
34.6671
157.077
1.02007
40.6395
-2.35109
39.3556
-17.2831
8.55662
18.247
37.7248
14.463
10.596
44.222
13.6632
18.6918
198.005
-40.1898
18.3947
-20.0591
16.9765
37.5397
-12.286
-13.0352
-7.96359
-42.9054
-15.1088
35.6502
-32.3152
-12.2026
23.5612
-9.72363
-15.3156
38.9759
31.8119
64.4033
8.62135
-13.541
-32.1162
-44.9503
127.711
-0.770505
167.065
75.2453
329.626
40.2383
-11.2578
221.459
31.2586
19.162
13.9872
192.037
11.0938
6.46099
4.9462
-1.72399
-4.64531
-23.4723
14.6321
-1.20181
5.43406
9.10492
-34.7761
18.0245
-5.16623
6.26606
-12.6885
-20.3678
-5.40676
8.91557
19.7703
5.83073
11.2249
-23.8204
-40.532
184.503
-18.9952
214.505
17.8373
-0.679147
-5.52089
-33.5191
-57.4187
62.816
184.175
3.68967
370.553
226.914
0.0113122
8.01876
12.8609
4.98421
9.58775
-18.1302
28.7872
-5.40059
-48.4196
17.6654
11.5132
-14.7696
6.52225
276.843
118.232
30.6521
-6.26005
-2.6333
25.6486
32.0523
66.8389
26.3991
106.918
30.6359
17.9829
971.498
27.1755
39.6953
32.8804
-10.8929
75.8965
436.313
-25.2169
245.026
22.6356
7.49647
62.9045
27.6173
60.2136
-19.7766
22.1844
23.0989
6.55044
88.1872
86.858
122.558
30.0805
12.0491
41.2891
10.9671
24.4885
60.3063
257.063
41.0412
46.1444
9.80525
24.3558
21.9064
27.6849
54.4566
53.2799
61.9293
51.3219
44.6409
392.189
4.95281
268.906
49.8592
35.0777
1.11851
17.0217
41.1806
16.0322
318.245
33.344
19.2963
37.5912
37.5397
28.9434
223.097
32.0573
44.8614
45.0205
80.1287
238.922
27.7577
48.4027
50.2203
61.797
-18.0557
53.5989
10.8219
31.6021
29.0753
31.1967
166.835
35.7738
-6.28577
48.0713
26.9646
44.9234
29.0346
67.9567
480.936
-5.3029
10.6439
17.288
-14.1238
13.4824
12.1262
-11.395
266.956
18.0647
9.5204
38.4582
18.3802
-4.94994
22.3007
25.4823
-14.3625
16.3104
7.23085
10.1418
-36.6502
24.8717
-23.9069
43.7474
10.2604
1.21306
-16.9882
-14.414
-5.1922
93.9503
41.4449
-16.6471
23.0312
-11.499
19.6019
-12.1478
372.26
36.9824
0.496598
-14.7784
35.6473
-27.4336
45.9494
26.1785
-24.8754
35.7593
42.846
4.98421
80.8023
38.0918
38.1576
-1.5138
22.0788
31.5529
-27.8048
15.7914
13.3872
-24.1399
-3.06485
44.0036
-6.14054
43.2696
-0.27
-10.9452
-1.11185
11.0463
-5.4444
28.4597
357.203
43.4131
-13.8934
14.1516
207.735
213.823
24.3644
-10.9045
37.1923
-25.8854
9.02624
-15.8465
-17.3436
-7.34949
7.49647
57.6796
-2.68778
14.4989
28.3545
36.4453
64.5438
74.6583
17.4767
29.0392
1.98019
45.6286
19.484
46.9471
17.6713
-1.81442
-43.3808
7.83249
-2.58137
-5.46161
1.86696
-4.33053
-0.401143
-30.4112
249.359
23.2948
73.1737
58.8181
-17.3089
20.278
287.242
-30.0281
-19.41
8.41095
-8.91971
311.26
-12.7592
-15.7056
19.5928
24.2061
30.0412
23.2731
-7.22673
9.95122
31.2407
-20.6974
34.7777
-2.57088
-10.1109
109.814
-11.83
453.679
-3.79694
-41.8755
26.7926
-14.8827
198.709
-29.1526
-56.1387
-13.5858
-16.6684
-3.86437
87.1229
-13.9202
-9.72363
-5.94526
22.1094
-3.79532
-36.7963
-2.62305
-19.1632
-11.5014
-5.59494
-5.3476
59.0759
27.3405
11.5179
39.146
2.75693
-3.76157
9.13358
54.8383
9.80727
12.6619
12.4191
-3.42883
-6.22267
67.8877
4.61689
32.223
0.881774
16.716
-21.65
-2.55006
20.7648
19.7175
16.5062
-8.69808
155.359
0.771436
319.422
55.5058
0.508872
-31.4032
10.0142
17.9507
21.5048
36.8203
24.2413
4.17813
114.565
-11.029
25.3925
-24.1433
24.5714
76.8172
-10.702
-3.05065
111.415
12.1056
23.4595
-10.0495
-45.4765
-18.1937
-18.5265
16.9066
8.17363
-15.8947
101.141
38.8428
75.1146
-5.61089
15.9935
4.27063
33.4757
29.3471
22.7062
229.247
51.276
2.23434
173.878
17.0882
-11.3751
3.44193
23.2876
63.987
23.1721
-32.3775
-9.20426
-10.9452
-17.9784
-19.4829
11.4222
3.00427
62.1537
-2.64896
42.2626
-12.7785
-36.46
16.5775
34.8667
21.9593
14.237
10.6588
21.1595
-20.4597
9.32152
145.531
-21.4491
188.935
3.35892
4.30376
11.3543
28.1694
12.0769
-16.7833
-26.7043
-14.7944
31.7429
3.79108
96.9953
6.5381
12.7652
9.04727
55.8425
37.4341
122.499
34.8583
-13.541
-5.87924
-22.4615
-14.0127
206.421
24.6455
16.6572
30.8679
296.089
5.38545
7.9332
7.03972
1.17474
13.4378
13.5398
193.911
-7.31048
95.4268
-19.7759
-28.787
-41.0794
-19.6378
49.6163
16.5062
18.5525
72.334
17.4966
31.6156
304.917
2.6455
-6.33836
86.7159
34.1892
15.6364
10.4545
-4.73217
9.24876
6.20074
37.9113
11.4913
-1.65863
16.0222
9.58986
22.6973
-18.7602
9.91275
10.0678
35.3527
60.8313
-15.8959
-21.1137
-40.7329
118.167
-12.9043
15.9644
26.1785
20.1022
78.8628
543.49
12.2454
11.7669
20.3572
-6.26019
15.21
-8.75986
85.797
-11.0228
-9.50107
110.264
-46.5455
30.7839
560.615
261.178
32.7592
-51.1181
22.6549
27.841
-7.19708
10.1325
26.0388
239.138
0.177801
15.3413
3.00427
25.396
24.0767
95.7566
18.7422
-1.53415
-12.0972
40.9404
-20.2632
47.7855
25.6469
5.76898
25.8204
-0.813714
23.8692
-38.5173
1.5697
-23.4346
43.2096
111.221
39.4509
30.7898
23.6223
-19.389
34.8517
33.1476
36.152
-42.9485
-3.79694
-32.5052
-36.4417
-7.84221
-34.1224
-40.6738
-16.7567
114.376
-21.6563
18.2733
-9.17217
20.4985
0.0429432
12.6624
193.945
6.69457
3.39483
-9.6934
50.2203
-0.0471845
359.072
-13.541
-35.8643
-3.72088
10.4739
-1.60061
-16.584
29.7757
33.7198
14.7558
-16.4297
5.16565
42.4042
20.934
33.1327
109.117
57.0907
-5.25828
-12.9327
22.3382
-4.78341
6.82027
11.3945
15.9694
21.5053
49.8452
38.1113
46.6081
29.4289
2820.2
-10.473
-29.1539
25.5208
4.35866
39.8643
10.0142
34.8173
274.504
-4.40914
-1.99564
4.32668
0.429999
13.3339
98.8707
351.48
32.0677
6.16461
40.0529
-1.02906
5.36763
45.8388
-4.6515
-32.3581
-12.5715
-8.87373
30.0864
20.6548
75.64
-10.7282
170.482
3.90013
0.0113122
475.14
9.89283
7.23875
23.7249
43.3209
-5.01173
25.0391
35.9675
7.71788
-0.130737
45.7764
35.876
15.2155
-10.5611
177.062
3.22979
5.78827
16.5966
-16.5674
-19.8525
282.786
-31.6813
15.3413
-0.743862
-1.56453
-15.7674
19.7738
9.08415
17.2065
-2.72684
35.3182
-14.641
9.02624
-10.2243
1.28407
-21.0917
45.1244
7.49647
85.3933
5.12854
9.61381
88.9067
14.6882
-17.6072
50.0702
42.5179
-24.2078
22.44
-17.5127
-25.1973
-4.09408
-6.94064
3.85799
35.6656
-12.286
-14.9093
-21.0821
106.706
15.0355
-11.7005
608.718
468.193
-20.9942
12.3695
-19.1632
181.527
33.7604
-24.0883
-0.894218
17.1492
-13.3278
-8.48747
-0.0134356
220.903
54.8383
-12.6815
104.491
-4.44746
69.6598
94.1247
8.36502
17.2305
-0.992292
-31.6733
-15.1431
17.7054
-11.9204
4.72502
-9.73075
21.287
80.3967
14.749
1.31786
18.4752
-8.5392
12.4023
34.3437
17.3755
-27.655
10.0142
2.9582
-21.5988
-25.0239
-1.99564
-44.399
-42.8566
-24.1474
436.203
-0.844385
-29.7765
282.964
144.846
-12.2735
12.1056
14.3134
-7.9952
0.546979
6.1188
-11.1431
-29.7709
18.7807
11.9218
-8.39848
-53.8318
9.31186
-3.59613
-3.73682
10.3713
-14.47
265.86
-12.901
38.0918
-59.6098
31.4491
-1.65245
220.834
-1.07521
-12.8497
6.30548
-2.84808
-15.5109
-22.3227
-11.5144
11.5436
53.2361
6.75571
20.0852
-26.8853
-4.50369
23.0335
-39.2003
22.44
12.4724
-25.1973
-0.345944
128.921
-20.0591
-5.51234
221.972
-37.3981
-41.6968
-46.6535
-7.6125
26.2799
-21.0708
-14.0766
34.8056
-5.94526
12.739
44.9304
-38.6704
-26.6594
-47.1087
18.7679
-10.9698
-6.51642
-10.1408
5.89566
-3.4655
35.3979
6.50506
32.3495
-1.43713
7.03972
19.9154
-20.2954
21.0361
2.74283
34.0971
2.75584
-11.0586
162.008
-8.17226
-11.0943
173.391
5.26178
0.672254
3.55999
17.986
-18.9842
8.81412
12.8531
-19.7836
32.4697
19.2495
-10.7884
10.4545
34.6232
33.0722
6.20074
0.429999
-5.37525
18.9561
27.6562
17.8963
20.8343
5.83073
20.5952
-27.5686
-21.7913
111.415
27.8564
34.5944
-4.6515
14.3134
83.834
142.976
24.4642
-18.5265
-1.83402
-32.7613
-38.8392
7.4378
127.589
15.0038
8.49726
182.307
50.3423
33.0952
3.96555
-1.26359
8.17249
-29.6248
-28.2417
-19.0469
-6.69741
172.683
-31.6362
8.17955
-14.0925
-11.0783
115.922
-16.5674
-1.11185
-13.3166
6.75403
108.874
-1.52532
-11.9883
-25.9274
-13.8934
14.1516
35.0777
-17.515
1.11851
-9.95596
-5.67101
-30.6311
-27.0713
-2.22001
33.344
-40.6738
1.98393
-11.186
310.053
-31.7759
-6.08952
62.0423
63.602
24.4058
12.6624
-10.3285
-4.54983
7.1732
10.865
-27.426
-19.1632
393.297
-5.59494
15.9724
8.59982
-1.60061
39.638
26.0276
26.2235
16.6298
-14.5022
-5.18526
11.5637
16.2661
26.6583
75.3266
171.422
-50.414
20.4642
-19.7759
-31.7091
-25.26
-32.8427
-0.360423
-27.4387
149.171
64.3483
12.8749
31.5937
-6.72483
23.3199
44.2614
-7.0403
6.26606
31.0692
-29.095
-15.6535
-59.3916
-23.9329
-14.7456
-13.5732
8.52595
43.3121
9.35079
54.8903
-3.05065
-17.1212
124.55
-6.52557
27.4318
-24.8618
6.16918
86.7036
-1.77276
1.91411
-23.6855
14.0903
-1.35791
11.1859
35.0947
-11.2331
15.9935
4.27063
4.88164
68.8109
-43.7519
16.111
18.155
21.1595
11.1956
-26.883
-36.4417
-30.3743
-16.311
-39.8227
-7.2981
18.6244
50.6427
18.2846
10.2862
-13.9202
22.1355
7.1732
33.3537
20.5675
535.234
-0.422505
-24.6199
-26.2097
-25.9623
-6.3927
19.0141
19.0233
-30.9763
148.038
9.13358
28.6014
67.0098
15.3118
204.695
73.9573
19.1046
191.341
5.47163
19.5794
-0.675997
-41.0794
27.7506
-30.1732
8.12626
54.1044
16.6012
-10.473
-14.1614
1.1579
53.0844
2.38294
-8.91436
19.3845
1.08413
43.9935
6.83526
-18.8622
-25.6584
2.30406
-18.4937
20.16
59.1257
18.9602
-3.5396
-16.8861
-16.3242
-8.67285
17.7278
-27.1403
-30.6642
-30.484
2.42105
-14.4959
3.84944
-14.7784
-31.8191
-34.9299
10.3422
-3.23197
-0.0584652
3.90013
25.3639
3.49061
13.7289
-22.1285
-34.1432
-14.1862
28.7418
-23.1197
89.817
18.0724
1.16001
12.8647
236.095
14.2216
17.0631
6.02969
17.1552
-22.3337
28.0622
1163.15
12.2841
33.3872
35.218
24.9185
48.8356
40.1878
91.9125
35.1399
17.0648
48.6095
65.6353
44.0194
14.6392
39.3082
21.2997
40.4805
145.755
55.9649
13.1457
22.7634
9.41315
28.2775
23.7085
47.5793
28.0568
2.79766
51.3001
40.7828
32.0968
22.8254
51.9582
78.6425
74.9074
-6.37345
43.89
-32.8944
76.1607
-26.0869
147.068
38.995
-8.69808
-0.18814
-2.62869
17.4966
27.8675
37.2159
34.5046
26.8475
189.79
900.636
21.5048
-0.12157
-18.1621
99.7555
2.0895
23.9081
32.8888
13.338
22.6973
9.35079
8.03868
48.4712
126.533
-10.0495
-4.24707
32.4061
-14.4959
11.3457
26.277
130.282
4.26429
13.06
-15.5051
31.8704
14.1195
-16.3441
37.2238
42.4655
17.084
246.113
70.0167
39.577
48.4195
-39.0492
255.672
34.002
-18.5177
23.1721
2.77412
30.1511
-12.8193
-18.9388
14.2503
-16.6888
69.6892
-11.9883
32.1687
-12.0193
34.7663
-9.65651
-46.6724
20.4098
194.904
5.96211
4.76942
436.368
13.47
20.2706
-4.60213
-21.0917
11.3912
20.6149
22.0723
-19.2343
28.3545
-36.6432
967.844
-22.7932
81.1949
29.0392
67.5725
10.0213
25.1676
-3.68849
15.1182
45.3138
62.1598
-7.68453
-23.1961
-12.9579
6.05712
168.659
-17.2927
13.2272
31.9443
10.0924
18.2984
37.1446
-38.8458
-18.7837
-23.1582
-21.5741
-29.82
28.9046
1.16104
122.666
552.51
97.234
5.46545
-3.692
6.40652
-14.9595
-0.740558
63.1887
-38.1297
-0.755553
41.7742
0.15506
9.32152
-10.0164
-6.4566
-6.94064
-13.0086
18.799
68.2988
3.8314
-22.9561
-9.17217
3.6319
1.91701
23.9068
-6.58036
-9.72363
342.631
35.2278
95.5302
-21.8038
-19.1632
-24.6199
63.7455
-9.09573
4.72798
-3.4655
-11.4538
-15.006
7.25952
17.3035
-15.6919
251.444
186.806
25.5609
2.02414
47.8285
12.1349
24.0024
10.0426
5.43406
-21.3693
-4.9922
18.4971
65.0361
25.9715
429.933
-2.59023
757.733
0.508872
32.3151
-6.8524
2.9582
-25.3469
522.203
-5.04365
-3.31813
-25.99
-14.7771
14.5378
22.7083
50.5802
51.2973
-0.254564
19.6019
150.896
-13.7976
216.893
-14.4455
-35.1107
-20.5134
101.414
305.513
29.0828
60.4863
13.06
121.966
-3.73682
8.49726
5.36468
36.8433
-12.901
6.23267
-20.2545
8.96033
3.96975
-33.8639
-19.389
-49.4813
31.2735
47.3964
-13.7645
-13.9529
14.6466
-43.4927
28.6666
16.9765
13.1768
0.832456
15.0758
-9.83766
-5.42404
9.25409
-3.70519
20.1586
-10.3285
12.3168
-20.968
230.187
46.4722
46.8045
-18.0557
57.3471
1.45156
-48.6985
-25.9623
21.5946
-6.6134
-7.5097
7.25952
30.4754
237.55
6.79694
29.3846
7.91763
13.9872
34.615
31.7086
-31.0203
5.77227
-0.983528
47.5239
-2.62869
390.436
-3.99167
18.1845
127.171
-1.10263
-6.33836
24.8717
-28.9009
-4.73217
3.08712
-7.61783
-29.4065
-22.0588
129.558
41.4449
38.9006
-27.8915
-41.0209
82.4394
-8.82792
26.9344
-21.6438
7.2417
43.9647
19.7114
-13.6174
88.6281
-14.7784
13.1585
57.1938
31.8007
-0.512559
2.02607
-20.6034
26.7594
22.2313
21.8508
0.217422
36.2177
17.5428
11.6047
-19.1507
275.709
9.23959
44.6714
-27.8048
32.658
-24.1399
158.105
-0.974017
223.18
-17.1366
-24.0637
8.25848
-14.8147
20.9635
12.3746
-28.8859
150.958
14.7064
-39.5603
164.919
-5.28228
16.0138
52.1848
-31.5076
27.1708
9.02624
10.3904
18.1507
308.744
11.3912
11.2446
-12.0581
20.1211
18.4363
98.0615
29.0392
23.2322
16.9621
9.42998
-34.0104
45.1033
49.0619
144.619
16.6783
4.9149
-9.20974
6.05712
-35.6144
123.287
290.054
-14.8838
25.1689
9.45548
98.1735
-13.859
20.0852
-13.7668
-0.755553
-9.95596
6.16695
-30.6311
-34.5676
-45.3235
-22.878
-46.296
39.4653
-20.5564
-31.0267
213.842
22.5317
135.849
22.1355
7.1732
83.9535
28.0638
-29.3001
-0.748982
-9.79284
-4.00518
-52.4466
161.444
132.164
12.348
-52.2004
35.8899
-11.4538
-12.2356
-11.2578
41.7198
17.3035
-0.699324
15.3118
18.1402
28.4749
30.8668
9.21976
-46.0129
70.5385
-9.22026
-57.2055
-11.6048
-3.07588
16.6785
-25.1175
15.6225
-0.243538
63.4528
23.2602
32.4697
161.679
-23.9069
2.51793
14.2026
19.6307
4.96119
-5.74377
-23.7843
90.3852
-12.8715
67.0116
132.214
17.0751
41.9269
-14.1475
293.974
70.3111
57.4169
-24.8618
0.546979
-42.6069
43.2048
-41.0153
258.661
51.5716
-48.2096
7.4378
319.953
-3.59613
95.3199
28.3284
8.10674
-7.27465
-7.627
-2.18027
-18.4345
-9.10156
-5.39922
1.13351
27.5815
-48.5707
14.9437
-32.5052
-15.8269
100.854
53.9587
94.2589
16.9765
-16.7833
-45.4449
37.3651
-11.7005
68.3823
-19.5424
14.6131
447.855
-16.1816
-6.37118
55.7995
1.61702
-33.7059
-29.7105
29.0908
-19.5112
5.41284
30.8679
12.8817
36.0976
-7.05933
87.6246
113.619
11.5637
11.6083
0.881774
19.9387
-29.835
-23.386
-17.8501
35.2468
0.672254
52.2857
17.986
174.918
16.6231
-36.1635
37.2159
28.8824
44.2614
334.194
-8.91436
36.2511
23.5729
100.216
-40.6509
-37.2344
15.208
23.9081
-29.7655
187.615
-14.4501
2.57155
0.845008
-28.3656
8.35748
-19.644
3.06899
-10.6974
-29.4885
-42.8894
75.0027
-27.4336
12.2162
-33.217
-18.5887
-29.9737
-3.22563
14.735
26.8474
64.3945
-16.5063
18.9623
11.1137
24.0567
-1.56792
49.5246
90.2239
6.30548
15.8926
48.2074
-11.0783
-33.434
-12.3562
-20.8128
-39.1776
4.09688
27.3671
-36.3822
255.906
33.447
-15.1975
14.9941
-3.39662
15.9264
81.6049
-17.3436
-5.47542
0.000206232
23.9464
-36.421
-9.12685
-44.1395
36.4328
20.7209
-16.1232
50.6953
47.6564
18.8003
-41.5067
31.9848
2.18965
39.1671
-6.3295
-3.58754
2.30899
-16.8737
-11.8268
-24.764
15.7985
41.3146
21.7482
59.4406
-10.0187
32.9776
-9.95596
369.736
-33.5781
-13.1673
-11.8905
23.9736
-35.0516
-26.1271
24.4212
17.6991
13.3166
24.2466
-1.83112
-13.5746
-2.83223
-9.72363
485.06
44.5981
24.3157
1.12508
13.633
-30.8948
8.7079
5.66501
65.7588
66.8028
55.5676
24.3087
23.1891
20.1681
29.485
36.0877
28.3487
46.2339
50.9363
36.9657
37.413
14.4194
22.4335
3.64989
52.7349
33.4684
21.3636
37.6637
-17.1736
28.8045
24.7437
24.5837
25.9104
42.6754
224.407
25.9438
32.9433
0.890029
-4.40914
131.063
-12.6885
25.7822
-4.59252
-11.0249
3.95667
114.298
-38.813
-25.5394
201.37
12.8639
21.4759
-30.8884
-6.30135
-19.2396
-20.0677
249.747
-9.26902
-26.0228
-21.8114
79.6826
-21.9726
14.9341
-39.8679
69.4924
36.6083
13.641
-0.257518
65.8097
6.23267
358.307
-6.03219
13.3401
20.484
400.744
-27.8048
935.382
-8.68705
2.77412
-28.6293
7.66234
213.374
-25.9377
-26.435
-19.4829
40.6999
21.7332
-6.26828
-25.1973
25.891
-3.63827
5.68056
-23.5304
-18.8569
28.1539
1.41796
-4.54983
1.52076
9.04727
18.6935
-34.9222
-0.748982
12.696
-33.9902
-20.5875
19.7205
485.666
52.2645
14.0013
63.4815
17.357
6.05914
-2.33061
-23.1881
-22.1695
12.518
6.04357
96.4461
41.5934
2.75584
122
205.997
12.4425
-1.72399
-10.3539
20.2543
59.2155
251.755
5.06599
55.9566
103.845
-31.028
208.632
11.7533
-3.10427
19.8248
36.4973
8.70932
11.1228
41.6595
13.3654
747.968
14.5378
11.4639
322.32
-18.1982
11.9419
6.46721
14.738
34.5944
-17.77
4.94305
-3.20115
300.347
183.76
69.5546
44.0754
-3.23197
16.8081
-0.512559
32.0111
10.3713
24.8854
-0.257518
21.8508
41.4469
43.714
40.0316
17.2269
20.2047
35.3011
219.572
55.1468
47.1204
26.4599
34.4165
45.8776
-21.1331
50.7659
-5.8922
-37.1821
-4.85999
-2.61462
23.8333
92.9478
32.4039
7.65132
-0.0488117
-4.58253
25.891
-20.0591
0.109862
16.925
120.773
-44.8943
-9.83766
-1.6759
-7.45332
-2.33017
10.2862
8.56864
35.2278
-8.68532
16.1176
-11.6669
-7.75331
-7.46901
-3.47353
83.4388
23.5924
0.273458
50.8824
252.79
4.63099
52.9642
19.1776
216.692
42.503
64.1396
-6.6275
9.73425
47.7334
-9.18455
10.2091
344.152
17.7571
5.26178
85.0052
389.051
19.3707
-0.556208
8.2677
-40.3983
21.7726
51.2103
39.9993
21.6989
85.223
-15.6535
-5.74377
-66.8878
0.429999
-12.8715
5.83763
38.9006
14.1481
7.7158
32.0677
-22.5083
-16.3242
-12.421
110.315
4.71883
417.238
16.3677
86.7036
5.72351
-41.0153
15.0326
13.7958
379.078
-32.3717
28.263
1.88538
8.01876
31.1186
3.21859
6.84789
-21.3703
12.5328
24.9076
-31.7041
-18.7895
14.3464
-24.7088
-15.3817
-18.185
-1.8157
-4.78974
28.1943
-0.467324
-33.535
31.7429
7.53921
-15.9507
10.4427
46.5286
23.6139
-21.0372
-32.1162
-56.1947
-52.1992
-2.76828
7.76972
13.4011
-15.2019
-5.63563
19.231
-25.8
18.2841
3.04881
294.548
338.605
362.116
-14.1238
35.9712
-37.2955
395.277
61.1682
-26.0869
-4.64531
-17.8501
46.4912
-25.5647
18.5525
285.978
11.8744
46.6081
78.1546
17.638
-21.6577
8.65417
43.7141
13.6273
-29.5291
-9.4919
-42.525
568.089
65.8077
35.1525
-16.8861
-1.33165
13.8159
25.2079
8183.79
14.0892
18.0615
1045.23
2.42105
0.101307
22.7029
103.114
-12.4411
59.0679
-10.7282
1.36151
-14.9812
17.8676
450.298
5.36468
-8.13425
20.8321
86.8175
38.1576
-18.519
35.0777
117.311
29.3994
13.6632
-22.3337
1.82525
-15.3385
-28.5002
-33.1776
46.9615
43.1619
2.70652
15.0758
-9.83766
-37.2832
24.2466
-17.3227
-10.3285
-8.29796
-2.19713
23.9834
37.4341
-2.62305
-7.91877
9.11329
-20.5875
26.5115
44.0834
17.9702
56.5046
425.4
18.5039
88.5715
60.2894
-11.8449
69.7618
255.742
-26.0511
18.5901
-21.65
21.8128
-11.0943
53.4507
-16.1943
20.4266
30.6151
3.50459
3.19192
20.3493
30.7565
13.9496
25.5208
-1.26354
-14.3487
-25.99
90.1706
20.16
25.3925
15.2011
22.4693
45.8226
29.7305
40.2166
2.84476
36.8022
5.12326
-3.20115
28.2123
-9.1562
63.7583
-34.9299
51.5716
31.8007
14.48
35.7593
11.2557
21.6157
24.8854
67.2089
40.5915
7.71369
58.7065
64.3945
82.6805
-13.2492
84.0268
-16.5604
75.7615
2.14283
77.0597
246.186
-8.47028
-0.518338
-4.01813
11.5436
34.4954
-13.3166
22.8375
-11.9883
-25.1378
70.9283
13.2977
-17.0715
61.8457
-15.8453
12.1783
3.40404
-32.7131
21.8988
86.3538
-9.37012
-15.8062
-0.493656
24.6063
252.695
4.67638
30.0912
23.1398
124.432
34.5379
44.237
12.5889
83.6846
21.7332
6.91064
45.5223
-31.7041
33.6844
-43.7496
2.91373
-17.2125
-6.01141
26.7926
5.73206
22.5472
130.143
-5.53893
-21.0821
180.109
26.2799
-9.82644
-23.447
-0.801695
-9.6934
55.8425
-22.536
-14.3075
-4.49711
-52.8964
95.3203
-18.4661
8.47611
-21.3852
5.90483
1.66471
-42.2207
-1.8875
45.4679
-8.93339
-24.8194
4.92287
45.2969
-10.823
12.1262
22.3382
-14.1537
42.4275
-18.5906
-4.64531
10.2609
-10.5721
16.112
34.3632
275.244
29.4289
-1.10263
-12.2873
3.03197
9.98086
19.2495
0.455969
10.0142
31.0692
8.38629
6.83526
11.1228
0.578544
-20.1847
-31.6122
2.0895
12.6637
-25.2072
2.0936
9.57887
375.511
15.8375
33.4786
47.7129
4.71883
6.81712
-6.94929
-40.7329
7.59757
-3.53401
-6.8189
34.705
-21.9726
121.756
-56.7345
16.8779
227.763
-23.8404
25.5989
51.2103
184.019
29.5751
17.0882
36.7408
31.3296
8.72195
2.99258
35.0216
34.2779
105.103
24.314
-17.5127
-2.22001
157.032
19.2963
39.4137
-14.1601
0.0832717
-37.2832
29.8688
477.84
-38.6704
83.9105
-18.9977
-5.59494
-1.59946
4.72798
29.2146
20.8882
30.2677
142.22
16.8532
20.378
47.342
13.5554
16.41
29.2857
47.171
6.89579
261.364
17.2305
-26.0511
56.0714
-10.4056
11.3945
17.8435
111.46
29.6246
7.30812
17.986
73.7186
23.8067
44.7122
4.51957
-6.66513
36.2178
9.8792
13.5744
30.6289
31.0692
96.4674
-23.1498
11.1228
-20.3678
43.319
31.4044
36.6369
200.745
-7.5158
21.3122
2.71907
1.6195
0.861212
402.021
78.0316
-39.8543
-10.6974
-23.8663
11.3457
-3.53401
87.1789
-35.0911
5.56373
-33.7219
14.1195
242.888
18.2111
-17.6221
10.6588
17.4113
-61.6891
-0.0488117
-15.6386
-22.8347
-26.6261
56.7776
-9.26047
39.4137
-23.5304
-13.0352
31.7429
-5.57926
7.04016
-44.0617
-10.172
27.7879
33.3537
-19.9297
10.4954
-5.59494
67.741
8.47611
1.10356
-14.7191
39.146
15.8754
1.86063
251.615
3.29159
29.2857
31.2586
555.087
17.7484
-16.6808
12.9679
-8.53154
-23.1648
-29.835
33.3728
40.0276
7.30812
25.4823
26.8669
3.50459
31.5937
162.001
-17.5828
58.7066
26.7458
7.95223
4.39199
34.8173
4.63816
27.45
-29.4065
206.577
-42.8566
9.58576
-0.454762
54.5675
-12.9099
-31.8787
1372.36
-38.6579
-10.3994
-4.42728
-45.4765
262.916
79.2074
30.0864
170.754
22.5288
10.3422
21.1309
-0.0584652
-8.00882
-3.59613
-9.35902
12.2454
66.1148
76.5792
445.39
28.3284
17.4771
-22.1285
9.59194
-18.8714
74.6564
34.532
88.3499
22.7118
11.9277
27.137
100.681
15.1586
9.10033
-12.8193
-12.3562
-9.56844
284.116
-41.0517
43.4523
10.5005
49.0353
-15.7674
40.9433
9.54959
31.8607
2.89536
215.229
24.7144
64.6521
143.959
-12.0984
35.0173
-24.8399
5.20572
-2.68778
289.987
10.2084
88.9067
33.4288
384.794
0.928244
49.3767
79.4541
63.8137
45.7823
58.1557
-0.277252
1.99975
19.0769
-21.3553
-0.52954
-26.9925
42.5179
26.7817
-9.21527
-16.9154
-19.5751
-2.22001
251.68
15.1024
-31.0267
-37.3981
-32.3264
0.0429432
117.61
23.4047
-13.9202
-11.5977
35.2842
16.4872
65.5451
-34.9222
-11.9934
74.0684
-10.9709
30.2677
47.7345
19.231
46.3951
40.5301
478.308
2.05985
31.7086
-12.9684
4.72502
47.7422
25.0351
305.285
49.8452
21.2447
-4.30434
-12.2873
130.468
19.3512
39.8643
-12.6625
27.3211
32.7492
6.83526
-0.12157
-25.6584
-20.3678
0.215434
213.189
31.0147
-26.0174
-9.16179
4.29055
-6.79878
24.1083
30.8463
-2.77744
34.9281
-25.6899
15.0938
-5.40807
15.0326
-17.6072
31.3296
-13.874
17.4113
-33.5781
-30.3743
-21.9332
43.2134
60.0285
-18.6574
48.2584
92.0274
22.3726
40.7733
-15.9507
-7.84957
18.4176
37.1019
1.82688
27.6885
-2.13111
-24.3356
17.8464
21.7183
5.89566
58.3787
-2.08342
-10.3615
-7.5097
33.4964
82.9493
6.05914
-2.33061
23.6635
26.5562
46.2512
11.6658
0.86876
37.8452
-2.86636
26.0864
13.9573
-2.55006
25.4823
37.2378
46.5862
36.3787
19.8986
19.3512
109.205
11.7004
175.501
-3.8697
-50.0212
2.30406
10.7896
10.4
-5.64174
-31.1616
-31.0141
23.8639
-14.4959
-16.7653
80.799
3.78817
-4.94483
12.2162
-40.7133
117.554
348.728
-12.596
-27.8936
92.4397
10.0466
-20.2545
31.4491
0.221613
-35.738
35.3011
-61.538
-16.0677
24.6316
-26.014
-25.5536
-2.84808
161.336
-15.2625
-22.1896
511.445
-12.3795
35.8021
62.959
124.974
38.7279
13.2806
418.013
6.27305
87.1456
8.77321
13.2027
71.8625
16.8635
229.229
26.32
33.2562
-27.9642
82.4591
44.1639
35.1136
73.3321
66.4179
53.0839
-17.8124
3.85426
50.6953
64.523
7.21901
71.3402
116.528
34.8667
63.1887
-0.648379
21.7332
195.448
9.52539
13.0697
38.7093
14.1581
37.1354
-8.8147
60.0285
-23.5304
-16.7833
-2.34139
2.07223
-1.9903
15.0355
5.16609
42.3018
59.5907
29.9379
4.43314
119.191
14.7355
-24.3356
7.77087
34.713
57.3255
20.8882
37.4679
54.1112
67.9567
24.7998
235.676
44.2783
2164.87
36.0286
47.2156
67.3158
-7.59451
-3.4871
29.1981
9.32384
24.9395
1.60929
66.3412
7.67868
27.804
41.923
223.785
-40.3983
47.4622
24.8188
158.065
45.8676
-23.7843
4.17813
2.0895
20.16
19.7703
2.0936
18.9492
1.85453
-1.33165
13.8159
10.9898
102.061
19.7114
23.6837
-9.86927
-18.1937
-36.9847
142.53
-20.4006
31.8992
-33.0558
-12.1466
-50.0836
41.171
-8.00882
0.152001
103.085
-4.6212
234.781
16.6091
18.9581
15.603
-3.0719
-3.38786
5.2122
-31.6375
1442.9
9.06413
-29.6789
-20.346
47.0746
-3.06485
23.8445
-30.2551
28.4102
-22.6869
-42.9257
-7.14752
-23.2327
-18.4311
3.8442
-3.09728
-11.8299
-3.75127
343.547
65.6753
4.09517
-14.5325
-13.9087
-29.0478
154.194
56.4655
66.9368
40.6438
24.5179
28.0622
-2.52015
39.0094
7.10705
45.5332
56.3318
35.6656
25.1953
41.3127
14.5252
-7.2981
46.7354
20.1586
197.849
-2.22737
28.299
60.4846
33.0708
18.7835
28.2775
-0.663575
19.9603
26.9646
9.31616
15.6928
33.2865
18.2406
41.7099
-3.51042
27.5953
51.9007
91.078
8.28272
3.64989
-3.4871
30.0249
311.048
19.4896
11.4268
40.9224
-33.8391
14.666
18.3125
-17.3477
29.6919
388.079
28.064
30.2611
169.481
-8.0033
-30.6751
37.9636
15.0852
19.8862
4.66563
-11.639
25.9974
-15.0846
8.17873
33.6574
371.099
6.06029
-29.4381
221.636
-3.64682
-16.1892
-0.902219
-15.7331
18.2111
1.11851
55.6364
2.41882
11.1956
-36.2533
-15.8269
-5.96814
6.17783
-18.6308
18.799
-2.91568
-24.2796
14.8763
35.6502
8.91422
0.915904
24.0398
31.8119
-34.9222
8.62135
-34.1557
170.567
4.72798
-6.3927
-33.4597
-14.7099
11.035
-17.8578
-5.85895
24.8532
4.18507
-7.95281
14.2932
24.6994
18.225
27.5379
41.1742
-10.1216
29.8868
50.8608
-6.40916
-20.5749
21.5053
45.6498
32.9786
124.318
87.8376
147.786
64.4897
23.3199
89.239
114.827
79.3546
166.002
53.3639
38.6944
39.2338
37.9113
52.6893
50.145
28.2036
38.6379
36.7528
2.79156
-34.1278
27.8714
371.748
29.9092
5.65586
18.9985
-5.18411
29.595
226.322
48.827
-7.28214
-25.5596
-0.902219
-20.0986
-9.4288
-24.8754
-42.9515
24.3742
24.8854
-2.61462
23.8333
-32.6147
-11.83
-18.5856
-56.2708
-54.994
-23.3232
-24.7088
10.8552
-10.6888
22.5987
28.1694
-59.1377
-43.5708
11.1282
201.441
-28.9127
-5.9755
18.4176
27.7315
39.3082
-45.2296
13.3065
-6.98174
-14.3125
31.1967
22.5316
-2.53764
38.701
64.4459
13.0643
36.3075
23.9162
-2.37416
15.3118
66.8659
34.1546
69.7044
60.8519
3.93391
26.0864
-1.03528
116.453
210.983
9.32384
24.9395
24.0981
8.24516
5.80461
46.5446
15.686
15.3734
269.6
36.3787
12.0755
18.0245
86.8176
54.8568
1.5809
5.7693
14.9455
7.77229
-1.0586
48.2187
29.2635
11.7267
112.537
12.401
23.6344
12.7238
5.38265
9.27831
170.464
16.9003
32.117
-27.6729
1.48401
-21.0552
21.6531
139.832
25.3399
10.9847
4.88164
46.3221
-17.515
42.348
4.29288
-18.5856
-25.946
-31.7565
-12.5274
5.24079
10.4172
-16.9712
-32.7129
4.21784
-8.23513
15.8133
47.8316
7.97719
-16.8877
-29.8497
-4.00016
-16.3521
-19.9347
19.9523
41.2723
35.7738
23.6993
83.6786
13.8461
1.81989
73.7889
46.405
38.6561
71.5338
64.9918
13.9872
51.4816
116.378
209.745
64.557
-6.2982
-12.9684
23.4657
30.8756
64.2949
12.8537
30.7339
17.5601
24.7437
201.197
123.523
55.8955
25.9438
359.774
-6.6808
18.3822
6.80618
67.9487
-10.0878
17.7841
5.22758
29.7455
209.803
10.0528
3.78179
-30.484
8.04324
94.1999
18.842
-14.7784
-10.567
68.4382
9.31186
-24.8754
13.641
39.0979
44.3396
-14.7751
-20.0043
21.291
-44.6173
18.3307
-3.52652
170.409
278.93
-11.0214
11.9277
-8.47028
-26.7553
-3.58206
-11.5144
-21.7266
-19.4845
-29.6755
12.3779
6.96672
6.74071
29.3994
131.34
3.10205
-25.1973
-20.9607
-28.5002
15.5482
-5.51234
-0.116237
-0.353302
-5.94526
153.294
13.0713
-40.5444
-30.734
-62.1012
-22.4615
-33.4586
0.979848
9.65297
131.171
-7.73301
-14.5022
-14.5556
3.29159
18.0413
234.578
-8.09674
21.0361
131.549
34.615
-27.9252
-30.1356
-25.3981
-14.102
40.869
-5.81034
19.3707
3.50459
54.0825
8.2677
6.45333
6.7801
-14.382
8.88927
20.3216
22.6359
20.5677
39.6314
-8.55487
5.26371
16.3596
16.1765
19.8931
35.6999
17.7841
-6.01682
-17.1061
28.019
73.771
59.8943
18.7743
172.672
0.438093
-4.13819
23.5271
1.15116
10.3474
151.834
-11.6653
6.04667
16.0816
15.9409
22.5528
38.1608
17.1656
38.6358
63.3917
44.7168
13.6455
34.8918
16.5604
-20.3086
15.7914
-11.0214
-6.81298
-6.59622
-26.0709
-17.1366
45.2768
-18.9388
27.3688
-29.8073
22.8375
-55.0918
305.635
32.51
11.9765
96.516
3.15102
75.6106
-15.5781
31.856
45.5705
-18.6576
5.81867
11.6519
30.2737
-15.7745
-6.60804
-27.82
-3.6455
99.9166
-18.1928
134.551
14.1654
12.2398
14.888
-25.7672
18.0018
54.2317
39.3983
218.81
27.3093
59.6168
25.9139
89.5757
50.5526
-6.81126
49.8508
-0.257044
1.90132
42.2093
-19.4042
151.145
-15.0467
26.9372
35.1606
9.60804
5.95876
20.0991
65.0192
460.965
345.014
-11.395
36.446
16.1906
81.5617
4.63867
27.7506
28.7832
11.0563
16.112
24.9929
35.3637
113.762
5.35679
-10.4133
23.6467
6.23273
-1.2302
4.83226
-28.772
-26.3585
-42.525
-18.3107
0.215434
8.52595
-16.6471
-7.28773
-12.421
-21.6438
18.4861
6.48341
-4.42728
-34.2321
24.9098
-20.1181
11.2844
-42.4262
-0.902219
31.8704
1.001
30.5076
1.61655
32.0765
-26.3677
18.4345
-52.1677
51.3986
59.3018
-0.714059
-7.75002
-12.6998
38.5844
319.258
11.9833
45.1724
6.73703
43.3
-25.9483
24.7143
76.4444
98.5435
6.51042
7.5989
28.7021
-18.185
9.48019
-18.6823
-27.2785
-15.4599
-16.6684
22.5317
393.098
-4.70629
452.722
-7.84957
7.44908
17.0546
2.38859
4.71242
13.1613
13.285
53.6843
40.5751
25.0905
7.44209
19.6643
25.0631
16.4199
42.6034
204.511
51.8561
29.4694
35.539
18.1675
1.81881
207.27
-3.84638
-16.6056
-8.28323
39.3952
9.32384
30.5617
16.6018
43.8524
33.9156
29.678
10.0638
19.1215
49.3973
5.4566
-18.8466
42.3874
28.6199
11.7004
53.1177
1.7525
4.32668
28.541
-9.12338
97.6669
42.2591
33.9527
24.5714
48.7062
23.0312
46.5971
57.0832
30.9558
23.6837
18.2417
7.99286
-7.28214
61.8842
-20.8744
323.218
17.9556
10.3187
31.9231
33.3187
38.1608
28.41
29.6585
29.4083
10.8344
155.417
57.7898
260.801
75.7615
80.8536
38.1646
51.9555
26.403
8.1633
33.0953
-23.6239
117.307
36.893
425.606
-5.31266
-30.2712
166.971
-20.8196
20.6163
-10.2231
42.8144
-16.5151
29.0449
3.40404
-27.0909
-21.0917
71.3613
-4.16461
-6.43591
-7.25278
-32.8951
343.564
-4.48869
104.192
-19.3263
-69.1854
93.6545
-17.5127
-19.5751
-15.3385
-35.9965
256.857
-27.2785
-26.1537
14.5252
-13.2347
101.243
-12.0461
-26.5902
203.95
232.005
31.8119
317.402
2.99915
-13.541
-15.2496
7.77087
-0.894218
17.0331
27.4566
-8.44673
55.7753
23.8628
2.35455
54.6845
171.898
11.1761
58.0408
-2.62532
15.779
-0.0982445
7.7573
-0.897179
6.51274
48.3653
6.29445
50.4116
19.3707
27.8675
95.0212
46.5862
27.0084
10.2015
19.8986
58.7066
47.3605
54.8039
51.6839
62.7342
29.8635
83.0375
112.874
5.86915
26.4524
29.5303
57.2517
193.248
20.8233
53.3189
166.537
34.5944
315.814
16.1874
11.741
43.2048
97.4915
248.349
32.3753
58.0376
106.309
118.218
35.6186
38.4823
24.8854
44.7201
12.4805
66.2685
36.7408
956.999
27.3554
55.6364
-40.1374
195.194
4.33922
4.29595
-4.12954
30.9805
-7.60084
7.96597
10.1911
-13.0755
-13.5746
10.2862
-38.283
-5.9755
179.587
46.4722
59.9229
-21.8038
8.62135
29.5626
-5.87924
-7.46901
-15.8867
-1.60061
37.764
16.6572
-17.8578
-29.9985
34.1701
125.882
-13.7189
405.22
62.7129
21.4535
-0.675997
-16.7165
104.051
-2.23449
10.0426
11.0563
36.7267
-8.74033
134.689
27.5548
35.3418
-40.458
-68.5093
11.8549
-27.655
-23.719
4.83226
0.890029
-10.0313
-20.0362
32.2891
-9.12338
-11.029
-5.41366
-11.2639
-48.1833
83.1564
74.7081
34.5944
-36.5106
-8.17541
35.1083
147.661
-4.47104
38.4584
7.2366
50.6346
-4.16901
-10.8199
68.5554
52.5378
72.674
36.2868
39.6544
53.6283
315.37
25.1692
21.2456
14.3616
54.2097
18.0266
3.49438
36.963
-5.45613
-28.381
-20.3155
-27.3488
-15.7348
-14.8147
5.97094
48.9222
2.16272
-11.0629
150.277
8.97805
25.2511
-1.77143
24.9539
24.9107
-2.25547
42.2763
29.8805
190.301
-17.6055
34.554
111.55
4.22906
93.6822
3.88347
78.8988
399.691
-4.94221
52.5167
-3.5816
17.5943
21.5383
21.315
40.7828
277.599
33.1155
9.7917
265.112
15.3564
10.2521
13.3042
-2.90934
231.708
158.398
10.2609
20.2543
89.767
96.6968
15.6225
-0.243538
-0.556208
7.23085
-2.9767
-31.028
34.3437
253.508
13.5744
13.7623
25.447
8.38629
29.3241
11.6744
11.4913
68.8857
9.58986
316.698
171.082
4.44561
12.0894
-13.373
17.8373
3.06899
17.4136
22.9854
30.0864
3.78817
180.588
55.3198
-1.93253
-56.7345
-1.72206
-22.4775
169.667
24.8854
-11.8824
-16.6492
0.610472
32.5354
463.116
-30.1158
-44.6714
5.89096
-18.5177
88.9812
-34.2515
-3.58206
284.117
42.574
-36.2556
-3.39673
23.9706
107.914
21.5029
633.725
-1.77143
32.4502
5.24079
2.92096
0.995395
78.6062
5.70547
33.2659
114.516
50.4835
78.7537
8.91422
85.2489
37.128
25.9139
17.4242
2.76391
-2.12609
24.8774
384.864
100.29
18.7835
7.66279
12.4549
29.3307
70.0681
-14.0689
54.6672
48.1252
15.8613
16.2935
369.136
75.7491
-18.8389
26.498
8.58337
1.91392
-7.54276
-1.29746
64.4671
427.469
33.4262
21.3082
26.6178
191.826
-9.53593
-13.2244
11.4653
383.857
44.5494
179.429
-1.72697
7.77229
-12.303
-20.9732
-6.12923
-25.0529
10.5228
26.7192
10.4
159.504
-30.0046
-50.0574
-25.5394
514.339
-4.0027
6.16918
166.893
0.0400426
-42.4262
-13.1769
-23.0014
-18.5887
5.63351
272.741
-5.0997
55.0274
26.536
34.8876
40.9687
25.6602
34.2602
171.699
-12.3122
30.6159
-23.1197
20.4765
335.654
62.2517
-33.5517
35.9587
106.977
48.6769
-2.52015
21.6544
5.27625
12.7292
50.7096
54.4063
36.4397
112.527
33.2659
26.4351
116.076
60.0131
70.7584
47.7676
495.826
29.6318
20.2917
46.8045
-3.06313
-18.9977
51.5641
-11.9068
20.6575
37.6479
8.70676
40.5751
25.0905
-6.57267
23.1891
53.9012
-8.88984
14.3748
27.5379
5.56694
-0.751251
-1.08761
-22.587
-18.4796
-32.6461
-9.33048
5.5757
5.35742
163.793
15.1749
220.833
6.31569
26.6178
15.6641
13.0126
50.2733
59.542
-8.55487
-34.0917
1.36703
18.0506
17.3489
45.0702
40.2729
288.212
18.5011
13.0264
25.9824
295.09
-20.4006
5.66224
13.6346
84.2745
21.9762
18.8927
3.75944
-21.4878
166.534
9.58775
-6.88579
-3.0719
-29.6248
-7.27465
-7.627
24.0567
-29.6789
-7.27329
103.757
-34.7072
-19.259
-15.7348
-35.4295
156.678
-7.18673
-17.6415
105.981
586.297
-54.1687
91.6243
36.5458
286.135
24.4471
40.0033
43.1004
19.3336
-10.8974
11.7044
45.4981
88.5245
46.1581
39.9881
10.9175
181.776
1.04316
29.699
67.2727
71.411
37.8888
50.8884
3.92961
35.215
34.6214
-26.1343
-2.22001
23.0444
71.3244
26.2953
-1.04161
7.57954
30.1832
48.7687
31.403
8.56864
78.3877
26.7945
49.6156
-7.74829
32.0472
-12.6039
10.0503
-23.3986
10.582
17.0331
8.70676
30.7127
-8.44673
41.9297
28.6014
47.2886
53.8914
33.0339
74.3622
75.384
34.602
58.46
79.5926
17.0524
37.3307
79.5496
16.1906
36.5841
40.2459
193.701
37.2932
27.3564
581.591
25.9934
46.5862
38.2528
36.4384
49.8836
34.2421
-14.5366
62.488
31.0692
49.9388
479.639
204.852
51.0298
-1.62712
41.4449
36.6369
200.745
15.2011
-7.89088
20.3752
-7.58829
191.079
28.1447
586.841
-1.43597
42.7135
1172.72
21.6531
-8.21917
14.0955
-11.5041
28.1458
27.7187
-13.9004
82.7499
-45.812
-45.3235
-28.5002
0.555627
11.3543
0.0583622
-44.1451
318.674
179.794
146.22
-0.456108
-23.447
179.557
378.238
434.404
52.4267
17.9917
-17.2891
-41.4865
-46.8244
27.2168
-27.0074
20.8974
29.7757
77.7196
-24.3763
7.25952
17.357
-0.456545
700.3
-1.4527
-21.62
21.4965
-26.0511
-25.3981
-21.2907
-1.72399
-8.39344
-14.102
-10.5721
-23.2434
19.3707
-13.362
1.31786
-23.7523
-6.98739
-14.5366
64.8024
-11.6029
21.9818
-17.5567
33.8258
-21.3322
243.389
22.3968
30.6675
37.515
15.4306
61.4541
-21.0552
16.0309
179.187
-4.0078
391.715
-30.4059
38.3599
-20.1903
14.2075
22.5528
31.4446
51.2793
52.1473
25.9761
301.148
90.4822
19.547
0.630831
-6.25308
24.2247
89.2869
85.493
25.9832
692.633
4.41517
-34.371
35.8021
1.11483
-6.21049
36.7375
34.0427
10.4695
1.0331
-13.4046
20.4098
28.1125
-5.28228
-12.0972
25.9479
-39.0039
31.515
-15.8465
2.02084
9.37054
7.07979
273.12
129.554
-21.6507
2.69964
-24.6672
13.7286
41.3356
6.96672
-58.7444
-10.1259
105.492
-14.8375
16.5207
-30.3743
-3.19251
-24.253
0.0583622
-25.4045
-28.0277
-19.208
-12.9203
1.75783
37.5243
-13.5746
-30.7868
-39.7087
-15.3156
-2.25351
-9.41751
34.8583
-39.7779
137.081
-0.894218
-6.3927
-27.8375
18.5313
476.896
-18.7541
14.7558
11.6813
-7.95281
17.1859
-9.97081
223.435
13.4824
-2.86636
-27.9252
-15.1431
-40.3907
-4.42413
-24.2128
2.85095
14.009
20.2543
2.54632
-6.37682
21.2447
14.749
13.4993
24.1973
26.4578
31.5326
7.0152
419.498
5.7693
16.8196
28.387
-25.4215
-20.9732
38.8484
27.3894
4.9047
-10.0988
40.8348
-23.6654
6.46721
3.49357
12.1056
23.4595
12.4393
387.433
-18.2441
-5.52089
-33.5191
-7.75593
43.511
-40.9408
-12.937
20.9661
27.7187
-32.6411
-6.60804
-25.946
-46.749
-6.90518
107.37
2870.69
-13.9456
-12.0982
0.469709
196.038
28.9318
48.2696
46.05
636.829
61.5211
97.4043
10.0553
49.8508
35.1847
33.4761
11.2717
42.333
27.9016
51.4826
7.48283
7.25952
24.7998
111.987
-15.6919
184.932
116.613
12.5453
52.4186
-38.2326
7.39802
-16.6056
-15.7795
16.9064
5.5757
113.021
37.2165
15.1749
-1.18057
251.506
154.345
-9.53593
-26.3428
10.8162
5.14113
369.338
23.3788
19.3192
81.0148
32.1061
809.812
42.6488
45.1861
31.8396
54.8903
49.5707
51.461
19.7114
27.6121
51.7333
44.448
18.0923
34.8517
39.5104
106.773
27.2766
37.1354
280.721
62.3998
183.717
17.6991
5.70547
179.443
99.5237
39.2392
53.8918
49.6416
2.48803
36.1648
5.37017
20.8028
0.679989
-29.9578
-24.0883
15.9724
1.10356
3.53877
-17.8578
13.105
43.5939
28.5479
-6.07874
10.5451
26.5562
14.3921
4.1695
55.2167
17.2305
23.3706
18.9264
7.34569
15.8313
49.9238
279.386
171.517
-27.4387
14.8044
87.3265
14.749
1.31786
72.8232
0.771436
-41.9456
-25.6264
13.6273
-27.655
240.524
12.3285
2.7641
-8.15727
-16.9882
384.762
-27.864
225.103
8.91557
-17.711
-24.1433
-11.0359
-11.2639
6.16461
-19.9172
-12.2735
-35.8618
10.2315
-2.77744
1.19492
-21.1137
16.126
23.8333
40.5811
225.433
78.8658
-47.4977
346.356
-5.51234
-57.2636
-13.0352
10.7771
21.0957
7.47514
9.50567
8.11023
459.704
30.8749
32.0472
111.084
25.5745
6.83269
126.782
0.727675
-6.57267
56.9223
31.4125
-0.500095
99.5632
23.7624
7.91763
-10.3756
-22.1249
478.073
5.47163
-2.55006
15.0324
7.23149
24.5453
40.9224
188.078
52.3083
14.8866
15.2134
42.777
18.2596
48.4325
41.3766
-6.6808
18.2336
220.45
795.756
67.559
18.9602
9.57887
48.7062
126.26
134.678
325.075
32.8298
-4.24707
-8.87373
24.4642
15.2067
83.4308
-5.10604
41.171
6.98371
31.8704
30.5076
65.3348
55.584
71.4319
56.8325
29.2696
8.30256
6.86538
48.5875
16.1983
38.6413
16.6128
33.6962
-3.58206
-24.6329
-7.19708
-48.9238
-24.0141
-13.8623
7.8058
-42.0044
-37.3021
-24.5678
39.3569
-45.626
-23.2443
-6.95151
-24.2078
9.32152
-28.7571
-25.1973
39.0094
-7.88548
-7.3864
26.2953
75.7951
-26.1537
-37.9486
-12.9203
20.4985
15.0355
-8.29796
411.941
18.4176
12.739
-0.0471845
15.1806
23.0033
23.4531
182.996
0.0428153
44.3232
28.8387
20.5606
37.2446
64.2086
40.5301
71.5338
66.8659
41.6508
45.8463
165.282
56.0714
51.4386
21.8128
5.77227
19.7175
36.4978
98.9651
52.6563
17.5601
50.9806
47.5233
1.70847
-33.8391
15.2134
38.9272
29.504
59.6769
60.1172
0.276026
25.1783
16.5081
321.832
-4.43822
3.03063
-10.3269
23.3338
22.2342
49.5869
827.434
61.165
483.01
58.5926
73.1899
28.3251
82.499
10.0477
55.3198
37.9975
-0.512559
203.859
40.9029
39.8824
-10.0858
66.3986
-4.37902
95.4392
46.1834
114.064
211.029
113.788
-38.1297
12.3629
57.5104
-19.3867
-12.0788
52.1279
-2.26328
9.48019
-16.8082
-19.7823
16.3993
75.8785
-10.172
-32.2124
5.29913
46.4722
18.6935
-4.93719
-30.4076
-28.0837
-18.4661
122.088
288.889
44.7682
-29.9985
43.5939
52.9108
52.0173
6.79694
11.5637
20.0143
324.635
-4.75344
-3.38422
57.1038
-24.5134
4.72502
6.29445
20.4266
72.334
34.3632
24.0974
6.39363
10.5282
15.6031
6.13107
32.503
38.5655
-12.2284
-27.5324
-25.8069
-3.50118
-14.7771
-17.3214
-25.2072
-7.28773
-42.5611
-2.90312
3.49357
327.995
-3.49025
17.3047
-4.13819
-32.2996
119.043
-26.4966
3.78295
-2.29494
36.4858
-20.1903
14.2075
6.57054
37.0668
19.0397
29.2654
85.9462
351.748
-3.2211
-21.3301
36.4136
64.3491
494.123
44.8394
-11.9585
108.659
67.8851
4.85124
-18.0736
-25.0007
5.81867
30.3926
-1.58541
500.557
-36.3892
-6.60804
-9.07938
-24.2602
-16.2755
-35.0594
10.863
-12.0716
12.2647
-7.6125
-44.9346
-27.1951
-13.9202
-49.079
22.1094
29.9379
-49.9148
23.9404
-9.09573
104.053
-10.1408
41.5121
-13.3278
-21.6059
-11.2578
1.63732
-7.0059
8.91379
637.502
27.5105
-12.6971
-9.00641
-12.9327
95.4268
130.149
-23.1648
-29.835
-32.8427
-7.85669
645.351
22.3007
-4.50275
93.1471
85.9416
-17.9692
1.4459
3.26707
37.6284
11.1974
30.2611
10.1858
-34.0917
213.137
-4.43822
17.082
418.946
15.2121
149.906
43.9485
473.884
57.0832
42.2001
72.4094
202.946
19.2373
30.0864
11.4585
15.6699
44.0754
2.39022
37.4229
60.1221
30.9861
34.2557
70.5765
23.0993
68.1426
37.8416
48.3157
18.9623
102.943
-9.06418
43.9024
48.9945
22.7118
-6.81298
3.22979
105.114
70.9445
-34.4754
22.6666
-3.4386
1.09917
31.0182
-21.3725
8.43486
132.462
-43.0193
43.7515
-11.8299
-1.28113
-16.5196
2.33408
-4.53839
92.3498
-12.9951
99.7689
139.861
-1.97301
29.8736
6.25487
-13.4454
43.0947
16.0357
29.699
74.769
25.3954
26.4334
36.0148
-27.8223
-31.6776
-9.01892
35.215
-2.65604
350.741
-35.5046
294.819
-30.3665
136.702
-27.0907
190.687
43.1465
7.04016
-19.6988
46.4984
63.3952
52.0944
50.5526
51.2848
7.07376
1.90132
24.6375
44.0834
28.3936
37.272
25.2457
56.2085
39.1186
88.5715
22.9257
48.2692
64.893
49.045
27.5105
56.6434
113.313
45.3415
25.2446
32.0449
21.4535
34.9313
46.4912
40.0276
76.6486
61.0896
47.4817
46.2954
51.3712
-18.8466
33.9541
55.8955
175.734
-2.35513
10.9512
37.6284
29.9381
-25.9609
28.9265
-13.477
-9.87737
-47.5417
-10.0919
-7.40362
70.497
24.9053
30.6825
45.8226
24.1083
81.4461
6.59289
24.9098
14.5521
21.6531
-4.47104
18.481
11.2792
4.6267
-35.1828
29.2
0.196475
-18.3332
-16.5779
69.5219
31.2735
221.685
129.466
33.6844
-17.5127
35.2613
232.94
82.5688
625.996
73.1719
116.39
24.2466
37.0252
52.1508
1.12508
25.8144
7.52352
41.5041
51.5796
38.5849
16.203
12.4641
41.9571
-3.8023
27.6109
26.7174
173.67
20.9513
31.3435
14.9243
46.2785
93.648
-1.08761
-9.46858
20.8758
16.0796
33.773
179.864
114.895
45.7265
2.05648
35.3002
51.2933
30.3659
36.2789
136.641
22.3829
28.3319
1.54756
40.7484
18.4475
25.447
167.682
-10.0313
3.62656
-8.79179
4.17813
-22.2418
37.6968
714.112
18.0122
0.917495
-13.5131
215.278
-0.0920252
50.6334
58.3539
-21.0552
104.112
-10.0932
57.1991
39.3902
-27.5948
31.8007
-0.512559
104.959
8.49726
-14.47
38.7174
9.58775
4.3586
71.5748
-14.7709
-0.306202
-1.56792
30.7839
201.659
27.5815
336.003
-28.1598
-36.2533
6.66186
-24.7521
-12.5628
-24.253
-37.3981
-2.76816
-7.51739
15.6065
26.7945
45.8674
68.1514
242.88
215.095
85.95
47.1263
0.979848
57.3255
28.3844
52.7565
29.7757
25.2457
52.4604
46.6149
34.1701
29.5285
82.7782
17.288
134.782
49.5645
12.4425
105.098
32.836
47.7422
88.7534
50.4116
73.7186
36.9251
61.5788
-10.4133
51.2103
49.1817
56.8658
61.0542
44.856
8.07481
26.6669
943.138
3.03063
40.501
-18.8327
-3.06566
43.0277
22.6853
71.622
5.91085
532.416
24.7143
57.7038
23.377
4.03908
9.96142
4.79503
62.8645
-13.8573
12.0652
14.0984
13.5994
41.2083
17.0019
8.08
-2.25351
-3.06313
23.6139
-41.4865
-11.2171
-16.592
36.5871
18.5313
-7.73301
0.490362
-8.93339
-8.19559
11.6658
-25.3682
32.223
-9.18455
-33.8838
-29.1463
-4.42413
-20.4647
10.2609
24.0024
20.4266
-17.6212
7.25273
-38.0375
83.2303
-23.5317
6.23273
-5.11333
-8.91436
36.6914
4.96119
-24.4844
-36.9028
-35.1773
264.49
24.5783
78.256
2.90375
-47.5692
4.8937
12.1619
-9.60988
-7.58829
66.2748
41.1536
31.8928
-10.0495
-9.86927
75.5096
-29.4885
-13.0172
-14.7784
103.114
167.764
3.00757
35.0777
-45.626
-4.50369
78.1252
-1.32931
-27.9559
-18.7895
-28.7571
194.068
-15.3385
-43.4927
-3.63827
37.5397
69.4237
-22.9561
-39.1572
157.305
26.2799
-51.0559
96.6497
430.682
53.9685
52.4267
-16.1816
8.62135
-35.8643
134.96
13.3931
8.47611
5.90483
-7.70562
22.9792
403.361
40.5301
11.5637
16.2661
21.0361
6.49096
901.79
-8.48856
-57.9103
87.9305
-6.65748
29.3091
77.7272
-13.4789
-8.25089
-8.74033
8.81412
2.6455
0.831133
23.6467
-36.8708
56.7309
-25.781
11.8883
6.70633
-18.8622
-1.29552
2.30406
-50.3528
-33.5178
32.0677
-9.38987
-48.1833
-21.7913
2.71907
-9.62489
38.3425
10.341
109.891
-30.484
13.2198
-20.4006
0.0400426
188.084
-2.77629
-25.7208
389.747
-13.631
86.359
29.9964
-5.0997
25.9794
31.2211
2.09149
345.439
17.5428
0.36027
-7.90626
-24.1412
114.187
-44.6714
264.512
-14.7696
4.43141
-36.5813
-11.7627
18.9067
80.3148
-27.8118
107.584
-11.4425
191.333
-22.14
-34.4771
-55.1228
4.78123
-26.0577
11.9765
25.3015
-13.704
-7.41323
-7.14923
-6.41245
6.14275
-22.3655
-22.0454
9.27139
10.1959
76.5323
-0.740558
55.6924
49.9514
42.348
57.5104
51.1445
2.02913
322.291
-4.39421
-36.4417
119.594
-11.6336
53.0295
464.878
0.832456
53.8806
26.4351
48.6095
46.8946
10.7883
70.4128
85.8537
61.4647
46.8045
225.573
46.1027
27.6885
-8.40604
16.2042
1.91688
279.402
16.203
70.5601
21.3424
-38.4318
8.19655
33.2865
126.936
-10.7639
13.3562
18.1229
79.0473
74.447
5.55393
3.69287
17.9894
384.334
-21.5119
103.964
194.542
-3.07588
27.9229
246.622
8.81412
-27.3396
40.1865
-6.33836
4.35866
24.8717
19.1966
4.39199
2.9582
-19.7247
-25.0239
-24.4844
-34.0917
10.7374
3.02653
32.3414
11.337
132.341
124.834
7.10165
-0.239552
3.65611
1.6195
-40.2588
42.6046
-5.07522
-29.4885
25.4012
55.325
39.0957
19.1482
-9.08168
-3.56665
144.654
327.569
6.21329
172.962
113.937
-22.5934
-30.8388
-18.271
-19.4795
23.3096
8.47624
988.114
-25.321
-21.4164
-15.3156
23.9834
-15.0397
11.9294
-0.748982
48.3032
-62.1012
-59.9429
-36.5015
852.974
-9.08769
-14.1097
-26.2504
-15.2293
-10.754
60.4071
143.847
6.79694
75.2819
64.9918
-5.20083
-1.00531
142.793
21.4965
-23.1648
-33.5831
109.673
73.9791
147.691
92.5015
1.68593
6.74164
21.9326
10.1418
-19.7836
-0.716161
-1.26354
-18.2847
10.4545
-10.3544
4.96119
-16.9882
-35.0287
17.2966
-16.6512
-6.07696
6.65188
9.35079
159.838
203.097
36.4523
10.2315
-17.77
12.4393
-52.9728
58.1361
-3.07076
27.2088
11.7606
20.5563
10.7318
-1.86275
6.6232
-1.35157
9.11281
27.473
17.4771
28.7872
-22.1285
61.7134
-39.0492
32.658
20.8835
-32.3775
3.9142
12.8485
-10.9452
-19.8525
72.8905
-15.7348
-35.4295
10.5005
-29.6755
31.0182
-1.6948
-9.57525
-15.8453
-14.641
8.43016
269.388
-7.34949
20.1982
-10.184
-21.1084
-14.1544
13.7694
12.3779
175.633
-32.6147
-15.6386
-30.8195
-20.9607
-15.3817
-51.9182
-26.1271
-14.1601
-43.0202
-24.1647
48.6095
63.7612
-24.819
-30.9432
-8.29796
-20.968
9.04727
23.9834
39.3082
-8.68532
-26.6594
-16.8393
58.3707
25.3427
-3.47467
93.9859
29.7757
-2.86527
7.48283
3.51138
56.7123
-5.18526
-30.4416
-6.32152
-12.7992
0.421371
-15.9978
5.80798
24.2123
-29.1463
10.5684
219.416
-27.1341
18.5525
-38.2359
-4.9922
-7.7398
8.81412
-4.85076
-53.5168
4.90604
23.0993
-7.0403
41.8733
248.461
66.4823
16.745
43.6821
-5.1922
3.96357
-11.0249
-20.0723
-23.6654
-9.62489
19.6019
-12.1478
267.312
-15.4915
-10.6974
11.3457
-16.6525
-18.0633
14.0903
-6.98011
44.9191
-23.0014
12.2454
86.7295
38.7174
15.603
169.342
-16.5063
10.8344
-31.6375
-52.6046
-4.05433
-20.3086
52.7426
-5.39922
2.55735
-32.3775
22.6549
84.6322
-19.8525
-13.3166
32.991
-18.5629
127.785
-8.24013
5.93173
115.351
6.75571
31.2735
-1.32931
-16.7115
11.1956
-18.185
-5.51234
-40.397
-26.1537
-45.4449
-31.661
-13.2347
10.7883
220.786
41.1823
1473.7
31.1101
-28.5335
-31.8319
-22.2142
57.3255
-9.09687
26.5196
1.66471
-15.9837
5.60876
16.6298
30.422
106.365
4.92287
22.8081
21.8883
-18.3193
75.8314
-21.607
47.6904
-32.5351
-16.7165
2.85095
-6.60573
20.2543
-10.5721
16.6785
-23.2434
11.8744
-17.1101
35.051
36.3787
24.8717
321.109
-0.661007
14.871
-38.7768
-33.4862
-22.9436
19.7703
-7.27673
-26.2565
345.371
-18.0432
-12.2735
-5.87676
0.861212
8.46696
379.936
-16.3196
18.842
5.66224
-36.804
-8.85417
1.8156
-41.742
20.7667
-29.9737
-2.74713
-12.596
25.9794
-13.7564
5.83962
-29.3746
557.274
-35.247
-26.6469
1.56786
-33.427
-7.75002
-1.91105
-31.4404
-12.0154
28.3075
37.8888
18.9221
35.0216
30.5298
-18.5856
50.551
-10.0164
6.66186
3.35892
39.4653
103.132
10.2028
-4.21546
48.9239
26.1207
33.7761
16.4105
17.939
432.556
63.3952
55.8425
40.0404
10.4954
-0.422505
5.36515
-13.0912
30.2597
79.6906
51.7033
180.184
350.733
130.975
-2.86527
-16.88
59.7334
51.0901
43.5405
18.2841
34.9079
23.7897
-11.2997
-15.7438
57.0084
26.1387
5.88323
1.0871
13.1583
44.9311
9.94694
200.26
19.4896
35.3002
28.8045
40.027
1.70847
20.8356
25.9104
14.5644
35.1262
32.0062
11.1974
-20.0362
103.504
43.3505
26.4524
40.7747
38.511
35.8268
32.0677
26.2174
38.1788
13.9635
8.69118
21.1617
63.8196
17.0807
92.8011
121.756
5.10964
35.6186
29.112
54.8704
36.2177
135.609
24.7231
196.367
35.8289
39.2247
11.5505
17.1354
11.4674
53.1571
53.8296
627.978
20.9139
66.7241
16.1227
56.5315
10.4695
87.2401
35.8037
-22.0813
-39.0667
11.4259
9.72174
-25.1448
25.2511
17.1575
92.8689
14.6466
-26.6261
-8.8147
-41.1196
518.075
-37.3981
107.02
-3.86437
-18.6977
-17.3227
52.4267
-31.1741
-0.748982
-26.6594
12.8614
142.704
6.72576
22.7714
41.0201
-10.3615
-20.6282
72.8518
19.1776
96.9949
21.7895
24.6822
20.0143
86.571
17.7484
15.1783
5.47163
6.82027
-39.2053
12.1349
-14.3203
3.55999
-15.7472
2.50407
-0.556208
27.8456
13.8899
6.7801
36.2511
1.08413
15.8826
32.1352
-19.0991
16.3596
60.4524
82.5516
-6.01682
11.0048
29.893
11.9269
31.7833
45.0112
19.1788
31.4691
-17.307
24.4642
-5.58216
8.46811
-3.23197
22.4303
8.85777
43.2555
-11.2331
-12.1175
-9.62785
19.9767
15.21
2.48454
4.42436
223.374
-0.409996
32.0807
-7.627
10.9382
-44.6714
2.67292
28.3798
-8.68705
-37.9997
10.4734
17.5336
8.73248
5.44738
-18.0017
-3.55496
14.365
408.709
344.924
0.650856
14.3954
-18.6564
-0.585525
35.6041
266.2
82.8059
-4.53839
-4.68496
52.9944
9.81371
66.7728
11.1329
229.269
33.4062
35.5985
40.3985
37.1953
57.9024
32.8916
46.7193
-3.08835
1.25262
3.94461
-10.9557
37.8327
57.7038
-32.6411
14.0067
157.713
3.85077
9.96142
8.04408
25.8555
-10.2241
212.239
107.643
10.3503
99.8064
-24.384
44.2286
-11.5014
-29.9578
-54.0733
0.979848
-33.4597
13.4011
47.7345
-26.2504
179.674
24.8532
-14.5556
122.989
12.518
165.339
15.8613
-8.48856
14.842
-23.1648
352.474
-2.77125
330.508
1.68593
164.163
15.6225
-13.362
-15.5487
-6.72483
-16.0355
-1.36519
24.8188
-18.0968
-17.8506
18.0797
-11.366
5.26371
17.3489
39.448
81.7414
1.14557
1.78204
8.17873
-22.2001
1383.35
-9.2677
43.6946
-6.94844
3.36673
46.0245
21.6101
1.0203
-44.5079
27.2169
534.088
51.4896
-32.1112
-5.43415
41.744
6.30219
2.83836
-8.1587
30.1516
14.329
29.3307
-15.0467
81.5084
54.1112
49.2161
22.0322
66.7671
46.2512
32.2805
17.7354
32.223
332.591
125.748
20.4642
5.77227
23.4657
17.7571
57.7356
45.6498
52.2857
44.223
43.7335
95.3338
33.177
53.2453
53.1177
38.5655
8.70932
187.285
60.4001
-3.50118
15.208
251.607
18.8333
-4.14275
1.63451
181.709
82.4926
-12.8606
14.6025
-22.9292
10.4087
-28.8339
-20.8744
33.9297
39.7629
-12.8298
-16.5152
208.176
-2.52015
1.03967
518.77
34.2888
39.5536
30.028
14.5364
29.0269
10.9213
50.5526
-19.9297
27.362
177.614
25.9799
9.39759
26.5115
21.5946
55.4515
77.1193
44.7682
3.7347
27.8742
41.7198
10.7879
107.141
46.2512
49.1471
57.0907
43.4674
38.3631
11.4302
31.7086
36.8053
20.7648
34.7101
23.3793
5.35679
13.8899
45.8087
42.3874
68.0769
6.13107
124.144
68.1102
55.2379
473.478
54.5634
100.745
87.2367
7.7158
33.9417
11.2249
17.409
12.0894
-2.12863
60.8313
379.532
20.1158
6.16918
2.37066
37.5826
232.424
32.5365
94.6752
32.3753
31.8007
35.0947
28.1223
94.7043
32.3816
24.1053
47.0691
101.876
74.5527
58.3177
12.9877
80.2786
34.0393
90.754
78.9338
60.6534
15.8926
25.7186
18.9067
85.937
8.25848
12.9204
-27.9332
15.3413
4.87834
15.3021
23.588
1232.29
2.21398
-4.60091
42.8144
5.97371
23.4227
108.352
156.568
6.90627
141.952
33.88
13.1187
31.4426
42.055
35.3029
45.9058
67.5725
36.2582
36.3506
26.3324
58.9008
42.9153
36.774
39.516
7.93119
16.8595
-24.9453
22.0877
283.093
51.4058
20.6999
41.9515
40.6999
19.9663
65.0067
71.7593
2.02913
1.48485
13.6741
33.8431
-6.66381
245.586
310.628
101.398
9.41327
37.0252
246.419
-7.84957
35.2842
14.6131
-8.68532
70.4655
-13.541
24.3901
19.0153
40.3352
51.7033
275.761
57.8867
51.0901
77.2737
49.9005
13.4378
72.0963
-1.68828
29.8345
-10.4056
42.4275
24.5129
27.2138
10.2609
70.8541
41.9017
80.3967
19.8601
36.2373
39.1119
52.2084
43.875
41.84
39.8114
38.1252
57.3061
38.3714
14.3315
297.855
24.7929
-5.37525
57.6413
34.7629
9.57887
390.348
28.8085
199.512
21.8096
10.7455
17.4136
71.7111
15.6699
54.4999
16.8779
21.6157
38.0038
14.3545
63.9357
75.5731
45.6538
41.5897
52.0639
-7.627
136.501
-7.19012
23.1721
25.4964
76.3072
-4.39651
10.4888
36.8957
18.6918
-13.7645
370.231
14.6466
7.10705
23.0444
26.3468
39.4137
293.187
28.1943
5.15487
86.4052
617.986
1.07237
130.831
16.5435
48.6785
19.4257
677.663
-2.29657
-7.75331
288.881
42.2093
46.0811
13.3919
62.1268
48.5164
21.4976
16.8532
115.955
54.8383
17.3035
344.372
70.5152
38.7549
69.7618
30.8538
52.8378
28.9928
-12.9327
20.4642
-4.78341
364.767
29.0015
40.869
304.271
52.2857
10.4898
84.963
5.37866
53.7917
125.297
15.764
8.3274
42.3874
180.521
47.3605
16.0767
346.581
272.318
19.1707
-18.4937
145.722
-13.9628
-12.9099
52.4543
26.9344
7.2417
28.9722
-12.1478
38.6762
10.7455
21.1617
2.37066
60.0714
9.58446
24.4029
-21.8114
173.386
-10.7282
170.01
18.155
-22.3337
4.97612
3.35892
4.30376
-7.3864
24.2466
61.8871
7.04016
25.4352
20.2614
-9.6934
57.7166
26.1897
-16.8393
7.77087
47.8315
34.8368
22.2794
-4.73934
362.185
13.5554
29.5285
38.6561
17.1859
38.7549
39.7768
19.6094
17.2305
14.0002
80.4343
-17.5426
-11.0943
49.7026
4.63867
42.9154
57.3414
13.7485
35.3637
111.888
25.9715
12.0158
49.5569
55.5058
17.4771
25.0067
121.36
39.5749
647.095
6.31968
43.9485
35.3527
43.9647
30.9558
27.4318
8.04324
7.99286
11.3457
9.58446
4.4255
38.4532
9.38164
45.9786
366.679
140.772
262.98
43.7798
32.0807
65.8985
35.8302
107.505
145.907
4.04732
20.4166
46.1094
-27.9332
-0.648379
55.6364
32.4039
-14.8375
29.9362
51.8278
-0.8344
38.0369
31.969
30.0434
251.957
33.8165
-26.0388
44.0194
107.894
153.32
3.42507
78.3313
39.3082
35.1847
93.4463
-3.72088
73.3632
72.1944
39.6288
46.6423
6.50506
3.7347
22.9792
42.647
48.0264
55.6215
95.9987
184.527
50.9637
11.4302
48.0497
-1.72399
235.235
4.63867
104.587
120.612
34.8526
43.7335
8.81412
35.3418
30.7565
16.1504
64.2271
84.7889
98.5356
415.059
23.7019
20.4932
28.6895
0.429999
-3.50118
118.282
-6.07696
1130.28
30.1936
-16.3242
-10.5469
4.59314
18.4861
27.0981
8.46696
16.3677
30.532
58.5926
3.96226
6.29957
25.3347
43.6197
58.0376
27.5984
14.252
16.3371
-11.8928
12.3629
40.6438
349.121
22.44
-13.7645
85.3726
-12.5628
238.116
-14.1601
28.1943
18.2733
3.9463
11.1282
1120.24
68.3823
40.4278
24.0096
20.2917
74.5832
136.76
281.795
16.1176
7.07376
13.1457
37.7559
29.0908
23.5924
0.273458
14.7832
19.6235
412.281
162.807
36.0976
131.622
8.91379
16.1673
114.637
35.0068
28.5324
28.9798
47.2156
22.6746
8.69433
2.02414
83.4358
51.4903
3123.71
289.278
54.1598
304.718
409.176
191.986
259.779
8.10679
58.6049
24.8188
34.3771
10.4545
180.8
18.0797
-15.1141
39.6023
30.2005
220.685
53.5035
13.338
20.8233
-1.33165
26.9344
24.1083
53.3351
29.3059
29.4861
39.9024
58.1974
-16.6525
31.8992
164.016
4.26429
29.9266
9.52233
-7.48495
90.9562
32.3816
323.956
23.7249
47.0691
66.2028
40.0316
26.5972
41.4511
-9.50107
63.412
37.7875
58.8949
78.9795
52.6968
45.8776
10.7261
13.2845
69.0704
17.1658
36.3695
34.865
20.7925
159.644
50.9093
4.8473
47.8848
44.6914
71.2161
15.3324
5.70645
28.759
100.614
28.7039
11.5914
36.0148
2.99258
20.0291
-10.6996
-27.9559
-11.2932
-83.2933
-69.7297
-13.0086
16.925
-4.78974
-50.5165
149.458
-13.2347
16.9095
-11.7005
14.6392
217.069
202.02
20.5675
229.321
318.169
17.1412
-4.64235
-31.5857
22.7714
338.997
-25.3541
0.490362
-25.0622
8.7526
33.2175
35.539
33.1601
39.3001
-17.6178
25.1493
45.2386
35.5608
52.2091
86.9559
18.9231
24.1193
29.4289
30.7565
4.57927
55.5058
47.4622
47.3076
128.08
38.5655
58.9861
29.3241
9.94887
52.9039
37.6968
40.7747
0.219534
234.467
1.85453
-8.82792
32.5566
22.2342
59.0667
12.4393
3.24919
28.6076
105.049
47.0658
56.262
26.9143
77.8086
-10.7282
19.8742
81.9294
33.0848
21.7332
38.7698
180.455
15.1476
129.262
23.7168
4.7878
16.5207
-21.941
1.0469
17.862
-3.85271
23.4688
11.7253
-13.1396
79.2945
298.59
69.898
57.1118
52.2218
0.188051
360.785
-21.2772
48.7685
-4.41171
31.2047
-0.0541714
15.9161
8.19655
50.1531
-9.87043
-8.88984
15.2302
27.4933
56.6434
47.7204
43.4674
20.8005
16.1906
163.194
34.7101
36.4978
21.287
57.9079
31.1045
31.6156
61.5788
140.776
-7.92443
52.6209
52.4268
-19.0991
18.2336
-17.5567
16.145
129.793
9.46298
475.295
-8.22476
-10.3269
24.1233
-4.93973
28.0352
0.438093
3.35808
25.4012
-13.8414
42.2065
-13.3781
-29.0132
-20.0986
-18.7991
-36.1198
-5.61089
-2.74713
92.3517
8.10674
45.3379
-0.409996
153.543
20.3085
27.9728
-10.0386
12.4044
20.361
112.407
6.04089
-13.8894
-18.0736
10.6065
315.038
-0.588287
-12.9253
20.9243
14.2176
75.9957
93.7049
11.5843
61.2542
-4.22515
61.991
40.4889
-25.0112
12.3629
27.5254
21.1595
50.551
22.1428
53.9587
-8.8147
-14.8827
24.4212
0.832456
389.338
166.99
21.5306
23.5612
24.0096
57.773
67.4192
58.7811
27.6885
7.23922
0.027257
24.6375
229.616
19.8442
43.377
64.0009
38.3642
176.149
52.2371
54.8383
54.7849
35.1507
46.1523
54.6672
120.277
53.7748
24.3076
-2.62532
6.40866
7.39802
-40.1423
281.063
12.3638
36.2373
11.0009
1.31786
358.778
23.6467
62.4547
34.2421
141.199
38.5655
195.793
25.5759
35.4857
332.288
262.799
52.7208
82.0042
13.338
72.3601
6.53969
380.041
-22.7283
24.2708
329.76
112.478
11.5023
17.0631
69.7479
-17.515
44.392
41.7742
22.6439
43.0547
8.72425
-2.70847
-9.71628
-18.185
24.4727
63.7766
383.142
-1.79079
18.2733
108.58
56.2649
12.6624
34.6491
47.924
9.01703
44.5981
31.8119
-16.1816
36.7323
14.57
-2.13111
-1.84681
204.547
557.48
27.8742
66.0827
34.1701
31.4026
38.6561
56.5413
55.2167
50.9637
35.793
213.493
90.9321
2.7646
35.2468
26.9092
52.2857
23.6082
21.2447
48.4822
76.2805
149.66
66.3637
0.831133
36.7652
52.9827
30.441
39.9993
36.6914
14.0085
6.83526
-0.12157
34.3117
227.192
740.503
-0.844385
32.0787
23.1863
42.0745
39.1008
49.6964
12.6195
39.9024
34.2298
73.1899
48.7658
40.0328
47.8235
51.1159
48.6673
38.8428
30.1371
20.626
55.3489
0.522498
42.846
29.3471
68.0769
4.88164
57.5665
21.8404
25.4814
50.0142
163.589
10.5983
16.0322
23.9736
-14.4369
43.1619
-4.78974
-7.41299
-15.4599
-3.54997
217.275
26.2799
52.0177
31.0574
14.6695
20.2353
-28.5335
9.11329
9.64493
38.4612
162.273
37.7548
22.2794
-12.2356
78.6973
55.7654
315.162
49.0896
28.9928
5.80798
24.2123
37.6314
55.3248
-6.60573
29.6246
43.7758
34.8526
26.8669
27.8675
51.9176
48.4603
48.0096
30.441
56.8658
51.6839
51.8128
37.3598
45.4076
26.4524
95.1226
30.2046
28.3195
6.53969
267.597
219.174
34.4157
249.175
149.959
99.5834
-8.93224
50.1594
78.1812
64.8368
53.7623
-6.26828
-27.0713
-2.22001
-15.3817
17.4222
110.628
-24.2796
-13.5858
13.0022
-11.2015
67.0103
-45.9357
1.07237
-24.7162
-30.3645
489.816
-6.37118
-24.7854
-20.3401
51.5796
2.97763
43.377
-7.70562
-20.6282
-0.236748
28.6014
7.03972
26.5562
20.0143
13.5398
26.6008
12.1262
-11.0586
-9.5209
-32.8944
-17.5426
18.8907
-2.77125
12.758
-8.69808
438.343
-26.9915
24.9929
348.02
357.681
-14.2211
11.7004
2.9582
-2.8581
-17.5276
-24.4844
-68.7619
-10.8144
0.24695
142.644
18.2859
67.6749
119.848
19.4231
31.7833
20.6484
-5.36431
57.706
7.99286
52.5752
-29.7709
19.418
-6.98011
331.651
6.98371
48.8777
52.2163
42.4655
43.3209
43.4638
12.9877
33.427
11.5505
36.4061
41.4982
17.0896
58.7793
609.972
-15.5109
21.7482
48.1962
21.8404
17.9851
68.7548
23.0335
-24.2078
24.314
8.72425
14.6466
160.78
148.607
35.7171
22.5472
36.4397
13.2017
16.3993
41.4276
37.5243
35.1511
54.0249
57.7166
3.4961
80.7729
-18.0607
83.4232
18.0782
63.7611
13.4011
1.66471
-33.7466
11.0076
34.9079
0.319302
128.71
6.04357
19.6094
32.223
128.318
-18.5549
-7.64684
4.9462
-48.5756
-0.897179
-27.2205
18.5525
-26.9915
93.4598
25.6807
97.186
23.6467
13.729
129.819
-12.2284
-19.4017
-11.366
-5.04365
-3.31813
-14.7456
35.8227
-30.4398
-12.0888
-42.884
-1.66553
-9.38987
66.2898
-7.75083
2.73528
-30.8884
-4.42728
-52.9728
-18.2441
5.72351
-12.4411
42.2013
33.6747
21.9762
178.188
-5.61089
6.6232
2.39656
152.017
17.4771
15.6688
-10.8841
29.5751
-7.27465
41.0987
-0.306202
-29.6789
25.1617
171.223
21.5148
-11.7627
-12.9524
-36.7191
-11.4425
-30.7273
-42.9257
-14.6438
-19.4845
242.064
4.8473
-52.76
-37.3021
-42.0822
-14.641
-0.940171
-60.4471
-26.0901
23.9464
-49.5394
-9.86399
5.86568
-2.91004
199.785
25.7074
-11.8928
-18.5856
13.0697
-4.39421
2.91373
10.8985
-9.75954
-7.3864
485.441
246.335
-9.28706
-11.7117
0.0429432
438.075
29.0269
-19.5424
59.6168
-0.323066
37.1019
273.566
-25.5519
-9.09573
8.47611
35.8899
-27.2281
-0.236748
34.2236
-8.93339
0.319302
-1.4527
21.4835
-12.7545
-12.2367
-50.7504
-68.5017
29.3091
-22.3387
23.4657
-15.9761
7.13584
-19.9425
-32.0473
2.05648
-4.9287
2.25489
21.2863
12.9529
122.035
16.4384
47.4955
257.637
18.0797
131.615
22.7042
441.435
3.96767
33.9417
7.47673
23.0312
394.251
49.5707
18.4861
23.35
14.0892
27.4318
26.7839
33.8345
38.4532
41.171
36.9688
60.1221
24.3742
14.735
63.0803
382.527
58.7723
24.7231
5.49146
50.2936
0.306148
1387.08
20.8377
38.1646
53.3739
-8.0146
18.4707
7.79545
-11.4425
-4.49037
20.7925
4.09688
-0.743862
37.7909
2.97324
557.631
-0.286177
14.7876
104.949
16.0138
477.146
44.448
486.609
-2.62962
66.8808
54.8927
67.4176
12.4724
19.7803
0.555627
3.85799
52.5322
-12.286
159.379
29.5177
63.9164
25.7808
14.1908
25.8836
18.4176
9.11329
58.1233
75.2372
51.7033
-7.22281
47.1343
17.7495
-9.38377
39.1186
86.6974
58.533
48.2692
27.4117
52.7932
35.0068
64.1396
25.2316
30.349
-14.8067
12.4425
20.7648
-4.64531
10.2609
50.2394
-19.9425
5.43406
9.12679
16.3104
59.7047
47.6231
12.4023
1158.78
47.3605
41.8733
57.3061
27.127
-0.12157
17.4451
62.2742
71.4615
43.319
27.6562
21.6444
30.2046
30.1936
63.6987
8.03868
53.3351
167.763
27.6121
81.1318
41.2695
40.3272
311.611
65.5339
31.3466
80.7368
5.63351
21.6157
34.2557
250.867
40.5915
67.6838
62.5204
56.4436
159.564
35.8302
66.2756
10.2704
20.0964
313.135
24.0929
26.5361
4.51035
149.727
27.3688
22.6666
65.9411
23.619
26.5465
19.8398
12.8323
28.2903
57.8911
9.71025
27.2582
65.3032
-10.8929
23.5089
66.8764
22.0118
23.5726
34.6704
17.3871
33.8565
7.93964
31.1656
31.7477
55.895
48.7169
15.189
-24.0742
32.0406
14.4069
-14.4478
-30.8195
318.245
24.9185
-6.66381
-29.9018
122.012
-24.4791
-25.321
-32.6608
12.7954
8.62135
-41.4865
47.9552
13.4011
-30.1944
1.86063
-45.2143
37.9717
49.1627
-4.20468
145.478
-20.2954
12.518
7.91763
-19.746
67.8303
-23.4811
-20.4289
-25.3981
31.1831
250.228
6.74164
-6.86626
-11.4879
-8.05247
16.6012
23.2602
8.3274
18.0245
8.10679
236.641
17.9507
433.799
79.9238
-16.9882
-23.7843
-27.864
9.58576
7.0415
38.511
313.189
-48.1833
-74.1176
-10.2737
-52.9728
-36.9343
-9.26902
-37.2672
-14.9525
-17.1263
138.716
23.5778
48.7897
-2.2886
107.501
30.2841
55.5024
106.495
39.0946
14.4158
-13.8339
24.2321
173.213
45.2464
75.1856
96.2607
68.3664
-13.6368
33.8993
40.9595
-8.60812
16.6685
38.6132
25.4964
72.559
53.6995
78.1252
47.3964
89.9064
19.9686
497.667
3.40219
-4.13735
24.4727
31.9175
-6.66381
7.57954
63.9164
27.6549
74.9415
-16.2829
163.658
49.6156
-9.18228
-35.0927
-27.431
46.1892
15.1591
91.1657
8.71593
26.9646
-13.1726
-0.950469
11.9447
241.308
6.99617
15.473
311.333
25.6192
22.9102
-10.3756
229.518
57.9455
-14.1537
-8.17226
56.3721
-10.2675
54.9245
11.9933
-35.4248
22.1818
22.2453
36.9251
47.6231
32.6903
64.8762
433.52
41.6854
49.3696
42.3136
213.522
17.4451
9.80033
-7.24931
37.6968
25.3925
3.96767
28.3195
37.4618
-14.4501
2.57155
30.8301
61.5896
55.2091
34.7039
4.94305
8.87139
61.1036
29.3367
45.5223
5.77726
204.224
3.10205
31.0247
69.8961
50.7096
17.6991
-7.41299
3.28081
-14.7944
11.1282
89.9981
53.8918
101.178
51.2138
5.81025
-14.0282
9.53686
29.3307
68.1941
28.0568
0.923597
13.8187
-20.1778
134.476
28.4303
35.9438
21.9731
-7.56454
-15.0478
147.3
4.53459
136.709
77.9238
-9.33048
15.5691
-13.3832
15.7414
7.67868
14.6855
19.4342
27.6828
-9.85139
36.2511
23.5729
21.5048
21.8278
-3.8697
9.94887
19.1707
-5.37525
5.83763
7.0415
38.511
123.908
26.4455
23.1863
111.415
64.9132
6.99732
19.2876
60.4667
7.59757
120.154
0.677368
164.016
13.6346
22.4303
6.98371
-9.35902
46.5941
50.8172
868.303
55.0241
24.7231
59.5601
9.59194
70.474
606.549
38.5998
30.5298
13.2735
12.1326
-7.39363
12.2913
94.6987
-13.223
14.1388
-31.3894
100.461
17.6874
21.5947
9.50567
23.0725
39.9694
39.913
40.2452
-26.489
-3.56008
19.2552
195.583
19.9523
43.1463
6.83269
301.07
23.2165
5.60876
-18.9774
43.5939
433.346
15.2302
46.2339
58.4326
18.6724
-0.0552586
-8.24752
72.9903
30.2461
47.4283
42.8387
41.9783
99.5079
49.4192
26.9085
405.629
31.143
19.3512
4.2041
23.1327
-15.9766
10.5834
-1.99564
-3.16959
-16.6196
-37.2659
481.855
73.631
-21.7913
-27.266
7.2417
-1.01285
102.17
53.6688
-22.9877
-6.99967
-18.6394
-50.3857
-26.1969
-33.0558
128.408
-20.0986
5.10964
35.7593
4.74913
17.3891
31.6016
-2.61462
28.5185
0.288654
4.63635
-10.9534
9.47296
11.8355
-20.0669
387.55
-8.32343
38.4767
243.524
-5.42404
13.0022
211.812
46.3955
8.41217
61.0425
25.8836
264.196
-6.81126
27.362
33.3107
9.11329
36.5871
91.0587
63.9917
30.2677
32.3495
34.1701
10.5451
441.679
19.6094
49.0896
42.1112
2.05985
12.9679
15.8313
6.82027
14.0954
27.1275
55.0202
46.6635
47.9711
84.963
112.179
178.808
44.2614
39.8114
41.8733
34.6232
42.4425
20.4932
8.07481
9.80033
168.881
1147.96
28.3195
28.0915
13.6609
38.1788
59.7156
66.4535
30.9558
38.6762
10.7455
68.0134
15.4891
48.827
24.577
23.6223
46.3221
-11.8928
121.059
936.199
37.1354
213.254
37.5912
60.0285
15.825
95.6606
11.4426
104.831
22.9697
5.60107
49.3094
2.48803
4.30572
30.8749
-22.7408
392.805
-26.6594
-32.1162
-28.0837
12.2242
87.3106
11.5179
15.2752
20.4054
-17.8578
9.3569
16.6298
47.342
-9.82688
8.67101
26.5562
16.2661
-12.6971
6.49096
-3.38422
-14.1108
65.7781
-46.0129
10.5684
1.0871
30.0249
-5.66869
-13.3832
8.24516
67.6488
571.283
10.0638
34.114
55.0195
132.893
-18.8466
15.2134
5.29569
357.518
37.1882
39.5025
106.775
-39.7139
18.2336
-26.927
25.5153
157.904
20.7074
-10.0878
9.56681
47.2591
13.4071
45.1591
52.8253
161.714
18.0946
1.03967
7.15032
177.647
19.2963
28.9434
179.057
-14.5228
334.719
8.31706
27.2169
17.3475
13.2538
165.502
27.7879
65.2129
56.1748
270.551
50.1773
7.23922
11.2717
28.3856
454.504
46.0811
24.6363
26.5196
57.8867
14.0013
20.6013
48.489
54.8383
25.7368
58.5765
32.0968
56.5585
9.30206
29.4119
5.56694
53.5967
64.5047
132.96
26.498
6.7093
16.9064
1.82757
41.8061
121.55
2.05648
31.5521
30.6786
-9.92654
-13.3839
-6.72483
-14.1614
77.9946
9.98086
13.6273
55.432
-8.4803
-15.1141
-6.91772
7.92626
-10.2147
20.8343
7.7048
20.5952
-5.07978
-10.5469
17.7116
48.4712
30.8463
-4.6515
-0.679147
36.9824
-10.6974
19.2373
15.0938
63.7583
-8.69296
6.59405
-28.6236
-11.0924
-18.7293
-12.1175
-10.7219
53.6074
46.3221
-21.3703
-6.20783
-57.941
1.82525
-42.0639
-13.4644
-37.8705
-16.7567
-5.56384
-48.6424
-50.4016
-9.48657
30.028
-32.8173
-4.54983
-9.72363
34.623
219.014
15.1806
43.7835
12.456
16.9094
-22.3223
-2.53764
21.8344
49.4534
7.44209
52.0272
16.3665
26.7174
24.6006
-2.47454
-1.00531
47.2156
-1.68828
3.59756
16.1906
19.7175
-3.93627
4.86758
29.7415
8.81412
0.771436
-6.66513
33.017
24.9734
22.9977
176.618
17.5105
4.83226
-25.0239
-29.4065
13.5485
-14.7456
-7.28083
10.7896
-50.3802
20.8233
183.639
-6.79878
29.4555
-43.7519
-32.6147
-15.5782
11.7891
-9.21527
116.143
-23.1349
-32.6935
-20.9607
-28.5002
-21.9332
-13.0086
18.799
-2.91568
1.0203
158.557
24.8438
4.3621
-3.19054
57.1118
-26.489
93.8914
122.329
-19.6504
-26.8994
11.2872
18.9072
-19.4042
41.5121
27.9016
9.3569
14.7558
19.1776
100.5
51.8734
-1.00531
22.8527
8.37804
7.68205
29.8345
10.2091
23.6869
39.5055
313.946
128.109
91.6411
44.223
51.2298
606.954
29.4289
31.5937
137.578
45.8087
34.8911
118.575
24.8188
36.2511
61.0542
132.075
18.6191
98.03
81.0148
-0.454762
60.9998
65.8119
41.438
54.3284
33.3386
37.3893
10.0528
339.24
60.4082
-0.440435
229.674
-10.0932
744.981
7.2366
56.2568
218.27
34.8222
17.8149
40.8149
26.9164
38.6358
39.0288
61.5834
-9.94709
28.638
12.403
-2.94184
11.8752
-17.4975
18.6025
-33.4445
45.1591
54.6993
63.326
57.1102
2.16502
13.2211
-18.1928
14.1139
226.657
20.1474
18.9388
53.8918
40.2713
27.3093
-2.22737
74.5832
61.797
23.1738
31.1101
-7.91877
35.8819
66.6959
34.0066
43.3862
265.908
18.7272
20.378
73.5789
27.6544
43.4228
35.0068
82.8803
49.5945
17.2305
147.901
24.5129
29.0015
432.549
1.60929
43.8524
112.626
-5.92923
56.9155
0.380825
-3.85403
41.4503
5.29569
31.431
59.4891
-3.47211
-44.399
71.6445
-7.24931
20.8302
-11.6992
8.52595
-35.3877
-15.0121
-12.576
-23.6654
-4.77719
20.3602
177.023
-27.1403
-47.3506
-20.1181
1.97537
-31.645
222.112
384.7
-13.1769
57.5835
110.722
1533
-8.36933
231.033
355.815
15.21
-9.01006
101.069
-33.427
30.2538
32.0821
-23.6796
-34.2515
10.4734
0.667033
-5.79702
-1.13514
24.525
37.5774
25.4792
45.7097
2.81266
166.195
-1.67759
37.8888
43.4549
-60.8045
-5.96814
-4.13735
-36.9257
0.0583622
-62.8858
-16.7833
297.509
47.0498
76.7205
-41.6856
-13.1396
11.3797
2120.15
53.0314
-44.2926
2.99915
7.07376
-48.9828
-14.7099
-0.991205
7.48283
6.10269
50.8375
15.3291
-6.37345
41.1312
15.2536
-28.898
9.41018
59.9236
14.7277
6.37109
20.7971
10.0638
0.380825
38.1529
20.4491
-28.2169
2.09494
67.9753
2.33003
234.902
58.9861
8.70932
44.856
9.94887
103.504
38.9006
34.7629
0.219534
12.1619
63.3236
52.398
22.7467
159.734
10.8543
82.4937
27.1155
44.0519
48.7897
21.2942
30.2025
0.610472
4.42436
-10.8841
-15.4025
-3.52652
-5.75294
-31.553
28.9098
20.8835
-3.52516
90.6385
100.226
-11.7627
183.46
-17.6088
-39.1776
15.3413
-25.1067
4.05767
72.559
1.22569
-2.62962
46.266
3.69932
27.4649
405.838
-4.09408
-17.2558
43.1619
3.8314
2863.46
-1.83112
8.91422
8.41217
-13.4718
9.32315
-8.68532
31.1101
3.32563
-29.9578
-10.1408
45.2602
31.6498
-19.7319
-9.38377
72.8518
26.7273
-3.31119
-7.95281
21.7895
17.1859
3.14766
429.583
-14.6286
-4.49938
25.1493
25.45
7.53612
18.6942
36.1839
27.8462
501.125
52.1668
15.686
13.4993
17.5382
37.3754
27.6828
44.4965
52.1807
9.32333
0.276026
133.874
104.258
37.574
34.6507
-35.8618
-27.1403
134.254
-17.3655
13.6654
-12.6219
26.3382
11.4585
48.7658
-25.5596
17.8384
-10.7282
-0.0584652
-0.512559
18.8927
-14.9812
-32.7322
15.515
59.3321
9.58775
-3.13766
25.0391
97.8117
-7.90626
-24.1412
-2.18027
-24.0567
44.8394
234.44
17.218
5.22992
8.58836
25.2511
-10.9534
51.1909
117.187
-20.7193
-6.47596
-20.145
42.3647
-1.05327
34.7132
-5.14127
-8.45443
3.39483
10.9213
23.9834
41.1823
6.3072
4.87322
1.61702
18.7679
11.519
38.4612
51.7033
26.5104
84.6156
44.7682
15.8754
78.474
103.564
37.9183
63.2617
18.9784
40.6117
20.0991
31.286
8.61908
2.66053
20.5165
10.4574
148.091
22.4423
18.3802
12.3638
58.7261
37.2378
235.576
21.4459
1.1579
62.4547
94.2122
39.8114
56.8658
58.2431
33.6862
43.3795
302.54
-13.477
27.604
10.5228
-6.57877
-7.73582
-15.0846
50.524
0.257886
-16.4285
37.0913
21.6531
8.64742
44.0806
27.8513
22.5236
-13.5393
43.9821
252.214
17.8149
9.4343
158.881
13.3359
19.3511
40.0316
210.256
112.666
-11.3751
125.256
-31.553
5.89096
192.499
102.425
-6.20783
-39.2003
-37.5301
-34.3793
-10.2047
-20.9607
-45.3668
-35.0516
-16.0341
194.986
-39.1572
-20.731
-31.8162
-36.5654
-21.4164
-13.4718
83.9535
-7.54345
-21.8038
2.99915
-24.6199
-33.4586
28.1538
-0.663575
28.8387
-31.9133
23.1891
351.878
14.4924
31.1598
81.4536
56.5859
-11.0586
-0.150573
-29.1463
61.1682
240.031
51.5767
143.943
30.6573
20.4266
32.9786
42.5473
61.5788
38.3125
54.8568
45.4336
32.503
38.5655
68.3564
83.0375
11.4913
71.4299
234.478
138.661
66.1347
33.4786
57.0832
332.905
-2.37301
-5.07522
15.4891
35.7086
7.71039
61.8842
30.6624
75.9345
8.01242
222.955
100.687
35.7593
29.9964
30.9861
188.54
93.1738
188.632
40.6438
41.7742
15.1476
363.52
1.22799
8.53593
3.40219
9.92596
9.48019
15.0509
-23.5304
86.2903
3.28081
5.82036
119.824
-7.45332
21.5306
40.85
-31.1741
-6.37118
558.215
-9.34307
32.1337
11.5179
56.0126
188.289
18.7272
20.378
55.7654
70.5152
49.045
83.7325
44.9093
23.6116
43.89
9.27209
253.26
-4.53509
0.039854
35.5608
36.3561
742.313
29.7196
-17.9692
8.3274
4.90604
11.7533
11.7004
-4.97834
-15.7825
3.08712
-18.1621
-10.8144
32.0746
10.7896
2.90375
63.9378
-16.8861
514.037
8.19375
9.11577
34.5944
34.7039
26.7839
90.4518
-16.6525
111.247
17.8384
-12.6023
-5.68066
-36.1198
-14.8405
247.388
-17.7397
15.515
20.3572
96.8135
28.3284
-12.508
36.2835
-12.7582
17.1354
41.4524
8.17955
-21.5887
69.5065
-35.8773
-14.6933
-26.435
19.8725
-24.1851
4.09688
309.53
-10.1452
8.52937
33.447
60.1494
3.54321
18.7422
-20.2748
-13.4075
-12.767
14.0524
3.40404
1.02007
241.165
-37.9583
-14.8458
446.028
-11.6609
109.756
24.6063
36.9518
-23.1372
2.99258
20.0291
-43.7496
4.7878
-50.989
-27.5554
31.9175
-22.4055
39.2392
93.7462
-25.321
6.69457
-39.7087
-20.9378
211.39
37.4341
-10.9709
27.9016
-4.73934
14.9791
-0.236748
26.7273
4.18507
7.03972
41.5488
32.223
44.827
-27.2722
-28.787
-12.1416
26.0488
-4.9922
11.0009
119.384
16.6012
-8.5989
-8.5392
124.846
24.9734
58.6049
69.7964
-1.2302
-2.664
50.5528
7.77229
72.7301
-4.25517
-23.1789
12.3969
24.8451
33.8258
12.39
12.8789
22.3968
47.5341
33.6574
161.203
8.98028
3.3077
47.89
21.7659
30.9621
63.7531
1.45319
17.7452
7.69274
64.1257
-16.6851
17.218
177.644
-19.5226
32.4502
-21.941
66.4131
4.22906
331.689
2.0094
19.3244
234.872
429.719
161.122
5.19969
12.8614
26.5115
23.4686
79.8143
-12.845
46.6423
22.4754
41.7198
65.1358
38.6561
61.2437
77.7185
33.919
72.938
27.435
15.1426
21.5916
306.363
36.2795
43.7335
43.797
9.75116
10.042
1.70847
462.788
17.0875
48.3992
52.0457
25.7559
48.4325
25.447
-8.4803
-13.7795
325.966
-11.029
8.91557
12.2741
-3.5286
28.3195
-5.07978
10.0678
-4.77719
30.8463
12.4393
19.2876
11.3457
-1.65994
1.34453
-25.1184
-9.95596
-12.5737
-42.9485
9.32152
-26.883
3.40219
-30.3743
-5.06657
-1.7642
54.4063
-19.7823
191.238
-31.661
369.075
134.976
-22.9449
12.3168
33.3537
14.9453
-40.5444
214.769
25.8144
-9.62737
5.64946
20.8893
77.9403
-9.09687
37.764
46.6423
-25.3541
48.489
88.518
7.81557
570.99
28.5324
-21.62
19.1046
30.8668
-11.0586
86.0565
-23.5241
10.5684
-12.9684
38.4582
-6.82401
29.7969
-0.754622
304.229
10.6882
27.8456
12.0158
-16.0355
-11.9606
45.4865
6.07817
15.6364
1.08413
25.2529
-5.74377
-38.7768
17.2966
-48.5103
-27.8915
-14.784
37.4618
-29.4426
4.44561
-2.90312
156.409
51.7947
-49.2247
9.91731
-3.25153
20.716
-29.7709
39.3954
-36.804
68.4382
-8.85417
22.4303
-17.3792
18.8927
22.5001
70.3414
67.9889
63.4607
339.423
4.3586
38.1576
61.4342
-9.50107
31.5529
-12.8123
19.5395
120.209
24.5858
36.7408
27.5815
-6.27058
17.9851
6.91064
41.7742
16.8178
-38.1274
-19.5751
-43.4927
-21.9332
28.1694
2.70652
-13.5858
5.82036
7.38003
20.6577
1.41796
-15.3156
115.813
18.6935
-21.8038
4.87322
839.159
14.7355
4.02273
-15.8867
-2.64457
17.1401
13.4011
33.5238
25.2457
43.5939
7.9332
-4.20468
-10.0697
-4.34861
19.6094
15.8743
3.93391
31.7086
12.0832
106.972
12.2213
-8.47979
16.5062
88.7534
-5.81034
1.11944
22.2234
60.7416
-17.9095
-6.88574
326.596
-10.7884
64.3621
25.447
23.3788
34.9462
-20.0362
0.429999
-20.3678
-5.40676
29.5303
36.6369
-12.8989
26.4455
95.5578
-16.3242
-3.05065
-14.1475
60.8313
18.0615
-21.1137
17.4136
45.0176
-35.0911
-9.88289
39.5074
-5.61089
12.2454
2.39656
21.7482
93.0549
-2.62962
8.04102
15.1476
29.339
-17.2125
-19.1299
-50.0442
2.70652
-24.2796
-6.08952
-11.0462
-13.0755
18.2846
-13.4718
20.2917
10.865
50.5526
-36.7963
-1.84681
2.14867
6.60205
-6.3927
-7.22281
26.5196
1.66471
6.50506
-7.5097
5.38545
-8.93339
31.1598
28.4303
22.9102
145.172
19.1046
23.3706
18.5901
-21.65
-19.4167
-24.2128
64.6951
2.7646
-2.23449
12.9303
25.4823
19.3707
14.4363
13.8899
-25.4058
136.091
26.8475
9.8792
0.455969
27.3704
276.832
-23.1372
254.117
31.2735
15.5373
58.2511
-20.6635
-10.0164
8.98112
-14.4369
13.2283
33.7916
-16.0341
43.1868
-7.96359
-39.1572
-3.86437
3.79108
14.5364
109.612
-6.42389
7.14296
-13.3705
-2.13111
77.8166
19.8442
59.7608
12.1273
41.216
69.8308
47.2886
44.521
48.0264
64.0376
77.2581
67.3981
50.0267
59.9149
12.3672
4.53459
-3.84638
-13.9054
17.4432
25.9721
4.86758
8.12626
20.3712
50.3344
-6.66513
32.4697
39.8643
7.95223
96.2212
38.5655
10.2604
38.6148
18.2111
51.1445
-20.4597
-3.79694
-28.9454
110.224
-22.878
30.0434
-7.41299
-31.661
-19.1968
-47.8098
48.4027
18.3612
20.5675
-23.6779
16.1176
-9.09573
0.979848
-21.3852
-42.8301
12.9091
-21.6059
228.623
15.4295
-9.82688
7.81557
26.6583
-19.746
2.23798
-2.86636
-5.77277
-59.1313
5.26178
-27.4387
-3.93627
-45.7322
0.63
-5.86574
-21.1709
31.5937
-21.6577
13.6273
-7.0403
25.2529
-13.7795
11.1228
79.1408
93.9503
22.6973
-38.813
-29.2876
-28.3656
-10.2737
-21.2939
-22.9877
14.6025
-22.9292
330.874
62.8213
-26.4966
1.45319
13.997
-33.3087
38.5704
17.8149
82.5229
29.5705
30.3926
-16.5779
-19.5226
68.3546
-35.3163
4.33922
4.29595
-8.32343
6.61759
-6.47596
-3.27842
15.8133
174.331
400.594
14.1908
22.1355
100.82
11.9294
31.4366
140.298
30.0123
24.6375
44.2071
45.251
41.0201
45.8604
44.7408
38.9087
36.0877
33.9709
29.4694
192.037
-33.5474
5.47163
-28.787
-6.51938
3.38771
-27.4387
22.2453
20.0585
15.764
13.9496
52.6947
50.2733
336.904
8.88927
63.4251
49.8099
31.1981
16.745
28.6895
26.6669
60.1856
42.6488
7.7158
52.6824
9.91275
23.3338
104.693
118.927
4.71883
51.7947
38.0283
6.1188
80.6861
-19.4636
15.9696
3.48847
28.1458
14.5717
-10.8199
-19.6664
28.175
132.732
-19.3174
23.0158
9.59194
-20.7455
-39.0492
49.5246
-7.2275
-16.6436
42.574
-15.6409
16.111
8.7847
34.2779
-46.6966
104.899
-28.7571
-7.84221
5.70547
-29.7869
2616.24
-28.5671
-13.9202
61.797
-16.1816
-13.8674
12.696
7.77087
4.72798
14.222
-5.34874
16.6572
4.63099
-3.31119
7.03972
-2.47454
-23.9415
2.74283
2.23798
-26.0511
3.59756
-5.47213
10.3472
-27.4387
176.792
50.3562
-4.30434
-19.0061
-1.04293
14.2764
19.3512
19.2495
86.663
-12.4746
10.4545
2.45261
-5.1922
-29.7381
-4.20289
27.2666
-22.2693
-12.9099
-23.8204
-4.92472
75.8077
107.683
15.9632
23.6837
1.37513
-14.4959
-16.7653
-24.1487
18.7807
32.831
-50.0836
22.4303
305.625
59.9814
246.504
25.9794
31.2211
28.7215
23.165
-10.8841
12.7085
15.2141
33.6025
25.9307
11.5132
15.2155
-6.81298
-2.84808
10.7261
8.62977
25.7074
-38.1297
98.57
4.29288
-76.6816
-21.4491
-5.96814
-41.6187
-27.5554
80.6947
22.5472
-40.397
103.157
301.923
9.41327
-0.456108
-5.9755
10.9213
16.4872
24.3157
-27.426
-9.79284
-10.9709
15.2752
117.857
9.3569
34.2236
-8.93339
31.4026
24.6822
20.0143
53.3426
128.318
7.68205
19.5794
-22.3387
37.1209
13.7907
40.9859
-13.6747
-35.8727
18.0245
11.8549
24.8717
13.5744
315.487
46.0617
4.96119
9.24876
-12.5399
48.9412
737.927
111.6
108.915
9.57887
41.2099
24.9053
15.69
-19.644
63.0391
522.365
8.04324
47.3483
22.5901
-3.53401
11.9218
17.8384
391.832
97.4628
44.1045
44.7201
49.9618
41.4469
4.3586
21.7482
12.5889
-2.52244
62.9627
25.6513
395.973
-44.8225
130.839
17.4222
3.85799
26.1207
48.2696
-10.3285
-10.172
14.6392
-30.3081
22.1094
14.9453
68.1514
8.62135
-35.8643
0.027257
24.6375
190.261
10.4739
-12.845
19.0233
8.37913
33.7198
39.1186
94.1937
16.41
115.493
46.2512
19.162
6.49096
-2.86636
3.93391
-19.6378
40.869
-8.69808
5.43406
-6.37682
23.1188
18.4971
7.23085
62.6156
-4.46429
2.48459
17.3755
-1.4181
4.39199
4.83226
10.2604
319.804
9.94887
11.6744
90.1706
96.9967
29.1407
15.2121
-1.33165
32.5566
15.8375
40.4889
-4.39651
2.99258
18.155
41.7742
58.2511
-23.1349
-32.6935
-26.5829
-56.6112
41.7851
69.4503
-27.2785
26.3202
3.28081
-18.5425
35.491
-0.353302
293.905
207.642
39.3082
-21.8038
5.19969
16.6096
-9.34307
-3.47353
57.2018
34.8368
0.273458
37.764
11.035
41.7198
-13.575
33.0339
26.5562
274.887
28.9798
9.73425
9.21976
105.098
11.9167
6.74164
159.926
24.1193
453.259
0.771436
-22.0328
124.332
23.5729
-0.661007
73.5186
17.082
38.9006
8.52595
18.9492
624.044
8.03868
17.7116
37.2268
-27.1403
-4.42728
19.2876
165.132
30.0251
-18.0633
15.5087
201.887
17.0186
179.922
44.1045
351.686
26.4543
17.4771
19.4169
25.8269
-20.7455
9.06413
32.658
530.629
-16.6436
17.5499
-0.518338
178.202
-22.7588
-20.3155
-20.8128
-7.31846
-7.14752
-19.4845
17.1761
10.4034
12.8323
-29.8058
-7.70119
5.62376
-9.03041
8.51755
149.636
5.97371
20.2706
-17.7206
16.2766
-32.3361
2.02084
3.74834
353.782
-28.9247
100.706
18.9841
-40.3914
109.521
31.5548
23.0989
25.2911
333.69
36.2582
66.3357
-9.27484
14.252
27.5815
-36.2556
17.9851
35.0216
-29.83
12.2841
7.15032
-34.1224
41.7851
-29.8752
9.42869
-39.8227
29.8688
-5.57926
8.91422
1.07237
-4.10143
12.7954
59.5907
-19.9297
-2.29657
445.771
58.3707
12.2242
10.4739
32.1418
22.2794
88.964
-16.88
165.408
26.6739
3.04881
4.06743
-26.8374
21.0361
8.36502
9.73425
10.2521
-46.6659
-53.5091
-28.787
41.3795
-0.897179
2.7646
91.4688
-2.06221
13.7485
-8.05247
25.9715
15.764
-4.79107
19.2495
244.085
-6.60624
-26.3585
-23.7843
36.0373
-44.7306
11.4598
-4.20289
-15.8369
-7.27673
-18.5321
3.72859
11.7868
-8.67285
-0.254564
32.7203
44.0742
-18.2441
-24.1487
148.091
-21.9726
37.4229
-24.8754
-5.61089
12.2454
369.714
72.4506
6.23267
-19.9385
-5.26193
12.7085
326.309
46.1111
29.4555
-21.2631
-13.874
267.406
69.8852
-20.4597
9.32152
-11.8905
-43.9379
-11.5903
-38.5229
7.57954
-1.6759
-0.116237
293.334
24.3417
7.6316
23.1028
34.623
-22.7408
45.1656
-18.2261
21.579
48.7685
20.4054
42.1123
159.282
93.4666
43.5939
17.3035
10.5451
-14.5712
-23.4941
24.7268
-4.74042
-50.414
77.6755
-23.1648
-24.2128
-12.1416
0.890538
72.7282
30.6573
7.30812
-30.7397
15.6225
14.749
610.389
2.6455
61.128
68.0769
15.4485
-6.8524
12.3285
-25.3469
32.9926
30.3926
0.288654
114.5
24.7143
50.2075
-0.781973
19.6289
15.0952
-1.28298
-12.5706
32.4147
54.4578
35.6905
3.28081
22.687
121.698
95.6203
8.91422
21.5306
25.4352
533.756
42.7805
61.4647
10.0553
42.3545
27.6885
16.6096
-5.59494
22.7634
79.6906
26.5104
52.7565
71.0052
12.1273
46.8382
26.7273
24.7998
20.1582
48.0264
37.8006
40.629
64.1396
15.2536
-28.898
-20.5749
-20.6612
41.8061
9.10555
41.9783
15.1749
13.812
49.1065
2.54569
16.701
-3.85403
72.6604
23.8818
44.6844
50.7469
13.0715
19.0167
6.43766
346.344
8.8633
34.9172
12.3969
22.9711
33.8258
8.64183
673.707
411.9
28.7935
28.0352
11.2781
9.62822
-11.6345
-17.307
40.5065
35.3476
91.8641
102.078
36.6963
25.3112
37.5453
58.3951
55.5024
213.383
61.3146
-28.7594
10.4888
23.7772
111.115
58.0472
-36.2533
-32.6935
-11.5903
-16.311
11.3543
-7.4379
13.2017
-28.5783
-42.9054
48.6095
18.7836
5.16609
4.66404
-17.6683
46.5286
61.4647
44.9304
-3.06313
8.94783
-18.9977
-9.34307
75.2372
47.8315
6.72576
20.8882
85.9977
-23.48
9.13358
34.2236
103.511
138.224
40.629
64.1396
20.9786
19.6224
-3.56235
646.402
8.33505
-14.8425
12.2213
6.51274
35.2468
30.6573
24.1193
57.5398
35.3418
2.7052
49.8836
13.729
21.6989
-15.9766
132.398
-40.6509
-18.4937
15.208
-9.82509
-25.2072
82.6784
2.0826
5.60266
-5.07978
4.59314
30.8463
-2.77744
-30.484
-5.1256
-13.0172
-3.07076
-6.36276
33.2037
1.22569
19.8592
40.6438
19.2854
61.9992
297.928
-23.1349
-30.331
-28.5002
-14.4369
-11.1345
-16.0341
-20.5315
1.40674
183.857
31.7429
11.2873
65.1362
-23.447
31.0574
48.6785
-14.3075
7.07376
5.36515
-3.72088
13.3931
32.9627
58.3787
20.4054
-4.73934
-11.2578
29.7483
32.2961
1.41752
59.2708
39.6747
16.2661
28.5324
38.3501
24.7268
43.9853
-1.68828
-13.269
-6.65748
7.64634
21.5916
-10.3539
3.38771
-23.6906
27.9229
4.86758
36.2373
31.3029
44.7122
32.6306
0.831133
39.9659
172.923
22.9448
38.1252
325.298
2.7641
8.70932
46.7301
-35.0287
-3.31813
-12.8715
30.2005
6.65188
-20.3952
174.497
241.735
-12.576
23.1863
-1.02906
37.2268
45.8388
23.4595
31.3602
96.1244
332.206
63.9324
-25.5596
-2.61462
-11.8928
40.6438
806.003
16.8178
23.5285
-5.96814
18.8505
-12.286
-7.41299
29.8688
33.7761
1.41796
173.965
18.3612
66.7174
3.32563
3.49109
0.027257
79.6906
1.10356
9.64379
360.704
57.8593
58.5864
19.1776
1.41752
27.4117
1393.7
45.399
38.3501
0.363916
-8.48856
-9.18455
-4.64531
-23.4723
5.26178
19.8601
236.762
85.9635
22.2234
-27.2799
-0.716161
98.062
0.508872
-18.2847
-25.5931
89.2942
-9.4919
195.481
-44.7306
-26.0215
377.717
-9.1508
-14.4501
26.9344
-14.1475
29.7305
36.4685
244.599
-15.6717
-58.595
337.879
7.59757
1758.09
119.98
-1.1967
19.7125
19.2568
50.6111
14.1195
3.49061
4.98421
8.96033
-26.0153
-18.8714
42.7973
12.0432
26.5057
-5.39922
-6.81298
-75.481
-10.9452
-14.2303
-37.6794
50.7946
-10.1296
13.7693
113.56
3846.32
10.3089
6.89915
1.95832
15.6405
18.7375
30.578
20.6978
11.5914
0.196475
622.597
-39.0667
0.18148
2.22547
-30.767
-9.07938
1.9767
24.9539
-23.815
10.863
3.80649
-29.9018
-6.08952
-5.42404
22.3726
28.1539
14.5364
-6.42389
189.233
-25.5519
-8.24525
3.32563
-26.2097
-7.22166
34.8368
26.5196
4.63099
232.371
144.793
40.7729
6.79694
-5.3029
-23.0893
17.288
54.7118
4.62991
-39.1696
-20.7653
-27.2722
-4.42413
11.3945
21.5916
55.8616
25.0351
127.248
4.37813
-2.1176
-23.045
40.964
-2.9767
306.631
-23.7523
231.019
9.8263
32.503
2.9582
27.127
-19.4017
3.62656
-23.9329
-59.7232
3.96357
1.4193
276.517
2.0936
-3.5396
39.5519
37.8888
-33.4445
-7.31479
34.0846
31.4668
-10.1523
1.22799
34.7729
61.4982
8.98112
9.92596
65.7022
290.564
68.8731
95.7755
221.024
60.0131
46.3955
38.3972
51.6722
59.647
54.3007
22.2318
7.52352
19.0153
99.6081
635.099
31.8457
40.9927
66.0827
49.1627
511.939
157.758
16.7983
42.5304
44.9223
8.61908
22.3905
-52.3238
79.6877
14.8044
-38.2359
-31.2291
5.37866
18.1845
37.2159
-31.0877
36.4384
56.7309
195.359
-12.0343
12.1344
-15.6535
-28.2326
-44.399
9.80033
46.1301
-14.5103
-1.78142
18.0232
-8.22476
34.6507
35.2126
-7.73582
-11.3364
21.2972
157.346
8.46696
36.8022
10.7455
21.1617
43.6001
314.944
296.142
34.4106
47.8235
13.6346
35.5488
40.4444
8.44461
5.68616
25.0424
35.9063
23.7861
13.3149
24.7704
2.16272
19.0921
48.3334
22.6439
11.1956
-13.7645
149.091
29.6391
-7.88548
36.1629
75.0725
73.1469
30.8175
441.812
32.0573
86.0908
48.7687
33.2771
594.995
74.6093
14.6695
71.1673
23.1738
61.0952
-0.422505
24.1058
141.535
132.288
11.5179
60.2528
82.2495
48.7123
65.3556
65.1358
11.4821
37.8179
16.7983
70.6414
34.5196
-11.3426
4.00917
-41.0794
8.47315
-8.47979
35.2468
11.9167
5.43406
-2.62869
27.8675
10.6882
261.267
6.45333
41.84
-1.36519
21.0707
525.382
212.854
10.2604
21.8278
-16.9882
24.7929
-53.1222
35.0216
2.41882
26.1881
-4.39421
-8.33066
228.29
33.344
-28.0011
0.0583622
-37.3981
5.15487
360.019
28.1539
-14.0766
-34.5349
-5.9755
22.1657
-24.7854
-28.368
286.759
21.5946
-9.09687
22.7714
22.2794
175.171
-0.0134356
80.3481
17.357
18.2841
10.5451
36.8808
35.9712
27.1187
5.80798
31.7086
70.1792
-11.9204
24.5129
-0.983528
10.0426
14.8044
31.1045
169.984
-12.2873
38.6392
22.9448
26.8808
0.890029
166.131
-11.366
-18.4937
18.9561
40.7747
55.3776
-27.8915
569.925
11.2249
-1.33165
10.0678
-16.0216
-0.254564
28.9722
-21.5181
-17.3655
41.3308
9.58446
15.0326
-18.2245
-30.4976
20.7667
7.50758
-10.2434
4.27063
-0.740558
-8.0258
6.74071
35.0216
21.1595
-5.33125
13.7096
0.54782
7.11486
85.3799
34.7286
9.26575
-13.9722
-12.6488
3.00926
17.6874
777.281
205.189
3.39483
83.9535
71.1673
30.6701
23.9404
24.1058
-33.7059
270.14
62.824
16.0961
67.7398
455.681
76.6273
56.2085
55.9852
15.4829
497.064
62.0819
83.7152
433.246
234.203
12.3672
-2.96167
19.0017
64.2949
33.4684
4.37813
50.3562
16.3104
15.764
100.157
55.5058
6.23273
21.1236
32.503
-13.7795
496.506
144.882
401.48
72.6338
1.02968
-7.27673
-27.9025
150.77
108.441
281.971
-2.77744
29.3059
-11.7433
-31.3121
-3.25153
31.9604
-12.9043
33.7732
-23.6855
-38.8392
24.3044
-0.512559
17.0186
-11.2331
49.9618
67.8267
44.5676
0.221613
-22.6195
33.427
-16.5604
54.6167
47.5349
0.900049
-41.7478
73.2547
-26.5069
142.728
257.509
4.87996
343.303
-8.24013
-11.5306
-22.3095
393.555
74.1099
12.8294
37.8328
102.73
-0.854001
-7.97329
52.6206
31.8593
-7.91274
133.302
26.847
881.462
10.1137
9.46582
70.1452
35.0777
-17.515
-9.95596
43.6483
-11.2932
-40.0015
-23.3232
3.40219
59.5809
24.9185
16.9765
24.4212
-2.91568
-22.9561
-7.2981
52.5168
-47.3078
22.1355
-3.06313
-2.62305
-24.7854
-16.592
19.7205
-5.34874
15.2752
22.2794
2.75693
50.5863
40.9927
109.186
48.2692
14.2932
3.14766
37.9027
8.36502
38.3631
301.574
-1.72399
12.2213
4.63867
209.535
77.509
454.643
-13.362
31.3029
26.7458
122.27
47.4955
12.4575
-14.414
-22.0588
-7.28083
168.211
6.65188
405.018
138.661
356.615
4.44561
-12.2735
15.8537
21.1617
38.6148
38.8258
-28.7594
-13.874
-30.5707
49.2705
-56.0669
-11.8905
11.8
3.80649
-19.7823
-9.28706
-26.7043
-33.535
57.9798
18.7836
20.1586
-17.8248
-12.0461
-45.3309
24.0398
44.9304
-36.7963
-26.6594
-56.479
9.64493
-33.4597
95.86
65.3556
9.80727
-30.4416
25.5376
10.2391
-12.2367
34.5196
5.52395
360.082
17.9537
37.5212
17.4432
7.23149
6.37109
69.9704
335.214
365.177
19.5718
79.8687
58.6049
15.4485
53.1177
70.4246
29.001
57.435
42.9819
-1.29552
58.526
45.2245
52.6893
194.448
40.3851
69.56
320.674
15.69
40.2004
-12.8606
24.801
14.6025
-17.307
31.0234
140.59
-15.4134
124.567
25.4519
44.0519
21.6157
42.4655
13.7289
283.66
-9.01006
22.0788
-3.52652
-33.427
28.3798
283.207
4.88164
-11.8928
10.4888
19.2854
-41.0744
56.1732
29.339
10.41
1.52812
-7.3864
-10.4119
-7.41299
3.28081
275.686
27.9948
-3.70519
1.41796
-36.5654
-10.172
24.0096
-13.4415
8.99089
70.0255
-26.494
-18.4661
17.8464
96.6809
-33.4597
9.16097
-9.38377
26.7273
35.1507
29.2857
49.9993
0.86876
37.8452
193.911
-39.1696
44.827
96.4162
147.375
-3.59806
23.4657
6.29445
-6.37682
49.3557
-8.05247
33.4678
10.1418
-38.5243
25.5208
32.4697
-16.4106
74.1727
-0.984037
-13.7795
-9.4919
-6.91772
-7.24931
0.215434
478.917
93.9228
9.57887
18.7211
51.1422
17.5641
1.6195
8.46696
33.054
-34.2321
-12.5715
-16.37
46.953
5.66224
-6.8189
17.8384
-1.35791
37.4229
-24.8754
-12.9665
24.3742
27.2379
39.8779
27.5815
68.6921
-25.1184
1.28844
19.2854
76.7879
-47.4977
12.7725
-22.878
1.49266
21.6101
-7.60084
-12.0982
9.84004
-4.487
27.0577
-2.76816
22.9697
172.393
378.697
13.6761
47.7415
12.8664
35.7953
11.7589
-18.0607
45.1441
297.322
11.9721
11.1902
8.41986
49.426
37.0347
27.6109
13.599
13.3562
19.997
-6.22267
-10.8805
-11.0586
-52.6244
-47.8869
-21.2907
25.3397
-12.2279
10.0426
207.267
464.503
1.1579
422.275
0.455969
13.7623
10.2604
-28.2326
-23.7843
15.4225
60.1856
17.8963
-16.6581
-27.5686
-19.9172
40.2004
10.2315
0.970695
-15.6717
23.8639
0.496598
35.7086
39.3954
-18.0633
-17.2875
42.108
-3.32366
-2.79979
0.0639652
14.578
10.0498
46.132
65.3315
18.0252
-6.68997
39.9862
207.39
107.982
29.7313
-20.6517
-15.7635
-4.95516
11.5436
43.8657
26.0388
-4.49037
376.865
64.067
-13.8623
9.67987
16.0917
51.6329
248.965
-3.56887
-5.82712
17.2065
16.0138
44.0374
68.9964
17.8867
31.2691
267.514
58.2428
55.8055
59.2296
61.3146
3.09975
169.784
48.1401
151.954
632.6
86.7627
344.938
-12.286
238.09
-20.145
38.6165
156.368
57.202
38.0389
55.2378
5.37017
-2.62305
3.49109
16.8939
21.7183
50.8732
11.035
-2.86527
-22.5022
20.378
21.1051
4.92287
2.29544
-10.3756
-15.9848
271.925
35.4567
-36.6425
19.9387
5.77227
4.72502
15.8831
-1.20181
83.5784
-3.11813
-0.556208
31.5937
-25.4655
221.971
-10.6339
15.5014
-1.4181
201.169
-15.1141
-31.2806
-3.31813
24.6098
-6.07696
44.1332
77.0452
1.85453
6.16461
231.208
40.2004
22.2342
70.2017
-12.1478
136.128
-32.3581
81.0814
5.72351
-42.8894
50.6398
62.5215
40.3272
-5.68066
-45.4901
18.8927
0.0113122
9.89283
44.7201
125.256
47.6505
18.9636
25.2629
1.35573
7.66234
5.92138
23.251
260.673
22.8375
-0.743862
10.5038
66.9368
-21.2631
68.7548
53.0186
-18.5856
11.1956
76.1906
-10.2047
-0.345944
2.42969
9.48019
-13.0601
-41.6968
-1.9903
-19.5424
-5.9755
14.6695
95.1979
43.0563
-33.0482
44.2286
10.8219
-22.4615
-7.22166
-12.1386
32.9627
157.695
-17.8578
31.8457
160.933
56.7123
287.169
-0.456545
-10.0697
8.36502
2.75584
-5.43642
3.59756
12.0832
-2.55006
13.2685
44.0804
-10.3539
61.4838
438.343
608.317
560.976
6.39363
27.3948
22.9448
53.558
30.8751
-0.661007
-5.74377
9.80033
18.9561
44.5228
36.6369
13.8159
12.0894
17.7278
323.31
74.2835
91.3303
-16.37
45.0789
107.036
31.8992
8.17363
-16.3504
28.0525
43.2555
29.9964
32.8601
14.252
72.559
10.596
151.044
10.6588
-41.0744
22.44
8.72425
124.728
426.941
-15.3817
-3.19251
-5.53893
-16.6684
3.6319
-0.456108
-32.8173
-8.29796
42.3545
297.719
16.8939
17.8464
47.9552
17.1401
26.5196
-0.991205
82.4455
-0.236748
22.9792
39.7923
20.1582
25.5376
2.19337
11.6658
-15.9978
35.9712
-22.303
-11.395
148.89
10.5684
33.3728
180.583
-19.4953
100.956
25.6807
3.03197
-6.8524
6.70633
-2.8581
18.6191
512.199
-10.9974
21.6444
-11.0249
3.95667
16.8471
-12.576
-10.5469
42.0907
-32.3581
-1.77276
48.7658
11.9218
17.8384
35.5488
14.48
35.7593
-39.3441
15.9935
31.2211
11.8549
40.0316
-7.13599
46.4417
23.2876
43.3723
-39.1324
-18.0574
-36.1256
-7.33019
-34.0032
-24.0637
-19.4829
-33.5554
5.97094
-32.603
-4.03431
23.6223
27.5815
14.237
-35.4522
3.69932
31.9175
10.2028
-5.53893
43.3017
-3.86437
43.1465
80.1287
-27.1951
580.159
318.238
29.662
14.6131
37.4341
-48.0407
2.99915
239.458
78.9854
53.5774
-1.59143
702.565
-21.6059
282.971
57.8593
392.17
-22.0519
7.03972
428.462
-5.3029
33.1327
36.0286
30.8668
15.1783
-19.7759
7.64634
27.2138
-0.983528
16.5062
8.2677
8.3274
23.0993
21.1236
9.8263
41.8733
98.5356
207.037
11.8229
-14.7456
139.711
18.9492
-13.138
-20.0723
4.44561
29.7305
34.5944
-22.9877
-35.0603
2.37066
20.716
-33.5191
15.9644
22.4303
-37.9939
17.8676
13.641
37.2238
-4.38612
53.1501
-5.26193
50.1898
-9.50107
24.0567
-2.40361
-21.2631
3.16251
4.29288
-24.2078
-7.54508
-23.1349
49.7654
-20.9607
24.9185
-5.51234
28.1694
73.921
-33.6499
5.15487
-12.9203
29.8688
279.279
-17.3227
4.66404
254.071
22.1657
61.4647
9.32315
-4.93719
25.4879
20.1922
-37.4541
5.8968
-2.76828
-12.845
4.63099
1.63732
49.2161
22.0322
109.871
19.06
27.5105
28.5324
19.6094
25.2446
35.4567
-4.78341
-8.17226
3.8982
34.7101
-32.8427
16.5062
51.272
11.0563
77.9562
19.3707
37.2378
20.0585
52.2084
28.8824
4.57927
96.7353
26.7458
4.2041
6.26606
17.9507
6.51223
-6.28321
33.6116
-35.0287
154.103
-14.7456
2.0895
44.5228
435.813
-1.65453
15.2011
16.8471
2.41648
-1.17659
5.36763
32.7203
-6.52557
-2.55321
-41.7284
-12.5715
11.2844
-12.6023
3.68967
-4.26069
-5.4702
5.63351
-15.8656
350.973
5.36468
28.7215
29.5751
-20.3086
19.5395
19.0094
23.1721
-13.6368
-9.20426
12.8485
-50.3006
55.1101
20.4166
-4.49037
11.4222
22.8375
-30.7289
-20.3052
-25.1378
25.9507
-16.6873
7.29134
144.305
5.96211
16.0138
-11.985
10.7149
-75.611
25.6513
8.04102
-36.3892
2.16502
161.272
-5.03111
8.98892
201.52
-34.4721
17.6874
130.291
28.5919
-3.76926
71.3499
-6.91253
30.599
-19.1632
-18.7134
62.824
21.7183
-18.4672
580.751
1.63732
34.2236
54.6672
-13.7189
9.7917
13.9872
22.8527
14.0002
185.718
-2.02464
-6.65748
-4.42413
-18.5906
-4.64531
9.00991
10.4898
-1.24407
-2.43027
12.0158
-40.3983
33.017
105.457
21.0707
23.5729
16.2056
3.62656
4.17813
5.83073
-0.0195382
4.29055
21.3122
2.73528
12.2151
-17.3655
-25.6899
-5.1256
37.5826
34.705
109.212
-9.4288
9.52233
-20.6034
38.0038
12.8609
7.71369
8.10674
30.6613
31.1186
-0.648379
16.111
5.03657
23.0335
560.501
-43.7496
-38.3157
-7.84221
-24.7521
-51.9182
75.021
-32.9007
-45.4449
7.69443
11.2873
-21.0708
-40.3135
-10.172
-15.3156
8.99089
22.4416
-32.1162
-31.8319
21.5946
34.8368
43.3862
14.7832
283.867
-37.4948
67.2296
60.4605
-3.31119
33.0339
199.072
19.6094
0.363916
38.3631
-22.303
-0.150573
-27.2722
-3.59806
-2.77125
-21.5983
9.00991
-18.0684
33.5451
-2.62869
252.755
33.177
14.7271
188.238
39.9659
51.1087
-1.4181
25.0067
61.0542
21.5048
33.0722
35.4857
2.45261
22.9188
10.7896
23.5185
-5.40266
2.0826
12.8639
25.2241
4.71883
-15.6717
50.1008
13.6654
-10.7478
41.2695
31.1186
5.09266
-25.0112
486.502
199.939
244.173
-12.9634
18.6918
-15.8269
14.6466
-19.1299
-14.4369
399.286
-47.8933
18.8239
11.4426
39.2392
56.2649
38.5537
3.42507
44.5981
562.173
21.7398
162.621
-15.2496
-7.22166
12.2242
113.548
22.7714
57.8867
-6.6134
9.3569
21.1051
-22.0519
-2.33061
21.7895
373.258
10.6439
15.4139
-8.50157
-9.00641
17.7484
-18.5549
11.0938
38.3201
-12.9684
-17.7638
-6.60573
16.5062
2.54632
26.0488
-4.50275
11.8744
-5.86574
10.6882
35.3418
23.2602
0.610529
24.8717
17.3226
4.39199
3.00757
123.159
-30.6334
6.74071
10.6588
21.1595
-38.1274
-8.33066
-15.3385
26.3468
-3.68977
-33.6499
-50.4016
56.1057
8.91422
-8.45443
1.07237
27.7577
-4.0712
89.5757
16.8194
-34.9222
-15.7415
-37.4541
19.7205
-1.60061
43.3862
-2.86527
13.105
22.9792
2.311
48.108
60.3067
1.80579
23.7897
63.663
-0.751251
7.39802
17.1276
-29.835
-25.26
-6.60573
16.5062
10.0426
42.9154
6.74164
19.3707
44.4214
22.2234
40.1268
12.4023
21.2253
17.3755
21.2586
64.8024
-7.61783
212.348
13.5485
-14.7456
11.4598
325.243
2.0936
12.3779
10.7149
21.9032
47.3964
-33.5781
14.9437
-17.5127
-6.4566
-9.71628
8.05189
-1.04161
20.698
-17.3339
-12.9203
18.7836
20.1586
8.41217
-15.7942
230.157
-7.81933
16.8194
0.685006
-3.72088
5.8968
19.7205
79.8143
-25.9635
20.8974
22.2794
40.2383
91.8158
13.6088
24.7998
18.0413
41.5488
24.7842
21.4835
45.3415
300.732
-16.6808
-9.22026
27.1275
16.5062
17.5388
29.7969
244.748
15.6225
48.1695
12.0158
30.8162
33.017
45.5881
26.7458
34.3771
44.1877
53.3639
141.768
-25.6584
4.17813
-27.8956
40.7747
6.65188
11.4639
221.348
5.60266
264.786
-1.17659
37.2268
28.9722
0.970695
8.69118
3.00757
40.6999
-32.5075
1.28844
21.1595
-16.7115
-51.4342
-19.1299
-29.4294
1.98393
22.5472
-19.7823
-20.5315
-30.4524
104.991
8.91422
17.939
-7.81933
350.071
44.9304
-19.9297
10.4954
82.0364
-5.87924
-20.3401
42.2093
55.4515
-10.9709
24.1535
-6.6134
837.694
475.776
13.5554
48.2692
244.803
231.784
639.478
49.5945
-3.38422
23.3706
3.93391
20.4642
-1.03528
12.4425
3.8982
8.47315
10.2609
25.8765
-18.0684
12.9303
14.2379
2.50407
11.0009
175.606
-10.4133
8.65417
2.38294
4.2041
-4.97834
21.6989
3.62656
22.9188
-35.3603
-1.65863
176.382
37.4618
26.7793
-1.17659
8.34127
24.1083
34.5944
135.903
753.922
-20.1181
41.3308
-9.1562
18.7807
21.2921
111.542
-5.10604
-43.6161
37.6333
-9.35902
53.4748
-6.97377
-20.0043
381.112
-33.3729
-4.15813
216.676
24.9937
1.24318
26.0987
23.6946
-6.33626
37.4443
49.1332
-33.4445
-41.985
3.16251
-8.82558
-27.0713
57.7501
29.5958
-23.8072
18.8505
45.0359
-17.9082
-44.8943
12.6511
-16.6684
14.8763
50.6427
5.16609
-0.958162
-52.8272
-60.2932
20.2353
28.0638
-44.2926
17.9917
-0.422505
-32.1162
-33.7059
24.6375
25.3427
16.0961
0.282636
9.16097
-24.3763
5.38545
41.7198
49.1627
10.5451
-23.9415
253.868
19.1046
0.185782
12.9679
-8.17226
8.3868
117.706
11.9167
16.6785
10.4898
24.1193
89.6898
6.7801
32.4697
328.47
-18.2847
53.1177
437.742
95.4558
-31.2806
47.2817
-5.37525
61.3894
45.1861
35.5877
-8.82792
25.0603
21.4597
10.9898
27.0981
137.778
44.2984
-7.9952
-23.8159
-29.4885
18.842
24.4029
79.3881
27.2088
9.88649
13.06
-9.88289
11.2557
36.6083
22.2313
22.7062
11.8549
5.98247
-33.8639
44.6714
-27.8048
18.9636
17.7666
-24.8812
114.484
14.252
42.574
-43.7519
62.9627
5.57339
-13.4644
10.8552
21.1704
30.0949
26.2953
15.825
-19.208
-22.2906
14.8763
427.33
119.139
-13.4718
-4.0712
7.44908
8.62135
-32.1162
-26.2097
37.7559
-4.51864
-3.47467
30.2677
93.4939
12.1273
-3.76157
4.23849
4.18507
33.0339
32.1784
169.94
26.6583
72.938
12.2213
2.7646
37.1209
4.42039
-5.81034
158.052
72.5324
55.9566
8.2677
-36.6502
26.8475
8.00514
79.1667
25.0067
20.4932
26.8155
-5.1922
18.9561
35.1525
19.7703
48.9343
38.3263
17.7278
135.903
-21.1137
13.6654
264.74
-56.0079
-8.69296
-2.77629
-8.85417
194.39
9.38164
8.49726
15.515
35.3497
28.7872
333.944
7.08627
-1.65245
12.9877
22.1826
-14.6864
83.2578
-21.8055
15.8926
50.0814
-10.9452
-1.11185
679.545
33.2037
61.0886
196.191
97.9962
1.22799
-17.701
-41.6187
0.109862
-5.53893
18.2733
131.228
-13.5746
-25.321
-15.7942
-2.22737
172.091
18.3612
9.32315
-6.37118
-24.7854
-35.8643
51.7033
41.5029
-1.8875
3.51138
172.904
8.67101
47.171
14.3921
339.627
-10.3626
-41.0437
-34.4092
37.6314
-6.51938
-12.2279
288.246
-3.93627
29.7415
23.8067
-17.9095
81.7427
-8.7598
52.9298
19.3845
21.5048
12.4575
95.4558
-14.414
32.2891
15.2395
6.65188
75.1712
150.623
-23.5179
12.8639
25.2241
-21.1137
-3.20115
-1.65994
41.2695
2.55143
55.3198
-25.7208
14.9341
68.8279
599.712
34.7342
41.752
-0.637987
15.21
23.0993
17.5428
9.7306
23.9529
-41.3602
20.3085
-39.0492
19.5395
-20.3918
-0.974017
-17.3849
290.646
-35.8773
23.8333
-62.4926
10.4888
26.7817
-42.9485
-28.7571
-38.3157
-32.2051
-41.6187
18.8505
-22.4304
-66.6339
-6.36107
19.5615
15.9725
4.22906
-16.8877
86.3424
41.787
14.0083
43.7885
77.9618
37.0588
-4.00518
11.2717
22.7634
64.6981
61.0737
-12.845
34.0158
65.383
32.742
65.5789
20.378
49.2161
-7.05933
35.1507
66.7671
27.5105
62.2656
57.0907
53.3556
11.4302
44.827
27.435
34.7101
38.3719
31.671
62.4742
18.4971
14.4363
35.3418
36.3787
139.512
59.254
66.2028
34.2421
30.441
46.0617
15.2686
-14.1771
522.357
10.5228
54.8302
32.2666
60.2588
11.4259
551.327
13.2735
52.425
6.66186
40.8835
242.31
43.2134
2.70652
56.3053
209.428
43.3017
127.479
53.8918
47.924
331.356
70.8351
34.4182
89.2062
12.8614
35.6345
30.2597
44.0834
35.7738
38.6918
64.9379
49.4534
5.56803
8.41986
31.4125
2.311
5.16565
-4.44746
-15.593
-9.00641
-12.2367
194.752
-6.2982
-29.835
-32.8427
59.6097
-0.18814
1097.45
20.3712
359.264
31.5937
-23.5317
12.4023
23.0993
19.2495
24.8188
41.8733
107.906
8.38629
-5.04365
-10.9974
43.319
10.7896
10.4
11.4639
-30.0046
-16.3242
21.3122
375.658
45.8388
10.341
12.4393
-21.1137
-10.6974
-12.6219
22.5901
-7.28214
38.4532
69.8566
20.5563
41.3815
-5.61089
-8.23682
45.5223
131.34
-38.1274
-43.9379
31.5132
-22.878
-21.6563
18.8239
-32.3264
13.3166
27.9948
43.1465
6.5381
2.94644
1.52076
-0.323066
73.0414
19.4257
-21.3637
-19.1632
14.7355
-28.0837
11.519
17.8464
-27.0074
112.717
27.9016
-10.3615
1.86063
58.5864
-1.43713
28.4303
86.6284
-12.2497
-21.65
-28.787
-31.7091
25.3397
50.2394
10.0426
104.76
-9.61387
36.9251
35.3418
34.5046
21.7726
-10.6339
15.5014
27.3211
325.103
-10.0313
46.7301
15.4225
-9.12338
11.4598
4.77781
0.219534
37.2268
-15.8959
-17.5457
19.2876
-12.6219
16.9679
-48.5116
33.7732
44.237
1.22569
-13.874
8.7847
9.91508
118.221
3.69932
-36.2533
274.653
-39.7446
-40.6738
-11.1345
58.1544
-4.78974
-1.79079
-34.2005
11.1282
-1.83112
23.9068
16.0649
-7.84957
44.5981
-1.92125
-19.9297
14.0983
10.4739
300.124
-9.08769
704.44
14.0013
5.60876
37.9717
39.7923
29.5285
46.1523
19.06
237.406
11.6658
12.1262
-24.1771
16.716
-4.42413
-29.835
122.791
-12.2279
20.2543
19.4129
37.2932
32.4891
44.7122
34.5046
68.0769
62.3531
51.0558
32.503
46.0617
-2.53507
-29.4065
34.1632
19.7703
22.7083
-9.16179
16.8471
43.9485
34.8667
385.528
-13.7668
-32.6147
14.4069
18.8957
-26.883
-5.96814
5.23299
50.7096
-18.6823
-21.6563
-9.28706
243.161
30.1832
20.4985
130.729
0.915904
16.0649
10.9213
74.5832
-40.5444
17.9917
-0.422505
-11.2171
-5.3476
19.0141
0.282636
18.5313
14.9791
39.1186
116.682
21.0517
-11.7009
4.92287
-1.55476
198.051
4.1695
17.7354
49.6075
-9.18455
228.485
-4.78341
0.150072
30.9619
15.8831
20.2543
12.9303
16.112
11.8744
16.6231
3.19192
18.4752
32.6306
27.0681
415.327
36.1161
4.2041
8.14013
40.4395
40.2454
-10.0313
87.9595
109.274
17.2966
-5.40676
16.4118
32.8888
15.2011
22.4693
0.845008
38.452
27.4318
5.12326
-14.4455
174.389
-14.7784
1.91411
10.0477
-43.8591
0.544751
-41.0744
-7.54508
-43.7496
38.521
-3.19251
16.9765
-1.04161
20.698
5.82036
1.41796
17.7825
582.481
1.551
84.2858
-18.0557
25.4879
-5.87924
-16.8393
-9.09573
150.905
16.0961
-9.09687
326.37
14.7832
-29.1022
28.0976
12.8817
64.2086
4.18507
5.16565
17.1859
42.503
-3.32676
34.602
-20.2508
-0.992292
-42.9177
-12.9684
40.3323
172.054
4.42039
40.4748
17.4966
42.86
20.0585
35.3418
24.9734
276.132
150.815
-9.4919
15.5711
22.9188
0.24695
-1.65863
-35.3877
13.327
291.325
12.8639
13.9797
12.2151
-6.12114
2.42105
7.99286
18.842
-41.0153
24.4029
71.8919
544.451
-31.343
15.1445
1.88538
15.515
9.11281
31.2211
150.143
0.610472
2.5503
22.0788
-24.0567
28.9098
73.3573
25.0461
5.78827
-24.0637
-32.971
-8.23682
4.97382
10.4888
6.91064
1.82525
-15.6386
227.802
-15.3385
5.23299
48.7841
15.825
-21.0821
0.198164
14.8763
91.8722
-15.4486
-19.6988
9.01703
7.1732
31.4797
-23.6779
3.32563
132.288
2.75693
24.3494
336.731
39.7768
150.794
35.9712
0.881774
691.716
24.2123
-16.7165
113.958
-3.07588
31.671
27.3564
23.1188
14.749
6.94006
18.4752
0.771436
-17.9095
14.2764
174.899
8.00514
75.6065
25.447
14.0085
6.83526
-16.2881
7.92626
11.4598
-11.6992
12.2741
0.219534
43.3121
138.661
-44.4352
10.0678
12.8639
265.105
14.3134
-41.7284
6.16918
9.47164
-25.5596
45.9494
-8.85417
-7.55473
29.112
50.3423
34.9693
21.2252
23.165
24.7231
17.0882
-15.1233
121.508
9.6391
2.09704
-10.1109
25.7074
-54.9963
-12
-36.1929
21.1595
-5.67101
-53.3083
-0.389213
172.97
-14.8827
36.4397
-9.28706
12.6511
-7.2981
-13.2347
28.1539
-15.4486
-19.5424
7.14296
230.131
-16.1816
-9.79284
5.36515
1.90132
15.2671
-0.770505
-10.9709
204.556
15.8754
1.86063
29.7483
26.7273
13.5554
35.1507
83.6337
15.3118
16.2661
-4.75344
20.9786
34.615
-6.65748
91.1532
-4.73166
7.13584
32.5314
7.30812
106.067
270.496
11.7533
-4.97834
25.447
-28.2326
-7.06627
-50.3528
3.96357
173.833
12.2741
18.7211
-8.82792
143.127
9.11577
38.3425
30.9558
-23.1679
-34.2321
-1.32709
-29.4885
7.59757
2.08819
43.1436
38.6148
42.574
3.16251
28.6557
-42.9485
-1.92288
-66.4267
-67.8123
-49.1149
-23.8072
-23.5304
-39.8227
0.0429432
175.361
22.1355
5.29913
24.3157
8.18127
27.362
-48.6985
-22.2142
111.55
22.7714
16.6572
76.8233
50.363
56.7123
225.325
27.4117
-1.55476
430.435
-1.4527
291.349
19.6224
157.607
11.0938
-29.1463
-25.0389
147.154
14.009
16.5062
-12.4462
2.99351
-14.3625
9.12679
6.94006
14.7271
2.6455
13.9496
1.1579
6.13107
32.3151
128.08
21.6989
21.5048
217.97
-3.31813
131.432
12.6637
-47.696
290.7
-12.576
-29.2876
-21.6438
69.0859
291.341
-4.6515
-7.9952
0.546979
-33.2366
-5.52089
-52.2597
-18.7006
-30.7256
31.3296
-20.3261
18.3484
-29.0968
-3.45718
1.9767
-8.77924
20.2333
50.6581
25.1953
95.6606
80.1175
56.1057
22.0327
10.2862
12.3168
108.343
44.6545
67.0869
82.4117
-6.81126
42.3545
23.9404
41.5041
17.8464
137.91
52.7565
56.0126
41.216
59.7334
37.9183
59.5136
36.782
71.5338
51.0212
30.8538
660.035
28.2968
69.1899
310.06
40.3323
42.12
53.9875
92.5015
76.6486
47.9711
81.2148
38.7992
4.57927
25.5208
47.4622
47.3076
64.3621
70.4246
29.001
38.6944
22.3672
51.7564
1.14557
15.91
8.97571
10.7149
49.9514
327.206
-11.83
17.4113
-0.0488117
-21.2608
-39.7013
-24.7521
234.814
52.5837
-1.8157
53.3063
7.57954
-13.5858
-18.5425
-11.3606
15.0355
-0.958162
-34.5349
5.29913
-6.00164
-3.79532
-46.1666
-15.7415
-21.0372
-37.4541
58.3707
-29.0052
74.1921
24.6363
2.1567
61.6348
-20.8515
12.6718
-6.12229
9.85082
14.3748
20.5465
78.1377
33.6779
16.1153
28.8975
-17.7638
-25.3464
-3.07588
20.4266
-10.125
-4.9922
17.5601
20.9956
6.29382
14.8269
13.3393
35.2808
22.0606
145.696
52.1807
28.2581
54.3009
9.64636
139.496
-2.23256
3.2411
4.9006
3.84078
-10.0878
11.1524
-2.12863
30.8463
-17.5457
271.241
-44.4306
-20.1181
28.2123
-27.8969
150.603
57.1938
-23.8467
-6.6177
-16.4421
29.2
-14.0442
-5.55823
30.6646
30.2841
62.9986
18.4141
76.5759
-0.576764
47.2591
146.359
-19.5226
-0.985845
-18.4497
0.102633
0.54782
4.79503
21.6101
155.443
-16.3969
4.88333
34.554
32.8391
26.7178
29.9639
2.0094
55.8989
48.3463
110.523
21.2997
66.7174
23.9404
44.7205
36.5871
83.5625
30.2585
53.6935
8.41986
85.7604
162.544
26.7174
37.719
39.6919
44.4619
29.9168
57.5229
18.6854
-10.1216
-26.9129
352.474
505.101
24.0024
-24.551
-15.2361
271.183
50.3344
55.1194
-36.3234
30.5956
-5.16623
10.0142
6.51223
-0.661007
-3.8697
103.652
-14.5625
-24.1474
-21.9464
-32.8882
7.2417
27.2076
36.8022
-11.7433
2.42105
283.198
63.7583
-14.3152
-2.77629
34.2493
57.5835
-13.1072
11.7669
24.1053
31.2211
35.8247
274.747
171.885
-10.1259
66.8808
-0.0488117
-32.5052
-2.22001
-11.6336
-34.7748
3.28081
5.50596
-0.456108
-4.70629
1.07237
23.9834
341.033
17.5516
2.99915
-15.415
-33.9902
-7.46901
38.5849
7.76972
34.0158
9.16097
0.882862
80.3481
-7.05933
91.2288
15.4139
4.61689
26.6008
-0.992292
-12.9684
-0.983528
10.884
-6.82401
-2.62869
122.444
-2.1176
222.458
32.6903
6.13107
22.9448
13.7623
0.890029
-32.5201
-1.99564
2.30406
-20.3678
39.5708
27.6562
0.219534
15.2011
-9.38987
13.6609
-10.5469
150.896
16.1874
-39.8543
8.04324
7.99286
35.7086
13.3326
-27.4336
242.271
202.341
329.323
7.64827
57.223
11.7669
37.2238
87.4431
9.58775
2.48454
7.08627
37.1751
-18.4345
208.82
-16.6436
2.55735
-9.20426
33.4632
6.38441
-18.9388
-13.8607
-1.69627
34.8667
36.9518
36.7258
29.3994
58.6408
-26.0819
50.551
-19.3867
-30.8195
-9.75954
-3.19251
20.7246
31.9175
8.32872
173.821
2.07223
14.8763
335.501
230.054
2.78997
14.6392
29.662
33.686
21.7398
35.1847
-37.7384
97.4787
-1.59946
150.905
1.10356
191.428
61.6348
6.50506
37.4679
-7.73301
86.6974
-5.18526
48.0264
-9.97081
21.0361
27.1057
54.1973
14.0954
-16.1943
22.3007
-15.7472
107.452
69.0969
5.06599
9.10492
15.764
17.6977
328.572
54.8568
19.3845
36.6914
12.4575
-8.79179
26.6669
9.61728
0.215434
18.2859
5.84173
11.4529
-0.0195382
21.1571
13.8159
32.7041
29.7305
-12.1478
115.693
-1.32709
-1.77276
-27.8969
29.2445
4.86664
213.799
31.8103
-25.1973
-21.9332
16.9765
99.3839
-32.3264
-26.194
-30.7868
-39.7087
63.3952
18.3612
9.32315
14.2435
-28.5335
-17.1236
-3.47353
-6.51642
-8.26677
12.9091
22.9257
29.2857
113.718
-21.62
67.8303
10.2521
-22.303
-4.42413
9.5204
17.8435
-6.60573
74.6022
18.5525
30.6151
-32.9618
27.3948
43.6124
-5.16623
-8.72647
29.001
-14.414
-16.4366
47.8813
-41.0099
0.208536
20.5952
-50.0574
4.59314
12.8639
28.9722
15.9632
-30.484
-1.32709
135.429
26.3382
-27.5948
24.3044
51.9613
28.263
25.3639
45.5001
74.7051
42.4655
11.4618
10.0466
0.36027
52.0639
7.71788
-18.8714
40.9233
49.0319
4.54698
11.5132
0.222974
-2.84808
-18.5746
-7.76626
-37.1821
-19.8525
-7.69437
25.4947
9.71908
-25.1067
26.5465
53.507
-15.2787
-26.0577
-7.70119
26.2385
132.206
-0.289071
58.4476
-2.21816
40.3755
65.0023
-30.4621
15.1393
42.687
-0.493656
185.776
15.8306
4.88164
297.391
146.722
123.64
-42.0639
658.353
-13.0086
-11.7117
-18.5425
-11.3606
-1.83112
12.6624
-17.8248
-28.9127
-15.3156
147.672
65.5451
-31.1741
34.0078
-2.64457
49.0084
11.035
199.534
151.786
59.7334
43.5939
22.9257
20.0143
28.5324
4.11205
43.9853
-20.4289
18.5901
229.834
-22.3387
2.85095
4.63867
53.9875
1.68593
21.7342
32.5526
-9.47623
37.7022
7.69274
58.5035
24.5443
10.2586
41.8205
259.617
56.1174
60.9904
-19.4795
21.5947
15.4735
-7.51739
155.683
-14.4088
53.0878
133.949
28.6255
0.679989
154.638
60.0129
30.2585
17.1492
-7.70562
-42.2207
9.3569
-3.98488
463.385
28.5479
61.3876
31.1598
32.1784
-13.7189
43.4674
23.3706
-25.3981
464.092
-29.835
4.72502
2.7646
1.51364
-14.3203
-32.6137
43.7335
-18.9842
36.9251
43.875
13.729
139.19
165.374
15.6364
-0.789934
6.51223
-11.9054
-57.5175
-3.31813
-7.24931
-0.454762
21.6444
122.034
9.57887
20.5952
36.1497
20.3602
3.06899
61.3452
69.8874
-6.99967
9.47164
-9.33029
-42.4262
-4.65035
-31.343
22.4303
14.48
5.7742
-3.73682
23.0113
3.49061
5.83962
94.3795
-4.48869
31.3296
85.4515
20.0291
21.1595
-29.83
-34.3793
-47.6861
-35.9532
-1.31844
11.3543
33.7916
-34.7748
13.2017
-30.4524
-7.6125
46.8946
22.0327
-10.3285
16.5435
37.1019
33.686
11.9294
587.708
805.426
-52.4466
-24.0883
-10.2645
-1.60061
4.03077
7.28691
208.008
14.7558
-41.686
21.7895
9.68963
16.2661
54.7693
36.489
-7.31048
35.4567
-40.3907
14.3165
25.8765
4.42039
-4.9922
12.8749
-6.17841
37.2159
-2.9767
-8.5392
-6.33836
13.729
30.4939
144.759
19.3845
49.8099
25.2529
41.1079
54.7779
-16.6196
-3.5327
16.0222
-22.2693
11.4529
40.4889
35.0777
-17.515
16.281
32.4039
3.90319
-5.67101
-36.2533
-13.9529
7.15032
-6.94064
24.4212
-16.0341
33.8165
24.561
-5.73844
11.2873
27.7315
112.397
-33.0482
-7.91877
-22.7458
-5.59494
-35.3327
-12.845
84.6156
-1.8875
9.13358
140.992
72.632
-2.57339
69.6598
-20.1934
-17.8719
-31.4952
6.50397
-42.9177
-20.7653
-23.5241
138.005
-61.6941
-40.2526
-44.087
-9.73075
-27.4387
22.3007
-7.7398
-54.9041
27.0084
17.6977
-2.59023
-3.1376
-3.23926
207.54
-5.4751
37.4343
-16.5906
-12.303
97.0929
8.8633
25.5468
1.15247
0.482271
106.914
31.1416
10.5159
203.317
119.546
-9.60988
-16.9586
13.8009
46.7758
30.0187
20.8726
-7.05817
-24.8033
14.7329
48.7605
16.4457
529.365
-8.94586
62.9332
-0.925721
42.689
35.9063
52.6913
403.535
13.7947
-10.8841
55.812
7.36553
22.1826
-35.3011
27.0358
32.1279
27.3969
29.7313
-25.5699
25.1018
-6.38143
36.893
-1.6809
60.1323
3.94461
22.8963
-24.0742
63.8997
79.0622
26.7817
-7.3412
8.72425
23.5285
-17.2125
-9.75954
-11.1345
9.42869
-17.9082
-28.0277
12.0652
0.979976
487.236
-27.9757
-2.22737
54.0249
57.7166
84.2858
-1.18906
87.3321
130.762
-14.3125
15.1591
-6.28577
89.3008
8.41986
342.507
33.2331
80.8225
24.6994
57.5804
38.7823
27.1187
223.853
-10.0463
60.1202
24.4027
11.1979
6.19881
308.956
8.24516
0.182411
69.0334
4.44163
32.2399
45.6492
74.7971
5.84307
87.7546
8.88927
10.9512
-5.4751
159.249
-11.6029
123.181
334.768
33.0116
54.8302
28.2036
-25.0804
-12.201
14.5979
12.8789
208.866
-1.01285
-8.39964
-4.42728
156.094
7.59757
299.11
119.411
83.6846
-21.3703
-8.08189
2.41882
-56.0669
-3.79694
-5.96814
-17.2558
-8.8147
37.5912
30.0434
-8.53788
-1.79079
-37.9486
-12.9203
72.9723
22.5317
-22.9449
23.4047
2.94644
-9.72363
5.29913
29.6056
106.775
13.8035
136.058
20.642
-27.8364
4.72798
21.7183
62.1268
12.9091
2.75693
7.48283
5.38545
19.231
28.5479
2.19337
23.7624
60.3915
-38.9915
15.8743
-52.2881
136.656
-51.6351
-15.6685
97.6015
6.59909
64.6088
16.5062
19.8742
35.0777
38.707
-4.50369
28.6557
84.488
-7.54508
-19.3867
-0.8344
-0.389213
-7.41299
-4.21546
11.4426
-1.9903
1.91701
4.66404
-5.94526
28.0638
6.3072
-21.3637
-28.368
-22.4615
304.579
19.0141
26.0276
-12.2356
1.63732
15.4295
11.5637
21.8883
9.7917
15.8613
275.337
-8.53154
-8.17226
-8.47979
14.6321
-8.69808
41.0413
17.986
-6.17841
13.8899
38.0919
58.6049
68.1102
47.9358
2.7641
4.96119
-13.24
-42.525
-20.1847
-9.12338
9.58576
53.5035
-38.813
26.9344
-19.7697
23.35
-23.1679
-6.12114
-18.1937
677.034
307.448
133.273
0.0400426
27.2088
-3.23197
112.385
12.6059
14.252
756.593
304.824
-23.2443
-13.7041
24.9076
-20.4597
3.69932
-30.6311
-27.0713
-22.8347
-28.5002
-29.4294
-11.1345
16.925
787.94
-41.0313
31.7429
3.79108
-12.2026
64.7906
31.5361
35.2278
28.0638
-27.426
19.8657
-21.0372
-43.3606
-22.2142
21.5946
38.5849
-7.22281
5.90483
18.5313
-29.1022
16.6298
13.6088
51.0212
22.3382
-17.9019
-15.6685
11.3945
2.7646
24.0024
51.272
16.6785
32.9786
15.6225
11.0009
-0.556208
7.23085
336.229
-36.6502
319.749
159.906
15.5014
56.678
25.0067
-4.73217
-20.0362
6.0522
-11.029
-19.1954
-9.89987
-4.33376
34.2779
54.503
-3.79694
-40.1898
-9.71628
119.551
570.272
33.8431
-11.186
-21.6563
337.53
13.0022
-1.83112
2.78997
40.4278
127.083
11.1972
-23.6779
-15.415
-28.0837
-10.9698
398.282
4.85169
-54.0745
-1.59143
-7.70562
-21.6059
-3.76157
26.0002
49.2161
-7.05933
14.536
13.4378
6.89579
142.615
11.0938
-8.53154
-33.5831
-10.2675
-14.102
18.3802
10.0426
226.574
-13.8731
13.7485
9.12679
12.5623
4.51957
31.143
22.9977
-14.5366
70.4246
12.1344
6.83526
-22.6104
-18.1621
6.0522
-9.1549
5.16744
-24.1543
13.0989
-16.3242
10.0678
374.559
34.5944
122.785
154.868
89.4562
371.612
-27.6144
-9.26902
-31.645
97.4915
-29.4689
18.6822
-18.5887
-9.30637
4.42765
-16.5675
40.5098
31.5326
-0.576764
75.4897
23.6474
-23.1197
60.3776
26.4184
37.8327
38.5734
36.1983
-10.6966
28.6666
22.5987
-25.2166
-21.3536
6.44299
23.4688
41.2083
1.07237
5.2689
509.423
335.078
43.0563
-4.49711
0.027257
13.3931
-14.0127
4.85169
-9.09687
-25.3541
48.489
155.984
20.1582
57.3967
33.1327
22.9102
0.86876
309.407
-18.8912
-10.4056
-8.17226
22.6389
34.7101
90.8457
26.0488
18.4971
19.5121
-16.0355
31.143
75.5732
28.6199
7.95223
-2.664
14.0085
-2.53507
9.24876
-25.6584
19.1707
-27.864
-9.1549
74.5079
46.0073
-12.8989
148.594
30.9558
21.8096
-16.3196
9.47164
127.477
-38.678
-53.8318
63.6598
-28.6236
7.64827
-16.8553
195.904
17.3891
7.71369
2.48454
223.21
41.6369
-9.08168
48.9072
401.402
52.0816
150.216
17.4577
19.7876
36.6026
-16.9712
-12.0982
92.8092
34.2141
-38.4395
-40.1571
-24.7162
-9.6934
38.9759
35.5601
-25.5519
-35.8643
72.1788
-23.1512
35.7738
1.21049
27.4566
43.8312
-0.0541714
42.1531
-1.17378
64.1987
271.977
63.2026
134.864
54.2927
34.856
69.1899
28.9498
26.387
36.5841
31.4987
64.3905
72.9004
38.6008
38.1113
81.3563
51.4309
18.0245
60.5806
146.686
51.0558
124.332
220.35
73.9786
21.8278
410.299
-19.0991
123.181
14.3024
-25.0845
69.8227
52.5665
372.222
199.797
21.3122
355.818
23.35
102.17
14.3134
-6.94929
-20.1181
24.4029
-33.0558
10.3422
14.1195
116.715
33.4757
91.1913
22.7062
30.5955
4.88164
44.448
-0.648379
29.2295
34.2779
73.0398
29.339
-13.9529
-15.3385
25.8477
-8.53788
-33.6499
33.2659
0.198164
5.50596
15.0355
16.4105
323.255
29.1834
-28.4643
10.9213
33.3537
44.9304
-33.0482
14.0983
55.4515
877.336
15.2752
192.819
21.4976
22.252
19.231
15.4295
-7.95281
-10.3756
0.363916
-31.6733
28.8975
-39.4536
54.609
8.58337
-1.92056
406.312
34.4054
63.5301
16.112
4.37813
44.7341
25.194
312.253
41.84
81.0937
56.678
28.7549
25.5759
140.433
-8.79179
58.526
-29.7381
15.208
25.7822
23.5185
-3.5286
-5.41366
26.9344
10.9898
96.4386
-0.679147
6.99732
-12.6219
33.8345
476.227
67.5064
6.13836
33.6747
-15.5051
50.3423
143.665
15.603
38.1576
-1.5138
23.9529
39.577
29.8543
17.1727
38.2802
21.7482
74.4331
25.5885
49.8442
51.8882
13.2735
43.0547
-24.0719
1.9767
302.316
40.3508
-1.97864
-7.02656
-10.1092
32.6799
19.7206
11.7253
9.3492
1059.46
13.3065
0.514528
32.5391
132.149
2.97763
4.02159
34.0158
-24.5722
2.75693
31.8457
1.63732
28.6014
9.80727
-7.95281
44.2783
5.9415
-17.4671
6.04357
-4.75344
30.8668
-24.5134
-44.1388
-11.9204
-29.835
-7.85669
-29.3128
99.5079
1.56703
-20.2339
21.2863
-24.4688
-3.52726
12.792
3.31997
3.26707
5.32903
35.7544
33.6862
30.2611
-7.85475
23.6728
12.3969
11.7267
54.4406
-35.0648
-14.295
8.34127
6.59289
39.7935
35.2172
14.5521
42.2678
45.9547
30.0199
19.8742
18.2111
282.228
417.331
30.5298
-35.4522
33.6844
293.582
-8.33066
-4.09408
-43.4927
-1.7642
-5.53893
-1.9903
-4.20424
4.66404
-9.72363
-2.19713
31.4797
35.5601
-6.81126
27.362
-34.1557
-32.1162
3.77539
9.64493
-10.2645
-12.0149
-10.9618
-27.2281
13.105
54.1112
-12.6815
15.3118
16.2661
21.0361
-21.62
-14.1108
-27.9252
198.5
-8.53154
55.546
2.02414
-2.77125
8.3868
-25.5647
5.43406
15.6225
29.4289
25.9715
30.7565
2.48459
-8.91436
23.1327
2.7641
-2.53507
-51.8953
-42.8566
-18.5252
-12.0888
97.671
0.208536
20.5952
-36.9389
8.19375
15.8375
292.1
10.341
349.771
-35.0603
-5.52089
-41.0153
54.388
175.26
3.68967
36.1298
46.5941
29.3471
14.463
96.6959
40.6438
45.5223
-9.41914
87.435
44.1432
2.46515
15.5403
67.085
15.9879
14.1388
-8.90062
55.4831
23.3096
-12.1385
14.9714
-3.61279
4.33186
22.1657
34.4182
3.32563
70.9575
-9.34307
64.6981
27.3405
32.1326
73.3712
65.383
23.3717
44.9641
90.4455
397.739
42.647
105.284
20.5465
50.0267
18.6854
895.052
32.6456
19.0017
22.5286
-4.73166
20.2543
-4.94994
1.68593
360.94
4.37813
18.4971
-1.10263
94.8612
47.4622
17.3755
2.33003
-4.97834
66.6764
-12.2284
81.7979
-28.2326
-20.0362
112.659
5.83073
5.60266
-21.6438
-5.87676
111.117
-23.8663
32.0732
11.2844
8.46811
1.8156
-34.2458
-22.3368
94.7043
77.3592
26.4543
9.9808
28.7872
16.3371
15.5373
-52.3188
-1.92288
-23.3232
-2.22001
160.78
8.05189
5.73206
16.925
-9.28706
106.354
9.25409
26.2799
7.04016
-10.3285
-12.0461
-19.094
8.62135
-17.2891
-41.2022
8.47611
-12.0149
24.6455
-14.1097
-31.8726
18.5039
-7.0059
-7.95281
0.421371
6.49096
5.98611
-22.303
-2.02464
-10.4056
-21.2907
-35.4572
10.3472
12.758
45.6498
-7.6844
-28.8656
16.6012
17.638
-0.716161
15.6031
-20.1588
159.939
-23.4728
-38.1423
-10.4289
-9.72882
-13.6255
-30.6751
1.15247
33.8258
20.8233
11.7868
36.4523
40.9749
64.5795
21.5854
23.6837
-6.12114
56.769
6.1188
11.3457
11.4585
52.5139
374.755
5.10964
33.8852
37.4926
53.4748
62.3667
78.4533
57.4581
90.1726
45.5881
7.85653
63.3083
32.0807
33.6025
101.998
92.098
83.359
20.0964
39.0854
20.9139
201.287
-25.498
5.817
151.04
16.2783
15.1857
31.2316
2.97324
76.5505
57.3555
10.7149
-21.2631
19.2854
-35.4522
-20.6635
42.2691
-28.5002
-18.185
3.85799
15.0509
-1.04161
11.3277
3.28081
17.0648
18.6244
13.1614
379.634
39.0323
20.2353
56.1748
-29.3001
21.7398
-36.0298
-18.9977
-22.4615
280.216
-12.845
24.6455
301.515
-55.3391
16.8532
9.13358
32.3495
15.4295
17.7484
-35.4215
-42.2647
-25.0389
-14.8425
19.7175
566.859
-13.4789
-6.82401
74.7745
4.37813
-11.4879
6.94006
445.762
96.3488
-53.5168
-0.716161
11.7533
2.51793
8.5804
-12.2284
-35.0287
-14.5625
-24.1159
-7.28083
19.2229
132.341
2246.61
20.8112
144.711
-9.08168
3.92961
15.3439
16.4743
-53.2558
23.377
-4.39421
67.1204
17.4222
82.5173
19.5731
16.9499
3.28081
46.7354
27.6549
34.6491
23.5612
35.254
76.4573
88.0339
215.266
41.4175
13.633
28.1538
42.4399
46.1973
28.8113
-7.0059
108.239
-0.699324
20.934
198.051
37.9027
24.7268
-0.992292
-14.8067
11.0938
-2.90934
-4.42413
10.3472
24.0024
714.691
-3.93627
2.99351
38.1113
20.3712
5.06599
340.815
13.8899
148.662
39.9993
207.231
158.635
-16.9882
-42.525
38.511
51.7333
29.4555
2.99258
0.544751
-39.2003
-62.4903
14.1581
117.72
-22.878
-6.94064
90.065
258.679
42.0619
11.3277
-13.5858
-37.2832
5.50596
106.865
14.5364
6.5381
27.3093
5.29913
25.8575
-21.0372
-4.00518
-13.0912
52.7485
42.2093
21.7183
7.76972
47.1343
524.529
-22.5022
3.51138
39.7923
18.2841
-6.32152
-5.3029
14.3921
34.1546
10.2391
17.2305
92.711
-27.9252
743.854
-34.7685
-8.17226
3.8982
14.0954
53.3644
-6.82401
24.1747
4.86758
38.1113
12.8749
76.2805
27.8456
27.0084
-4.79107
18.0245
24.9734
45.4865
15.4485
38.1252
16.0767
-18.4937
0.215434
52.0191
60.9998
-33.7527
-3.20572
-31.1616
-10.3994
36.4685
29.0817
-41.9086
4.29511
79.2074
3.96226
93.7433
14.0903
246.019
-0.0584652
179.398
41.3815
219.277
27.2379
26.7594
47.4621
100.79
5.84381
-3.87887
37.1751
-24.0567
564.893
1147.2
17.5499
12.1444
21.9705
5.78827
18.4707
-14.6933
62.6064
-2.07218
40.4872
292.703
8.62647
34.0427
-6.39709
42.2626
-7.317
-3.95305
63.7198
2.21398
611.967
27.8219
1.28407
21.7482
334.928
27.4626
-6.20783
86.7518
-12.9634
-0.8344
9.02439
461.576
20.6731
-23.5304
0.0832717
141.962
45.0205
16.0649
1.52076
-11.5675
410.041
-36.7963
33.3107
-29.9578
11.519
-2.76828
4.02159
20.8974
37.272
-8.48747
194.889
11.0076
131.622
38.8988
25.5376
12.518
-19.746
8.37804
-5.43642
-23.5241
4.9462
-24.2128
253.976
31.4987
11.9167
18.5525
38.6008
43.7335
48.4822
18.1845
28.8824
8.3274
38.6392
41.7383
33.0722
39.2338
50.8152
40.7747
36.6369
9.58986
320.674
851.523
-25.3919
20.3602
118.927
6.81712
-17.3655
77.3333
13.2198
-26.0228
-6.8189
19.8742
65.0628
-30.6334
4.86664
36.152
-35.4522
20.2688
8.98112
-6.94064
-14.1601
-28.0277
89.4878
11.1282
9.41327
61.3881
126.478
77.9091
-7.84957
-21.8038
-11.6669
-0.257044
5.64946
4.85169
-5.34874
14.7832
14.9791
48.489
92.3196
48.0264
45.2969
10.6439
52.8952
25.2316
0.881774
-3.56235
16.716
-0.675997
-22.3387
17.7571
25.4823
199.281
110.326
80.0286
42.8381
45.749
73.9197
6.7801
43.7141
26.7458
30.6289
210.98
23.3788
-6.28321
11.1228
-18.1621
9.80033
-24.1159
59.5154
12.2741
-11.0249
14.738
21.4759
-15.6717
70.7156
6.16918
-8.87373
24.4642
3.78817
-23.8467
-21.3553
-36.2556
87.3256
406.087
183.814
-11.2932
-28.7571
-32.6935
-7.84221
-15.3817
30.5407
76.9466
-20.5564
101.283
252.532
-35.4091
-9.32739
3.29202
12.3168
22.1657
37.4341
21.2997
32.9842
-9.79284
239.623
680.313
-7.22166
4.72798
-16.5931
22.7714
-3.95749
2.75693
26.0002
47.342
15.4295
132.602
28.4303
6.89579
39.7768
-1.00531
12.1262
12.4425
223.164
64.6951
70.8541
15.6648
-32.6137
43.7335
18.1845
60.7416
-12.2873
55.5058
184.269
4.257
17.3226
21.2586
27.3211
-4.40914
165.348
-27.864
-12.903
-2.32883
141.585
-26.2565
44.723
0.861212
10.341
10.5652
-52.9728
9.91731
-25.7403
1.97537
3.96226
1.91411
315.815
425.355
20.1022
-18.5887
314.103
136.277
-2.52244
-8.25182
8.04102
-12.9634
11.1956
-25.0089
-35.9532
-21.0039
16.9765
18.799
-16.0341
12.6511
-7.2981
8.56864
-17.2199
271.417
50.2203
58.0489
-8.68532
27.362
20.1922
-13.3755
-20.5875
-3.47353
34.713
16.0961
7.76972
20.8974
264.034
-37.4948
4.18507
4.92287
37.8006
199.925
34.615
17.4966
-6.17841
24.0974
118.838
0.831133
83.6168
11.7004
58.7399
17.9507
-15.6535
5.50063
98.03
120.37
-3.5396
-24.3824
19.4381
10.9898
25.3336
91.1501
40.7305
67.5677
-20.4006
-1.35791
50.5413
20.1022
-7.34426
7.50758
-17.7397
525.261
5.36468
-4.38612
33.9506
62.4547
10.0466
24.7231
48.3157
-24.4936
12.8123
-37.1752
-9.14736
28.7943
-2.84808
-24.8812
-1.70799
-13.3885
1.13183
-22.14
12.3746
46.5655
-5.44293
14.252
947.748
-13.7668
204.818
245.658
-22.5376
-28.7571
-15.3385
-22.878
-36.0746
9.56849
37.3651
37.5243
39.0021
16.5435
10.865
-26.2097
-12.8439
72.1944
35.8807
11.527
483.3
0.882862
3.7347
16.6298
32.3495
22.9257
12.6619
58.4154
25.6364
-1.00531
37.8452
192.037
-0.150573
-31.0203
2.85095
35.2468
-10.5721
29.7969
222.259
32.4891
-2.1176
54.0825
77.6678
55.5058
43.7141
26.7458
45.6214
25.447
-42.525
37.9113
-10.9974
14.1481
41.2099
11.7868
-27.4135
6.46721
97.1969
109.557
-2.55321
-58.595
0.546979
6.1188
35.7086
-12.9043
15.0326
-44.3002
-12.6023
275.429
5.7742
84.0755
146.395
71.825
10.0466
20.8363
20.3085
30.7839
-6.81298
-0.974017
-7.76626
-31.0969
-39.5535
-1.52532
8.62647
-43.8784
29.6989
-18.9456
29.9866
23.6223
-19.4962
29.3994
-27.9559
14.9437
8.72425
-27.0713
293.839
-14.4369
65.6756
48.2584
308.263
-34.5349
-2.22737
16.5435
237.022
-9.62236
107.01
17.5466
175.5
61.887
41.396
10.5808
-3.8023
40.279
10.0706
14.4924
24.8433
11.4821
41.5488
22.9102
8.36502
17.2305
38.3631
-20.4289
-0.150573
4.58692
136.131
114.468
0.976887
21.5053
31.671
28.741
7.25273
76.2805
20.3493
0.771436
21.7726
69.951
34.2421
13.7623
23.5729
10.2604
-0.12157
-25.6584
-27.681
-22.2418
-22.2734
72.6338
-24.1433
724.523
53.8184
-6.27058
-6.37775
-39.2003
1.82525
3.10205
-28.9454
24.4727
33.7916
1.95734
-1.6759
5.66514
-2.33017
-27.1951
6.69457
18.3874
44.6545
14.6131
37.4341
-21.8038
17.9917
-6.0447
57.839
-11.2171
35.8819
35.8899
-15.2019
-15.006
27.8742
47.342
17.3035
20.1582
272.914
436.977
3.14766
17.288
153.859
-0.150573
225.727
23.6869
20.7648
21.5053
52.1134
15.6648
-2.06221
-17.6212
24.9929
11.0009
21.9326
44.7122
40.1268
19.5718
26.8475
9.8792
94.1593
47.4955
66.6764
45.8676
242.968
339.084
39.7854
-40.9825
-1.65863
59.5154
2.57155
2.71907
68.3276
23.6837
226.263
-12.6219
45.0789
356.75
74.0604
219.782
5.56373
-21.1273
15.515
258.364
3.11015
213.861
24.7231
23.9529
32.0807
-13.2492
30.7839
34.002
-26.014
6.30548
23.3888
-34.2515
12.8485
-9.07115
-8.60812
24.1648
-20.4369
36.7408
53.6995
29.2295
56.7667
18.8957
43.0547
-26.883
-0.345944
56.2803
15.0758
105.146
11.2873
-6.58036
31.0574
76.5136
50.2203
80.5377
1.12508
4.02273
47.8315
109.799
41.0201
35.3705
28.5479
23.9063
147.352
30.3044
81.8584
673.211
218.26
19.1046
0.838789
19.9387
217.542
107.799
-2.85759
29.6246
-14.3203
45.6076
31.6156
55.9566
227.92
118.956
103.652
35.8268
50.8083
92.3717
-0.679147
-8.87373
119.98
-6.98011
-9.88289
7.50758
58.6185
16.6091
19.9767
43.3209
40.0316
9.7306
8.96033
28.3326
-28.2417
18.4345
43.9024
348.799
143.329
1.35573
26.403
-4.01813
-12.8193
-47.9635
-2.61462
36.9518
-25.0112
-13.7041
39.9001
43.0547
-32.6935
12.7725
2.42969
9.48019
13.9509
7.57954
-39.1572
9.25409
8.41217
10.4427
-4.10143
27.7879
48.6785
-8.68532
226.339
-7.75331
9.39759
24.6375
51.7033
1535.13
26.5196
-0.991205
-3.76157
37.2446
28.5479
14.2932
21.8883
62.2656
49.6075
-3.56235
71.0639
18.0647
-11.0943
6.59909
2.7646
44.6172
81.2571
67.2782
42.3489
36.2373
59.7266
25.6807
34.5046
-23.5317
34.8911
41.84
45.4865
43.5595
116.836
10.4545
38.3714
3.62656
15.4225
-14.7771
40.7747
6.65188
0.208536
5.60266
-1.17659
79.5558
57.8415
107.683
-2.77744
21.8096
-16.3196
-6.99967
28.2123
41.4436
52.5139
2.55143
21.9593
-8.14464
4.86664
38.7698
24.9076
-18.5856
3.69932
-2.70847
202.053
1.48485
-31.3035
35.7171
76.8951
8.32872
123.772
9.56849
14.8763
9.41327
-11.7005
12.7652
3.42507
93.3239
31.8119
-21.8038
-22.9113
100.943
-28.0837
34.0078
12.2242
25.4664
17.1401
9.16097
-27.2281
67.2296
30.4754
539.274
-2.57339
13.4378
15.4139
27.1057
62.2081
124.57
2.05985
31.7086
137.646
64.6951
-17.8501
-2.23449
367.989
44.7894
-6.37682
30.6151
1.63053
-19.7836
22.9977
19.3845
10.4545
15.8826
27.45
97.3299
60.5487
9.80033
-7.28083
37.0266
17.8963
-1.65453
-11.0359
-20.6343
-12.421
2.71907
3.49357
44.0742
4.94305
91.3303
131.732
101.696
41.3308
-16.6525
-1.83402
10.5038
20.0852
168.018
-8.25182
201.814
11.3995
16.8178
-47.6861
-9.71628
-0.389213
-12.5628
39.4137
-42.2711
113.851
-18.5425
7.38003
-27.1951
357.145
-5.94526
27.7315
-18.7878
-14.3075
-13.8674
-41.652
-26.494
-28.0837
-29.7105
6.60205
-13.889
-25.9635
11.035
-32.8503
-5.63563
12.8817
11.6813
-6.07874
14.2932
109.015
-9.97081
32.7279
11.6083
32.7409
-12.9327
-13.269
-12.2797
-18.5906
-23.4723
5.26178
103.746
6.74164
19.3707
-11.4879
14.4363
-19.7836
16.1504
-3.1376
26.7458
150.381
-23.719
23.5729
223.904
29.8635
-33.1546
22.9188
-29.7381
5.83763
132.604
132.529
-51.2482
12.3629
-0.585627
28.0622
-10.0164
-19.5751
-25.6813
-27.2785
-41.1462
33.2659
18.9388
121.698
-28.068
-15.4486
-32.8173
-28.9127
-19.094
-2.19713
-13.4979
-16.1816
-43.526
24.1058
32.839
59.1996
-1.60061
17.1492
-7.70562
-32.8503
3.7347
-3.98488
71.7049
6.05914
38.8988
779.011
11.6658
34.602
9.73425
-4.74042
-31.6733
-11.395
-21.65
-18.5906
-72.198
361.334
-3.07588
672.602
-25.1175
28.741
11.0009
-4.30434
-9.63574
23.2602
-19.4568
9.98086
19.2495
-10.6005
6.70633
79.9238
-57.5175
-14.7771
-15.4473
57.2517
95.7969
60.1786
13.0989
11.7868
11.9419
-4.77719
12.8639
4.60934
4.71883
-13.7976
11.7914
35.6473
21.2921
475.111
21.1309
45.1296
-26.2256
44.1045
264.766
108.058
147.311
57.5665
17.9851
21.9032
39.9001
255.028
-19.5751
39.0094
5.23299
8.05189
30.0949
-26.1537
-14.7944
18.7836
-0.801695
-20.968
18.3612
-24.7854
6.60205
-7.22281
-1.59143
-2.08342
-35.6207
20.378
34.2236
7.9332
153.217
18.0413
20.934
-30.5855
-21.62
6.50397
-41.0437
0.838789
73.7608
-0.754622
8.12626
5.06599
-1.10263
70.1716
224.172
23.0993
51.1087
107.466
-4.40914
6.0522
32.1061
19.7703
35.8158
6.16461
19.4381
25.2079
1.6195
42.0907
598.798
229.133
813.446
-3.53401
-23.6855
0.516158
82.6109
-9.35902
242.277
31.6016
12.4805
39.5728
133.669
165.594
-24.0026
0.221613
-33.8639
573.158
72.559
-34.3816
47.9702
160.584
2.02913
136.758
-28.7571
-30.8195
10.8985
18.3514
86.3169
21.4472
-13.0352
84.5311
76.7205
35.6502
-12.2026
-32.6608
-2.22737
42.7241
52.4267
5.19969
-2.13111
185.56
13.3931
57.2018
36.7108
500.649
20.8974
26.0276
524.725
22.252
21.0517
117.61
40.5301
79.0301
35.0068
19.6094
13.4824
27.1187
-1.68828
36.8053
-48.5756
19.6312
20.4266
28.741
-0.243538
10.6882
16.6012
17.638
29.2689
34.2421
17.9507
17.7566
-23.1498
19.1707
14.5378
27.2666
7.7158
22.6973
24.3433
124.231
-4.77719
12.8639
236.994
10.341
-22.9877
23.0358
334.08
120.042
137.484
42.2013
-5.10604
27.2379
15.515
149.668
36.2177
66.2685
2.23434
50.1898
-29.7634
46.1111
35.0777
-17.515
27.3554
28.6557
82.4101
-28.7571
-51.4342
-14.4369
37.5397
33.617
26.2799
-0.456108
17.7825
-5.9755
10.9213
160.79
62.9693
7.23922
-7.46901
13.4011
211.56
8.37913
24.1261
-3.31119
-2.33061
14.2932
-5.3029
27.5105
486.252
28.4749
40.2372
-48.5399
-15.1431
-69.1904
8.81412
20.3493
19.5121
-10.7355
15.6364
1.08413
-30.6461
-27.5324
-37.2344
0.215434
110.115
17.8963
-9.1508
-7.5158
244.171
26.9344
72.0595
18.6648
26.4948
510.184
107.86
19.8918
53.4509
-0.259665
590.366
58.2925
56.6295
-24.0742
48.9072
31.4668
-2.65604
958.536
7.78722
45.5254
24.2583
-2.72783
263.19
59.076
36.0882
15.1279
21.2287
51.1574
44.9304
25.4879
-33.9902
-1.84681
-3.47353
51.5796
26.5104
108.978
93.4939
0.436938
7.03972
19.9154
243.948
6.04357
326.956
43.4674
2.75584
-9.5209
299.175
-27.9609
8.47315
30.8756
35.2468
4.42039
5.43406
61.0896
24.9929
391.414
21.3862
8.3274
16.1504
23.0993
34.2421
96.0333
296.746
-11.366
20.8617
3.96357
8.91557
42.2591
204.493
5.60266
-3.20572
19.4381
274.475
3.06899
8.87139
2.37066
7.71039
93.7433
9.88649
45.1296
13.1298
2.87506
10.6064
38.0918
12.7085
44.6714
71.5207
201.324
58.3648
3.97111
0.683281
3.22979
3.9142
-5.8922
-31.0969
-5.82031
9.54813
531.494
27.5815
33.1476
9.91508
-27.9559
9.32152
-40.0015
-13.9529
64.5507
17.939
2139.86
8.99089
-13.541
0.027257
22.7634
90.935
38.5849
19.0141
-12.2356
26.0002
-12.6815
8.67101
24.6822
5.02172
26.6583
-9.18455
22.3382
68.98
291.152
56.852
40.9859
63.4528
17.638
49.8836
21.1236
22.9448
49.3696
4.83226
0.890029
1.21306
3.62656
2.30406
-12.8715
41.4449
16.4118
-0.844385
204.493
20.8233
78.6912
13.8159
36.8022
20.1158
7.99286
153.775
-18.5265
46.8917
-27.4336
36.5791
-6.98011
18.6822
33.2206
543.631
0.0113122
10.3713
36.1298
166.534
-13.7564
77.0541
17.2269
29.5751
5.49146
63.412
210.164
17.0327
175.892
17.6288
-13.3166
51.7316
5.8
39.7041
45.2871
25.396
37.1951
3.9274
6.75571
363.039
-15.6409
51.1445
-7.3412
28.0622
95.2314
78.3216
3.85799
15.825
91.9125
1.40674
37.3651
35.1511
1.07237
7.44908
-25.5519
31.1101
14.57
254.616
0.027257
30.9649
143.533
26.5196
-27.2281
18.7272
26.0002
24.8532
19.1776
44.521
6.79694
270.185
25.6364
17.288
2.74283
5.98611
-0.992292
131.37
289.445
252.323
-27.9609
47.8285
23.3793
9.00991
501.495
-18.1107
-0.556208
16.6012
6.39363
-36.6502
27.3948
358.557
146.686
111.026
-13.7795
622.768
32.1061
-44.7622
5.16744
269.021
605.543
14.0892
-4.24707
9.91731
148.153
-37.2672
5.66224
51.5716
13.6346
209.383
-24.3515
38.4823
46.5941
207.383
-7.27884
-16.5063
186.997
23.8333
-58.7444
-41.985
-6.20783
45.5223
-48.5707
-31.9079
-26.883
-34.5676
-15.3385
0.109862
-14.9093
10.7771
62.0423
258.664
1.41796
-40.3135
-32.6608
-32.2124
142.382
-19.9297
-28.368
-41.2022
11.519
134.162
-12.845
0.282636
-9.57969
-14.1097
-28.1244
14.7558
19.231
22.0322
12.4191
5.9415
3.14766
6.04357
12.1132
26.6008
-6.61449
7.34569
236.971
-21.2907
-1.72399
-27.4387
7.30812
0.63
35.3637
84.0676
-4.79107
141.713
58.6049
11.7004
10.0142
6.51223
12.4575
26.1154
-1.29552
9.80033
7.7117
14.973
0.697481
135.778
-2.12863
100.187
156.742
-3.64682
-39.1413
43.1436
30.9569
-3.23197
82.4004
-13.631
20.7667
-33.7219
-10.2434
11.7669
134.295
7.71369
-14.3821
-4.94597
107.182
22.0788
-1.65245
-41.3602
25.9307
2.14283
8.17955
-10.3443
-82.9772
-34.845
-18.9388
115.45
9.54813
5.78434
213.74
366.094
14.2348
263.308
-0.597117
-13.0342
34.3261
-24.2798
31.2691
25.4964
19.8592
44.392
38.0261
9.52539
46.8028
-10.0164
9.92596
230.62
39.4137
-1.04161
8.90301
-14.7944
26.2799
-7.95237
-0.958162
68.9871
217.069
108.649
11.9294
57.3471
25.8144
9.11329
166.819
35.8819
231.49
37.7548
325.878
36.4901
22.4754
44.7408
30.4754
18.2406
23.7451
84.6695
35.0916
22.4205
37.4261
-30.0833
-5.36116
-28.898
26.2768
9.32384
0.748893
-12.9361
14.6855
-6.80277
17.2474
499.173
16.701
-0.1059
-9.69683
162.616
20.1337
35.7544
-1.59804
109.511
-24.7213
4.66563
14.5979
20.5227
11.9269
28.0352
91.8629
339.464
10.804
17.9049
-13.8414
205.25
-5.88186
99.3603
-11.6653
57.1006
452.739
54.4119
7.08173
41.909
-0.637987
-1.26359
17.5428
-0.409996
-33.5116
102.767
38.2802
26.5057
-19.9314
-4.72215
-41.7478
52.6399
72.8186
180.673
16.6685
111.702
-9.19253
8.62647
123.998
3.9274
35.4023
46.8532
39.0663
-5.27069
3.40404
-0.854001
-22.9658
-1.72729
62.3647
35.7306
56.6654
158.602
226.651
37.6778
11.4259
87.6888
31.0247
42.7143
9.92596
877.895
15.0758
-11.7117
39.5536
33.617
61.8871
48.2696
25.4352
55.8687
74.6396
575.291
-28.363
30.1731
-6.81628
20.6575
156.275
24.3087
23.4124
28.8113
9.86069
-8.93339
291.898
6.79694
35.9266
20.0143
-8.50157
4.62991
-37.2955
-3.89871
-31.0203
31.1831
78.8608
-8.39344
-27.2205
24.0024
-1.20181
-9.55847
8.61571
13.7485
35.051
-10.4133
27.3948
30.4939
-3.29216
-10.6005
225.972
21.5048
-17.5276
-16.9882
83.0375
4.17813
-14.7456
11.4598
10.7896
473.294
18.9492
-22.5083
156.245
6.46721
-9.62489
210.757
23.6837
186.908
-33.1862
-28.0097
3.21859
-21.2631
23.6073
-8.08189
21.1595
-7.54508
74.1282
-4.09408
-35.9965
266.673
105.058
-10.4119
1.95734
-13.5858
0.198164
26.2799
-11.7005
-20.968
5.29913
24.3157
-10.5594
12.3695
-30.4076
-33.9902
-11.2171
64.6981
29.2146
-18.4672
77.1193
48.5164
-11.2578
5.38545
-7.95281
21.7895
-1.55476
91.2288
13.5398
100.207
-9.18455
11.0938
-6.65748
16.1906
-33.5831
8.47315
38.995
29.7969
14.2379
0.63
913.988
119.675
-12.347
-36.6502
141.713
11.8549
9.8792
7.95223
49.3696
23.5729
-0.984037
-28.772
140.433
-1.44407
-9.38987
21.3122
12.8639
15.8537
60.9408
10.5652
4.29511
24.4642
-27.8969
22.5288
-25.5596
321.81
-56.8704
1.11851
57.5104
32.4039
112.599
-3.79694
-19.0866
-14.4369
43.1619
-6.66381
11.3277
-48.5276
14.8763
7.53921
-13.5746
-19.6988
-19.5424
7.14296
5.29913
-4.12757
-28.368
288.633
5.8968
25.3427
134.162
-3.47467
17.1492
26.0276
-0.991205
-1.8875
374.576
13.6088
10.5451
107.141
23.7624
10.2391
56.0714
-21.65
16.1906
-18.5906
23.4657
5.26178
22.3007
-15.7472
9.12679
42.5473
32.6306
-12.2873
8.65417
735.143
49.1817
17.9507
19.6307
18.0797
-13.24
-23.7843
17.2966
2.0895
0.219534
-5.41366
-11.2639
51.2973
19.8742
20.0852
-41.8778
21.7332
21.9032
21.1595
-41.0744
-34.5676
-24.7521
-29.4294
7.60613
-3.68977
85.1654
8.90301
-24.1647
153.557
7.53921
7.04016
64.7906
-35.9606
188.958
12.739
9.32315
-57.411
-11.6669
-4.00518
-1.84681
-15.8867
-4.51864
-10.3615
-20.6282
14.7558
8.91379
6.79694
19.06
-2.47454
2.74283
37.8452
278.244
-20.4289
-0.150573
-17.9019
4.9462
50.7499
14.0954
6.51274
11.9167
46.6635
415.288
58.7261
20.3712
10.6882
-6.72483
-4.79107
73.6991
24.8717
-5.16623
25.0067
16.0767
42.4425
325.966
137.237
0.24695
2.0895
31.0147
17.0861
39.5639
-20.6343
388.474
-6.65126
29.7305
55.2091
30.9558
-21.9418
18.842
99.5396
21.5866
-20.0986
-28.1695
3.23557
20.7667
146.188
12.2454
-12.596
38.7174
182.395
60.1917
35.4765
-10.0187
-4.50369
21.9032
34.2779
-11.0893
29.9362
-2.52015
6.45465
-18.6574
-7.96359
-12.9203
-7.6125
185.575
-0.456108
8.41217
152.872
37.128
26.1897
38.1663
-2.29657
-43.3606
22.7634
54.1386
24.1261
146.668
99.7624
305.016
-13.8178
2.19337
-11.8449
125.984
21.4835
-10.8805
-1.68828
9.21976
6.46099
-37.3312
-12.1416
-17.8501
22.1284
0.672254
20.4266
5.37866
63.162
31.5937
28.8824
36.7652
6.23273
19.2495
-3.29216
0.643863
16.0767
-21.2757
-18.8622
139.259
2.30406
62.0911
15.208
37.0266
25.3925
-14.784
468.497
-16.3242
1040.8
38.3425
469.711
-17.3655
274.161
-27.6144
3.84944
-29.7709
21.9593
-19.389
31.2735
43.6483
11.1956
-40.1898
-38.7998
3.85799
5.68056
-23.5304
33.8165
0.198164
14.8763
15.0355
-9.82644
-29.0692
-42.0312
20.2614
74.6396
7.11682
-1.92125
-63.9753
-13.0912
4.02273
-17.7608
-0.770505
15.266
0.282636
-7.70562
4.63099
-1.8875
32.3495
-20.1778
16.41
14.2932
13.4378
12.518
19.162
41.1612
40.6563
18.6854
-0.751251
23.2753
-15.0908
-33.4722
29.1981
101.239
7.23149
38.2302
-20.4323
-0.307033
25.0564
15.6641
219.16
16.5401
160.689
307.054
54.495
16.8196
-22.2128
5.26371
6.98923
-30.6751
10.5228
28.5933
12.39
9.13078
14.9005
26.9194
63.6424
17.3047
48.3357
18.3002
-35.3931
-23.6855
-8.39848
4.26429
-1.72206
9.38164
32.8601
7.23875
27.473
17.084
188.017
19.4169
-40.8692
11.7714
-11.9598
23.2951
-24.9937
27.3969
-0.253752
-37.0626
22.2188
2.17325
10.1325
43.4523
16.1227
-1.56453
-10.1452
55.381
22.2026
18.9199
11.0395
-3.60135
12.702
36.9877
26.4804
62.4543
151.791
14.1616
24.0768
37.2877
42.262
42.9712
-27.4512
8.55898
5.00075
37.6778
-8.14464
29.2295
14.4069
83.0037
26.392
224.242
-6.4566
35.2613
18.3514
21.1704
-1.7642
56.2803
271.823
33.2659
52.3576
41.2724
31.403
30.901
1.52076
24.0398
50.2203
105.838
3.4961
33.9212
15.5071
-4.65791
3.0857
30.0279
39.5219
10.5808
34.9529
13.8461
0.923597
53.9012
-2.37416
0.480488
11.581
910.28
627.744
38.7823
6.50397
-20.7653
-19.4167
-42.9534
4.72502
-19.1011
15.6648
-4.50275
4.37813
24.1193
113.762
25.9715
203.171
45.8087
1.1579
-14.382
-3.23926
-3.29216
-8.72647
-8.2862
2.7641
29.8635
277.792
0.215434
25.7822
6.75571
-2.40361
5.03657
11.1956
334.623
-5.96814
7.55463
-39.2721
10.7771
35.491
9.41327
9.85126
-24.384
-9.23499
-8.7866
131.799
9.88486
86.887
-0.909776
10.582
28.1538
-19.4042
190.5
19.4683
-18.7948
-32.8096
80.3481
32.3495
202.718
31.2586
2.29544
53.3426
37.8452
3.93391
20.4642
-16.0278
25.5609
125.713
143.406
33.3728
30.6573
52.2857
428.407
92.4592
159.052
32.5307
97.3455
52.6947
14.5644
42.3136
23.7019
-11.366
283.231
11.4598
76.382
20.7074
72.3601
-2.26868
299.611
45.6601
56.1462
30.0187
28.3689
2.31216
-14.4455
67.5677
-39.1413
30.0251
-48.0484
-8.39848
-3.23197
-8.00882
7.64827
-13.1072
2.87506
29.3471
20.8321
96.1878
1.46407
226.631
127.13
28.4171
25.1617
28.3798
8.17955
-27.9449
10.9744
-20.3155
-36.7191
-19.4812
12.5889
278.587
-19.4962
25.6513
8.04102
-31.7041
-31.9079
226.116
81.6245
20.2688
-43.4927
-40.6738
-11.1345
30.0434
-16.0341
-16.7833
200.058
-26.0388
16.7504
-5.57926
82.0028
6.5381
1.07237
-34.0865
35.2278
-10.5594
17.9917
-4.17064
-20.5875
-3.47353
6.60205
-2.64457
5.89566
-11.4538
-30.9763
254.636
-8.87997
9.80727
305.016
136.107
654.368
138.08
26.6583
34.602
-20.2508
70.2222
-7.31048
3.59756
-6.2982
-18.5906
-2.85759
9.00991
-19.9425
59.782
43.7335
12.8749
25.6807
42.8381
8.3274
33.017
24.9734
49.2346
34.3771
19.6307
18.0797
-21.9102
-10.0187
19.2854
-37.3263
65.5435
-28.9454
-30.331
-50.989
6.17783
90.065
7.55463
-57.2636
-22.4055
-14.7944
-26.3532
22.5317
-22.9449
-0.958162
-30.7868
1.52076
100.877
3.70095
-27.426
-26.6594
-47.1087
-28.0837
13.3931
4.72798
44.2071
54.6214
232.667
9.16097
-11.2578
4.18507
4.92287
30.4064
-12.2497
2.23798
-33.5474
-7.64684
-31.0203
-26.9129
630.663
-14.102
3.38771
-21.8165
-5.81034
4.86758
2.50407
18.4971
7.23085
8.2677
19.5718
-19.4568
-12.5079
21.1236
-23.9069
32.503
17.9507
58.9861
-56.3436
75.5412
517.458
-2.32883
-0.844385
-26.2565
204.971
-24.6174
679.273
81.5555
-21.2939
-2.26412
-9.81077
12.2827
-17.5895
-0.89699
-11.5041
18.9371
5.91085
3.92961
64.263
125.717
10.5983
68.9945
8.98112
-14.4369
18.8505
2.70652
-13.0352
-4.21546
13.3166
59.8539
535.527
21.5306
72.7091
284.811
121.392
9.11329
0.027257
-5.3476
44.0834
16.0961
28.3844
58.3787
21.4976
64.2086
48.2692
16.1673
20.0143
41.6508
152.668
19.1046
-1.68828
29.8345
0.150072
18.7805
-26.5017
19.4896
10.9374
132.815
18.1845
46.5862
60.7416
-21.6577
51.7577
24.8188
283.628
32.9433
11.1228
-0.358489
-9.87737
-8.18635
36.0895
5.71485
3.03063
-8.22476
-2.83064
-21.0093
36.2897
288.53
18.7743
2.13195
22.9269
-25.0858
15.9696
21.2921
25.3347
17.3828
50.0702
-4.50369
33.1476
-14.8375
52.425
6.85018
-10.2047
1.52812
-11.6336
161.725
18.8505
144.361
17.6991
91.9125
50.6427
50.1437
46.05
63.3649
14.6695
35.2278
67.4192
304.284
66.7174
438.109
12.8614
18.7679
28.3856
122.794
19.8442
15.266
45.2602
31.6498
28.9939
26.6739
31.4026
33.0339
32.2805
40.2241
26.6008
8.37804
9.55611
132.908
28.9498
3.07213
56.3721
15.9694
40.869
19.4896
73.271
33.4262
6.31569
28.4918
47.5233
7.39036
12.4023
13.729
60.479
77.4806
17.9507
132.075
35.4857
41.808
125.992
-1.62712
24.5783
23.9081
46.0073
7.7158
35.8158
18.7211
0.542416
10.0678
12.0894
53.4445
-9.86927
-10.7478
20.716
0.214127
41.2695
276.165
29.2445
44.3292
25.4814
21.9032
39.9001
-9.21527
221.091
-0.64608
8.53593
-6.01141
51.1554
309.331
16.925
42.6362
-1.6759
80.4686
35.6502
37.0252
207.668
24.0398
33.3537
73.0414
-8.68532
36.7323
-0.422505
-11.5014
36.5871
529.59
11.5179
26.5196
57.8867
42.1123
57.8593
60.4605
73.5255
37.0248
44.2783
15.3118
74.3622
150.794
39.7193
38.3631
-3.56235
59.8195
13.9573
31.1831
-12.9684
29.0879
57.7356
10.0426
42.9154
14.6855
2.6455
16.0767
-15.9766
-0.12157
-18.1621
49.1557
-31.6122
15.208
23.9081
40.3851
-3.5286
18.0001
-21.2631
-8.25182
-17.4522
58.6408
-3.79694
10.5983
231.55
-39.7446
15.5482
-14.8827
-5.56384
-1.04161
-39.2721
-0.467324
-14.7944
-22.4459
-9.82644
-21.5729
-40.1571
-11.5675
35.2278
-17.6156
-8.8558
-14.3125
7.53908
-3.5816
-15.6561
-6.2766
-8.64266
2.79766
-6.06887
-0.500095
-18.2602
22.8254
16.3509
5.04908
17.0524
241.604
8.33505
30.1351
72.1914
-6.82401
537.669
32.4891
29.7415
50.0436
365.177
2.7052
27.3948
49.3362
43.6124
40.7484
9.51743
20.5677
92.1053
173.23
-26.5954
19.1707
-14.7456
-13.5732
10.4
-16.6471
9.57887
-30.0046
261.038
-10.5469
4.59314
-20.8693
-12.2573
-34.6366
-19.4198
-39.8543
-23.8663
18.7807
-23.6855
-46.3355
7.4378
-15.5051
-46.6996
2.39656
35.8247
160.76
526.482
12.8123
-18.4345
23.2876
0.268766
-18.5177
-18.0574
19.6407
18.2223
-19.4812
-2.40361
-11.8928
4.29288
26.392
1.22799
-21.4491
-47.1976
-45.3668
-23.8072
13.2283
54.4063
-17.9082
-7.41299
-21.0821
-5.42404
7.38003
123.731
-29.0692
-27.0386
68.9871
7.1732
-9.74977
303.552
-44.2926
-4.49711
-2.13111
1634.21
107.096
12.2242
-6.3927
-3.4655
177.827
-23.48
63.4815
47.342
6.79694
6.89579
23.3576
13.4824
-36.5995
-16.6808
-4.78341
3.07213
235.149
38.995
66.2646
16.6785
-2.1176
5.06599
1.1579
8.10679
63.4251
35.7544
24.6389
16.5081
40.7224
31.1375
34.2155
-3.65548
104.23
23.4063
449.381
24.2708
13.8009
44.9018
95.8353
-22.0507
-13.5589
44.2547
-13.3781
1.90888
30.8636
-7.07179
29.2
14.0668
35.6712
46.132
22.1622
224.627
-24.9396
171.067
364.375
47.4825
-13.7493
18.0724
10.5303
-5.87595
26.1999
-1.45537
-3.0811
16.2287
158.184
-13.3166
8.6281
31.1186
33.2037
-47.5
-19.4962
47.3964
-22.3337
9.32152
-41.8755
-6.4566
-17.2125
-39.7446
382.368
-14.9093
237.539
-1.83112
1.41796
-17.6683
44.5981
365.396
-29.3001
14.2435
5.19969
-33.9902
-20.5875
-0.770505
32.1418
-18.95
302.608
7.48283
24.1261
30.4754
-12.6815
8.91379
6.79694
169.94
21.0361
-8.50157
2.75584
20.4642
15.8313
-16.7165
-8.39344
18.3802
-8.69808
-13.8731
21.2447
37.2378
8.81412
-2.13948
-12.2873
43.7141
47.3605
90.599
42.3136
25.2529
27.45
236.011
15.5711
24.7929
-3.50118
2.0895
14.1481
17.0861
-9.16179
97.4319
0.697481
66.4373
40.2166
12.2151
29.3059
26.7335
24.4642
11.4585
11.9218
72.1864
17.3828
-16.9251
-6.13476
-31.8478
321.466
14.735
36.7408
29.4555
5.03657
18.6918
-26.883
2.91373
-0.389213
-7.3864
13.1768
6.45465
-29.7869
-7.6125
-20.5718
-21.5729
-32.6608
-20.968
104.901
-47.2742
-37.7384
-20.3401
-6.51642
17.9702
-22.2153
15.2752
110.361
17.7495
-16.88
170.977
211.313
415.343
51.8734
30.4064
15.8613
23.3706
9.21976
-47.8869
-17.5426
-0.897179
173.305
-21.8165
11.0563
6.74164
58.7261
22.2453
31.5937
-10.0865
-23.854
21.0707
36.2511
-10.1603
-4.73217
-25.0239
7.37469
225.466
19.1707
0.24695
5.83763
46.3969
5.84173
28.0915
0.542416
-1.02906
59.7156
19.9356
25.738
-3.20115
7.99286
31.9604
-12.9043
-3.07076
15.9644
-20.0986
301.666
-0.512559
176.314
13.1298
25.3639
28.6335
27.8535
-0.637987
51.276
19.1009
-6.03219
-6.36276
42.574
3.09975
12.3629
33.1476
31.8103
-26.883
27.765
39.4137
-10.4119
-26.1537
-6.08952
252.883
8.91422
0.915904
-4.0712
42.3545
-6.0447
-50.5725
-14.7179
6.60205
14.222
9.65297
-12.2356
-18.7541
31.6224
-14.5556
12.6619
10.5451
15.3118
675.937
-16.6808
-3.89871
-16.0278
-9.22026
-2.77125
51.4903
-18.0684
-11.4325
19.8601
8.12626
-5.86574
6.94006
241.038
-1.26354
13.6273
-20.1588
23.1327
235.148
-7.61783
-16.2881
9.61728
45.193
12.6637
87.2367
929.745
-12.576
-8.67285
865.564
109.557
38.452
-28.7901
-26.7359
13.6654
-23.8663
22.5901
23.4606
-5.68066
17.8676
24.8854
48.4682
33.0952
28.3284
-1.26359
47.5279
7.71788
-11.3751
37.1751
-39.0492
17.6654
-14.7238
2.55735
-29.085
-0.518338
18.9067
174.587
15.7547
-35.8054
-18.5629
32.2079
17.1761
-9.65651
27.9061
117.777
-16.5151
10.9003
75.9827
31.2691
-18.7405
-0.416479
550.482
30.2285
-38.5173
22.1844
23.417
12.2876
239.687
-6.83648
14.3711
36.356
13.3482
3.24602
4.67806
-9.0157
-1.33818
-8.85939
-0.131023
4.77032
67.2514
-3.25338
11.8447
5.19471
-17.8467
30.3926
3.09975
31.1036
11.3995
28.0622
3.10205
-14.4014
-1.32625
7.11486
23.5357
-17.7204
-35.1375
31.1203
-4.8014
-8.39035
17.3475
1086.94
38.0651
53.3637
-7.74829
30.1731
19.2552
-21.5245
18.0782
18.7835
260.662
3.08456
100.545
30.7127
22.4346
31.6224
281.6
203.817
21.7895
33.1327
71.6359
47.7204
35.9712
30.8668
50.7856
44.827
-6.65748
25.5609
-16.7165
36.2795
427.099
32.4891
31.6156
8.81412
70.9491
28.8824
246.661
68.0769
105.404
38.1252
15.5711
15.4225
0.24695
18.2859
92.0378
20.5952
17.7116
50.3452
10.341
16.3677
-16.37
15.0938
54.562
20.6548
8.01242
56.1635
103.226
18.752
41.4469
13.7289
53.1501
9.7306
80.1749
37.7029
247.071
13.4246
41.4524
19.6407
54.514
25.9669
-19.8525
-3.94624
32.0369
315.192
21.7449
20.9243
1.09917
18.9199
27.9061
44.9791
19.0806
42.2507
-10.8929
25.8928
10.3904
6.90627
27.3704
35.0777
32.9776
54.8927
99.2767
10.41
24.0169
58.1544
80.6681
18.2733
54.2317
58.139
27.6549
29.0269
39.0323
83.9535
106.775
5.19969
33.4761
33.7604
37.7559
26.5104
11.9721
5.56803
161.87
155.101
3.24804
54.8284
303.53
84.2777
4.53459
-28.2092
-18.5906
0.976887
-21.5983
-3.07588
5.43406
38.1113
27.8675
33.4678
-55.3909
-4.46429
-33.2772
-1.2302
25.447
-23.4728
115.531
135.148
-0.454762
31.0147
3.96767
-26.0284
-7.5158
23.0312
-2.90312
7.2417
28.9722
8.46696
-27.6144
-9.1562
18.7807
-27.4336
131.126
65.7443
20.626
17.8676
49.2482
29.3471
2.09149
25.0391
5.84381
916.288
20.3085
-20.3086
15.7914
41.4982
45.2006
25.2629
-17.3849
-11.0783
-5.8922
-20.3155
-34.845
25.4964
55.6924
-0.648379
4.86664
584.123
43.6483
0.15506
-19.3867
-47.6861
-22.8347
-2.26328
-1.7642
-8.53788
-0.467324
11.1282
0.0429432
124.604
16.0649
-20.968
113.995
286.685
-14.3075
-11.9934
-6.0447
1.61702
-29.9578
-16.592
-17.7608
26.5196
-5.83156
-21.6059
-1.8875
-31.4222
20.1582
27.5105
-12.2497
39.7193
-54.1621
-9.22026
19.6312
7.13584
-0.754622
13.7485
10.6882
19.5121
8.10679
-35.1513
46.5585
35.7544
-3.79514
4.02416
-24.7213
20.1077
36.7912
-13.8401
15.4748
22.5814
27.3935
25.5084
8.41376
-17.2612
1.78204
20.5389
43.1372
-20.1766
50.7963
198.121
207.373
-4.50369
25.6513
8.04102
126.79
-3.19251
0.109862
130.143
-35.524
-14.7944
33.617
22.5317
-4.70629
-12.0461
20.2614
16.5435
31.4797
29.9379
-10.5594
-11.9934
-7.91877
-60.2272
-52.4466
-25.9623
-2.76828
11.035
-34.7244
-13.1319
50.363
13.6088
-4.20468
3.04881
4.06743
8.76986
0.86876
249.615
10.2521
-2.02464
-31.0203
-4.42413
-14.0156
-2.85759
-5.98262
-19.9425
5.43406
-15.7472
28.741
24.1193
5.06599
18.4752
14.2764
26.8475
-5.11333
-14.5366
6.26606
12.1344
10.5834
170.418
86.7856
-16.6196
-18.5252
18.2859
96.6071
-44.9971
-3.05065
8.34127
-2.12863
51.461
-32.5383
-27.6144
232.486
-46.6375
13.1585
-29.3077
-20.0986
3.68967
-37.9939
107.344
43.714
-12.7582
1.46407
-5.40059
37.1751
-50.2936
4.54698
60.2389
18.9636
15.6758
30.1511
-0.27
-10.9452
17.6288
291.612
-20.4369
15.3413
29.2102
14.252
151.151
3.16251
-33.5781
3.69932
-6.26828
-37.8705
16.9765
58.1544
-16.7833
30.1832
24.2466
-26.194
-26.693
-21.5729
-28.9127
-0.353302
-7.87571
129.263
-33.0482
-15.415
-18.9977
-54.3207
138.955
143.409
50.8732
26.5196
-9.57969
-15.9837
9.86069
6.79694
19.06
6.04357
180.779
148.415
27.1187
-18.5549
-11.395
-40.3907
34.9313
-22.3387
-8.39344
12.1349
5.26178
2.54632
26.0488
118.696
-7.7398
-17.4228
-27.3396
-34.7761
-21.3309
66.2028
21.1236
-14.5366
23.3788
-32.5201
286.611
11.6744
-11.6992
254.029
3.96767
15.2011
37.4618
21.1571
-6.79878
-14.1475
68.3276
-15.8959
173.609
11.7914
-1.77276
-27.8969
20.6548
-25.5596
124.66
-8.85417
31.8007
-15.5051
13.2705
5.63351
33.0952
6.23267
104.207
35.0777
-8.25182
46.266
23.0335
-1.71901
37.4325
-45.6237
-13.9529
-19.0866
-21.0039
171.096
-18.6308
9.42869
-8.53788
-43.0202
44.5103
-7.6125
13.1614
10.7883
8.41217
-12.0461
-0.353302
-5.94526
26.1897
121.392
76.5797
-39.3281
4.02159
45.2602
36.4901
27.8742
24.8532
3.29159
181.085
378.881
-8.09674
24.7842
10.2391
58.46
40.2372
-12.9327
191.004
-23.5241
8.69433
-37.3312
147.863
23.1188
3.50459
40.964
-2.9767
-19.7836
31.143
17.3755
6.07817
47.4955
34.8173
16.745
-1.29552
-9.12338
2.0895
1.02968
9.58986
2.0826
13.0989
94.2457
25.2079
-0.254564
43.9647
-12.1478
-11.9235
-19.2396
0.546979
43.6001
20.716
-20.4006
507.912
40.6999
-0.585627
26.7817
97.4026
53.7018
-17.701
39.0094
-16.311
30.0949
43.1619
6.45465
5.15487
71.4127
30.028
22.0327
15.9084
36.6796
-2.22737
14.6131
-6.0447
-11.5014
-56.1947
-5.3476
0.979848
-12.0149
-20.8241
9.3569
19.1776
-11.9437
11.5637
6.89579
51.0212
8.36502
-3.38422
28.9928
13.3042
-13.269
-51.6351
7.64634
36.5841
-6.60573
20.4266
-28.8656
32.4891
27.8675
20.0585
205.882
13.8899
-32.9021
32.4697
24.8717
15.4485
334.228
16.0767
10.5834
387.81
129.889
36.0373
2.12102
4.88164
70.685
-13.7668
-2.52015
3.40219
-6.01141
-12.5628
-7.4379
-31.0267
-14.9093
59.5028
-1.6759
-1.9903
-15.9507
57.2944
-15.3458
426.908
39.3082
-3.06313
6.74728
-6.0447
-2.13111
71.2418
28.3856
2.85391
99.6081
3.53877
-11.2578
-1.43713
10.7879
18.0413
-13.7189
12.1132
25.2446
-26.0511
215.668
28.1508
-3.79463
26.8135
20.7971
208.651
16.3104
12.0158
-61.0131
465.926
22.9448
25.0067
2.9582
-2.8581
-17.5276
-3.8697
-1.29552
-12.6885
32.1061
35.8227
-13.5732
31.0147
35.8158
14.973
-16.3242
287.43
-26.4915
32.7203
97.4851
24.6207
36.0453
-0.440435
115.356
53.5629
50.1852
39.6544
80.2583
70.9537
46.4417
18.9623
649.995
-3.44198
32.658
-3.47937
2.09704
-12.4352
111.926
532.401
12.8485
-8.60812
29.2445
38.8258
-8.14464
-6.37775
10.6588
-11.8905
-0.8344
-5.96814
35.7171
41.2878
-17.9082
-7.6125
-16.8237
12.6624
-21.5729
-30.7868
-35.9606
-34.0563
22.1094
5.57501
-14.3075
57.3471
50.1773
43.3862
18.7272
18.5039
26.7273
4.18507
-17.3231
17.1859
26.6008
-39.1696
23.6869
-16.7165
83.3494
48.5376
-6.37682
23.1188
31.6156
147.495
170.275
-2.9767
-70.3834
-41.9456
-8.7598
-12.6096
-15.4736
125.055
84.4256
16.1381
21.5322
-9.76495
50.524
260.529
18.9985
782.033
24.8595
11.3457
15.6699
6.59405
124.205
-3.8066
-32.3717
9.38164
15.515
78.4533
235.494
154.284
56.8982
616.789
500.245
39.0492
34.532
37.7043
21.298
163.944
-0.518338
-9.20426
9.10033
47.6139
-52.2961
-12.7697
-28.8549
-3.4386
-6.39709
10.4034
-5.90837
23.6223
40.6999
-6.27058
33.1476
94.2481
11.3995
108.647
14.6466
-9.75954
-10.4119
103.157
-6.08952
-37.2832
20.6577
42.1454
-2.22737
31.4797
24.3157
-3.06313
8.62135
-17.1236
-5.59494
210.17
45.9574
16.0961
24.6363
21.4976
176.653
36.8808
24.7842
6.49096
-1.51015
12.1262
466.828
-19.7759
-8.17226
-37.3312
-6.60573
5.26178
11.0563
24.1193
59.4139
31.5937
12.0158
4.90604
26.8475
41.7383
39.8114
60.614
-0.984037
-13.7795
-9.4919
19.1707
37.7283
50.8152
5.16744
-24.1433
103.282
172.395
-5.87676
8.35748
0.970695
-28.6099
3.96226
18.7807
40.3272
0.516158
-0.512559
18.8927
-3.73682
-4.6212
11.7669
16.6091
20.8321
9.9808
158.098
24.7231
80.8065
-13.2492
267.685
0.306148
23.2876
26.5057
461.243
26.9202
8.39631
69.5065
35.9064
-23.6006
-50.422
45.2871
10.9582
517.037
26.2385
11.5843
-17.7194
51.5337
83.9889
-8.35027
74.4856
-5.47542
216.975
-36.2556
-21.3703
6.91064
36.152
-14.8375
-1.92288
-21.2608
152.839
-5.96814
310.706
-1.31844
3.85799
67.5247
70.1729
-37.3981
-16.9828
18.7836
-19.1968
2.94644
35.254
117.743
99.2783
-36.7963
-17.1236
-12.8439
29.0908
23.5924
-14.7191
37.764
16.6572
28.9939
-7.5097
-20.8515
34.2236
22.0322
36.782
58.4154
6.89579
339.627
8.36502
347.066
30.8668
-18.8912
-8.53154
-21.2907
-7.34619
-4.64531
-10.3539
42.7431
-9.55847
-21.3693
26.8669
1.63053
14.4363
44.7122
6.39363
-14.1614
-5.01167
289.115
-7.0403
-12.2284
16.2056
-22.6104
-14.414
9.80033
-1.62712
2.0895
16.4118
13.338
0.208536
-12.576
92.5267
274.475
30.9558
0.101307
-9.88289
143.43
135.455
110.312
97.6689
-3.13766
49.4019
260.085
-14.7709
3.44193
36.4061
0.268766
13.8017
-25.3369
-47.37
-3.58206
-20.3155
10.1325
33.5351
-1.52532
-21.3586
0.309536
27.8248
2.21398
591.352
27.8219
5.97371
34.8667
76.3072
332.828
-4.33376
17.4113
-31.7041
66.8203
-38.3157
-22.8347
48.7841
-24.1647
11.1282
1.91701
-4.20424
-6.58036
31.0574
-11.5977
24.0398
7.11682
52.4267
-12.4335
-39.6124
-37.4541
-31.5845
10.3502
-15.763
62.1176
43.3862
-5.63563
-35.1703
5.16565
-6.32152
3.14766
2.74283
12.1262
-9.18455
3.59756
-4.78341
10.5684
-22.3387
2.85095
2.7646
29.7203
15.7414
31.5521
10.042
1.70847
-5.7281
41.4503
16.5401
33.8803
41.1824
27.0524
9.01184
51.9668
10.5228
19.2229
33.8258
269.148
30.1936
-16.1691
17.8373
10.5652
-11.7433
107.369
41.3308
-7.28214
28.7884
-9.88289
22.6408
10.5038
27.5815
23.7772
-54.1929
3.69932
-41.5754
47.4073
-44.1451
20.698
-9.83766
-5.57926
55.8687
33.4101
22.1094
54.3007
-21.8038
18.3182
-18.9977
20.642
-22.2142
57.2018
8.59982
-12.8358
11.231
43.5939
6.05914
156.965
-6.32152
114.637
4.1695
285.044
-11.395
-24.2128
-19.6378
-15.9761
7.13584
-14.3203
52.2857
7.25273
-8.05247
23.3199
18.0245
15.6031
8.14013
1.08413
30.8751
24.5783
355.618
-15.8369
-37.2618
152.008
204.971
-32.8882
-11.499
100.187
643.775
-17.5457
-22.9877
-31.3625
6.29957
-24.7837
137.685
13.5429
20.6787
42.689
36.2868
211.05
52.1473
295.842
10.5761
13.0815
2.29276
126.666
0.667033
2.61299
11.4392
190.566
9.5635
2.0362
55.381
117.78
-27.9317
16.6617
35.6088
-0.852777
97.1624
27.1708
10.9003
-13.9725
50.7466
-5.62199
27.6945
27.6173
300.689
27.0625
16.5622
51.9443
6.84789
12.3629
237.421
71.7593
9.52539
9.32152
-10.0164
-4.58253
31.5132
-14.4369
15.1024
20.6731
30.8175
-14.9093
-26.0388
-0.116237
22.5317
-17.3227
42.1454
22.1657
20.2353
14.9453
305.05
-17.1236
7.77087
36.5871
515.651
16.6572
15.8754
-1.8875
12.8817
30.4754
58.533
8.67101
19.06
31.2586
-37.3312
-0.897179
156.438
-0.360423
31.671
10.4898
18.4971
5.06599
44.7122
161.941
173.245
21.7726
69.8493
-10.7884
-26.8979
-1.99564
0.578544
-1.65863
22.034
17.0861
30.1936
86.1875
92.3717
8.19375
47.7129
92.7999
-37.9803
11.7914
-10.7478
16.9679
28.3251
157.462
13.7958
12.2162
9.88649
168.677
0.522498
25.9794
36.8433
17.4771
17.5428
-4.15813
-12.8968
-26.3677
33.427
-25.9308
23.2876
4.0169
-29.3018
12.3779
14.463
-58.7444
8.04102
-12.9634
-43.7496
-4.58253
9.02439
-8.8147
11.3543
13.1768
17.6991
-0.467324
13.3166
18.6244
9.41327
5.16609
8.41217
-17.6683
-9.72363
-2.13111
-13.0912
17.8464
14.222
13.3919
11.035
-15.006
24.1261
39.8457
2.311
-0.456545
-21.3141
1.27359
47.7204
221.504
-22.303
16.716
0.838789
-25.0389
-6.37682
45.6076
-9.92654
33.4678
-17.9692
-29.1539
12.3285
73.9786
-5.74377
-22.0588
-10.1109
-6.15174
-15.7481
17.4113
43.0547
-43.7496
-34.5676
8.08735
14.6111
12.2913
30.9805
-11.349
-6.47596
-5.15249
51.1835
15.6065
45.5352
235.148
6.13673
58.776
366.407
1.21164
503.469
60.8937
48.279
5.1221
47.0894
11.6658
-19.746
35.9712
79.5926
-14.8067
20.4642
-14.1537
10.5684
-18.5906
-23.4723
-3.07588
-0.18814
5.06599
52.2084
12.0158
-1.04293
29.2689
28.7215
32.368
11.7004
21.2586
53.3639
25.5759
303.477
51.0298
-29.7381
-7.95103
-16.6581
1.85453
-35.0648
-7.75083
17.7278
-4.6515
8.69118
63.1887
334.872
21.1595
-35.4522
-5.67101
-17.701
-22.8347
-4.13735
109.251
196.887
152.632
-35.524
31.3918
12.1603
-13.9202
-35.9606
-0.323066
14.6131
29.9379
-21.8038
53.5989
85.7845
374.556
-12.8439
30.9649
-1.60061
22.7714
224.679
-11.4811
43.5939
17.3035
10.5451
305.792
-12.2497
7.86018
23.3706
-41.0437
-3.89871
-4.78341
113.642
-14.8425
-6.51938
10.2609
4.86758
-17.1101
18.1845
10.979
19.5121
122.645
34.3437
7.95223
-3.10427
90.8452
-15.6535
-18.4937
-7.28083
-8.34065
26.4455
-3.20572
-1.17659
12.0894
24.1083
4.60934
-12.1478
23.6837
-36.1062
0.546979
-3.25153
-5.52089
-42.8894
31.8992
-3.07076
37.9975
-0.0584652
277.514
-14.9812
173.415
65.3348
-10.0083
9.58775
15.6688
-37.1211
140.145
309.443
20.484
29.6789
8.62977
25.7074
9.91508
-1.71901
-5.67101
-13.7645
-13.9529
27.765
5.23299
167.348
16.9765
18.799
-44.8943
-13.5858
-20.4166
22.5317
-19.1968
-15.9507
203.289
177.784
5.81025
-6.98174
75.6426
-6.53197
509.789
5.78873
-10.9709
4.03077
315.726
12.8817
-40.7925
37.9618
29.3673
80.9214
6.9806
20.0416
-15.7438
34.5196
43.6801
27.8462
32.2399
193.7
26.0713
9.26443
26.4578
35.1791
37.1882
140.702
13.3945
17.6821
20.2562
-21.3048
19.2229
102.345
32.7766
-0.394617
7.25671
24.2708
23.1713
13.3763
333.78
28.5185
-14.811
26.5883
2.96616
223.902
91.9319
-16.2755
-10.6966
8.54316
0.995395
170.435
-8.35003
-20.145
22.3726
22.5317
51.5157
59.6168
7.1732
55.8425
31.8119
36.7323
-13.541
25.9799
13.1457
26.5115
107.925
22.7623
376.97
205.156
76.8233
22.252
229.073
55.7654
49.9005
212.089
34.1546
433.778
46.1757
43.2536
47.5239
360.94
43.7335
38.7992
18.4752
70.1119
49.8836
64.3288
24.51
521.266
6.43766
-20.9732
-25.0529
6.77467
-13.847
-14.075
7.10165
7.25671
22.3968
0.682469
-1.94989
13.5566
119.55
16.4262
-24.1487
247.417
36.5791
-44.4614
-20.6732
35.7593
-20.6034
3.8121
40.8149
34.0322
16.147
5.29564
27.8502
1.2973
60.4972
133.69
-11.8753
37.3431
37.2276
4.16683
1.1031
-10.5774
3.11028
-9.54515
-10.5055
22.6836
2.9889
94.9891
5.81537
33.1057
-5.46006
41.3255
41.8803
-13.8762
10.1024
10.6473
22.573
98.0994
-6.20772
20.6116
34.3261
18.9371
392.087
13.2999
7.84767
1026.6
100.214
367.608
17.4144
70.3358
-10.2241
7.96597
23.624
109.517
44.0835
64.1992
-15.0137
7.1732
83.584
-2.29657
-11.5014
33.0708
48.7685
11.4109
12.4549
23.7085
13.8461
18.6865
-8.44673
0.700285
5.17553
3.24804
-35.1268
179.211
43.4228
55.6215
53.3426
205.25
27.9229
25.4823
20.0585
10.979
44.2614
15.6031
36.0632
11.8883
27.3211
124.901
17.4451
131.615
3.99508
339.421
40.7747
24.5824
22.4693
30.5275
30.8301
42.849
83.3201
34.7039
6.81712
63.8196
20.8289
69.3805
38.4532
-34.1541
42.108
-23.9384
36.6963
134.997
77.5162
44.651
214.802
19.547
69.9713
19.9838
134.795
47.1204
-2.84808
-13.6368
-12.9524
-7.76626
-29.6859
-48.9238
-6.36443
23.6223
61.3146
-34.4887
66.1371
305.628
20.5659
-17.701
-7.84221
-7.88548
-1.31844
-9.26047
-23.5304
-24.8302
-27.9128
11.1282
1.91701
-7.95237
26.2158
4.33186
28.725
24.9205
-4.00016
54.536
19.2552
14.0828
106.167
58.8237
24.3087
29.0346
48.2256
17.3471
72.4708
50.9363
51.9582
35.539
38.7823
50.5445
-21.366
28.8975
-16.9648
35.8683
-15.7795
32.836
10.0426
-9.55847
-9.61387
1.31786
5.35679
151.059
12.5889
62.9627
-15.5782
-10.6996
-33.5781
-24.4117
-25.0089
-2.22001
-2.26328
48.7841
-16.0341
20.698
16.3993
13.3166
162.928
-3.70519
-6.07831
0.915904
-41.5828
-5.94526
12.739
-13.1656
5.19969
-0.257044
-10.9698
-15.8867
-18.4672
146.46
115.201
-7.5097
314.606
45.4679
-4.20468
164.218
36.476
26.6008
-12.9327
105.786
-16.7165
44.0804
-17.8501
16.5062
5.43406
-15.7472
32.4891
-0.556208
8.2677
-21.6577
44.2614
8.10679
24.8717
2.33003
30.6289
23.5729
0.890029
-31.9807
-23.7843
480.191
31.1186
12.5889
-40.0038
-13.874
248.665
242.299
-16.7115
170.491
-43.7496
-21.4491
222.668
-15.3817
25.3583
71.1099
-23.3426
13.5882
12.3796
43.9243
42.2094
49.2066
0.135338
2.48803
23.0464
52.4267
4.43314
40.4805
52.0513
37.7559
19.8442
47.1343
282.775
32.742
91.8158
17.357
28.5479
42.647
51.7745
24.6822
135.354
13.9872
50.9637
116.378
54.1973
8.69433
13.2685
36.5841
21.5053
53.9875
4.42039
42.9154
154.793
80.3413
48.1695
40.5133
28.7215
21.0707
239.091
32.7492
20.4932
24.9414
15.4225
48.9727
26.4524
35.1525
47.0602
155.528
-10.702
43.801
66.4373
23.4595
46.1725
10.7455
236.679
24.8595
41.2695
13.7958
10.3422
18.0001
66.9368
8.61478
31.2735
-3.20338
9.52539
186.761
-10.2047
1.52812
29.5958
8.05189
52.5837
346.761
0.832456
22.5721
5.82036
40.7733
62.7601
8.56864
16.5133
16.5435
50.2203
48.6785
2.55907
29.2361
370.643
-7.75331
-3.72088
51.5796
22.6553
21.8252
44.3232
315.767
131.885
-13.5651
-22.0519
18.2841
-47.551
253.318
38.7549
377.109
-2.87937
-1.51015
6.50397
-12.9327
258.471
840.78
26.387
-29.0082
143.32
177.676
-21.8165
-3.93627
-4.9922
164.674
-24.6283
0.771436
-40.3983
-11.9606
-29.3745
112.953
-8.72647
19.8248
-8.15727
-22.6104
-20.0362
21.0447
11.4598
-11.0359
67.4468
122.357
-1.17659
-17.8957
10.9898
23.35
23.4595
-8.17541
-43.6025
10.804
16.0309
-17.5895
15.9696
-26.4966
-28.5319
-31.4347
155.955
-40.9408
11.5958
23.9706
324.504
-35.5046
-15.3739
-8.32343
10.3657
1.0203
-2.34139
-7.2981
39.3983
35.1511
199.567
12.7954
61.4647
56.1748
270.551
106.073
1.45156
9.11329
195.883
9.64379
153.956
14.7832
31.8457
39.1186
225.378
32.2961
21.7895
37.8006
145.577
28.5324
32.7409
-7.31048
117.916
-12.2797
11.3945
25.3397
122.705
24.0024
34.4054
56.0338
-0.754622
62.4742
25.9934
40.6732
30.7565
38.6392
199.262
41.7383
28.567
307.991
21.6989
32.7492
-0.12157
-21.9102
6.0522
-3.50118
48.9343
33.7137
-3.20572
27.3704
36.9518
-4.39651
36.7258
21.9032
-22.3337
13.0697
-13.7645
22.1428
-17.2558
23.0444
3.85799
58.1544
34.5656
40.7621
-1.6759
3.29202
4.66404
14.6392
226.439
141.113
-17.1186
20.8028
255.388
-25.2726
-0.66243
17.0331
1.21049
18.0863
172.36
0.923597
10.0706
16.4199
3.24804
52.9543
52.7116
53.7302
34.0697
254.357
-0.573117
26.1817
-26.9882
17.6531
18.6424
-22.2278
-17.6536
99.3654
-13.165
52.1134
44.7894
43.7335
325.844
8.81412
21.3862
-31.028
48.0096
8.10679
30.4939
23.3788
36.8203
4.32668
5.83763
20.16
32.8888
48.9453
35.5877
43.6459
13.8159
8.34127
54.0934
25.5578
8.87139
6.16918
354.695
234.36
58.3102
164.958
-4.94483
25.3347
0.516158
624.006
1.36151
39.5074
59.097
5.36468
44.3396
38.0918
73.7648
871.662
33.427
-48.4196
27.0358
35.876
20.8377
137.49
55.248
179.17
-0.648379
-0.755553
40.6438
21.1595
99.4806
18.6918
-6.26828
35.2613
33.344
43.6591
714.129
28.1694
25.1953
-3.66486
2.07223
39.2392
31.9021
33.2771
68.5387
1.52076
31.5361
47.7415
-17.1186
-27.5965
-15.9023
-6.28463
0.0428153
5.78873
6.83269
26.5196
26.0276
-21.6059
14.9791
-2.11081
39.8457
249.688
185.076
111.745
0.319302
160.569
45.399
-4.74042
-37.2955
29.8345
-38.5166
-67.3163
23.4657
-23.4723
10.884
28.7832
-0.18814
57.3414
-1.24407
99.7063
12.9529
-3.85403
5.84307
12.792
42.6754
37.0003
31.566
46.9988
286.685
316.993
110.063
-23.1789
29.2635
45.4599
24.4555
3.03063
-21.3432
-16.6701
262.777
197.066
26.4184
8.97805
-32.6411
25.2511
-29.8824
-5.03111
19.2885
-24.7443
-4.5753
-26.3415
-2.72783
-3.27842
34.554
27.2169
-25.756
-15.0137
-16.7313
-12.5347
6.51205
-37.7333
70.4655
29.5626
-13.0912
159.57
23.4686
107.925
34.0158
44.7682
23.3717
18.7272
33.4964
41.7198
127.873
60.8389
72.0963
2.05985
2.71285
38.6794
-10.2675
14.009
18.3802
15.6648
24.1747
4.86758
4.37813
39.1119
6.94006
42.8381
55.1194
32.503
30.8751
-6.28321
7.37469
49.1557
-18.4937
40.3851
43.3231
47.0602
16.8471
83.0013
19.4381
75.8077
25.9824
6.81712
18.2417
49.2223
20.716
73.1286
-6.8189
47.8235
13.6346
26.1785
23.6223
68.8109
6.74071
-11.0893
35.5584
-8.14234
18.3947
48.7841
-9.28706
20.8129
42.9873
30.028
25.7808
39.0021
57.773
44.5981
59.9229
1.45156
14.7355
7.52352
101.474
553.953
35.8899
38.3642
11.0076
114.808
43.5405
35.1507
298.296
138.08
47.7204
44.827
77.6755
46.1757
18.8907
14.946
-1.29746
31.5943
60.719
31.5521
-10.5509
26.6178
27.9454
164.812
48.9466
-7.97733
7.20309
28.9265
-24.7213
85.517
27.3894
47.3339
-7.40362
-15.2321
-11.3364
28.7935
-18.707
38.6762
21.1617
24.8595
50.7011
46.8917
461.698
49.6976
12.6059
71.3665
35.6186
47.3742
50.3423
201.761
150.143
21.2252
24.7231
68.9305
22.3581
48.4195
56.5281
247.645
107.045
75.6459
-3.32944
19.9769
-20.7895
-12.3795
67.6612
-26.9962
306.759
-41.0673
441.522
283.716
9.56681
64.1257
-12.8298
26.5883
-8.27824
21.8427
22.1428
21.1704
43.2134
24.4212
25.1953
5.70547
35.491
78.7537
12.1603
2.94644
46.4722
10.4954
16.6096
-20.5875
27.2168
61.0737
26.5104
13.4011
24.1535
5.60876
49.2161
47.2886
22.0322
10.5451
43.5249
-6.6275
120.304
19.6224
234.108
-2.90934
-15.6685
-12.9684
41.0413
14.2379
26.8669
368.947
183.102
24.0974
32.6306
19.8986
34.2421
458.162
12.9969
-1.29552
41.6595
41.4764
-5.40676
-1.65453
16.8471
88.6235
43.9485
1159.79
51.461
8.46696
14.3134
-2.37301
19.2876
7.99286
140.656
30.1992
60.0102
-10.567
9.88649
22.4303
50.7518
248.378
19.2632
74.3247
58.3135
23.0993
330.196
-2.0048
89.649
65.8985
92.6281
31.1186
20.0852
10.596
192.273
33.1476
484.054
311.046
-12.0788
27.765
37.5912
24.4212
13.2017
-4.21546
13.3166
106.706
31.9021
20.1586
23.4047
396.5
40.9064
4.26266
79.3908
-21.5245
1.21164
30.1516
-2.53764
205.493
2683.45
-15.9837
-20.6282
-2.11081
165.408
-3.31119
7.03972
18.0413
30.3044
37.9027
397.666
17.0524
-2.90934
-4.42413
9.5204
-12.1416
-5.98262
-34.935
-3.93627
1.11944
-12.4885
22.2453
3.19192
18.4752
-14.2211
18.0245
13.729
82.9678
-7.0403
-8.72647
4.63816
-0.12157
-14.7456
-7.28083
20.16
146.397
15.2011
-12.576
-16.0216
-5.87676
25.2241
32.4061
-8.87373
-27.8969
331.75
-16.1892
15.5087
1.8156
177.524
0.152001
46.1111
-47.5
6.74071
10.6588
4.29288
-29.83
-11.2932
-21.2608
-57.0564
4.30376
0.109862
116.275
-27.9128
295.646
4.66404
-0.801695
3298.03
33.686
8.62135
-47.2742
0.027257
68.678
50.6426
29.3215
33.0788
-8.44673
113.144
60.4605
95.1208
48.0264
101.519
55.6215
60.3915
201.394
47.2156
52.6596
57.9455
62.683
18.0647
43.2536
32.836
19.6312
66.2646
46.6635
72.334
59.7266
16.3104
55.9566
107.593
0.831133
24.9734
52.9827
56.678
47.4955
32.9433
21.5048
192.499
21.8404
41.4109
30.3365
29.5928
21.5029
12.4724
27.2766
29.6391
-0.389213
-20.0591
13.2283
48.7841
5.70547
18.2733
26.4351
61.7279
41.2724
29.5289
27.3093
20.2614
20.2917
38.9759
702.728
-8.68532
12.696
-22.7458
7.76972
36.0442
7.03972
21.7895
45.2969
19.1046
23.3706
39.5412
18.5901
-4.42413
-18.5906
10.2609
20.2543
28.7832
50.4116
42.3489
16.6231
295.546
62.6156
40.1865
49.2346
32.3151
64.3621
83.543
64.6083
33.0722
9.24876
21.1933
19.1707
15.2395
18.9561
53.8932
137.026
52.6824
56.2024
26.7793
38.3263
57.0832
-3.71447
399.434
521.428
44.5875
25.4012
-32.582
27.214
-0.259665
14.5717
47.7302
-7.07179
63.8703
254.884
42.574
31.1036
27.5254
8.04102
252.95
-15.6386
14.1581
25.891
23.9736
-14.4369
33.7916
-11.7117
46.7354
84.3759
47.7676
18.3874
42.7805
16.4872
52.4267
66.7174
29.728
26.2642
37.7559
60.95
81.6884
39.6288
42.8942
44.9641
63.2716
36.0877
60.2078
54.6845
31.3435
-5.69047
34.0971
25.2446
-29.7993
9.21976
-40.0314
518.219
30.8756
54.9245
-24.1804
42.7965
28.8045
37.8621
3.58253
-0.1059
17.0875
3.26707
25.9438
24.51
286.611
4.32668
54.7779
9.61728
70.3701
48.9343
412.275
47.3941
30.6825
40.2004
50.3452
68.3276
62.8149
234.696
-15.433
29.1493
-13.8414
103.27
200.814
0.18148
20.9661
29.5928
115.41
17.7548
13.4094
-9.2677
-3.15704
-2.25547
38.5282
47.847
-11.349
-6.47596
3.00926
13.9393
40.3354
6.10312
-7.51739
28.2463
420.405
172.972
21.5046
14.7405
140.743
17.3811
-34.643
-6.28463
9.41315
80.7514
12.4549
34.9529
233.112
21.5383
-4.92191
-2.37416
2.35455
0.237709
33.1155
114.655
119.425
29.9168
8.79721
7.44101
212.556
-15.0908
16.0796
31.899
24.3164
6.19881
12.8537
10.1192
-20.4323
18.4336
137.5
0.380825
17.5382
29.8195
-33.8391
27.7845
-9.79849
29.504
9.07716
32.0062
35.5603
78.9868
27.604
38.6653
27.3894
6.10447
19.8972
11.4529
3.72859
83.0013
-4.77719
18.4861
27.0981
-15.4915
24.9098
4.24473
20.716
243.669
-29.3077
-7.55473
-11.757
-9.21833
-2.61462
-17.3961
227.988
-8.25182
316.132
101.744
-27.9559
-69.9865
-43.9379
-9.71628
-56.6112
26.2953
-10.4119
-14.9093
-31.661
9.25409
0.0429432
-11.7005
75.8785
-23.2905
-15.3458
7.11682
-12.4335
1.12508
574.916
63.4612
-22.2142
-6.3927
11.527
355.863
-26.2504
-7.0059
-22.1695
75.384
-4.75344
2.23798
-21.607
-24.1771
-5.77277
-18.5906
250.228
-2.23449
35.4191
-11.999
-6.72483
-19.7836
18.0245
94.3138
-8.86146
-10.6005
0.890029
1.21306
-48.8473
16.3596
18.0506
34.8857
121.907
51.7564
31.1306
166.397
14.753
5.54638
1.90773
5.88008
-5.18411
20.1743
38.5197
66.7435
15.9696
-17.1263
-9.33552
33.9297
36.9518
-2.52244
48.1401
81.1296
18.8957
29.9362
6.85018
108.307
156.103
50.7096
191.213
23.3212
0.0832717
66.9991
80.783
57.9798
33.7761
20.1586
-10.3285
-13.9202
50.2465
21.7398
29.5626
14.7355
-5.59494
34.0078
44.0834
42.333
32.1326
59.7608
30.8679
50.5863
65.3556
56.7123
41.6664
38.6561
47.171
64.1396
60.8389
28.4749
57.1038
26.0864
304.438
21.8128
9.5204
42.7431
8.16852
57.9079
31.1045
48.4822
59.7047
13.8899
-4.79107
18.0245
4.35866
79.2197
22.9448
21.2586
107.906
847.968
38.6944
555.302
9.80033
13.3339
44.5228
31.0147
1.85453
8.19375
12.0894
-9.62489
14.3134
5.12326
43.6505
-7.28214
39.3954
2.55143
5.10964
30.1371
402.936
49.7267
47.3742
20.3572
29.3367
8.61478
269.28
51.1445
22.1428
8.98112
28.2209
41.2878
27.0694
-1.79079
-0.467324
58.139
16.4105
349.649
12.7652
-40.5444
23.9404
140.582
27.2168
36.7108
19.0141
78.5014
43.0901
24.1261
49.2161
42.647
25.5376
60.2894
48.1252
25.2316
88.445
27.9604
10.5684
4.72502
0.890538
42.7431
141.227
20.4266
34.3632
144.06
8.81412
28.8824
33.017
15.4485
42.3136
19.6307
-24.1159
11.4598
-6.07696
27.2666
-7.27673
79.2532
57.8415
42.0907
-2.77744
-30.484
30.0864
5.83633
50.6398
15.6699
42.2013
67.4079
29.4725
17.0186
2.87506
26.7594
12.8609
138.043
-3.13766
47.5279
86.5673
16.4566
0.221613
-13.2492
25.9307
26.5057
17.0896
26.9202
8.39631
50.7659
8.25848
99.1274
34.865
7.67407
163.393
53.6041
29.2102
565.127
294.023
29.9866
19.0806
72.2358
39.0663
28.4625
18.0001
76.3072
27.4626
464.013
19.2854
14.9437
-28.7571
9.02439
23.0444
41.3393
54.4063
-8.53788
-26.1537
70.7472
2.07223
31.7429
31.9021
14.5364
4.66404
19.813
3.39483
12.7954
40.85
69.2933
-8.68532
36.7323
50.1773
-20.5875
32.1337
29.0908
385.287
32.1326
75.2453
57.8867
6.50506
28.0976
56.7123
-2.37416
6.10269
25.6192
148.388
8.85467
-49.731
-7.13235
12.1262
12.9679
-47.8869
-75.6386
-26.0869
-27.1341
-45.9611
5.26178
-14.3203
9.18219
-12.937
11.5958
240.973
-2.85991
43.2062
-16.2755
42.2763
27.2323
1.76949
-13.9722
1.1352
41.1132
86.25
33.2771
23.4047
87.7278
29.662
-4.93719
36.7323
27.6885
87.8241
-14.9653
10.3502
43.377
22.7714
7.28691
22.4754
42.8668
302.215
24.7998
78.2542
24.6822
18.1402
47.7204
41.5934
17.7484
7.68205
9.21976
4.58692
18.0647
2.02414
40.3323
38.3719
32.5314
47.4817
51.9176
82.1935
27.0084
51.1087
19.1966
57.3061
64.1482
-22.2418
24.5783
-1.65453
80.7934
16.627
-3.84016
47.5341
24.287
30.0187
39.6133
-7.05817
-2.26412
-9.81077
25.4012
3.02523
21.5918
18.7755
-17.2875
-7.55473
46.3391
-33.5812
24.3742
20.3572
4.98421
33.9506
2.48454
-20.3931
-41.3602
29.6789
32.1653
42.0283
32.1279
-4.93892
505.48
10.5005
69.65
-12.0193
10.4034
39.0692
-46.6724
-11.985
-19.2702
177.281
-19.3263
23.0335
-46.6966
-25.1973
12.7725
-30.3743
264.799
11.3543
10.3657
19.5615
-4.64222
30.466
-48.7468
-29.8497
-8.75636
24.9205
17.7564
-4.00016
316.905
-3.2336
-16.1866
-11.9068
-5.57938
-13.782
-0.500095
4.22862
-3.51042
72.4708
-5.69047
48.1526
-0.0552586
-11.9956
6.40866
-20.713
-14.7315
39.5055
117.083
29.7969
42.3489
15.6225
221.521
49.3973
31.7532
100.873
22.0077
7.20309
24.3159
16.2056
16.745
-3.16959
17.2966
50.8152
52.0191
47.8813
54.5675
365.423
51.1422
17.7116
33.4786
58.9573
931.849
8.53461
47.8287
10.9847
31.8939
89.5343
19.6192
3.3336
43.783
5.92124
12.3989
18.4141
31.2824
16.1512
23.2951
19.3715
39.2172
14.3243
-0.253752
47.7517
20.3447
9.66951
15.7547
3.55002
31.2708
63.0908
34.1407
7.78492
-7.31479
22.8402
261.383
-5.33125
-29.394
-33.1854
-3.85271
-5.15249
-4.487
34.554
23.4688
427.266
0.583731
43.7175
25.8575
9.32315
38.9329
-7.75331
8.47611
92.9328
236.406
24.1535
2.75693
26.2235
219.029
-12.6815
107.997
4.06743
2.74283
9.73425
8.37804
-9.5209
-23.1648
-35.4572
-21.5119
102.09
6.29445
232.196
-32.6137
180.54
22.2453
35.3418
2.48459
32.503
25.447
6.51223
-10.8144
-41.014
43.1962
15.189
6.91064
34.2779
198.602
16.2205
-0.8344
18.3514
2.42969
151.858
17.6991
13.2017
16.3993
-18.5425
41.2724
42.6474
6.69457
40.85
99.2783
55.473
18.3182
1.61702
39.63
57.3255
384.457
62.1268
10.2532
20.6013
14.7558
37.8006
139.563
48.9115
-1.03528
72.4126
-18.5906
30.9619
103.964
13.7907
130.996
17.986
73.7186
24.0974
19.8986
56.8325
66.1012
92.9134
47.7417
12.4575
3.62656
21.1933
30.4151
9.61728
43.319
38.9006
16.0222
26.4565
86.7495
59.7156
57.0832
23.0358
11.741
48.827
13.3326
31.8992
56.8994
32.831
39.8715
29.9266
7.64827
5.63351
79.7118
23.0113
37.2238
272.976
57.6861
18.9623
18.6099
132.752
-12.8123
21.4136
24.6316
50.8228
43.7868
32.7592
256.229
33.8993
-13.3166
25.4947
26.4147
19.0894
10.5005
47.9852
44.448
-10.0187
4.86664
-9.21527
7.44745
44.3315
32.8988
29.6391
-0.389213
13.2283
33.7916
11.4426
24.2466
114.361
3.29202
17.7825
16.0649
10.8911
106.499
292.307
-10.5594
83.584
10.8219
-16.8393
19.0153
96.5572
147.281
260.778
37.272
32.742
-16.88
16.6298
62.3345
28.5479
3.29159
21.7895
28.4303
-17.4671
34.1546
12.1132
1162.28
0.881774
-9.5209
-2.90934
14.3165
348.726
47.7422
50.2394
172.226
42.3489
30.6151
23.8067
52.2084
55.1194
10.2015
128.594
52.9827
66.2362
44.1877
8.70932
9.24876
26.6669
-18.4937
17.082
61.3894
42.2591
24.5824
49.8592
79.9992
58.6408
25.5908
-27.0713
121.468
333.642
7.57954
12.6624
295.144
21.6871
22.1355
89.6321
37.1019
6.3072
177.287
35.1847
13.1457
-31.5845
60.2528
18.5313
32.742
-5.63563
32.3495
32.2961
-9.82688
59.2708
350.77
38.7549
60.3915
30.349
108.882
24.2123
-8.53154
42.4275
80.7349
42.2063
27.1275
10.0426
31.1045
-42.2724
735.792
38.0919
60.479
2.33003
51.2436
27.3211
6.83526
-29.4065
9.80033
-39.1084
18.9561
57.6413
49.8592
44.448
3.09975
29.2295
31.2735
47.3964
33.6844
-0.8344
458.8
-6.01141
19.2963
24.4727
151.883
39.2392
28.1539
8.91422
172.061
31.5361
63.3388
43.0563
31.1101
1.45156
-4.00518
20.8893
209.125
7.76972
71.4971
31.6498
73.9714
52.9642
9.80727
16.41
34.9079
52.8952
57.0907
62.03
-8.53154
48.0497
0.150072
-4.73166
44.6172
57.9079
36.7267
401.68
213.4
203.01
69.8493
88.5371
174.932
25.447
36.4973
23.7019
12.9969
13.3654
26.4524
42.6488
31.0147
-1.65453
-9.16179
1.85453
26.7793
21.3122
-1.02906
9.11577
49.5869
45.9483
34.9281
-37.9803
186.08
-25.7403
39.4567
35.6473
17.544
45.9494
-14.4764
29.9266
-8.00882
24.5149
-11.2331
60.9711
28.6335
46.5941
53.7099
47.0691
54.9584
48.3157
153.543
15.2987
70.1393
129.534
53.1571
8.39631
160.651
24.662
12.0066
14.7944
19.8725
-7.31846
21.7449
18.4545
18.9199
33.7347
258.705
-29.3371
-13.704
-0.00313818
4.34107
16.2766
-5.62199
5.20572
-19.2343
129.554
-23.5248
-8.54476
5.09266
99.507
26.5883
-47.6336
118.954
-28.0084
-8.77924
-12.5706
14.6111
1.0469
36.6026
427.182
-10.1092
99.3044
9.50567
2.4578
11.8584
39.913
62.734
-15.2446
13.3065
-5.10767
11.9244
42.1937
-23.1512
18.0771
12.4641
109.424
-3.8023
2.79766
47.5519
33.2865
9.85082
124.962
27.1057
82.8228
160.177
20.4642
0.976887
-4.73166
33.3728
17.986
21.2447
42.86
76.2805
48.4603
390.577
27.3948
11.8549
34.2421
214.1
23.1327
29.1951
2.7641
10.5834
61.7226
4.32668
17.082
-6.36276
42.574
12.4701
17.9851
39.9001
500.531
54.002
-19.1299
180.743
-24.2796
-9.17217
16.7504
20.6577
25.7808
10.2862
4.8205
1.551
127.057
31.8119
17.9917
-9.79284
-0.257044
-24.3356
50.8744
-0.209358
18.7272
285.348
24.7998
35.1507
28.4303
129.732
115.2
28.2968
9.21976
27.435
18.8907
10.3472
624.955
31.4987
23.161
33.5451
29.2304
30.6151
7.25273
14.4363
52.2084
-12.347
28.9421
36.7652
43.7141
13.5744
322.983
19.8248
32.7492
11.4598
42.6488
15.2121
20.5952
21.1571
54.0934
10.341
-6.30135
65.0934
107.369
-3.25153
-9.26902
45.655
30.0199
30.8636
0.424474
31.0741
10.3187
31.4446
374.556
54.5653
26.8474
40.0316
32.2194
130.775
-2.0048
50.2936
4.05428
49.5246
51.9443
6.84789
21.7332
220.554
9.52539
39.3066
-4.39421
75.5183
9.4536
3.28081
50.4835
63.7612
42.6474
18.3874
40.9064
59.5907
82.4117
30.6701
38.6064
115.935
0.027257
99.599
52.7565
4.63099
67.2296
43.5939
15.4295
8.91379
23.6635
25.6364
37.9027
38.3501
67.8303
47.7334
3.93391
248.163
44.8793
19.0017
9.41018
3.70164
58.6727
276.237
-5.43979
20.3077
24.1193
20.0585
-13.3839
6.39363
14.2764
17.4771
32.368
24.8188
30.6289
44.1877
19.6307
27.45
0.578544
13.5485
3.96767
307.555
33.7137
8.03868
40.0529
47.6967
8.35748
-14.0218
29.3059
3.24919
-10.7478
11.3457
-16.6525
62.5215
-50.0836
50.7518
49.8802
7.23546
117.489
23.0158
-4.8159
21.2456
-28.7419
37.3431
-4.46219
23.3888
-15.5109
354.365
-2.14407
272.039
12.3762
37.6591
82.8077
62.1537
54.8927
228.791
34.9612
-22.878
6.17783
26.3468
-1.79079
31.3918
15.1907
30.8059
0.979976
28.5919
18.7195
9.50567
-10.6607
17.4806
42.1193
-5.87423
33.9212
2.55406
-15.9023
138.955
29.0908
12.348
-14.7191
166.583
18.5039
9.86069
157.858
-13.575
22.8081
3.14766
9.7917
25.2316
26.6008
14.0002
77.0225
-5.77277
-14.1537
-12.1416
-15.9761
548.741
9.18219
91.0746
60.6001
22.2453
57.5398
-12.347
-42.2724
1.1579
-10.6339
23.5729
-6.60624
-19.4017
-24.4844
-23.7843
21.0447
-31.6122
18.2859
2.90375
30.2046
18.9492
-16.3242
291.178
-12.2735
160.915
8.46696
4.29511
232.881
13.2198
-14.3152
29.9266
-24.8754
45.1296
16.9306
83.1384
22.7878
62.9986
70.888
37.2205
18.1639
13.3149
-9.08168
605.505
32.2105
32.4039
210.05
35.5584
14.3464
85.3726
18.3514
-5.06657
48.8356
91.8876
52.5571
33.2659
20.8129
31.7429
13.1614
21.5306
25.8836
69.0174
59.5907
254.826
-12.4335
-17.2891
28.3856
15.9724
13.3919
43.3862
217.182
1246.24
89.7184
58.5864
47.2886
23.9063
36.782
49.045
205.547
95.9987
45.8463
50.9637
423.388
-1.03528
3.07213
-38.2683
18.7805
-0.0464946
32.4357
28.8599
-6.37682
13.7485
37.2378
6.94006
64.5494
-15.7087
-10.3544
14.3315
29.1407
99.306
2.71907
-2.12863
30.8463
85.3037
-0.679147
-17.3655
-16.3196
-42.6069
256.848
-20.4006
-25.5596
6.59405
128.89
-17.8621
-25.8125
19.8297
14.0668
5.68616
589.611
20.2882
39.577
54.0417
70.1393
65.8611
41.4524
55.0312
23.3888
5.10386
17.0327
39.0854
92.1284
48.1962
-2.52244
27.3554
40.6438
66.1371
-22.3337
24.314
-6.26828
52.1279
5.23299
4.30376
58.1544
42.0619
-23.2277
19.5615
11.7253
-24.384
-5.48686
11.8281
11.8584
62.4018
295.85
24.5509
180.425
23.1688
-24.3356
-33.4586
2.97763
5.89566
-16.584
-15.9837
-20.6282
141.045
-3.31119
-19.44
-46.5324
-0.600476
-4.75344
0.363916
-65.4065
-11.395
-36.6425
91.1532
176.312
-21.5983
41.9017
46.5446
34.4267
26.6178
24.0974
2.6455
17.6977
55.5058
30.441
61.0542
23.3788
29.3241
397.18
6.20074
397.732
0.24695
35.8227
-13.0258
-6.3397
-6.3507
-4.7047
-22.7283
-3.84016
25.0453
13.1521
-1.61618
23.9728
-11.6848
10.4087
5.65701
-16.6701
56.6295
-37.2998
53.7623
3.90319
-1.92288
1.22799
100.365
185.187
-22.878
204.829
84.4428
31.9175
16.9499
15.1907
37.3651
67.5093
-2.33017
2.78997
51.6722
31.5058
69.0174
37.1019
58.0489
475.59
128.54
15.266
73.3712
211.56
351.333
11.231
274.104
-0.456545
30.3044
33.1327
49.0896
62.726
52.6596
27.9604
-6.65748
25.5609
15.1426
-0.897179
17.7571
-12.4462
67.2782
14.2379
51.2298
267.435
57.8306
42.0009
41.84
43.5595
25.4964
301.195
8.72195
21.7332
29.3994
64.263
37.4325
-10.0164
-6.4566
29.6391
40.8402
6.17783
20.7246
17.6991
31.9424
50.6427
40.7733
10.2862
111.642
20.2614
-7.81933
18.3612
16.8194
32.9842
14.57
16.6096
22.5161
408.821
452.63
36.7108
15.266
52.7565
37.272
42.1123
20.6013
27.8742
51.0901
338.749
19.06
42.503
49.1471
42.0982
367.681
49.6075
-11.0586
31.7086
27.0757
27.435
-3.93627
19.8601
19.3707
22.2453
36.9251
46.5862
23.2602
0.831133
34.3437
-16.9882
6.0522
26.4839
32.0746
37.0266
38.511
123.897
54.3284
17.5641
31.6046
113.305
20.1158
-8.82335
76.938
-18.5265
45.0176
36.2846
44.9191
173.776
33.7445
63.4607
15.603
60.6463
-14.6323
61.4342
15.2141
116.991
33.9562
34.4165
21.5148
-9.88867
22.6549
163.806
46.6535
559.604
-9.19253
109.045
42.3597
4.05767
-10.1452
32.8922
48.4395
149.72
31.8607
-18.4007
36.6285
20.3257
-7.14476
42.1633
24.0188
-28.965
252.409
42.363
40.6999
-11.8928
10.4888
17.4113
50.7548
18.6918
-4.39421
12.7725
18.3514
60.0285
25.1953
-11.1611
22.0215
11.1282
305.516
93.2472
-2.83223
36.6796
9.01703
35.2842
58.0489
-3.06313
55.473
149.503
54.0909
49.0003
17.8464
49.8293
103.347
54.6306
80.3755
-8.48747
14.9791
22.252
7.9332
12.4191
69.6598
42.503
283.853
77.2006
26.1817
-21.366
110.472
26.498
-6.40916
30.0249
53.0505
-7.76104
236.881
-11.062
14.749
44.4214
46.5862
32.6306
23.3199
4.90604
28.7215
19.2495
-8.91436
173.498
36.4973
25.5759
26.4839
26.4524
68.4961
107.041
168.874
256.728
13.8159
42.849
165.779
32.9926
66.9368
27.3554
63.1326
49.2705
0.15506
54.2991
1.22799
-19.5751
44.6316
-0.389213
-34.1146
12.2398
-43.0202
-45.4449
-1.6759
69.2242
-11.7005
4.66404
-27.0386
-35.9606
72.7655
78.6636
1.12508
-24.7854
-28.368
-50.5725
55.4515
86.4805
-15.2019
56.1678
47.5519
29.5384
64.1987
26.4746
126.819
38.7549
43.9723
58.46
2.75584
348.762
40.4889
55.6924
27.4626
23.6073
-10.0164
122.854
-13.4644
20.2255
24.9185
18.8505
22.5721
25.7696
95.6203
7.04016
70.4128
255.558
44.2286
5.19969
24.3901
120.215
64.6981
49.8293
2.14752
43.0901
18.5039
60.4605
28.5479
46.1523
62.1635
81.0062
32.7279
26.6008
28.9928
24.5486
41.0789
-7.34619
8.47315
15.8831
-5.98262
-16.1943
54.1598
152.429
54.1044
66.9102
40.964
53.2453
276.319
74.2465
30.4939
31.566
101.153
-10.4289
-5.98069
-2.3811
-8.18635
21.7672
20.7074
25.5194
14.264
4.66563
-19.1353
-5.86175
35.5152
14.252
42.574
-2.62962
16.281
137.352
37.6364
1.82525
-30.8195
9.02439
82.0697
-10.4119
-13.0352
-7.96359
11.2873
16.4105
-17.6683
12.7652
12.7954
192.649
22.4416
-0.748982
-32.2816
119.967
0.274603
-30.8793
29.2146
-9.09687
53.3567
28.0976
-8.93339
186.95
139.856
15.3118
37.9027
19.6094
15.8743
6.46099
-25.0389
4.72502
-2.85759
10.884
31.1045
11.8744
-5.86574
-8.05247
18.4752
-10.473
-40.3983
10.5282
27.7845
10.8162
25.7559
-4.0413
-1.72697
65.5453
-16.5906
-20.9732
192.339
-2.59567
-3.26586
11.337
8.64183
78.6912
26.7793
212.467
27.0819
1267.73
-4.6515
21.8096
9.91731
2.37066
35.7086
11.4585
52.5139
-25.5596
64.6901
347.218
20.7667
18.0923
44.9288
3.10205
124.728
14.6466
-9.75954
82.5173
0.832456
3.9463
5.50596
-0.456108
33.3799
-0.323066
55.8425
-3.06313
31.4366
52.2168
3.77539
11.519
59.0759
175.392
-3.47467
22.2794
79.5936
3.51138
19.231
41.6664
69.6598
96.4461
49.0896
14.0002
-18.5549
35.4567
29.0879
42.12
69.9171
16.5596
25.0345
5.4566
31.431
38.8743
35.7544
35.5603
1.18398
49.208
75.0553
27.3825
-2.83064
43.0115
41.9119
33.6574
4.71883
183.16
-40.6825
-46.3551
30.0864
-27.8969
8.46811
-5.10604
35.5488
-8.00882
7.50758
49.7267
23.0113
24.1053
29.3471
65.8097
-3.13766
10.0466
242.888
42.574
31.1036
11.1956
-17.701
-28.4569
475.624
-5.06657
-16.7567
9.42869
-19.7823
-30.4524
99.5237
24.2466
9.41327
5.16609
-38.4395
4.8205
-30.3384
7.1732
-4.12757
31.8119
10.0553
0.514528
-14.3125
19.705
16.2042
729.055
33.8997
81.3125
1.81989
25.0631
51.0901
11.6813
41.5488
122.236
-10.3756
8.37804
-37.2955
-25.3981
-2.55006
5.77227
-4.64531
10.2609
-12.4462
33.5451
-25.1175
226.518
-8.05247
-10.4133
19.8986
28.7215
71.7234
23.1327
42.3136
17.7566
59.3091
31.7376
19.3192
-12.8715
30.2005
218.811
-5.64174
6.16461
-27.4135
23.3338
27.8564
30.8463
107.792
-38.8084
9.47164
5.83633
24.4029
-6.8189
10.3422
-16.3504
318.533
9.52233
-2.61462
12.5328
11.7891
-16.9154
-26.883
-21.4491
31.5132
-37.8705
-36.9257
-5.51234
132.017
-7.96359
-12.9203
1.75783
7.53921
8.91422
21.5306
-7.84957
33.686
-40.5444
16.1176
3.32563
-7.75331
-7.46901
5.8968
27.2168
21.7183
9.64379
89.7458
-12.2356
174.275
-20.8515
30.4754
-10.8075
121.358
14.2932
22.8081
231.784
17.288
55.2297
2.05985
26.0864
-8.53154
-15.6685
-3.59806
94.6802
203.29
50.2394
27.9229
31.1045
30.6151
31.6156
10.6882
24.0974
34.5046
15.8237
-26.9531
26.8475
24.8717
-10.7884
11.8883
49.8099
-4.73217
-6.28321
206.026
6.0522
30.232
48.9412
22.034
117.222
-7.27673
-1.66553
16.8471
-6.95385
26.9344
-14.1475
10.9898
12.2151
-4.24707
19.8742
752.845
3.16251
32.4039
5.77726
18.6918
113.672
-47.6861
-26.5829
94.2589
54.4063
-5.53893
-15.4599
120.138
174.172
-11.2015
18.2846
-17.8248
-0.353302
7.1732
27.7315
22.4416
-48.0407
81.7099
-30.4076
-28.0837
9.64493
32.839
85.4365
5.89566
73.3712
35.3979
240.763
299.837
16.6298
122.251
-4.20468
188.581
32.1784
85.6066
15.4139
-6.61449
112.293
270.704
-28.787
-8.47979
27.7506
-7.6844
81.2148
-3.99167
-32.4153
36.3787
-2.59023
47.4622
0.508872
-12.6625
-3.10427
36.6914
19.6307
48.0647
-30.1066
-44.399
-7.06627
24.5824
-18.7602
-14.4501
38.6148
274.902
28.6557
-39.2003
-34.3793
-40.1898
3.40219
7.10705
8.05189
50.6581
-23.5304
-9.83766
140.598
190.197
33.686
81.2699
2.99915
78.4537
-7.22166
-2.76828
53.5774
50.8824
-13.3278
-16.88
21.1051
-1.43713
27.6544
12.4191
-22.1695
-2.47454
15.4139
17.2305
-0.150573
-10.4056
12.4425
-1.72399
19.7175
-14.102
4.42039
-5.86574
3.19192
106.556
4.51957
-21.6577
124.846
-14.4837
4.83226
-32.8432
344.167
-31.9807
2.45261
1368.29
-7.28773
65.5728
10.2153
38.452
-7.9952
-14.4455
-8.87373
-5.52089
-16.6525
45.0176
-44.3002
26.7531
27.5984
43.2555
33.7445
27.2379
8.01876
38.7174
26.9132
14.5825
-0.130737
18.4345
-14.6864
27.0358
24.6316
189.964
30.8851
-33.434
-23.6006
93.5052
182.918
3.21859
-25.0112
-23.2443
-27.9559
114.269
-40.1898
-34.0791
42.7143
-25.6813
219.376
-43.0202
-76.6385
60.0131
2223.56
-58.8977
-15.3458
563.771
56.7796
85.2228
3.4961
20.8028
157.936
6.30219
0.96429
16.2042
-6.28577
51.8195
18.5313
21.1051
90.3921
23.9063
-17.5659
41.5488
-23.0893
73.5099
4.61689
9.73425
6.50397
-12.9327
18.5901
136.957
12.2213
-9.73075
-17.0547
70.4599
32.4891
-0.243538
40.964
4.51957
-42.2724
12.4023
8.10679
17.3755
26.6929
-28.2326
4.17813
9.61728
-9.1549
27.2666
-18.5211
-5.41366
-3.76767
13.8159
29.0817
3.06899
4.29511
39.4567
86.8844
23.6223
-13.7668
16.111
16.281
39.9001
-12.9634
-11.2932
-4.58253
-5.51234
-7.4379
259.454
67.5497
-24.8302
-7.6125
-7.45332
-2.33017
-27.1951
-30.7868
-35.9606
-41.5525
14.6131
18.6935
7.24424
17.0546
4.26266
25.0428
14.0828
-6.28463
133.102
30.1516
38.701
-15.0467
207.071
159.996
27.6643
43.584
43.3412
156.804
412.631
185.017
40.6563
29.9298
12.3672
10.1568
26.1387
15.2536
-10.1573
67.5062
9.32384
43.6801
41.0413
289.236
342.711
16.6012
4.88164
27.5815
-26.8853
-13.874
15.5373
-11.0893
-26.883
167.832
-0.389213
8.05189
-31.0267
48.809
103.272
31.7429
-16.8237
141.973
2626.48
-2.67576
20.2353
37.4341
175.413
-56.6445
-48.9828
-35.58
7.77087
-16.5931
24.6455
16.6572
-23.48
161.156
11.0076
-8.93339
351.868
-4.44746
-9.05103
-11.8449
116.556
-10.3626
-1.68828
-46.0129
-36.2833
59.9236
8.07288
18.9231
18.4336
53.1673
369.572
19.4123
-0.1059
26.4578
-11.5709
69.7479
-48.4371
15.3439
35.215
10.4624
-12.8275
-1.28298
212.317
53.5207
-39.2721
-2.34139
-22.605
-19.6988
-36.409
1116.62
58.0489
-16.1816
1.12508
-58.5186
11.2717
-31.5845
-8.39048
32.9627
-7.22281
11.527
11.1902
6.5458
28.8113
-6.12229
9.85082
39.5931
29.3673
19.0772
24.2946
31.286
46.7964
-0.0982445
4.00917
31.0722
37.5212
29.9386
13.6951
24.0981
26.0488
36.7408
46.0961
10.6588
26.7817
-20.4597
162.995
1.22799
-40.1898
-11.5903
-47.2409
43.2134
3.80649
23.3212
-24.2796
-22.9561
369.389
22.3726
32.8391
49.2066
-0.0211288
34.3169
38.0953
64.2758
-17.1186
24.5509
21.1293
4.42812
-12.1542
18.0782
24.4057
5.78873
4.95862
60.6978
-11.2986
-12.1949
79.4111
53.9012
28.5915
3.04881
22.8081
6.04357
79.5795
19.1046
17.0524
14.842
-46.0129
-54.1978
14.009
-7.85669
0.672254
220.952
-0.754622
57.8525
-11.8006
39.09
47.6231
-36.6502
40.4889
55.6924
-36.2556
-30.7406
-15.5782
-67.3113
205.313
24.0169
-49.1149
-23.8072
-14.8827
13.1768
-35.524
-15.1088
18.7836
-9.82644
-40.3135
1.07237
-2.22737
95.1979
8.62135
-44.9503
-31.5845
143.409
21.7183
-37.2079
9.65297
-40.3466
124.612
25.0631
42.6568
20.1146
37.8006
35.0068
43.4674
70.2222
22.6746
12.9679
25.2016
48.0497
26.387
32.7497
52.1134
181.596
36.7267
78.1546
125.297
34.5643
32.368
21.0707
25.447
12.9969
-3.16959
34.1632
7.74321
35.8227
82.0042
40.3851
172.395
165.46
15.8375
72.834
40.2166
27.2076
51.7947
23.8639
8.04324
43.2048
22.7029
63.7583
96.5492
3.23557
24.3742
60.9711
64.2407
51.7333
121.285
10.596
66.7108
20.2224
-15.7745
38.3695
5.72483
-32.2051
-30.3743
-31.3035
-14.8827
63.7766
141.962
127.635
74.8464
-0.456108
-12.2026
-12.0461
-19.094
33.4101
25.8575
18.6935
-38.6704
14.2435
-34.1557
-28.368
-54.3207
12.348
9.64379
13.4011
-10.3615
146.164
-5.18526
-4.20468
12.4191
37.8006
6.04357
38.7823
25.1493
-7.59451
4.00917
-8.28323
22.5286
733.336
496.363
17.6155
3.93054
16.5596
26.9085
-1.97997
13.3393
-11.5709
33.44
22.6359
356.026
4.02416
237.885
113.474
65.8008
65.5728
-1.33165
28.956
35.3527
23.6223
3.09975
41.7742
15.1476
31.8103
79.9388
98.9796
50.7096
24.4212
62.6766
67.5497
14.5252
48.9239
35.491
39.3983
27.6549
32.775
24.0398
74.5832
15.6775
12.696
31.6021
48.753
34.0078
53.4537
270.969
54.6214
43.3862
41.0201
74.9492
286.495
41.6664
185.076
64.9918
83.3277
75.3266
81.4666
45.1634
25.1493
-0.0982445
24.6239
32.9462
9.41018
18.6942
-7.76104
32.608
13.3009
39.0484
43.797
25.9715
2.6455
163.875
49.8836
133.669
26.7458
-23.9069
23.1327
10.2604
-23.1498
207.9
39.9339
-10.8144
-31.6122
-5.40676
-4.59252
-9.1508
-20.0723
28.8085
18.4861
13.9797
6.59289
-7.9952
-21.9418
36.1039
-34.9299
10.3422
-18.7991
135.085
-7.48495
6.6232
-8.84783
0.217422
-5.01173
23.165
-5.26193
57.6861
-11.0228
-7.627
25.9307
-5.31605
45.7764
37.7501
17.5499
-33.434
62.6064
-42.9257
-26.9808
138.053
-24.2007
67.5624
26.8878
-26.9947
1239.49
36.5458
-36.2044
7.58052
21.2627
1.28854
37.4782
46.5076
10.3904
158.706
40.7524
95.7242
170.54
77.9702
38.8258
8.72195
40.6438
54.8927
35.7623
13.0697
12.4724
259.661
27.765
34.2888
-11.1345
35.6656
10.2028
-6.08952
-11.0462
522.748
33.2771
-6.58036
134.131
89.6019
25.9139
73.0414
42.2093
77.9403
19.6235
-0.0134356
43.5405
20.1582
477.286
17.288
43.9723
34.615
30.1708
24.2123
173.253
18.0647
61.9943
62.8211
73.9791
35.2468
32.5314
57.3414
28.741
55.9784
21.3862
109.306
84.8419
24.8188
13.7623
38.5655
45.8676
33.0722
42.9819
24.9414
22.9188
63.9652
-2.59156
-8.22476
4.66563
-7.73582
9.27831
0.682469
142.353
11.2781
22.7467
0.438093
-19.1307
-19.1811
22.5901
18.9548
46.8917
-8.85417
470.332
16.354
30.1371
11.2557
49.2482
406.415
29.3471
491.616
9.7306
11.466
104.817
67.1602
56.4907
90.1781
36.5073
32.0252
46.5817
24.662
6.38441
54.6575
11.4237
35.4023
55.4814
50.0702
8.72195
102.488
53.0186
9.32152
3.10205
21.6544
42.7576
20.2255
63.8281
5.68056
32.6916
18.2733
9.56849
243.512
42.6474
20.5936
2.4578
23.1028
58.6536
-48.9777
43.2916
8.01079
-14.3125
-32.7689
16.0961
20.4054
-8.48747
-26.2504
20.378
6.11256
2.311
23.9063
-14.6732
-15.593
6.04357
-35.4215
-38.5166
-34.4092
39.5055
-40.3389
27.7506
35.7897
24.0558
22.6853
32.2666
502.538
2.05555
105.492
-37.3263
13.0697
1.22799
1.48485
13.6741
22.5987
-4.78974
-13.0352
-3.54997
69.2242
24.4058
29.5289
-0.958162
38.5537
-4.0712
10.865
14.9453
71.8995
42.681
7.77087
17.8464
57.3255
9.64379
34.6161
13.105
33.4964
47.171
18.1402
67.8303
40.2372
17.0524
27.9604
15.8313
12.4425
35.7573
21.5916
15.8831
31.4987
27.9229
4.86758
22.2453
59.7047
28.8824
19.5718
132.343
324.824
90.464
32.3151
28.7549
42.3136
34.6232
18.0797
-26.3585
-10.8144
18.9561
38.511
88.0616
-2.11362
334.266
59.8943
9.62822
2.31216
8.98028
-12.922
7.90376
-20.3261
78.8923
19.0921
-2.65604
19.6289
4.03908
-33.6306
-25.6891
-13.4999
21.635
0.469709
4.88333
30.8059
40.3354
34.2141
7.47514
30.1204
56.8057
-10.6304
45.5352
45.8674
3.4961
150.113
313.649
-14.0282
6.83383
16.9094
47.0182
48.0713
3.69396
15.6928
16.4199
-9.87043
15.2302
79.9671
22.8254
38.8397
-1.94234
4.11205
20.8005
80.4343
8.47315
12.1349
-4.10855
4.86758
414.799
-9.61387
-30.5413
14.7271
-12.2873
4.90604
11.8549
37.9902
-20.1588
-8.72647
16.0767
-15.9766
-20.7363
-44.5476
90.1706
38.9006
12.2741
170.52
-35.8468
-6.8138
116.116
13.1521
-20.1766
196.387
116.293
7.71039
22.5288
90.6325
-8.39848
-23.8467
24.3044
85.6945
32.3816
31.6016
9.66938
27.3914
35.2807
65.3315
29.2696
8.30256
28.7418
33.595
14.3243
38.6413
7.45928
20.8112
24.7704
-37.1927
18.9221
10.8521
-14.1043
-24.0719
-46.749
-20.0236
116.74
3.36673
-32.6863
-50.7044
-28.9648
6.09191
2.69486
-5.00823
59.5907
-25.5519
16.1176
-7.91877
20.3577
-9.34307
35.8819
37.6479
18.0771
55.5676
-34.6837
98.1517
10.7443
28.5915
172.652
475.395
17.2032
246.861
11.1761
132.486
-13.8697
-4.83574
20.5165
-22.3387
398.279
-11.4325
-6.37682
-12.4885
5.37866
57.8306
2.6455
-9.47623
20.2882
55.7938
25.7559
35.3141
11.3915
32.7492
38.6944
-9.4919
107.4
-9.1549
368.736
-10.1109
145.529
119.185
33.1476
47.3964
-12.9634
-2.26328
-8.8147
13.2283
16.925
12.0769
33.8165
155.08
-12.9203
56.1057
71.2575
37.0252
2.78997
6.69457
366.994
233.879
48.6785
41.9145
31.4366
-3.06814
45.1441
18.0863
13.8461
-13.1726
25.2865
31.4125
6.99617
43.584
53.7302
43.4401
28.9928
-14.8067
-28.787
-14.8425
161.123
41.8061
-11.5092
3.93054
9.75116
54.0825
49.4972
12.0755
48.0096
82.9678
4.2041
88.725
18.6191
13.697
28.3579
35.8227
241.3
59.1257
32.0787
135.141
33.7137
53.0163
17.5641
27.0819
-9.86927
36.1542
172.911
28.2123
6.29957
13.6346
215.005
24.3742
17.8676
189.803
25.9794
27.473
46.1111
57.5665
-0.648379
23.6073
26.392
69.2916
7.78722
-35.5046
96.1685
35.2258
60.9655
-15.8463
31.1203
30.8059
4.72811
28.5919
-5.64333
11.3797
9.95406
66.4822
-17.1186
32.0472
-32.7689
4.95977
55.3278
40.459
11.5179
-5.83156
-12.2356
34.2236
-25.8
-0.456545
-3.42883
-9.97081
39.7768
162.038
32.223
-14.8067
18.5901
-10.4056
-8.17226
187.557
22.1284
3.55999
-26.9915
14.749
-23.045
114.053
0.610529
-33.2772
-6.8524
1.08413
-3.16959
223.261
16.4118
14.1481
22.6973
-11.2639
11.7868
-3.05065
10.9898
27.0981
12.2151
542.8
-11.7433
24.9098
31.1186
10.7149
-0.755553
8.7847
19.2854
-24.2078
-33.782
-13.7645
15.5482
-16.7567
-6.66381
29.5177
-32.8173
16.0649
-5.9755
151.476
22.1094
-29.3001
-38.2303
-32.2816
-39.6124
-14.9653
-50.3252
-15.8867
-23.2593
-27.8375
14.7832
23.6635
13.4378
-19.3411
9.7917
-8.50157
35.9712
23.3706
-29.7993
22.3382
-29.1463
-36.2833
-14.0156
-0.983528
14.6321
-12.4462
575.15
34.3632
6.94006
29.7196
26.8475
2.33003
-4.97834
-13.9084
259.834
5.50063
-7.28083
23.9081
-18.5211
-3.5396
13.0989
17.409
4.44561
-1.02906
27.0981
30.532
75.1768
6.29957
15.9644
-1.35791
3.23557
26.3889
-46.8403
17.8676
3.11015
28.3284
-42.493
111.246
-24.1412
-5.9284
-42.7974
32.658
5.89096
-5.39922
42.363
18.2111
-32.5075
-9.95596
32.4039
-0.0488117
-23.1349
-32.2483
3.85799
-13.0601
10.2028
-14.9093
-20.4166
20.4985
-20.968
1.49462
9.32315
-44.2926
44.5551
-3.47353
23.4686
-25.9635
-22.2062
65.383
-23.48
-13.1319
24.8433
-11.0067
18.1229
10.7287
103.86
-24.4611
-20.3537
-24.323
-7.54276
28.6876
189.016
-12.9361
13.812
-35.2264
39.09
21.3862
40.1865
19.3512
30.4939
369.647
45.6214
46.0617
15.8826
31.1981
39.2338
15.5711
243.844
18.2859
12.2741
38.6148
72.559
16.2182
-15.7481
21.9032
236.287
65.2464
-21.0039
21.6616
23.4842
-20.7193
-6.47596
4.21784
-11.9833
12.0652
1760.73
0.480925
-1.89519
-1.73873
2.48803
38.0389
43.9934
266.305
47.3662
-17.7764
28.1538
23.6993
31.2047
8.22394
1.81989
-0.950469
71.9148
-19.2408
394.034
161.407
38.7377
15.3291
52.4056
2.99688
-10.4579
-15.0908
38.5684
28.1508
9.32384
58.6727
115.067
18.9231
41.923
32.2399
44.7122
12.0158
87.3649
38.0919
2.33003
2.9582
-59.3916
-27.681
13.3654
-24.1474
-22.9436
-8.34065
-41.0099
-14.784
-36.0019
21.2972
11.2781
-9.11244
-5.18411
-16.37
46.8917
23.1662
175.26
-5.10604
-9.88289
73.2406
7.50758
44.1045
47.3742
87.8236
126.799
57.3555
6.84789
12.3629
46.266
36.152
-1.71901
1.22799
27.2766
20.2688
1.49266
-2.72783
22.9585
-4.487
6.44299
49.7057
24.8438
5.60107
84.4683
9.95406
9.9843
73.6462
-17.1186
39.5434
-30.8948
8.7079
41.2723
62.0107
-4.41171
49.9454
23.2165
1.81989
12.168
-0.500095
9.85082
142.667
214.9
79.0473
40.7138
24.2946
40.6563
44.9223
-30.7363
2.66053
77.0977
19.8278
7.53612
26.1904
53.0505
32.608
5.80461
5.37866
3.19192
-12.347
-32.9021
182.942
229.247
7.95223
2.9582
-15.9766
29.2445
170.01
-15.6409
-12
27.5254
-12.0264
40.2436
2.16502
-11.1418
-1.32625
-20.9961
44.1504
0.995395
25.1953
1.95734
45.1758
16.7504
97.4944
2.35499
3.727
204.831
-28.363
6.13673
-10.5644
2.83836
38.4612
34.8368
47.1251
339.489
-15.9837
5.60876
18.5039
37.9717
7.9332
23.9063
-19.44
646.872
22.9102
30.8538
37.8452
48.5751
10.2091
19.9387
23.4657
306.363
55.8616
27.8462
45.7265
17.049
29.678
88.7746
51.2714
37.7022
331.383
38.9272
-37.0254
-2.664
-19.7247
-32.5201
196.021
5.9736
42.7112
-25.1448
-22.1978
17.9063
29.6391
98.9363
30.0949
39.4137
34.5656
38.8881
15.1907
155.431
84.3759
1.41796
2.94644
42.7502
80.2054
73.9784
-20.8668
2.06212
-10.7299
2.83836
-0.66243
28.1538
17.0331
33.0788
498.488
-9.60708
125.999
-9.82688
16.1673
2.19337
14.3921
8.36502
-10.8805
4.62991
-9.18455
-17.0172
10.2091
-42.9534
-10.2675
-25.3464
7.13584
-10.5721
14.8044
32.4891
16.6231
-17.4228
3.48272
96.3488
-62.8871
-10.0865
-6.88574
24.8717
36.0632
2.51793
25.447
203.612
-18.8622
-35.0287
-7.06627
-39.1084
87.3595
43.5858
487.35
101.607
-35.3186
13.4699
46.4594
276.58
128.325
60.2611
6.21329
169.214
121.433
27.2838
342.075
10.3906
15.4622
55.3279
28.5919
29.9639
25.4352
12.7652
27.7879
16.4872
26.1897
-14.3075
106.073
-7.91877
130.928
-11.2171
-1.59946
10.3502
22.7714
-20.6282
-20.1778
141.73
34.0525
2.29544
431.917
140.741
1.72349
14.3165
-34.6304
458.163
-6.82401
24.0558
107.515
0.380825
38.1529
36.3787
17.6977
685.192
144.914
73.5975
40.4395
244.519
-10.9684
5.81867
15.4
-7.20761
32.0406
9.72174
-9.76261
-28.893
30.8733
-33.4422
-9.71628
99.3839
13.9509
35.6905
29.5177
0.198164
102.957
43.1465
-0.456108
47.7676
20.2614
57.773
74.5832
56.1748
-25.5569
110.613
91.7751
17.7902
53.1741
44.5309
235.632
9.85082
40.7138
37.413
28.0557
23.6116
-2.55006
14.0954
345.719
20.2543
21.287
-8.25089
26.8669
1.63053
-0.556208
7.23085
-2.9767
-16.0355
44.2614
124.299
37.9902
-10.7884
-1.2302
27.3211
27.127
-24.4844
-6.91772
23.9081
2.0826
224.868
0.542416
40.0529
-1.02906
9.11577
21.4759
216.488
-32.5383
-2.37301
-18.1937
-3.25153
-31.645
35.6473
-8.69296
-3.23197
33.6747
-26.7495
-0.740558
12.5889
-26.8853
12.3629
37.6364
-30.6311
-13.9529
-4.09408
35.7171
38.3138
-28.0277
-15.4599
73.2867
-22.4459
25.7808
70.2563
149.124
33.3799
37.1583
40.85
82.4117
-4.93719
61.0952
-6.0447
-26.494
118.093
43.3781
-14.0127
2.14752
28.3936
3.53877
-6.6134
195.393
-20.1778
40.5301
43.4228
-11.8449
17.288
28.9798
55.2297
-35.4215
-53.5091
1.19807
-12.9684
4.72502
31.4987
58.7683
73.7186
-22.7542
2.6455
-46.0205
-1.26354
358.456
8.14013
44.1877
29.001
-23.1498
-15.1141
152.229
3.99508
-7.28083
-2.32883
-8.34065
-22.2693
50.8083
-11.2639
-40.687
38.3263
34.5944
-15.8959
-26.9161
-35.1107
-31.645
3.78817
-31.1818
19.7125
6.13836
-9.88289
-18.7293
4.27063
1404.91
9.58775
37.2205
40.6527
24.8899
-17.515
510.865
1.28844
51.1445
78.662
289.834
10.41
-7.84221
-21.0039
26.7926
251.235
69.3988
169.498
58.1793
273.146
60.1683
29.8688
37.5243
1.41796
21.5306
40.4278
-12.4335
7.07376
10.9874
-1.84681
52.7485
48.7685
168.002
44.3232
21.3424
43.8038
38.9087
6.99617
32.3396
26.4746
42.4858
31.7909
146.122
92.9521
19.5271
197.975
-3.59806
27.2138
-15.9761
37.1209
-4.94994
-2.06221
12.3638
-5.86574
194.347
7.23085
-4.85076
-1.26354
13.6273
-5.16623
4.39199
180.8
3.62656
-33.1546
-12.6885
-12.8715
2.0895
31.4044
109.726
7.7158
80.7934
-39.3749
-1.33165
-18.0432
8.34127
-2.12863
23.35
-13.6174
8.04324
-61.3476
76.938
-33.5191
24.4029
62.816
-36.9652
-3.8066
-15.5051
3.75944
34.7342
18.0001
35.0777
3.16251
21.1595
26.1881
-8.8147
-7.3864
0.0832717
-6.08952
-22.2906
-1.9903
16.9095
-17.3227
-19.6988
17.939
-11.5977
-7.81933
37.4341
-13.8674
-6.0447
-26.494
0.027257
19.8442
54.6306
-25.3541
114.755
19.06
10.6439
-8.94896
0.86876
10.2521
-22.303
31.7086
-14.1537
4.9462
-18.5906
-8.39344
-4.73166
-3.93627
-16.2366
-20.8583
8.81412
128.208
-29.1539
-1.26354
122.458
10.4545
12.1344
15.4225
11.4598
7.0415
59.1257
50.8193
-12.9099
31.8396
-1.33165
909.767
24.1083
-6.63505
29.4861
34.2802
551.472
22.5901
11.4585
-23.6855
10.3422
-10.7282
-9.4288
-13.631
140.566
51.7333
46.3221
-34.4887
25.6513
19.2854
-50.4447
-11.2932
-15.6386
-25.1973
-28.5002
94.2589
31.9175
-38.5229
-43.0202
-34.2005
-26.0388
37.3651
30.028
-15.4486
-25.321
2.94644
7.1732
14.6131
58.0489
8.18127
29.2361
16.6096
1.90132
11.519
6.60205
12.348
300.124
-7.21363
9.16097
26.0002
47.342
58.533
37.0248
284.159
-24.0436
6.49096
-9.00641
45.8594
-29.7993
-33.8838
155.698
-4.64531
-21.5983
-14.3203
39.1672
53.1039
-0.556208
18.4752
9.20473
9.26443
78.2826
37.1882
234.405
50.5528
287.548
18.3822
40.7224
106.132
14.2709
10.5269
78.4712
37.3893
38.1638
58.0202
33.7669
22.7467
9.80842
25.4012
-23.2117
60.0049
-11.6653
12.123
13.5429
36.0148
25.4814
228.791
29.9362
124.916
-13.9529
20.2688
-21.0039
-5.53893
-6.08952
-9.17217
27.9948
-7.45332
-37.9374
-40.3135
8.56864
-39.7087
-13.4415
-4.12757
3.70095
-47.1087
351.662
254.916
22.6553
-4.41171
26.9646
24.3087
0.923597
12.6184
-7.25856
20.9513
711.629
196.204
18.6854
44.827
2.71285
-2.55006
28.2611
297.079
214.534
34.4054
9.55274
46.5446
41.923
13.4993
37.7022
42.777
57.8029
380.583
30.2611
23.3043
-20.0362
-22.0588
7.7117
-2.32883
-18.5321
14.973
-1.17659
4.59314
46.5971
-17.77
18.2417
-25.7403
45.0789
86.2471
-48.0484
-30.7256
80.0553
8.61478
-15.5782
21.1595
-16.7115
-2.52015
-6.4566
-24.7088
8.98112
-9.26047
61.9025
141.387
-0.456108
2.78997
78.3877
-20.3401
12.2242
23.5924
-20.3413
157.212
113.327
97.438
-0.236748
-7.0059
6.99617
-8.88984
24.6006
18.1229
78.6425
27.5379
16.8113
17.6531
-13.2167
-52.2128
-28.898
-24.323
-0.0464946
47.4283
170.275
131.934
47.4817
6.94006
42.8381
100.483
855.185
335.914
84.9768
32.7492
-8.79179
26.4839
47.0671
40.7747
34.7629
17.0751
46.8321
244.171
32.5566
36.4523
48.4712
51.461
83.4296
53.6688
40.6999
3.09975
29.2295
86.7518
28.2661
22.1428
360.376
46.9615
43.936
33.8165
35.1399
7.69443
44.8614
31.9021
27.3093
1.52076
37.1583
70.8351
48.6785
-15.2446
-19.6504
21.8264
37.5241
-18.5741
8.71593
-3.95749
-27.2281
-29.9985
39.1186
64.2086
19.1776
-28.7115
-29.1163
19.6224
-32.8944
-17.5426
-2.77125
58.9866
239.52
222.826
11.8744
-9.61387
-15.5487
-2.13948
-25.4655
-31.028
30.4939
-35.1513
40.9363
39.5025
8.31173
-30.3435
168.159
1.15247
-22.0065
10.5269
10.2878
3.35351
7.25671
159.204
34.4157
66.4535
46.1725
-22.9877
23.0358
467.139
2.08819
58.1361
19.418
55.3198
18.752
53.4748
19.2632
115.935
78.0728
50.8172
20.975
55.812
13.3401
-23.5566
21.2456
31.7209
3.07986
28.074
1.1031
-16.1996
-6.26005
14.8177
4.48706
-12.922
-20.3261
15.174
62.1956
115.8
6.51042
0.102633
19.3317
77.3923
33.8431
48.7841
13.0022
75.0056
12.1603
14.1908
24.0096
85.8276
65.5451
4.43314
51.7249
-31.1791
35.7738
29.3215
-2.08342
-2.86527
191.141
17.1859
8.76986
15.4139
10.2391
-3.38422
-2.86636
-41.0437
-6.65748
81.7829
-11.0943
671.893
-23.4723
56.0338
1.11944
-8.74033
-5.86574
29.4289
-6.72483
-23.5317
61.128
-8.91436
40.4395
16.2056
-33.8548
-31.2806
-33.3032
-61.5972
-11.029
12.6637
-7.27673
20.8233
-27.4135
-10.3994
21.2972
22.413
-14.9589
5.88008
-10.8063
16.4765
63.2778
-23.2117
90.9323
-33.9929
14.5717
8.37483
-8.94586
2.82241
27.6965
296.782
49.0248
49.8802
702.448
153.413
12.5417
103.601
-15.7079
-2.50495
56.6295
-10.9557
11.4259
32.2105
-0.392282
-29.6941
-12.5706
-6.0036
94.6987
217.59
18.6244
13.1614
8.91422
-20.6359
15.1279
2.4578
34.623
47.0397
11.7589
150.89
19.9523
14.0983
128.54
-10.9709
397.585
170.331
-10.3615
7.25952
15.4829
8.91379
3.04881
7.81557
12.518
24.7268
-21.607
-54.1621
115.157
-25.0389
-1.72399
-36.5044
1299.62
7.13584
15.6648
33.5451
-15.2361
-8.05247
16.6012
17.638
39.8643
34.6232
-4.48869
33.2037
-28.7594
158.71
32.4039
7.65132
166.743
1066
96.133
-3.63827
309.304
-11.7117
-0.116237
-7.45332
1.41796
-2.67576
162.69
20.2917
28.0638
3.32563
-24.6199
108.723
157.696
-0.894218
-8.26677
0.273458
22.7714
-51.591
-9.38377
30.422
8.91379
3.04881
74.3622
4.1695
311.964
26.6008
12.1262
-20.4289
-9.5209
-12.2797
3.07213
30.9619
6.51274
8.16852
320.277
-15.7472
5.06599
48.4603
15.764
-14.1614
-8.21243
9.98086
6.13107
38.1252
17.9507
30.8751
81.7979
157.3
-23.7843
-12.6885
-20.3993
-13.5732
120.97
11.4639
10.0678
15.8537
1.97537
-37.2672
30.0251
-19.9374
64.6901
-6.98011
-5.68066
3.75944
71.737
288.349
19.9767
21.291
-27.8894
16.7359
6.75571
25.7074
-34.3816
1.28844
-54.1929
84.2842
-30.6311
-8.53788
-26.1537
-0.467324
24.2466
-7.45332
-36.0634
29.6318
-11.6238
55.2378
13.3065
-16.1866
44.0678
-21.2772
16.9094
7.66279
-2.53764
18.0863
-15.0467
51.5234
36.3075
27.6643
26.7174
15.2302
42.4858
50.9363
41.6508
40.2372
69.1899
133.897
18.0647
-11.0943
53.4507
51.4903
42.7431
55.0202
25.4823
51.2298
65.0361
35.3418
42.0009
12.0755
1528.52
17.4771
18.4475
28.2581
59.9231
32.1352
-4.80674
503.765
-19.2477
-25.99
17.082
102.619
59.1257
9.58986
45.1861
21.2972
63.6424
161.203
37.7392
1.48401
-11.6848
40.3937
6.77336
37.5161
-13.5393
17.7452
7.92074
21.7038
4.69648
-4.6212
16.6091
270.083
27.3704
252.469
-19.389
-4.50369
33.1476
11.7891
-14.8375
-5.67101
-58.7421
-55.1823
-49.0717
14.6033
-29.4294
-3.63827
35.6656
-3.66486
-7.96359
-37.2832
1.75783
-1.83112
-13.5746
-34.6914
225.96
16.5133
39.0323
-11.6238
-36.7963
-36.0298
12.8614
-46.8244
-2.76828
-10.1408
11.5179
11.527
11.035
-42.2207
567.829
-11.4811
49.2161
-1.43713
33.2766
-10.9251
23.7624
7.91763
-6.6275
7.86018
-37.6319
3.64989
11.1979
38.995
40.0276
56.0338
62.9636
47.4817
50.3562
98.7693
65.3269
448.673
49.5569
289.764
69.951
88.59
77.2927
77.9208
38.6944
44.856
17.4451
58.3115
63.2635
35.8268
65.8008
60.6526
52.398
13.1521
41.6675
70.8245
5.18176
25.4012
-2.59697
-12.4411
10.3422
-34.2458
71.3665
15.0038
40.3564
67.9889
55.9645
18.1027
71.4319
307.957
71.4361
-3.87887
33.427
31.1186
-26.8853
-2.62962
40.6438
-5.07745
144.458
565.622
-8.8147
9.48019
69.4237
-21.0821
0.198164
1.75783
97.4944
-2.83223
-27.0386
-22.8119
3.36869
-13.3705
35.7953
-5.10767
4.42812
18.0782
17.0331
443.499
298.704
16.8124
59.0196
34.2137
43.3412
137.143
97.3832
11.1891
-25.1141
-27.3245
5.52395
-14.7315
8.58337
50.6396
3.70164
27.8462
8.24516
54.0409
5.37866
-4.30434
55.9566
19.5121
-6.66513
31.143
-1.26354
28.6199
21.7482
50.0702
366.669
16.111
3.16251
-5.46714
-11.2932
-26.883
-19.5751
25.8477
-31.3035
-7.3864
26.2953
7.57954
-6.08952
-12.9203
132.942
-5.57926
10.7883
23.4047
10.4427
-15.3458
228.313
33.686
2.99915
-37.9038
-37.7384
58.3707
707.503
9.64379
-25.3541
243.615
-2.11081
26.6739
14.536
49.045
37.9027
39.7193
25.2446
28.2968
5.47163
-1.03528
-7.34619
39.1672
340.325
32.4891
-17.1101
-6.17841
37.2159
28.8824
-16.0355
26.7458
-16.4106
8.14013
14.2026
14.0085
53.6869
24.2413
-36.9028
45.4076
7.7117
-7.95103
-26.0174
-18.5321
-11.2639
28.8085
4.59314
45.8388
30.9558
-7.9952
28.658
13.2198
26.277
-18.0633
25.3347
-1.35791
21.9762
10.6064
43.3209
-1.26359
0.67623
11.6047
37.0713
24.5845
1.74333
-37.1752
36.4061
17.1354
120.163
10.0536
-39.6254
-63.4191
-35.8054
3.0059
-42.9257
22.8375
8.62647
4.05767
-45.7525
-2.71503
-2.16024
-27.9317
46.6467
-8.23682
-34.3816
4.86664
38.7698
28.6557
-16.7115
136.758
286.086
-9.71628
-2.26328
118.622
31.9175
2.70652
29.5177
6.69457
-9.72363
20.2917
43.0563
26.9219
305.216
-14.7179
2.85391
1.10356
-25.9635
0.282636
3.53877
6.50506
-18.7541
-5.85895
41.7198
-1.43713
3.29159
137.982
35.9266
8.76986
-12.2497
65.9562
34.615
-27.9252
11.0938
-16.0278
-10.0463
268.968
0.890538
46.4912
2.50407
5.37866
22.2234
-1.10263
-32.9021
13.729
17.9507
87.0971
18.0797
134.811
607.627
-33.4862
71.4299
14.1481
39.5639
1.85453
-20.0723
-31.1616
4.71883
-14.4959
60.0714
36.2846
2.84591
112.96
-3.8066
10.7318
32.0111
7.50758
29.112
-8.84783
6.85828
5.83962
17.4771
6.29843
-5.26193
-4.15813
-1.65245
-12
115.606
39.9001
-44.8225
3.69932
-23.1349
-32.6935
-7.88548
177.569
-37.2832
0.915904
90.6402
154.799
33.3107
-11.5014
112.719
36.5871
0.273458
58.3787
-27.2281
-18.7541
13.5554
-9.82688
-11.9437
33.1327
17.288
0.86876
0.363916
-14.8067
27.9604
-6.2982
78.8608
2.85095
26.8135
346.437
47.6005
33.9156
54.0409
15.686
24.7437
-22.6544
26.4578
12.792
53.9198
55.7409
37.1882
5.89822
-14.1771
-11.6029
18.2336
14.3024
31.1375
-7.01399
41.3221
-0.717499
49.8713
21.5322
85.8124
10.0678
102.061
19.9356
125.063
-10.6974
16.9679
3.96226
43.1436
77.8086
17.3828
0.0113122
30.9861
36.1298
44.3396
50.8172
131.795
92.5055
19.1009
33.3232
46.7209
112.75
32.658
32.1279
22.7118
233.067
21.9705
41.3955
24.0929
-14.6933
139.443
39.5519
-12.8298
32.0406
34.0846
76.4444
20.7174
272.331
15.5403
16.0394
3.64355
107.842
32.3288
-2.61294
23.3096
64.6982
553.33
18.7195
26.3723
30.5688
28.725
34.2908
51.4896
-15.415
-17.1236
48.753
-9.09573
21.4976
-3.76157
36.0976
4.18507
35.1507
40.629
21.0361
15.1783
-26.3875
15.9694
-8.47979
-0.360423
561.018
12.9303
53.1039
38.2528
6.45333
41.84
19.2495
13.5744
113.088
96.6615
29.001
-0.661007
-10.9974
91.3745
36.6369
2.0826
-15.0121
4.29055
-12.421
34.5782
29.7305
-19.4198
-6.12114
8.04324
11.741
18.842
39.3954
10.3422
29.9266
-2.61462
59.4406
16.111
6.91064
24.9076
35.7623
63.6694
-34.3793
-10.2047
327.616
1.48485
-21.9332
-9.26047
-11.186
-11.1611
145.71
13.0022
5.16609
-10.3285
16.0649
-17.2199
7.1732
27.7315
119.518
247.12
-14.7179
49.0084
-2.08342
-10.3615
-31.8726
440.896
52.9108
8.91379
10.5451
11.5637
67.8877
49.5945
45.3415
-7.31048
14.3165
-16.7165
-2.77125
8.3868
-11.6048
6.29445
4.86758
32.4891
5.06599
18.4752
-12.2873
-8.7598
24.8717
2.51793
17.9507
17.7566
-33.8548
7.7117
31.4044
12.3779
29.4555
6.84789
10.4888
3.16251
-24.2078
-13.7645
-12.0788
-19.0866
-37.8705
-38.7998
16.9765
9.42869
-12.286
-5.53893
7.02894
95.7755
27.9948
-22.8119
42.7241
29.9379
26.9219
8.62135
-11.6669
-24.6199
2.14867
2.97763
146.451
34.0158
-32.0685
-27.2281
-35.6207
40.9927
26.7273
-16.4297
38.6561
11.5637
3.14766
4.1695
96.4461
37.8452
-4.74042
-27.9252
12.9679
27.0757
-11.9204
-42.9534
-30.8822
-21.5983
33.3728
13.7907
-11.999
34.3632
9.12679
50.0436
-16.0355
-0.716161
0.508872
-23.9069
-10.6005
31.0692
-8.15727
-31.9807
4.17813
-22.2418
7.7117
10.7896
-12.9099
10.0678
1.6195
27.0981
23.4595
3.06899
19.8742
-0.648379
-40.1109
25.6513
19.2854
26.392
-18.7895
4.97612
-30.8195
-7.84221
503.735
9.92596
1.98393
45.0359
21.4472
16.9499
-15.4599
0.198164
194.787
8.91422
-17.8248
-4.10143
63.3952
33.686
10.0553
-15.415
-26.494
-20.5875
9.64493
2.97763
221.422
-44.0947
1.86063
-20.8515
-3.31119
-2.57339
9.7917
4.61689
-18.3767
207.029
114.504
-7.64684
-12.2797
68.6645
23.3793
5.26178
-8.69808
41.0413
107.941
23.1188
9.12679
16.6012
32.6306
-21.6577
23.6467
28.7215
17.3755
81.7979
5.50063
28.541
20.8617
20.16
17.8963
-12.8989
22.4693
-36.9389
6.31968
38.3263
-4.0027
38.3425
92.7999
21.7482
570.942
-21.3703
38.0261
-5.46714
13.0697
-15.6386
-49.5601
-0.389213
9.48019
13.1768
15.825
118.149
342.487
24.561
29.8688
31.9021
8.91422
-15.3458
3.42507
531.855
148.004
16.1176
27.8539
-11.2171
-1.59946
170.813
27.9016
14.0013
-0.0134356
-10.8075
-0.699324
11.5637
64.9918
45.399
30.349
231.392
-6.65748
3.07213
-54.1978
194.542
9.18219
2.99351
23.1188
12.8749
16.3104
1.60865
-44.1465
-8.21243
-3.1376
10.7149
51.8882
99.8703
3.69932
-38.1274
-23.3232
-26.5829
599.312
8.05189
5.73206
425.471
5.70547
-15.9507
-5.9755
-41.5525
14.6131
9.32315
12.3695
171.992
104.691
-3.72088
6.72576
35.8807
26.5196
80.3755
14.0013
1.86063
18.5039
7.03972
13.4378
94.9769
-15.9978
-3.38422
-12.2367
-16.6808
-0.150573
-25.3981
-4.42413
853.677
23.3793
24.0024
41.0413
-8.25089
-11.4879
12.5623
38.6392
249.707
182.674
-11.9054
324.092
-1.29552
13.5485
-5.37525
-6.07696
6.75571
1.34453
1551.08
-12.9634
-36.2533
-28.9454
7.15032
-24.7521
56.2803
4.58059
1.95734
-2.34139
245.701
44.8614
9.41327
-12.2026
17.939
31.5058
29.662
-0.0471845
6.74728
-36.0298
-24.6199
-11.2171
12.348
9.64379
257.03
-6.6134
1.86063
-9.60708
-0.699324
15.3118
6.89579
34.1546
8.36502
113.326
52.3233
-6.2982
37.1209
-29.3128
36.3008
47.2325
43.7751
22.3232
-3.85403
24.0364
18.3125
16.3855
224.595
141.639
10.2604
-55.0089
-24.4844
-40.6509
17.2966
-18.4937
-3.5327
25.3925
3.95667
3.72859
2.41648
-25.6899
-16.37
18.842
99.5396
18.7807
57.1938
-3.23197
50.5413
27.5984
7.64827
32.8601
-10.7219
30.6646
45.2766
40.5098
20.2882
22.228
16.1512
-27.3047
36.2381
-19.3715
4.95393
14.7388
13.0815
-12.6998
23.5919
11.9114
-8.63141
26.4317
-41.9887
31.2708
26.4301
4.9947
54.444
8.22838
25.3015
1.95832
49.3737
26.4334
54.7554
-31.5705
52.6553
45.329
67.0741
130.403
21.5029
4.03908
-9.2677
-6.01141
202.955
-17.9082
174.172
22.5317
76.3806
-10.172
12.739
28.0638
-31.1741
149.176
5.19969
35.6345
-5.34874
39.638
-0.209358
12.1273
-18.7541
16.6298
-42.6666
-15.4491
2.19337
-15.593
30.4064
15.8613
28.4749
61.1036
8.84079
-51.2482
-21.3703
12.5328
28.6557
73.2436
-0.0488117
43.6946
6.17002
10.4172
119.062
25.3832
-8.90062
47.6724
34.7132
-12.6375
9.3492
140.69
45.5613
9.9843
47.7415
-5.87423
22.6768
-6.98174
23.1688
-14.0282
36.8189
166.128
2.60174
79.4111
46.405
36.9812
15.473
6.79694
22.8081
42.503
11.6658
-12.2497
15.3564
10.2521
-27.9252
-11.395
-36.2833
-22.3387
104.051
-6.60573
65.2319
-25.5647
14.8044
-30.7397
36.2373
565.724
-2.43027
25.9715
-29.1539
4.90604
-5.11333
-16.2227
9.51743
86.16
-24.7213
31.3521
-2.56415
10.5228
-7.01399
24.4555
133.267
474.119
49.4232
44.723
47.7129
51.5705
-2.55321
27.3704
66.9368
-36.2556
49.8442
34.2779
-20.4597
-4.39421
6.66186
7.15032
276.043
168.724
19.5731
466.726
-24.8302
-5.42404
39.2392
43.1465
57.6399
1.85294
228.771
-8.7866
-12.5045
17.7564
-35.8593
-6.98174
10.0503
-30.8948
6.83383
31.9019
22.6553
36.3349
-8.44673
37.0347
36.9812
47.3321
11.4821
5.95876
-27.7471
8.37804
-46.6659
-0.150573
317.556
-13.7945
-26.0869
100.302
6.51274
20.2543
67.2782
-15.7472
29.7415
14.252
20.0852
-2.52244
-28.8665
15.5373
-16.5756
144.406
4.33922
-27.5632
1.49266
27.2838
41.2878
12.0769
67.5497
3.28081
9.56849
9.25409
52.5168
33.2771
14.0344
31.0574
54.0249
76.4573
69.2933
21.2997
32.9842
-7.91877
110.313
185.807
21.5946
40.459
7.76972
13.4011
164.708
270.302
181.328
54.6672
42.503
49.5945
65.9562
25.2446
41.0789
373.778
27.435
47.0017
57.1989
30.8756
63.3578
34.4054
61.656
56.4044
43.4843
6.29382
29.8195
16.7607
275.709
50.1716
3.26707
7.20309
18.8878
324.166
-23.5474
-37.8398
-2.3811
3.05805
27.3894
32.8888
-3.76767
19.8742
27.5815
-30.6334
-21.3703
21.9032
24.5179
13.0697
-49.3718
-2.70847
-5.96814
-22.878
-13.0086
20.6731
-16.7833
-15.4599
-9.48657
10.7883
0.915904
6.69457
-7.84957
263.92
31.4797
219.219
-49.9148
113.569
72.6661
-37.7384
11.2717
22.7634
29.2146
17.1401
20.8974
178.919
20.6013
46.6149
11.7348
28.5479
-9.82688
774.309
6.89579
193.45
-15.9978
56.5859
-19.733
-20.4289
-15.1431
-36.2833
97.6015
4.72502
18.3802
6.29445
9.55274
85.0265
41.9011
29.8195
38.0919
34.8173
383.523
1.7525
30.4151
373.186
32.8888
35.8268
22.6973
24.9053
126.26
42.849
75.8239
60.9408
51.7947
23.8639
43.6001
54.4492
5.83633
43.1436
76.3072
34.9589
59.3845
43.6483
6.51042
-7.20531
-1.77143
179.529
44.0989
91.7247
10.3906
0.469709
147.312
272.56
60.9501
9.85126
-5.64333
19.3546
21.1723
30.8749
1.62204
-7.30821
-14.478
20.642
103.348
85.3128
47.9552
5.89566
24.1535
54.1112
45.4679
19.06
55.2167
13.4824
47.7334
26.4227
57.0608
21.8128
11.3945
25.3397
24.3164
24.9395
18.4759
66.3412
-16.6842
33.4262
21.3082
188.724
18.4752
1.13351
20.0852
-8.14464
23.7772
103.618
226.713
-10.0164
31.5132
190.766
-1.31844
616.626
13.2017
-19.208
3.29202
-25.1646
-30.3384
-17.1897
23.3786
5.37017
52.6619
-10.2801
30.2597
150.905
40.459
19.0141
63.5089
21.4976
56.2085
57.8593
49.2161
167.229
33.2766
51.7745
82.7782
44.3771
53.3426
122.178
76.0855
1108.36
24.2646
5.88323
-16.9131
31.5943
35.4191
23.6082
113.074
174.045
27.8456
8.2677
-32.9021
25.5208
15.6031
11.7533
-1.4181
23.1327
-2.664
34.1632
22.7357
-7.28083
3.29337
1.02968
9.57887
-14.4501
81.2823
50.3452
3.06899
-7.9952
26.7839
0.496598
159.397
-11.0303
27.2088
27.5815
-43.7519
-40.1109
6.91064
47.3964
3.90319
44.9288
-2.52015
2.91373
-13.4644
54.4578
269.924
-31.0267
-33.6499
-11.7117
50.7979
-7.45332
-23.447
-13.9202
-26.5902
-5.94526
38.9759
22.4416
-48.0407
-6.37118
-41.4865
-22.4615
45.2522
27.2168
1.10356
-27.8375
13.4011
-27.2281
-29.9985
-13.3552
-21.3141
-1.55476
36.8808
4.11205
3.93391
-16.0801
-28.2092
28.6876
22.224
56.9709
7.67868
26.9304
6.00302
28.7826
3.58253
22.7097
48.3992
14.5644
33.8803
-8.15727
131.063
15.4225
-63.4713
-1.65863
1.13351
-5.33354
35.9587
50.2075
-36.3892
32.7473
-19.3867
-2.70847
-47.2409
171.096
26.3468
10.7771
-9.17217
-1.9903
18.2846
-6.58036
4.8205
16.5133
16.5435
31.4797
2.55907
-10.1193
-24.7854
-39.0808
4.72798
143.533
-22.2153
22.7714
11.035
2.75693
-20.6282
72.8518
-13.575
275.807
2.74283
17.2305
9.21976
184.857
-24.2128
6.59909
33.5451
30.6151
-13.362
-2.43027
40.964
-36.6502
-30.7012
51.1087
-10.7884
4.39199
32.9433
47.7417
-19.4017
265.996
-27.5324
-3.31813
90.2021
-1.65863
35.1525
10.4
-3.76767
-25.6945
-10.5469
-38.5104
-33.9878
195.764
-13.6174
26.3382
-27.8969
-18.0633
8.01242
8.84079
4.86664
29.3994
13.0697
-28.7571
6.66186
-28.5002
37.5397
-5.53893
1.75783
15.0355
-17.3227
-4.54983
-15.3458
14.6695
-6.00164
5.57501
-28.363
-11.0563
-34.643
33.0708
22.5316
-20.4482
19.4683
157.367
-6.57267
19.4409
29.5384
157.858
46.2512
51.0212
66.4611
258.566
289.729
81.3713
-15.0908
15.2536
-15.7795
13.072
30.5617
46.5869
47.6005
-12.9361
31.6935
-3.85403
41.4503
35.1791
-18.2847
17.5105
14.0085
-0.661007
95.4558
24.7929
-12.8715
-7.28083
13.327
-26.2565
13.8159
100.171
-2.12863
21.4759
4.71883
-26.7359
-10.6974
7.99286
24.4642
10.5038
-17.515
-1.92288
8.72425
67.1204
16.9765
11.3028
-31.0267
-39.8227
-35.4091
22.3726
-1.83112
-17.3227
-30.9432
-23.2905
-5.94526
23.9834
88.0339
-27.426
29.2361
-36.0298
-29.9578
-24.0883
51.5796
29.2146
-14.7191
22.7714
4.63099
-16.88
20.378
-10.8075
7.03972
48.0264
15.3118
12.518
26.6583
160.164
296.466
2.75584
-7.31048
14.842
-15.6685
-11.0943
-8.69808
16.6785
-19.4953
47.4817
7.25273
1.60865
-6.72483
-10.4133
16.1504
0.610529
172.923
13.5744
61.0542
15.8826
-0.661007
5.50063
-5.04365
19.1707
170.787
22.7042
22.034
25.4964
8.84079
-12
17.4113
0.15506
-7.54508
-25.1973
-11.5903
35.218
26.7926
-13.0086
-20.5564
-11.1611
-39.8227
-39.1572
29.8688
-20.5718
57.6399
8.41217
-30.7868
16.5133
25.9139
40.85
69.2933
10.0553
12.3695
-13.3755
-11.2171
2.85391
32.9627
-0.209358
-19.7319
28.6014
-18.3037
-0.456545
-7.17696
34.1546
6.49096
32.223
13.3042
-25.0389
-29.835
12.2213
-25.3464
5.26178
286.544
10.4898
2.50407
-15.2361
-23.045
-38.5243
-6.33836
9.98086
6.13107
23.1327
49.6157
61.1832
-5.04365
-16.4366
-37.2344
-3.5327
-17.3214
-17.711
2.0826
-18.7602
28.7935
65.5165
26.2706
17.1245
-18.3026
-5.42572
69.7479
-5.33354
11.4259
56.5734
100.807
107.914
-14.1043
-10.9534
3.85077
4.33922
66.1401
10.863
14.1654
-6.50087
-0.104577
-25.2166
19.8759
-19.7939
19.7206
-22.0079
90.0905
-12.5347
0.613967
32.4167
32.749
-11.4964
18.9287
-17.1236
-3.72088
109.676
107.925
-1.59143
-23.48
-31.8726
37.2446
-1.43713
23.7624
30.4064
35.9712
32.7409
2.05985
101.049
16.1906
3.8982
6.59909
38.995
-12.4462
27.9229
-8.25089
43.7335
57.8525
25.6807
67.201
-38.5243
29.2689
4.257
-3.29216
-2.53507
22.3672
-14.414
56.4374
36.6369
-9.1508
0.208536
61.8246
-16.3242
-17.8957
-13.373
36.4685
123.009
-7.9952
2.37066
200.626
90.1693
444.831
34.705
19.2568
43.0451
24.5149
-5.61089
2.87506
26.7594
16.6091
4.98421
6.75571
-23.1372
-12.9634
-13.7645
-8.33066
-7.84221
-26.6261
-1.31844
0.109862
-3.68977
4.58059
209.979
153.206
62.0423
-7.6125
-2.33017
-21.4164
1.52076
-13.4415
11.1972
-48.0407
-39.6124
-46.8244
9.64493
115.298
19.8442
2.14752
15.2752
91.6199
-20.6282
60.4605
-16.4297
3.29159
-10.0697
7.91763
2.74283
558.836
86.3928
-46.0129
-21.2907
14.0954
-2.85759
-0.360423
-19.9425
33.5451
-15.7472
9.12679
1.31786
-2.917
-0.716161
28.7215
39.9993
8.5804
192.288
-2.40361
-8.14464
-0.585627
277.907
-29.83
372.89
-19.5751
-4.09408
-26.6261
-29.4294
1.98393
52.5322
-42.2711
22.5721
-22.2906
24.2466
7.04016
-15.9507
-23.2905
3.39483
-36.7963
27.362
16.4441
-45.2346
-28.0837
4.72798
32.9627
0.273458
12.9091
-8.48747
108.682
34.2236
-20.1778
-24.9633
159.717
-1.00531
-1.51015
4.62991
-33.5474
322.189
-31.0203
-17.5426
-63.5682
-15.9761
20.3499
40.1043
17.049
30.6786
96.249
24.1973
10.9179
389.953
26.1899
-12.303
14.634
16.3596
30.232
173.833
179.066
41.2099
15.69
-12.2735
-15.2471
36.4685
32.8298
51.7947
18.2417
43.6505
19.2373
309.435
81.5567
114.834
27.1853
24.4268
53.9334
20.9138
19.8951
35.2807
46.5909
29.4083
37.6778
32.2666
-22.2001
18.9221
38.9631
-4.53011
15.8808
-18.4497
-9.2677
5.23299
-44.422
69.4503
-13.0352
7.02894
-61.646
719.525
6.5381
87.7278
-0.323066
-63.0332
12.696
-37.4541
47.1263
32.839
55.4515
22.7623
71.4971
4.63099
-11.2578
21.315
40.7828
12.6184
22.9693
30.2228
40.6117
37.8179
31.7909
18.6854
36.3937
-5.72044
20.8758
34.8203
5.66205
-7.54276
7.23149
2.62296
17.049
39.0484
23.1823
60.6417
-18.8466
18.2596
-11.9054
-8.79179
-7.06627
182.031
15.208
5.16744
38.511
-3.5286
37.4618
-4.92472
278.207
5.36763
23.6837
6.99732
-36.9847
13.3326
11.2844
26.9143
12.2162
-19.2532
8.61478
31.2735
28.6557
-29.83
-34.5676
127.091
-47.2409
-14.1601
-35.524
14.5252
-48.5276
-11.3606
-4.20424
349.492
-2.67576
-7.84957
93.3239
48.6785
85.018
122.939
-17.2891
-13.3755
-46.8244
-3.47353
896.086
33.5238
32.742
-18.7541
56.7123
9.80727
29.5285
-19.44
157.741
1.27359
19.162
5.98611
-0.992292
185.718
-20.7653
-2.55006
-54.1978
371.956
-30.3455
-23.6906
-4.50275
-25.6069
-0.243538
5.06599
76.5713
58.8675
137.965
-3.1376
11.8883
35.7544
17.1426
19.5561
136.448
-4.25517
18.8333
213.84
34.1407
2.16272
13.2999
45.329
160.777
-4.53011
21.5029
2.16502
-18.638
21.2058
-10.6966
41.3393
48.7841
15.825
-18.6574
13.3166
46.7354
33.2771
25.2788
-11.5977
42.7241
67.4192
-3.06313
44.2286
-6.0447
-0.257044
-4.41056
-3.70532
35.7738
-10.0339
42.4491
13.8461
2.79766
38.9087
73.5255
-6.07874
19.06
186.806
19.1046
-4.74042
-20.4289
-20.7653
-14.7315
-23.2758
1.91392
485.337
497.204
71.9634
121.997
5.31517
-34.7761
162.328
-38.8994
-23.719
255.957
-41.8905
5.50063
-25.6584
-27.681
-27.864
0.215434
8.52595
-6.3507
-2.83064
8.97571
5.53017
17.5491
26.1611
9.56681
11.6519
-24.0742
140.906
25.8446
27.329
17.7548
7.78722
-11.1418
-8.77924
-25.6891
42.7221
17.9135
10.3657
-13.9722
-1.40436
-28.8499
-2.76816
-3.26721
-11.2655
30.1204
88.6951
17.4242
48.6785
64.8433
-15.415
-15.2496
28.1382
54.6225
40.3352
30.1516
249.197
27.1605
43.8038
40.7828
27.6109
129.791
61.2265
32.1957
61.3285
43.0352
100.626
26.1817
-19.4919
10.1568
-32.5351
-22.3387
14.0954
-0.983528
24.0024
-21.8165
3654.24
17.986
17.4966
40.9859
50.3344
34.5046
-8.5392
13.729
24.8717
-29.5291
28.7549
184.743
-10.0313
17.4451
-13.9628
226.982
315.052
-7.5158
-23.8204
0.697481
17.7116
-13.373
30.8463
-6.52557
-15.6717
-30.484
-21.9922
93.8046
-16.8266
-10.567
8.46811
1.8156
50.0872
157.574
-29.9737
45.5001
18.4831
10.6064
7.71369
11.9206
-4.15813
-24.4936
-40.9233
25.1617
-5.35343
3.97111
30.6683
27.3704
36.9518
-36.3628
-27.5662
-24.2078
9.32152
-36.4417
37.1354
-34.1224
11.3543
-31.8008
-23.5304
-11.1611
-6.08952
-7.2981
27.9948
25.2788
-28.9127
5.24276
11.1972
-23.6779
368.442
155.125
86.4816
11.527
-15.006
7.25952
-14.5556
22.0322
18.0413
26.5562
20.0143
-4.75344
17.2305
-2.02464
-21.65
179.234
-12.9684
8.47315
2.7646
25.8765
0.672254
33.5451
0.63
10.6882
9.10492
55.1194
178.867
3.03197
4.35866
24.8717
103.717
14.2026
10.2604
-23.1498
-13.24
-6.91772
-7.06627
-39.1084
120.156
22.034
-19.585
-44.7581
-18.5321
-3.98768
3.65611
-1.1916
9.29451
-5.58854
33.9297
32.2666
-5.33354
2.05555
51.8882
49.2705
22.6439
18.6918
8.72425
29.6391
1.48485
6.17783
35.7171
23.3212
1298.81
-0.467324
35.491
26.2799
254.417
29.0269
31.0574
29.6318
52.1508
89.5757
185.485
-3.06313
32.9842
18.3182
25.9799
450.05
90.935
19.8442
15.266
84.6156
35.3979
25.2457
208.008
37.2446
103.564
68.8839
51.7745
152.119
339.627
36.476
38.3631
-0.150573
15.8313
70.5385
17.0167
32.836
55.8616
26.9092
310.907
28.741
42.86
42.5473
34.5046
36.4384
171.698
30.441
111.214
25.447
43.9935
12.4575
3.62656
2.30406
38.6148
29.4555
72.4402
38.5998
36.8957
116.737
17.0217
33.6844
16.2205
16.0322
12.7292
-6.0036
31.032
87.2273
77.6575
10.3503
-22.5099
41.3648
-1.29034
-21.8748
23.0464
27.1268
-35.8593
15.1806
-6.98174
-23.6829
244.593
16.9094
21.8252
8.22394
-1.92824
4.67173
18.294
41.6664
14.536
18.0413
37.8006
49.5945
34.0971
51.4816
46.7011
-16.0278
52.2857
-4.9922
52.2084
17.638
-27.2799
25.5208
169.175
24.8188
28.7549
53.558
32.7492
31.1981
-5.74377
-6.91772
41.6595
50.8152
62.8739
15.2121
45.1861
33.7137
11.7868
115.016
38.3263
34.7039
53.6688
30.1815
146.585
9.55181
32.2105
14.0067
-12.8275
-37.3787
-6.90518
39.9032
158.468
63.7766
0.0832717
-41.6968
-22.2906
140.598
-28.9127
22.1094
26.1897
-46.1666
-15.7415
-34.1557
93.7306
159.57
-6.51642
-5.34874
-3.4655
-0.209358
14.7558
28.6014
0.436938
-0.456545
25.5376
47.171
-10.3756
0.881774
-20.4289
16.716
-29.1463
-22.3387
17.8435
9.00991
-31.1869
20.4266
-13.8731
33.4897
-13.6747
4.51957
-46.0205
4.90604
41.84
-7.0403
223.658
-4.53807
-12.2284
-10.0313
5.50063
-25.6584
-33.3032
-14.7456
-29.7696
19.7703
-39.1359
-9.16179
-1.8936
-27.5686
-23.5179
0.970695
-34.4123
-21.1137
6.16918
9.47164
-31.645
-7.45622
668.139
-8.85417
11.1859
20.0852
-51.2482
-59.8151
-13.1673
-13.9529
5.23299
32.4147
33.8431
-28.0277
224.421
26.1207
0.0429432
-30.9432
-15.3458
-0.323066
-4.93719
-13.8674
-6.0447
84.0759
30.0123
10.3502
1.10356
-18.4672
101.482
21.0517
5.16565
-6.32152
31.2586
22.9102
223.883
-29.6211
119.885
4.87095
84.2347
445.241
41.2693
-11.2909
58.8449
4.44163
-18.3598
-35.7132
41.84
11.7533
58.552
68.1102
145.387
23.3788
8.70932
24.2413
30.4151
11.4913
26.4524
12.6637
32.8888
47.0712
23.1863
40.2004
10.9898
51.461
36.578
21.8096
-9.86927
11.7914
30.4817
80.6861
7.71039
93.7433
-16.1892
25.3347
4.26429
29.4725
20.7667
44.9889
55.3489
46.5941
17.4771
46.4417
11.466
144.172
97.1452
13.4246
73.8874
195.172
22.7118
24.1091
1.83708
23.5919
583.031
5.09266
-34.3816
-10.1259
-1.32931
805.8
-43.7496
-47.6861
65.2464
2.42969
8.32872
-12.9203
5.66514
-60.4262
23.4047
2.4578
43.7175
41.787
-22.7408
43.2916
11.7589
28.791
44.0678
4.95977
40.3352
28.3844
32.1418
44.7682
53.3567
18.7272
20.378
86.6974
287.169
314.387
25.5376
109.015
42.503
46.336
14.4194
18.6854
-13.8697
12.0309
-5.36116
14.2056
0.039854
-16.9131
-10.6678
37.2165
0.748893
24.0558
11.9379
4.12896
47.5233
5.4566
-0.1059
103.295
37.9902
21.0707
6.70633
21.5048
-30.1066
-20.0362
-3.31813
-14.7456
-9.1549
27.3704
664.764
-17.515
53.5924
59.3845
51.1445
-18.5856
7.44745
-28.7571
-25.1973
-17.2125
-6.01141
-8.8147
5.73206
3.80649
-26.1537
-17.3339
18.9388
11.1282
5.66514
-13.5746
-34.6914
-6.42389
-13.4718
12.7954
33.3537
50.5526
-10.5594
12.3695
-0.422505
-1.59946
-1.60061
37.764
24.1535
88.964
-0.236748
202.889
-26.6935
147.352
32.1784
1.27359
0.421371
81.4536
7.86018
12.1262
24.2123
8.69433
4.63867
4.42039
20.4266
-17.6212
-38.7254
112.2
-11.8006
51.2714
16.701
48.6198
30.2059
84.0065
44.5494
65.7394
41.1824
31.1981
56.1004
-5.04365
-12.8715
419.336
41.449
45.1861
16.8471
0.542416
61.1036
85.6775
23.7145
94.8218
26.7817
5.77726
-2.52015
31.5132
5.23299
16.9765
8.32872
22.5721
-9.83766
30.1832
42.9873
46.8946
53.8918
25.2788
40.4278
-0.353302
37.1583
59.5907
14.2435
5.19969
62.5242
-2.78384
18.7835
35.7738
17.1401
86.4897
24.1535
23.3717
20.6013
48.489
43.5405
55.7654
33.0339
64.0376
77.2581
90.3191
-13.8697
86.9935
7.39802
22.7498
43.057
32.4357
18.4759
413.98
4.86758
34.3632
50.0436
31.5937
19.5121
24.9734
51.1087
-12.6625
-10.0313
-12.5399
-3.31813
-40.9825
9.58576
12.6637
4.77781
-7.27673
7.47673
1076.26
36.3047
0.845008
62.7054
95.0784
30.4817
4.88164
50.0702
286.084
8.61478
8.7847
178.581
-28.7571
-24.7088
26.3468
15.0509
-23.5304
18.2733
2.07223
16.7504
43.1465
8.91422
-6.58036
94.7757
27.7879
3.36869
1.82688
-44.2926
192.28
-9.62737
3.77539
-42.8289
-4.64235
-10.9709
-25.9543
76.6273
36.4901
13.105
34.2236
-5.18526
5.16565
-2.57339
7.81557
21.0361
100.194
109.578
-20.4289
74.8121
-14.1537
184.857
-7.34619
6.59909
-6.60573
-7.85669
-19.9425
26.0488
-8.25089
245.259
8.81412
211.504
-17.9692
-19.7836
-21.3309
6.23273
13.6273
4.2041
4.88164
55.6924
-21.2631
-13.874
3.16251
8.04102
95.7324
1.82525
-43.9379
-22.8347
-9.75954
-1.31844
28.2209
103.132
-33.6499
-2.34139
-24.1647
27.9948
121.857
-23.447
1.07237
22.1657
12.739
11.1972
-38.6704
6.74728
121.392
-22.7458
105.222
8.47611
22.7714
39.146
12.1273
24.1261
328.452
24.7998
83.8764
14.2932
213.043
495.622
23.3706
7.68205
241.604
-1.72399
-15.9761
97.091
0.672254
14.8044
29.2304
56.852
14.749
54.0825
-10.0865
56.7309
56.8658
364.702
21.9593
-13.7668
-10.1259
38.0261
-12.9634
1.82525
-34.3793
16.0322
-6.01141
-29.4294
11.3543
3.80649
145.136
-24.2796
93.236
-20.4166
5.66514
27.6549
10.2862
-12.0461
128.988
23.9834
3.70095
-16.1816
47.9767
-13.541
-7.75331
-9.34307
-9.09573
17.8464
452.753
-14.7191
49.0084
24.1535
6.50506
3.7347
29.7483
9.80727
141.972
9.68963
166.191
47.273
77.7055
35.9712
0.881774
-6.2982
-26.0869
347.679
10.884
10.0426
27.9229
38.6008
9.12679
55.9566
36.3787
21.7726
313.58
28.6199
82.9149
30.6289
49.8099
60.8601
-6.28321
2.45261
0.24695
22.034
27.2666
0.219534
18.9492
-1.8936
4.44561
-8.52532
-5.87676
62.7054
-10.2737
66.7872
-7.9952
45.5246
-25.7403
-20.4006
44.448
-4.50369
6.91064
28.6557
-22.3337
-9.41914
-19.3867
-0.345944
18.3514
-29.4294
-9.26047
-17.9082
-26.7043
39.5536
18.6244
30.028
14.5364
-0.958162
-15.7942
5.29913
72.7091
67.4192
-40.5444
10.4954
-37.9038
-30.2421
-11.2171
11.519
520.096
17.9702
-22.2153
22.7714
5.41284
68.3492
-16.88
29.7483
39.8457
-2.57339
13.4378
23.7624
9.7917
6.49096
19.6224
28.2968
135.772
26.387
77.8136
-15.9761
23.161
50.4116
53.1039
27.8675
16.3104
39.09
2.7052
11.8549
83.1028
105.838
595.292
3.62656
26.6669
-24.1159
-23.3332
-24.1433
-5.41366
19.4381
4.59314
24.1083
-8.39964
3.06899
1.37513
-10.6974
41.3308
-33.5191
26.277
-51.7965
212.741
-14.4764
-26.2954
186.894
45.1296
-5.61089
12.2454
7.23875
-6.26019
8.84079
293.58
10.4888
1.28844
-41.0744
10.5983
-9.71628
3.35892
-46.296
103.132
-53.5155
62.3139
107.957
272.56
-31.3782
-5.64333
2.4578
-21.8748
34.2908
30.8749
10.0553
14.57
12.8614
58.3707
25.4664
37.7548
35.8899
48.5164
124.179
49.1627
70.5152
58.4154
59.3696
60.334
66.4741
34.9313
11.3945
58.9866
414.745
10.9796
28.8599
17.049
134.626
15.686
35.9881
77.5083
6.23273
43.6124
6.07817
32.9433
66.4823
233.597
16.745
-3.16959
-8.94033
17.8963
24.5714
-9.38987
4.44561
310.066
12.2151
-6.12114
-3.20115
36.1039
30.0864
-27.8969
48.7658
32.3753
16.8081
-13.631
352.336
72.2155
34.2557
25.9794
17.4771
19.4169
22.0788
110.792
103.872
34.002
18.9636
25.0461
32.7592
16.5966
2.17325
446.79
14.7944
23.6223
-8.25182
-2.45969
51.1445
305.628
-10.0164
-13.4644
-9.75954
-5.06657
7.38003
78.7537
-7.95237
186.448
5.2689
59.5907
-1.92125
-1.18906
6.74728
148.078
2.14867
6.72576
20.8974
-17.8578
-18.9774
19.231
54.7849
40.7729
18.0413
30.3044
21.8883
28.9798
4.11205
300.732
643.643
-0.675997
82.0985
38.1536
26.8669
277.118
15.764
42.3874
28.6199
2.51793
456.482
34.6232
-2.53507
24.2413
-16.2881
0.429999
-9.12338
17.8963
0.219534
-5.41366
17.5641
38.3263
16.612
51.461
98.4221
29.3059
11.7914
24.8595
99.5396
48.7658
124.66
-10.7282
-0.512559
34.7342
24.8854
35.3497
288.824
-1.26359
-2.61462
6.74071
-3.59307
9.02439
-11.6336
6.17783
5.73206
22.5472
-4.78974
-22.9561
39.5536
20.4985
18.7836
1.41796
10.2862
258.298
33.3537
35.5601
-27.426
19.8657
-2.29657
-37.7384
3.77539
2.14867
-4.64235
21.7183
30.2677
85.9977
-14.1097
-13.1319
-7.73301
28.6014
-3.31119
33.2766
44.2783
58.4154
49.9993
27.1057
11.6083
-18.5549
-10.0463
6.59909
158.312
29.6246
11.9167
14.749
-9.92654
50.3344
34.5046
-6.66513
36.7652
143.04
75.4715
-18.1621
15.4225
-10.9974
111.6
30.5275
-12.421
-40.3844
277.107
-25.2662
10.7455
9.58446
46.8917
-40.5521
-0.0584652
3.23557
26.3889
44.1045
52.9963
149.668
3.00757
209.366
-8.14464
-0.755553
49.2705
-11.0893
6.85018
10.41
-5.96814
3.35892
9.48019
63.7766
12.0769
-39.2721
3.9463
29.8688
5.66514
-7.95237
21.5306
2.94644
-11.5977
39.0323
31.4797
35.5601
10.4954
31.4366
-26.494
164.945
7.77087
143.533
116.466
165.2
41.0201
68.3492
-20.6282
11.0076
22.9792
-5.18526
1.41752
-8.19559
35.9266
-2.47454
60.3915
32.223
68.3482
-3.56235
56.0714
12.0832
-14.8425
10.3472
-14.102
291.994
51.272
27.5548
193.86
10.5282
13.729
6.13107
4.63816
12.4575
3.62656
-1.29552
36.0373
18.9876
52.6893
83.8782
138.9
54.5565
406.653
0.542416
55.1929
3.49357
-15.4915
6.16918
-8.87373
13.2198
48.9398
28.151
4.4255
47.8235
76.7782
3.23557
2.02607
73.0999
34.7342
41.752
39.6242
62.0672
-12.4352
205.173
-39.8737
56.3881
-22.7588
150.688
-2.6163
-65.4145
-34.4771
-10.9349
14.2176
8.52937
22.2026
80.7641
-2.07899
-10.9045
-5.27069
12.1783
12.7744
-30.8391
1.28407
17.0134
-13.1183
123.272
-23.3025
5.12854
-38.5173
79.3209
-11.985
-15.5221
199.939
97.9962
-3.59307
13.0697
-4.39421
-4.13735
-1.31844
-17.9082
-14.9093
-24.1647
24.2466
18.7836
-6.07831
163.96
-53.2755
179.557
5.29913
43.0563
-10.5594
-4.00518
220.246
13.3919
11.035
15.8754
39.8457
-31.4222
-11.7009
24.6822
20.0143
-3.32676
70.2092
152.163
-7.64684
23.3276
29.3091
-24.2128
34.7101
25.2534
52.1134
90.6274
67.2782
8.61571
30.6151
11.0009
67.201
332.481
-8.5392
411.578
66.2028
92.9134
25.2529
27.45
35.4857
13.697
11.4913
-29.7696
12.6637
15.2121
9.35079
9.91275
-27.4135
10.2153
111.914
6.91064
2.41882
-5.46714
16.8178
-30.6311
-6.4566
71.7701
12.0769
-22.4055
-9.83766
0.198164
37.3651
84.3759
-13.5746
-23.447
6.69457
-4.10143
37.4341
-16.1816
-30.4076
-2.13111
47.1263
8.47611
66.6959
-5.34874
69.6231
254.664
2.75693
24.1261
49.2161
15.4295
74.5061
12.4191
37.9027
23.3576
17.2305
-3.89871
-36.2833
375.704
621.83
224.7
29.7415
109.467
16.1504
43.7141
8.00514
24.8188
17.5105
336.542
44.3166
-21.9102
9.58576
23.9081
19.7703
35.8158
-14.4501
-16.1691
-4.0027
8.46696
21.8096
-18.1937
91.9305
46.8917
71.8919
194.373
-23.1372
31.2735
23.0335
-35.4522
-7.54508
59.324
27.2766
1.52812
70.8253
0.555627
24.4212
321.298
30.0683
1.40674
67.6645
149.809
-14.9496
-8.45443
-19.5424
42.7241
43.0563
-21.8038
6.74728
7.07376
7.23922
11.519
32.839
20.8882
22.7714
57.8867
-8.48747
272.177
6.79694
-14.6732
246.776
22.9102
-1.00531
20.9786
-3.89871
16.1906
300.741
145.817
2.54632
11.0563
14.2379
15.6225
1.31786
5.35679
178.867
21.2253
-6.28321
284.736
15.4225
-10.9974
341.295
19.7703
-7.27673
11.4529
11.2249
15.5349
-2.90312
40.9749
0.970695
38.6762
-0.49894
6.16918
5.72351
-29.7709
41.2695
4.4255
6.98371
292.506
-9.35902
-21.4878
52.6913
2.48454
192.288
46.3221
175.514
62.9627
23.0335
-26.0819
-9.41914
-38.1274
-30.8195
-11.6336
23.0444
-16.7833
-0.116237
166.835
23.9068
-12.0461
22.1657
76.4573
-36.7963
158.547
-22.9113
-7.75331
56.2492
22.7634
12.2242
-5.34874
13.4011
-9.57969
-15.9837
-9.38377
14.7558
52.9642
9.80727
7.86018
0.185782
21.8128
11.3945
38.4582
-8.47979
16.5062
113.116
50.4116
181.03
152.429
14.749
-6.17841
6.39363
-17.9095
-6.98739
-6.41213
47.7417
-11.366
4.88164
42.574
-56.8704
2.99258
27.5254
71.7593
5.77726
31.8103
-26.883
220.305
1.52812
-35.0516
35.7171
-24.2796
65.7905
14.8763
11.2873
3.29202
-6.58036
-12.9831
34.3472
8.05385
36.4971
-22.7408
15.1806
2.38859
-29.3051
-14.0282
10.582
11.4109
41.5029
80.8675
56.0126
38.3642
95.3406
52.9108
55.7654
25.2534
82.0985
60.6424
60.6001
31.6156
80.3194
60.7416
40.1865
42.3874
41.84
37.9902
1.393
16.5734
56.3691
4.02416
40.1709
3.38964
76.3297
-8.18635
44.256
63.8109
14.275
3.95667
-5.07978
21.4597
17.8373
-7.9952
9.91731
-21.9922
31.9604
31.1186
48.1962
-2.52244
25.6513
201.07
-18.5856
378.513
-47.4977
-22.8347
-47.2409
-41.1462
130.717
9.25409
61.8871
-15.9507
-34.0865
-2.19713
11.1972
17.5516
-2.62305
-4.00518
-24.3356
583.938
9.64379
22.7714
39.146
265.126
-0.0134356
15.4295
-0.456545
40.5301
20.0143
-8.50157
-9.00641
7.34569
8.33505
38.6794
-12.1416
40.869
274.286
7.30812
-8.25089
28.741
61.288
16.6012
332.481
0.831133
3.03197
133.568
36.6914
124.578
-39.477
2.30406
33.9486
21.6444
-29.7765
11.2249
-55.6796
40.2166
0.970695
-0.679147
3.24919
-29.4885
-14.8912
-35.3931
82.499
12.2162
29.9266
-11.757
15.1445
4.74913
11.7669
20.3572
16.2286
140.772
45.6538
11.6047
27.701
7.71788
20.484
175.856
-24.0567
90.754
11.4674
105.848
-15.5109
-18.4415
-23.6006
-37.6794
31.1169
7.84501
-10.1142
-14.683
12.8323
-31.6799
-0.204922
-18.4007
-40.2082
129.662
39.0113
6.96672
377.806
25.6513
-16.7115
16.8178
-32.5052
-5.96814
3.35892
8.05189
3.85799
-40.397
-44.8943
-22.2906
35.491
-0.456108
21.5306
-13.9202
5.2689
70.8351
49.8508
-17.2891
-41.4865
-37.2067
14.222
176.436
28.3936
5.41284
0.882862
3.7347
10.7879
91.1299
155.867
6.89579
24.7842
-1.00531
-1.51015
34.615
-31.6733
0.838789
-34.4092
-10.2675
4.42039
61.656
555.843
6.2522
18.4971
-32.9021
34.8911
9.98086
39.8643
11.7004
23.1327
55.432
-12.2284
21.8278
-22.6104
-5.1922
144.55
-6.07696
3.96767
7.7048
163.586
-7.75083
51.461
0.970695
-0.679147
-28.6099
-36.9343
133.555
52.5752
-24.1487
-14.0207
-3.73682
-10.1109
31.3296
-51.2482
-8.25182
-4.33376
-16.7115
29.9362
-19.3867
-43.9379
-2.22001
387.542
20.7246
35.6656
95.6606
0.198164
24.2466
10.7883
-10.3285
-12.0461
14.6392
3.42507
57.7166
129.263
-27.426
-27.8364
-4.64235
-8.26677
9.3569
250.888
21.1051
21.0517
14.3921
19.6094
50.9637
-39.1696
-3.89871
-29.1463
15.9694
-8.47979
46.4912
173.534
4.37813
78.4454
-4.85076
21.7726
-8.7598
34.2421
-12.4746
14.2026
25.2529
-8.15727
-1.99564
-29.4065
67.8964
-12.8715
3.29337
215.726
20.5952
-21.9464
-8.67285
13.9635
291.706
104.192
-9.95596
152.344
-5.67101
-36.2533
1.03967
-37.8705
7.60613
169.498
-31.7759
-51.0671
-12.9203
1.75783
9.41327
14.1908
286.409
41.1823
2.55907
23.9404
-26.2097
-3.47353
20.8974
29.7757
-15.9837
318.578
-17.1033
-20.1778
-34.1897
15.3118
288.792
-9.5209
3.07213
9.5204
51.5767
60.8607
59.6097
9.18219
36.7267
-1.24407
-3.99167
20.0585
22.2234
8.2677
-46.0205
10.5282
15.6031
28.6199
43.5595
152.883
103.964
44.3166
-20.7363
-27.5324
-18.4937
8.52595
-12.8989
-12.9099
-5.64174
-51.9314
-29.2876
-36.6363
27.0981
-19.644
1.19492
34.1407
-7.20761
48.3334
-12.0264
45.8658
24.6538
163.146
2.46515
139.229
12.7371
45.973
11.1398
-6.47596
15.4622
1.1352
30.8059
24.8438
0.135338
32.4429
30.599
45.8674
-23.6779
-4.00518
-1.84681
178.311
132.288
-7.22281
14.7832
-23.48
20.6013
90.4455
46.2339
71.5511
68.8248
108.628
38.7823
142.374
23.2753
11.1462
53.561
0.039854
34.3098
33.4684
19.4342
259.293
26.0713
5.5163
116.413
19.1966
161.814
8.5804
45.8676
68.6794
27.9894
56.8005
6.0522
-1.62712
7.7117
23.9081
23.5185
-7.27673
9.57887
16.8471
19.5857
25.2241
-2.55321
-13.6174
6.16918
30.0864
-4.94483
24.879
34.8667
55.6924
171.659
59.3845
62.3889
65.7474
141.783
8.53593
-2.22001
-9.75954
6.17783
-18.6308
24.4212
-4.78974
-20.5315
20.1474
20.8129
82.3427
5.66514
-23.447
-17.6683
314.49
179.531
50.5526
-6.81126
36.7323
-13.3755
93.7306
-16.592
-15.8867
5.90483
17.7495
204.26
14.7558
-8.93339
7.03972
36.782
30.4064
8.33505
-25.26
2.7646
29.6246
33.5451
76.0821
26.8669
96.8952
50.3344
12.0158
-19.7836
18.0245
-5.01167
19.2495
403.38
17.5105
10.4545
32.7492
-6.28321
-3.8697
-12.5399
-7.28083
37.0266
-3.5286
364.702
46.3221
-10.0187
-12
-0.585627
43.6483
33.8882
3.69932
-30.8195
-7.84221
-14.4369
-1.7642
-25.4045
-11.1611
-36.0746
-14.7944
15.0355
-2.33017
-34.6914
40.4278
-9.72363
40.85
28.0638
34.8583
20.3577
-24.3356
-4.51864
32.1418
177.827
-57.2132
-20.6282
27.8742
2.311
-2.33061
-13.8178
155.867
36.8808
101.621
13.4824
-7.31048
46.7011
-8.53154
-27.9609
2.85095
2.7646
22.1284
31.1045
10.0003
25.9934
44.4214
48.4603
90.7266
34.2421
45.4336
6.83526
-18.1621
-25.99
58.2925
39.644
15.174
28.4624
33.3409
-13.9004
4.33922
139.229
38.974
49.7726
785.129
10.3906
4.21784
45.9576
15.4735
1.85294
18.876
237.683
243.249
33.686
16.1176
-11.6669
-22.7458
20.8893
44.0834
4.85169
46.6423
3.7347
5.38545
127.927
-20.1778
57.3967
13.4378
30.4064
23.3576
11.6083
7.34569
57.4201
-39.2053
-0.897179
-8.47979
15.6648
22.3007
1.11944
32.4891
20.3712
35.3418
130.142
-5.01167
6.13107
-42.6476
6.75571
27.5815
-30.6334
50.0142
171.085
-20.4597
9.32152
-75.6087
-19.5751
10.8985
-40.6738
11.3543
24.4212
-17.9082
-29.9018
-6.08952
20.4985
46.8946
23.9068
8.41217
348.253
12.739
26.1897
-32.1162
-22.4615
10.3502
25.4664
4.02159
195.786
369.178
27.8742
15.4829
22.9257
16.41
-8.19559
153.073
36.0286
77.2006
328.843
22.3382
-12.2797
-10.2675
4.63867
20.2543
-3.07588
37.2932
30.6151
29.7415
61.5788
53.2453
-16.0355
504.734
22.9977
19.3845
12.1344
14.3315
387.81
118.645
6.0522
-10.9974
22.7042
21.6444
31.1186
66.9368
-30.6334
-32.6147
9.32152
-11.8905
-13.9529
10.8985
-13.5077
-1.7642
9.42869
1.40674
153.872
18.6244
-2.83223
-30.7868
-19.094
16.5435
8.99089
-2.62305
3.32563
-32.1162
266.145
-3.47353
17.9702
15.266
22.7714
168.457
3.7347
-23.9259
16.41
26.5562
41.6508
-8.50157
-14.8067
1.72349
-32.8944
-6.2982
65.7424
65.2319
-25.5647
-28.8656
41.8595
3.50459
220.874
10.1418
-10.4133
32.4697
21.1236
-20.1588
-2.664
12.1344
-16.9882
26.6669
-44.7306
-1.65863
18.9492
11.7868
47.6967
12.8639
12.3779
42.574
6.84789
-0.755553
21.1595
384.135
-30.6311
8.53593
28.6666
-3.63827
37.5397
-25.4045
-1.79079
-51.0671
46.7354
-9.32739
336.876
8.56864
58.0489
-21.8038
19.8657
-9.09573
29.2146
-16.5931
19.0233
12.9091
21.0517
5.02172
-27.6896
100.194
163.926
-12.9327
43.9423
-11.9204
73.2386
6.59909
59.6097
-1.20181
27.3564
12.0158
49.2346
15.6364
70.4246
-8.15727
-15.1141
-31.2806
67.8964
-18.4937
3.29337
10.4
-14.784
-18.7602
71.912
-5.87676
87.0683
53.4445
-44.481
-26.0228
-7.55473
-30.4976
5.7742
-1.86275
21.6157
2.39656
65.3348
27.473
35.8247
21.291
-27.7507
18.3307
93.9249
-2.0048
3.44193
4.88164
14.463
-41.8778
113.562
195.448
-20.4597
7.44745
-15.6386
4.7878
192.683
-41.6187
-10.6888
20.7246
7.69443
33.617
-7.95237
81.6572
-11.5977
44.5981
-0.748982
-11.6669
-17.1236
26.5115
-9.32752
13.285
10.5808
1.21967
315.767
0.700285
-0.500095
21.8711
9.70689
42.5879
288.538
-6.19532
37.4261
25.4857
-5.72044
-20.3537
-23.2758
5.66205
23.0654
53.2227
-11.999
-16.2366
-0.243538
-30.5413
69.075
-17.9692
-44.1465
14.2764
3.00757
31.3296
-30.6334
87.4955
-15.6386
-13.4644
-11.6336
-14.4369
-12.286
-39.2721
-19.208
-46.6535
-0.116237
46.8946
-4.20424
-49.6839
-10.172
200.172
312.646
12.739
27.362
-17.1236
-9.09573
46.0811
168.939
2.1567
-24.5722
-9.4245
19.6643
19.4409
364.996
24.8433
26.5735
20.0991
33.6649
31.8039
79.4972
15.2536
-17.6536
28.0645
653.784
120.689
3.93054
5.31517
4.12896
467.314
82.353
5.84307
50.1716
44.4965
37.1882
20.7618
286.685
4.5636
284.5
25.7299
-17.5567
-11.966
37.9636
-0.717499
60.8876
368.796
138.441
-10.5619
69.2646
-1.43597
3.35808
-2.3145
0.677368
23.005
-9.88289
73.2406
-1.86275
47.8526
27.3704
53.8184
23.7145
45.5223
183.61
-10.0164
70.8686
-17.2558
334.139
-5.51234
150.758
23.8955
41.2724
5.16609
27.1528
29.1834
80.2315
12.7954
91.4498
35.5601
-18.0557
59.2211
40.8069
26.9169
111.534
21.8264
21.3424
-0.0541714
28.8113
38.9087
353.698
26.7174
13.3562
61.2265
37.8179
40.7138
-11.3127
33.1601
71.1593
905.96
207.923
-32.6461
31.899
16.8201
26.8135
-11.062
38.2528
-12.2873
53.0844
75.4715
17.3226
100.41
23.7019
14.871
141.133
12.4284
-11.966
81.7304
18.346
-45.2171
548.847
49.5869
68.6613
36.1542
9.47164
84.5471
-34.9299
581.477
5.10964
5.63351
15.9935
54.0904
44.3396
17.084
55.0241
18.3307
5.84381
27.8048
5.92835
426.212
52.7426
123.911
38.1646
23.3888
25.4964
130.655
143.655
10.4888
38.7698
22.44
-25.0089
-13.9529
44.6316
10.8552
36.1629
496.737
41.2878
6.45465
41.3127
30.1832
108.739
21.5306
42.3018
35.254
3.42507
44.9304
31.1101
-36.0298
9.39759
28.3856
30.9649
31.0886
217.665
58.3787
10.098
112.39
19.4409
42.6568
21.9887
22.9693
28.3487
356.409
5.10654
333.516
25.6638
412.239
-16.0801
77.0977
-10.1573
9.32384
68.043
78.446
26.9858
-48.5433
271.433
10.0638
176.543
8.16788
-33.8391
30.2059
46.5252
18.3125
70.7334
374.96
13.3945
-4.80674
-0.358489
-24.8699
35.8227
57.6413
164.073
52.6824
63.6987
62.6892
51.461
44.2984
6.99732
269.125
53.8184
151.214
43.6483
11.3995
13.0697
25.5908
32.8988
35.2613
-0.389213
6.17783
46.9615
93.7617
11.3277
7.02894
18.9388
52.5168
23.9068
27.3093
37.128
110.247
57.7166
74.9155
21.7398
-25.7224
-1.19408
19.9523
17.0331
49.9454
1.81989
-10.3208
54.1112
37.9717
28.5479
29.5285
153.993
10.6439
11.6658
34.602
2236.12
169.548
0.185782
236.971
158.62
107.799
15.6648
57.9079
49.3557
52.2303
21.9326
35.3418
28.9421
40.5133
6.23273
21.1236
99.9694
74.1727
15.8826
306.686
54.2263
73.5186
262.616
28.3264
23.9081
77.7542
9.13078
20.5227
101.882
34.1713
7.05583
-4.47104
14.7329
-2.77629
-3.8066
-4.48869
198.121
-19.389
-64.4738
154.218
-30.8195
-32.2051
200.136
-35.0516
560.456
14.1139
-22.5934
-48.256
3.00926
166.676
7.53921
12.6624
-4.70629
6.69457
3.39483
22.1657
50.2203
82.4117
21.2997
59.2211
10.9874
67.4936
32.1337
38.4612
147.281
32.1418
237.952
51.3001
53.9012
21.0952
97.6891
29.3673
49.0623
63.2026
-3.80339
-28.8622
8.28272
-26.3352
8.84079
-38.1297
-21.3703
68.7548
-5.07745
-14.8375
28.0622
-28.7571
-49.5601
4.29595
-7.87767
47.8985
17.3363
-23.2277
439.352
30.965
-13.4718
31.4797
48.6785
169.791
301.302
-30.2421
-11.2171
179.016
1.10356
17.1492
194.694
2.75693
22.252
-12.6815
48.2692
40.5301
12.518
19.162
23.3576
7.86018
-17.8589
88.2669
-7.64684
-49.761
-41.0794
-6.51938
17.7571
-7.85669
-6.86626
25.9715
-8.5989
-20.7206
22.7097
-5.9487
76.4085
61.551
26.384
41.1824
-7.22024
39.2338
-5.04365
6.0522
-10.9974
116.408
48.271
36.7408
-11.8928
62.9627
35.0216
34.2779
39.5104
33.6844
-8.33066
4.33922
31.4777
25.4098
34.7286
56.1174
-2.72783
22.9585
-2.61294
-10.4236
19.7206
2.35499
31.838
155.683
-31.2754
24.9768
32.4167
14.7405
200.713
90.4697
-10.5644
-8.40604
-0.66243
11.2872
8.22394
82.4047
11.0076
45.4679
7.9332
-0.456545
18.0413
35.0068
37.9027
-7.13235
51.4816
56.4078
42.9529
17.7054
33.0572
30.1351
49.7026
17.7571
28.7832
114.13
2085.08
36.2373
12.8749
40.6732
-3.07651
13.2656
59.9231
18.9371
7.78492
17.218
47.3964
-14.8375
31.8103
16.2205
50.2538
456.883
58.2059
78.7941
42.6362
22.687
157.464
27.3093
25.9139
348.197
73.0414
13.8035
29.2361
33.7604
35.8819
21.5946
520.22
-9.09687
478.169
10.2532
46.8382
59.7334
45.4145
231.928
33.0339
46.2512
34.615
5.80798
42.2063
27.1275
59.6097
63.5301
217.126
32.6306
38.6392
84.8419
170.996
27.3704
93.1738
46.0961
27.5254
131.729
31.8103
-11.8905
21.6544
7.15032
22.0996
12.0769
-11.0462
46.3955
19.6566
228.283
20.2917
57.7166
10.8219
15.0198
32.1337
45.9574
480.034
280.901
475.022
94.1937
48.2692
44.2783
46.336
359.752
16.2935
35.552
-30.7363
167.578
412.196
-20.3537
18.8907
23.4657
68.1386
46.6635
46.097
34.3632
385.814
35.051
28.9421
32.4697
32.368
19.1966
351.534
36.4973
4.96119
67.3448
43.5335
26.4524
55.3776
41.449
22.4693
15.69
8.34127
18.4861
53.3351
23.4595
-0.49894
-16.3196
26.3382
18.9548
30.0251
-18.2245
21.9762
31.8704
84.8555
82.6763
66.2028
61.4342
45.1992
33.6025
60.769
54.6167
26.4599
146.86
-17.3849
22.6549
-8.23682
79.1183
-39.0667
5.80368
34.0846
31.4668
-19.5226
25.2511
4.03908
56.3246
41.8205
222.135
-22.5934
-10.2241
0.469709
77.9719
13.9393
17.8466
7.97719
-26.2581
-18.6053
-33.1495
8.11023
21.1723
27.1268
-8.8558
-0.66243
15.0353
-11.908
63.6641
-23.4393
-3.98488
19.231
-18.3037
20.1582
49.045
3.14766
199.072
45.3415
6.50397
23.3276
14.3165
11.3945
14.0954
49.6163
38.995
6.29445
31.671
17.986
123.445
25.1343
12.0755
37.9902
53.558
-11.9054
144.182
26.6669
32.1061
69.5559
31.4044
34.7629
18.9602
5.83073
24.3433
-1.33165
11.9419
6.99732
6.16918
26.7335
13.2198
-7.28214
39.3954
-3.07076
51.5716
43.6197
65.5339
14.48
48.8777
45.9786
47.3742
100.942
44.3396
97.6689
32.2194
354.068
74.6564
200.831
66.7258
46.3221
83.5774
46.266
607.742
1.22799
-2.70847
20.2688
248.862
28.6666
28.2209
26.3202
27.6437
3.9463
42.9873
41.7104
-18.6053
-18.1569
127.184
58.2841
0.514528
4.42812
-23.3986
8.7079
-22.3223
-13.782
50.3904
17.7495
-3.76157
7.9332
83.8764
36.782
142.748
57.4956
42.0982
54.7118
20.4642
148.89
380.585
38.4582
53.3644
260.135
5.35742
43.2859
57.789
13.812
2.25489
44.812
-15.0984
9.5912
-5.9487
10.7633
18.4475
148.198
29.3241
277.94
17.2966
43.319
46.0073
14.275
38.6269
22.3968
40.0379
110.494
50.1594
57.2603
25.514
94.6804
-19.0003
275.523
-19.1615
28.9896
15.417
25.4519
47.8
29.5705
60.6496
18.4141
25.1692
271.601
136.139
27.8572
-1.45537
25.466
178.703
-0.637849
7.32144
-4.88327
11.4392
39.5519
34.1407
-9.08168
11.4259
45.5223
-12.9634
14.9437
-26.883
-34.5676
-0.345944
-30.3743
38.0369
161.28
28.1694
-23.5304
-3.54997
9.25409
-11.2015
100.743
98.9722
24.0398
29.9379
-36.7963
2.99915
-9.79284
-11.5014
-18.7134
20.8893
19.7205
29.2146
4.02159
20.4054
1.86063
22.252
144.793
54.7849
21.7895
22.8081
12.518
81.0062
19.6094
45.3415
-18.5549
1.72349
3.07213
67.6165
3.38771
26.0488
26.8669
18.4971
-19.2969
70.9491
15.764
-40.3983
-3.1376
-5.16623
-6.8524
-28.9009
-0.984037
14.3315
-18.8622
68.0449
-23.9329
-12.8715
37.0266
17.8963
37.2268
88.9423
0.970695
79.9057
-5.1256
22.5901
-26.0228
54.388
2.55143
38.4532
-24.4213
-45.4901
5.7742
29.7275
415.405
50.8172
0.36027
413.759
-16.645
-18.8714
3.44193
-59.664
-2.61462
48.1962
-17.515
36.152
-42.9485
-1.92288
-30.8195
-6.94064
30.0434
21.4472
-13.0352
-26.0388
-21.5729
79.7831
18.3874
312.59
101.152
29.2361
-54.605
-24.0883
12.2242
-47.6222
-10.9709
13.4011
-17.076
-17.8578
269.852
-41.4662
7.98663
-10.8075
37.8006
3.14766
-23.9415
11.6083
50.7856
-17.0172
-21.65
259.819
-29.0082
10.2609
16.5062
11.9167
12.9303
2.99351
-14.3625
-3.99167
80.0286
42.8381
96.4085
36.2178
4.2041
11.8883
27.3211
2.7641
265.456
-3.8697
-36.9028
133.489
-15.6826
31.1375
52.9561
24.4555
1.15657
44.2491
-6.57877
-12.436
41.1536
17.1245
-40.7914
-13.5085
-19.1811
-12.0801
12.3956
15.9696
7.2366
28.6271
34.8667
14.237
28.6557
18.8957
-13.1673
42.4574
-2.22001
1.49266
6.66909
2.86946
9.26575
106.083
149.031
-12.6375
6.5381
32.9315
102.72
61.5211
53.9685
88.0339
-16.1816
43.2916
-8.8558
-25.5569
25.5745
258.664
11.4109
-0.663575
21.8344
18.5313
34.6161
-22.5022
18.5039
67.9567
-10.8075
12.6619
-0.699324
49.045
12.518
26.6583
4.61689
0.363916
-19.733
50.7856
-32.8944
205.471
-33.5831
-40.2526
20.2543
2.54632
39.1672
6.74164
-4.9922
1.63053
3.48272
68.2378
13.9496
14.2764
386.668
32.368
26.6929
0.643863
-11.9054
-31.2806
28.541
-25.99
7.0415
-15.8369
-7.5158
-51.9314
-40.532
-6.65126
42.849
178.897
-36.5106
3.00757
16.3371
-19.4962
16.281
210.44
-11.0893
-30.6311
-45.812
-16.3188
-28.4924
164.091
27.2323
-0.104577
-2.72783
7.96597
13.9393
2.85404
11.7253
86.3424
-51.8901
-21.8748
22.1094
10.0553
12.3695
-9.79284
11.2717
37.7559
55.3278
47.9552
22.7623
47.1343
58.0826
51.0901
61.3876
181.085
49.045
77.2581
49.5945
24.7268
73.9704
102.713
51.2298
52.2303
40.6732
52.2084
13.8899
33.017
45.4865
19.1966
143.073
535.193
34.3117
43.5335
18.9561
35.1525
68.4961
28.3305
37.6899
31.8396
6.16461
26.9344
24.1083
77.6979
17.4136
99.4268
36.9518
-17.515
65.0067
-5.46714
3.10205
-10.2047
16.5207
-20.9961
8.54316
-32.7129
2.34377
6.10312
11.2233
15.1279
247.054
123.431
429.188
-20.3401
390.079
60.2528
3.53877
-25.3541
-3.76157
110.333
-37.0444
-25.0622
-1.55476
8.76986
22.9102
-2.87937
0.363916
30.8668
72.938
-12.1416
-4.73166
25.8765
55.0202
0.831133
-14.4837
-27.655
10.0142
31.0692
-21.5988
8.70932
-37.6029
-38.7768
20.8302
-26.6917
33.8258
-17.8232
108.301
-22.7283
-3.84016
0.0336624
27.4318
12.6195
11.741
58.1361
531.038
60.942
27.3704
-0.755553
38.7698
66.1371
-2.52015
4.7878
24.0169
3.35892
-14.4369
3.85799
31.9175
-8.53788
-3.54997
41.2724
7.04016
29.0269
-12.0461
35.254
42.7241
73.0414
29.2361
295.68
42.8465
328.236
70.3203
63.9917
285.141
33.7198
17.3035
52.0173
44.2783
47.7204
32.223
540.57
1.19807
3.8982
8.47315
1.82757
21.1913
24.0981
416.792
13.3009
70.9075
30.6786
34.114
40.027
-3.91373
-30.091
3.969
5.29569
203.845
4.39199
68.3564
-28.772
-31.9807
24.9414
0.429999
-6.31228
14.2709
4.2304
116.285
25.5084
-6.57877
20.2201
142.189
-25.5545
16.7908
1.90773
9.62822
-33.2951
-23.2117
17.8437
1.6144
83.9121
21.4933
-18.3162
44.1926
18.8046
34.8876
55.8954
271.479
164.341
34.2602
12.403
576.145
24.9937
-15.6234
42.9653
-0.668267
-28.8251
-7.29979
30.3926
-33.4445
-5.44072
300.202
33.3409
364.661
-6.60804
378.852
-16.764
-52.8631
-29.4294
7.60613
-24.3045
-28.0277
-48.5276
-1.9903
-1.83112
244.701
9.01703
5.29913
22.1094
29.9379
113.129
12.3695
-51.0223
-41.2022
-12.1386
27.3405
-1.60061
-5.33956
26.0276
-29.9985
-0.236748
-8.87997
139.118
-22.9453
370.366
41.5488
24.7842
-6.6275
20.9786
20.5595
-17.6178
25.1493
14.946
-10.6678
-0.264779
51.3487
160.863
24.7437
-18.8466
-4.07464
12.6903
34.1892
40.4395
30.8751
23.7019
1069.97
0.578544
51.0298
15.2395
26.4524
38.511
0.219534
13.327
184.201
70.2017
45.9483
-13.6174
141.102
-20.1181
18.842
54.388
89.053
52.99
-23.0014
30.1371
1.88538
49.7267
38.0038
55.9645
57.4581
52.6913
169.342
50.9601
52.0639
105.169
485.252
33.427
40.1542
34.002
757.806
18.2223
24.5289
7.22626
80.884
64.4805
-5.82031
-3.57033
45.2871
23.588
52.1877
15.1718
63.7198
24.7028
25.3841
42.8144
19.0922
44.237
51.9443
10.596
1.11851
31.2735
107.367
678.567
148.002
33.3872
-4.13735
171.096
97.5098
40.1878
28.1943
32.0573
48.6095
27.6549
44.0194
31.0574
29.662
65.2129
50.5526
88.7661
12.3695
22.5161
24.6375
66.5722
122.918
26.0276
34.6161
31.6224
30.4754
-5.18526
65.1358
40.2241
39.7193
53.3556
30.1708
29.8345
145.142
47.0017
53.4507
243.268
15.6648
116.004
441.036
52.2303
99.0601
68.2378
32.6903
167.95
30.5956
67.9753
9.8263
36.2511
47.9358
1.7525
30.232
95.7928
20.8233
-15.0121
32.4015
19.4381
8.34127
31.6046
51.461
42.2001
2.42105
73.5852
31.9604
0.214127
44.9191
44.465
2.02607
24.8854
70.957
53.7099
28.7215
13.7947
39.7157
354.42
35.4765
69.0342
20.9209
66.3912
56.4907
334.928
17.9851
124.04
175.77
-27.0189
-4.73398
-35.3163
1.9767
-5.03111
-5.07438
301.343
29.1579
18.6361
-36.461
9.84004
-13.8573
-12.6375
14.9714
9.9843
39.913
66.4822
5.37017
32.0472
-19.9347
6.58649
-13.7809
20.7813
8.22394
-35.6614
32.5594
25.1493
-16.9648
7.7573
-10.1573
11.2843
3.70164
-10.6678
65.4042
71.8445
54.1044
57.8306
66.3637
-14.1614
42.3874
-8.91436
41.8733
38.5655
165.808
19.9537
27.9894
-5.04365
17.2966
7.74321
43.319
125.108
75.9923
26.4565
138.889
26.2174
24.9053
34.5782
391.425
83.3201
60.9408
53.6688
66.0889
48.827
39.3954
72.1864
-6.98011
18.6822
38.8428
84.485
35.6186
51.6008
9.89283
53.6074
30.3365
108.304
-23.2708
15.8808
-32.5052
-53.3083
14.6033
-3.68977
-23.5304
-37.3981
-26.7043
-20.4166
16.7504
-21.5729
1.07237
52.0944
-48.0407
1.45156
-41.4865
-26.2097
-18.4661
15.9724
-25.9635
11.527
-9.57969
-5.85895
-12.6815
10.7879
38.6561
22.8527
-9.18455
29.8345
-2.90934
16.1906
201.502
8.3868
53.1673
35.9881
207.856
-31.965
62.0651
33.305
20.1337
29.6919
29.1951
43.9935
21.7482
29.4555
-10.0187
17.218
50.2075
4.84022
43.9917
-43.0009
-16.2755
-10.6966
-13.223
-8.75636
41.787
58.9859
-24.6149
-14.8045
-46.1717
-36.517
12.456
97.4943
39.5219
49.9362
16.2122
25.0905
-13.1726
-10.3208
211.323
27.6109
12.6619
31.1598
37.8006
7.91763
17.2305
6.50397
-56.0362
11.0938
-2.55006
-27.1341
-2.23449
4.37813
-6.17841
16.6012
12.0158
2.38294
19.1966
178.68
6.51223
-36.2683
-52.5954
-25.6584
-33.4862
-9.1549
21.097
34.8898
27.3825
8.41376
5.22758
-9.60988
24.2708
60.8313
-0.903371
8.87139
21.1617
105.444
37.5826
30.0251
-1.35791
37.4229
1.36151
56.374
95.5887
43.626
40.9719
49.9618
47.4621
276.164
11.1137
95.8835
57.0208
26.4599
15.6758
30.8851
32.0252
30.6521
-0.637849
20.4399
10.4852
245.696
220.512
378.723
27.5815
70.5661
-15.7481
31.2735
208.566
-29.83
-20.0591
-7.3864
-7.4379
-42.2711
-37.3981
-22.9561
-14.7944
20.4985
65.6353
-17.3227
15.9084
46.5286
1.49462
33.686
-3.06313
-9.79284
-5.3476
119.046
-8.26677
-35.3338
-1.8875
-9.60708
13.6088
-10.8075
34.9079
7.81557
39.7768
45.8463
-2.86636
-31.6733
7.34569
12.0832
-13.7945
-10.2675
-8.47979
3.55999
-4.50275
1.31786
12.0755
-34.4494
-20.1059
-8.91436
-46.2078
1.08413
-12.2284
-19.4017
-16.2881
-1.65863
10.7896
342.11
-11.0249
-20.4062
-25.6945
-18.0432
-17.8957
7.2417
-8.50912
19.7114
15.2504
51.0073
78.9994
48.9222
32.2666
-1.58311
-13.0158
23.0799
1.48485
-1.31844
3.85799
-17.9082
3.28081
-16.6684
-0.116237
-7.45332
-17.6683
7.14296
-0.323066
37.1019
28.0638
226.013
27.6885
395.171
-12.8439
19.0141
-9.08769
10.2532
916.182
32.2961
23.9063
4.92287
-2.47454
-8.94896
-1.00531
34.0971
17.7484
-46.6659
22.3382
-11.3426
4.00917
-6.40916
33.773
31.8126
43.6801
10.9796
10.1192
41.4119
25.9299
70.0339
9.75116
16.701
-5.7281
-5.40133
-7.82277
57.6679
20.1337
28.2581
74.9156
5.89822
12.0599
1.51558
137.959
17.8963
-24.1433
-16.6581
21.1571
449.097
-19.2396
32.3557
7.59757
7.53631
4.71998
28.263
-7.48495
17.8676
14.735
19.9767
-1.65664
184.335
-9.01006
33.6025
-27.8048
23.2876
82.7277
-18.5177
-8.68705
195.803
3.9142
-18.4415
-4.85999
1.67596
-33.5554
6.7524
75.2722
16.0256
60.1494
125.358
187.408
-18.4007
-25.2156
175.873
30.919
-9.71442
-51.4538
46.2617
-26.7139
-39.2086
-37.4811
16.4501
-36.421
-6.11585
39.5989
-42.2654
13.944
21.2248
47.7799
-9.2642
40.0988
258.717
151.522
9.49602
77.1523
-26.9442
15.1531
-52.0389
149.918
-19.3231
-34.1343
-15.4186
173.22
97.5366
13.8406
7.05398
-42.594
-13.1615
-2.83345
-12.6678
180.075
420.15
-0.713026
9.03049
44.7602
-11.4011
31.9153
-14.2082
-1.84103
10.5038
3.21859
15.2812
11.4259
56.5734
35.215
16.0846
-3.45718
9.47296
21.6101
294.124
34.7535
16.8455
20.7501
-36.8976
9.9843
51.1574
107.712
-41.4815
26.425
-18.0607
-22.4615
9.64493
14.0983
-19.5112
19.0141
34.0158
6.50506
3.7347
-13.3552
547.718
0.436938
-8.19559
178.356
462.294
-1.4527
82.8228
12.1262
13.9573
-4.64531
53.9875
40.0276
348.388
23.6082
39.9854
207.465
33.4678
-6.72483
-14.1614
12.4023
19.3512
25.0067
-2.664
27.127
6.83526
-14.414
9.80033
-55.975
-12.903
5.16744
12.2741
-29.7655
-27.5686
28.8085
4.59314
22.2342
34.5944
-40.2588
-13.7976
-4.48869
-15.6409
-23.2443
-11.83
-3.20338
-18.5856
5.57339
-10.0164
147.217
42.7576
-2.26328
-8.8147
0.109862
286.79
6.45465
2316.54
-9.48657
-16.8237
220.182
-32.6608
290.127
7.1732
29.6056
31.8119
-36.7963
-13.8674
-54.605
-29.9578
-7.22166
297.082
-25.9635
10.098
-3.04785
38.9087
10.7443
17.3471
2.11177
115.574
689.083
-10.1216
-6.7098
-3.84638
-10.9834
-12.0314
20.6546
24.3164
64.2949
7.18923
49.4192
34.114
50.4342
7.39036
9.5912
35.2808
8.94217
7.0152
31.566
2.02117
14.9455
407.488
-17.2251
4.9006
7.69274
13.526
-12.8298
11.4259
40.8372
167.884
25.5908
12.2841
25.8477
2.42969
41.2878
15.825
15.0758
-15.4599
262.567
25.2788
34.8056
-19.094
241.431
87.7017
16.4441
17.8309
-0.66243
26.2797
2.04059
169.886
21.3424
-5.67637
-4.6986
66.0728
18.9784
44.3599
36.0286
37.8452
48.9115
399.026
-11.9204
0.150072
77.8136
32.7497
7.69274
11.6519
176.344
217.743
42.1177
-44.6866
-26.1343
-29.4372
-0.381406
505.171
-0.878671
266.013
-8.35003
3.28081
35.1511
29.1834
56.1748
19.8657
4.26266
15.6725
-42.1392
19.9523
13.1613
187.573
3.08456
18.0863
47.5793
18.6865
10.2939
219.966
61.3975
33.2331
41.7099
6.87853
29.9298
62.967
57.0084
-1.97231
9.63137
-12.0314
22.5286
-9.41683
-13.3832
107.941
206.777
25.6807
72.8232
42.0009
-21.6577
43.6124
26.8808
22.4418
72.03
-5.98069
23.6728
53.6263
54.8302
27.1544
11.0048
11.1524
52.2193
58.9573
39.7935
7.10621
-17.5895
27.214
-39.6151
106.857
-9.79121
-11.757
18.752
18.1027
68.0769
15.6688
-14.6323
7.08627
33.6025
29.6789
197.576
108.965
26.4599
45.6609
0.900049
-11.7627
13.2845
-5.8922
-37.1821
-21.7266
-39.5535
31.1169
22.8375
-2.61793
-20.3052
79.8099
10.5038
16.3371
-21.2631
2.99258
25.6513
21.1595
-11.0893
7.44745
-17.5127
-13.4644
-30.3743
19.2963
-1.7642
159.354
-16.0341
-58.5634
-50.4016
1.75783
7.53921
25.2788
-24.7162
-20.9378
61.4647
-31.1741
-15.7415
-51.0223
-15.2496
99.6001
19.7205
5.89566
35.8899
-26.4463
18.6865
23.4124
-1.17378
27.6109
35.845
35.9438
33.6649
36.9082
3.69287
-2.62532
30.7715
82.7199
-6.40916
46.8915
18.6942
28.6876
62.5931
50.2928
11.9379
28.4918
26.9085
5.4566
20.5088
19.8986
36.2178
-1.36519
2.33003
129.954
-12.2284
186.666
-2.62962
6.91064
75.5074
-37.3263
-46.9005
-13.7645
-13.9529
-15.3385
44.5884
-34.7748
-22.4055
35.1399
-24.819
-13.4718
323.89
48.3463
16.8194
32.9842
5.19969
-2.13111
-11.2171
105.222
-15.763
54.6214
146.46
-22.6982
193.912
-31.8726
29.7483
32.3495
0.436938
128.854
31.1598
40.629
5.98611
243.814
48.5751
6.46099
-23.1648
-54.1978
29.6246
13.7907
7.30812
-8.25089
10.0003
31.6935
42.9976
60.191
78.2826
16.3855
0.276026
-5.98069
-13.8401
41.7117
22.5814
2.0826
176.143
-23.2708
12.1326
-16.5756
-7.39363
-20.0236
-25.6891
-13.4999
77.8836
79.7062
9.26575
-8.90062
58.2942
14.8763
-22.4459
-21.5729
-13.9202
9.01703
57.773
82.0795
26.1897
11.4324
-33.0532
1.21164
26.2797
51.8195
403.652
13.0643
17.7902
163.744
163.534
6.05914
37.0248
58.4154
147.451
64.1396
6.74501
42.0159
16.7684
1.0871
28.0645
20.3499
36.3561
7.67868
31.5521
180.291
235.967
-3.85403
20.8356
48.3992
50.1716
115.711
54.495
16.8196
16.5081
267.484
-8.18635
10.5228
43.5858
63.8109
20.8343
82.6674
22.4693
-10.2737
-6.30135
-19.2396
-5.07522
5.72351
0.0400426
-51.7965
38.4532
-25.7208
11.1859
-19.2532
-14.9812
15.9935
-31.3366
25.9794
78.0728
14.252
44.448
123.04
57.5104
34.2779
-1.92288
3.10205
5.27625
-13.5077
-3.19251
26.2953
4.58059
22.5721
13.3166
37.5243
-0.456108
14.0344
24.0096
5.24276
26.1897
40.4805
5.19969
-17.1236
17.1412
10.3502
-37.2079
12.9091
-30.9763
22.4754
-18.3037
31.4026
6.79694
34.0525
163.465
77.7055
101.563
23.3706
-9.18455
-3.89871
-34.7685
10.3472
-4.73166
7.13584
26.9092
32.608
77.0191
22.1818
32.5526
7.87709
51.2714
50.4342
-1.97997
31.431
29.504
146.13
16.2056
-11.366
-31.2806
9.80033
103.321
15.208
37.0266
11.2249
54.8903
-10.5469
8.34127
3.49357
-40.0038
-13.874
-17.4522
86.7518
-63.5632
365.394
-38.1274
-25.1973
-11.5903
-41.6187
37.5912
16.925
-14.1601
175.308
-1.40436
-2.61294
19.7206
14.9714
3.88347
-6.8823
56.41
4.26266
-4.94221
106.988
-2.53764
17.5943
26.2235
18.5039
-18.3037
27.6544
25.6364
26.6583
173.283
28.4749
30.8668
29.8345
-6.2982
-46.7016
38.4582
15.6648
7.30812
162.8
1.60865
-1.04293
14.2764
-1.26354
-12.6625
47.4955
6.51223
-4.40914
54.2263
-1.62712
9.58576
27.6562
-24.1433
19.4381
1.6195
32.7203
6.59289
8.87139
197.324
-16.37
5.72351
-3.53401
65.6324
14.252
20.0852
499.727
29.2295
46.266
43.6483
-9.41914
-2.52015
-21.4491
-13.4644
61.954
20.6731
-17.9082
-39.2721
644.211
-26.0388
284.742
176.205
-9.82644
-25.321
3.39483
3.42507
46.4722
9.32315
-61.1592
6.74728
224.465
32.839
201.629
-9.09687
-5.33956
-11.4538
0.882862
-15.006
1.63732
-35.1703
-29.7473
61.2265
19.0772
5.55393
10.6713
31.8039
12.0309
-30.0833
2.96117
16.9064
33.6867
12.8537
180.659
18.9231
25.9299
62.5377
-7.66186
93.5974
178.257
-20.1588
94.3472
4.83226
-12.2284
-33.8548
-29.4065
5.83763
-0.454762
59.1257
13.338
-48.5172
256.728
-20.0723
-31.0141
-11.499
10.2315
-15.8959
3.06899
-41.7284
176.709
-11.985
40.6999
-25.1184
20.0291
28.6557
-37.3263
-0.985845
-31.7565
4.33922
21.1625
-34.1146
4.79503
25.3583
-31.9637
-34.587
31.7429
122.887
35.254
273.234
35.5601
-16.1816
61.0952
31.4366
20.3577
-7.46901
-3.47353
274.594
39.638
56.0126
34.6161
14.9791
24.1261
60.4605
28.5479
10.7879
58.4154
55.6215
62.2656
-7.56454
3.17501
13.0632
-13.8697
30.7715
-12.0314
1.91392
26.8135
10.9796
25.1118
2.05648
18.4336
34.4048
27.9454
5.5163
20.2882
44.5494
-2.35513
-13.4116
33.8803
33.6862
-8.15727
14.871
221.718
35.8158
78.6912
9.13078
28.019
23.1713
24.287
11.2781
15.2504
-7.05817
24.9098
48.827
58.3102
92.5066
385.317
117.537
64.0697
-13.9004
25.2511
0.290953
36.1983
-12.5706
-29.4294
13.2283
-7.4379
-16.7833
-22.9561
307.545
-4.20424
-29.0692
8.56864
-19.094
9.04727
33.3537
9.32315
-9.79284
-45.2346
365.717
40.3352
440.679
43.3862
37.272
2.75693
-15.006
-24.5996
28.6014
105.385
434.084
35.9266
29.3846
17.288
12.1132
25.2446
7.68205
-2.02464
15.1426
-45.8748
47.7422
16.5062
242.427
36.7267
-4.9922
-3.99167
363.013
-9.63574
36.3787
0.831133
16.1504
392.136
13.7623
64.8024
27.127
-11.9054
4.17813
-42.8566
-22.2734
12.6637
-29.7655
-26.0284
29.9655
-14.4501
-8.67285
-16.0216
-5.87676
15.8537
27.2076
-34.4123
-23.8159
29.2445
20.0852
-36.2556
-2.62962
16.281
36.152
33.8882
-84.9791
-13.4644
-32.2483
-25.6813
13.2283
-5.56384
10.2028
-43.0202
-7.96359
11.1282
-26.693
173.33
-40.1571
-39.7087
10.865
20.5675
211.02
-17.2891
-11.5014
-18.7134
2.14867
8.47611
231.614
-1.60061
30.2677
31.6498
32.742
-5.63563
3.51138
69.7774
3.29159
37.8006
29.3846
15.8613
15.8743
-18.5549
-5.77277
134.257
-14.8425
81.5617
-32.8427
130.824
14.8044
27.3564
28.741
27.8675
-9.92654
29.7196
356.844
-17.9095
6.7801
43.7141
52.9827
11.7004
15.6364
23.5729
14.0085
6.83526
24.2413
-27.5324
7.92626
42.2591
-26.0174
-30.0046
28.8085
-25.3919
-2.12863
212.631
4.88164
21.9593
-15.6409
16.111
288.021
24.9076
16.8178
-64.3643
-17.701
14.6466
-19.1299
-5.06657
24.4727
13.1768
-54.2646
22.0215
-54.1498
-15.1088
38.4613
24.8438
-9.39146
0.135338
6.23617
15.6775
7.68432
-25.7224
6.30219
132.396
189.323
2.60174
26.1828
29.0346
11.9447
20.1681
41.6664
113.861
15.3118
36.0286
65.9562
21.4965
18.9264
288.456
41.3795
8.47315
20.5682
2.45068
-7.76104
41.9783
82.6413
35.3002
186.226
36.2789
14.8269
-30.091
13.3393
31.5326
16.4384
-35.3186
10.8521
8.58836
125.665
-28.5002
9.92596
155.657
-32.9007
-5.53893
-11.7117
-35.4091
-9.48657
-28.068
-4.20424
-32.8173
12.7954
42.7241
48.6785
-23.6779
-21.0372
-26.494
-24.0883
-19.5112
-27.8375
16.6572
-28.1244
24.1261
382.8
206.584
25.7804
19.9154
-2.47454
37.413
205.574
1.81881
19.5271
-13.2167
5748.02
-0.786961
22.5286
103.027
13.6951
33.4684
40.1043
17.4966
55.1194
59.254
79.2197
39.0622
28.2581
9.64636
0.815463
18.3822
211.079
6.10447
8.41376
38.9608
70.975
52.398
26.2706
28.3689
217.002
39.5519
-50.3111
9.72174
40.8372
-1.77143
-35.0516
-3.68977
-50.5165
-67.9337
-33.535
20.4985
22.5317
4.66404
7.14296
54.0249
23.9834
-27.8364
14.0983
14.222
659.945
43.3862
-21.6059
24.8532
51.0367
20.1582
173.589
12.518
2.29544
-25.3682
13.4824
-4.74042
-63.5325
-5.77277
-57.2573
-19.4167
9.10555
52.1668
39.7362
25.8088
35.3141
204.42
38.2968
7.13777
23.8558
21.7987
41.7117
31.9518
-2.59156
23.6344
2.79156
63.3236
55.0454
2.71907
-4.76099
2.84476
-11.9235
-14.4959
20.6548
-23.6855
-47.3642
211.781
30.9861
213.386
10.6064
33.3232
-26.3677
5.09266
38.707
8.7847
19.2854
-9.41914
-6.26828
-28.9454
-11.6336
-35.0516
-29.8752
33.7916
-5.53893
105.146
498.045
-15.9507
1.52076
-17.1897
25.8575
118.751
4.87322
-4.17064
5.36515
9.39759
43.3781
-2.64457
32.1418
12.9091
-2.86527
7.48283
5.38545
15.4829
274.051
481.035
225.757
-7.13235
4.62991
-22.6394
-2.90934
-0.675997
29.0879
-27.2205
15.6648
312.214
34.3632
61.6006
35.051
33.4678
2.7052
34.3437
36.1161
0.455969
32.9433
0.890029
1.21306
-15.1141
26.6669
27.6562
14.1481
-46.6321
-7.5158
598.672
301.47
83.4296
10.5652
-24.1487
-12.4411
10.3422
-3.8066
16.6091
49.9618
18.0001
-30.6334
8.7847
21.1595
11.3995
-5.67101
-25.0089
277.016
5.68056
-1.04161
-20.5315
-2.34139
-9.17217
7.38003
-19.1968
-32.8173
-25.1646
-2.22737
84.0099
365.063
65.5451
-4.93719
4.87322
8.94783
30.0123
8.47611
-8.26677
19.0141
5.90483
12.9091
-14.1097
131.171
12.8817
62.2811
35.1507
1.17474
24.6822
36.8808
-8.94896
79.0747
127.622
20.4642
-0.675997
249.401
15.8831
40.869
-2.06221
-0.754622
21.2447
-35.8508
1.31786
24.0974
172.923
19.6307
-26.3585
-23.7843
13.5485
-24.1159
-22.2734
34.7629
32.0787
-9.16179
21.3122
495.598
57.8415
43.9647
4.71883
40.5503
1.37513
-8.82335
-18.2441
-18.5265
7.53631
34.705
4.26429
61.7857
-43.6161
3.90013
63.7296
27.2379
235.392
-28.7594
-12
14.4069
23.0335
277.517
5.57339
-38.3157
-26.5829
-1.31844
41.3393
1.93243
1.95734
45.0205
-17.3227
0.915904
2.94644
93.3802
33.3537
-21.8038
4.87322
-6.0447
-5.3476
59.1996
82.7324
99.1161
-12.2356
-3.76157
29.7483
47.342
347.139
18.2841
50.9191
23.7624
30.4064
28.9798
77.7185
63.904
-7.64684
18.0647
-20.4647
10.3472
0.890538
31.671
6.74164
39.9854
55.9784
12.5623
42.8381
-19.7836
18.0245
17.4771
21.1236
6.07817
34.6232
-12.5399
334.014
33.2784
-8.34065
-16.6471
92.0378
-11.2639
2.41648
19.4381
-2.90312
48.4712
38.3425
15.9632
27.4318
7.99286
16.9679
24.577
28.151
12.3779
-19.389
-12
20.7698
-15.8269
-37.8273
-4.13735
-40.6738
120.05
-12.286
-18.6574
-7.2981
57.9798
206.19
14.5364
-17.8248
688.855
1.52076
-2.19713
35.5601
14.2435
-2.29657
-7.75331
2.85391
12.348
-16.5931
17.1492
-19.7319
-1.8875
35.3705
9.86069
117.61
16.1673
33.1327
9.7917
51.4685
7.68205
-5.77277
-29.1463
-29.835
-34.6304
25.2534
-25.5647
24.1747
179.156
66.9102
12.8531
-12.2873
3.03197
45.5881
-5.16623
17.5105
106.032
4.17813
-2.32883
36.6369
-9.1508
-3.5396
-33.1908
11.9419
42.363
68.0111
-44.8225
14.9437
1.9767
9.96142
38.0291
-28.4924
25.3583
11.1398
17.8869
4.21784
287.867
8.31706
52.0177
15.9084
47.924
29.662
63.3388
71.1673
34.4182
59.2211
38.9329
5.78873
21.8252
76.1823
47.5793
-0.0541714
8.41986
1.37397
7.97675
60.2078
36.8636
133.395
10.7287
44.9093
35.0341
22.4335
30.7715
108.957
-0.786961
45.5542
32.608
-1.69165
55.0414
32.2399
51.2714
207.856
7.39036
45.1985
31.3781
127.143
24.51
48.9222
51.0073
-5.33354
30.1665
22.0965
-5.46714
11.1956
-23.1349
-6.4566
462.548
-17.2558
-37.3715
0.0583622
195.735
194.986
-19.208
-22.2906
228.52
26.2799
-4.20424
42.1454
-30.7868
-20.968
-15.3156
41.1823
43.7885
44.2286
-31.8319
-18.4661
-19.6349
6.72576
-20.3413
19.0233
-17.076
46.8382
68.1667
-7.25856
38.7377
22.8254
31.3435
9.30206
38.7823
7.44101
-11.9956
10.1568
-9.46858
-9.10929
-12.0314
99.9021
-22.3064
342.647
33.305
35.1262
69.0473
82.606
50.5528
11.5204
-8.55487
-7.06627
-12.8715
-7.95103
83.4886
-29.4426
-1.17659
-11.499
0.861212
-0.903371
-22.9877
300.398
-26.0228
-16.8266
259.298
237.104
-8.85417
11.1859
18.2281
8.62977
-62.4926
-10.1259
808.074
33.3409
-19.5226
10.2586
24.6538
-18.638
17.4577
1246.8
10.4172
42.2248
7.39169
87.2273
-8.23513
13.9393
27.2169
32.34
30.5688
27.7315
28.0638
25.4879
-34.1557
136.55
-24.3356
38.4612
4.85169
-7.22281
15.2752
406.436
247.814
68.8839
-6.32152
-6.22267
24.7268
239.73
-27.2722
269.19
-56.0719
109.673
6.51274
-7.85669
-19.9425
-13.3066
-28.8656
21.2447
-17.1101
-2.43027
22.2234
-27.3396
-36.6502
19.2495
-3.29216
107.906
8.62977
1.22569
23.0335
-1.71901
-13.1673
-28.7571
-11.5903
0.555627
-9.83766
-24.1647
14.8763
-11.2015
5.16609
-60.9283
-27.0386
113.965
5.29913
13.0713
-2.62305
-36.0298
442.023
-2.78384
0.0428153
251.291
-19.8871
386.003
-17.8171
20.378
21.1051
105.385
33.2766
27.4117
41.5488
36.8808
49.1471
51.4685
43.4674
26.4227
7.64634
297.222
79.3408
46.6081
76.5713
79.4822
49.3362
170.112
117.585
39.0622
30.1322
44.9306
17.1426
4.5636
-13.477
18.2336
-10.0604
38.9006
-4.59252
-5.40266
-35.3987
-20.6343
-40.687
-4.92472
-32.8882
27.8564
13.9797
61.165
-32.3581
4.29511
-28.0097
-22.2747
-21.3553
325.558
-32.5075
14.237
-2.45969
24.9076
-20.4597
-4.09408
-17.2558
45.5332
9.48019
-12.286
3.8314
-9.83766
14.8763
-13.0755
-6.42389
-22.8421
-32.1822
5.24276
-5.66938
143.554
-28.368
-11.2171
-22.2142
21.5946
-10.1408
28.3936
-0.991205
22.252
36.0976
-5.18526
27.4117
-1.55476
11.6658
-4.75344
20.9786
2.75584
-33.5474
-3.89871
-1.03528
72.105
36.2795
1.68593
-10.125
242.385
-7.7398
-11.8006
-11.9606
-14.382
-25.5931
27.3211
21.5048
-19.4017
3.62656
-36.9028
56.652
3.96357
10.5038
5.09266
23.7145
14.237
36.8957
17.4113
0.15506
-1.92288
14.1581
98.9796
-32.2483
-18.6308
-11.186
-42.2711
-34.2005
-42.9054
0.0429432
-25.321
12.7652
39.0323
-26.6164
24.3157
-46.1666
1071.22
-6.0447
-24.0894
9.65297
32.742
16.8532
24.8532
5.16565
-4.44746
-11.8449
24.7268
15.8743
-29.7993
78.9718
2.96117
12.8537
26.9858
2.05648
30.6786
100.934
-16.0952
-14.1614
132.343
103.53
8.14013
-17.5276
3.62656
-38.7768
6.0522
-10.9974
-7.95103
-0.740558
20.0852
-36.2556
188.525
273.028
-30.6311
-19.5751
46.5057
3.85799
0.0583622
2.70652
-7.96359
-26.0388
-7.6125
1.91701
-22.9449
-17.8248
36.6796
-13.4415
10.865
5.57501
8.18127
-8.24525
-22.9113
273.357
-22.4615
-5.3476
8.47611
4.85169
39.146
-14.1097
14.9791
7.25952
43.5405
3.29159
23.6635
4.06743
-19.3411
6.04357
29.9168
44.9223
-34.4844
2.66053
67.3681
-9.63511
13.8674
46.5446
25.0564
6.00302
39.1898
-3.85403
15.2134
35.2808
128.882
28.567
64.3621
184.743
201.738
20.4932
0.578544
18.9876
39.5708
34.4307
58.9573
47.8223
38.6762
42.6046
88.6281
28.6076
26.3382
-5.40807
48.7658
36.2846
293.326
127.953
80.5264
44.7201
40.5915
73.306
60.6463
0.527037
46.1362
23.2951
6.25303
24.2247
312.301
-15.7066
190.901
-14.5738
276.591
13.7855
36.8435
282.809
223.753
-19.4999
35.019
13.3116
46.9477
38.1322
-6.20772
19.3336
1.9571
-8.28652
38.4186
32.3797
22.9322
-3.84708
18.6292
17.4993
26.2281
8.53943
18.4546
48.5321
2.07054
21.0222
6.74071
38.7698
26.7817
26.392
91.7804
14.3464
16.5207
61.455
-3.19251
13.2283
46.91
40.1878
3.8314
52.0065
33.7761
2.94644
25.8836
18.4176
74.5832
31.8119
31.1101
10.8219
14.7355
16.8939
37.7559
55.3278
40.459
9.64379
46.6423
14.0013
60.4605
19.1776
59.5136
49.9005
144.622
21.8883
32.2805
23.3576
264.607
112.63
14.842
4.9462
34.8667
42.574
19.9663
38.0261
80.7399
11.1956
-7.88548
-14.4369
26.3468
-2.91568
18.9388
172.298
16.9095
-4.20424
25.8836
27.7879
53.9685
-6.81126
8.62135
-20.8718
13.1457
15.2671
25.3427
106.051
35.8807
28.3936
39.146
163.927
103.06
44.7408
41.7198
58.533
50.1432
64.0376
390.674
56.5859
42.1112
50.7856
34.6237
10.884
65.4042
12.3638
99.9555
57.8306
21.3862
12.0755
66.1012
15.4485
47.9852
16.3371
3.09975
12.3629
30.3365
52.0816
-10.1523
-15.8269
-10.6888
3.85799
13.1768
2.70652
-39.2721
-9.48657
20.6577
-6.07831
10.2862
-8.29796
-24.7162
5.24276
50.5526
216.643
-19.1632
54.6225
-0.894218
4.85169
-3.47467
15.2752
9.16097
-12.2356
20.378
-4.20468
47.0894
505.38
133.395
42.5879
147.478
33.6779
-19.5276
34.4821
32.0415
46.5446
107.203
9.20473
18.9615
20.2882
153.245
3.26707
42.8103
75.2387
-2.93267
351.029
10.4
24.5714
11.2249
-14.4501
-38.5104
8.35748
-2.61462
14.463
-71.8629
-15.7481
5.03657
-1.32931
-22.3337
-16.9154
21.8427
6.17783
7.55463
40.1878
-11.1611
7.02894
3.6319
3.79108
27.6549
0.915904
110.217
20.2353
61.797
244.754
-34.1557
-24.6199
58.1233
-1.59946
2.85391
32.1418
-15.006
-32.0959
-16.3762
-10.8075
3.29159
44.2783
161.489
23.7624
-8.94896
-14.1238
-5.25828
-19.733
-12.9327
31.7086
-6.2982
-0.897179
133.949
14.8044
58.7261
5.06599
205.882
13.8899
33.017
38.0919
15.4485
17.5105
44.1877
21.5048
-2.53507
5.50063
11.8229
-1.62712
22.7042
22.034
53.5035
-1.65453
5.83073
4.29055
-3.05065
23.6223
48.1962
-10.0187
14.237
492.294
21.1595
-35.4522
181.736
-26.883
-28.4569
-30.3743
26.7926
80.6947
30.0434
-38.5229
-43.0202
29.5177
-24.1647
-9.48657
35.6502
-34.1893
25.2788
-13.9202
-15.3458
245.18
40.85
1.82688
10.4954
-19.1632
-32.1162
-43.0763
-1.59143
12.1273
-1.8875
-5.85895
-3.31119
177.58
19.9154
34.0525
81.0062
15.8613
2.23798
8.37804
-7.31048
31.7086
-15.6685
-35.4572
10.3472
-8.47979
-25.5647
12.9303
-0.754622
22.2453
54.0825
-11.8928
1.11851
-19.3263
4.29288
-18.5856
-11.2932
-17.5127
-32.6935
12.7725
-26.6261
-20.0591
11.3028
-27.2785
70.7472
-41.0313
108.58
24.4058
-10.3285
6.69457
-20.968
12.7954
14.6131
31.8119
-29.3001
31.1101
-17.2891
-33.9902
-54.3207
-12.8439
39.638
14.0013
-3.76157
3.51138
30.4754
2.311
10.7879
83.7325
26.6583
57.0907
17.2305
23.3706
-7.31048
1.19807
-0.360423
11.9167
-24.551
12.3638
146.807
-5.86574
7.23085
-47.8946
6.7801
13.729
22.9448
30.1322
7.44926
6.43766
20.2562
21.9818
177.346
27.3894
37.9636
31.1306
-0.239552
-21.8063
29.9092
54.3816
15.2504
1929.85
38.5197
67.6805
105.625
12.2162
57.3555
57.5665
10.596
81.7034
38.0261
-29.83
-28.7571
-23.3232
-24.7088
-3.63827
-7.4379
318.674
-35.4091
-7.6125
-18.6977
46.3955
45.8935
625.585
1.551
125.183
-16.1816
14.2435
5.19969
-43.0763
41.5041
19.8442
-18.4672
17.1492
358.829
427.05
19.231
4.18507
57.3967
33.1327
21.0361
30.8538
19.1046
36.489
-22.303
9.21976
12.0832
31.1831
21.5916
332.6
5.26178
131.857
20.4266
34.8526
68.0964
22.2453
12.5623
44.7122
4.51957
365.952
371.709
8.5804
2.7641
-4.40914
25.4964
-2.62962
25.6513
36.152
-50.4447
177.987
21.8427
-4.58253
-13.4644
35.218
24.4212
-4.78974
-37.3981
-39.8227
-18.5425
-32.2124
-42.4185
-37.9038
-9.34307
243.903
4.72798
1.10356
-22.2153
20.8974
-21.6059
11.0076
7.98663
-7.05933
-2.33061
19.9154
43.4228
10.2391
0.363916
-4.74042
144.489
151.649
-4.42413
2.02414
-14.0156
-45.9611
12.758
32.5314
183.47
-19.4953
11.9379
36.2789
46.6861
-3.85403
118.522
10.4545
383.523
2.68953
-26.5954
19.9246
284.136
15.4748
15.0852
1.15657
19.6582
37.0867
24.2708
26.9194
37.515
15.2504
169.104
-27.0727
-28.8339
30.9621
-9.79121
15.8711
-4.26069
618.594
44.1045
126.085
166.534
81.8209
459.364
322.95
60.6463
8.79357
34.8918
43.7344
4.99131
5.81867
26.6444
-14.8375
148.002
-23.1349
260.149
41.7851
5.73206
-15.0971
60.9904
-23.2277
15.8133
40.3354
186.013
52.4527
0.135338
1.551
25.8575
31.8119
-39.6074
-16.6785
28.6255
-23.6829
-0.909776
29.3226
39.3982
18.9072
-25.9635
176.445
33.5238
36.4901
402.687
253.436
82.0024
11.5637
21.8883
45.8463
26.6008
28.9928
483.695
9.21976
-19.7759
-21.2907
8.3868
50.2394
121.626
10.0003
5.37866
10.1418
191.986
-17.5828
10.2604
6.83526
144.182
6.0522
-22.2418
24.5783
57.6413
1.02968
7.7158
82.6674
-20.6343
-48.1833
-6.36276
-13.648
-62.4926
-28.8665
-13.7041
109.241
-52.3188
-18.7895
46.2056
-36.4417
-37.8705
-27.5554
-1.7642
-28.0526
110.653
-4.21546
54.5461
24.2466
15.0355
-15.4486
59.012
-1.29034
17.4806
113.002
42.1193
-5.87423
27.8539
20.642
17.8464
46.0811
30.8679
7.48283
7.25952
47.342
17.3035
74.2633
32.1784
35.0068
54.7693
43.9723
77.7185
22.3382
13.9573
51.7979
15.1426
604.426
19.6312
52.1134
63.5301
34.8526
724.02
21.9326
52.2084
28.8824
-1.04293
45.4865
22.9448
294.872
46.0617
58.9861
51.8128
20.4932
-7.20761
11.4259
20.9661
57.7038
4.84022
-5.07438
10.863
46.0245
-25.2166
-5.15249
8.63146
315.664
12.2244
-20.1338
-16.7313
4.33186
23.1028
-0.748982
-52.7309
-18.7134
-5.3476
-2.76828
-6.3927
95.8508
103.019
40.279
32.5594
87.6344
-6.12229
17.3471
3.98584
25.6192
17.2032
44.4619
50.0267
19.8635
137.593
131.086
11.5054
24.4027
16.8201
43.6801
3.48335
-12.3696
-7.31385
40.9224
38.1748
49.3973
20.8356
-2.30223
75.4186
47.9852
59.2146
18.155
-3.59307
1.52812
496.238
43.2134
35.6656
1.95734
23.8955
6.5381
29.1834
59.647
50.2203
58.0489
-14.3075
46.1027
16.8939
41.5041
94.6832
13.3919
91.6199
27.1198
5.60876
24.8532
43.5405
124.863
41.5488
67.8877
55.2167
143.311
42.9529
59.0729
46.4912
38.6008
58.7261
44.7341
1.31786
54.0825
162.001
29.2689
58.7066
25.447
203.289
16.2056
35.4857
135.511
-18.4937
36.0895
4.9047
8.64183
21.5322
52.8813
117.284
51.488
64.0092
1.9767
32.4502
14.6111
6.61759
-13.223
42.2498
186.002
55.1687
34.7132
-16.3857
2.4578
26.8509
23.0464
62.734
-28.363
0.188051
-42.1392
-13.7809
28.1538
0.166528
23.7085
39.146
34.6161
-7.5097
42.8668
1272.98
15.4295
38.6561
14.3921
45.399
3.93391
29.8345
30.8238
44.3016
44.6172
49.398
59.782
81.7043
126.192
35.3637
70.6583
67.201
25.1343
8.65417
17.3755
34.1892
19.6307
8.70932
-7.61783
39.7854
11.4913
43.319
192.184
18.7211
54.8903
21.3122
13.9635
14.738
73.9498
-14.0218
46.1725
241.256
17.4136
15.4891
103.175
270.08
0.0400426
13.7958
40.3272
6.13836
5.56373
-17.3792
65.7443
35.6186
54.8704
52.2163
261.959
118.865
30.2538
15.6758
131.351
29.7151
-1.11185
29.2428
161.347
32.2079
32.1687
16.0917
20.3286
15.1718
55.4814
57.5665
-19.389
68.5849
237.421
476.558
-26.0819
27.2766
-4.13735
11.8
15.1024
22.5472
-8.53788
15.0758
10.7771
-1.6759
-0.116237
22.5317
14.1908
-22.8421
106.499
48.3463
-34.4822
50.1773
40.9724
117.172
32.1326
37.764
460.811
43.9864
134.919
9.80727
22.0322
257.922
5.02172
-7.07489
12.1132
49.0896
3.69287
2.99688
-2.96167
-35.5674
-28.1575
11.821
-7.76104
21.3636
-3.56572
42.7965
238.387
43.7751
170.374
-20.7206
20.8356
35.3141
13.0715
227.038
68.982
40.7224
1.18398
1.15247
373.421
9.46298
-13.836
-26.9654
-23.4454
-49.1203
-9.60988
-2.77106
7.56023
20.2002
34.4127
34.8876
7.1697
18.4799
9.89737
-15.7079
10.1766
1.24318
-0.138182
19.9007
10.9906
26.1999
26.6556
43.3
68.8109
3.09975
57.5104
178.191
76.0023
12.7725
-9.75954
148.161
63.7766
21.4472
33.8165
-2.34139
-9.17217
29.8688
25.4352
3.39483
48.4027
52.0944
52.4267
36.2923
10.4954
-22.9113
337.075
-20.5875
39.63
4.85169
9.64379
34.0158
16.6572
18.7272
12.8817
32.2961
57.6395
34.9079
39.6747
57.4956
22.9102
32.7279
50.9637
23.3706
-7.31048
16.716
15.8313
6.82027
14.009
61.656
151.045
12.8749
51.9176
2.6455
-0.1059
37.0532
14.5115
84.0398
189.428
16.8196
5.89822
29.6266
29.295
18.0191
33.8258
100.471
23.4063
-24.7575
59.7306
287.577
81.4461
38.452
6.16918
-1.37747
51.5716
-25.7208
119.882
6.98371
37.6333
47.3742
57.8385
398.538
56.8982
31.4491
137.965
45.6084
685.77
21.8205
10.5303
1.62031
88.0441
-1.45537
32.9622
199.318
-12.8193
19.5029
35.4091
111.702
32.2079
21.7449
15.3021
38.5144
35.3211
-1.6948
27.9061
24.3644
11.5959
18.7375
47.0481
174.696
273.795
47.2031
35.215
-6.40417
-10.3562
-20.3238
-28.0084
47.4427
-27.5632
202.018
-4.5753
1.76949
9.84004
-26.194
1665.59
10.8911
-22.8119
64.2758
-5.87423
28.299
-16.3521
8.17625
-34.643
391.017
-1.83125
133.225
14.329
8.71593
25.0905
30.9087
229.336
102.627
25.7368
44.3599
47.1882
21.9731
63.1451
43.0483
-25.1141
-20.713
2.1351
-25.1498
27.8462
103.823
3.93054
48.4187
71.908
48.6198
27.7845
33.305
199.107
4.39199
42.3136
33.0722
5.86915
5.83763
3.29337
188.436
-3.5286
17.0751
-28.1305
44.237
57.5665
51.7183
78.1252
-12.5737
-13.1673
-36.2533
-28.4569
138.292
17.9135
17.862
-6.36107
25.1837
188.387
142.91
-31.8803
36.6796
10.9213
171.665
-17.2891
16.8939
60.2447
47.8315
179.14
101.473
27.9016
55.2308
3.7347
37.2446
57.6395
25.5376
60.2894
46.2512
47.273
54.7118
11.4302
29.8345
27.0757
49.9238
15.1426
55.8616
10.0426
27.3564
49.3557
40.9859
33.177
46.5862
13.8899
19.5718
89.2146
304.824
46.0961
51.1445
260.65
63.6694
119.106
44.6316
26.7926
50.7096
41.2878
70.1729
116.275
7.02894
-3.54997
61.7279
35.6502
33.2771
135.849
6.69457
46.4984
18.4176
55.8425
4.43314
31.1101
323.791
37.2243
-5.59494
32.1337
46.0811
19.0141
70.9778
288.15
53.6486
32.1784
76.2362
57.0907
3.93391
18.5901
40.1942
29.3091
33.8833
12.2213
327.601
50.4116
43.7335
278.992
4.12896
26.9085
3.969
37.1548
-9.79849
161.626
68.5505
42.1195
156.892
29.3367
16.111
65.0067
457.817
27.1251
-18.638
21.2058
22.1074
135.98
-3.68977
-19.7823
-28.5783
-41.0313
-32.3152
132.101
5.2689
10.865
26.1897
-22.7408
-5.43415
204.788
16.9094
30.1516
-6.2766
58.8237
3.69396
-3.98488
45.4679
2.311
-41.686
12.4191
6.87853
104.432
37.413
224.315
11.1891
-19.4919
42.9529
263.567
-12.9684
21.5916
-2.85759
68.98
30.6573
57.9079
-16.6842
69.0334
-1.18057
159.676
20.4491
-7.60216
32.08
54.0214
12.6903
51.9928
-17.1598
9.32333
-12.5399
-18.4937
0.215434
29.5303
50.0702
-6.27058
-39.2003
-34.3793
-8.33066
1.52812
-21.0039
2.42969
15.1024
46.91
94.5358
24.561
93.7462
-19.6988
6.69457
-13.4718
1.551
25.8575
134.886
-7.75331
-1.84681
30.2597
12.2242
31.0886
326.37
-13.3278
-21.6059
5.38545
79.2011
-7.05933
366.86
10.5451
2.19337
73.5099
24.7268
15.8743
-11.0586
14.842
-2.55006
-22.3387
21.5053
-12.4462
-17.6212
20.3712
143.747
9.10492
197.548
-21.6577
-4.46429
-12.5079
2.38294
-29.5291
307.991
145.437
33.2037
33.1476
-29.83
18.6918
-25.0089
301.379
-18.185
-41.1196
11.3028
-1.04161
11.3277
-36.0746
-7.2981
45.0205
108.24
9.3492
0.135338
17.4503
30.599
49.2833
55.2378
-11.4964
13.3065
15.5071
13.7985
-3.72088
39.63
22.7623
64.0009
39.146
38.3642
2.36443
17.3035
49.045
46.2512
39.7768
28.9798
52.8378
57.3555
46.3221
-4.39651
21.7332
12.5328
32.4039
-7.3412
31.8103
55.3876
-30.331
-2.26328
-27.5554
35.6656
-4.78974
-7.41299
-24.8302
-7.2981
35.491
151.343
21.5306
134.579
78.3313
-4.93719
14.57
-4.00518
95.6046
19.0153
66.5722
31.0886
75.2453
39.146
30.8679
52.4604
16.6298
47.342
129.747
52.0173
55.5227
131.504
5.02172
41.6508
47.7334
-11.0586
66.4311
-10.0463
80.7349
31.4987
51.272
46.6635
27.804
-3.05464
40.027
12.9529
31.7532
118.287
46.5252
152.308
22.9448
29.1951
46.1906
26.1154
53.0524
30.232
15.208
72.6338
70.685
4.97382
220.554
69.8852
2.02913
34.6214
-7.20531
25.4098
21.6101
-3.85271
21.635
-10.7747
9.25409
8.91422
25.2788
17.939
1.52076
16.5435
59.5907
58.0489
10.0553
53.5989
18.3182
-11.5014
3.77539
9.64493
182.764
194.132
25.2457
14.9791
69.1037
216.008
28.5479
61.3876
69.6598
49.9993
37.9027
29.4119
13.0632
1.12281
19.5271
54.2497
16.9064
96.154
-18.0684
69.1523
44.223
36.2373
-5.86574
111.888
6.39363
-42.2724
4.90604
9.98086
19.3845
-21.5988
-25.0239
-42.6735
-23.1789
4.9006
-3.55166
19.1482
-18.452
23.7772
16.2205
62.3998
43.2134
16.9499
213.842
44.8614
134.976
136.351
23.4047
10.4427
10.0553
57.3471
35.1847
-2.13111
-9.34307
20.8893
235.238
593.308
52.7565
91.6199
28.9939
35.5938
22.252
60.4605
62.2811
44.521
42.4042
52.8104
31.3435
106.753
27.5379
-6.61449
-5.77277
101.35
-7.85669
-33.0609
8.62977
370.536
-40.0038
91.0737
-11.83
6.16695
-39.2003
243.58
79.9388
227.802
112.098
13.1768
-13.0352
-27.9128
-22.9449
-17.8248
-23.2905
104.594
26.1897
-21.8038
38.6064
-7.46901
19.7205
6.72576
26.0276
-15.9837
21.1051
-0.456545
-0.699324
14.3921
51.0212
15.8613
-10.3626
-39.1696
343.793
-15.6685
-22.3387
12.2213
-16.1943
1.68593
123.445
-6.17841
10.979
17.638
-14.1614
383.467
-12.5079
15.5014
21.0707
11.8883
-17.6565
-8.4803
65.4707
0.429999
-18.4937
-7.28083
-2.71845
-29.7655
-6.3507
-19.6972
7.10165
9.13078
31.7671
13.8009
29.9092
-3.49025
99.522
-25.0112
6.91064
6.16695
-35.4522
22.44
-13.7645
-21.4491
-4.09408
-28.5002
-12.5628
-23.5304
68.8731
-22.2906
-33.8494
-16.8237
95.1213
-17.8248
23.5612
-20.968
1.82688
-55.537
-6.37118
-34.1557
-24.6199
-46.8244
14.0983
33.8997
-1.14639
-15.0467
-4.6986
50.1531
8.87024
36.782
212.089
48.1252
289.028
50.9637
7.68205
39.2048
30.1351
45.9545
47.7422
102.713
46.6635
2.99351
45.6076
134.689
82.8397
36.2789
28.0051
56.4429
25.9104
35.1262
228.343
60.1172
41.1824
-45.0992
11.6744
-5.37525
32.0746
-3.5286
28.3195
-14.295
-1.02906
-11.985
72.559
1.82525
23.7168
1.52812
-36.9257
15.1024
22.5472
-1.04161
44.8614
20.6577
-30.4412
15.9084
-17.6683
-7.84957
-0.323066
40.85
43.0563
-34.9222
22.5161
0.274603
6.60205
59.1996
47.1343
115.983
-10.3615
5.60876
7.25952
22.9792
7.9332
20.1582
-2.57339
4.06743
225.309
30.349
93.5527
396.267
-21.2907
227.739
-21.5983
175.802
-1.20181
84.1448
-0.754622
8.12626
117.823
16.3104
22.2234
12.0158
-34.7761
24.8188
6.26606
34.8173
43.9935
1.7525
15.5711
391.895
14.1481
-7.28773
14.973
-25.6945
-17.8957
-29.4885
1.97537
20.8289
20.6548
-27.4336
6.59405
-12.6023
-15.051
-0.512559
7.64827
4.27063
29.2445
-0.755553
-15.5782
1.82525
-49.3718
38.521
-20.9607
43.2134
-3.68977
-19.7823
39.5536
52.3576
-14.0766
-13.9202
306.994
14.9453
79.3958
10.4954
-15.415
20.3577
-18.7134
-14.7179
14.0983
16.0961
71.488
19.0233
48.7123
70.9778
41.7198
-3.31119
38.8988
22.8081
213.043
9.7917
81.4536
16.716
-55.3832
-13.7945
-16.7165
15.9694
78.3504
172.149
4.51957
-19.7836
10.5282
90.5657
45.4865
-14.3487
36.4973
-0.661007
56.8005
-28.8011
6.77467
47.3339
43.1962
8.65283
-28.5056
27.8714
13.0264
26.9194
14.9167
620.35
770.679
282.544
503.288
-28.8339
40.3325
41.9068
25.3347
11.7606
58.0376
-6.13476
45.1296
260.507
125.148
375.493
30.2841
7.69274
193.436
54.6366
77.9552
51.8882
41.7742
41.3845
39.3066
136.161
36.6469
27.765
14.6111
29.1064
-23.3426
-14.5228
25.3428
3.727
9.95406
24.9768
47.4092
317.607
93.4513
56.902
8.7079
35.6501
5.78873
-28.7746
38.701
13.0643
-0.950469
78.2641
32.0968
6.87853
-1.53751
59.397
37.4261
-26.0511
-2.02464
143.268
25.5609
91.9793
0.976887
30.8756
20.2543
14.8044
15.6225
31.5937
-10.473
-36.6502
27.3948
17.3755
-12.4746
29.3241
-56.3436
-5.1922
-25.99
-28.9554
-52.2543
-35.3987
-7.5158
-42.5611
-17.8957
114.063
-2.61462
67.8739
-7.31479
19.0921
-1.58311
60.0728
-14.4014
49.2735
8.98892
171.587
608.218
40.4906
146.998
32.8391
369.672
39.3343
30.5688
41.8434
25.8575
33.686
43.7885
-13.8674
717.795
4.72798
12.348
9.64379
2.1567
35.3979
19.6235
-3.76157
2.311
250.668
-11.9437
7.91763
6.50397
-59.7843
73.9274
-12.4462
27.9229
10.0003
6.94006
16.6012
19.5121
-8.5392
-10.0865
-14.382
-25.7281
-3.29216
36.2511
27.3211
-4.73217
-5.74377
-25.6584
-22.0588
-39.1084
-12.903
-4.20289
128.466
16.126
145.648
-21.2631
21.7332
357.361
56.377
39.3066
-28.7571
20.2688
-24.7521
31.969
9.42869
-9.28706
-19.208
219.464
39.2392
11.2873
33.3537
37.4341
-49.9148
51.7249
-13.541
-1.59946
-2.64457
6.50506
170.303
43.5939
-5.18526
18.0413
22.8081
-12.6971
-23.4941
-3.38422
6.50397
179.812
14.2056
208.061
1.82757
180.487
-22.7536
34.4821
-19.9212
6.00302
59.6769
30.1322
26.1899
261.862
-2.56415
14.2709
43.5858
45.0702
1.15657
13.0989
15.5349
-3.05065
47.6967
31.6046
180.772
51.5705
29.4861
77.3837
183.76
157.636
40.6438
223.559
354.15
-7.88548
13.6741
28.2209
39.4137
27.0694
174.486
40.9064
398.797
159.248
248.502
10.8219
10.9874
-9.34307
34.0078
14.0983
48.9992
64.0009
6.5458
37.9618
7.83282
33.2175
29.9298
-10.1216
21.4012
-7.59451
-21.4017
-13.0786
-8.79372
-13.3832
37.6637
24.0558
21.3082
62.225
81.2565
33.5676
46.5252
52.0457
74.4816
57.8029
17.6821
22.1303
25.7299
3.05805
30.4673
-4.59252
-9.1508
-22.5083
-57.5536
55.9824
51.2823
63.6424
4.89929
38.4584
267.732
41.2643
7.07539
49.6043
9.7948
441.495
392.628
-8.84783
16.6091
4.98421
-22.2714
4.3586
-10.8841
153.263
35.8289
-5.75294
-24.0567
28.9098
-7.2275
228.859
15.6758
25.7074
-0.755553
15.3439
-2.65604
8.38449
-14.7016
-28.0084
11.8355
-6.44937
30.9805
7.39169
-23.3426
941.251
32.8391
6.10312
-3.61279
-6.91253
290.157
86.1599
88.7661
36.7323
-5.87924
35.6345
29.0908
29.2146
30.2585
45.2602
48.5164
49.6086
37.4679
29.7483
84.8233
26.6739
31.4026
25.5376
24.6822
42.503
114.739
22.8527
178.222
4.58692
1.19807
273.764
349.553
34.6237
32.5314
25.4823
68.0964
29.4289
54.0825
47.6231
8.3274
201.683
43.6124
41.6854
43.7474
36.6914
23.7019
20.4932
202.978
32.2891
-7.24931
45.4599
-0.717499
21.5322
-13.5131
1.63451
2.13195
-29.547
-9.81077
-2.59697
-9.88289
-27.959
2.87506
-26.8749
-3.53071
39.9659
6.29843
118.426
25.8269
-3.87887
-4.48869
12.5889
-23.1372
-0.755553
21.9032
13.0697
0.109862
-5.53893
293.761
-12.9203
29.8688
5.16609
39.0021
14.6695
23.9834
28.0638
-14.3075
16.1176
-24.3356
-9.09573
21.5946
-27.0074
-20.3413
13.4011
12.1273
-0.236748
28.6014
19.1776
41.5488
20.0143
6.49096
10.2521
5.47163
-49.761
14.3165
42.2063
8.3868
18.3802
4.86758
69.9704
19.5121
8.65417
-1.36519
2.33003
39.9993
126.647
25.2529
21.8278
11.1228
-24.1159
4.77781
-18.5211
-1.66553
-53.8055
-4.92472
-32.8882
-2.12863
40.2166
15.9632
18.0615
6.75571
14.463
72.4402
-28.8665
33.1476
43.6483
-14.8375
-9.41914
3700.63
21.6544
-20.9607
-0.389213
0.555627
18.799
-28.5783
-32.3152
-38.4395
55.8425
54.3007
-14.3075
3.32563
-43.3606
-11.2171
24.6375
12.2242
27.3405
48.5164
18.5039
237.55
169.841
17.1859
55.6215
9.7917
32.7279
13.4824
6.50397
-12.9327
42.9529
-10.4056
44.3016
11.3945
8.47315
-14.102
-17.227
-3.07588
359.633
-26.9915
224.623
15.764
-16.0355
19.8986
30.5956
0.455969
-3.10427
83.5924
-8.25182
30.5298
-36.4417
185.187
-27.5554
9.48019
-14.9093
-17.3339
11.1282
-1.83112
-9.82644
-60.9283
34.8056
-11.5977
3.70095
-29.3001
46.1027
-42.4235
-8.40604
45.0204
7.66279
203.61
5.56803
24.8433
35.9438
26.6583
75.3266
42.1112
39.5412
42.0682
-23.2758
13.1583
9.32384
11.821
32.608
17.2474
49.3973
9.20473
-0.1059
22.7097
23.9347
55.7409
50.3066
20.5677
50.8758
29.478
-11.9345
12.6637
47.8813
58.6385
-46.1542
-4.77719
436.403
6.48341
6.59289
20.1158
133.555
78.8121
-46.6375
33.7732
12.2162
4.26429
-18.7991
-4.26069
383.399
12.1927
48.9222
15.4
-33.4445
33.9147
26.5883
252.607
40.2436
19.0316
-1.77143
-3.15704
-21.941
67.5762
245.561
8.32872
54.5461
42.9873
26.2799
-16.3857
112.423
30.1204
4.30572
162.06
-6.98174
-9.09573
72.1944
28.3844
35.8899
56.0126
20.6013
305.236
75.453
17.3035
37.0248
51.7745
35.0068
75.384
21.4835
62.2081
9.55611
46.7011
439.37
57.3091
117.706
28.7832
61.656
25.4823
47.4817
7.25273
284.302
188.238
81.7184
42.574
5.91085
22.6703
4.09954
37.089
-38.2633
23.0799
-14.4447
-11.6258
21.6101
9.26575
-36.461
-18.271
-21.3536
25.1837
460.126
-7.01534
-14.4088
13.7324
-1.92125
-16.1816
-4.49711
-56.479
-16.592
40.3352
4.85169
-20.3413
38.701
219.993
1.81989
30.6853
16.4199
-0.500095
45.4581
30.2228
46.7834
214.007
-12.2367
-37.2955
-9.5209
-31.0203
-8.17226
-44.8275
27.2138
-29.0945
-15.2573
6.37109
19.4342
19.1215
28.7826
38.2528
25.194
33.017
24.9734
6.13107
21.0707
36.6914
229.526
25.5759
37.9113
95.7928
40.7747
7.7158
7.7048
-7.5158
-8.82792
21.4597
57.8415
45.8388
150.896
70.5354
7.71039
46.8917
51.5716
22.4303
-0.512559
37.6333
36.6083
9.89283
29.7275
48.9431
79.387
0.36027
44.237
53.8184
-39.0667
22.6703
11.5958
70.8222
-24.2602
-6.90518
60.5179
38.4767
-7.60084
0.469709
1.1352
163.865
-17.7607
4.22906
-46.8728
77.4204
58.71
65.5451
32.5441
12.3695
8.94783
57.839
37.5086
36.5871
17.1401
215.308
20.6013
44.7408
82.8958
179.454
48.0264
54.6672
30.8538
-4.74042
-9.18455
24.2123
319.789
-10.3539
23.161
18.5525
490.251
23.1188
37.2378
25.6807
149.66
-2.9767
-6.66513
18.0245
15.6031
146.686
67.9223
23.1327
21.6989
34.9462
24.7929
49.7554
42.363
14.3442
29.2295
53.7623
54.8927
353.364
7.15032
8.98112
28.6666
26.3468
28.9434
4.76844
13.5882
5.66514
-62.3003
7.1732
37.1019
37.4341
-38.6704
4.87322
-26.6594
-5.87924
-18.7134
34.713
361.977
-7.55044
-4.6986
41.9297
40.7294
-10.7639
36.782
36.8808
64.1396
32.7279
19.1046
28.9928
211.955
59.0729
30.8756
37.1209
-3.07588
35.4191
57.3414
23.1188
12.5623
19.8742
44.448
3.09975
14.237
33.1476
36.152
-5.46714
37.4325
16.0322
10.8985
-6.94064
502.36
31.9424
0.198164
41.1132
33.7761
-6.07831
542.521
14.1908
48.3724
-9.6934
56.1748
-40.5444
-4.49711
23.9404
22.2318
81.5647
60.2436
39.146
27.1198
-0.0134356
48.489
28.5479
35.1507
277.681
312.369
71.6359
2.05985
35.4567
14.3165
156.438
348.216
21.3636
-26.0545
37.1743
18.9371
32.2666
-48.4371
-27.7596
16.4743
233.476
-31.268
-20.0669
52.5322
166.875
7.02894
22.687
41.1132
578.63
5.2689
9.04727
103.026
-1.18906
340.331
37.0588
12.8614
7.52352
49.8293
26.5104
39.638
16.6572
28.9939
64.2086
24.7998
29.2857
21.8883
56.6434
32.223
27.1187
-1.68828
18.5901
0.838789
23.6869
-27.9609
36.5841
-9.63511
32.608
102.767
4.44163
169.047
36.2789
18.5751
71.1086
24.5593
19.1482
-3.45948
-3.39673
22.0965
-25.1448
539.682
231.738
-45.812
-2.22001
-80.9741
-10.6888
11.3543
5.68056
-1.04161
15.8133
10.3503
22.4677
22.6241
23.1028
2.43166
18.6935
-8.68532
44.2286
-17.2891
114.061
-7.46901
43.3781
27.2168
2.14752
1.66471
8.37913
27.8742
65.1358
244.902
51.4685
122.178
41.4152
40.1942
23.6869
45.7265
-14.8101
3.4411
26.9304
-0.165597
-11.3503
52.6947
179.584
302.234
435.427
2.7641
-53.1349
-5.74377
64.2968
-14.5625
177.296
20.0852
-25.9483
11.5958
42.7112
-28.893
38.3695
7.10705
94.2589
35.7171
-6.08952
86.4052
24.2466
6.69457
22.1094
46.8045
25.0479
17.9917
18.3182
3.49109
18.7679
7.77087
14.222
15.266
30.2677
23.3717
28.0976
42.8668
71.7049
0.436938
55.7654
40.5301
380.755
71.6359
25.4964
61.3146
16.2182
48.1401
53.0186
5.77726
91.4833
1.48485
24.9185
60.08
-8.53788
7.57954
23.8955
3.9463
26.1207
9.41327
10.2862
21.6871
222.634
39.3082
55.0329
16.4441
16.8939
150.2
-3.47467
5.90483
35.3979
26.2235
18.5039
24.7998
10.5451
38.7549
43.5249
42.0982
58.46
2.05985
61.6936
28.9498
27.435
42.2063
193.919
55.8616
24.0981
-1.12517
54.5303
-0.307033
-8.67684
-5.7878
-18.8466
24.5837
-8.7598
22.9977
544.123
-15.9766
4.88164
54.5294
29.5928
10.4624
25.2511
-50.3088
-9.2677
-8.77924
8.98112
2.42969
48.7841
-1.04161
-2.34139
9.56849
39.2392
20.6577
3.29202
19.6566
59.1684
31.5058
37.1583
53.9685
80.5377
21.2997
21.7398
7.07376
15.2671
57.2018
17.1401
49.0084
3.7347
376.451
46.1111
21.0222
176.344
42.7112
42.1177
-16.764
-22.8347
-17.2558
-20.0591
-16.7567
118.125
-26.7043
37.6795
-13.0755
-24.819
2.94644
185.179
-0.323066
14.9453
1.12508
-15.2496
-39.3281
-14.7179
-12.1386
18.9072
-30.6486
16.2122
13.8461
7.44209
19.4409
20.1146
21.0952
8.67101
-5.3029
6.89579
16.3371
55.5736
3.16251
-18.1959
-52.3188
276.376
3.85077
1.76949
97.9212
-15.7314
1492.58
-5.14127
18.7195
56.8359
41.787
3.93618
10.0503
-17.7764
12.456
28.1538
16.203
-0.654397
-6.76859
357.892
52.0272
21.9887
101.437
-12.7992
59.3696
37.9027
-1.00531
28.4749
-46.6659
27.9604
-25.3981
-36.2833
-39.2053
-27.2205
10.884
0.672254
32.608
37.6637
90.1516
84.7405
-23.1372
1.28844
17.4113
-28.9454
76.4908
-28.5002
-5.06657
37.5912
18.799
-34.7748
18.2733
-5.73844
-39.3124
1.07237
-2.22737
-7.81933
39.913
68.3562
-32.1112
-11.0563
-12.4385
14.0828
63.0639
56.0126
-12.2356
-0.0134356
27.8742
17.3035
38.8988
463.214
85.6066
62.2656
50.9637
53.3556
0.185782
192.878
4.58692
21.8128
17.0167
42.2063
42.12
543.119
23.161
32.608
9.55274
46.5446
92.5227
35.9881
319.263
12.9529
-19.7836
-21.3309
6.23273
15.5014
343.41
2.51793
640.809
24.7929
40.4889
-41.8778
-1.32931
-5.46714
-27.0713
-20.9607
18.8505
130.143
-26.1537
-37.2832
-5.73844
24.4058
50.1437
-53.432
-11.5977
1.551
7.11682
18.6935
101.885
23.6139
-22.9113
-13.3755
27.2168
20.8882
20.8974
14.7832
-19.7319
11.0076
210.386
68.8839
14.2932
11.6658
8.36502
23.3706
27.9604
-25.3981
7.64634
164.021
10.0426
18.5525
6.2522
3.50459
33.4678
2.6455
-16.0355
-4.46429
41.84
-25.7281
-2.664
-23.4728
-15.1141
-16.2881
-31.6122
-13.859
14.463
704.063
-11.2932
42.4574
-4.09408
378.172
223.072
-2.91568
354.282
-21.0821
2.07223
35.491
0.0429432
353.24
-47.6533
-17.2199
16.4872
-34.9222
4.87322
-24.7854
69.0834
-48.6985
130.29
32.1418
-44.0947
-24.3763
-17.1033
7.98663
-18.3037
25.5376
-1.55476
-1.53751
16.3509
9.30206
25.6638
11.1891
621.439
-19.8283
-16.9648
197.038
35.6471
41.8061
-19.8658
-41.047
74.6556
10.0638
-1.49324
1007.05
1.70847
3.64223
12.792
35.1791
14.5115
-15.2857
39.5025
-1.59804
5.26371
-1.67759
6.02969
20.7962
39.7068
172.705
142.532
-5.03111
-12.5706
1.49266
-14.8827
20.6731
112.527
-22.9561
18.9388
-3.70519
-28.5671
-17.8248
19.813
207.668
21.2287
135.49
58.9859
-9.62236
266.305
8.01079
-13.7809
5.66501
-4.41171
23.7085
19.4683
-15.0467
250.678
0.480488
-5.28564
1.80579
-28.6841
33.6779
13.9049
-18.8389
-30.772
-1.83421
5.5757
401.627
[truncated: 38,475 more chars]
