# Supplementary material for: Nonlatching positive feedback enables robust bimodality by decoupling expression noise from the mean
Source: PLoS Biol. 2017 Oct 18;15(10):e2000841. doi: 10.1371/journal.pbio.2000841 (PMC5646755; doi:10.1371/journal.pbio.2000841)
Supplement: S29 Data — The corresponding mCherry fluorescence values were taken according to the gating strategy in S28 Data applied to the flow cytometry files (S27 Data) and were used to generate the numbers in Fig 3B and 3C and S7 and S11 Figs. (ZIP) [file pbio.2000841.s029.zip › S29_Data/LChITF Iso 8/4.txt]

"Y2-A"
-9.73976
95.8688
24.7788
-7.86569
124.104
-11.8695
9.58078
-7.56258
5.66018
166.751
-0.138211
50.0916
10.1019
52.7843
17.7875
22.8439
-24.963
6.28508
-19.3084
20.56
3.0011
4.22638
56.2909
10.3101
72.8397
2.73839
24.2304
19.4677
0.265966
64.9266
-9.20413
47.1375
25.7883
24.5772
11.7149
16.3378
21.9853
72.8173
45.7687
7.83173
40.8
31.6816
-10.3929
-14.0922
59.2788
52.5366
21.4179
-16.8452
33.0165
28.0357
61.8389
-3.93546
7.18725
47.8271
50.0411
15.7979
115.048
31.6378
7.65956
22.8929
6.4668
27.6239
27.1479
19.0071
40.4458
104.656
42.9579
29.1801
8.7644
-19.2512
-15.76
29.6204
17.0441
13.8315
-30.0644
70.3779
16.508
-16.2897
48.5774
83.8525
31.2661
13.967
47.3475
53.8209
45.5122
324.698
268.454
11.5623
-38.9363
-19.7824
542.39
22.3418
380.789
299.845
-3.82785
387.174
45.104
6.33307
-1.75114
-9.22989
11.5016
22.7768
11.8483
62.7423
100.805
273.035
-2.59242
3.95831
69.5289
19.4018
17.9203
-3.70972
9.3893
159.158
1411.47
7.06621
74.6362
38.4645
464.219
-17.5009
-8.20172
58.5443
-5.75322
50.5164
8.24643
-5.35369
258.237
2.71884
-21.2353
21.6796
76.4314
41.0305
13.923
-0.242276
-19.8209
-10.9941
193.187
286.699
32.4352
35.9237
1.31072
-3.48194
12.1607
85.8043
30.7177
-8.4483
8.88987
27.8163
11.322
10.0766
33.34
-2.31321
-9.85594
-35.7938
-21.9642
-4.38021
147.682
-27.8196
60.386
-0.625116
24.5733
-0.066319
20.6527
209.854
9.23212
74.4545
19.4723
5.97727
26.8998
-4.31586
80.5301
10.4974
-16.3884
1.94297
-10.3046
-20.8636
40.2197
50.4673
-1.14701
0.265966
-8.01661
6.8305
5.7884
-14.7067
170.091
213.858
39.8259
-23.0176
-4.25159
38.1709
31.5879
-7.05183
17.6577
17.2021
10.815
-11.4219
-25.3854
27.1373
19.9234
258.684
47.6548
-46.8303
0.254463
28.0357
-31.8645
-33.9205
1.56505
128.412
33.1745
1009.05
1.65278
-26.0736
24.767
8.34086
96.9644
15.9035
-1.60758
-19.5243
43.612
127.145
11.0988
42.2985
49.9939
289.97
23.5954
790.491
425.591
23.2018
1.79468
40.3928
63.3596
-1.29712
105.345
44.8293
33.2527
18.1476
2.72264
7.99214
51.1344
11.7286
30.448
-15.8042
30.4973
13.5375
68.3427
26.449
54.7698
130.143
9.66177
2.28998
-19.3658
5.83264
-15.0588
7.53424
33.6918
12.9803
12.6103
58.8277
7.80676
14.0394
109.051
5.02208
8.15915
1.30634
38.6084
-14.5143
33.8021
19.6805
-3.99704
13.9828
638.924
248.104
11.5104
98.8052
61.1784
142.595
-35.3214
1.4254
105.162
4.21868
8.84157
-4.25159
56.9115
10.9731
4.19257
101.991
9.7058
38.926
46.6741
21.4662
38.3817
48.0344
7.55898
49.5289
-13.0971
12.4017
7.75073
24.2876
73.0833
3.5608
24.0538
57.5373
23.2942
201.255
43.2668
-15.6151
37.8854
12.089
12.1554
-39.0889
-2.65771
39.8639
-9.66226
39.2098
33.1273
-6.1327
-8.26375
4.72668
53.9832
26.4144
6.33523
5.54281
31.0225
38.9968
-12.5415
-0.480445
33.1401
280.084
-5.13803
32.3221
-62.6559
279.748
-5.20313
10.2466
28.3231
139.103
218.224
62.6287
42.9565
35.9607
181.779
234.179
49.842
22.6153
1.99699
24.9445
52.2723
-22.3483
13.3757
28.399
8.10014
145.201
5.22736
-6.2007
12.4001
18.9508
243.817
55.796
-3.08699
25.4166
13.1569
22.5078
152.341
31.4897
-27.8196
22.9047
44.3525
32.0696
-3.81445
11.2824
148.01
-18.8789
17.5982
4.05862
57.1429
88.4362
-9.97045
-4.95932
14.9378
29.238
24.4318
53.4136
5.3733
23.3531
65.4599
-16.1395
11.5104
-9.89068
33.0674
129.477
-7.21043
-11.6931
-8.02503
-15.496
-6.80672
-5.89345
22.9332
27.028
5.95766
33.3038
-5.79975
4.59965
27.1373
25.5456
65.655
-5.60084
14.2758
116.447
20.5395
26.2316
18.5533
-7.80528
34.7086
12.0498
-14.2629
31.6378
11.4077
132.436
24.767
280.08
-4.7112
24.6293
31.0755
28.6195
9.07841
9.22476
-0.805007
33.1273
8.85983
357.179
-4.64365
53.9832
3.92562
8.20929
228.557
19.7781
25.8783
-5.04526
34.1301
22.3405
3.26769
-11.8375
-1.02549
74.5932
-46.5602
4.16405
3.95858
-24.4292
5.66018
31.8178
-33.8714
46.3435
25.0945
-12.808
2.79495
0.355074
394.828
68.1293
-21.1825
43.0488
19.8677
9.84857
18.8096
-17.8009
-15.2414
0.864326
24.2304
-1.14701
-9.89068
21.823
13.2847
261.921
7.71065
13.589
23.8594
17.5561
-0.271251
57.0131
32.1946
37.0519
137.658
34.6335
31.1678
15.7957
-18.7193
14.2758
5.87666
513.419
-13.1238
31.6718
42.2049
44.4189
30.7904
8.22593
160.948
-27.9477
-28.7336
16.4972
266.409
11.6603
-8.12138
15.203
-15.0588
22.5268
50.5584
-33.8714
21.9806
4.47975
72.1354
6.89615
-28.6787
41.1747
36.7343
1.94297
10.3101
12.8696
28.9753
-3.48217
-28.6313
-29.8189
-10.9586
-9.81899
51.9451
-7.99973
30.6746
3.47688
-14.5481
30.7761
-3.41267
112.015
-24.5404
-23.5113
-11.9357
21.4179
-24.3415
3.03141
5.87666
63.7129
-9.55766
273.305
38.4567
110.011
17.672
-16.1369
7.65956
38.7328
22.8929
15.8371
6.5332
-18.4742
-15.7762
28.6195
24.0709
-22.6344
10.6385
-37.9918
55.8573
9.54782
4.46116
46.7723
25.4003
138.322
-14.4156
62.2411
20.4664
37.0009
87.488
49.2216
27.584
335.992
28.5952
-8.30796
12.749
0.291437
21.0306
-19.3658
161.38
3.68181
7.53424
185.491
3.60992
5.11404
8.22788
-17.8198
36.2701
18.1729
35.5525
9.84857
39.4243
12.1842
-11.4933
6.48652
9.23789
4.47519
-7.2303
23.8425
8.70457
15.1587
34.019
29.5364
15.2069
43.5741
49.4153
29.7138
17.6577
45.3131
267.562
5.44465
-21.6373
8.67898
39.4181
143.232
-13.8352
-5.99163
137.098
2.28998
23.7377
52.6843
20.5484
-3.71016
-0.0413406
9.23212
18.2325
2.18456
2.79495
-3.39306
12.5183
51.2627
8.80261
44.9228
12.3714
6.10044
7.56516
14.0583
16.6177
-16.0023
29.6156
258.913
47.2676
10.6193
33.9436
7.53424
71.1732
-30.1233
100.691
11.976
594.389
75.3177
55.6219
-29.3222
130.617
28.0562
167.919
17.3448
16.9355
3.49923
36.4716
48.5933
96.3044
-3.48217
23.8425
237.341
-10.9586
25.7883
45.192
39.8259
20.086
20.1113
62.5337
16.5953
26.6814
15.7836
5.95766
61.4147
37.3038
-8.51881
16.1752
91.892
47.6548
258.642
29.2683
62.0986
41.1542
39.3501
31.5501
15.968
33.1745
30.7904
139.411
39.1341
7.65956
1.25145
272.144
4.59273
16.3795
17.7776
41.4959
121.031
19.2492
35.3153
-0.145573
-4.55314
29.3791
171.647
6.60075
494.384
7.7877
22.9047
111.819
747.963
22.5268
52.4325
230.372
1092.07
115.05
369.502
5.97727
-14.3296
29.4173
73.0338
27.364
46.9206
-10.3046
1.62516
632.425
18.6082
-39.0894
-8.01661
33.0674
2.04026
138.967
16.4179
148.266
206.618
1.3453
14.4891
53.1634
22.2175
-1.42963
165.709
73.424
25.8075
-18.9182
58.9476
-2.84779
-2.56542
91.892
42.0326
-20.5934
19.898
262.624
10.875
15.284
7.91218
76.2116
1.80775
-20.5767
20.5734
8.86217
-19.8831
13.429
-12.1976
22.8439
87.481
3.18041
43.0488
19.8677
2.35231
20.6836
-17.8009
9.12143
20.4823
-8.64328
-18.4747
-13.6388
74.2969
7.66246
-25.9511
-13.5671
34.2037
3.21937
36.2968
-0.271251
28.5554
28.9021
20.9502
57.6666
146
-27.2595
16.1752
73.1513
57.0251
-24.3415
-2.59079
24.6173
18.6654
20.6094
39.1681
-7.80528
20.056
-6.69089
19.4703
76.6154
2.03736
-11.867
51.0039
-24.7323
-63.4268
34.1491
-39.9805
18.9511
149.859
-5.58422
296.061
-35.7455
50.0916
19.4723
0.310491
240.801
22.8439
-28.7111
-21.8259
447.334
26.1822
4.22638
26.3058
-25.2971
-17.1155
41.097
-12.3914
113.798
34.9415
28.2772
-35.3214
20.1661
28.3254
161.64
541.076
40.726
32.5487
-4.01938
21.4058
7.83173
38.926
27.0884
19.641
40.5381
9.43304
27.0401
42.3868
59.8949
43.0982
22.3015
16.5576
29.0864
14.4338
38.2867
66.322
453.303
24.5262
-11.867
41.6336
50.1127
32.7701
22.7553
29.2014
28.6195
31.5672
-9.5159
8.56532
27.5051
-8.00677
19.7192
857.958
37.6588
30.6981
-29.1274
69.4409
17.445
32.6478
54.8045
4.09209
14.9041
23.9217
-1.46402
25.8345
14.5397
38.8813
28.2363
-21.2338
3.3233
-6.14016
7.43553
29.2601
6.98108
-46.9563
-15.145
25.1529
-23.0724
-32.8759
19.8042
-0.226157
-0.814111
-15.348
25.4403
-27.5434
-13.7641
295.581
7.80818
42.1002
218.367
195.799
-29.1862
-9.57575
-45.6041
-43.1197
-8.09638
-1.21118
-0.567725
46.7969
143.556
-7.01802
22.5577
107.762
-7.74517
27.1013
26.1045
15.7196
-22.2228
3.22779
12.4527
9.53653
18.292
54.5623
28.5815
72.5598
20.1113
51.2893
5.35095
17.311
72.0056
-18.4052
48.2963
-7.67382
128.337
49.9084
43.1662
51.4029
-7.4749
31.1424
15.247
44.9023
408.541
97.2641
5.31318
53.4493
21.4201
55.0776
3.52685
11.4077
-2.49669
58.5002
36.4519
46.3646
27.1479
52.7403
6.71262
65.3004
26.5284
463.31
14.3674
47.0621
63.6519
41.2674
296.061
16.7284
6.9881
10.6179
-5.63834
-17.4486
1.59992
-9.00102
647.435
26.4269
-24.8216
4.75407
-11.2416
-31.171
24.2902
30.7896
-6.76921
8.84999
38.6896
48.8919
19.0265
16.4179
37.6957
365.913
25.7082
21.9853
135.622
20.3435
43.548
64.5093
69.6759
46.4222
11.0668
122.715
108.004
-13.0558
25.166
-20.5934
73.343
-3.75346
20.4274
70.3159
21.9301
12.0498
40.0851
27.8897
43.2668
47.2558
30.8297
49.6367
13.385
51.6902
37.9898
37.1894
3.60256
42.2985
44.3717
119.43
40.462
36.5858
80.2202
153.851
-1.16104
14.9131
55.3854
20.2561
-25.66
-8.97337
12.9701
27.6305
29.392
9.8662
-9.89732
112.979
24.847
67.9294
21.6771
36.1195
34.6095
63.9303
358.368
23.2734
31.7121
-7.14279
41.2243
-28.1907
51.7161
93.8298
26.9478
-5.49928
-36.8997
-11.4459
45.118
9.65833
53.0777
36.5054
29.6156
-10.953
24.7788
3.12302
-15.0588
20.6527
29.9437
74.8244
21.9806
2.18456
-12.1976
26.592
40.6293
86.8699
12.5507
26.1822
27.364
-27.6327
-3.67923
45.9174
57.0863
-3.88057
-12.3914
11.5104
59.4498
40.5637
26.4031
-20.3289
-9.81899
58.3104
22.9593
-30.5138
27.6075
45.6671
16.5953
32.1946
67.0369
37.3038
21.4662
4.64848
12.4271
41.2922
70.1436
44.9989
6.77955
22.7433
35.532
39.3501
-5.93121
-0.898642
21.9301
47.657
19.4703
9.14905
-22.3255
3.12551
15.3966
38.3259
33.2461
36.5183
51.6902
49.2342
44.6857
117.921
32.9282
89.3492
237.496
10.4769
6.60075
10.0834
-9.44972
23.5263
22.1302
-6.91932
-33.3362
29.8367
-2.35451
33.1401
-40.3809
41.7253
1.34708
26.7715
77.3209
21.0777
-12.0561
11.5623
19.2529
144.722
-12.2422
0.212081
11.6662
-32.9008
12.029
-40.876
59.9649
-5.70191
51.7161
10.0812
-1.75114
2.45567
1.67255
15.133
-42.7712
45.2348
9.65833
31.4897
32.1506
51.8487
78.9212
-15.0588
22.5268
24.3215
-9.50854
14.4844
-9.05984
8.41715
34.0883
-24.963
0.662882
-26.8047
82.4041
16.1196
-31.3809
11.3133
-30.9193
-24.6118
6.48652
29.8526
-24.0969
269.345
36.8156
2.04026
-18.4548
8.92167
11.4588
0.470549
14.4891
17.5561
18.4694
-8.9259
21.4058
-7.1608
33.3038
1.69651
-4.77068
30.8854
6.80491
30.0478
57.0251
-7.4749
18.0239
9.62479
18.6654
-20.6201
329.648
-7.80528
30.9605
-0.558725
13.8481
7.65956
21.8662
109.1
-12.2739
3.26106
340.117
26.5034
49.2342
65.4467
-6.42721
108.09
125.052
225.995
22.6663
-18.0276
-37.5607
-12.081
29.6264
-20.0378
384.581
31.7108
1.39362
-23.5143
30.4809
51.9469
39.89
30.4692
229.698
49.2379
26.656
2.75036
77.0488
22.9106
-6.66391
57.0065
48.5787
-3.39466
101.194
-31.9388
62.9605
131.311
73.7995
80.7078
11.826
11.0429
-29.8446
2.20637
28.3682
7.78427
0.603878
42.1276
74.5678
3.16963
36.763
33.9434
11.4328
43.7647
21.6685
22.5078
15.5339
-0.369429
26.5284
26.6528
364.818
24.5733
-26.3032
-7.45829
41.1881
-2.01228
27.6028
34.4648
13.429
-34.6864
37.8364
-8.09638
-27.4481
-2.44179
39.3006
14.2455
7.97451
-43.0346
-17.8009
-7.74517
55.2122
24.2304
-10.5173
2.14003
16.3462
6.8305
28.2772
-29.6992
12.6698
30.1994
21.0853
-38.0101
14.4891
28.8005
-16.4222
27.028
2.20953
14.5631
20.4372
-4.77068
3.05678
9.43304
50.6211
-0.716719
-5.36773
292.279
-20.6201
5.43487
-7.80528
29.0864
31.3004
45.783
28.8407
-14.8292
36.8587
748.156
19.5853
23.8758
152.71
11.5109
17.957
161.678
55.9301
-9.5159
-0.767485
-8.39178
9.00564
125.74
86.9201
-3.82752
59.1335
-31.2822
41.6264
-13.5989
520.397
-8.52176
15.4884
8.84335
26.7715
15.4767
9.8333
36.1195
21.0338
15.8688
56.4341
11.6662
0.832358
28.8956
46.7046
129.664
22.4836
34.4441
-26.114
-1.29247
3.88858
39.6877
633.722
29.0091
-19.1355
94.9989
-10.0887
65.8025
32.0476
-6.04819
-3.08699
27.2907
-7.45785
0.0189738
-5.08083
149.788
20.9138
6.28159
19.7238
64.6088
21.9397
6.86196
177.667
-5.33076
34.1491
-24.988
-12.908
31.7928
-3.71016
207.98
168.528
57.5879
23.2204
-12.808
-10.3235
-12.7634
16.2665
-12.4556
3.18041
35.5525
115.445
238.485
26.3058
9.12143
23.3531
29.8526
-19.8877
-25.971
181.119
32.0253
-1.58823
-9.81899
11.4588
19.2112
10.7156
5.11874
131.874
14.7213
28.5554
103.409
20.1853
119.763
-6.64474
280.136
18.0493
35.67
-25.4338
-20.5934
-14.7381
1.86874
-15.1799
-11.5534
49.7011
44.4189
4.5535
15.7222
-5.84348
-9.99295
37.8854
21.4593
46.3646
137.718
28.3775
19.8311
54.056
78.5652
40.4244
-22.9993
2.98065
-0.895514
20.25
3.92562
-41.3088
12.2819
29.6264
24.7598
31.7108
23.8824
16.2735
0.495874
246.85
17.4012
34.2174
24.8258
34.7956
9.68825
32.3713
-3.32906
152.676
41.4415
84.7548
0.832358
55.1325
35.4602
4.1016
9.36513
-28.1907
38.5976
159.422
-14.2817
301.848
-18.1591
27.9095
125.703
-16.5343
5.87939
32.1471
23.3869
-11.6392
93.1248
19.8964
39.5656
-7.30781
-21.0407
84.9941
34.7869
-1.83565
7.51524
6.16357
228.499
27.7416
6.03812
87.456
33.9436
-30.0514
-9.33235
18.6993
36.9732
30.7167
-27.8005
28.4661
-6.22232
44.9228
111.697
15.4708
5.6911
-14.0527
12.8696
25.2272
500.243
4.47519
22.7548
-23.0091
29.3193
-12.9523
-16.5808
1.4254
78.9252
6.09275
27.5822
18.2372
1.60281
94.1477
77.1722
50.1703
31.6816
28.9625
46.1603
45.0403
21.4179
-13.0971
256.03
303.853
22.4835
256.56
-7.80528
53.4493
59.4114
96.3827
26.9666
24.1416
19.9921
45.3817
28.9556
33.2461
336.369
31.0755
48.4338
24.2173
119.135
72.4826
16.3561
16.0991
14.097
52.1092
63.8957
36.3203
-22.5682
53.5113
72.73
283.561
32.2561
91.6809
162.563
612.227
-14.144
703.271
-0.526984
45.5122
54.8321
287.195
15.3104
45.4898
39.7745
33.9453
19.573
151.652
360.174
-9.45004
51.7161
41.3559
281.821
-24.2399
43.6851
39.1539
-3.60769
139.013
52.731
480.049
34.3371
42.1276
22.094
36.9028
34.8889
219.476
13.3069
29.6156
-10.953
15.4084
41.4399
14.9262
522.902
-17.0048
25.7288
83.1905
615.004
49.6466
-10.8893
106.222
38.1442
1.30634
24.3081
-12.6402
20.6836
-2.80834
20.3658
21.4791
2.14003
171.894
46.1859
13.2847
-5.33636
-2.32273
20.8291
37.9519
10.7156
-13.6219
23.1783
-0.271251
15.437
103.865
11.5799
22.0594
5.44465
141.406
0.900347
29.2937
-19.8116
-3.72677
763.902
5.87666
31.7839
20.6094
505.811
-11.5534
23.4642
42.5448
14.7712
-9.20704
38.7328
305.877
135.777
40.7424
-12.2075
11.5109
32.9495
1.50464
32.1506
25.6118
7.70671
1.91204
6.9881
53.2055
9.68082
27.1578
208.376
57.4959
4.41101
-8.06399
43.0488
47.9787
4.22638
13.1874
-14.0527
3.49923
-1.00974
33.6007
92.5563
9.6363
18.2203
42.4378
24.5291
-5.33636
-6.07086
11.4588
7.96681
66.9376
8.86687
268.681
7.22501
257.191
47.6427
5.95766
29.5556
-5.79975
113.295
17.7669
10.553
734.697
40.1585
18.0239
131.439
48.6505
72.9012
9.06132
8.81161
2.67944
26.9666
20.3934
26.4002
27.4884
54.752
55.1925
18.2536
81.4958
7.76275
1537.82
39.8639
44.6857
-2.01964
46.0466
-6.1327
4.85471
-25.2584
55.8573
7.67376
0.713027
-1.95345
66.6298
25.8783
384.76
26.6339
29.8367
96.971
-11.8375
2.72264
28.6069
-0.526984
32.3937
47.3358
6.08517
-19.5524
2.19199
15.5047
11.6635
85.2093
17.0787
22.9106
-25.4046
27.0215
31.7121
4.1016
39.3502
-16.9463
73.215
-8.65946
-3.62521
6.2038
82.2574
7.63671
408.879
292.612
5.9102
9.97421
297.001
149.347
19.8964
20.8249
-3.55968
12.6925
32.5203
23.5425
33.7716
35.6262
8.03763
50.4626
0.299082
422.324
22.0587
46.6555
548.118
68.7914
-5.99163
4.03957
34.1491
33.9436
-11.3107
9.40831
31.8178
7.35805
-8.63871
-3.43764
2.22914
-8.70745
5.05447
73.0338
47.9787
6.10044
33.8021
34.673
-0.248903
-1.00974
3.61569
-18.0136
-1.6081
35.0869
132.393
-1.70787
9.65616
622.404
28.5815
46.3229
368.688
55.0375
31.5879
54.7924
40.1465
32.1946
115.763
7.31871
36.4588
36.5076
45.0403
57.0251
-9.34897
4485.8
24.6173
41.1542
459.141
52.1648
32.8345
117.507
8.30164
43.8332
24.1416
11.4077
61.2216
6.4668
61.3571
19.0071
36.6977
37.9898
5.47663
46.0466
108.09
18.2302
32.9657
10.3489
85.8423
65.7698
47.5647
33.6538
120.978
61.4856
11.8213
30.382
59.8218
-0.480445
48.1326
13.967
52.9697
14.4655
45.5122
69.8246
30.303
94.2155
45.3967
45.8539
60.1822
11.6662
-17.9083
79.4953
132.912
4.1016
134.928
7.41655
79.8271
35.7337
133.77
-1.75114
56.0205
7.63671
-14.6602
32.1163
-7.20826
24.9667
19.6388
-13.5133
96.8729
-2.59242
476.223
-5.43375
37.0553
34.3943
4.80188
76.8751
-5.08083
24.2257
-1.57498
19.4001
-13.5485
307.02
19.7238
-30.1812
27.1275
48.1767
3.11382
76.5151
-34.4386
45.4258
16.7832
17.6168
112.712
37.2507
-1.0293
-11.8649
-21.4239
16.4613
226.563
19.5452
12.613
4.06509
14.7503
-8.57654
0.25025
0.157921
-13.1517
32.4352
0.316458
23.7995
-24.0967
-8.63772
29.033
10.6565
25.7565
48.431
39.433
-6.79003
-2.26725
271.3
-24.8485
-12.3865
-17.0532
6.14678
55.5899
-18.4187
181.307
34.2491
37.0101
225.949
0.62123
21.0044
83.1123
15.5406
-4.75188
49.709
-38.7194
-4.63456
57.3811
20.5279
-23.4138
46.1455
60.1765
38.7122
16.4972
13.4099
22.9047
-38.1064
136.741
76.7954
60.7017
7.80676
4.66902
22.8439
355.472
-27.4481
-8.06399
39.3006
10.4974
-8.89209
-11.1755
107.762
-13.3674
36.4716
26.1045
-10.5173
-31.5932
-34.2535
-6.28796
-18.5745
-1.58823
25.7883
78.9252
11.7149
248.722
51.9704
8.18581
1.60281
-14.2014
-12.783
8.94089
-11.4219
-4.77068
-12.2181
-8.18762
31.9218
8.2994
-28.0896
15.247
37.4061
-3.75346
-17.0539
-5.93121
139.656
31.3004
30.7904
-8.64067
26.0156
-1.71077
1.25145
43.5076
21.4593
18.2536
15.9035
33.9997
23.5792
0.508501
18.4487
-0.145573
2.94313
136.201
-36.1178
40.462
-6.51771
22.6663
21.3278
-18.82
44.141
67.1078
6.01916
52.3255
29.392
4.59671
17.3625
128.784
43.6381
41.7136
39.8184
32.177
43.6157
285.07
60.392
-21.6564
51.3844
16.7196
28.4645
489.126
55.4642
21.3256
7.61919
-3.16653
-5.48175
-12.7862
92.0864
26.5249
45.5815
12.1425
6.91776
46.1333
90.1654
-5.43375
179.484
34.7869
35.6457
69.3594
480.302
14.8553
26.536
1.44401
40.903
44.0867
162.848
20.0657
239.511
643.096
34.1491
-30.6102
363.779
9.30401
5.66018
39.314
57.9578
20.1066
21.3463
2.79495
8.77021
-25.574
14.4248
52.4191
3.0011
2.35231
252.065
-9.61923
17.7309
35.4748
4.47519
-25.971
6.97592
33.0674
28.2772
-33.4474
3.29947
58.3104
17.3371
104.419
12.615
43.7931
-0.271251
11.6888
-9.03487
27.9334
-8.51881
25.2632
36.79
3.81084
53.277
7.51763
10.5277
11.4989
28.0357
16.8613
44.7903
12.8094
19.7161
23.8041
0.729666
27.8897
-0.62262
37.8854
38.3259
20.1277
42.1405
88.3476
1629.65
349.085
24.0709
12.9729
-8.1022
-2.38457
454.631
2.85262
-27.9335
-6.78324
-11.3238
16.03
14.6339
9.94727
-5.22524
14.8442
-0.480445
46.2586
30.4809
-1.3899
129.628
34.2454
15.4116
177.039
18.9527
367.739
-40.3971
30.7696
20.9682
16.8614
-15.0722
40.4717
15.119
-10.5335
-18.6177
11.826
18.8811
-12.7862
18.9979
84.621
39.9593
253.897
-7.89111
55.6435
18.0223
13.3286
18.9291
18.3147
8.15741
31.0388
41.2679
26.2559
37.3441
-10.9453
956.433
25.8069
-1.58263
6.03812
-24.988
39.5658
-26.3032
-16.8286
14.9512
-28.2492
11.976
20.9252
318.946
-2.47418
-31.1962
14.4248
48.671
12.3714
0.939791
-24.6118
28.9753
161.897
123.168
27.4452
3.91433
-25.9511
5.17354
3.96252
-1.40352
21.9853
26.9265
24.0916
28.5554
25.1539
0.335465
52.0444
27.9334
-14.141
58.9964
29.2937
32.6623
-11.223
4.90548
44.9023
57.9087
3.43912
10.3458
29.4263
27.0423
10.1
3.52685
88.2444
19.9921
47.2558
87.0516
0.266488
-6.40585
22.9973
5.33027
-13.264
38.5504
-6.22813
-9.88083
6.60075
89.5905
33.9107
1.79468
-2.71067
38.0583
11.6414
7.34794
10.764
18.1476
128.285
13.6143
33.2062
51.084
4.8105
4.06605
45.4898
345.704
26.449
24.7847
32.6915
184.443
31.7121
9.7238
44.9724
-5.70191
29.2273
16.9931
32.57
31.982
-11.6138
-18.4492
4.16405
93.0782
30.1955
206.081
5.66018
-20.7529
51.9657
-8.63871
120.861
5.97727
-24.963
-1.21118
1.30634
18.6859
21.7418
0.478243
18.8096
18.4918
-9.10436
-34.2535
212.978
-5.456
-35.3214
46.403
232.599
79.1813
-15.5213
42.6001
17.5561
28.5554
28.9021
215.853
8.94089
-1.02254
23.6715
9.43304
158.225
-14.9712
-41.9462
-1.6196
48.6505
-24.3682
41.0421
9.06132
25.3383
13.9238
-18.011
-3.96942
-7.33297
259.873
41.6336
15.8371
175.199
8.58668
30.4936
9.07841
-18.8862
12.3135
40.6235
-2.38457
-14.014
25.8722
-11.0669
-12.4054
20.5353
21.6522
16.508
-14.4156
422.062
29.5046
5.02913
210.744
86.7029
-4.27512
60.5047
4.2323
60.4331
1.06237
-9.05241
19.2529
19.1597
30.8614
49.1476
118.899
36.3918
14.8455
9.7238
15.119
-18.6177
53.0555
18.5391
-39.2149
-7.16396
24.62
217.68
86.8109
328.86
100.805
278.657
42.3852
-9.16015
15.181
2.53521
2.92781
52.5123
344.847
36.1486
35.4701
-20.3156
167.451
31.4897
13.4099
45.3935
-26.862
9.58078
41.1881
-13.2567
91.3211
-10.9339
44.0244
5.97727
3.14801
53.7802
52.4191
46.1046
-3.26989
30.054
-10.3046
20.3658
2.73839
44.8451
-20.3488
-30.5054
25.5712
-5.33636
18.292
56.4364
4.21868
55.6932
-17.3701
0.689542
-4.01938
7.9407
53.2649
490.576
181.607
-17.8891
12.4271
28.1737
-24.3415
-30.7018
-18.4862
112.369
3.74281
39.1681
1.56505
216.493
128.752
25.1682
16.6453
650.464
196.154
38.8683
15.9035
217.658
4.83855
27.8191
12.3135
8.7644
-9.88083
42.208
23.9982
-11.0669
115.031
-33.8126
19.7781
55.8634
-12.5415
71.6115
11.0961
3.26769
8.77726
-23.5143
6.11807
-19.2676
28.6456
37.9655
24.8258
-28.9227
11.5623
17.2857
-8.49403
90.1673
-8.94849
-40.3971
23.2734
65.4453
-24.0094
3.74293
-24.4426
27.3532
-5.49573
4.45901
226.885
26.8185
52.2723
0.140445
-20.2824
97.7086
39.6434
321.069
7.10142
-13.697
-2.59242
-9.16015
11.4328
10.8184
25.024
4.80188
22.5272
13.1374
11.7858
37.3441
17.1657
32.5185
40.7994
20.2883
32.8423
11.0482
-2.85754
-9.91938
12.4842
3.4265
-0.369429
-10.953
21.0306
-36.2324
-9.15989
3.68181
9.40831
18.6993
-18.8789
6.35381
30.2955
21.5356
26.592
23.7627
-6.83338
-6.18992
37.4266
25.4899
15.4708
644.748
60.9099
-7.74517
34.5975
-14.2655
-31.5932
5.10185
68.6747
-1.70787
-25.9511
8.92167
43.3179
15.4631
53.8192
102.57
40.0449
25.9657
22.9332
57.0131
44.5481
-31.0076
17.7669
16.1752
18.8034
21.4179
-9.34897
44.2609
54.2727
185.527
26.0496
39.0464
62.8196
21.9301
-16.0612
-8.64067
3.91143
21.8662
45.3817
0.844599
27.6239
36.5183
43.37
23.5792
66.1008
25.945
18.1347
-30.4956
4.85471
51.5783
33.3685
93.8808
8.20929
161.09
31.0225
46.493
-10.6675
6.01916
7.34794
-15.473
8.77726
-10.3958
32.355
-11.7714
8.03086
43.5877
-1.4111
-2.68576
24.6808
32.3713
0.41907
32.7354
9.58241
307.769
-25.4046
21.3993
249.104
9.36513
-24.4426
44.2198
30.1115
15.7034
15.1155
-8.78873
29.7835
3.88858
30.2731
21.2186
330.734
25.8421
5.25277
-18.4492
298.392
-24.988
-15.0588
20.5734
20.4765
36.9732
-3.01652
-10.9339
-36.5604
-1.51899
79.9847
30.6479
8.80261
20.56
70.4675
9.84857
45.0465
10.3101
1.62516
72.0788
18.6082
-18.0136
-3.48217
-21.1351
18.9069
-39.0696
24.5772
34.2037
-19.2694
-6.12566
165.607
34.1776
96.3685
22.8243
37.0519
7.31871
-17.8891
32.7595
93.012
37.544
25.166
-31.8378
632.718
-1.6196
35.532
449.771
44.7903
18.4316
48.167
27.0423
8.22593
20.3934
-9.99295
13.9631
83.8459
0.911
-10.9779
-6.40585
60.4786
42.8116
151.654
17.9357
25.631
8.85983
17.9732
8.47482
63.3536
22.6663
-1.16104
-0.079385
4.78559
20.2561
-31.2822
4.14509
46.7033
141.949
59.377
-12.2699
28.6069
639.591
34.2174
53.5362
-37.1634
34.2454
-5.20313
113.32
22.7009
17.2884
-47.8934
-17.9561
9.22332
-16.5131
13.1133
-5.70191
19.8569
13.2449
-19.9039
48.8486
23.0704
185.331
-1.73362
-31.5268
17.1238
2.16207
12.1425
7.10142
18.0223
-29.7749
83.5126
76.8751
189.3
13.6598
-3.88533
-10.9453
14.5625
20.2883
21.5979
44.7814
-35.3158
-11.8695
3.95858
24.2965
20.6527
26.1956
-22.627
20.1066
0.731616
-16.5561
-8.44944
-39.9555
-57.4332
-30.5528
14.9378
31.1121
-8.89209
15.0614
-8.43054
16.6177
290.348
101.927
1.35372
42.4378
28.2772
32.0735
-1.40352
-17.3954
-9.87379
34.4227
29.7138
22.9332
60.7612
-3.41267
321.317
54.4106
43.9067
-52.4525
178.291
24.2876
-9.55766
25.9279
47.8271
0.805371
-31.1295
127.6
-6.24482
11.6485
19.5853
32.7701
221.406
67.9749
7.35069
53.5429
12.5125
8.85983
-12.0119
15.9711
9.54782
19.4537
-18.82
48.3671
-40.6525
43.5005
24.2145
-21.0952
20.0217
-17.8921
26.7328
80.0579
54.8825
15.4767
13.5814
180.973
168.984
52.9861
39.7745
32.7354
33.9453
11.6662
90.7875
21.3993
99.1785
56.5755
24.3577
-7.57598
40.4717
18.8671
17.5775
37.6042
60.5517
26.0354
-14.8521
20.947
30.2422
6.22608
362.593
-30.3799
0.210179
0.188452
102.648
8.15741
-19.561
487.296
16.8856
9.9117
18.6035
-33.4341
25.0223
37.1549
53.457
27.9148
-15.5416
-11.8787
-9.69197
-17.572
39.8036
86.076
-10.8293
28.0276
28.3795
271.356
-24.9834
-17.6758
97.0461
13.7262
65.3934
23.2933
143.798
17.1836
-7.73854
17.1168
161.328
43.0703
6.19829
15.309
-0.563341
86.4732
4.66446
18.3379
428.02
8.4183
25.6491
7.0158
33.4385
7.57386
47.5579
44.5844
38.9162
-2.35968
28.8429
-7.68283
6.14678
1.24199
-29.6631
13.9198
46.3744
60.486
27.6397
1.06064
9.99156
24.9691
245.892
21.2681
350.998
2.74438
53.4572
-3.11214
29.0986
36.7664
31.7723
-2.79905
-16.6602
128.667
-20.0537
180.046
6.42276
17.6564
603.18
3.46788
4.44506
-14.2442
3.74445
24.6981
-12.2798
58.2452
66.8377
134.833
45.0706
-0.590221
4.69277
39.9357
25.5171
508.995
-6.68121
284.489
-9.07889
19.1566
10.6193
11.4548
13.0521
39.3934
35.5659
27.9728
38.8472
22.7993
59.0169
7.85134
12.5183
-6.83338
1.30634
52.4191
16.1196
26.7152
36.547
511.371
-2.88381
61.7117
17.5936
0.265966
171.894
-8.16203
9.53653
-14.7067
-4.19679
43.3179
22.9593
6.9928
47.5412
7.22501
7.9407
42.0205
23.9334
-9.54788
-2.89661
34.6335
21.7974
434.846
64.5214
1.89543
-4.46485
24.6173
142.354
5.61687
31.6718
29.676
55.3233
66.9077
45.783
163.773
196.556
-39.1921
-19.3633
54.752
40.2
48.2386
44.0145
22.7553
17.957
62.3527
50.3079
14.847
4.81719
12.5125
16.3561
21.7213
17.8451
25.8722
32.0366
25.0759
13.0391
53.5113
33.3746
23.0657
33.5849
33.1401
28.9596
174.784
81.9319
54.8825
24.847
28.574
16.0549
22.8067
64.2305
9.7894
55.2242
58.3081
21.0366
70.1728
53.2584
5.97567
13.1133
-1.95378
46.0939
9.49679
30.6959
18.8636
15.5741
44.7761
13.2589
-5.28989
13.7223
6.52032
-4.14297
8.79183
27.3926
167.002
-7.30781
10.8184
34.3943
17.9203
-14.9541
23.0302
27.9738
11.5435
64.3776
-13.5485
5.29576
45.9608
-4.11756
-18.4492
22.9047
-2.49918
41.4399
9.30401
153.711
26.1956
233.75
9.68082
0.920889
41.5845
3.14801
122.477
14.4248
367.262
252.252
-27.6327
39.4243
8.43606
14.7436
13.9828
129.178
34.4602
-14.7266
-38.0017
38.6896
22.655
5.90803
22.0401
7.71065
56.6925
26.9265
46.5804
122.259
66.3834
65.9278
11.0668
4.59965
173.314
58.3417
42.2292
-6.53787
26.4572
48.0431
53.3356
12.1761
-19.865
6.25022
63.7566
50.9781
33.6015
42.8962
-4.90645
10.4707
122.129
48.1928
333.491
14.5055
10.2813
-1.60758
-12.028
1.58214
-22.6344
10.4394
-21.2207
3.23763
-21.5102
91.4645
-1.69657
-6.78324
-11.3238
14.1559
49.3027
-31.4622
31.7108
-39.8358
-9.9634
-19.7662
6.11807
-11.7714
-5.13803
624.527
-45.7893
-14.6746
875.701
-42.6845
-44.1013
-33.5211
-16.4447
-47.8934
-27.3264
-22.6358
-1.5206
-35.6125
43.0238
-6.37998
24.4893
-10.5335
-31.7362
-6.91466
22.2873
-11.104
-40.8971
-20.3575
-22.2008
-5.01832
-4.72408
211.191
-15.7109
8.64348
126.688
27.8351
177.138
33.3375
17.6664
-30.623
-21.9212
-2.51966
42.5824
21.7622
-4.75148
-10.2694
-14.0968
-27.3122
47.2805
-13.3239
-11.8709
27.1578
71.5696
-0.600118
2.53695
14.4248
44.9228
44.2306
416.521
63.7871
25.3027
70.2048
54.2155
10.0974
770.507
-2.39441
53.6822
-24.077
5.17354
73.303
30.4556
-26.7657
35.1038
58.7856
35.336
70.1315
73.424
35.1778
3.57058
-10.3929
8.39661
64.901
43.1662
276.645
22.7433
43.0283
108.691
12.9311
22.1798
32.8345
33.1745
25.1682
26.9666
16.6453
-7.33297
55.5994
90.3593
27.0815
51.9868
14.0295
35.8737
31.0755
30.4936
175.87
9.22476
62.9132
61.2382
-15.503
156.654
15.9711
27.7463
-11.0669
58.8091
-3.82752
4.78559
42.7449
250.977
23.8824
35.0142
16.3396
36.1418
62.3283
6.08517
-8.30796
-14.6746
36.0263
28.9873
43.3156
13.5403
23.3212
57.0065
33.5862
22.8423
7.41655
38.5976
69.4669
17.5775
3.87105
24.9445
41.3699
32.1914
26.5249
45.5815
49.6238
14.5977
-6.2007
49.8814
93.8918
1.44807
25.024
33.7716
30.004
24.9042
20.4775
330.135
26.8963
93.2732
61.5177
27.2201
264.047
17.7572
18.1064
5.30056
62.2924
13.5335
14.9092
96.3275
72.7048
12.8878
-46.0069
38.7349
10.4352
46.4463
49.3335
39.1565
51.4043
40.7239
367.634
61.6019
8.29006
-9.12008
5.78012
22.4556
15.5686
491.322
19.0069
4.66446
203.87
611.868
-11.8323
27.6305
27.8163
20.6923
14.6231
13.4099
39.7713
-4.37325
24.5733
305.406
447.94
31.8178
27.9728
168.158
32.5907
19.0512
490.052
30.3401
3.14801
41.8923
6.92854
52.4191
16.1196
6.10044
35.6762
-6.55647
5.3733
-6.63194
16.7342
55.075
-14.7266
-43.6239
44.3118
24.5291
25.7883
64.1888
31.3557
49.4153
29.7138
32.3036
17.2021
672.36
228.459
10.2219
55.2483
63.0269
76.8994
72.0177
15.0139
330.993
41.4839
80.5096
14.6835
25.3383
38.7967
28.8407
12.8972
11.4077
54.752
25.2075
31.3721
62.7552
39.6219
46.068
51.1083
48.4338
35.4617
70.4095
33.1273
460.253
25.3414
151.435
11.4219
43.8165
14.9131
51.6372
107.399
0.396959
125.082
8.77726
10.2189
34.2291
134.406
53.0084
30.4692
54.8109
14.1808
30.303
34.2454
-8.95126
27.1132
11.6662
6.45456
36.3918
57.949
90.3086
41.2243
-18.8204
34.8495
45.104
17.5775
-5.49928
11.826
26.3774
155.88
48.9829
54.6359
47.4555
55.246
7.10142
14.414
10.526
37.6915
35.7957
-2.30006
57.2757
37.5197
5.25277
279.652
-8.12138
22.6992
3.68181
-5.58422
18.6993
11.1062
46.3435
6.35381
-7.18577
120.861
2016.85
-8.09638
0.662882
639.002
25.4899
56.7002
30.9248
560.097
10.2347
91.6968
40.0824
9.6363
3.22779
23.6971
50.766
5.90803
481.186
26.4513
28.5815
40.726
5.35095
58.8871
35.9427
27.9334
21.4662
29.0113
48.0344
28.1737
66.3955
-11.223
127.691
309.146
-9.37566
50.4125
55.913
66.5677
38.7967
6.42757
9.14905
45.1409
12.4958
28.5151
34.5778
89.4681
32.7701
210.162
4.83855
26.7454
65.3004
-3.8937
23.5579
46.2457
-8.00677
-8.26375
21.5933
106.457
24.5404
43.8165
69.2611
302.762
38.9968
28.6879
19.1376
14.3995
4.59671
60.466
8.84335
39.89
410.905
4.2111
308.409
-3.43021
6.04127
32.7354
129.523
39.7772
53.3062
46.7046
2.22754
44.9724
48.646
44.2198
45.104
11.9553
242.336
48.5242
33.8736
19.073
13.3757
47.1397
49.3296
17.7647
276.967
50.0213
10.526
142.639
15.181
7.07027
68.1275
12.2981
138.719
101.219
322.881
127.299
126.222
20.1847
20.4186
23.3794
23.8138
-32.4934
-5.94383
9.23931
16.7832
15.7427
2.14257
31.4754
9.1397
58.9408
5.00166
-15.8017
44.5723
30.5928
33.5343
28.9155
108.19
11.5614
24.1206
8.29006
52.6318
47.4277
32.1756
23.7995
4.01433
37.0786
41.9621
36.5293
374.333
54.0532
24.4405
29.6156
-3.4567
36.0232
30.1955
14.9262
-11.2064
43.0622
136.669
46.3435
10.1019
-1.56358
17.7875
11.5995
143.092
88.0263
25.4899
0.478243
-5.5533
17.8064
16.6177
19.605
57.9636
182.511
-39.0894
-6.14254
23.6971
28.2772
-10.9586
135.403
1.3453
23.8594
38.1709
39.0841
19.1851
146.968
32.1946
18.5631
-27.2595
30.8854
42.4122
73.8917
-13.0971
27.3943
43.358
13.1131
27.9237
63.4092
40.3308
80.0261
36.4126
32.5888
5.40091
45.1409
21.8662
25.2075
63.2312
34.6442
27.3273
54.056
215.372
359.215
23.8524
16.0991
36.5858
40.8648
9.54782
60.6831
-26.3163
34.7706
24.0042
-18.1637
45.3745
63.5699
-11.7248
-17.8921
58.5919
51.1344
126.047
60.4331
-15.8042
36.1195
15.4116
155.76
17.2884
-17.9083
68.2509
86.06
256.742
-13.1982
36.7235
9.49679
414.879
15.1155
452.232
5.42068
1075.85
-10.9121
54.6051
30.2731
69.9443
30.8832
27.7161
-2.45257
111.726
-11.0342
9.55878
31.4331
0.661142
32.9129
3.78654
609.09
2.41543
48.5885
13.4175
70.7845
54.0215
42.9074
178.927
5.07315
4.98789
19.1889
29.6156
470.682
17.2825
70.5894
9.30401
168.625
42.5954
43.8351
-12.1976
26.592
8.77021
218.055
258.053
73.0338
-16.3884
18.8096
17.8064
14.7436
8.36059
24.2304
8.22332
-10.9784
185.012
117.4
433.075
5.90803
381.861
41.4438
200.996
12.5897
406.169
20.3435
66.0368
68.2575
44.5481
9.19278
-19.7632
53.3742
257.93
28.9141
65.6137
10.5277
15.247
24.2876
26.2316
9.183
33.4242
25.3383
492.321
28.9164
37.26
2.03736
257.999
19.1448
-1.02947
38.8683
25.2739
48.9922
81.6753
30.4936
18.4487
41.0839
53.5429
40.6235
8.85983
-12.0119
-14.014
16.5019
-1.69657
15.7056
-35.6866
31.0225
104.589
4.14509
18.5923
-4.22858
63.1252
53.3224
19.2365
29.4581
43.6381
22.973
28.574
-8.30796
28.6232
41.6485
126.439
107.034
32.281
12.0768
32.6437
42.9565
19.0941
31.8539
-3.82785
47.9679
52.6003
43.8144
28.2339
0.5816
33.5317
-3.60769
139.013
43.3607
108.984
62.4481
51.4979
5.22736
1.29556
16.1482
50.81
11.4328
12.6925
478.548
27.2907
60.0085
43.1225
4.2895
24.2257
7.79535
62.5036
37.0513
63.3918
385.167
45.8682
23.8138
16.2323
18.419
-8.20172
76.7057
19.1557
91.7459
36.3574
881.08
44.5938
20.3841
-14.1478
44.5723
41.8372
48.5268
57.0265
6.99076
22.8058
29.7428
27.0307
50.7577
28.0778
49.3018
7.81272
-17.8243
25.8342
58.8287
36.5293
-13.7063
42.6231
35.3125
7.57386
13.8247
31.4659
-6.06134
-17.3522
-36.7494
7.3097
30.5096
377.929
-1.55209
90.7565
402.447
21.1903
58.6119
18.2694
1.06064
154.28
47.2413
13.7718
30.5331
281.98
6.60552
17.5026
10.358
52.387
32.8082
42.3973
328.168
48.0825
58.2316
-4.82163
10.1601
-9.63928
20.3345
2.57099
19.489
22.4851
62.1794
100.164
430.407
69.6945
138.581
39.0411
43.1966
44.6082
2.1655
66.0082
134.308
54.5584
54.2816
11.2824
56.1806
22.3506
35.0991
470.701
38.4022
19.0957
29.3849
-34.9444
35.0395
16.8118
77.9637
-9.82912
10.3763
3.75089
60.6582
-0.0727075
30.7896
-20.8247
-26.908
-23.9462
100.429
56.7104
23.6402
123.222
-8.96206
-12.6849
42.856
38.1471
-2.36666
54.202
-8.09783
17.3742
-17.9812
-18.8262
-35.6439
52.7195
-7.63016
-49.6414
-16.6463
-26.9195
6.48398
156.479
56.9717
-6.86825
65.6307
7.87457
26.1053
-26.4443
17.5823
-10.1441
-12.8041
12.5855
1.78163
313.419
18.7146
-8.16681
-3.59475
46.4231
34.3783
45.1096
28.4421
-8.9438
-20.4452
9.41185
21.1871
25.4774
24.1389
6.47985
3.84856
-10.666
-15.3526
-13.6585
34.5219
1.78561
22.0476
22.8988
62.3788
60.4543
43.5665
-21.4264
24.8751
22.9079
23.3651
0.212081
-7.07442
27.0693
43.8881
110.423
191.508
59.9649
3.66842
47.9679
24.4893
30.6959
3.87105
28.6926
69.1389
26.3774
0.332308
427.544
21.2186
4.64625
31.4643
25.6584
3.02978
43.3137
-29.7966
-9.79632
32.5203
8.55001
33.7716
56.7634
-29.686
23.1482
7.06621
87.7547
17.8498
48.5296
34.6238
10.6953
12.4842
16.545
-34.4386
64.1665
151.668
-7.08121
43.0202
19.4908
45.2461
143.919
-3.97876
-14.1478
-6.24273
-4.55733
138.276
37.2824
53.2783
18.3712
5.91364
26.6528
-15.6176
17.077
14.9262
41.1881
37.3431
38.8472
43.8351
41.5399
38.4022
24.7179
38.7553
0.662882
-2.44179
65.5376
231.637
2.35231
37.5502
29.0508
157.173
15.8569
342.822
2.60112
9.6363
12.5981
33.0674
28.2772
30.2709
16.4179
7.71065
9.84088
5.11874
23.1783
305.202
99.7699
72.0056
339.541
42.6741
117.889
81.4364
27.1373
121.123
101.262
25.5202
18.9951
3.74281
33.5459
33.4242
42.2049
70.6558
21.4201
10.1
16.6453
7.65956
44.355
51.0039
19.5853
252.512
25.2739
33.9997
27.3273
42.8116
119.135
35.0013
25.7264
4.85471
214.622
35.2426
33.9107
29.9057
68.5038
55.8634
-16.2897
17.2636
44.8293
23.8824
151.206
27.0855
45.4735
81.9319
46.4492
301.272
35.1332
-18.6153
78.2859
72.5706
125.502
59.2452
38.8402
187.302
230.358
42.0195
27.5274
34.665
13.9758
73.2678
47.9151
12.8923
98.5114
16.5112
28.8465
-23.2854
-8.10099
27.4311
25.5879
48.3926
59.9312
-12.5763
20.9733
32.0778
-4.49671
-8.85929
5.34631
-7.37955
4.72358
-6.01786
17.6664
-19.3786
37.2037
26.7439
68.077
26.2831
-14.2517
22.4424
11.6324
-10.9417
12.6297
-11.7664
53.3275
1.6872
202.952
195.609
-7.58853
-10.9279
2.0019
60.5018
39.0261
40.0935
3.61559
-7.06474
-15.6126
15.6873
-0.143239
-2.56085
31.08
-19.7109
18.3797
-1.50037
-2.54491
-16.8873
69.8747
12.914
20.5997
56.5711
30.4416
26.8792
-51.4592
-11.4752
148.595
41.7273
7.80122
104.333
108.56
6.08202
14.6311
221.606
-7.37265
117.75
12.7877
55.6746
-32.1428
119.551
7.42954
18.787
20.6653
47.0738
32.7093
45.9267
658.965
8.72711
38.0424
30.1206
-1.0735
-6.70649
7.22731
50.3195
68.1633
-16.1182
20.611
-8.53171
12.749
41.5209
41.6454
6.87115
6.49291
4.72314
29.0067
17.2955
205.942
-28.7375
-2.45602
0.336915
131.554
45.8599
434.973
-2.33286
10.3763
0.00275838
223.702
-10.3801
16.7342
-31.1321
-35.3413
-23.0091
-26.0707
-37.1955
-13.5671
9.58472
0.470549
85.6783
-21.1182
10.0599
5.35095
15.437
8.28734
32.3667
32.6186
-43.189
52.4372
30.2307
301.591
16.184
23.4205
274.363
-8.74231
13.4968
9.23867
48.5184
21.3305
16.0929
13.4329
33.2003
9.82029
11.2184
-0.670545
33.8866
109.341
25.1543
39.6865
-12.6919
-3.57858
45.5499
12.3589
-5.8462
0.857648
18.8411
88.6595
-20.9748
3.20806
42.0182
320.922
75.3066
-1.96252
70.7734
24.7729
389.403
-2.32693
44.5035
-52.3485
12.4993
57.6712
16.3486
26.1762
36.7564
16.3514
282.879
97.299
21.9052
-16.0093
33.9124
113.155
22.6117
15.5741
3.54661
7.63671
54.6802
19.0287
28.7149
25.261
-7.89111
65.0138
33.0148
62.0544
5.81065
17.5277
16.905
38.986
-5.33076
485.799
31.7928
3.78611
118.025
56.0838
68.8323
22.7993
14.0394
67.8215
5.02208
0.662882
3.18041
41.1747
51.7268
15.4708
-1.80517
132.124
377.552
50.4673
0.727053
-7.2303
-2.39441
33.0674
-7.21043
20.1661
144.517
31.3304
28.8005
47.2961
22.8243
188.851
11.0668
-4.77068
21.7974
37.544
40.1585
-1.8527
54.6024
54.2727
-0.00532722
27.9237
44.6686
27.2124
120.746
-2.09535
71.6186
5563.07
42.6164
-2.83713
41.4959
25.4533
37.9898
57.8041
47.9207
16.2607
38.8449
12.351
10.3489
213.279
108.873
19.4537
264.164
48.3671
15.5695
2.27103
29.8367
7.01582
55.6289
296.951
0.495874
41.764
34.2174
81.0478
-2.68576
35.9252
37.9935
0.41907
10.2466
13.3305
450.198
197.609
38.2659
3.60112
-5.26873
5.617
234.179
57.3383
50.7262
35.3811
2.93402
-0.355433
43.839
115.396
18.1359
23.683
462.245
10.9112
5.58328
-6.95407
90.1739
291.627
-32.6077
-31.3481
31.5832
21.5902
15.9485
7.1006
-27.8119
19.4001
10.8143
12.792
77.8199
-7.69242
-21.5982
-36.1563
-19.375
-47.1733
-40.0608
-2.00509
-23.9478
-11.3278
60.7203
-12.85
14.6088
-32.0897
-13.739
40.8242
26.8447
9.17141
64.5227
29.4796
-7.1793
82.2166
15.7863
-27.8607
11.4023
-5.65539
19.3168
-22.1723
33.1698
-14.7263
385.1
-0.40275
304.331
19.6627
-0.587873
340.6
12.8237
0.0775979
-8.66409
16.4734
3.30899
132.573
26.9689
-25.7123
-30.6171
2.19604
-19.8134
-52.9511
-8.79477
-1.35817
-19.2119
-23.3022
-16.2454
24.9691
-25.5836
-6.94823
-47.8554
-2.76481
8.13225
19.7283
25.522
22.4019
-4.45432
-39.149
42.4603
142.99
241.89
-21.6882
-14.2028
-65.8613
-9.65059
-16.1697
-31.1108
-41.2331
-9.03508
-25.3983
-50.5374
-29.8359
23.7342
-27.757
-22.5882
-39.064
21.0306
102.449
-50.6661
-24.3249
-5.66354
-26.3751
12.6103
356.804
103.384
-49.6789
-37.1262
-51.1999
-46.1888
15.3618
28.9933
11.4344
2.88
0.00275838
-55.5339
-15.0652
-43.3135
-6.29327
-50.1831
1214.67
-23.2596
-40.0066
-29.4967
18.018
8.90385
-31.4509
14.745
204.002
-3.41267
128.881
189.103
-14.0922
18.0493
26.2996
34.5363
-33.7118
411.578
41.4839
31.7839
16.8613
24.1755
44.6686
49.7011
76.278
85.1383
79.4404
28.2743
14.3699
28.5151
25.7499
40.2664
15.259
179.127
19.2492
18.4487
-20.7603
27.306
-4.35407
-21.1252
143.536
-2.76958
27.7463
225.065
459.859
161.09
32.8966
25.8783
-8.79339
30.382
1.39362
21.8957
150.774
37.9772
14.4655
11.7074
-8.30796
-1.55615
19.2529
7.91533
13.9948
47.0637
28.5328
32.6437
71.0675
17.2201
22.4836
7.41655
57.3383
56.3484
34.4441
41.3524
45.5592
35.4057
15.133
-24.0306
174.576
-13.5133
33.1547
-11.0342
-9.18188
-4.17413
40.0165
25.4166
43.1419
37.5003
15.5339
-1.57498
64.3776
78.2807
24.0364
30.9682
18.5445
42.12
18.1064
24.0412
4.91675
37.9296
46.7206
169.081
35.5239
120.69
225.156
138.297
9.1397
27.4905
16.0574
61.4389
24.9706
22.2899
45.7821
147.546
54.6649
14.7503
28.9048
3.99838
33.8911
172.381
39.9315
13.4349
70.6512
5.88839
12.1607
160.028
34.6552
40.6416
140.074
82.1642
18.8183
36.3135
1.50464
28.4024
125.978
39.5658
-7.56258
15.0305
28.0697
-3.88634
65.0842
26.9685
2.18456
-17.8198
17.2217
15.6554
20.047
71.1598
96.7044
39.4243
7.24736
150.79
16.7342
2.60112
9.6363
42.4378
22.7746
29.5364
45.192
51.0703
162.515
61.3407
34.4227
40.9582
47.2961
84.6684
50.1703
27.9334
360.672
25.5456
75.0254
57.0251
11.2658
542.762
35.8617
31.8538
48.5384
48.4167
62.8196
57.5373
19.546
2.60373
16.6453
2.03736
10.6218
62.2483
42.6164
160.207
5.88869
64.8087
41.738
25.945
9.22476
10.4394
10.6385
-4.51562
8.47482
55.8573
37.6588
35.5279
51.6372
241.396
15.5695
17.2636
63.5699
25.7565
50.0067
51.4484
34.2291
27.584
56.7566
47.3146
23.5512
24.8751
127.856
40.2317
30.4069
-1.04171
45.7622
417.77
26.5904
54.3427
14.9128
193.155
86.9179
-4.56224
7.14083
32.5946
-4.54472
6.89154
23.7138
24.0297
13.0795
-27.5688
0.218679
34.8804
-6.37078
2.38511
37.2054
27.2907
52.5123
69.3594
-1.3327
56.0848
22.7879
41.8889
44.5475
31.5327
34.7164
46.6555
38.3719
29.3507
18.419
28.5592
-5.75322
34.1482
11.161
65.2086
5.39157
-17.8959
10.6239
-23.298
40.8242
64.5227
46.3461
-1.5571
29.7428
10.1641
-7.24601
114.476
240.457
2.19052
25.6736
17.1328
4.66446
33.3304
11.977
12.1664
113.73
27.6305
29.6903
103.151
38.1876
27.7178
3.30899
15.7245
20.4282
-4.38021
19.0626
23.2901
38.8782
17.4422
54.8638
37.0101
19.8013
15.6138
67.856
546.007
283.532
-21.6185
60.9534
-6.86027
42.3886
28.0241
15.9416
76.1305
9.57674
39.9164
78.8463
0.789775
5.35325
55.9417
49.4226
408.543
2.71268
39.4178
32.0083
34.9786
2.22809
-11.3438
-11.8346
30.9297
-0.719818
-8.55528
32.2417
33.0286
3.00601
-15.4894
4.07076
49.9736
19.2907
22.9458
-7.86569
22.9047
173.663
18.9511
20.5484
-1.83609
35.5659
-11.3826
23.8547
34.4648
-22.1783
-17.8198
-7.14119
20.0146
-18.0778
5.05447
22.434
21.7418
22.967
-12.1787
46.6027
34.5975
56.0895
21.3418
11.5104
55.7016
23.592
-19.3919
24.8512
16.1439
-0.466484
-12.7102
6.05577
35.3598
25.0286
111.951
123.542
29.3835
221.647
86.9665
35.8529
40.3551
16.7327
14.0769
-5.40188
21.8062
201.387
32.6088
-3.12011
-3.70974
43.4818
12.9868
11.037
32.5749
-8.27
22.8032
40.6965
58.0036
28.085
47.005
42.675
19.5321
7.62829
15.3236
-18.3141
-29.8155
-24.3213
103.646
-8.25581
93.4793
278.219
206.248
8.07468
18.2006
51.3885
260.952
352.668
48.6373
-11.6856
-3.33808
38.9529
301.272
8.89627
-48.6004
18.3158
10.7264
37.4206
21.7638
-13.6337
-33.8379
120.73
-11.828
21.5466
-2.89081
192.271
86.3335
34.4441
5.74512
15.5741
69.1389
24.5033
-24.0306
54.6051
37.7693
403.528
240.779
-11.6392
5.0437
353.48
230.72
-3.55968
3.32214
71.8757
66.6461
11.2634
24.9042
24.2257
0.299082
36.2667
70.8881
49.7089
39.1592
25.2535
23.8138
19.9804
29.6634
-8.20172
32.3074
27.98
15.4076
55.0981
30.2536
33.3494
29.7544
-6.6515
-2.4946
8.56113
74.5573
24.9706
14.7936
201.33
-10.953
0.415917
1.24895
32.0696
50.6378
58.0547
59.462
6.35381
39.6659
12.1653
39.7105
59.37
10.0332
53.7802
31.8044
68.5934
41.2984
2.81386
18.4918
21.4791
59.8377
11.9714
9.6363
12.5981
42.4378
52.64
39.6412
80.1362
20.8291
45.4481
27.5822
12.615
167.481
12.8472
45.422
34.5243
28.4465
411.865
-26.3224
37.4446
41.4751
31.7252
-29.0267
26.4572
33.0506
43.9653
484.259
-6.86825
41.6078
14.8609
-5.82957
-13.8922
20.9291
53.815
33.6408
29.959
31.1886
35.7606
67.0378
204.918
-6.7048
26.568
-10.8179
-14.823
96.6919
62.5572
-22.5682
47.8891
25.8783
-5.04526
11.6414
52.3255
-19.2211
-8.08933
4.59671
37.9772
5.09521
56.7566
-18.2565
-7.17834
45.4898
-12.6994
21.491
5.83428
24.7847
-12.2861
122.599
112.297
10.3022
-17.8833
13.2977
32.9226
16.6404
42.2894
357.591
4.48365
8.57374
-4.35286
74.6295
7.45735
-29.4429
-22.1303
24.5815
85.4802
-4.49671
-14.4815
3.47224
30.1018
15.968
47.8077
12.7228
1.23612
12.8408
15.4995
77.4473
13.1646
386.798
251.078
-5.23421
24.9305
-30.6307
14.4714
2.18598
-0.726588
0.870714
-19.6397
27.1326
-1.07524
22.9177
1.66865
-9.99687
-13.1346
1.29211
86.544
67.8357
8.91154
2.88
134.936
53.162
13.9231
121.604
1.203
317.134
47.1229
34.8364
-32.5103
53.6253
10.7779
34.1415
10.0599
33.4619
86.6515
60.7612
41.5649
48.2963
-2.05162
13.97
64.6186
38.664
63.781
68.2695
12.2028
203.591
13.9802
21.5464
-4.8725
-19.9867
26.6152
20.4831
-5.82957
-3.03238
8.59659
-3.43372
11.152
34.1832
18.7146
34.9367
7.64965
40.8009
133.704
100.117
18.8727
26.568
221.309
215.559
397.874
11.0204
22.5892
4.32655
466.282
7.95285
47.1956
-0.0884575
23.9217
28.521
27.7086
3.29526
700.427
-14.8672
-15.6116
143.785
39.2947
10.5194
-21.1299
39.2507
63.5658
64.5083
21.9052
19.6725
76.0261
1.64791
-6.43631
20.2593
13.854
0.140445
43.4358
5.87939
-7.20826
66.1962
259.519
-28.6895
-13.8368
-20.4045
-27.9225
-37.9073
-4.96106
145.357
76.8751
41.2484
-12.5771
-15.1297
-29.686
-25.5775
-13.5485
29.6586
-30.1812
-47.8351
12.5694
-13.7528
-29.7535
29.4963
-1.06806
267.805
111.775
15.5458
8.20267
1.7818
-14.676
2.0019
62.3759
14.6633
33.6007
4.17966
39.1131
17.1168
50.7577
63.6851
43.6796
26.5534
192.465
166.422
-7.20483
174.704
27.4859
56.4324
26.1706
39.3934
185.491
16.7284
74.4545
193.76
107.132
8.41715
230.865
35.0071
34.3961
-9.00102
15.8748
217.582
12.6597
30.991
-1.87131
10.0585
-1.94677
34.5378
-20.8247
-0.671067
28.5277
17.1379
96.6806
38.7042
7.98463
27.3883
18.2742
-23.9546
189.714
18.4932
156.213
57.6035
11.0984
11.752
10.1298
-37.5668
1.83738
17.1123
14.1182
466.509
-25.2785
-29.7647
-6.30477
25.2246
-19.683
21.3644
2.50208
-5.58381
67.8447
15.7083
2.97439
-9.05592
18.2077
13.026
45.4275
7.47023
6.82572
32.0125
68.9119
49.3708
42.0209
230.642
41.5606
-18.3141
-11.0748
161.211
112.079
24.5404
28.824
3.66875
14.6339
28.6879
43.5005
63.5699
-17.347
8.77726
0.848576
109.192
21.9618
66.1269
41.6924
42.2918
2.19199
39.8676
39.7745
49.602
32.0712
36.0291
246.335
34.5178
57.949
7.84974
86.2018
14.9128
79.8271
58.8069
7.61919
68.048
18.5391
-18.6002
270.198
33.9904
22.7768
26.8408
55.246
33.1547
33.0148
33.9434
26.4254
23.9369
12.2981
5.64117
673.331
7.35907
17.1657
13.7779
33.3031
55.8955
38.4645
27.9148
32.7497
21.9397
29.3507
158.974
-0.705452
75.4109
243.498
26.652
58.0127
40.1056
391.948
31.4754
26.0063
14.372
27.3018
53.9426
41.0305
47.6561
3.12806
6.31696
-2.0173
-10.1494
555.952
6.97515
-2.60065
-19.744
6.59721
98.3471
-55.4232
44.7722
-6.24874
-15.0087
-20.2597
-8.09638
-16.2037
-38.049
35.5525
51.7268
-3.26989
13.1874
4.68792
528.238
27.1013
11.9714
-7.2303
-6.14254
990.715
268.158
14.5439
131.655
8.84157
15.6821
14.7213
268.436
23.2799
-16.5311
12.689
160.992
-27.2595
57.1223
29.2937
854.637
17.6697
7.51763
-32.5758
9.62479
13.0432
13.1131
1.56505
27.2124
46.2929
-3.96942
273.777
-19.3633
37.8854
102.044
29.498
38.3923
155.814
1.09042
24.8714
33.4413
11.0988
10.4394
8.7644
-17.3771
1.10658
124.667
18.9182
17.5796
59.8907
14.1559
29.6264
0.576941
54.7449
41.0811
64.9992
60.466
16.3396
49.2603
52.958
56.685
14.1808
13.4364
236.645
41.6485
107.698
26.449
49.1476
-38.523
68.2509
48.5787
-3.75334
-3.82785
36.7235
5.74866
4.45901
22.6117
69.922
155.346
20.7552
227.019
32.1471
53.0777
-0.975947
18.3458
5.0437
44.2592
425.623
7.68472
3.32214
134.563
11.6603
18.1155
13.0521
35.5659
9.23212
55.0795
19.0512
8.41715
15.3476
67.4116
29.238
64.1965
44.0433
255.737
16.7342
-4.89515
-65.3263
-23.0091
27.4452
-11.0782
0.285834
11.4588
58.5666
25.0524
25.9657
7.9407
38.2724
26.5724
35.1778
80.4073
-8.51881
40.2557
18.0493
24.4256
43.9067
-24.3415
21.7721
20.8692
520.915
31.8538
7.30893
37.1723
16.3079
60.7755
17.5963
9.14905
15.1558
-2.49669
161.574
34.5778
383.696
60.8811
288.873
12.3348
39.8639
1019.2
-20.7603
17.9357
72.4826
5.1117
32.9657
12.2229
335.093
125.74
-18.82
134.096
37.1227
-14.4156
-6.10264
12.5254
103.922
28.6069
492.352
191.639
10.4327
34.2454
28.5301
19.617
37.6934
-1.04171
34.5178
144.156
24.7163
26.2317
65.5126
66.7086
1195.78
56.9329
493.002
21.1963
42.902
-5.48175
-31.5268
62.1014
43.3915
73.6925
493.777
3.35329
1.15571
18.9508
2.06252
7.07027
47.5128
44.1573
30.0235
3.76711
558.102
-5.33076
30.401
-15.6176
110.504
-14.9546
29.9437
-3.88634
16.3584
448.633
-1.56358
4.66902
17.2217
1.27395
11.9073
-15.5603
48.671
36.7343
-5.5533
-8.43054
-9.61923
35.4748
-18.0136
30.251
3.22779
3.08237
-18.4548
16.4179
549.316
13.589
21.96
38.1709
18.4694
81.0293
64.5093
260.831
33.3038
183.481
14.0188
16.9293
51.4029
1.89543
-21.3314
0.254463
16.8613
14.6835
33.1745
328.767
6.35186
16.6453
17.0299
-8.11889
54.752
10.2149
12.1554
4.01462
46.068
90.4637
27.8191
-11.39
38.5504
29.3791
-0.5105
-10.1378
4.72668
52.1092
33.9107
40.0684
38.9968
24.9398
36.0042
26.0886
29.5046
21.4633
21.1106
12.5915
39.89
32.3433
32.3221
175.351
20.9326
21.1269
11.6635
12.1207
43.3156
0.421845
-21.6564
60.7547
46.7046
-3.39466
14.9873
-20.6944
21.731
11.9553
24.9445
27.9095
5.76264
110.902
30.2422
37.7693
47.4555
58.9942
12.7236
-2.45257
58.3062
-12.93
-6.04819
12.2981
71.2529
86.226
23.0302
20.9138
15.6519
18.3106
35.2808
2.85724
-2.07023
-10.3538
404.249
3.4265
-19.4461
66.0405
39.2244
6.03725
36.3574
34.0017
46.4679
26.0063
375.658
-6.24273
-17.6758
48.3204
135.541
14.7936
32.6636
11.0021
-4.11756
86.4985
19.1566
32.0696
207.955
18.7786
25.7288
6.35381
-7.18577
178.957
-4.34825
-3.08525
166.224
151.745
38.6084
6.10044
21.5545
48.4768
-36.7543
26.5029
423.019
22.655
2.1599
-6.07086
67.9369
336.803
278.732
21.3043
5.35095
45.422
19.0761
59.5407
5.44465
-12.2669
6.52255
25.5456
43.1662
34.5363
-24.3415
37.7358
-28.1163
12.9311
3.43912
40.3308
38.7967
6.42757
28.8407
18.5194
2.03736
374.191
21.0188
64.5628
83.8459
38.3923
39.6219
38.5717
75.4711
39.0635
9.22476
29.1801
23.7569
17.9732
98.43
18.376
48.9032
224.051
24.0042
30.562
52.3255
40.749
306.754
40.204
75.4585
21.9618
122.349
180.395
24.8258
2.93643
39.6733
92.3414
19.1597
60.8464
47.0637
39.7772
10.2027
184.443
185.386
47.2051
44.9724
477.807
69.4669
47.5625
24.4858
28.6926
33.5317
62.1765
56.4792
41.5175
1.50464
-16.5752
47.2676
-21.2398
32.0696
-1.94039
14.9512
44.4694
13.8501
24.6733
-4.70131
9.7254
-8.70745
-21.1825
71.1598
29.238
15.4708
-3.67923
15.9323
14.7436
21.4791
24.2304
36.3343
4.0141
10.7241
29.3193
30.1513
19.0265
152.014
22.9593
35.0785
40.0449
35.336
26.6814
55.139
695.614
258.192
39.1778
12.0959
34.6335
347.885
26.2996
17.6697
427.308
8.65361
33.9877
56.1467
20.6094
26.0496
3.43912
27.2124
40.6707
51.4052
23.2185
11.0231
103.237
325.465
17.7112
113.831
21.5257
62.1107
32.9495
600.21
42.8116
-5.76777
49.7948
21.8829
95.0669
21.5933
12.7538
196.954
330.549
24.2835
42.2669
198.292
-6.91932
24.2145
10.764
336.739
21.4633
45.4735
16.3396
69.875
201.009
32.3221
49.0436
37.9935
-7.07719
68.3427
26.449
11.6662
135.765
27.964
44.9724
3.66842
44.2198
24.4893
23.1997
13.2414
31.4897
-10.953
41.6454
95.7878
22.4225
28.149
46.8103
9.23212
38.8472
36.3389
474.449
6.54309
19.0957
23.7627
-1.21118
40.6617
22.434
-1.39582
-14.9236
-10.3046
-2.12297
22.3563
-27.3839
-7.2303
8.84999
21.823
17.0328
-22.9375
30.1994
4.21868
3.24467
36.2968
25.9657
92.2737
23.2799
28.4465
40.8
12.9409
-6.64474
3.05678
112.507
30.7882
11.2658
18.0239
17.1211
33.7279
16.6793
12.8094
126.538
46.2929
23.2942
-1.1444
20.3934
-7.33297
-15.6151
26.641
30.8297
50.1127
23.3998
13.385
119.157
24.8714
10.9525
26.0914
377.756
267.386
-2.38457
128.543
19.7192
55.8573
133.236
-8.6573
24.2835
36.6447
63.3596
-14.4156
-3.35117
33.5849
33.2527
21.8957
-14.144
24.8587
6.96928
193.563
6.08517
10.4327
15.3104
39.8676
-1.455
2.75036
82.671
-5.20035
60.8025
133.843
22.3418
34.0867
153.668
-16.9463
23.6051
64.4291
-5.0406
24.1613
-7.35582
43.4358
26.4941
50.8878
81.1887
0.898119
48.3309
10.6659
14.2742
30.1952
20.8032
6.28334
263.423
26.2753
37.5003
5.485
26.536
51.2592
52.0438
57.7696
19.7238
50.0507
29.3507
18.419
18.0352
32.3074
352.193
69.7555
41.1461
21.3649
30.2536
14.6088
-1.0293
-10.1795
18.3354
15.6003
168.467
43.908
74.4571
-25.92
20.3725
17.6604
144.553
26.3948
26.813
10.6811
-5.356
14.0348
12.7157
41.9621
34.6552
25.6491
38.986
30.401
-15.6176
32.0696
16.8003
144.341
44.9362
27.6028
47.5833
99.636
10.2912
17.2217
33.1331
-1.21118
237.439
26.1822
240.359
247.446
34.673
46.6027
42.0938
74.8302
4.47519
-18.4747
8.84999
29.3193
65.7585
-22.203
23.9142
32.3297
153.145
33.2297
49.4153
27.8397
45.422
51.3909
26.5724
83.9035
26.0594
27.0884
25.2632
42.4122
33.7959
47.6548
-18.7193
25.5202
9.62479
16.7913
5.61687
121.627
20.3057
30.9605
20.056
12.0498
40.0851
327.74
13.2818
21.8662
135.337
21.4593
36.9942
47.7627
54.6144
42.3199
79.2193
61.5523
24.2173
12.608
16.0991
36.5858
50.2351
52.6513
43.8165
0.857648
9.94875
-19.1008
23.8228
11.701
230.854
29.8966
7.90631
40.827
288.153
176.625
-25.1746
2.19199
17.3788
-10.8253
1162.8
5.83428
0.421845
-8.53797
6.40677
29.838
-12.765
-16.8718
138.601
-8.25405
442.406
-4.91132
1.99699
-38.7738
-0.369429
0.291437
-12.7025
374.188
-20.4043
-11.2064
9.32899
50.4616
25.7288
-3.01652
-24.0524
-35.2522
-28.7111
-17.4343
-5.67696
12.3714
-53.8697
-22.4199
154.613
-22.7377
171.404
121.682
-8.64328
-12.8525
-15.6583
37.6475
-48.4399
-22.9375
5.83659
0.470549
-15.496
8.18581
1.60281
-25.7925
-2.95705
-5.28673
12.689
1.69651
6.47372
2.77441
10.553
28.9141
-14.9712
-6.33892
11.4989
33.6579
39.3501
26.0496
24.0538
-0.898642
20.056
21.4201
-16.1369
2.03736
-23.1114
18.2077
1.78163
36.0572
-0.0260333
190.484
54.5013
-6.7048
48.8577
7.82736
20.1042
31.0916
25.3414
58.2735
7.41688
25.8783
13.5154
48.5774
18.2602
23.7698
75.8112
52.9697
143.776
54.8825
62.3283
45.4406
23.5512
15.3104
34.2454
13.5375
45.8539
62.0563
47.2735
4429.25
47.6362
29.838
22.8423
41.2243
12.3607
35.7337
17.5775
142.552
43.6851
45.118
62.1014
43.7074
38.3794
-11.8229
23.6445
15.2027
32.0476
20.1887
38.1425
40.4091
56.2604
30.004
87.9439
9.66941
1.50464
-24.0714
30.401
-13.7436
80.7953
18.6743
176.2
116.151
-0.138211
53.8398
21.3463
17.7875
155.903
6.28508
-0.567725
43.0488
134.186
28.1799
14.0583
21.4791
39.2229
15.7196
17.1326
198.131
42.4378
37.6475
-10.9586
12.6698
22.7032
24.8334
27.5822
40.726
56.9115
9.09908
24.8073
60.7612
24.6983
57.6666
316.54
-10.3929
19.641
20.6774
12.0475
-13.0971
-15.7092
-12.864
16.8613
29.7977
301.416
25.3383
3.18941
-14.1872
2.60373
14.7712
-12.9552
-11.867
58.5002
34.5778
7.00919
6.5332
197.043
-21.3984
17.3751
106.53
9.22476
31.0541
-28.7169
-2.38457
-13.8859
538.836
40.8648
9.54782
-4.90917
27.2744
24.0042
-29.4081
33.5849
-0.480445
31.2661
-31.0105
35.0803
75.4972
201.009
7.95924
-4.55983
9.68825
47.3639
-5.20313
6.4985
138.893
200.947
-2.91577
2.65863
7.34925
-29.6316
-3.75334
509.666
12.3607
142.555
53.1847
-12.9955
92.4108
16.6651
58.2365
-33.4009
26.4941
17.4705
65.0138
3.02978
20.8249
17.055
25.024
-4.56845
22.5272
-0.137198
48.3563
54.6394
36.0232
-34.3583
-0.066319
11.2031
-37.6195
9.68082
-17.8198
-3.39306
-16.2037
-15.5603
-22.0106
20.6836
1.62516
44.8451
-3.48217
8.84999
12.4527
15.1587
-24.077
7.0476
36.0778
10.7156
65.0889
41.919
47.2961
57.0131
45.3131
48.2963
12.9409
-29.1335
87.1074
51.7825
43.1662
42.0326
0.0213621
410.675
168.591
151.794
63.5309
38.4567
10.1757
2.60373
237.785
2.03736
33.1106
32.2632
65.1052
27.1479
4.01462
31.0755
238.515
55.9301
37.3358
14.1875
21.7213
23.4673
53.9832
28.2885
41.9425
206.068
49.7632
22.1302
141.132
41.6264
71.0662
57.6156
29.392
62.6928
56.7179
509.219
54.8825
39.8396
39.8184
17.929
39.8676
90.3742
154.55
22.7009
54.7698
499.334
38.2659
56.5755
43.0983
35.5275
23.6051
-3.62167
15.7034
36.1889
54.1464
165.058
9.70264
93.9605
110.858
45.5815
7.10142
46.1333
35.8174
120.129
22.0628
60.6313
40.4091
45.016
61.8632
36.1486
11.5435
49.3851
196.347
50.2733
105.931
24.1667
73.9792
-21.1638
55.5877
18.419
-8.20172
13.5667
-16.4515
11.161
21.3649
-13.5022
5.39157
-1.0293
-13.9277
238.614
31.6602
35.1017
30.302
44.7353
17.6604
-20.3645
50.7577
22.4556
15.5686
20.9312
-39.0892
-14.0762
-22.8915
68.199
12.1664
16.2787
23.8824
57.8013
378.639
-9.73976
88.3725
13.5344
-6.24731
0.210445
20.5484
16.9046
52.4325
-7.63448
25.7288
34.4648
64.0287
-6.57538
35.9623
14.3924
-19.9518
-32.4268
1.8193
92.3075
39.4243
-17.8009
15.8569
26.1045
-4.89515
-27.845
-17.3869
40.5637
9.53653
-33.4474
-15.4412
-8.89978
102.545
-17.3701
13.808
-7.05183
6.41328
172.75
80.1554
-31.0076
21.5151
-0.691351
26.2996
0.803139
-19.4574
7.75073
20.5395
258.616
7.30893
9.06132
36.5827
16.3079
2.67944
22.2675
3.91143
186.784
6.4668
22.0017
-19.7037
19.0071
252.215
15.501
-54.4935
34.8022
-6.22813
207.511
-10.1378
0.978552
61.4795
18.9182
21.3278
-33.8126
9.01171
8.07321
-22.0918
57.9477
325.607
12.5254
13.967
18.2137
58.6306
-7.0121
13.5814
-16.5487
24.8751
6.4985
26.449
-7.07442
-16.0342
30.7696
33.5862
32.2126
73.0834
49.842
58.2225
30.6959
5.74512
2.45567
-31.7187
-16.5343
170.797
32.1471
47.7498
-9.76517
12.54
10.526
106.452
-3.33222
64.9672
20.8252
73.0223
33.7712
67.425
29.8468
59.462
88.8127
-14.682
-8.44944
11.5995
20.0146
-8.70745
-2.44179
26.1822
141.682
-7.01802
11.3133
-10.3046
1.62516
526.48
-16.1395
-1.6081
33.0674
4.03397
20.1661
56.4364
15.4631
-11.7732
6.9928
23.1783
65.3211
39.7998
218.183
7.83173
31.6816
62.6957
456.298
46.1603
30.0478
47.6548
28.1324
7.75073
39.2801
-1.87939
14.0939
3.18941
55.1533
8.22593
76.6154
21.7151
-16.5522
14.4596
-26.3294
11.6944
9.3443
48.2972
17.5117
-6.7048
-16.7346
-37.0548
-46.6821
-20.5732
38.0537
16.1071
1.65006
-23.5052
168.766
13.6969
675.12
13.4624
-22.5773
1.43291
-8.96028
8.96789
23.91
29.511
-27.9857
5.00309
20.1899
24.7819
4.62443
43.3156
7.91811
-6.66391
32.6437
46.7046
15.346
48.7205
449.696
166.034
30.1115
4.45901
22.6117
-3.16653
-0.20152
11.3848
427.575
30.5889
14.0166
-19.1355
5.25277
54.5584
-9.43665
5.66018
13.0771
-5.76041
6.9881
56.9536
-9.05984
22.8439
-2.47418
-29.3222
-17.4343
81.7119
4.22638
65.6612
-23.4231
258.372
-12.2541
9.23789
63.0525
3.91433
64.0041
37.0327
52.9444
21.96
57.5926
100.015
1.60281
24.8073
105.283
7.31871
12.0959
10.2707
122.997
828.4
126.366
26.2583
259.778
427.542
67.3911
13.1131
24.1755
12.8094
47.8271
57.5373
12.0498
26.9666
26.4002
25.6143
62.2483
17.7112
48.2386
60.8811
39.6219
32.9495
49.2342
55.9301
-22.6344
38.5504
33.1273
-2.38457
44.6129
17.0441
-18.82
34.7706
12.7598
-14.4156
21.0117
-5.77053
12.638
707.804
2.72264
56.7179
-11.7714
41.764
13.6026
64.1812
4.8105
1628.98
25.2392
219.478
9.79218
28.8956
2.22754
13.1133
-16.9463
16.1088
13.2449
8.20714
24.4858
81.1664
65.3908
283.124
285.19
35.8644
32.463
23.3869
175.767
27.5325
1080.62
493.09
18.9291
106.396
34.3943
53.5276
26.2753
26.2559
112.985
33.596
82.758
180.57
29.555
128.984
62.8274
299.654
109.586
10.6953
-17.5009
4.91675
106.691
0.415055
-12.3683
223.282
42.7198
1.64344
-16.0218
16.2461
-8.30547
14.5872
39.1565
27.0414
12.613
19.0576
33.4909
-7.24601
15.1504
-1.90726
75.5387
11.5609
46.2883
25.8675
-7.20483
41.6454
183.033
48.9362
3.68181
-5.58422
7.35805
83.8248
13.8501
-9.05984
192.076
28.4661
23.7627
-23.7
50.545
36.7343
425.891
1.94297
8.43606
22.2399
-1.00974
27.9785
156.275
-20.3488
21.9684
20.7809
5.90803
316.269
58.3104
30.4556
8.84157
10.7409
-4.93266
24.0916
13.5629
58.8871
0.335465
37.0519
35.4297
12.0959
109.596
33.0418
29.1107
110.436
-25.2785
-1.65375
13.9802
21.5464
178.786
-4.99418
883.063
29.8534
41.0221
32.5749
951.252
50.0669
11.152
15.4425
31.8331
27.4404
46.4231
-6.85116
-44.1861
0.132026
69.6715
268.418
5.66372
21.1871
-2.63361
-18.9647
-2.89048
24.4633
28.6894
-30.3451
282.444
-35.1507
9.71429
1.78561
1.43291
36.0173
65.1899
40.7766
-28.9227
-16.5487
24.8751
2.29314
58.9723
32.0712
-23.941
15.8249
18.5936
13.4719
18.7355
-15.0722
103.2
21.3256
24.4858
21.1963
52.6143
-24.0306
234.515
26.5249
39.9593
25.261
10.8496
-2.45257
-8.21462
138.869
147.625
81.246
40.4091
41.2679
30.004
56.0848
262.668
10.0297
117.74
17.8498
22.2926
6.51279
25.6026
24.0412
3.04268
73.5368
44.8466
-1.45901
44.8942
396.178
2.14257
22.105
-30.2157
-31.0144
3.1276
14.1833
18.3354
-9.56925
25.1674
55.7165
167.109
-22.7311
4.54193
-22.2385
7.46307
562.796
7.81272
228.073
17.1328
8.41259
37.0786
21.3473
7.12684
4.03957
62.2601
109.945
24.5733
-9.43665
46.8103
5.48399
8.86217
5.93269
-4.70131
2.22914
-8.09638
-27.4481
10.6767
114.263
83.5859
15.4708
16.9355
-10.3046
69.0915
15.8569
27.9785
4.47519
26.5029
-13.6388
9.65616
16.4179
101.414
37.9519
-0.503462
47.5412
31.5879
135.377
43.8946
65.9278
57.6666
346.525
58.9964
42.4122
24.4256
184.462
16.1499
15.247
29.9098
31.6718
35.2982
47.8271
48.167
17.672
4.4778
112.223
97.6147
18.118
95.9815
36.9942
64.6292
24.6293
25.4533
86.7155
70.9226
12.3135
16.3561
285.965
15.9711
90.1327
56.935
37.4019
40.3928
44.619
36.1842
24.7598
3.26769
13.967
4.24401
-9.89732
60.5047
41.7136
22.9518
-10.182
26.5548
86.7192
8.37256
47.0637
-3.32629
-1.04171
378.414
9.7238
22.4836
-31.9388
25.4791
63.8447
-18.0298
0.122922
8.07786
52.2723
146.318
-5.28989
24.62
11.5324
30.5889
2.77219
-15.3874
-24.9414
16.1482
7.70644
11.4328
408.12
32.9129
-7.45785
9.3893
30.5264
-5.7594
-14.6934
-29.3257
25.8069
37.1549
36.5904
29.7889
34.6238
3.19908
177.402
-21.3202
36.0555
22.3578
-23.9478
128.187
28.3795
33.3494
-20.8454
15.8373
63.0977
6.68706
42.6982
13.7262
202.2
27.6055
65.35
100.119
148.301
136.774
16.4972
-5.33076
-22.5551
16.9046
93.662
7.35805
36.9732
19.4723
9.68082
90.8761
11.5995
21.8887
-8.70745
23.7951
41.1747
57.349
34.2114
11.3133
-12.1787
301.476
117.056
37.3489
10.0974
223.28
23.8425
31.1934
32.145
141.98
43.3179
64.1888
10.7156
50.0963
40.0449
61.5729
32.3036
2.20953
153.496
304.45
107.722
67.5291
73.8917
-11.223
20.5395
24.3575
18.5533
-0.309015
38.4567
29.4263
146.983
-10.5147
-13.3397
62.0075
-8.11889
52.878
36.9942
300.762
-5.35571
-13.9021
41.738
54.056
-2.01964
49.7948
36.8754
-17.3771
21.7213
15.9711
20.25
15.17
-12.4054
69.2611
21.6522
98.9669
19.3176
4.14509
26.0886
104.467
20.0217
24.8587
47.3862
17.3508
-12.0561
11.5623
39.8676
304.018
280.112
32.0712
221.562
218.176
136.66
-14.6391
9.36513
-11.3241
67.5928
23.1997
13.2414
-21.9072
35.4057
-14.8521
-24.0306
0.288004
39.9593
19.6388
-11.6392
48.0074
90.1436
12.6925
13.7796
446.066
30.004
19.282
-0.137198
-16.5675
96.2368
53.9179
100.873
96.5605
22.2926
-0.983473
21.9397
4.98789
37.9296
37.3503
-10.8293
93.6199
212.52
15.261
121.431
110.339
13.9632
1.06486
27.7057
26.8447
34.5377
14.487
7.81323
-5.86447
6.41599
0.25025
18.8986
-16.8998
128.013
-10.9279
8.80699
-24.0967
-8.454
1734.24
23.775
18.2602
84.0383
9.44793
18.3015
-19.8828
3.56157
-12.5939
-5.99163
161.461
-26.862
-0.066319
13.1564
187.365
12.9803
312.461
13.8501
-18.4302
-8.44944
17.2217
30.6479
-6.18992
48.671
42.3565
-8.89209
-9.30143
24.114
88.9454
54.2155
21.3418
146.443
-6.14254
25.5712
26.4031
-18.4548
48.9401
210.366
6.9675
-11.7479
11.9339
322.784
23.2799
20.9502
52.0444
-0.177552
29.0113
78.0194
28.9141
106.105
52.7283
58.0208
3.74281
11.0571
102.765
30.9605
569.157
10.1
-7.71755
5.78549
-8.11889
54.752
12.089
35.1202
208.932
-9.10384
23.5792
56.7305
69.0485
82.3133
46.0466
21.8829
23.5954
-0.895514
196.412
17.0441
38.1943
48.3671
-8.79339
65.9893
18.5923
156.941
3.15506
49.5743
15.4884
35.0803
26.7715
49.2099
11.7074
-19.5524
39.8676
-27.6919
-18.3188
-19.7824
36.3918
-31.9388
27.3532
31.9856
-10.5335
-11.1215
31.9996
4.08044
52.731
4.03614
-15.9685
-23.0673
12.4001
17.0768
9.55878
-9.79632
15.6537
406.711
11.2634
-1.3327
-24.5001
-35.3082
11.9038
10.8143
33.4067
14.1016
24.1667
16.3175
-0.321636
39.8036
-3.33308
13.0351
15.7427
306.963
-7.72689
231.355
-11.8649
8.56113
5.21689
5.42328
32.6636
80.0793
13.4354
432.667
-12.3247
71.4648
-5.46428
-41.2626
19.3168
7.81272
-33.467
-2.8318
20.212
3.3787
2.28998
-9.99545
181.718
-14.9546
37.44
18.6024
619.808
8.22788
155.858
45.8985
0.355074
40.6293
-23.7
39.3006
5.6911
-19.6749
-50.8487
23.3531
119.808
-29.258
-14.7266
-0.520345
12.4527
32.0253
-35.3214
17.081
34.2037
-26.7657
1.3706
21.3043
-0.271251
531.152
0.335465
25.8075
3.57058
167.643
6.52255
38.664
24.4256
51.4029
-13.0971
14.2758
-10.9899
20.5395
26.2316
52.1648
27.2124
27.5523
8.30164
-1.1444
-9.59161
-16.7033
-32.4817
19.1448
-2.90353
-4.23521
8.40726
23.5792
11.7529
-9.5159
25.4319
38.7495
-6.1327
-23.2563
12.2229
67.1017
67.6439
-8.6573
-37.5607
-13.9551
22.1302
-38.7784
7.89322
104.799
-6.10264
-2.46714
270.714
13.6143
175.635
28.6456
19.2248
223.477
-15.8042
-22.1709
0.512205
-7.07719
-12.2422
264.455
-14.5707
18.5936
-27.7575
13.1133
37.4016
36.7235
101.91
5.74512
-35.0257
-3.94965
-18.6002
-14.6602
7.75345
-18.4527
-1.27019
15.8906
5.22736
-17.5849
5.83238
-37.2929
12.6925
-12.0647
-5.58379
33.7522
8.03763
1.73687
-12.8194
-14.3331
22.0587
42.7771
29.7889
17.7572
19.9804
39.8036
-1.45901
28.0276
-4.87203
-13.3491
6.46697
-28.7315
-2.68327
37.076
21.2225
30.7896
1.36856
84.6499
14.7503
-4.8284
2.12432
200.683
-1.90726
-1.29797
22.8053
20.0514
-16.6004
122.731
1.47132
45.7102
10.2924
23.775
50.1193
7.20155
13.8247
22.0956
342.515
3.26252
-27.379
-17.0532
-10.7198
-10.0024
4.07011
-10.4431
-30.4623
-35.0317
92.3451
-6.09345
-10.1838
-6.87503
9.97659
0.389656
-51.8205
-1.32603
-49.7295
14.1018
107.809
-31.946
-45.9026
51.7677
-22.2824
-0.64322
6.18323
37.6169
-12.3287
-2.14302
-11.5247
8.19319
-22.8582
-35.3158
-14.5766
-13.7436
-16.6562
-11.3107
-50.5618
-20.7529
31.351
-3.01652
-52.1634
-14.0716
-12.7634
-29.3222
48.158
-11.2992
66.7193
-7.01802
138.75
14.0583
13.9828
26.1045
-38.6283
-54.082
96.9311
3.08237
-3.58193
4.03397
-6.07086
24.5772
603.92
-2.37753
34.4227
18.4694
21.0592
21.4058
-7.1608
20.4372
0.851522
-2.84779
134.241
0.062712
23.2919
-44.9562
-25.0796
4.0026
5.54695
16.8613
1.68674
-2.77271
25.6782
8.30164
-34.8776
22.2675
304.85
6.5332
-5.35571
-10.154
54.8564
233.966
7.35069
12.3135
-13.7244
12.608
2.98065
-38.3768
121.45
18.9182
111.607
177.678
-3.35117
39.2071
-19.2211
42.5104
-6.64769
191.651
464.241
4.28272
152.284
13.5814
-42.0412
5.94012
8.00847
64.1373
27.1132
20.8268
24.7847
-10.412
32.6437
5.97567
5.54248
31.1013
26.3634
17.5775
-1.75114
-5.0406
-29.8446
20.8719
-9.08233
26.8408
-8.47221
-36.1858
-2.59242
11.4546
-9.18188
27.685
8.15741
21.6685
134.971
-29.9661
-23.8215
-15.1297
-55.9229
-10.585
8.94027
24.0364
21.5979
14.7964
12.135
-23.0378
-8.13057
-2.1957
27.4055
-29.57
225.638
146.446
-15.3763
-31.0144
5.00166
-17.6758
21.2225
18.5417
23.2933
25.7314
20.9317
57.8538
47.6454
73.6647
-9.05387
46.2883
5.88839
6.53853
164.515
32.5917
15.9146
31.2713
108.401
-7.41867
-8.66409
-15.3857
35.1681
5.13659
4.48008
145.991
11.769
-8.12834
-20.2928
-32.9319
230.033
21.1903
32.375
12.6472
-17.68
32.4654
34.1228
-31.2058
11.7924
90.9385
0.63599
-58.9825
-32.574
-15.0794
-29.036
23.6567
-35.4008
21.8456
-6.93523
-12.9829
-19.1101
-33.4418
-16.4507
162.419
-7.28582
-13.1848
22.4475
11.1062
23.8547
215.828
-8.44944
101.555
-2.47418
67.4116
-35.129
28.1799
-32.7934
9.12143
-2.88381
63.5858
8.22332
447.381
33.0674
0.166198
-7.21043
-7.94493
-3.27758
-38.0101
-0.503462
7.22501
27.028
2.20953
16.4372
29.8075
-47.8742
-8.46998
10.553
20.6774
15.7957
-11.223
-30.7018
-7.50159
1.68674
-2.18308
-12.143
-29.1797
-3.01847
-17.0879
-14.8292
-47.4743
122.218
-2.90353
5.13513
-14.0815
176.429
32.9495
21.1232
35.3153
9.22476
4.81719
-4.35407
38.8449
-6.38968
-15.888
-5.98689
5.79969
-6.78324
-22.5682
29.1485
222.655
-12.5415
52.3255
-26.7174
10.6513
-4.77362
21.9618
362.229
9.8545
45.4406
-0.811698
66.1045
94.1224
58.9723
-14.7804
13.5403
795.436
21.3993
-3.39466
16.8614
3.66842
27.3532
-1.7476
19.4515
-14.8696
-8.78873
12.9169
-22.3483
33.9904
26.8408
27.135
-34.128
12.54
4.90384
-12.9083
-12.93
-49.1517
810.258
-0.820323
18.7596
78.5736
-3.44905
32.5185
63.2882
25.9105
27.2201
-20.8109
34.6238
-4.38244
7.17463
27.4055
26.6852
9.78539
31.7758
40.1056
19.0092
10.8606
95.3467
-29.1403
23.7423
-12.0536
441.874
244.236
9.17141
152.604
140.049
54.6649
67.2241
45.7714
-16.6163
7.65419
26.2037
13.4349
8.80699
-12.8523
38.9526
199.384
8.4183
50.0119
344.348
22.1941
0.706239
18.3475
40.7903
5.43563
-14.4679
25.6049
-14.6706
-2.94683
-5.04664
159.812
827.866
-23.3022
8.11749
51.206
-10.5911
-3.2001
-51.6035
173.397
206.783
-6.50863
-2.58897
28.0241
-29.036
46.1455
-29.7786
130.541
9.93136
22.6243
102
0.789775
322.07
105.645
384.932
342.95
22.824
10.2089
0.0624206
26.3861
46.223
703.129
99.2261
39.0411
50.6928
-15.5828
34.6778
-33.1529
12.3986
21.7383
-20.9842
79.1267
-6.24731
-9.15989
-16.9329
-11.2064
41.1881
-11.3826
51.9657
116.924
-22.1783
2.79495
-10.8893
121.214
-40.5666
-34.3009
3.69337
136.06
-25.7587
-24.294
-15.9268
-20.8636
-1.00974
26.1045
223.741
-16.6006
-13.6388
44.3118
-14.8263
-10.9586
8.92167
35.8216
-8.02503
32.5487
811.199
49.1702
98.2425
28.4465
-5.79975
17.7181
34.6335
20.6774
4.55127
-5.60084
3.03141
9.62479
33.6579
7.30893
38.4567
44.4189
100.131
10.1
129.089
-16.7033
22.8929
28.9556
25.7499
44.0145
75.2291
16.0829
45.4861
76.5448
68.5354
18.1347
619.805
-4.51562
149.03
136.442
77.0142
11.9574
-11.3238
107.859
35.2486
-8.79339
52.3255
1.39362
18.1476
15.4884
23.8359
23.0234
28.574
-19.5524
26.5548
52.9861
13.5375
4.62443
54.56
27.0215
67.3194
380.43
49.842
28.8219
31.982
31.6576
-31.7187
-9.03802
20.8719
64.3221
169.564
25.8421
119.362
44.2592
153.247
4.40927
31.0388
69.3789
48.7447
30.5264
31.7219
24.6619
38.1407
48.2957
42.2126
31.663
96.468
27.5619
-0.634308
33.4116
-11.9498
37.9296
33.6022
0.415055
24.2795
49.4759
7.76477
63.3345
-2.10469
-16.0218
128.501
42.9046
73.8931
37.7983
200.283
25.1567
53.0499
34.0496
295.539
9.63652
25.2792
35.2045
26.9695
2.7961
87.6006
16.9442
10.0766
46.4585
40.7903
16.381
-1.14212
17.3912
31.227
11.5664
32.6604
-9.84754
56.7975
120.456
44.5063
14.1791
73.7098
60.3598
47.3997
57.0923
77.82
47.8393
63.0033
369.104
107.771
51.7677
13.3249
27.4678
24.9239
71.3501
5.91364
21.0306
26.4474
35.5409
16.9046
48.6844
22.3506
44.4694
19.0512
-21.5679
64.0733
63.1181
131.848
39.3006
51.7268
93.7722
19.6805
59.7212
30.8494
50.4673
10.0974
2.14003
-26.7573
747.087
15.1587
-27.8252
7.0476
43.3179
49.1963
29.4563
23.8594
12.8472
38.2724
50.9352
10.815
14.815
280.087
40.2557
51.7825
46.9144
27.0401
-26.2156
63.0015
7.75073
28.1057
50.4125
7.18725
4.72356
80.0261
40.1608
-4.89253
5.40091
43.5076
220.11
57.609
81.4958
-2.65771
274.122
31.5672
38.5504
31.2532
119.43
16.0991
17.8451
44.6129
37.6588
34.4462
16.7872
42.2669
76.4781
73.6655
43.5005
773.509
35.0142
0.848576
36.1031
6.96928
36.1418
101.663
-2.68576
28.4289
13.5375
19.617
339.418
22.9106
-2.91577
49.5103
29.838
305.826
28.1058
1.79435
19.8569
24.4893
37.6042
6.2038
39.4958
2.13126
54.6359
41.8333
15.8906
185.138
-2.45257
6.77791
32.0693
9.55878
16.4406
40.0165
58.1345
18.7596
69.8818
78.5736
47.1507
34.3926
37.0513
60.9533
59.774
57.1126
48.1767
49.9655
10.9228
18.0352
24.8111
27.98
19.1557
80.5015
38.2315
90.2237
340.696
-6.6515
29.3645
31.0499
93.298
68.0742
56.0231
154.478
86.524
16.6243
7.12684
15.284
399.592
33.1081
316.928
13.0521
13.1564
44.9362
74.4545
38.2129
-12.808
-8.44944
133.414
-3.08525
12.5507
19.8677
-5.14396
13.1874
46.6027
28.9753
42.9711
26.964
28.377
-13.6388
33.0674
11.4106
9.65616
172.885
3.21937
70.7111
40.0449
9.09908
-7.05183
13.9095
-9.03487
22.0594
54.1704
340.057
19.641
29.2937
56.2847
21.4179
-14.9712
23.6461
131.439
88.0059
48.7204
9.183
0.729666
45.1409
1.25145
58.5002
40.2
12.6314
25.2739
7.76275
2.96448
234.767
27.8191
67.3208
34.8022
203.667
-4.25863
70.447
23.4673
42.7388
24.5404
-4.90917
-11.3238
36.6447
40.8708
-3.17119
-26.777
12.0331
-1.41748
-33.8216
5.18104
11.6544
5.21976
35.1544
166.318
202.524
3.6874
12.3935
314.328
4.58049
25.1474
63.5712
20.9682
26.2317
657.717
22.6153
26.3598
26.8185
112.242
48.8662
15.3248
63.9754
302.013
51.2037
0.898119
23.968
-8.07477
57.3777
11.4546
5.81065
102.648
25.024
19.7944
28.6524
20.4775
-16.5675
40.7994
29.6586
45.9608
31.663
19.9804
7.17463
45.4258
11.1134
17.2817
14.9092
13.8686
20.8832
18.3569
9.1397
-36.6366
-32.4797
-2.68327
60.5779
207.822
42.0339
4.06509
27.8687
43.8973
228.886
33.8911
7.46307
26.5534
55.6586
28.3772
6.53853
97.0487
23.2214
50.0119
40.9347
22.5664
30.6913
48.3325
25.7513
19.4726
26.0504
17.3912
21.8567
30.307
148.853
43.6791
8.01217
5.15094
6.68284
38.0876
6.01185
-27.4576
36.1553
137.677
27.2202
-6.86027
33.0183
9.28347
-6.54719
12.4123
58.3025
53.7047
99.8865
403.714
449.507
-2.15432
6.31913
11.9928
17.2018
-38.5168
-13.056
41.3786
48.097
-5.26817
-20.7141
20.3004
45.0706
32.8038
26.8172
-0.719818
14.242
60.7852
22.8713
40.4684
415.338
272.427
12.3763
-3.42551
27.4849
-5.07218
6.07923
202.499
22.3758
6.15945
6.41914
33.114
81.3643
-21.1509
-14.5899
15.9817
31.3596
109.868
-34.8095
28.8346
15.8688
1333.85
24.965
275.354
23.1328
46.0454
-53.4892
-40.7512
34.7136
42.9853
0.101067
-8.21636
31.2146
32.4207
-37.1867
326.424
-3.30114
-33.4538
-11.164
28.088
37.6125
543.237
6.52056
-0.273238
67.2073
5.84787
-17.308
26.8695
11.2662
44.5019
-20.9134
18.4335
0.163705
3.32563
160.633
91.7032
11.5753
10.6441
-0.0456343
79.3222
30.8949
22.5228
43.153
-11.0324
53.3076
6.95443
169.379
0.0193496
-10.8871
-16.0202
-6.60872
285.113
32.5094
4.74075
0.291437
15.4084
237.381
107.032
52.4325
-0.138211
31.351
-16.5561
-10.3235
13.4735
-6.22232
-25.574
29.9303
-1.39582
5.6911
-14.0527
7.24736
10.2347
990.234
-27.845
-45.4979
10.5786
-33.4474
578.638
37.6957
2.34461
-24.8916
5.11874
40.0449
20.3435
94.1477
122.605
40.8
35.4297
-27.2595
19.9234
35.67
79.5139
5.87666
33.6579
13.1131
560.158
87.7721
27.2124
57.5373
47.657
6.35186
57.8748
24.5262
16.244
43.5076
47.6963
51.9868
32.7701
446.294
58.6045
33.4413
230.365
27.306
36.8754
-9.88083
46.487
22.6663
55.0609
249.171
50.2412
-14.4156
0.396959
89.8068
5.14175
31.2661
133.555
-6.14918
53.0084
24.847
-5.30428
111.082
45.3967
34.6095
35.8193
21.0366
15.8249
34.5178
48.5787
77.1902
62.9605
41.3559
56.9329
37.6042
0.5816
63.8587
-14.6602
352.582
-6.89239
-0.394843
66.8879
109.852
30.1952
-6.83512
27.2907
22.5272
8.03763
18.6035
-33.4341
11.9038
-2.30413
27.7846
282.788
17.7572
649.752
46.2173
14.2871
30.4333
24.2318
-5.20714
-18.4722
14.6088
-17.0972
-40.3847
-26.8575
-2.68327
35.202
43.7113
5.42328
28.9155
19.0576
-2.95434
-25.9867
13.0853
0.576093
28.4275
-20.3485
8.41259
168.263
38.4034
5.03433
23.8824
25.9422
3.82573
-16.1604
-4.14132
8.88472
62.5761
-2.06063
43.6281
-13.7505
-9.04836
15.7938
-24.8401
-1.29851
23.8916
-34.5466
51.206
58.4857
-25.5836
2.4221
-23.4925
303.229
-20.3233
28.5269
-19.3658
0.210445
24.4008
33.6918
-20.7529
51.9657
28.8426
5.93269
130.231
4.10321
173.688
161.833
27.5433
335.403
17.9936
4.22638
-1.80517
37.3489
38.2084
17.1326
21.9684
1.2083
90.241
-7.94493
191.369
51.0703
164.389
21.9853
25.0524
67.1951
34.1776
45.7687
22.8243
35.1778
22.3112
-23.5113
36.5076
29.2937
13.1398
0.254463
13.0432
-16.8719
35.2982
14.0939
33.1745
166.571
17.0299
-36.2299
6.0263
0.844599
-9.8574
-10.3334
-13.9021
225.396
492.587
-7.64184
27.306
46.2457
-0.5105
-8.26375
89.0597
17.0441
25.0759
-20.6941
125.204
-8.97337
11.0961
12.5254
-4.77362
34.2291
5.09521
28.6456
21.0989
6.08517
-6.4339
28.4289
-12.6063
-3.32906
6.4985
7.70835
39.7772
-17.9083
23.2734
54.2009
15.346
54.3427
494.674
31.1013
24.4893
11.9553
-18.6177
-10.6628
48.5242
13.2589
137.139
0.288004
111.174
-19.1355
-24.9414
27.3926
32.0693
-12.93
-2.30006
-4.96106
19.7944
127.475
3.76711
30.5264
191.018
28.7704
23.9328
108.369
32.8423
-2.07023
454.415
121.265
3.11382
25.9153
227.931
47.2999
5.49117
-31.4441
24.2795
0.750169
67.7349
127.053
-30.2157
-36.2278
18.3354
15.6003
1.67515
17.6711
-0.505506
-31.5422
106.579
-26.6064
165.209
0.415917
85.5819
73.299
-3.81445
7.53424
-5.76041
44.4694
6.35381
-29.0642
-14.3296
12.5507
7.4415
10.4974
191.633
24.4318
14.7436
28.9753
4.47519
294.494
1.35372
40.5637
13.2847
-22.203
8.92167
32.0735
-14.522
-17.3954
16.3631
4.43767
380.164
199.095
28.9021
-3.41267
35.1778
11.0668
111.47
21.7974
11.3071
56.2433
3.03141
15.247
29.9797
-4.05715
158.737
68.2718
18.5194
-2.49669
13.5226
12.089
20.1277
11.5109
257.837
41.738
-2.16599
-35.7528
-25.1679
-4.51562
-15.888
-14.815
3.66875
17.9041
86.784
9.222
-6.10264
233.665
15.8411
37.9772
229.983
56.7566
26.7211
21.0777
295.291
26.5548
142.941
6.04127
32.7354
7.70835
41.6513
2.70642
23.2734
27.964
17.2201
7.49106
42.3457
-11.1179
25.0737
-5.49928
150.507
31.6576
3.88858
315.175
43.3607
24.6509
247.981
16.4718
31.2806
203.555
-12.93
-39.7814
-3.08699
29.1647
1.91248
9.3893
6.16357
11.1072
11.5435
32.5185
310.665
35.2808
25.346
50.4036
36.4978
59.4211
-13.7528
5.30056
20.4837
-11.3278
109.446
15.261
-4.13188
5.39157
1.25353
135.998
37.076
2.48184
19.5452
20.1092
32.1761
22.2465
24.6131
13.2764
56.7981
65.9088
16.3033
9.63652
-14.0762
27.7082
2.7961
16.2787
550.495
37.1866
11.322
0.706239
35.1681
-15.4781
-12.5939
34.0552
-21.6875
-19.2179
-18.1651
-40.6082
9.97659
32.2488
-14.3392
13.6665
-29.1147
29.0943
27.2246
16.1517
-1.96092
4.69721
27.4048
18.0974
2.4351
157.557
-23.5731
37.2124
5.34194
-8.6734
-16.8703
32.1944
-12.2798
-5.55978
27.4823
13.4725
11.145
3.43383
198.744
6.90604
330.78
45.5579
321.589
-62.9032
30.3676
42.3425
124.858
64.4058
-11.9865
6.99939
-18.418
25.6108
-18.2836
22.5891
-1.98705
-16.0697
40.9241
-6.24142
-29.2056
-17.4028
4.15072
25.3521
31.3596
-17.0788
25.5345
203.197
169.39
73.9649
33.2444
21.2169
-11.3777
23.1328
8.56405
13.9771
214.122
30.9655
78.4514
18.8417
6.77617
61.1997
-5.06063
-10.9498
5.95863
2.32106
-12.8391
9.45072
-11.2674
-7.36506
58.9944
211.496
18.4816
-3.52246
94.9388
3.89874
-13.5598
6.2548
-7.86569
-35.3158
21.0306
15.203
-44.9396
43.0622
18.6024
55.7138
32.5907
30.2955
-12.1976
-5.26712
-8.09638
-49.9369
-17.4343
44.9228
12.3714
0.478243
468.585
-14.0527
-15.2414
-4.75787
117.934
-19.8877
0.265966
-17.3869
-2.53983
-31.5733
32.0735
4.21868
130
20.3435
26.6814
34.5243
17.2021
29.5556
-53.4964
-2.84779
3.05678
39.4181
377.49
-56.2006
8.65361
18.9951
20.5395
18.7353
710.084
22.1798
51.5752
33.1745
8.30164
-19.8851
-2.09535
-7.33297
542.857
39.7595
4.59273
3.26106
17.7776
15.259
6.71262
15.501
93.4114
-11.39
295.297
-0.605934
-17.3771
-13.8859
-0.895514
38.9907
654.227
-4.90917
-15.0719
5.26358
-20.0378
6.01916
-0.148327
12.638
-19.3337
32.7077
9.8662
11.779
28.5952
-5.15923
-8.30796
-12.8005
9.88254
7.91533
177.039
37.6934
-25.8151
-44.1452
27.0215
56.075
22.8423
26.2317
-30.0648
31.1013
-11.1179
2.58494
-7.37334
8.07786
72.8871
-33.5927
-1.54176
43.3607
9.65833
11.8483
19.6388
-17.2614
44.3991
-2.59242
133.269
20.8032
7.07027
13.7796
13.1569
33.7522
2.41543
1.73687
28.4101
55.0073
14.5625
95.2509
36.5904
16.6704
456.289
6.94722
16.2323
-11.566
-51.3052
13.5667
41.6445
28.0276
2.62423
-9.75408
-37.7119
-12.2737
-13.739
237.197
32.4669
5.25277
9.66177
3.95858
1.80775
5.66018
13.0771
86.0688
48.2176
40.087
9.68082
-19.6938
-10.8893
-0.600118
-6.83338
-19.3084
20.56
38.6084
-23.8846
391.749
34.673
18.4918
64.5826
80.4524
-29.258
525.004
-13.6388
31.1934
13.2847
2.1599
44.5289
5.83659
4.21868
-23.0176
-21.1182
26.9265
-4.01938
-18.2962
300.642
22.8243
42.6741
-17.8891
12.1447
372.248
5.68491
208.043
14.2758
93.9578
24.2876
-26.2423
35.4199
4.72356
20.056
-14.1872
8.22593
-15.2138
11.4077
-30.6077
-10.8403
-8.52573
42.6164
-10.9779
267.208
41.738
37.1894
-7.64184
6.69126
27.5051
689.146
-0.767485
29.0895
355.708
0.177493
-0.079385
460.184
25.8783
51.1767
0.396959
-21.0952
46.2586
-12.2699
19.2365
18.2137
28.6456
171.024
-8.90736
-23.3005
245.821
30.4973
28.9873
245.715
-23.941
246.335
2298.39
37.3343
28.1058
215.438
46.0939
2.00053
-1.16319
16.9895
-8.78873
136.605
0.140445
-5.28989
13.4065
2.47794
450.674
7.10142
-13.697
77.9924
22.699
9.55878
-0.425994
28.7721
17.9203
204.292
13.6598
-3.88533
-3.44905
28.7704
305.043
389.479
74.0718
8.38686
20.0657
8.73602
-13.4401
-6.32765
24.8111
22.3578
317.132
33.6498
25.113
11.5129
27.7272
-7.72689
-14.1478
-9.99087
91.02
16.4613
6.22997
63.5193
38.2858
20.1092
28.428
5.37992
36.4011
-18.4904
32.017
89.922
555.3
20.9312
6.93292
-11.6471
304.331
105.87
25.6491
16.5719
-7.41867
-3.04189
18.3475
-29.2531
-18.9272
-2.50614
35.9292
-30.4623
6.1381
81.9877
12.305
15.5988
13.5081
0.653346
-17.8703
30.9684
-14.3565
44.0912
34.8923
20.5279
8.66415
-11.038
34.964
45.5386
-16.066
34.523
-30.254
9.09007
11.9413
-23.6145
-22.4925
34.0684
-12.2798
45.1268
169.911
-10.8904
14.8931
-0.314306
5.71523
-38.0715
1586.4
-44.3973
-32.5789
-6.3727
-44.1625
-3.36558
1.113
14.2879
8.18379
-0.742126
289.983
-18.418
16.2405
8.04629
-16.4096
-16.7663
-0.112988
8.03352
-8.57339
25.9316
-26.8561
0.779454
-17.4028
-16.464
44.0927
27.6114
-5.8344
1.17168
77.6345
26.9605
6.49852
17.4688
-26.3703
16.0603
2.73275
91.4598
13.4099
15.4084
-19.3658
63.9287
54.3859
39.314
12.9803
20.1066
10.1019
453.835
-12.1976
-38.6925
-4.31586
37.4266
19.8677
-10.7662
26.3058
47.7914
61.5953
270.73
35.4748
-34.8802
-24.0969
65.072
42.4378
15.1587
-17.3153
24.5772
21.0853
5.09343
318.088
26.9265
-11.5156
6.06663
-16.5311
10.815
28.9625
0.900347
14.3012
106.884
27.0401
-50.5784
-10.087
26.4914
43.0283
-13.1238
29.7977
-0.309015
55.6633
27.0423
294.958
-5.84348
15.1558
72.466
28.5151
-16.022
-2.36114
27.1479
7.76275
-2.65771
49.2342
20.3228
-32.0047
-30.7901
23.7569
-15.503
-2.64155
70.319
82.0942
35.7847
-1.16104
-3.82752
34.7706
22.1302
-25.66
-10.8474
24.2145
-47.3321
-9.9634
-8.52176
43.5994
21.1493
-18.2565
26.6999
-58.9077
264.561
229.148
-3.32906
160.172
17.0787
-25.8151
-32.9008
34.5178
39.2084
-16.5131
13.1133
341
40.4717
-3.62167
6.33307
0.122922
122.396
16.6651
11.3848
-10.9121
33.9904
13.7223
87.1052
-34.128
6.91776
4.90384
255.083
-1.68561
-15.4185
15.6537
-4.56845
97.4899
136.826
2.41543
539.594
-3.44905
19.4001
5.19214
25.9105
21.5979
3.55197
6.51279
18.1064
12.7968
-10.0758
37.9296
7.91132
-7.57962
58.8462
9.63884
12.7347
-12.2737
1.06486
130.779
34.341
475.814
15.797
12.613
16.6243
57.0158
-22.2385
-7.33834
1.84087
9.94642
88.3976
69.6066
15.9089
12.7157
32.5917
8.4183
21.9009
27.6305
7.20155
3.82573
25.8437
22.0496
-19.2263
-10.5125
37.2948
101.724
1.24199
103.396
4.54943
128.012
67.9823
23.8916
17.9272
4.36936
13.7247
21.0044
-48.4343
26.6528
278.611
-14.7821
29.9187
217.43
519.075
6.9881
-6.76465
-10.9339
19.6616
-1.51899
-9.97045
10.0332
48.671
29.238
-40.7512
-7.42736
257.687
-24.6118
-2.88381
35.4748
137.534
9.6363
-30.5054
31.1934
15.1587
50.1511
18.955
88.5517
-17.3954
293.725
41.919
-4.01938
13.5629
57.0131
227.097
35.1778
1.69651
-19.7632
-15.9662
43.1662
596.756
-9.34897
8.65361
28.0357
-5.62753
-2.0614
-15.3015
-0.898642
42.5448
176.968
0.729666
29.7638
30.1484
-19.3633
41.6336
118.911
35.1202
98.3624
2.14055
23.5792
52.9824
25.945
405.867
44.3717
-4.25863
-2.76958
11.4219
11.9574
16.7872
36.6447
37.1227
8.07321
9.76729
24.2145
29.392
2.72264
34.2291
-15.5195
13.6531
39.8396
4.06605
24.8751
9.7894
4.62443
67.6785
10.2027
-2.96356
14.8455
-31.5057
715.888
29.2273
48.8522
2.58494
3.87105
236.714
18.5391
-31.7187
-40.8971
65.8495
32.1471
19.3445
8.39438
5.22736
-13.697
173.57
-27.9008
17.055
-7.92226
2.53521
1.05374
31.8975
-7.47729
-8.82896
-2.01126
9.66941
95.1473
-19.0671
49.7089
-17.0628
23.3794
14.4435
3.11382
-30.3067
6.07043
12.9874
249.666
29.9017
263.119
-3.47963
-9.75408
-30.2157
-25.3922
-58.7166
12.3093
0.607773
27.9121
12.0489
385.552
11.0021
13.9123
-29.7348
30.143
26.2037
13.6946
-40.913
-24.0967
-17.8243
38.2139
17.7886
119.352
5.14174
40.9347
0.0775979
20.2215
53.9088
-11.73
-33.0012
-2.06063
-8.84575
23.7308
-3.42616
27.0382
-19.2179
-20.0392
28.6269
-12.0578
-38.7342
163.65
19.1303
-19.1101
54.6394
-32.4842
-28.1773
-0.0413406
27.6028
77.1472
171.461
4.10321
-21.2148
8.15915
424.845
33.6784
19.8677
3.81703
21.4791
-3.02108
2.14003
-8.01661
1.2083
9.53653
-54.0621
-0.448663
13.3329
197.247
-19.2694
70.7111
8.18581
-5.89345
28.5554
42.0205
287.068
23.9334
-38.5039
2.77441
21.7974
16.9293
13.9216
-46.8303
46.1349
0.254463
-9.44558
-0.00532722
11.0571
4.72356
-34.2919
726.069
99.1042
-35.444
-36.2299
79.5554
5.13513
148.962
5.88869
908.138
26.7454
31.5672
-18.8862
29.1801
-13.7244
-11.7549
6.60075
48.361
26.4144
23.2018
42.2669
-9.72895
4.14509
9.222
-28.5914
154.954
27.0855
36.1031
-24.8898
28.6456
21.0989
43.5665
-4.55983
223.332
249.763
-14.5735
32.7354
3.96021
-1.45222
291.313
51.3844
46.7046
-3.39466
78.6311
14.2347
16.9931
138.804
873.455
-50.2675
20.8719
-7.20826
24.9667
45.8757
-26.6318
-28.6895
-28.8293
-12.9083
5.81065
31.4331
15.6537
6.67594
18.7791
39.3744
-25.6956
-7.63346
-3.44905
19.4001
25.8069
17.8498
-4.73161
-8.13057
591.883
-21.3202
279.684
24.2318
-6.7461
-12.85
5.23845
-35.8379
19.5854
-15.6131
-2.68327
-1.26629
134.734
-13.624
-1.5571
-13.3607
62.638
-27.8607
24.6793
213.08
23.9601
26.9695
344.348
160.875
20.6923
25.0691
5.22902
16.4274
-34.2188
-8.63839
-5.09761
-32.4912
-18.4187
0.801299
-26.7141
58.6716
10.7731
19.8013
-40.6082
-1.48441
-51.8205
-20.0667
-19.7444
15.9759
-10.2568
34.8923
56.1351
4.91601
-29.7786
4.97898
-8.8093
0.135557
-27.3212
-24.6318
-13.3987
13.8154
-2.99976
57.7266
5.91364
36.0232
-11.8695
453.734
-41.2958
-28.073
20.5734
14.4844
-18.009
-16.5561
-4.70131
120.295
-21.2148
-34.9444
27.5433
16.8118
-21.3618
-29.5068
-33.6643
439.471
-15.2414
-4.75787
37.3489
-33.0061
-3.48217
216.871
-15.6583
15.1587
49.0116
-47.3003
24.5772
-8.89978
-9.89909
-17.3701
8.18581
288.335
37.9258
-12.3274
-10.9089
-7.9257
16.689
-25.3854
336.358
19.9234
84.3957
36.4104
-14.9712
-32.5758
65.8468
7.42102
-37.4866
5.43487
-43.4125
57.5373
-2.09535
35.7705
12.4958
24.767
0.844599
35.1202
12.1554
32.1256
56.7305
67.1745
-3.8937
31.0541
6.89033
-17.6341
46.487
-3.57064
-4.90917
32.8966
57.7374
247.954
41.6264
41.0811
-15.473
5.02913
6.47077
17.4012
4.2323
30.448
703.837
30.303
-1.36186
0.41907
15.8688
-29.773
-14.1602
32.6437
16.7196
348.571
228.556
4.86442
275.614
-5.49928
0.5816
20.4132
-1.73362
-20.2824
38.0852
184.557
14.5977
-26.8154
-26.9553
0.210179
3.32214
23.1499
74.1423
16.905
517.261
13.6598
18.6035
8.15566
1.44401
82.1325
74.0718
34.6238
5.07315
-11.8787
20.2931
-25.0683
26.6852
9.23931
-23.9478
58.0127
23.239
131.453
143.919
87.6758
4.35591
22.2899
15.797
40.7239
4.06509
11.0021
0.793794
-24.1126
22.6467
9.33714
26.813
19.0571
22.755
-4.70587
511.217
11.977
-21.5668
33.1453
89.4747
5.32748
328.039
-11.6376
3.30899
-34.2188
-38.6234
5.43563
-0.632076
4.07011
-1.07277
-36.0845
201.101
-14.4766
23.8916
-6.43562
23.0951
17.4146
-27.2407
15.9759
-19.9787
89.0687
189.194
-12.1694
-28.8172
-54.1415
6.85304
-3.1871
15.1281
10.1709
0.789775
1.59381
145
-4.11756
13.5344
-38.1064
-7.28582
245.436
3.78611
59.9288
-46.9899
1.3659
182.095
-2.82724
-9.01526
-19.3408
-31.1962
-19.3084
5.56744
32.9862
219.744
-24.294
-14.0527
16.6177
40.2197
20.4823
-10.5173
-20.3488
284.338
12.4527
3.91433
-35.3214
-24.8115
3.96252
6.09275
12.615
15.6821
20.3435
9.81476
36.3983
-9.03487
12.689
-20.7923
401.951
29.2937
41.2922
42.0326
-20.5934
26.4914
9.29508
42.9162
-4.05715
-6.52084
29.4263
94.5087
14.7712
106.985
-23.1114
37.8854
364.413
35.1202
2.78507
0.266488
17.957
24.8714
27.8191
-7.64184
49.7948
31.2532
-26.7474
-21.3822
29.0895
127.072
30.6981
-18.82
177.678
0.576941
4.14509
12.9701
72.4955
-4.77362
36.1031
-19.2676
120.424
28.574
19.803
-1.455
56.4341
-7.07442
-21.6564
21.3993
20.4677
333.937
3.74293
-7.57598
32.9754
-31.1482
11.3673
-6.91466
-33.5927
-37.149
69.5976
0.288004
17.7647
8.97549
25.5186
-24.1527
5.81065
304.652
39.3938
2.41543
-7.63346
108.995
2.53346
-11.6745
20.2883
44.0867
21.5053
16.3175
-0.634308
23.6574
41.6777
-5.75322
-3.33308
37.398
6.37237
11.5129
14.6088
-23.5181
109.949
-15.8017
41.8372
41.0305
34.5377
149.42
24.6798
12.8762
33.8911
-1.29797
26.5534
1.31072
50.866
4.66446
16.4638
41.9621
6.54423
3.16026
7.0158
61.5495
0.706239
16.4734
31.42
224.402
-4.89025
-11.431
9.89491
1486.46
2.67537
-7.97348
-1.29851
33.2619
14.1791
137.413
58.4857
24.9109
293.225
39.9914
4.73577
18.0258
1.78721
-27.1619
29.2789
19.9715
8.0573
22.6243
-2.94757
-26.5059
1.59381
15.6895
13.8668
-7.49995
11.5796
-4.78358
37.6305
38.7267
-5.26817
-22.5882
14.6782
26.33
-0.92943
42.353
21.4298
80.8763
-20.1988
-8.12138
11.4548
307.281
3.78611
-5.76041
31.351
294.96
7.80676
-8.44944
82.814
59.37
6.28508
-4.31586
56.1672
10.4974
9.84857
111.51
-13.3674
36.4716
35.4748
100.053
93.9693
-38.0017
19.949
-1.58823
27.6623
58.3104
22.9593
63.1895
-4.25159
53.1634
71.659
193.82
23.9334
-13.296
-23.5113
58.9964
12.4271
33.7959
21.4179
-22.4674
-25.0796
28.0357
104.942
16.6793
34.7086
42.5448
-14.1872
19.4703
145.956
-29.8218
-9.99295
30.3892
32.7037
29.498
2.78507
288.873
574.555
15.501
1.72849
14.1875
6.89033
16.3561
-27.0044
-25.2584
14.6278
15.17
-14.2795
-30.0644
12.2819
80.2262
-12.5415
22.8858
22.3405
-2.35451
105.796
54.8438
20.0877
45.5122
22.973
4.2111
1.06237
127.754
17.3788
528.906
28.3231
30.4069
-19.7824
55.1325
71.0675
-3.75334
-11.3241
86.3335
32.57
5.74512
35.7477
-22.1565
26.4941
-5.33419
19.3445
600.599
3.35329
5.0437
15.2027
3.93658
180.571
19.7944
33.7716
26.2559
41.7708
-7.63346
-9.07125
35.1772
22.1624
21.5979
-11.4406
-19.7241
-6.17125
-0.634308
22.1672
23.6574
-10.7962
48.5947
4.16319
66.3425
8.98658
-8.52556
25.6164
-10.1795
35.202
139.289
61.6453
-6.1277
110.887
29.7428
-1.08027
5.87245
-20.4568
-7.52946
4.32423
20.9312
44.4142
97.7176
102.116
20.212
17.5992
177.084
16.2787
38.8749
52.1791
28.1886
0.706239
290.087
16.4274
-28.5966
23.2207
-5.80877
-1.34948
565.336
-18.4492
43.5194
-21.2398
37.6918
41.1631
-9.33235
26.1956
-26.3751
-2.38223
11.976
75.2731
-12.1976
-9.97045
-14.3296
-36.175
-5.67696
3.0011
-16.3884
-7.42736
40.2952
-11.4933
45.8419
24.2304
28.838
-10.9784
16.3462
27.4452
217.558
7.7821
37.0327
50.8142
9.84088
-8.02503
55.7185
10.0599
44.7063
22.9332
47.6427
20.9502
52.0444
-6.59592
37.544
21.4179
-39.334
-4.46485
32.1136
50.5245
-3.75346
143.994
57.1974
149.367
6.42757
8.22593
-7.33297
60.3742
27.0815
48.2386
-2.83713
64.8087
66.1008
25.945
16.0616
5.01626
6.98576
-34.5007
-21.5102
35.2426
18.9182
11.9574
-11.3238
19.7781
78.3522
-33.3362
-2.02239
-17.347
-2.46714
133.907
-1.37819
20.0877
9.90492
141.039
6.08517
-12.0561
20.9326
13.5375
302.601
26.6588
53.2584
2.22754
28.1058
14.9128
48.8522
71.9254
135.514
50.3983
-5.48175
19.073
50.857
1623.23
13.7223
19.6388
-11.6392
-0.578503
57.3777
24.573
8.94434
8.15741
76.0164
13.1569
16.8856
31.7219
9.66941
66.2517
97.0214
22.1624
0.983174
57.8999
53.3644
33.1841
25.6026
25.9153
-17.572
19.1889
16.7356
-18.3256
186.283
34.0017
8.34103
5.00166
76.0275
34.341
27.9121
-2.37957
28.428
1.63179
131.978
172.664
47.0096
18.7075
49.3018
24.6793
5.88839
-29.0687
52.0711
43.8361
29.033
76.2488
25.9422
3.82573
32.5654
20.2215
40.7903
5.13659
25.0948
33.5466
11.769
12.4864
19.0626
2.67537
-7.97348
15.5681
37.9972
35.136
4.80878
49.332
27.1072
72.1978
-8.73434
-30.8715
-0.0868559
107.771
-22.2824
3.10491
11.8054
-13.4879
-16.5752
15.4084
-4.37325
157.632
-16.9329
7.53424
14.9512
26.0987
27.6028
-46.12
-12.808
235.179
58.4511
-21.2148
-4.95932
18.1729
43.0488
3.0011
-14.5143
7.56516
187.158
4.61246
794.472
6.34925
-7.2303
-2.39441
102.408
-3.58193
42.6549
30.1994
-24.8916
181.281
25.0524
14.7213
148.496
21.4058
32.1946
78.2813
-7.67382
55.1994
58.9964
36.79
127.499
30.7882
645.836
20.8692
11.1691
-7.50159
1.68674
23.4642
33.1745
-1.06869
11.9741
35.386
11.4077
344.206
36.0114
368.162
61.3571
81.4958
47.1181
10.4607
7.20434
49.7948
-9.97626
8.85983
181.017
64.6968
10.8797
30.1625
-28.1904
14.1559
119.582
-10.6675
41.0811
-9.85078
-9.9634
-19.7662
17.3625
-11.7714
-1.33947
24.847
26.7491
32.2782
34.6095
11.4565
15.4144
-66.634
36.3918
24.2158
4.1016
3.74293
-35.687
-2.63185
30.1115
-14.2817
-22.3659
-70.6329
-9.57185
-9.22989
-35.2749
-14.3887
-2.26891
3.16963
29.2667
13.3286
-1.68561
288.18
25.024
12.2981
39.8968
-18.4416
216.177
29.555
-2.2005
17.8498
3.55197
12.135
-6.17125
8.73602
-34.0548
-11.9498
-12.6702
-2.00509
-25.8219
22.4054
10.1205
-10.9759
2.71884
6.87573
-0.809203
31.4538
150.533
20.4158
15.797
36.9758
-1.5571
7.25399
-27.3172
-3.59021
234.225
13.6946
-44.6611
-24.9262
-27.8448
-12.2021
23.9601
15.7251
0.922034
207.541
-13.4132
-13.0409
-25.5307
-11.6376
55.7828
47.5836
6.86419
-1.55209
16.3894
19.3162
47.3676
25.4235
182.406
43.7098
17.2563
-18.0873
36.5906
-14.3565
-32.7456
-6.3371
-0.0868559
23.4379
49.8936
-35.4008
78.0676
-5.06117
37.6169
-2.94757
17.6564
5.35325
29.7048
-47.9773
-16.8703
75.2979
-17.902
28.2602
57.4674
-4.11756
35.8987
28.5269
19.9896
17.077
-9.43665
-11.2064
33.6918
-13.2567
31.351
-1.14245
7.85134
-13.7186
-18.0778
117.498
31.1121
-10.7662
50.6687
-21.549
159.047
28.9753
29.8526
-19.8877
-9.10436
-23.0091
-5.456
-25.9511
25.7883
28.3254
21.0853
1.3453
10.0599
42.8323
64.5093
-9.54788
2.77441
40.5381
58.1588
47.6548
-5.60084
16.1499
35.8617
37.4061
603.444
22.3015
-4.05715
47.8271
51.9151
171.345
46.6304
22.6521
-6.24482
56.6261
15.8371
22.0017
111.481
20.8812
29.2014
52.9824
63.4263
24.2173
72.2836
175.556
29.2176
61.4795
13.296
124.401
-0.079385
40.3928
38.9968
-5.04526
33.5849
10.764
42.5104
13.967
26.7328
12.5915
34.2678
1829.57
7.95924
17.929
20.9326
92.3414
15.4116
8.37256
28.3231
15.4144
60.8025
238.791
26.5904
28.1058
-16.9463
23.6051
30.1115
-1.16319
-3.60769
-10.9121
257.004
14.0166
14.5977
8.79183
33.0148
47.0618
-11.0559
5.1962
31.0388
22.5272
48.7447
155.41
-12.8194
45.637
38.9253
42.2126
48.5296
12.135
55.6729
-0.321636
-10.0758
37.3503
-1.45901
33.6498
399.926
15.261
20.231
14.7619
13.9632
6.87573
25.4277
47.4594
12.9195
36.4118
14.487
11.5614
16.6243
259.415
-3.49788
-13.1517
47.4277
17.1831
12.5551
2.14026
55.2642
14.5898
-1.14146
-6.57423
61.2563
12.638
42.8088
146.255
8.2025
20.2215
20.1291
21.3467
62.3688
36.8492
-9.04836
47.653
5.14499
56.7379
61.3729
-12.4972
38.0876
41.6191
-29.3317
497.176
-25.3666
298.612
14.1061
426.572
26.1501
173.363
139.849
13.3249
34.964
9.93136
18.8762
266.907
-2.14302
-4.02839
-8.6734
7.49258
9.70558
-12.2798
-37.4189
22.638
-2.50274
7.85029
1.77465
10.9301
3.15791
-8.4257
628.966
-10.1208
60.7852
2.25661
263.482
27.4064
6.30972
19.8726
439.779
6.17222
20.5017
-14.4553
-8.57339
22.1834
10.6252
17.646
-0.536193
17.2692
27.6114
-28.3232
-10.0727
58.8938
41.953
53.076
211.636
818.161
178.895
-7.01804
25.3433
40.1821
5.50398
9.11098
43.2046
6.77617
59.3256
-0.369429
249.542
4.99708
1.91204
16.8253
12.9803
29.4769
85.0646
9.68082
34.6541
174.643
-10.5815
-28.6787
52.4191
29.238
84.4019
-5.8711
56.0895
-4.89515
-18.4747
8.84999
23.6971
33.8994
-20.3289
10.7957
496.842
43.5741
70.7111
24.0916
-1.42963
145.094
31.4297
73.9401
120.841
41.2922
38.2845
-1.8527
199.808
-5.36773
183.583
11.2391
3.5608
-19.0497
42.5448
47.657
38.211
29.7638
3.91143
18.118
370.036
66.9793
14.0295
45.2441
30.4936
72.7967
-3.8937
29.1801
25.631
21.9783
-4.51562
-8.39178
353.834
45.1551
11.9574
513.415
57.2594
31.5005
-8.79339
6.01916
29.5046
18.1476
36.1031
48.1987
81.1194
24.847
75.4256
9.68825
24.7819
42.1058
48.9378
159.717
-14.1602
13.4719
41.2243
5.54248
38.5976
449.902
30.6959
7.61919
9.95193
29.7835
15.133
7.82857
43.3915
40.2535
33.0148
9.55878
7.07027
43.7647
16.905
316.736
45.519
0.299082
41.8889
-2.30413
10.918
-10.2612
49.9655
-19.0623
-4.45358
142.877
48.5947
15.4076
44.8942
1631.19
48.9942
20.231
-22.7194
-6.6515
259.875
287.797
67.0611
21.2225
54.149
12.0489
-8.00177
11.0021
23.2826
-10.9941
18.8986
281.077
34.3093
196.214
153.304
-1.58263
22.9047
4.99708
32.0696
16.8003
288.644
67.425
-3.88634
26.5474
23.4097
300.206
-9.97045
11.9073
-23.0565
36.7343
-22.4199
24.114
38.3456
37.3489
-3.02108
-22.2228
-4.26848
29.3193
-41.0633
-14.7067
9.58472
14.4638
14.4891
23.1783
34.1776
-6.70518
28.4465
33.3038
-5.79975
186.384
-8.46998
204.336
47.6548
-41.2081
-26.9536
24.6173
29.9098
-3.75346
-22.7978
6.59762
23.8041
49.4554
44.7563
-14.8292
-15.6151
43.5076
29.498
40.2664
-5.35571
79.8012
52.9824
29.6931
-2.01964
23.5579
31.2532
-8.26375
29.0895
27.7463
26.4144
-3.03511
54.2685
32.8966
33.3746
4.14509
39.2071
22.0083
362.976
58.9446
34.2291
86.6912
-15.8042
318.909
62.3564
-5.20313
38.3576
37.6934
30.4069
-12.2861
55.1325
11.5979
63.713
-1.95378
32.9754
31.9856
28.8219
28.2339
36.1889
48.5242
26.3774
0.332308
48.9829
20.9027
75.5665
36.5054
25.8421
-2.59242
18.9508
-7.92226
-1.21292
39.3938
65.6113
11.7858
26.0997
17.1657
170.11
40.903
75.9458
31.663
122.705
95.0283
37.1597
-6.32765
30.4333
24.2318
212.185
18.6573
26.9871
30.2536
48.342
-0.230626
-17.8959
-6.4314
41.8372
37.2824
49.5302
53.8424
52.7908
125.32
6.41599
35.8575
32.017
14.9593
23.0649
-1.55761
5.05886
-35.3411
358.863
29.5823
40.088
81.5069
36.8934
1753.65
136.512
15.0701
-3.04189
12.7253
23.9237
81.9733
-33.0012
12.9319
15.5171
14.3605
36.1232
10.7731
-43.9169
19.3619
53.0801
7.88592
10.0237
17.4146
40.3387
15.6285
40.343
51.7589
9.28347
-45.9026
40.5233
-31.6527
8.72711
4.30916
-16.066
-9.63928
24.0826
130.007
-21.7404
56.2183
22.824
126.401
161.319
-12.827
-0.625116
-20.5767
3.70679
-7.63448
20.1066
11.976
34.0883
-38.0814
12.5507
18.6859
21.7418
99.8037
-32.7934
9.12143
-12.2541
33.6007
-8.64328
-0.520345
36.8156
2.04026
2.1599
5.17354
122.029
5.09343
-34.2367
53.1634
185.977
360.156
-9.54788
42.4122
5.68491
-14.9712
7.75073
26.1617
-3.93546
12.8094
4.72356
258.062
6.42757
-1.1444
12.8972
77.2408
21.4593
1.38699
32.7701
-0.783649
37.9898
110.278
-3.8937
31.0541
31.2532
-30.7525
229.615
185.168
5.79969
-6.78324
-18.82
-4.58474
-2.23268
12.093
32.355
126.91
38.0159
32.3433
-10.182
116.51
11.6635
21.491
3.96021
7.91811
2.70642
13.903
20.4677
-1.5206
35.6021
-0.0797136
96.6937
45.104
13.8293
3.87105
-20.0331
24.5033
54.6051
326.376
34.3371
10.2684
396.907
3.16963
21.7704
15.2027
-1.68561
18.3147
49.3869
169.72
26.2753
16.8856
47.393
444.016
120.239
2.53346
40.7994
29.6586
21.5979
37.2852
-14.1019
6.94722
3.11382
9.04869
10.5389
9.23931
21.0298
20.5314
51.35
20.8832
-20.8454
8.74979
5.21689
8.10404
72.019
14.487
11.0021
34.527
28.0778
20.0514
55.2642
5.21945
4.48074
51.9934
16.5719
38.9162
-9.85594
-6.76432
20.4282
23.0134
-24.9949
2.19604
12.0457
5.14499
1289.93
5.15094
-2.68749
-12.4972
4.40148
13.6665
-30.9888
36.5906
-3.11214
57.2096
19.8998
-13.2053
15.9416
3.04195
-26.0305
168.023
-16.3056
24.4984
-12.3179
-2.95836
22.2085
-1.17714
-4.87383
-7.49995
17.2018
-1.03545
-35.5448
41.3786
36.8526
13.4725
-15.0919
50.2855
46.9447
-24.9531
17.8112
-8.79003
-0.719818
61.0937
-8.55528
43.4861
38.5943
-13.8231
21.3023
102.332
-13.6153
-18.418
19.9886
4.29815
-10.7874
-7.396
18.6277
34.5301
67.161
-11.8636
77.6162
14.4563
11.647
38.4705
5.12263
-37.6935
10.542
79.313
-28.2443
10.0143
17.9344
-10.3857
-7.01804
13.9452
-3.86635
22.2294
-6.34229
43.6651
-12.8239
30.3215
-12.6715
-25.9576
1.95446
-3.99056
45.8759
20.3415
55.9629
210.121
24.5135
1.4327
10.0029
23.8872
-4.04678
37.0588
459.02
48.1254
-9.35009
26.8483
0.034
20.6642
20.8267
27.0707
29.604
-13.6603
23.2018
-13.0991
26.5942
-27.8565
8.14657
-12.1258
142.92
-12.5248
223.184
11.1503
-11.6138
41.5209
-2.49918
35.8177
9.30401
15.0305
-9.41167
-1.14245
371.376
-17.8198
-5.26712
-18.0778
-38.049
97.3967
32.9862
-7.01802
1.94297
2.81386
17.7309
415.91
21.3418
5.88816
-6.14254
16.2008
63.8844
131.47
5.17354
32.3297
-2.37753
294.918
40.9582
30.7761
24.6983
22.0594
-22.6663
12.0959
-15.9662
30.0478
6.42534
95.8318
35.532
-16.8719
-9.55766
-4.05715
25.3383
36.9226
6.42757
-18.011
26.0156
-8.11889
32.2632
75.8072
22.0017
19.6517
4.01462
-8.27991
39.8639
29.6931
-13.264
-0.805007
1.26813
-8.00677
-19.5081
-2.76958
162.679
-14.815
0.713027
-0.079385
31.0225
61.4856
-8.79339
37.8783
46.7033
359.34
186.814
15.8411
17.3625
16.3396
26.7715
6.10636
0.462971
-30.7968
255.191
57.0983
-16.4447
42.014
22.3418
174.642
26.2317
-3.82785
444.28
68.1773
28.2339
156.129
16.6651
5.76264
-18.4084
22.7768
47.4555
-6.01704
66.8879
23.6445
2.08424
13.3069
201.973
133.72
13.1569
52.4928
201.066
46.7145
-16.5675
25.0223
7.06621
-0.326439
44.0867
46.3026
117.432
31.5375
-2.57952
571.459
4.16319
1.79071
45.7278
28.3795
593.695
12.8878
10.2151
16.0574
40.8242
30.5928
34.5377
27.6055
-0.242276
21.4085
-20.3645
22.4556
47.4277
13.4349
50.0364
-1.60787
27.1533
273.211
55.0805
-2.8261
5.03433
83.8525
67.1717
37.5589
-19.2263
589.189
6.14678
8.73825
27.0382
21.1903
69.8563
33.2619
62.9048
0.62123
0.389656
20.2453
-1.45815
-6.24731
-16.6562
31.7928
-1.83609
0.731616
7.80676
-25.316
7.85134
179.31
144.966
-13.6862
28.0562
1.12703
13.5967
9.43923
14.0583
54.099
172.282
-1.14701
-15.5129
87.5523
47.5412
-2.14532
2.20953
3.57058
2.72559
53.3742
60.0328
45.7807
-5.60084
-15.7092
18.9951
123.613
9.365
37.294
24.0538
74.4039
13.8481
5.40091
378.725
19.9921
17.2707
149.438
375.724
0.266488
27.3273
41.738
14.7006
3.60256
34.8022
6.89033
-10.1378
-17.7621
14.6278
41.4069
-4.90917
-16.946
1.51545
-23.7859
-10.8474
37.333
23.8824
21.8957
23.3374
79.2066
14.4655
53.0084
60.4543
-6.4339
15.3104
26.7491
90.8315
48.9378
21.0366
32.6915
64.5028
54.2009
30.3385
44.9724
-30.0648
38.5976
11.9553
1.99699
-7.35582
-3.41582
32.1163
49.0137
69.9443
280.134
27.7161
123.11
34.8889
320.675
32.0476
3.32214
12.2981
16.905
35.6262
13.6598
20.4775
8.15566
21.9397
-24.9972
-10.0758
43.5518
35.4762
9.78539
44.8942
26.9871
34.0017
9.1397
-31.0144
-10.1795
102.668
41.8372
7.29735
77.6412
36.9758
7.81323
46.6094
-24.1126
2.03199
294.195
-8.454
53.9452
58.8287
135.855
10.6565
31.3787
24.0681
292.432
21.321
53.9547
40.7903
33.2476
-4.89025
-13.305
231.311
7.01905
137.382
32.375
10.431
-19.9935
17.2563
25.0162
2.4221
-27.2407
132.172
391.593
12.4123
42.4603
23.2894
-5.89115
128.133
-1.12569
-3.75182
5.95745
-12.2798
1.93649
162.415
41.5835
11.145
61.5299
16.9596
5.91364
17.2825
-19.3658
22.6992
455.332
-9.33235
18.6993
-3.88634
46.3435
-1.14245
5.93269
-19.6938
733.115
31.259
-3.08525
18.1729
85.46
33.8021
3.49923
-10.3801
31.7267
2.60112
-7.2303
7.66246
5.90803
8.92167
65.8067
24.8334
29.4563
-2.37753
34.4227
26.6814
45.7687
351.895
5.44465
283.836
563.12
14.3012
208.084
49.5289
5.64356
-2.59079
24.6173
37.4061
61.6569
35.2982
29.0864
36.9226
43.9089
10.1
22.2675
0.163295
32.2632
225.733
18.2536
44.0145
9.63682
-25.1465
49.2342
-18.8862
108.09
68.8299
222.246
-14.014
29.6204
9.54782
6.33523
36.0042
22.3405
27.5179
19.2248
-10.182
-10.9265
77.713
-5.20035
-4.78984
-7.14279
14.9873
1.79435
46.0939
26.3634
8.20714
0.122922
33.5317
-10.9121
73.3458
17.1546
60.574
55.246
-4.14297
27.5325
18.0223
30.1952
9.55878
-30.4111
266.779
34.7869
22.5272
36.1486
27.9738
279.895
44.6511
44.0867
42.9074
36.4978
314.209
-9.69197
-14.5443
7.36524
0.415055
22.4054
465.519
22.7573
102.69
72.0593
-2.4946
8.56113
104.542
-11.4433
81.3893
12.613
86.524
7.25399
27.0307
-33.4829
32.017
7.46307
10.2867
12.7157
6.35481
10.2924
22.0083
37.1866
39.433
784.066
187.013
61.405
8.88472
1.6875
66.1169
34.9752
8.29756
18.2635
-16.291
211.298
49.332
45.3672
101.748
6.49251
32.8424
-42.4675
6.60983
128.596
28.0241
4.69721
46.1455
-12.9121
-1.31303
30.1206
12.045
11.9928
12.083
37.6305
26.1375
112.537
33.143
21.5594
96.1577
34.8874
-0.750502
17.6817
26.6195
85.5024
338.019
8.6282
235.635
-1.55144
-2.5002
17.4166
4.20516
65.6926
41.1165
28.6482
-2.95119
-15.6118
-1.09461
60.9593
3.24857
363.357
21.7864
-1.07628
32.5827
19.617
385.569
30.5872
3.3787
21.0306
-19.3658
33.9436
-0.066319
15.0305
-0.138211
42.5954
55.0795
20.9698
8.15915
-17.4343
159.241
197.904
0.478243
50.6687
171.48
-18.9896
-8.50601
18.6082
-4.89515
9.6363
42.4378
26.4031
-46.5658
-7.94493
43.3179
28.5815
54.7924
34.0687
42.6741
432.732
-4.72185
46.9144
42.0326
279.257
31.1424
78.6355
-11.5534
-25.2615
59.4114
251.93
13.8481
35.386
-13.7411
27.0815
285.948
99.834
35.3153
29.8395
21.6838
5.1117
-4.51562
44.6129
15.7056
21.1917
119.792
55.7415
35.0142
38.3299
13.6143
36.1418
17.3508
47.914
43.6157
22.9079
4.62443
9.58241
21.0366
49.5581
45.7622
39.2084
37.8348
26.2317
-26.3166
62.9605
24.4893
43.6851
31.6576
86.3475
-9.03802
556.855
150.213
79.3147
38.3794
31.2806
42.3852
9.55878
16.4406
21.6685
18.7791
39.3744
61.707
-16.5675
30.6445
402.494
36.5904
-9.91938
106.187
39.2244
22.9038
455.315
34.4834
-1.60556
-15.2232
-1.0293
10.6239
141.62
48.3204
405.406
14.7936
45.7821
-0.505506
-3.43117
16.6243
-21.695
-39.1051
24.5208
39.3222
45.5537
126.873
13.3847
-6.57993
98.184
-19.6927
44.3897
50.1193
61.5495
5.6998
15.6988
42.7103
160.731
0.731944
-0.186567
32.3837
-4.38021
15.3145
6.4235
4.32369
32.375
276.891
-1.25284
23.0951
49.1154
13.7718
6.17023
-19.7444
10.3537
-3.11214
29.2702
12.749
30.401
-17.4917
326.298
-0.066319
31.8971
468.378
16.3584
-9.05984
-2.82724
9.7254
29.3849
56.8849
71.1598
10.4974
-8.89209
-13.0496
-23.4231
-26.4858
17.7309
7.36382
19.4677
158.775
18.0749
13.2847
-29.6992
-19.1893
217.606
1.3453
30.6746
24.8073
49.5168
-5.28673
-0.177552
-31.0076
45.8779
75.0254
3.03141
-7.2418
125.557
18.5533
-5.93121
51.9151
28.9164
8.22593
22.6521
-29.1405
8.88326
21.5257
28.3775
36.1158
50.3079
5.47663
48.1198
89.5905
52.6513
45.6906
124.726
37.1227
11.8213
152.196
108.548
8.88988
35.0142
55.1965
75.4585
15.5271
62.3283
81.0478
4.8105
17.1845
47.3639
15.4116
30.8614
24.5749
171.372
77.6213
102.927
30.3385
13.0387
68.5827
20.7412
56.3449
39.6126
210.499
45.8757
10.6659
19.8964
33.9434
-12.93
-17.2926
12.2981
136.845
32.4005
26.0997
5.92128
43.7629
109.679
18.5445
29.436
-15.6268
27.98
50.5164
401.8
25.8532
193.874
6.87573
18.5417
-2.94364
-10.9274
16.6243
28.9048
13.2764
2.19052
-9.93367
-3.48194
-34.6909
23.2214
36.8934
193.106
8.2025
37.0881
18.255
-8.84575
-0.632076
17.1886
43.9048
-19.2179
307.922
66.1082
25.7657
4.80878
530.982
21.221
26.6266
328.832
64.7016
4.38412
-8.3827
42.3886
24.276
17.8157
94.8712
-9.16392
21.1758
22.6243
23.2894
-2.14302
-5.55978
17.0158
22.8428
-7.59568
18.4264
41.3225
17.8112
-8.79003
23.6124
-12.3034
39.7379
392.793
9.66177
4.16405
-19.3658
15.203
9.30401
3.78611
26.1956
11.1062
226.254
11.976
28.4215
19.6616
13.4735
-6.83338
-6.18992
1.8193
285.336
-24.294
-0.934275
1.62516
51.4641
18.6082
-22.2228
-23.0091
34.2037
-24.8916
55.0375
9.09908
21.0592
19.5317
5.95766
35.1778
-2.89661
17.7669
29.2937
888.37
1.89543
19.898
48.9802
33.6579
13.1131
55.3233
48.167
45.783
-12.3888
53.7253
9.77444
42.0741
-14.0815
14.2089
11.7529
22.1969
-20.7603
40.4244
68.7345
-0.5105
24.5404
21.3278
158.459
14.6339
2.45101
2.27103
18.2602
36.8883
-2.89956
43.5994
93.1763
68.001
13.6026
15.4555
-32.6708
0.31792
45.4898
19.1597
32.7354
18.9527
87.0394
570.501
22.3418
24.7163
-5.6274
99.2458
6.73848
18.8671
-4.91132
18.8636
19.3223
50.3983
155.688
-24.0306
337.936
-19.1355
-15.571
7.70644
-14.8041
-7.92226
-0.820323
20.6531
11.2634
283.525
11.1072
26.8963
29.555
36.5904
39.1592
-8.47974
19.9804
22.1672
-28.8164
30.4333
41.0984
-1.45901
18.6573
51.35
11.5129
33.3494
61.4389
-20.8136
-9.87584
11.5614
91.587
-12.8682
37.6392
114.894
20.9312
66.903
29.5823
4.48074
23.4108
66.9859
17.5728
31.42
8.88472
19.4726
22.3022
6.14678
23.7308
30.307
23.0047
38.8841
124.749
77.1282
39.7713
-11.8695
60.1806
-0.066319
5.66018
33.6918
131.046
68.8323
21.3463
-7.18577
6.54309
37.8364
376.087
30.6479
33.6784
61.0971
32.3374
75.0315
-30.9193
9.12143
34.5975
119.808
-3.48217
8.84999
-7.33007
5.90803
7.0476
-1.65968
-21.1435
42.6001
41.919
39.7998
32.6502
52.0444
-11.4219
-1.02254
14.0188
-8.18762
1.93678
36.4104
-9.34897
-8.21298
236.387
151.724
9.365
121.627
10.9354
25.6782
-19.8094
19.4703
-35.8285
136.97
191.559
175.199
91.0456
455.907
52.1819
-2.01964
74.1576
61.2382
25.7264
255.98
-2.76958
35.2426
3.66875
57.2594
31.5005
-20.0378
-10.8474
39.2071
391.199
40.6364
692.026
10.7174
39.89
13.6026
28.574
11.5623
9.88254
19.1597
36.4836
-24.1508
-7.07442
-14.1602
21.3993
31.8539
-18.8204
40.4717
28.2375
39.4783
47.4333
12.9169
39.4958
0.332308
62.1014
32.463
6.52032
27.5325
25.5186
5.81065
22.0628
40.0165
40.4091
187.445
28.13
24.9042
-14.6934
16.4972
-5.33076
0.415917
-0.625116
37.6918
3.68181
7.53424
50.5584
24.2246
61.336
0.310491
30.3401
-0.600118
-2.44179
50.545
36.7343
36.0855
33.8021
24.114
49.59
56.0895
6.34925
19.0066
6.97592
87.4153
0.285834
-17.3153
41.4438
163.514
14.4891
373.629
76.5655
337.776
40.1465
13.4539
44.5481
54.1704
145.155
21.5151
29.2937
326.15
32.6623
-13.0971
21.7721
26.4914
26.1617
61.8389
9.183
237.697
12.2198
38.7967
15.7222
-5.84348
219.429
-2.49669
49.1298
-1.02947
10.7573
23.3998
43.37
17.957
30.4936
42.8116
-41.375
27.306
10.6385
124.795
49.7043
77.0142
5.54281
64.7557
24.0042
510.323
17.2636
46.3712
2.72264
39.8513
42.5765
58.6306
52.958
21.0777
12.3068
15.3104
21.0338
12.1207
43.5254
2.70642
34.5178
54.2009
28.4645
9.36513
22.4091
-3.62167
55.0588
63.5167
24.5033
52.731
41.5175
292.958
1.47922
25.6584
539.941
313.63
98.5052
20.6531
-1.85509
38.0227
29.8479
41.8889
29.555
31.5327
49.6163
42.5545
51.8395
20.2931
-13.8239
-5.17397
57.965
32.2742
31.7758
43.8537
48.9942
7.26564
2.71884
33.1127
19.8055
37.7983
169.46
-5.37195
195.061
49.3018
24.6793
27.5477
21.5311
45.7102
23.4108
2103.99
46.3712
13.7608
8.5109
-3.97893
0.497887
6.07362
-15.1976
2.62453
170.845
9.2346
13.5783
-2.2952
21.0805
46.9753
9.05453
31.5284
29.4377
-9.65402
25.8479
-28.1777
60.0164
25.9359
75.1848
-10.3942
24.3749
13.6861
629.041
1.35295
-46.5397
-23.2154
-21.6181
-21.69
-7.06739
-18.9461
-11.2605
38.7734
-16.5297
-20.8889
-14.6232
12.1267
15.1825
-3.74537
103.001
71.0045
-38.1524
-40.8128
30.2563
0.433571
168.418
28.7768
769.749
71.0686
-9.9719
371.573
14.9558
22.7345
72.9547
31.8805
42.3868
30.2395
57.9087
18.4316
59.0715
28.9164
28.8407
74.7414
-6.24482
43.5076
23.3334
29.498
98.3624
37.7478
16.0829
62.3527
37.3358
62.9132
25.631
42.336
130.289
45.1551
32.5722
13.0391
32.8966
40.8708
9.94727
21.0117
41.0811
12.638
50.0067
30.8336
94.2379
43.5665
-13.9302
135.251
36.1195
7.91533
68.3427
13.5403
154.506
469.301
56.075
49.0792
136.802
11.1647
159.422
13.8293
286.855
23.0704
320.264
30.1255
17.1989
39.9593
15.8906
145.782
20.0362
34.8889
43.3137
45.166
25.8109
30.0235
61.8632
24.9042
59.8329
13.4175
43.7629
20.1847
-0.326439
30.9682
172.218
8.82128
98.6912
23.6574
51.048
24.2318
11.6595
5.53884
17.6168
37.0976
87.8505
12.4979
-2.68327
14.6231
15.284
4.16405
-5.41175
1.80775
288.565
33.225
4.05862
-4.70131
118.421
31.259
1.30634
50.545
49.8527
37.9596
11.3133
10.3101
3.49923
15.8569
-1.14701
5.88816
159.462
33.9476
-17.3954
130.681
73.7781
24.0916
62.2886
420.582
344.399
-18.9182
-16.0151
38.3817
10.553
54.4106
8.2994
87.3644
20.8692
44.9023
-22.7978
-6.52084
12.5597
12.0498
5.40091
3.91143
-11.867
37.8854
58.9406
21.5257
30.2515
44.1939
220.848
18.5951
23.7569
6.72878
25.3414
50.2351
28.0316
34.7706
24.0042
54.7449
65.444
10.764
28.9596
124.184
84.8676
86.6912
32.3221
-21.4264
49.0436
19.1597
88.9574
69.5525
55.1803
42.014
37.3343
161.523
26.2317
11.1647
38.5976
86.3335
34.4441
-5.49928
23.0704
37.2798
5.76264
107.154
37.7385
86.495
20.2199
-4.32664
13.3286
22.0628
15.6537
38.5351
35.6457
208.04
17.408
22.3516
75.2617
90.6146
40.7994
35.2808
58.9866
16.3175
7.17463
482.804
21.063
42.9725
-5.20714
33.6498
32.6093
20.8832
55.8382
18.51
27.3018
48.3204
53.0816
41.0305
5.93916
-4.8284
-10.9941
236.29
247.344
66.1684
43.42
124.999
9.63652
12.1607
127.034
103.806
42.1515
288.126
9.07561
120.018
71.9208
-2.26725
16.381
6.35414
9.18376
-48.2011
-15.6246
11.5664
12.0457
1.39685
-3.17257
51.1157
238.628
53.0801
-9.07889
88.497
19.9896
50.8102
1.80775
-5.58422
3.60992
7.80676
89.002
-10.8893
1.27395
14.4248
48.671
17.9936
-23.8846
15.0614
-6.55647
16.6177
390.67
35.4748
33.9992
294.395
15.2069
-1.40352
19.4302
15.7836
20.1853
42.926
0.851522
34.6335
48.0344
25.166
0.0213621
20.6094
-0.309015
46.2929
10.1757
11.9741
219.044
18.118
36.4519
33.2461
244.54
-20.3482
45.4861
37.1894
425.267
16.0616
20.0088
12.608
149.158
32.8377
5.25751
328.675
246.54
7.13765
-33.1562
9.76729
-13.2668
31.2661
-21.6402
16.3396
69.8034
297.165
26.656
9.58241
-25.4046
11.5979
29.9799
41.1497
10.0812
9.95193
69.1389
9.51078
-18.4084
30.2731
56.8259
4.64625
-4.14297
-2.45257
20.8249
9.55878
7.07027
-1.21292
42.2832
28.1494
3.76711
66.1337
20.4775
11.5435
19.4001
65.1623
52.1474
17.7572
95.0283
-2.50837
22.1672
-28.8164
30.4333
48.5947
-7.08121
19.4908
11.5129
290.25
-15.6131
8.56113
38.9501
23.0966
57.8971
7.81323
35.365
15.7863
2.12432
58.254
43.0703
68.0425
35.0439
4.01433
25.2792
32.5917
21.5368
36.8934
254.578
24.4405
11.9506
33.34
31.42
18.255
-10.5125
389.619
24.8874
10.6123
39.6774
8.89312
6.19776
23.0047
-2.68749
39.9766
81.1911
50.9894
15.6459
34.2812
-14.1222
15.9802
161.083
47.8007
14.2863
-11.038
127.168
146.874
-27.3626
-20.6184
43.4388
12.083
-7.43384
15.1417
30.3391
22.8713
51.7692
28.7985
17.9985
-4.24501
-0.369429
-7.20483
103.49
27.4859
45.188
95.6153
26.1956
-18.8789
19.4723
9.68082
12.1653
49.0808
23.7951
18.6859
72.3415
4.22638
3.81703
-9.61923
15.8569
44.8451
6.34925
5.88816
-15.5129
61.1784
9.53653
248.802
54.5623
19.2112
115.663
56.9115
123.417
47.2961
38.2724
37.8168
61.4147
24.1853
25.2144
32.7595
231.693
50.6625
36.4104
-24.3415
29.2683
50.8542
39.2801
11.2391
16.5576
59.0715
38.7967
49.5311
100.055
27.8897
9.53363
10.6218
79.1149
50.1127
60.8811
26.5034
21.7051
56.7305
-13.264
61.0392
21.9783
510.725
59.6054
51.6372
14.6339
423.059
38.7623
86.6912
62.3072
24.6808
37.9935
-7.07719
60.8464
62.0563
21.0366
-2.91577
37.3343
56.5755
39.3502
-9.45004
57.3383
39.4819
-3.03726
7.61919
75.5442
54.1464
-31.7187
213.976
60.2273
52.7619
17.7647
241.36
31.2806
0.210179
-2.30006
17.5277
59.1498
65.6307
41.2484
23.0302
27.9738
36.2667
7.06621
40.903
-0.19616
0.890593
3.19908
8.73602
91.5076
-37.0663
7.41291
23.239
19.0321
13.5344
20.8252
5.55588
273.652
20.5734
-11.3826
18.2325
-12.808
26.592
100.599
19.4035
548.534
402.869
-8.89209
9.43923
-7.2303
3.22779
34.9415
114.484
-24.077
14.5439
26.4513
19.2112
28.8005
-15.2638
26.6814
371.856
45.3131
22.0594
9.19278
431.887
42.1298
10.553
50.6625
32.6623
-39.334
81.7422
41.4839
54.2727
29.9797
-15.1799
-11.5534
8.47169
36.9226
23.2185
82.2376
45.1409
10.6218
24.767
34.5778
115.705
599.968
23.5792
58.6045
39.0635
119.795
53.5429
21.8829
35.0968
-2.64155
55.8573
2.05156
-9.44972
23.5263
52.1152
66.9859
46.2586
-4.77362
64.2141
40.7025
77.3209
54.8109
2.93643
135.251
43.6157
32.2782
8.32862
60.7547
22.3418
15.346
31.8539
-15.0722
40.4717
16.9931
23.1997
-11.1215
35.4057
356.213
-10.9121
34.0212
75.5665
450.674
23.968
25.6584
12.4001
20.8249
305.661
366.891
34.3943
83.5126
16.905
65.6113
17.408
-9.07125
41.8889
16.4365
63.3918
32.8423
145.981
27.1275
35.0582
351.69
37.1597
1.16861
32.3074
18.6096
-18.3256
221.89
20.8832
40.8457
99.0949
-31.0144
-9.99087
-6.4314
57.6907
28.7188
65.3934
58.9005
8.29006
193.605
34.0496
54.6141
60.8864
59.5674
167.714
48.1378
37.1866
26.3145
32.5654
14.5993
68.9013
22.0032
-6.76432
354.012
21.1393
117.434
64.5195
95.1002
31.3879
56.8282
45.3672
53.9589
61.8905
5.32116
8.06387
-2.51966
-7.18435
-11.3107
-33.8714
1.3659
259.353
-1.56358
111.491
69.6955
31.259
-23.7
-21.1825
9.31557
-27.6327
-9.30143
-37.7302
-9.50277
36.961
28.2772
-31.5733
-22.9375
42.5748
32.5487
-15.2638
24.8073
21.4058
23.9334
12.9409
-38.5039
3.81084
12.0475
-43.0822
-0.716719
4.0026
11.0571
-17.1756
-15.8912
18.1819
0.805371
-7.71755
20.778
44.355
41.6336
141.466
4.01462
17.957
-23.8544
41.3615
-44.5511
-31.6896
-14.951
246.075
16.1071
29.7611
259.479
16.967
23.0672
91.2892
28.8997
28.0225
13.6143
5.09521
379.046
-8.90736
-58.9077
-39.0375
-25.7247
-37.0623
120.817
-12.9064
24.7847
-25.4046
28.8956
-0.147013
-12.765
79.6426
-19.7574
17.9301
318.365
3.3927
4.48365
-47.6482
151.195
-10.0194
33.4
14.5977
-0.578503
106.103
20.8249
-7.30781
1.44807
6.28334
336.512
26.2559
122.356
-16.5675
40.0148
35.2808
23.472
48.5296
21.5053
-11.8787
-5.94383
78.0053
33.6022
118.481
80.5015
41.9796
19.0092
27.7272
-2.10469
0.844769
1.25353
14.1833
38.9501
33.5343
21.4192
55.7165
37.239
32.6529
285.108
75.1206
38.986
-18.4492
32.275
55.5969
48.9362
33.6669
16.9046
73.0472
-24.5011
604.815
54.6584
16.2665
17.5295
38.6084
19.2189
0.0689002
-2.80834
310.846
28.9753
44.8451
-7.2303
234.424
47.066
43.5741
-13.6472
18.2372
152.489
14.7213
62.2886
62.6353
35.9427
68.911
22.3112
34.5847
38.664
66.3955
-3.72677
44.2609
63.7129
80.3975
20.3057
21.5902
-4.89253
100.978
17.0299
6.87364
43.5076
77.6813
40.7424
30.8961
23.5792
159.804
39.0635
1.72849
18.1347
72.5781
49.8323
17.8451
52.1092
34.4462
71.1351
46.015
27.7524
37.8783
200.045
40.6364
-16.018
39.8513
-19.2676
26.7715
32.3433
9.8333
-25.1746
15.4116
102.076
58.3081
37.9032
70.1728
49.5103
16.7196
26.5904
14.9873
62.9605
22.6117
23.0704
33.5317
43.4358
56.4792
24.6509
73.6925
23.3869
16.4718
1.15571
28.3212
5.81065
31.4331
24.4013
142.448
58.6374
11.1072
57.8999
325.453
5.30056
151.094
24.8111
42.9725
13.5335
37.398
47.6018
194.519
-0.230626
750.471
10.6239
10.4352
80.1795
39.9632
46.6527
68.2709
20.1092
42.7341
0.291437
54.7638
23.7377
155.758
54.2816
506.036
71.1732
24.2246
38.8472
38.2129
300.161
66.5132
37.8364
98.7254
13.7813
23.7951
54.2932
40.4824
32.3374
9.12143
45.8419
91.6968
32.5862
17.1326
1.35372
36.8156
39.5216
-3.4623
22.0401
56.4364
43.5741
38.8266
171.911
49.4153
37.2101
555.515
61.4147
22.3112
23.3403
173.314
124.871
35.67
112.465
345.986
22.4135
28.1057
33.5459
790.547
68.4418
110.011
90.7605
12.8972
64.1224
27.6239
51.5108
51.6902
30.4936
134.641
7.35069
66.6614
96.8455
126.541
68.9758
45.1551
13.8315
56.1426
50.2412
-5.04526
54.1996
5.02913
17.7152
5.94012
11.7566
51.4761
15.4144
-19.7824
232.738
7.49106
-11.3241
34.8495
31.9856
-3.03726
24.9445
57.8945
22.6292
45.3099
52.7619
32.7572
35.2124
20.0362
12.4001
3.95831
18.9291
1.44807
26.8981
6.67594
116.231
136.437
17.158
13.5344
31.234
48.9362
3.68181
35.6452
380.394
33.595
35.0991
15.7241
-10.9339
8.41715
-0.600118
30.6479
-6.18992
26.1822
19.8677
43.1724
14.7436
2.14003
-6.14254
40.5637
5.7884
493.165
22.0401
32.0735
6.09275
21.96
-21.1182
9.09908
-10.8
51.3909
41.5649
53.9185
30.8366
23.3891
33.0418
34.5363
-3.72677
30.2395
65.5171
65.405
35.2982
51.5752
74.4039
-3.58484
12.4958
58.5002
17.7112
61.3571
57.133
13.385
36.6977
56.7305
76.5448
59.1651
192.423
2.98065
36.5858
30.1625
81.2979
5.54281
201.563
18.382
4.32507
15.3895
41.0811
70.7341
108.103
28.9596
7.99214
25.7099
26.7715
15.4555
-4.55983
86.7192
2.29314
57.0983
28.3231
34.155
-9.47501
27.1688
-2.89081
73.2678
27.3004
26.0108
14.1784
28.8465
14.1959
-4.35286
6.84724
61.511
11.2055
-51.9317
-31.5006
7.71494
-6.34905
-41.978
-6.98523
25.961
-11.1277
-6.52082
132.141
245.107
-4.38608
22.2112
-3.24116
19.4815
73.0421
34.1212
35.91
9.98573
-5.39062
126.948
0.853678
24.176
68.6719
236.686
8.20267
-15.0848
15.309
1288.02
55.8927
34.4713
37.3488
5.00213
14.8493
47.9466
0.567604
-19.3863
23.8417
-20.3028
27.3844
-14.1218
11.2824
22.4475
16.7284
179.402
-33.4227
-19.6938
-23.0889
30.6479
-9.93806
39.3006
-3.67923
57.1618
4.61246
-46.1246
-46.5857
117.546
19.949
-7.33007
-29.6992
29.5364
2.34461
-0.503462
13.808
17.311
9.7058
10.815
-10.3929
-12.2181
19.9234
274.417
-23.2055
-20.3603
33.6579
-24.3682
3.5608
-13.4275
32.8345
14.4338
40.1608
17.5963
-13.3397
-41.8521
-20.2106
14.5055
14.2089
34.2417
-2.16599
-5.76777
20.0088
-30.4956
-6.38968
19.7192
15.17
10.0834
241.396
-27.534
4.14509
1.39362
9.8662
38.0159
13.6026
6.08517
-23.3005
-9.05241
58.6083
10.2466
-9.15825
324.635
-27.2786
127.289
5.97567
39.3502
-48.8054
99.452
-4.91132
-21.9072
162.842
-12.978
-44.6453
49.3296
51.4979
-11.6392
220.561
-6.34055
-9.16015
-14.8041
-24.7889
-3.08699
-2.69439
5.66061
5.64117
37.3441
62.5036
55.7919
91.5028
62.8274
3.55197
49.6163
61.2951
-4.38244
-37.803
-45.683
-5.17397
-5.75322
-15.362
2.1655
36.0232
169.915
-5.41175
5.66018
3.70679
-13.2567
16.3584
-21.8259
-34.3009
86.1523
6.74923
274.092
3.81703
92.769
126.427
70.0675
13.3844
3.91433
-0.448663
41.4438
9.84088
-8.02503
-17.3701
13.808
9.7058
130.755
7.31871
-36.6298
14.0188
39.4181
15.7957
-26.2156
-19.4574
9.29508
-29.9904
333.396
160.861
33.7716
88.4594
71.0828
2.97439
189.188
37.9313
20.5887
-4.41868
25.4533
44.6857
29.8395
23.5579
147.445
63.2077
-8.26375
14.097
29.6204
20.7922
-6.78324
108.616
10.8858
0.396959
50.4515
14.5121
67.9623
51.9469
32.3221
29.1734
13.4364
15.4116
94.5796
148.263
43.5254
358.779
32.6437
104.801
37.4761
26.1572
32.9754
26.9478
37.6042
24.1613
46.9921
-7.16396
63.9754
19.6388
106.427
18.1622
40.5111
28.3212
10.8184
171.201
467.696
63.7567
22.5078
126.104
148.35
84.9924
61.4141
59.0792
39.1592
14.4435
-11.8787
-38.1868
223.462
44.8466
125.977
14.9092
32.1276
33.3494
194.672
-10.3996
100.579
-34.5424
-3.94705
79.5153
55.7165
150.242
33.4909
-1.90726
84.9091
-7.17981
25.6736
15.2587
-4.70587
7.09351
71.9471
44.0256
106.234
51.9934
15.0701
113.15
38.9622
22.1194
24.6543
17.2825
529.736
43.314
5.55588
58.0547
149.787
18.2325
49.4573
12.1653
20.9698
16.2665
11.9073
16.2989
46.7969
23.6158
19.2189
7.56516
53.4136
123.556
-6.76921
26.5029
61.1784
54.5141
21.7661
31.3926
54.7562
-5.18863
39.1079
7.00367
67.3204
6.8947
-10.4849
-33.8187
9.33364
88.3268
107.822
14.8586
54.5682
34.9247
42.0912
17.7983
38.231
-36.8533
7.53466
1.7424
59.7627
26.9527
-8.27
311.409
17.3166
9.3443
6.82572
5.19367
26.882
-8.57887
-18.3141
20.6562
-13.878
-0.224007
10.228
13.2189
-20.0378
50.9967
47.3475
54.8825
142.913
-17.6783
54.8601
39.7745
13.9948
33.9453
2.70642
47.6362
59.9649
5.54248
49.842
120.651
15.1155
0.5816
31.6576
3.88858
-3.41582
58.3532
32.1471
34.6313
-11.8229
7.70644
18.3712
35.8987
8.74521
20.8252
7.42995
76.8747
13.0771
25.7288
40.087
32.1696
10.2912
19.0957
-11.8445
-23.7
48.671
57.349
13.5967
281.179
47.7914
24.114
40.2197
35.4748
34.4602
11.5104
59.4498
117.4
19.0265
18.292
195.117
37.9519
16.3378
256.244
36.2968
39.7998
270.201
67.0369
24.1853
39.4181
3.76949
-4.46485
11.1691
18.7353
46.2929
21.3444
14.7712
202.562
10.6218
30.3892
-1.60758
17.957
36.1158
27.9654
85.6011
-9.88083
104.18
27.2155
35.2426
15.7056
50.5204
68.9818
26.6339
44.8293
27.5179
21.4633
103.57
48.1987
77.3713
39.8184
31.0474
28.4289
37.9935
77.2558
43.9798
37.6934
39.7772
-8.53797
43.8881
39.2084
15.346
41.2243
-1.95378
36.7235
165.044
26.9478
262.492
49.3073
39.1539
-27.9705
4.08044
71.4717
204.561
71.8184
40.2535
57.7012
16.2881
33.9216
27.685
8.15741
1.05374
63.7567
43.1225
9.9117
134.796
51.2592
672.36
54.0215
527.596
30.8757
310.546
24.0412
12.413
56.091
24.7779
153.59
30.7352
1686.93
50.216
-11.475
18.3712
30.2765
-4.37325
86.4175
14.9262
24.4008
67.425
66.9582
152.531
21.5356
37.8364
23.1517
29.4173
44.9228
46.1046
0.478243
26.3058
312.72
25.2272
35.4748
10.0974
7.76223
271.219
37.6475
28.3968
48.9401
21.0853
239.352
5.11874
45.6671
27.8397
4.19257
32.6502
52.8093
348.147
33.5556
-12.2669
32.7595
40.5381
84.3957
1.89543
14.2758
2.12853
43.0283
299.845
50.4125
65.0336
34.5386
38.211
27.8897
28.2743
44.355
25.7499
10.2813
65.8588
23.5792
-30.1306
17.9357
23.7569
239.37
32.8377
12.7538
41.4069
13.8315
-20.6941
27.2744
256.388
39.9323
15.3895
24.2145
-0.480445
23.7698
10.2189
25.7099
26.7715
28.5952
244.092
24.6808
32.3713
-10.8253
379.438
41.4415
21.4471
136.66
17.2201
138.676
-0.0797136
25.4791
26.3598
0.5816
56.0205
0.332308
43.3607
6.91776
27.3926
17.0768
731.074
135.594
109.75
208.06
125.581
34.2746
61.707
261.002
41.84
30.0312
43.8444
9.32389
37.784
2.48946
0.231581
10.224
23.6943
0.553285
-4.91579
-18.8329
-12.802
-29.8572
18.4114
53.212
32.2906
23.7428
19.4354
-17.5534
-12.0235
15.8964
31.4982
10.6238
-14.6188
-47.5225
-56.2427
374.609
9.35533
131.641
41.5209
51.0157
45.188
44.9113
54.3859
12.9803
40.087
13.429
25.2837
4.10321
12.5183
23.1517
18.1729
88.0263
27.364
30.054
89.7063
381.3
159.163
0.265966
19.949
54.5141
37.7672
46.403
43.3179
45.4481
-0.528764
57.5926
55.0375
26.6814
34.0687
106.392
33.5556
126.463
67.5291
11.2658
34.8905
48.9802
108.621
320.46
39.1681
14.6835
47.8271
25.6782
92.6346
-18.011
12.8972
-22.3255
43.5076
17.957
37.9898
52.1819
22.3432
31.0541
-15.503
10.4769
68.4449
42.7388
13.296
47.5647
251.045
74.126
40.8708
735.211
59.8218
27.6305
38.7623
4.59671
47.3475
16.3396
54.8825
22.9518
-12.0561
41.5474
26.7491
4.1672
64.5945
39.5675
75.3845
10.2027
92.6138
44.8306
-7.14279
324.208
40.4717
21.3256
0.5816
33.5317
-9.07889
15.203
693.338
54.3066
80.0767
15.9134
18.1405
173.541
56.7002
26.3058
17.8064
20.3658
60.8344
69.208
34.4602
-6.29327
82.7302
-21.3856
-15.6437
11.7328
16.1439
507.405
-22.0552
70.967
33.5872
24.8705
21.3742
37.4446
17.8663
7.36237
11.4647
33.0506
1.79882
1.86874
-4.05715
47.8271
366.248
11.9741
-2.09535
0.163295
-17.4892
206.551
10.7573
2.14055
22.1969
-9.5159
10.4394
-17.4725
-52.0473
-5.45265
5.66372
79.2831
26.0129
10.228
26.3374
42.7434
10.7043
58.8848
6.07879
7.84023
1.78561
60.466
6.96928
43.5877
30.448
8.55863
19.0586
39.8676
53.3501
47.0637
41.6513
-8.53797
155.4
39.2757
44.2198
43.23
18.8636
-8.78873
35.4057
37.6218
2.20637
48.9829
28.399
-6.59815
5.0437
33.0148
15.284
6.03812
14.3674
13.3289
-3.81445
16.9046
54.3066
168.528
70.7064
26.9685
109.006
27.1578
32.2142
23.7627
-38.049
-15.0473
19.8677
24.8411
30.9248
-9.61923
36.4716
48.5933
3.22779
42.4378
18.9069
-3.4623
37.6957
24.8334
29.4563
29.4816
56.9115
24.0916
30.4295
51.3909
28.4465
55.7925
31.6816
23.3891
18.8034
85.1361
33.0165
15.247
48.6505
1.86874
16.5576
19.7161
188.722
38.2867
22.2675
1.25145
47.2558
43.9481
30.2515
345.919
138.389
1.72849
21.6838
1.26813
2.98065
27.2155
37.1166
24.5404
17.9041
-1.29712
571.987
59.8218
40.6364
19.5892
56.7062
60.4331
-10.182
26.5548
242.267
21.0338
160.172
88.2932
-14.1602
51.3844
420.144
674.659
-3.82785
49.842
65.7188
-3.03726
26.8185
28.8465
-2.67065
-30.5898
548.422
-0.649029
299.517
20.5758
-6.95407
13.3371
62.9914
-25.1114
46.9684
21.5902
0.956007
4.54797
-32.4971
61.5665
34.3438
283.03
17.6075
22.1194
47.2676
48.1006
110.78
14.9262
-37.4433
65.551
-2.01228
27.6028
-3.01652
17.1771
-2.82724
19.0957
18.1405
0.662882
46.7969
31.1121
-18.2624
88.15
286.483
23.3531
15.7196
4.95643
26.4031
140.841
23.9142
47.066
151.271
191.844
54.0767
0.79108
95.9128
20.4372
6.47372
57.1223
21.7974
90.0179
47.6548
-24.3415
39.6099
58.0208
254.868
175.975
-9.67935
27.2124
28.8407
12.8972
17.0299
51.0039
5.88869
62.9346
63.4263
-3.8937
92.8983
65.2276
52.6513
73.0092
128.474
10.8858
-3.35117
56.0737
-25.3883
99.8214
59.4431
43.5877
36.0702
4.8105
9.68825
62.3564
24.7819
17.7429
13.5403
173.199
14.8455
4.1016
-9.24741
8.07786
2837.13
5.76264
-12.7862
90.2432
23.0927
265.141
215.123
0.291437
105.364
80.5185
33.6918
26.5474
-4.70131
17.2217
1.27395
25.4899
6.10044
35.6762
39.1065
32.7234
46.7192
30.1513
-5.33636
27.6623
54.5623
30.4556
16.3378
18.2372
23.1783
1.60281
429.606
130.102
60.3056
38.926
7.31871
60.8216
53.6566
47.6548
1351.22
216.675
43.0283
46.6643
166.233
32.6645
66.322
12.8972
63.8815
41.6336
66.4369
66.9793
1.84803
4.95165
18.894
-14.2011
148.183
-9.03923
-38.9289
22.5303
12.3589
7.27226
-19.7571
15.5709
-13.4786
-0.540074
25.1516
6.07879
34.0772
18.6522
-6.06336
15.4026
37.0789
23.91
-11.1191
173.669
1.44924
-0.517963
40.2317
75.1747
10.2027
43.8881
46.8465
24.2831
79.8271
43.23
475.811
24.5033
17.1989
26.5249
28.7149
390.704
5.22736
28.3212
-9.18188
-15.4185
53.135
14.1722
28.13
66.1337
46.7145
28.4101
221.799
16.4365
59.6437
27.2201
33.537
19.6313
23.8138
12.4842
39.0338
17.3148
22.4054
34.4834
28.3795
27.7272
13.9632
10.6239
14.1833
42.6982
743.499
4.06509
164.676
26.3948
-13.1517
11.5609
74.3993
34.6495
10.8416
10.2924
-2.46194
12.638
40.9347
116.27
32.5654
10.8512
5.13659
21.3467
116.006
391.31
-14.7011
30.401
-6.24731
31.8971
-7.63448
21.5356
6.28508
-8.06399
16.8118
42.3565
-29.5068
-36.5415
28.9753
24.2304
94.4304
35.8732
119.42
42.4378
13.2847
46.403
34.2037
226.233
31.3557
4.53921
33.3038
416.943
19.9234
45.0403
5.64356
45.232
-3.75346
-2.0614
46.5426
45.953
53.7892
28.9164
23.2185
39.1341
35.7705
58.5002
62.6888
29.498
17.7776
50.8663
49.8161
28.6195
31.5672
483.363
46.0466
-17.3771
38.5879
-29.0065
110.205
11.4219
25.0759
46.015
28.6879
43.5005
29.8367
57.6156
27.5179
85.1815
39.89
37.9655
10.4327
35.9252
17.3788
21.491
260.707
120.362
60.8025
36.3918
57.949
53.9785
204.565
26.6528
150.136
9.30401
20.6527
56.1806
11.1062
44.4694
2.60568
33.1331
-21.8259
26.1822
317.844
-7.01802
11.3133
-14.0527
-14.2655
0.265966
-9.89068
62.0104
12.6698
11.4588
56.6925
41.919
39.0841
62.2886
58.8871
0.851522
21.5151
19.9234
63.781
17.6697
15.0139
3.03141
24.6173
20.5395
33.7279
56.0347
18.4316
14.0939
30.7904
49.4554
151.578
11.4077
41.6336
15.8371
228.149
6.5332
24.6293
-10.154
62.3527
31.5672
123.543
85.402
-13.629
-21.3822
-0.895514
-12.941
175.001
13.0391
12.2819
49.1227
82.3106
445.547
55.6289
10.7174
58.6306
21.0989
-0.811698
111.082
34.6095
30.1971
77.2586
125.415
5.97567
99.452
-4.91132
-22.3659
2.45567
212.057
11.8483
17.7647
-4.14297
17.0768
7.68472
27.685
61.0239
-20.5958
17.408
-26.3741
-3.44905
43.7629
-9.80039
7.16983
32.8423
12.135
40.5951
195.351
20.5314
41.9796
-51.6291
3.1276
19.8055
59.5648
24.9706
42.0339
5.93916
18.4984
-9.12008
20.7726
11.2112
26.5534
0.291437
390.222
876.438
30.1955
33.6669
13.0771
50.0916
4.05862
8.41715
-7.14119
-8.09638
-16.2037
-26.8047
37.9596
35.6762
-10.3046
-4.75787
-14.7266
23.6971
28.2772
35.8931
28.3254
245.973
-8.02503
73.7781
27.8397
17.311
205.064
34.0687
83.9035
-31.0076
326.988
33.0418
41.2922
66.3955
36.7646
30.2395
31.7839
3.5608
7.18725
-12.143
35.0485
-6.69089
-0.221284
52.878
15.8371
33.2461
19.6517
78.9773
54.056
5.47663
552.044
35.0013
-4.25863
-4.51562
2.85262
78.3461
36.3203
18.382
15.5695
244.026
9.222
-2.35451
239.287
26.7715
39.8396
37.9443
-38.293
39.6733
30.4973
43.5226
49.602
200.737
95.9992
57.0543
42.014
44.8306
14.6231
-5.33076
1081.75
1.24895
13.0521
5.58086
-15.1307
11.976
19.0512
-8.44944
29.3849
19.4035
-15.5603
58.0413
32.9862
46.6027
21.4791
57.9636
6.34925
-5.35623
33.2128
40.5637
39.5216
7.7821
195.117
264.714
351.796
47.5412
50.3285
77.2811
49.5168
321.91
254.695
40.2557
19.9234
45.7807
31.1424
63.9727
5.61687
20.3057
23.4642
35.0485
28.9164
19.4703
39.1341
13.2818
57.4734
7.00919
30.8961
39.6219
49.8161
40.4244
3.23763
6.60075
22.1241
365.62
25.0759
59.1335
-36.9044
11.6414
217.243
-6.10264
40.6364
13.967
88.577
28.6456
26.7211
83.5213
30.303
13.5375
25.2392
191.577
-16.0342
435.568
31.7121
170.893
9.29062
53.5901
24.4893
-3.03726
24.4858
86.7886
16.6651
-1.73362
2.20637
45.2348
4.03614
47.4555
19.6388
14.5977
16.1482
9.58051
17.055
361.419
45.0943
6.59764
619.92
17.6664
-2.51202
7.21863
343.461
9.32389
-36.1563
-49.36
32.3074
31.7281
-23.9478
5.53884
57.7123
-24.7323
-53.932
-29.7746
-15.0339
-31.9973
-9.87849
-16.135
-14.682
-19.6938
-12.7634
267.391
-32.4268
-33.788
17.9936
-53.8697
-18.6718
-24.3601
-16.1785
-3.82084
13.9231
-28.321
-11.9155
21.0314
148.322
44.2068
-36.2585
-8.88196
126.714
-3.33986
4.1817
25.0286
26.6814
70.1315
54.1704
16.1752
28.1737
20.6361
842.613
26.4914
189.205
5.61687
-2.18308
98.4269
316.158
6.42757
11.9741
41.3927
-4.37075
47.2558
8.40726
2.14055
-0.783649
39.8639
3.60256
3.1422
-21.1252
-19.5081
9.00564
11.4219
0.713027
-37.5607
1.03746
62.4211
17.2636
72.9403
-17.347
-4.77362
96.0732
51.9469
30.4692
52.9861
157.841
234.47
-25.4046
60.3236
22.4836
-7.57598
19.8569
22.6153
38.1922
339.329
24.9445
5.42068
50.7402
195.16
-3.46013
49.6238
260.1
8.65198
54.5581
73.277
1.44807
31.0388
-1.58263
34.1491
-4.37325
32.0696
7.42995
-24.3249
54.3066
-17.0048
23.8547
60.7017
-50.2893
103.429
-14.3296
-41.7972
73.0338
10.4974
-31.3809
-1.80517
-10.3801
52.3414
-44.7116
85.5413
-1.70787
-48.4399
-2.32273
68.8117
21.9853
14.7213
199.095
25.1539
49.0612
57.6666
9.19278
-21.6373
4.64848
3.05678
54.4106
25.166
22.5102
12.4017
18.9951
5.61687
509.437
17.842
-6.18092
38.2867
-42.3739
-5.84348
3.12551
131.589
23.3334
36.9942
-16.6001
9.87883
67.1745
26.0914
-11.8503
20.1042
4.85471
-19.6362
32.0366
45.6906
13.6954
36.0042
134.452
74.3696
265.092
133.555
36.0914
26.6999
47.914
45.4898
-5.20313
64.5945
2.08615
71.9991
-15.362
-22.1974
11.6603
4.99708
-7.56258
208.059
54.3066
83.8248
17.1771
-4.95932
-38.049
-23.8846
22.2399
69.208
-3.48217
-4.26848
11.4106
25.7883
26.4513
17.3371
14.4638
11.9339
944.258
245.947
40.1465
11.5799
48.2963
12.9409
29.0113
241.063
398.105
-29.9637
-53.1906
-7.2418
59.8949
74.7753
20.3057
21.5902
12.5597
-11.867
279.64
40.7424
25.2739
4.25663
57.8041
-13.264
36.6763
-0.767485
27.2155
35.2426
-5.44471
49.4387
13.0391
12.2819
57.7374
22.8858
271.591
72.6081
70.6214
28.9596
67.9623
33.2062
58.6306
437.142
19.1597
19.617
50.8119
32.281
-14.1602
12.029
41.0824
-20.2613
18.7355
-13.1982
16.1088
-1.7476
-27.4001
-14.8696
8.07786
-35.4668
-48.3934
-3.46013
21.2186
-8.47221
63.3234
-2.59242
-26.0485
27.685
19.4018
46.8901
28.13
624.605
52.0438
36.5904
48.5296
72.1051
38.7211
19.1557
35.5239
-3.97876
-2.90336
-6.24273
-15.8017
24.6543
36.0232
48.1006
41.4399
20.5484
157.46
20.5734
339.068
48.2176
173.146
-37.1708
203.32
192.429
69.2857
7.97451
28.1799
-2.80834
63.4693
21.4791
27.9785
23.2158
-5.35623
25.7166
409.755
63.8844
17.1524
22.7032
4.21868
-2.40283
102.57
30.6746
27.8397
23.2799
34.0687
21.4662
29.0113
51.7825
298.039
57.0251
-14.9712
21.7721
352.579
31.8538
14.8052
60.9455
35.0485
34.5386
208.751
21.8662
124.533
51.9868
334.495
283.25
34.8236
55.9301
22.3432
126.631
46.2457
143.793
10.0834
1.79468
278.399
22.1302
-44.4006
-6.10264
37.9772
34.2678
137.291
-27.0486
17.1845
8.00847
4.1672
83.3352
24.5749
-32.9008
36.3918
29.838
13.4719
5.54248
40.4717
19.4515
-14.8696
36.1889
232.183
28.3682
183.946
15.5964
19.6388
-0.394843
5.0437
23.6445
-33.5447
-8.31659
-42.8044
21.2741
155.117
9.04389
17.8498
14.7964
5.25277
395.719
71.6304
-23.1139
13.3289
29.9437
-37.6195
35.0991
128.168
-3.43764
10.2912
358.302
130.585
-8.70745
18.1729
61.7894
-1.39582
15.0614
29.0508
30.8494
24.2304
-10.5173
-14.7266
145.657
59.3044
28.2772
3.29947
43.3179
49.1963
29.4563
31.3557
32.5487
51.0442
47.6427
41.5649
42.6741
37.3038
-6.64474
42.1298
21.7974
45.0403
-24.3415
25.5202
18.9951
-29.9904
3.5608
-15.3015
29.4263
126.368
8.22593
14.7712
9.53363
3.12551
26.641
-19.5243
30.4936
44.6857
25.4319
35.0013
-24.8734
27.3435
-10.2658
68.9758
41.9425
-15.0719
1.51545
-1.47711
50.4515
8.88988
254.28
21.4633
105.444
40.7025
319.075
238.469
-13.9302
50.9177
41.6485
49.602
125.775
34.155
87.0394
120.725
35.4602
34.0867
61.839
-35.687
13.2414
545.935
50.3983
17.007
13.4508
43.3607
36.2111
-0.975947
-4.14297
6.91776
16.1482
2.08424
-5.43375
20.1887
287.393
-3.44905
6.28159
37.0513
198.325
42.2126
41.0333
34.6238
1.23976
-25.0683
62.2924
82.3756
64.4684
62.1127
25.8532
12.3093
59.5648
52.2749
227.566
6.99076
16.6243
77.6305
17.1168
30.143
16.8334
62.4203
422.976
70.8118
90.6878
40.749
1.95166
-8.66409
33.34
63.2791
30.307
25.1642
46.3744
15.5681
10.7731
10.431
15.6138
83.0652
21.2681
88.6291
216.388
64.7016
39.9914
53.633
56.1351
27.186
18.0345
0.206409
-4.82163
143.219
5.35325
26.9339
2.62244
13.9571
34.0872
146.078
16.9596
23.7726
199.596
-1.29377
-28.8615
73.4711
46.0906
7.12684
-16.5752
82.8748
24.5733
-16.9329
55.7138
40.087
19.0512
12.1653
24.7179
20.0146
-10.5815
1.30634
31.8044
196.03
45.4558
-15.9268
470.142
6.48652
198.519
-10.5173
0.265966
-4.19679
45.192
-2.40283
21.9853
53.1634
222.743
64.1627
19.5317
186.977
-2.89661
47.752
35.67
2.67721
-20.5934
14.2758
20.5395
33.7279
16.6793
7.18725
23.4642
10.6857
-1.06869
24.1416
-1.71077
16.244
7.90037
32.7037
53.8608
137.718
-5.35571
99.834
-28.2566
-13.9235
-22.9993
-23.2563
14.6278
26.4144
-3.03511
-11.3238
29.6264
36.0042
10.764
15.8411
36.1031
-34.2602
-20.3233
6.03812
99.2592
-31.8211
28.0697
14.4844
345.56
-40.3086
-15.5926
-4.95932
-41.7972
-0.0547616
-53.8697
537.926
-16.1395
-20.3488
-11.7647
5.7884
27.6075
84.6684
52.0444
26.0594
-2.89661
45.8779
23.6715
56.2847
194.924
8.65361
11.0571
-13.4275
14.0939
14.4338
15.7979
-4.89253
24.1416
10.2149
27.6239
6.5332
9.63682
-4.53178
-11.5363
-18.8862
21.6838
-9.97626
-39.8659
-23.2563
92.8078
27.7463
97.6289
-4.90917
-0.836606
48.3671
-29.4081
6.01916
22.0083
31.2661
8.34484
427.783
16.3396
51.1344
71.6987
52.9368
-25.1746
11.5623
34.2454
-14.5735
-12.2422
-3.53605
-44.5557
4.58049
19.0941
5.54248
8.61255
48.8522
-6.78539
18.8811
22.746
53.0777
17.055
48.2997
41.8906
5.66061
49.0248
60.6295
37.1549
25.346
31.663
15.8831
35.2856
-28.8164
39.8036
42.9725
-35.1922
43.0202
56.9722
68.9567
17.7114
52.0685
44.7353
22.739
45.1355
14.9593
88.6572
19.0571
38.792
9.63652
-12.2021
57.6933
171.273
19.6627
33.1453
20.1343
53.1162
-11.4752
17.4104
4.24602
7.80122
-32.4742
22.3531
-50.14
-20.9762
37.0602
21.0805
18.4249
25.9062
-1.30646
33.2121
-23.2154
-2.87742
-23.3878
14.0142
-29.1862
2.30294
-3.95355
336.705
-20.6309
-23.0708
-50.8739
14.0007
12.6597
138.684
-44.2895
19.605
166.659
-27.845
6.97592
16.2008
-5.456
-55.9361
-2.32273
56.4364
-1.40352
10.7156
10.7409
45.6671
950.596
57.0131
17.2021
5.19276
37.3038
36.4588
53.6566
33.7959
-16.8452
43.0283
16.6793
29.676
53.4493
19.4703
108.475
28.2743
39.7595
0.844599
50.1127
30.4936
46.0466
35.0013
42.336
35.2426
90.1327
75.6757
20.2561
-12.5415
182.181
320.317
74.3696
0.848576
152.295
366.79
51.1344
58.5802
111.033
34.0511
60.4823
103.493
51.4761
41.4415
6.45456
32.6437
41.0824
418.27
26.2317
-24.4426
164.16
33.8597
15.7034
191.278
26.0354
-7.16396
45.2656
51.2037
37.0865
55.5036
33.9434
28.2994
408.12
19.4018
43.1419
196.796
614.556
15.6519
747.426
-12.1353
14.7964
8.73602
-13.4401
50.2304
-1.45815
-26.862
7.70671
7.42995
24.3215
7.35805
2.18456
-27.1901
20.9698
-26.837
-4.95932
-28.6787
14.9378
16.1196
489.609
-0.934275
-24.0969
-6.14254
-9.20413
371.351
6.09275
-15.5213
42.6001
30.6746
10.9731
15.328
1.69651
25.2144
12.1447
81.7676
127.499
34.5363
-19.4574
73.0133
22.4835
14.8052
53.4493
17.672
-4.89253
9.53363
6.87364
298.381
163.888
8.88326
32.7701
-3.48164
54.8564
31.5672
5.47663
-4.35407
-0.5105
96.684
74.0671
7.67376
25.0759
27.2744
-17.347
773.396
47.7002
84.8676
62.3283
157.739
-1.455
62.7205
28.3231
-12.2861
34.5178
9.7238
11.2392
11.1647
36.7235
52.6003
11.3673
-14.4109
-22.3483
32.1914
17.7647
16.4718
3.3787
101.491
71.6304
19.9896
30.1955
11.2824
28.0697
-3.88634
23.8547
6.35381
5.93269
-4.70131
92.1843
12.5183
-45.5453
5.6911
-3.99704
42.0938
87.9487
17.1326
18.2203
14.3268
-5.33636
26.7075
23.8594
287.523
109.031
91.3998
71.037
497.479
36.5076
34.9159
193.092
68.2695
11.2658
56.4764
20.6094
22.3015
31.5501
-2.77271
21.4201
27.8897
16.244
36.0114
-10.3998
14.5055
22.7553
28.6195
123.082
14.482
4.85471
57.7314
37.6588
-12.4054
-20.6941
94.7408
33.3746
-27.534
22.3405
10.6513
37.9772
-6.14918
272.274
27.2993
-1.55615
49.2379
13.5375
19.617
120.362
319.424
27.0215
189.134
162.964
17.9829
37.6078
0.710876
-3.16653
-7.35582
4.08044
71.4717
0.288004
17.7647
-2.26891
29.4066
18.0223
52.684
-28.537
38.1425
13.1569
15.0115
51.1412
-39.0563
13.7779
430.605
113.992
27.2201
10.2609
12.5694
3.11382
7.17463
19.0321
7.42995
-28.073
14.9512
-0.138211
13.8501
13.429
12.1653
-15.5926
-23.7
-21.1825
67.4116
40.4824
9.84857
-5.8711
30.8494
35.4748
10.0974
-12.8525
7.66246
-27.8252
1.4254
449.99
-1.40352
5.09343
117.563
22.2175
24.8073
73.8797
80.9203
50.1703
-34.7557
68.3667
70.5232
46.9144
53.277
-9.34897
19.898
45.232
61.7689
18.7353
52.2865
39.0464
53.4493
48.167
73.894
19.4703
12.8972
20.778
33.1106
79.1149
28.085
811.624
263.815
19.3858
-19.8233
37.6133
5.9533
-22.0623
-16.697
65.6338
30.5574
23.6033
57.872
-38.4977
-10.666
-13.4786
-2.95943
4.20472
281.021
27.6698
-3.33808
156.947
1.25495
36.9634
35.5465
18.0157
51.0216
141.387
31.4897
202.691
84.7489
21.8637
50.8102
43.0372
20.4765
35.0991
-24.0524
29.0319
29.3849
15.6554
29.4173
52.4191
26.4269
-11.7032
11.2472
308.035
7.42356
-26.908
-6.39303
-25.0141
76.1141
-7.74376
38.1471
-4.24073
5.47624
-26.3224
58.1588
60.7733
0.0213621
42.3868
48.9802
7.49094
27.9237
24.0538
68.4418
100.641
171.345
0.729666
22.2675
11.4077
53.7253
27.0815
20.1277
27.1479
30.2515
36.1158
337.186
33.1273
-4.51562
22.1241
37.6588
27.2744
12.7598
-18.3437
44.8293
1.39362
35.0142
-4.77362
26.7328
29.4581
68.001
75.4468
622.653
26.5548
56.7342
-10.8253
4.62443
56.4341
11.6662
-2.91577
82.0895
39.6468
15.203
5.55588
-1.91541
-2.01228
40.7213
21.5356
5.97727
21.9211
26.1822
77.9637
20.6836
6.56199
23.3531
54.2155
-3.02108
-11.7647
48.06
28.3968
40.7808
20.8291
126.908
8.86687
11.9339
28.9021
2.20953
-2.3035
-17.0441
-44.1261
25.2632
40.5381
48.7884
10.1735
-20.5934
175.445
11.4989
28.0357
101.194
33.4242
45.953
50.0411
10.1757
6.35186
7.27498
-9.99295
322.743
38.3259
53.8608
10.2813
13.385
4.83855
43.612
211.478
8.56532
40.6235
-4.25863
2.98065
-6.51771
37.6588
192.949
145.341
8.07321
4.14509
35.4589
7.01582
23.7698
36.4558
64.2141
19.2753
28.5952
32.3221
-43.9152
26.7491
-1.455
21.491
33.9453
23.2734
35.9607
52.4686
9.29062
37.6078
10.875
-3.4567
41.6454
18.1155
39.5658
3.68181
320.503
20.5734
3.60992
31.351
40.087
-24.0524
19.0957
11.9073
21.9211
18.6859
-0.747035
-17.8009
-18.9896
33.6007
32.5862
-7.33007
-27.8252
-6.07086
13.3329
11.7149
27.5822
12.615
23.1783
22.2175
210.686
2.20953
33.3038
7.31871
-10.3929
29.0113
23.6715
0.0213621
-41.9462
297.901
-2.18308
-32.9278
-42.3739
413.947
-6.24482
13.5226
242.599
42.6164
10.4607
22.1969
14.1875
-0.5105
404.031
-23.3843
106.457
70.0535
13.0391
66.6298
31.5005
62.2411
42.9552
91.3488
-2.89956
66.1269
324.698
5.94012
-11.6138
4.03957
10.6193
13.1564
95.536
-3.88634
28.8426
-4.34825
-1.21118
16.2989
17.9936
-3.26989
39.4243
-10.3046
3.49923
74.8302
15.7196
-12.8525
-6.14254
49.934
5.7884
212.24
80.0561
48.2223
41.6739
26.5724
23.9334
16.689
-4.77068
122.715
35.67
49.5289
-1.8527
-17.5833
13.3729
307.272
61.8389
41.0421
29.676
29.0864
42.5448
188.212
32.5888
42.8822
20.778
54.752
10.2149
29.498
219.774
65.3004
-0.145573
17.9357
10.6385
-6.1327
-32.6266
-8.39178
33.3685
23.2018
16.03
-1.47711
50.4515
-15.473
14.3995
8.34484
15.4884
24.8975
214.128
24.8258
24.6808
137.319
0.41907
58.9723
20.8268
52.8957
12.0768
32.6437
56.075
14.9873
136.049
103.2
45.6885
118.189
43.6851
31.6576
24.6952
-25.9455
-3.81445
290.518
86.1657
-0.138211
42.5954
-12.1976
434.183
13.7813
-8.06399
522.81
29.238
37.9596
63.7871
21.5545
-3.99704
8.36059
41.097
-12.3914
17.1326
-2.39441
383.518
45.1438
38.9067
30.4556
-4.2769
51.9704
45.6671
25.9657
137.598
9.7058
213.214
32.7106
19.9234
-31.8378
183.913
170.535
12.9311
24.0538
19.7161
53.7892
42.0348
26.0156
13.2818
177.414
394.398
40.7424
176.429
106.038
63.4263
198.505
248.446
36.8754
-17.3771
2.85262
48.361
18.9182
4.46116
64.7557
37.1227
8.07321
178.433
18.5923
-0.480445
-1.02549
37.9772
57.5691
28.6456
17.3508
42.2918
5.94012
28.5301
86.4191
75.3845
-10.412
77.6213
35.4602
0.353471
46.8465
44.2198
40.0663
7.61919
-10.6628
-9.22989
4.08044
45.2348
34.0212
32.463
195.801
8.97549
-11.8229
6.77791
-11.0559
15.6537
31.0388
9.40874
44.9966
53.0152
33.596
-29.686
19.1566
43.314
7.42995
41.2674
26.5474
2.79495
11.9073
-9.93806
19.8677
8.22332
-3.48217
8.84999
44.3118
52.6882
56.6925
16.3378
38.8519
25.9657
101.644
133.85
54.6834
29.5556
123.511
-6.64474
167.692
28.9141
0.0213621
-28.8277
24.6173
33.6579
9.365
-20.9237
47.8271
25.6782
23.2942
3.52685
26.4002
-4.37075
65.9964
182.629
55.2589
-0.783649
49.2342
14.7006
27.306
44.3717
72.5781
21.7213
-2.76958
53.9832
5.79969
8.20929
18.6613
10.4078
331.351
-5.04526
11.0961
27.6305
20.0217
261.344
17.3625
8.84335
60.5047
41.7136
30.448
-15.8042
56.7342
36.0263
46.4822
-12.827
-26.862
7.42995
15.0305
101.158
33.225
38.2129
11.5549
6.54309
-6.83338
1.30634
88.0263
34.2114
129.379
14.0583
-26.4858
10.2347
14.8601
-8.64328
12.5981
53.6822
-29.6992
18.292
34.2037
41.6739
85.1241
89.5257
16.689
15.8929
63.0269
247.439
6.42534
-33.7118
1.15735
20.8692
48.6505
331.704
14.8052
3.43912
19.7161
44.4189
-14.1872
34.4629
1.65278
-3.58484
-19.3633
300.255
130.155
48.2386
10.2813
-10.9779
42.3199
43.612
22.1969
1.72849
-4.25863
-10.2658
31.4944
47.0291
8.20929
28.0316
53.5113
-3.17119
30.382
56.0737
20.1343
40.6364
10.2189
24.8587
8.84335
41.764
73.5727
28.574
8.55863
41.5474
51.112
277.781
23.3651
37.6934
24.7847
-2.91577
33.5862
174.642
22.4091
21.731
50.7262
23.1997
60.386
218.641
116.403
20.5484
16.9046
39.314
1.73585
36.9732
34.4648
-1.56358
49.0808
44.3775
25.6692
50.545
44.2306
30.991
-1.94677
43.9081
-8.16733
-20.198
131.456
6.72543
-0.651199
42.6549
26.4513
28.5815
38.8266
12.615
30.6746
22.2175
47.2961
24.6983
82.0295
29.8075
-10.3929
40.2557
60.7733
48.009
58.0208
26.2316
50.4125
40.9204
36.5827
46.2929
-16.0612
17.5963
20.3934
383.561
54.752
30.8297
55.7349
34.6442
15.259
21.7051
49.9939
36.9708
27.3435
15.9711
48.361
170.718
11.9574
54.2685
49.7632
40.8708
126.139
50.9967
559.865
5.25277
300.142
22.9047
-3.53769
-0.066319
45.0156
29.9437
44.4694
79.0213
43.4586
16.2665
32.522
18.1729
4.22638
26.3058
94.6431
-0.248903
2.73839
27.9785
10.0974
-10.9784
25.5712
37.6475
-25.9511
12.6698
33.9476
34.2037
21.3043
52.2026
17.311
103.865
103.409
108.266
18.5631
45.0403
68.2695
20.6361
4.90548
185.457
9.365
44.0789
602.891
38.211
18.904
33.1106
37.8854
47.6963
66.9793
14.9665
-0.670545
7.64965
63.2897
26.882
28.243
28.4421
36.0338
270.035
-3.70661
47.424
32.9736
4.60578
23.0672
24.0028
33.1931
55.1366
2.33065
52.0327
-3.33808
31.4567
-29.4175
25.7158
8.64374
27.1076
-32.7582
42.1251
-32.9344
8.74379
-7.51241
14.4106
-10.8751
27.1192
-8.3644
-14.9898
-27.4229
31.7864
43.9081
-17.0766
-26.908
-40.8128
40.5637
28.5815
12.5897
25.7335
36.2968
24.0916
6.06663
43.8946
22.8243
33.3038
-27.2595
17.7669
28.1737
27.0401
-29.9637
94.8607
31.7839
37.294
64.6937
25.6782
26.9666
52.2526
17.0299
16.244
58.5002
21.4593
38.3923
11.5109
10.4607
30.4936
-0.145573
25.4319
38.7495
18.2302
-4.51562
120.919
37.1166
45.1551
-26.3163
16.03
22.1302
4.32507
-1.47711
18.5923
12.5254
111.418
24.8587
14.4655
54.8825
7.98043
43.5665
122.132
9.88254
21.0338
4.62443
22.7009
2.29591
94.4879
324.567
134.928
40.4717
18.8671
34.3148
224.686
20.8719
0.898119
-4.32664
35.8174
26.4254
-2.30006
23.1499
37.5197
44.9966
55.0073
48.2957
39.0289
36.5904
352.003
23.6574
19.1889
46.7206
64.1333
17.6168
24.6314
361.464
-31.0144
-13.739
59.5648
41.8372
322.14
403.241
23.2826
33.8911
-8.05961
-19.6984
27.7416
107.113
-15.6176
43.314
-5.68852
-5.58422
24.3215
4.05862
30.9059
30.3401
6.89615
21.2776
23.6158
-5.14396
5.6911
-11.4933
13.9828
24.2304
8.22332
-14.7266
-4.4139
-9.20413
5.90803
-4.19679
45.192
127.907
1.3453
378.058
17.5561
163.488
43.439
106.392
25.5456
52.5366
43.358
31.7839
28.1057
104.76
-0.309015
15.7979
85.0626
26.0156
369.354
59.3475
34.1373
17.7112
61.3571
103.985
155.814
37.9898
35.3153
12.9729
34.8022
12.5125
-19.2512
-6.38968
21.5933
142.064
33.9107
135.646
-0.079385
63.3596
21.1917
56.6189
12.638
0.848576
84.8288
63.1913
73.6232
43.5877
19.2036
12.3068
77.3489
26.656
174.5
382.601
-9.99545
15.203
61.8822
71.1732
-3.88634
38.8472
2.60568
11.5549
-4.70131
34.0883
295.502
23.1517
23.7951
119.885
55.4749
17.3448
85.1973
48.5933
26.964
-12.8525
27.5906
26.5228
48.9401
62.3147
36.9526
55.7185
62.5337
16.5953
51.0442
172.75
142.251
148.903
45.7807
39.6099
65.5171
24.1755
9.06132
40.3308
20.056
139.486
119.719
33.8965
297.354
43.5076
62.6888
78.2237
87.118
16.0829
176.671
84.0411
-2.01964
141.624
8.7644
-26.7474
55.8573
8.20929
43.0241
-2.71067
-11.603
-40.6525
13.5154
41.0811
-13.5989
14.3995
-6.64769
28.6069
36.0914
21.0777
-23.3005
17.1845
49.2379
15.4116
38.3576
2.70642
278.146
44.8306
15.346
7.49106
-15.0722
38.5976
11.3673
3.54661
-27.9705
22.746
-1.58606
39.9593
-15.3874
-39.9339
6.77791
-5.99163
15.284
13.5344
37.6918
14.9512
-37.6195
1.3659
13.8501
19.0957
-1.21118
-34.3009
44.9228
-0.747035
197.255
-1.80517
-23.4231
10.2347
26.1045
-8.64328
-24.0969
-23.0091
2.04026
-6.07086
32.0735
21.0853
-28.6398
31.3557
22.2175
60.4146
38.2724
45.3131
46.4222
12.9409
-36.6298
14.0188
55.5306
91.892
55.1511
46.1349
13.3729
65.5171
35.6019
22.3015
10.9354
42.5448
60.7755
21.3444
37.26
25.6143
456.243
-0.145573
403.993
-6.1327
29.0895
42.7388
17.0441
28.0316
31.0225
80.2262
-42.5266
30.382
41.0811
18.2602
59.377
41.7253
5.09521
62.3788
32.3433
259.084
34.2454
42.1058
-3.32629
0.832358
158.206
56.075
30.3385
-0.00520301
-1.95378
75.6735
343.077
26.8185
9.0009
-4.37325
37.6918
-6.62555
-15.8916
-38.5566
17.2955
393.348
12.5365
-5.28528
-15.2667
64.6005
32.0491
-2.7422
-14.9898
-34.9191
28.0383
34.5378
-17.0766
-26.7573
-2.53983
-12.9523
175.714
125.777
-8.89978
-2.40283
10.7409
120.63
-41.5007
-25.7925
4.53921
-7.9257
-9.54788
6.52255
-24.5502
-28.42
373.915
45.3559
86.0754
-2.08143
-3.03238
-12.8041
25.704
-30.0775
105.398
-5.64823
4.95165
30.1384
23.9343
933.139
46.0466
-9.88083
23.5954
79.6893
23.2018
212.346
13.5154
33.5849
-19.2211
-2.46714
2.72264
252.472
52.958
-12.8005
32.3713
71.6336
13.9948
48.9378
13.5403
49.5581
43.8881
220.993
39.7089
39.3502
-16.9463
34.8495
17.4482
29.7835
30.1255
60.2273
32.463
1.47922
-24.9414
-8.21462
18.9508
17.055
-28.537
-1.21292
4.80188
-19.1101
11.6603
8.74521
11.2824
89.9138
-2.01228
29.4769
22.7993
30.9059
19.0957
23.7627
25.0257
-2.44179
44.9228
87.3341
15.4708
31.928
27.8621
158.286
46.7192
-5.35623
27.5906
46.1859
26.4031
-18.4548
52.6882
28.5815
5.09343
27.6075
52.2264
55.7294
63.5723
35.0057
-5.37652
42.2292
54.214
-25.2785
5.84251
25.5544
36.539
21.3644
75.5907
37.5197
13.4968
18.609
-3.9555
17.5823
-13.8922
32.1735
57.5631
9.2779
60.4201
389.78
25.5664
3.90152
441.851
54.993
19.5321
2.00609
2.20517
-20.1882
5.79175
31.9006
4.32047
-17.0906
63.8187
8.07468
-10.4557
0.456588
-1.96252
20.1736
-5.21215
14.5901
22.0359
12.6444
-12.9931
561.702
18.6799
-2.59902
8.85514
513.389
55.1325
-7.14279
-5.70191
101.326
28.8219
-3.16653
48.5242
-5.28989
26.4941
71.8184
29.0091
80.19
-2.45257
61.1258
5.83238
9.0009
-24.0714
32.275
11.4548
0.0379767
50.0916
49.4573
438.887
51.8737
23.7951
86.1523
40.4824
36.4716
26.1045
-21.1351
61.1784
28.2772
22.7032
7.96681
30.6746
22.2175
67.9108
28.9021
35.9427
27.6816
-16.0151
8.39661
53.6566
-3.68542
-48.7044
10.5277
46.7764
5.78549
18.118
577.616
23.3334
57.609
297.013
42.3199
114.827
14.7006
1079.32
143.697
21.9783
2.98065
96.5559
67.1017
47.0291
-8.6573
0.576941
22.3405
-13.5989
36.8883
4.59671
33.2062
42.2918
272.057
62.3564
28.9873
30.1971
-16.0342
23.2734
-7.14279
13.1133
55.4642
88.2076
270.576
438.654
5.42068
-16.7262
144.635
165.175
11.5324
8.39438
14.5977
-9.94883
18.9508
0.188452
27.685
32.9129
30.0235
28.13
26.7783
22.3516
-3.44905
33.3031
27.7846
50.0507
3.11382
37.9296
86.076
598.242
14.9092
13.8686
-3.47963
-1.0293
5.00166
87.2719
29.5798
32.4669
37.2824
45.7821
65.0868
50.9167
9.12805
43.8973
-7.24601
161.328
16.8334
26.6528
-15.6176
20.8252
155.481
35.0991
25.0945
4.05862
10.2912
2.22914
49.3886
331.142
134.878
15.4708
37.5502
20.3658
27.1013
20.4823
-8.64328
22.7548
5.10185
63.0525
5.7884
300.136
5.17354
78.9252
-16.396
-21.1435
468.013
43.7931
43.548
58.8871
62.1796
42.6741
12.4271
65.655
156.351
-14.9712
220.423
37.4061
22.4835
1.68674
18.4316
94.6787
48.167
17.5963
18.5194
1.25145
30.8297
61.3571
30.8961
31.0755
40.9375
-15.1381
38.5504
16.2607
-30.4956
9.01171
-31.2822
-14.5956
24.2145
-28.5914
-16.018
51.0957
38.0159
45.4618
10.4327
19.2529
-1.455
17.0787
-16.4447
49.5103
35.4602
-3.39466
-9.45004
3.8746
-20.4918
-33.1516
11.5324
21.2186
-13.5133
-4.32664
-32.5775
0.210179
-37.2929
-7.92226
114.979
81.6386
-11.206
20.6337
2.41543
9.23313
122.113
10.0297
-13.5485
3.42169
14.7964
17.7572
-9.91938
272.979
-13.8239
28.526
43.0202
125.179
63.4876
-6.6515
33.1127
12.7132
36.215
14.7936
10.1748
6.99076
340
137.057
1.31072
-24.0967
-6.57993
-4.88959
152.721
14.4047
27.6305
-3.67053
-23.6566
211.33
11.769
29.353
-12.7965
340.609
-47.6651
-6.87503
21.221
-2.24349
6.03812
-11.8695
3.95858
-5.68852
-31.8211
80.5435
466.504
14.4844
971.077
160.217
34.0883
-38.0814
-16.2037
591.458
4.22638
238.946
-0.248903
57.9636
10.0974
-15.5129
13.2847
-6.15096
12.615
-6.80672
1.60281
13.5629
103.865
34.0687
12.689
12.9409
0.851522
-6.59592
-6.31355
13.1812
23.2919
-7.4749
-25.0796
165.172
71.1393
7.49094
174.101
19.7161
87.5224
25.1682
-1.71077
-9.99295
47.2558
7.00919
51.5108
-3.48164
27.3273
66.1008
69.0485
477.082
6.89033
-22.9993
-13.8859
14.097
38.9907
32.0366
126.275
346.623
64.7557
24.0042
-16.2897
43.5005
29.8367
-0.480445
5.02913
-25.3883
51.0957
29.4581
105.482
41.6924
-44.6597
36.1195
19.617
11.4565
43.8881
147.904
33.8597
-21.9072
18.5391
2.01451
-16.5343
24.62
26.8408
-9.76517
-4.32664
81.7406
-13.5445
133.72
4.80188
137.348
63.5811
19.0397
69.9998
39.0289
18.5445
5.07315
29.6156
21.8637
22.6992
-15.0588
-11.2064
20.5734
3.23997
-2.82724
-23.0889
-29.3222
-6.18992
42.3565
-7.42736
-10.3046
44.7287
-1.00974
42.9711
15.7196
26.5029
779.826
53.8192
47.5412
-19.0119
-3.3037
75.7537
13.4539
22.0594
-25.3854
21.7974
24.4256
66.3955
-0.716719
24.6173
114.243
48.167
-16.1369
-0.221284
10.6218
41.6336
15.8371
17.1331
19.8311
63.4263
68.5354
-36.3747
-21.5102
13.296
8.20929
-15.0719
16.508
-29.4081
-25.84
16.7183
16.2735
-23.0158
28.6456
15.4767
39.8184
-6.4339
6.4985
52.6859
90.377
-4.78984
56.075
19.0941
29.9799
14.2347
-20.9842
-14.7011
-4.37325
84.2667
0.0379767
-31.9973
44.4694
0.731616
-4.70131
-22.1337
-23.0889
-64.9294
-28.6787
16.1196
77.315
15.0614
-17.8009
7.24736
4.61246
29.8526
-12.3914
2.14003
23.6971
15.1587
-20.3289
-11.6931
41.4438
15.4631
-15.5213
218.762
497.317
2.3185
45.7687
7.83173
3.57058
-32.8817
29.2937
45.0403
-5.60084
-7.2418
-2.0614
6.59762
8.81161
-6.69089
2.60373
1.65278
0.163295
-4.7776
36.9942
30.2515
1.72849
14.1875
18.1347
190.644
19.7192
-24.4422
16.03
33.3746
-21.9119
7.89322
179.762
-21.0952
33.1401
28.9596
22.9847
36.9543
24.8975
30.4692
104.136
51.112
4.1672
25.2392
177.889
24.2831
37.6078
-6.78539
-3.62521
17.4482
42.902
15.133
-3.41582
33.9904
525.026
7.12684
251.416
6.03812
-8.12138
125.773
26.1706
11.2824
20.5734
2.18456
-15.9457
18.1405
114.981
14.4248
9.31557
46.1046
-37.0031
-21.549
-11.4933
-37.2154
1.35372
9.53653
506.212
731.356
-15.5213
24.0916
36.0517
62.6353
12.0959
17.7669
16.1752
137.61
-20.5934
-19.4574
24.6173
13.0432
11.0571
14.6835
64.6937
-8.56496
11.9741
1.65278
-39.978
15.3966
13.9631
23.8758
14.0295
5.88869
14.2089
62.3527
-32.0047
16.0616
102.468
38.5879
44.6129
0.177493
2.58709
-6.4588
24.0042
300.248
1.72574
10.6513
-21.6402
69.8363
16.3396
0.462971
-1.55615
28.6232
21.0338
64.5945
176.374
4.16998
-2.91577
34.5178
41.0824
73.0834
414.089
61.9706
-31.1482
1.99699
9.70264
7.75345
17.1546
19.3445
-2.26891
20.0362
10.526
2.08424
-1.68561
6.28334
-15.8129
-5.58379
146.196
208.563
27.9738
0.299082
33.4067
158.405
-14.1019
10.6953
355.438
11.6603
-11.8695
93.9137
13.0521
16.8253
5.48399
36.3389
11.5549
4.66902
17.2217
33.1331
-16.2037
3.18041
48.671
29.238
37.9596
-16.7977
-21.549
139.545
97.319
0.265966
-19.261
376.022
18.9069
-42.8177
65.8067
49.1963
-30.5138
16.3631
12.8472
32.3036
293.145
19.0761
-19.7632
32.7595
71.469
1.86874
-11.4317
1.56505
253.974
14.4338
12.0498
-14.2629
3.52685
-24.1996
466.02
722.902
-2.83713
129.819
-33.8788
21.6838
25.631
-12.1399
22.6663
-3.03511
4.78559
10.8858
-3.35117
25.7565
6.90319
-29.1365
22.9847
-8.02325
0.484166
-3.43021
307.859
77.2558
9.58241
9.79218
-8.53797
53.2584
1988.24
-1.5206
431.03
-24.4426
16.9931
28.8219
9.0009
263.618
2.08451
-18.807
-1.83609
24.3215
359.682
6.9881
-19.8831
-27.8005
-30.9382
19.0957
-8.09638
-25.574
-6.18992
16.1196
88.5593
-27.1712
-1.14701
67.7323
-36.1276
-30.4337
26.4513
-10.7738
-34.262
20.1113
166.544
55.7294
56.076
39.863
11.2077
27.2367
65.8126
218.141
21.2427
104.986
32.2374
31.7275
49.4415
72.3148
2.18848
32.3091
26.2109
44.307
35.7606
26.882
-6.7048
324.345
15.3236
2.98065
0.978552
29.6204
9.54782
8.20929
31.0225
59.8218
-47.3321
12.5254
12.093
-26.7639
129.845
13.6026
-3.28516
-28.9227
2.29314
18.9527
24.7847
-10.412
-25.9455
3.12302
58.3065
-1.94039
37.44
1.73585
34.6541
28.4661
347.976
-34.3009
41.1747
2.35231
15.0614
-15.9268
5.3733
16.7342
-21.7617
-8.01661
18.0749
2.1599
-9.81899
7.71065
26.7075
1187.63
31.3557
56.9115
372.668
17.311
43.8946
31.4297
29.8075
120.792
8.39661
40.5381
30.7882
-58.0747
-10.087
18.9951
-13.1238
24.1755
-30.2941
602.551
-9.92906
23.2942
11.9741
14.7712
140.718
4.59273
8.88326
10.2813
28.6195
29.6931
14.847
14.1875
-13.629
-15.76
-0.895514
52.1092
10.0834
-1.95345
334.621
-29.5881
104.467
-8.08933
49.2216
-1.33947
11.7286
7.95924
-19.5524
-25.919
41.7417
-25.8179
21.491
-3.53605
-8.94849
28.8956
29.838
-37.1278
76.8315
-20.6944
14.2347
300.561
41.3524
-18.1591
-3.94965
-9.22989
0.288004
40.8963
9.33142
-10.7022
11.6029
77.9839
-6.37078
15.5036
41.3462
8.47171
349.532
36.8434
35.3296
36.1142
26.8475
245.549
47.467
12.0504
-24.8848
30.8387
46.6648
17.1351
16.4828
-18.9713
-25.3922
-30.6056
-43.9127
11.0455
-6.69177
40.7239
9.68729
36.9602
-1.56215
19.8881
34.7082
8.29509
169.095
157.405
25.655
7.83318
-17.1407
335.827
56.412
-12.6402
-5.5533
54.099
75.827
7.36382
-33.0061
-13.6388
1.2083
-27.9448
-41.6781
1.3453
-24.8663
-1.18452
3.47688
19.1851
-25.9015
20.1853
17.6261
-11.3299
24.3262
32.8589
61.7103
-9.11587
-1.94931
-4.64677
-8.05499
64.5236
-13.7411
10.2149
81.9718
-27.8445
-4.53178
0.508501
7.20434
11.0988
65.7243
-9.03923
-14.566
-3.57858
9.94267
26.0129
0.857648
0.100427
23.0672
-24.723
27.6305
78.1177
10.2189
39.8513
276.835
26.7715
34.2174
-15.8042
105.266
47.728
-3.53605
6.04404
-14.1602
39.2084
32.2126
33.728
63.6385
31.9856
-4.91132
30.108
11.826
48.5242
17.1989
71.8184
36.5054
35.0288
33.9434
20.8032
38.9294
51.2609
29.1647
80.4476
38.4645
458.95
55.6729
4.91675
41.6777
15.4076
23.239
37.7498
57.7123
22.2582
-1.0293
27.4905
27.3018
42.6982
488.062
54.6649
61.6019
42.0232
290.73
60.128
46.8185
111.881
33.3304
26.9695
36.5293
222.426
74.4822
48.431
45.0552
79.417
28.6548
6.1898
364.797
59.449
22.8007
18.0141
23.3595
210.791
27.0357
9.68082
-25.574
98.7578
37.4266
-23.8846
24.4318
-34.6675
-7.74517
6.34925
7.76223
-52.9942
-4.4139
-5.456
70.7658
118.281
28.5815
-13.6219
12.8472
15.328
31.4297
6.80491
45.0403
-31.8378
-4.46485
11.4989
43.0283
7.30893
-7.80528
23.8041
-31.1295
-5.4589
43.5076
23.8758
265.154
-12.852
-23.2724
157.93
20.3228
-37.6269
5.01626
-32.3696
8.60285
34.7117
25.8722
10.0834
-33.8126
19.7781
52.1152
-10.6675
-7.09931
57.9477
-21.0952
16.2735
12.093
40.7025
38.0159
34.2174
-21.4264
5.94012
-5.10999
10.2466
5.83428
34.5655
40.14
33.5862
0.353471
-0.00520301
9.29062
12.3607
16.9931
18.8636
9.95193
-3.60769
-33.4009
191.412
45.2656
-7.89111
9.58051
5.81065
96.2385
-10.1907
0.541367
1.73687
0.299082
15.6519
76.5103
-22.685
-18.4492
-37.0654
-9.99545
-1.66362
-13.1848
80.6228
361.653
23.8547
77.5683
-22.1783
-19.6938
22.8439
81.8588
7.4415
79.8378
17.3448
-16.7977
2.81386
-2.12297
13.9828
37.3489
-4.89515
-31.5932
-17.3869
-20.3289
3.29947
47.066
21.9853
-7.76752
126.007
13.4539
18.3112
3.57058
-29.1335
306.655
15.0552
74.984
-0.716719
2.12853
26.1617
-1.87939
52.1648
87.1825
29.4263
6.42757
486.113
518.895
-16.7033
44.0145
4.83855
9.87883
-24.6548
12.5125
123.866
19.4537
398.817
0.576941
6.01916
99.1772
61.3172
28.6456
34.2174
1.06237
4.1672
6.4985
22.7009
43.5254
0.832358
15.7771
39.2084
107.175
8.20714
4.32973
7.29474
2.01451
39.6877
35.8644
-3.14425
-6.59815
1.47922
199.947
122.024
-11.6704
13.7796
177.216
224.907
2.41543
27.9738
7.79535
5.25277
-9.07889
33.9436
-1.94039
-28.073
-8.44944
7.85134
1.27395
-18.0778
50.545
21.7418
-1.39582
5.6911
-4.68241
-3.02108
-1.6081
173.768
33.0674
118.352
14.5439
30.1994
221.61
-8.02503
-2.37753
137.496
74.6914
4.19257
15.7836
32.1946
27.1373
58.8992
8.65361
76.8314
-7.6836
17.842
25.6782
21.3444
13.2818
-24.9855
26.641
27.1479
-0.783649
266.626
14.7006
275.342
-12.0494
21.9783
-6.51771
203.909
-9.19284
19.4537
37.4019
12.2819
9.01171
-21.9119
109.093
37.333
-2.35451
36.1031
207.494
13.6026
54.8109
1.06237
118.384
13.6307
0.41907
77.713
-16.6545
-46.0193
116.977
-12.4076
13.2414
-14.4109
9.16881
13.2589
-42.7712
33.9904
22.7768
17.4705
81.483
-6.2007
14.2742
13.3286
17.055
-36.0332
11.9055
25.4166
1.91248
-9.73976
-35.3158
-2.49918
-1.94039
-7.45829
31.8178
1.73585
27.6028
-10.5128
0.920889
1.27395
-4.95932
3.18041
17.9936
6.10044
-1.80517
-15.9268
10.2347
357.814
-8.64328
7.76223
-4.26848
48.06
24.5291
18.955
2.34461
-6.15096
3.24467
13.808
29.7138
364.36
38.926
-16.0151
137.707
456.555
60.2246
14.9173
-16.8719
16.6793
-24.6719
30.9605
238.812
-18.011
-11.0811
19.1448
130.155
439.918
2.14055
-2.65771
41.738
166.5
-11.39
44.1726
-4.25863
16.0991
15.9711
13.296
-3.82752
17.9041
-5.04526
1.72574
3.26769
36.8883
-1.02549
21.1106
5.09521
260.979
26.6999
-1.55615
4.1672
13.9948
-24.1508
84.7548
2.65863
-18.3872
80.5796
-11.3241
136.049
28.2375
-4.91132
50.2304
375.105
-38.1064
1.80775
-18.7027
18.6993
53.8398
-27.3794
172.725
-15.9457
97.8065
101.862
156.854
29.9303
23.6158
-3.26989
-49.66
-20.8636
12.1087
197.504
1.2083
-22.203
-22.9375
-9.15594
15.4631
-2.40283
8.86687
214.333
62.2886
29.5556
22.3112
-14.141
15.7957
-24.3415
14.2758
77.0912
26.1617
-9.37566
-17.0539
-4.05715
16.3079
-24.1996
-4.37075
13.5226
15.9035
2.14055
-8.27991
-0.291924
176.017
203.667
-28.6215
34.8398
62.8227
31.4944
26.4144
10.0834
8.53372
33.3746
-5.04526
22.8858
-0.480445
6.90319
-8.87446
1.34708
15.5271
24.847
21.0777
-12.0561
15.3104
37.9935
-7.07719
4.62443
116.404
11.6662
-4.78984
40.14
54.2009
30.3385
264.238
55.4642
-27.9845
4.45901
114.441
31.6576
-11.104
47.184
33.9904
155.839
-6.24731
-22.2783
-3.81445
11.1062
21.9806
17.1771
413.215
5.02208
407.335
85.6393
31.8044
64.8453
41.2984
18.4918
38.3456
74.8302
143.156
6.97592
23.6971
13.2847
-25.9511
10.7957
52.6882
6.9675
10.7409
156.237
10.9731
49.1702
-1.08299
24.6983
10.815
-23.5113
-21.5884
18.0493
26.2583
-4.46485
28.3655
48.6505
-5.62753
27.9237
20.3057
42.5448
21.4201
32.5888
46.6304
3.12551
41.6336
88.9257
18.2536
-2.83713
25.4533
24.8714
44.6857
20.4692
31.0541
-38.7784
20.4664
8.88988
8.77726
-16.018
43.5994
58.6306
403.387
13.4364
24.8751
40.2317
52.6859
-25.4046
33.5862
39.7089
18.7355
-3.82785
31.1013
41.9403
18.8636
0.5816
-3.60769
2.20637
30.2422
39.6434
772.719
6.52032
10.8496
3.16963
20.8249
15.181
-14.3314
390.859
78.7492
71.2335
246.044
3.61093
13.7779
45.9608
5.07315
-0.634308
1.55243
-19.4461
76.7057
-7.57962
0.750169
-16.5981
25.8532
213.413
-2.90336
156.801
17.9315
23.9576
22.2899
27.0414
-0.242276
9.62058
-31.8923
133.635
-22.1723
-0.563341
4.01433
9.0009
-25.9455
-12.908
1.80775
43.1415
44.9362
-45.1158
33.225
19.4723
-27.8005
62.7651
-18.3856
-2.47418
1625.48
-23.0565
22.434
-0.747035
2.81386
76.5878
25.2272
-46.1246
-3.48217
-32.3795
278.57
48.8919
0.285834
273.165
13.3329
30.4556
95.0739
53.1634
6.06663
34.5243
174.624
53.9185
31.6816
-19.7632
226.071
39.4181
-24.3415
-25.0796
43.358
24.2876
7.49094
185.345
24.0538
57.5373
253.804
13.2818
8.74771
223.858
48.2386
8.40726
261.586
10.9525
98.5205
3.1422
-21.1252
151.032
23.9982
65.7698
3.66875
32.8966
4.32507
9.76729
72.9403
-2.35451
31.2661
19.5892
30.4809
28.6456
41.7136
47.3146
51.6622
-22.1709
152.312
34.1523
27.1132
54.56
40.14
13.4719
18.7355
-13.1982
-26.6064
2.1655
0.415917
-9.99545
-26.3032
13.1564
3.70679
-2.01228
38.8472
19.6616
17.2217
20.0146
-16.2037
-15.5603
41.1747
158.549
-10.7662
223.083
14.0583
16.6177
32.7234
9.23789
37.7473
-11.7647
17.1524
20.1661
9.84088
5.11874
27.8397
43.548
55.139
25.8075
41.0519
4.64848
-2.56542
105.01
19.5438
-28.0896
25.5202
33.6579
-0.187331
22.1798
32.8345
31.3004
17.672
25.0925
59.7488
30.2515
122.905
24.0709
303.453
8.56532
20.0088
185.022
4.85471
-27.1324
38.9907
7.67376
38.1943
-13.1978
141.592
33.3746
4.32507
95.9743
42.9552
49.2216
58.6306
60.4543
66.0553
-36.419
41.5474
19.2529
7.91533
17.7429
48.9378
17.2884
25.1952
66.3769
16.8614
-35.687
53.5901
26.9478
13.2414
54.1464
17.007
167.124
48.9829
28.399
383.208
5.22736
96.8729
141.711
32.0693
11.4328
72.6626
64.3794
47.9054
48.7641
46.8706
28.6524
16.7294
31.4291
55.8955
165.901
-9.07889
71.6304
19.9896
15.203
33.6669
3.78611
28.0697
27.6028
6.35381
98.3723
352.68
26.8998
220.572
86.1523
40.4824
2.35231
45.0465
-19.6749
10.9955
69.208
6.34925
31.3388
473.473
44.5289
52.9444
179.382
47.5412
37.9258
53.2649
25.8075
37.3038
-12.2669
44.0039
29.2937
34.5363
-18.7193
31.1424
45.232
41.1542
0.931706
26.9866
173.042
43.4818
35.4756
11.037
-19.5144
343.269
46.3187
31.7667
17.3166
35.5812
-8.16681
48.2972
-2.95667
11.3764
17.1977
-15.503
-21.3822
-14.014
78.3461
13.8315
-24.4422
-20.9733
97.8484
16.7183
-43.584
-32.8846
25.8345
50.1469
378.087
-26.8825
-33.4213
4.89561
2.74478
-12.1435
25.2586
28.9098
19.1695
3.54272
27.4844
61.828
33.1512
-12.2541
3.61569
19.0066
-15.5129
67.6326
-15.4412
17.081
-1.40352
-8.02503
118.756
3.47688
11.6888
32.6502
-14.6571
29.5556
-30.1626
-38.5039
14.0188
-2.56542
45.7807
0.0213621
64.8756
9.29508
7.18725
29.0864
25.6782
-17.9353
11.9741
29.7638
-19.3633
73.9332
16.3795
12.1554
0.266488
22.9973
48.4338
-32.0047
341.411
2.3006
9.53988
39.9277
-5.8462
2.73171
69.4409
-18.1622
-17.4067
43.8922
7.95285
34.0772
1.78561
14.5514
-12.7084
110.167
10.7915
37.0073
-12.9931
16.4418
-13.6364
42.3786
46.747
31.7067
21.4047
33.1496
121.809
28.0313
26.9478
28.6926
46.6501
11.3848
-3.41582
43.3607
123.976
34.3371
0.898119
14.5977
65.0138
357.577
-10.953
285.068
116.126
-1.83609
20.5734
451.512
6.9881
-33.4227
-23.442
-9.01526
4.41101
10.6767
41.1747
29.238
9.84857
1.94297
48.5933
-1.14701
11.5104
-23.0091
55.5562
33.8994
-16.5808
18.292
41.4438
19.2112
-15.5213
23.8594
27.8397
39.7998
40.1465
19.0761
7.06683
4.93085
37.544
49.5289
5.64356
6.77955
33.7279
29.676
169.641
12.0498
10.1
10.6218
34.1373
259.466
37.9313
284.832
72.418
33.8866
535.554
17.5117
-25.4455
16.9986
120.271
15.4191
-3.57858
38.0537
-6.38174
18.5167
13.9761
52.5743
34.3116
-4.28821
68.2551
-14.5359
20.9587
22.4003
9.78038
-9.245
-17.4857
181.36
16.3486
3.6874
14.4773
11.1397
52.3214
58.8861
-0.583562
104.005
-6.63895
33.9124
2.44167
-11.89
155.026
-9.05841
12.3919
34.6289
10.1692
30.4139
16.6612
21.8623
11.2283
14.4106
30.322
-7.77042
4.11744
8.37854
30.1751
-15.4513
83.3987
-22.7377
0.864326
-6.76921
-51.1201
3.08237
41.3957
-12.8326
-26.6856
9.58472
138.41
30.7761
0.335465
-8.51881
32.7595
-25.0542
88.1438
-5.75609
-25.2785
-20.3944
15.9242
37.8596
-20.7464
35.3999
-31.5447
36.9484
26.1445
45.4275
8.69979
43.2569
50.1713
19.3858
-31.0677
169.735
29.3791
-0.5105
14.225
68.9758
193.206
36.3203
48.6463
42.2669
47.4301
9.01024
1.33399
42.0182
46.3712
42.5104
66.4409
82.9548
73.6232
34.2174
34.1962
40.4178
60.4823
53.9785
58.3875
49.1416
138.056
-4.47472
85.2037
27.2119
10.266
17.6654
26.0315
-32.4857
3.73199
-11.8264
-1.53715
-19.0148
190.163
33.9232
23.9041
2.88
5.62496
-34.9191
32.7234
46.7192
38.6896
-12.8326
74.514
37.6957
19.2112
25.7082
36.9779
32.5487
31.5879
427.732
49.0612
83.9035
-16.0151
62.7445
87.3898
22.5515
42.0326
0.0213621
25.5202
-1.6196
-3.75346
-24.6719
85.6483
-10.5147
31.6378
13.2818
89.3326
24.767
32.7037
27.6239
32.9495
9.87883
44.6857
5.47663
16.0616
87.4752
1.36357
29.2176
23.4673
20.7922
25.0759
5.54281
47.8891
-1.29712
15.3895
41.0811
-6.10264
177.443
15.8411
189.777
21.9618
41.7136
2.93643
579.599
311.971
50.8119
6.45456
81.3694
61.6972
5.97567
58.0908
-5.70191
57.3383
41.3559
53.1847
24.4858
2.45567
0.332308
49.3296
150.823
28.3212
13.3069
18.3147
44.1573
0.0384121
50.2304
41.5209
39.7713
6.87115
28.0447
176.2
63.6769
1244.24
236.864
77.1918
16.2665
25.6692
26.1822
34.8602
24.8411
3.81703
12.1842
-9.61923
128.301
28.838
4.0141
21.9684
57.4303
28.2772
-24.077
10.7957
33.9476
19.2112
85.0225
73.533
60.7612
32.1946
50.1703
6.38168
14.907
372.902
32.1048
27.2367
177.902
3.96845
510.937
0.628018
11.2828
114.696
42.8962
279.952
-4.37075
242.159
-10.3998
-20.3233
-18.807
26.0987
-2.38223
-25.9264
-27.1901
-23.0889
17.5295
-1.92883
10.4974
-22.0106
-14.0527
25.2272
22.3563
-8.64328
-25.971
38.835
8.70457
7.66246
-33.4474
24.5772
-15.5213
52.2026
9.81476
33.5872
26.1514
18.704
13.3641
70.3402
71.0806
-8.41194
0.220314
131.109
-0.00532722
3157.49
0.975425
110.011
21.3444
-2.49669
171.385
26.5034
34.8236
31.5672
14.847
-6.1327
-4.64365
46.487
26.4144
21.3278
34.3101
56.6189
263.763
50.0067
62.6928
19.2365
73.6232
73.5727
28.574
-15.8042
0.31792
52.9861
2.29314
36.4836
39.7772
-31.0268
4.5327
48.5787
43.457
18.7355
-1.95378
39.4819
23.9934
41.6454
20.8252
-13.1848
-20.5767
5.58086
9.23212
8.22788
-1.56358
-17.8198
-13.7186
11.9073
61.2765
44.9228
227.889
39.4243
-34.6675
18.4918
-10.3801
189.148
10.0974
39.6214
-19.261
109.904
37.6475
-14.7067
183.21
37.9519
171.885
40.9582
-3.3037
-4.83112
57.1223
159.358
51.4029
133.08
40.5127
-5.36773
153.598
-0.187331
59.4114
6.42757
15.7222
63.497
5.78549
12.4958
30.3892
53.3185
33.2461
122.725
13.385
23.5792
43.612
24.0709
3.1422
85.6965
-21.3822
-4.64365
35.7847
11.9574
9.29095
29.1485
30.562
0.848576
-2.40105
41.764
24.847
-17.6783
17.1845
32.3713
17.2857
649.303
37.6934
178.458
36.3918
80.4378
-11.3241
53.5901
-3.03726
8.07786
46.6501
37.6218
2.20637
43.3607
17.1546
12.1425
33.3383
27.5325
57.3777
37.6915
82.6474
73.7497
49.7795
39.3744
41.7708
7.35907
83.1183
-0.430059
991.055
73.9792
6.94722
16.2323
37.1597
37.9296
39.2244
-1.58263
41.4399
33.6669
9.32899
36.9732
-18.009
4.05862
62.7651
-7.14119
0.662882
42.5358
39.3006
47.9787
13.5967
52.5428
15.9323
25.988
16.7939
113.249
-24.5728
145.506
9.78702
21.718
-49.3769
-25.7486
77.0511
-4.2769
27.8397
2.63355
-24.4484
3.71145
-31.6134
246.502
72.9547
-14.0341
-3.52782
53.6653
21.4765
-19.683
-2.99843
47.4797
11.2828
22.8671
189.149
-20.8221
0.715749
4.84846
35.0743
-6.92866
-20.3028
-2.60065
6.49291
6.59721
36.5029
-0.205417
14.366
161.154
23.7809
-18.4037
-34.0073
34.6155
2.06406
-3.26989
283.053
4.68792
-7.74517
-14.2655
-7.2303
102.553
39.6267
10.4736
-28.7622
-18.2523
16.1439
700.434
315.251
4.1817
27.6184
26.091
-2.47563
47.3592
2.63355
3.66262
-0.0366861
17.1123
21.6145
444.02
-10.286
0.220314
467.834
13.9802
326.716
-11.206
7.87457
91.6976
39.1341
65.9964
19.5853
87.2975
714.528
145.885
-9.5159
267.186
98.815
17.9732
19.7192
29.6204
43.8165
61.7648
21.6522
27.7524
32.4361
-10.8474
12.9701
16.3862
57.503
4.59671
52.9697
45.5122
56.7062
58.559
10.875
-10.953
49.1416
-6.24731
15.203
78.6694
-3.88634
36.9732
0.920889
81.8588
2.53695
84.2782
57.349
32.3374
-5.5533
21.5545
24.114
175.152
0.727053
-9.10436
-13.6388
22.655
73.3744
25.7883
13.589
18.2119
40.726
64.4078
-4.01938
30.4295
64.5093
5.44465
462.203
782.289
28.1324
25.5202
4.0026
22.4135
18.7353
46.6643
31.5501
437.633
42.5448
2.67944
21.3444
44.7563
11.4077
10.6218
267.504
37.7478
176.671
42.8116
5.47663
38.5504
42.4976
104.437
528.122
30.1625
156.261
5.54281
34.7706
31.7108
8.34484
22.9847
16.3396
71.7491
45.3935
25.6118
-13.1848
-16.8286
37.44
3.60992
29.4769
84.6435
-10.3235
338.606
-23.7
5.05447
3.69337
3.81703
-8.43054
5.3733
-2.88381
29.8526
10.0974
-37.2154
-30.5054
58.2622
30.1994
2.34461
374.284
46.3482
32.5487
38.2724
-0.177552
-31.0076
405.699
3.05678
35.67
148.854
75.2171
683.959
-9.37566
134.745
18.4316
49.7011
36.9226
10.1757
126.292
12.8972
22.6521
184.91
-2.90353
0.911
2.96448
36.1158
-5.76777
6.69126
20.0088
12.351
4.72668
22.1241
5.79969
3.66875
17.9041
57.7374
-1.47711
32.7077
-1.37819
-17.3936
272.274
24.847
-47.6633
71.5324
-5.10999
-3.32906
416.255
197.199
100.11
156.664
-4.91132
35.7302
6.2038
200.324
-9.22989
64.0506
0.603878
-0.975947
16.4718
153.095
6.77791
-3.53795
9.55878
10.8184
40.4091
281.148
35.6262
22.3516
37.7804
17.526
-4.17819
54.0215
62.8274
20.2453
47.2676
28.3214
-13.1848
-3.71016
372.898
-17.0048
29.4769
0.731616
1364.63
-8.44944
9.7254
46.2515
-14.3296
1.30634
31.8044
40.4824
51.078
118.135
450.716
10.9955
4.61246
24.2304
10.0974
33.9992
10.7241
31.1934
121.98
-37.1955
2.08845
4.21868
128.807
24.0916
11.6888
278.153
-24.0274
20.1853
9.19278
-4.77068
8.39661
18.0493
-3.68542
8.65361
33.9877
33.6579
71.2092
37.294
9.06132
8.47169
-1.06869
24.1416
24.5262
3.12551
238.411
19.5853
2.14055
36.1158
44.6857
12.9729
55.417
8.7644
6.60075
70.8498
288.784
40.0684
17.9041
258.263
23.0657
63.5699
10.764
70.6214
30.8336
54.8438
60.5047
105.432
199.114
-8.30796
80.9028
52.9861
-14.5735
47.728
28.3231
0.832358
40.14
5.97567
29.9799
31.7794
152.916
143.14
275.611
5.76264
10.875
32.275
-4.37325
28.149
11.2031
11.1062
104.44
131.916
-20.3042
9.7254
29.3849
135.596
14.4248
28.0562
55.4749
-11.4933
19.605
59.8377
347.429
261.849
31.1934
142.595
-9.0845
23.9142
22.7032
-28.6398
250.621
55.0375
44.7063
39.7998
86.9981
56.5574
46.4222
25.2632
51.7825
17.6697
16.1499
13.3729
41.1542
37.294
7.18725
4.72356
35.0485
9.14905
3.12551
15.3966
17.7112
42.6164
398.213
22.7553
15.501
145.885
27.306
1.26813
-4.25863
21.7213
23.4673
23.9982
17.5796
73.0092
49.7632
91.4706
21.1917
167.189
-0.480445
-1.02549
26.7328
220.613
43.6381
24.847
22.9518
-13.9302
-7.17834
37.9935
15.4116
-33.4418
-3.33222
-56.8471
11.4548
318.453
8.86217
2.60568
-18.4302
-17.8198
5.97727
-13.7186
-25.574
10.6767
500.321
-3.26989
15.0614
-8.43054
11.112
25.0899
7.76223
132.538
448.068
84.6188
32.0735
69.811
8.84157
-0.503462
4.43767
22.9332
17.6577
-1.5386
40.8
70.192
49.6261
14.3012
110.633
1.89543
136.09
9.62479
14.9173
176.157
5.43487
-2.18308
17.842
188.722
30.7904
3.91143
4.99958
49.1298
38.3259
65.1052
34.6442
24.6293
192.245
62.3527
46.5597
-13.264
31.0541
5.1117
6.72878
207.126
52.1092
-7.31877
36.3203
-17.7032
-2.23268
13.5154
42.9552
5.02913
13.6143
23.8359
58.5802
39.8184
1.06237
17.1845
-14.5735
250.127
500.588
21.0366
21.4471
67.3194
20.9682
16.8614
-13.1982
17.9829
26.3634
23.1997
15.5741
-9.22989
-33.4009
15.2497
39.6434
41.8333
16.4718
113.74
31.1408
228.846
10.8184
-6.83512
27.2907
35.6457
13.7779
35.1772
224.561
36.5904
29.7889
12.135
23.8138
12.4842
-4.06977
78.0053
35.4762
60.7203
50.8683
18.51
-8.52556
-19.3612
55.8167
6.22997
44.7787
27.6055
18.4984
-42.8533
-3.59021
99.2923
26.813
30.3015
10.6811
-16.6004
-29.0687
-17.2693
-3.01552
13.1961
13.8247
42.6644
52.1044
15.284
30.401
22.4225
52.5118
35.5659
-3.88634
72.5804
21.3463
-6.57538
375.168
6.89615
-4.95932
24.3081
21.7418
7.56516
8.43606
25.988
22.3563
-33.0061
-27.845
53.6822
-11.0782
52.7597
22.0401
34.2037
72.5598
6.9928
32.5487
-2.14532
21.0592
49.5168
52.0444
61.6666
46.1603
31.9218
148.854
-1.8527
80.5096
27.802
227.737
66.9077
459.952
2.60373
26.0156
34.1373
6.4668
87.118
45.4861
50.3079
48.5801
507.266
-2.38457
19.8472
-7.57565
180.948
878.578
223.591
32.2561
42.9552
76.2436
53.0084
6.10636
197.24
-0.811698
-33.4153
62.3564
266.536
15.8688
77.2586
15.8249
70.125
9.29062
32.9754
136.933
-5.49928
23.0704
50.3983
26.3774
13.4508
50.857
20.9027
47.7498
7.10142
23.7844
62.1356
135.349
26.4474
20.5484
-11.2064
54.3066
20.1066
-1.56358
237.053
19.0957
23.7627
10.0332
104.893
6.10044
43.1724
62.784
-2.12297
50.4673
15.7196
5.88816
25.5712
26.4031
47.066
99.7961
33.2044
12.615
30.6746
20.3435
30.4295
94.4944
140.89
117.637
26.0594
-6.64474
254.182
518.045
22.5102
8.65361
52.7283
20.5395
9.183
51.5752
10.6857
49.4554
26.0156
170.703
36.8587
45.8222
2.14055
16.0829
22.1969
46.0466
46.2457
10.7339
-6.38968
30.1625
4.46116
9.29095
29.1485
183.3
118.463
762.597
48.2453
18.1476
39.8513
23.8359
23.0234
341.543
32.9215
24.6808
36.1195
21.0338
33.9453
27.0693
30.7696
22.8423
43.0983
91.7495
64.8345
43.23
16.9895
93.5018
18.8811
60.2273
78.9988
17.4705
25.261
11.812
1.22847
-5.31028
34.8807
-21.6181
296.998
-8.57151
45.4065
7.29085
-17.4931
-23.0708
122.151
-22.7629
17.0566
-6.08099
-20.612
3.67542
-4.81761
-9.58031
-0.671067
7.91295
17.1379
-6.39303
-34.3844
2.36244
27.6445
-6.15096
-6.12566
15.6821
-50.871
-50.1553
795.395
-31.5237
142.251
-40.3779
-23.1801
-20.552
8.2994
29.3025
4.67984
0.749702
21.2427
26.2753
80.9632
7.3646
7.2889
0.715749
164.825
13.5684
12.1554
32.9495
28.6195
50.3079
278.431
29.3791
67.6439
51.6372
25.8783
149.565
177.496
124.032
82.0177
31.3851
-1.74873
34.9881
35.1824
-2.39203
7.43553
8.64538
31.3439
-0.104675
48.5733
8.28628
5.03864
44.0354
0.857319
52.6531
10.4338
42.8774
17.9265
-15.348
17.6021
-23.2854
-50.2675
4.03614
-14.3887
8.39438
679.891
2862.99
43.292
-23.7017
32.9129
29.0864
8.45227
-21.2603
-31.0603
136.601
-9.38647
16.2846
5.95911
15.0614
24.114
42.9711
-1.6081
10.7241
17.0328
84.6188
3.29947
35.8216
35.1038
885.249
16.5953
32.3036
377.478
75.2981
78.2813
14.815
-23.5113
36.5076
182.588
-8.21298
273.608
7.30893
39.0464
40.3308
42.5448
2.67944
33.5119
374.977
69.7446
19.5853
25.2739
189.547
91.0456
10.9525
14.1875
-13.7244
-8.39178
26.4144
-8.6573
-0.079385
0.576941
148.448
280.962
25.7565
16.2735
2.72264
485.879
66.9394
157.956
7.81418
24.8751
58.9723
367.529
32.281
50.4528
17.2201
18.8671
7.61919
39.1539
181.925
7.75345
29.0091
14.5977
25.6584
50.81
4244.95
14.5665
15.6537
19.7944
10.875
287.148
20.8252
-0.066319
-20.5767
7.35805
72.5804
4.47975
-3.43764
-0.953177
-2.47418
56.8849
25.6692
176.107
32.9862
-7.01802
7.24736
15.8569
35.4748
238.733
19.0066
-17.3869
44.3118
30.1513
24.5772
88.5517
-11.7732
-11.7479
21.3043
-16.0151
19.641
43.1662
62.6473
3.76949
41.1542
3.74281
26.0496
-5.93121
128.752
21.4201
-8.64067
69.1192
21.8662
41.4959
89.6632
20.4692
8.60285
30.9636
108.331
15.17
34.4462
-1.95345
44.141
-1.29712
14.8442
-24.8433
55.6289
-1.02549
26.7328
34.2678
37.9655
-3.28516
29.1734
15.3104
32.2782
69.7623
51.3844
69.1934
15.346
28.1058
50.7262
62.5551
20.7376
34.3148
56.0205
-20.4743
43.4358
15.8906
27.7161
1.29556
27.3926
7.70644
5.1962
19.4018
21.6685
118.608
26.0997
-7.19718
183.228
112.118
34.1814
21.0298
97.3681
86.9572
-3.47963
36.452
-6.24273
-8.30547
180.518
114.119
49.5302
12.613
215.809
6.03812
27.4859
22.6992
28.0447
11.1062
55.7138
38.2129
0.310491
-23.442
19.0957
-32.4592
46.7969
142.907
127.505
27.1767
11.112
-6.76921
-16.6006
-16.5808
3.29947
231.855
366.814
32.3036
2.20953
-0.177552
21.7974
43.9067
-16.8452
4.0026
3.43912
34.7086
20.3934
61.3571
54.8564
80.2929
57.291
49.9939
299.34
-4.51562
100.304
70.8498
30.1625
23.2018
-11.3238
141.592
63.3596
58.673
18.1476
32.7077
75.4972
17.3508
9.8333
-34.5449
0.31792
32.3713
34.155
36.3918
48.5787
35.9607
56.2168
42.3457
2.58494
232.507
4.32973
11.0429
-16.7262
-12.7862
62.1014
13.4065
19.6388
10.6659
-11.6138
19.1566
22.6992
52.4075
11.2824
16.8253
18.6024
44.4694
266.428
-32.8123
19.0957
4.41101
8.80261
35.5525
38.6084
210.374
31.928
6.56199
-8.50601
46.7192
-19.8877
-1.6081
-23.0091
37.6475
-3.27758
171.911
-7.76752
40.1465
9.7058
49.9084
38.2845
-24.3415
-30.7018
11.1691
-3.75346
1.68674
114.009
60.9455
76.278
126.368
118.796
294.007
30.1484
15.3966
156.392
63.2312
5.88869
8.58668
39.8639
44.6857
3.1422
100.689
30.9636
80.7623
70.0535
42.2669
205.789
-6.91932
212.166
20.4664
357.466
-12.2699
7.99214
10.7174
141.09
15.284
289.022
-0.625116
61.8822
22.4475
3.60992
46.3435
-8.63871
0.920889
17.2217
-0.600118
-10.5815
-8.06399
58.0413
7.97451
10.3101
-26.4858
12.1087
50.4673
0.727053
33.9992
31.3388
-1.70787
-22.203
15.2069
30.4556
25.7082
3.24467
8.18581
25.9657
176.607
51.3909
116.528
70.7851
56.0444
12.0959
44.0039
152.982
142.492
46.873
34.8905
84.2577
477.578
19.7161
126.368
66.322
50.3785
54.5112
12.4958
67.8705
30.8297
318.104
62.7552
35.8737
45.4861
59.6782
153.528
505.193
242.861
1018.6
142.064
163.221
506.711
16.7872
117.23
166.433
-21.9119
26.6339
168.518
14.5121
3.15506
-2.89956
26.7328
10.7174
32.3937
-23.3005
365.761
17.2857
30.8614
-27.8989
6.04404
8.32862
103.858
89.8082
91.824
88.0014
50.7262
43.8144
286.855
131.766
31.6576
2.01451
-1.54176
60.2273
30.2731
27.135
-11.6392
12.54
29.2667
93.9135
-5.43375
14.5665
291.141
42.2832
31.8975
37.5003
13.6598
9.23313
11.9038
46.4216
-0.326439
32.8423
9.17417
33.1841
65.2707
-0.705452
12.749
13.5344
35.8177
-31.9254
11.2824
58.0547
9.23212
32.5907
-3.43764
23.4097
28.4661
-21.2148
15.6554
-8.06399
36.7343
77.315
35.6762
338.272
24.114
42.9711
159.562
21.9684
6.8305
-29.6992
-22.9375
24.5772
50.071
38.1709
24.0916
39.7998
22.3112
13.97
38.3817
27.4196
49.5289
34.8905
7.75073
52.3986
18.7353
-0.187331
112.135
29.0864
113.759
28.9164
330.565
44.7563
5.78549
19.9921
30.3892
51.4444
7.76275
19.8311
22.9973
252.707
-9.5159
25.631
-4.25863
158.528
7.67376
13.8315
22.1302
-8.79339
63.5699
23.3374
45.4735
16.3396
172.949
187.891
30.448
-13.9302
2.19199
26.7491
0.876297
15.2046
-17.236
15.4084
64.9672
11.1781
-1.83609
24.3215
14.8543
389.298
167.523
34.0437
30.9059
15.3476
-8.09638
-10.5815
31.2914
-7.01802
-0.248903
130.175
127.304
-2.39441
19.949
17.0328
-5.33636
-4.19679
43.3179
137.277
-15.5213
59.4667
36.0517
2.20953
42.6741
22.3112
19.641
13.1812
8.2994
-43.0822
36.7646
17.1211
50.5245
-11.2497
31.5501
72.5299
-8.64067
16.6453
3.91143
28.9556
50.1127
30.8961
0.266488
66.6827
254.581
71.0689
23.5579
14.3866
-0.5105
21.5933
20.7922
135.646
-0.079385
47.8891
31.5005
-1.29712
-18.3437
-22.8582
-27.8196
36.0232
1.24895
80.7953
-3.81445
106.86
33.6918
63.58
21.9806
-12.3868
-34.6864
50.9549
278.636
28.7739
41.1747
34.8602
266.596
28.1799
12.1842
-8.50601
35.4748
21.3418
22.7548
40.7091
51.8081
17.0328
-7.94493
48.9401
-2.40283
51.9704
41.919
27.8397
19.1851
64.5093
-1.5386
106.392
31.6816
29.2937
8.2994
-3.72677
141.712
2.12853
39.2801
87.8938
-4.05715
32.8345
3.18941
-2.94276
201.255
11.0231
-5.4589
25.2075
44.4905
14.0295
-1.60758
21.1232
-15.1381
32.9282
33.1273
10.3489
59.6054
26.4144
3.66875
50.2412
21.0117
65.0653
47.3862
11.7286
32.3221
179.099
21.1269
-1.455
27.1132
39.5675
-12.6966
22.3418
-16.5131
-7.50147
-33.8129
21.731
339.332
86.9179
204.396
29.7835
9.0009
-40.938
21.0306
-1.66362
-13.1848
-26.1989
13.0771
-24.5011
8.86217
-36.7497
-10.9339
21.5356
22.8439
-2.47418
-25.574
527.919
16.8118
8.43606
-9.61923
10.2347
318.459
-31.1321
40.5637
23.592
-19.3919
-1.4658
19.1742
20.3672
93.2107
37.3354
19.5001
-20.7002
198.614
61.9069
57.0251
47.1061
78.6355
43.0982
22.3015
61.5352
52.8522
-7.62793
20.4074
0.715749
16.0929
-12.8041
50.0669
59.8777
36.0572
13.0924
23.6923
21.7051
70.9226
-3.8937
96.6464
-21.3822
55.3265
52.1092
58.2735
86.9201
24.2835
53.9893
17.4435
43.5005
267.398
-1.02549
6.96928
356.607
11.7286
-2.68576
23.001
30.4041
55.2242
62.0563
26.6588
-10.412
15.7771
72.9416
2.22754
-35.687
39.4819
10.0812
-3.62521
68.048
14.791
2.01451
-12.7862
35.8644
4.03614
10.2684
-13.4879
-5.33076
37.8972
41.4399
-29.9471
74.9213
-30.1233
61.336
15.7241
20.9252
-23.442
47.2067
51.8737
6.28508
10.6767
33.6784
25.4899
7.97451
-14.0527
-32.108
126.427
271.607
5.88816
-9.89068
-16.5808
-11.6931
21.0853
-30.5138
12.8472
34.5243
-5.28673
179.481
2.72559
44.2862
86.2698
34.5363
20.5395
35.6019
27.9237
74.4039
34.5386
48.5044
268.155
229.04
2.71866
426.503
173.996
-8.39178
228.271
51.3128
51.6372
29.6264
-8.79339
21.0117
33.5849
10.2189
-2.40105
62.3788
49.2099
28.574
-27.0486
-13.4879
-20.3233
-13.7436
2.08451
3.68181
155.585
-5.76041
23.8547
444.885
-27.8005
-9.01526
-19.9518
-19.3084
5.56744
40.4824
-25.7587
13.1874
23.4286
64.5826
-5.35623
-26.7573
101.366
4.03397
-7.94493
316.932
-4.2769
51.9704
45.6671
-0.271251
51.0442
104.518
6.52255
48.0344
39.4181
40.1585
-5.60084
59.2534
95.8318
39.3501
1.68674
106.513
42.2049
23.8041
128.242
19.4703
24.1416
-1.71077
-0.62262
90.3593
16.3795
-9.10384
60.4786
42.8116
104.802
32.9282
35.0013
16.3561
25.4694
7.13157
43.281
8.20929
-30.0644
186.57
68.9818
-12.5415
35.2378
-35.3158
150.341
57.4709
9.58078
-24.4292
15.0305
14.9512
36.9732
-12.808
21.5356
30.3401
55.6219
227.425
54.2932
38.6084
-7.01802
18.8096
29.7362
32.7234
42.9711
7.76223
6.8305
5.7884
-2.32273
22.7032
9.84088
5.09343
98.822
31.5879
24.8073
75.7537
-12.783
-8.51881
2.77441
29.2937
35.67
-8.21298
7.75073
-14.9979
22.1798
34.7086
33.1745
48.5044
17.0299
4.99958
49.1298
28.9556
4.65913
19.0071
81.6753
51.1083
46.5597
18.5951
51.6688
18.1347
10.4769
44.0821
82.0942
-9.19284
107.535
-5.70158
29.1485
112.085
-16.2897
52.3255
25.2114
60.466
12.5915
30.5196
67.9505
609.584
0.41907
148.928
62.0563
911.218
-4.78984
164.771
-33.3797
-9.73976
7.7877
11.6603
-19.3658
80.7953
13.0771
185.394
25.7288
36.3389
9.68082
30.3401
10.6443
-23.7
6.92854
48.671
23.6158
4.68792
142.18
129.178
34.4602
3.22779
10.5786
-3.4623
-7.94493
6.09275
304.944
664.79
56.9115
5.35095
7.9407
21.4058
52.0444
371.965
16.1752
37.544
55.1511
-8.21298
54.2727
252.994
29.676
72.1899
63.1595
72.0199
13.2818
42.0741
44.4905
283.895
-2.65771
19.2492
42.8116
220.994
-2.67907
-21.1252
2.98065
-12.1399
53.9832
30.1625
25.0759
24.2835
40.3928
0.576941
21.0117
35.4589
-21.0952
25.6439
-4.77362
24.8587
44.4506
30.5196
49.2099
15.4555
-15.8042
69.6584
77.3489
24.7819
-12.2861
32.6437
23.9934
11.6603
-9.99545
52.6843
-9.43665
316.676
48.2176
-1.14245
-5.31171
-4.70131
-3.39306
244.291
-24.9306
39.3006
29.238
-29.5068
-16.7977
-18.9896
19.605
-2.00651
-20.3488
33.2128
-3.58193
83.8843
225.102
11.7149
-19.2694
165.607
-13.3897
-10.8
27.028
2.20953
18.3112
-15.1701
58.9476
14.0188
42.0326
18.762
152.957
35.8617
33.5459
9.06132
45.7073
-2.09535
9.53363
21.8662
19.1448
40.2
5.13513
12.1554
6.1307
12.8265
-11.39
23.5579
1.26813
212.748
75.6757
42.2669
32.2561
27.9627
-15.473
27.5179
49.2216
6.96928
39.89
24.847
21.0777
47.914
-14.6746
26.7491
19.1625
60.3236
29.9799
-31.9388
51.7161
25.0737
3.87105
247.958
33.5317
135.073
114.575
19.0287
51.2037
-2.26891
-17.236
-1.58263
64.1342
17.077
7.45492
-17.0048
14.4844
10.1019
-30.5852
6.28508
-17.4343
26.1822
-3.67923
-32.7934
-18.9896
-12.2541
27.9785
-9.10436
-15.5129
19.949
-1.70787
-18.4548
-0.448663
-20.4003
-9.89909
-4.25159
23.1783
22.2175
43.548
6.41328
27.9334
-19.7632
15.8929
259.804
43.9067
-14.9712
42.3868
15.247
33.6579
26.0496
10.3458
21.4201
7.27498
36.0114
81.4294
27.6239
325.124
17.957
39.8639
42.8116
132.913
668.237
18.1347
-11.7549
1.10658
10.3489
52.6513
51.3128
-5.70158
220.659
23.7698
-10.3958
11.7403
125.035
358.481
49.2099
129.774
-30.7968
-22.1709
97.9636
17.7429
45.7622
22.3418
24.7163
46.8465
-15.0722
31.1013
22.6153
53.9785
26.5284
95.9933
-2.49918
45.188
-15.0588
151.837
-31.9973
53.8398
-1.56358
-4.70131
32.2142
-8.09638
128.099
200.47
51.7268
20.6836
75.9024
27.8621
37.3489
21.3418
43.3695
6.97592
44.3118
95.8632
46.403
47.066
45.4481
185.029
32.5487
31.5879
41.6739
49.5168
9.7058
57.1223
4.90548
17.1211
58.0208
60.9455
183.1
25.1682
174.692
-10.3998
44.4905
154.584
30.2515
27.3273
60.4786
730.74
47.9207
44.3717
27.6005
8.60285
238.985
33.9107
38.1943
46.015
22.1302
6.01916
54.1996
68.86
29.392
379.41
2.36994
-13.4879
372.314
18.7786
29.9437
63.2101
188.138
-14.0716
15.3476
12.5183
13.7813
-13.6862
39.3006
158.549
34.2114
46.9206
-6.55647
-9.61923
32.7234
46.7192
17.1326
63.1979
42.4378
65.7585
53.8993
60.1845
108.167
41.919
50.3285
39.7998
30.3205
52.0444
18.5631
25.5456
58.1588
57.0251
-13.0971
33.0165
58.0208
74.7753
50.2908
34.7086
681.601
8.22593
22.2675
41.3927
-8.11889
38.3259
25.7499
25.2739
8.58668
-0.291924
479.615
-4.35407
-2.38457
8.60285
109.674
10.0834
3.66875
57.2594
5.26358
292.206
31.3787
34.5818
15.4884
16.3396
17.4012
45.4618
-7.03329
-19.5524
6.1344
120.817
15.2046
23.3212
70.125
41.0824
30.3385
9.36513
-31.9388
2.99035
661.668
26.0354
11.3848
28.4433
32.1163
13.4065
231.114
17.7647
29.5902
269.147
918.503
24.5513
353.772
446.689
41.2484
42.9663
4.04721
28.7704
44.6511
49.7089
42.12
29.436
3.11382
19.1889
18.6096
17.2817
69.2571
32.6093
-5.85282
38.7349
-25.1721
33.3279
28.7188
11.0455
27.0414
50.0943
50.9167
-16.5752
21.0306
-3.81445
-16.8286
5.48399
-12.3868
-14.682
-14.6375
-19.3408
99.9884
-4.31586
33.6784
211.022
0.478243
41.2984
-2.80834
-17.1155
12.1087
127.304
-12.3914
25.5712
22.655
-18.4548
-11.6931
20.8291
19.2112
29.4816
31.5879
22.9332
80.9203
82.0295
31.6816
-2.89661
29.2937
185.595
26.2583
33.9877
18.6654
26.2316
20.3057
27.5523
83.2643
25.0925
22.6521
12.4958
60.8147
36.9942
28.3775
38.5717
34.2417
55.9301
14.847
16.0616
33.1273
48.2152
24.5404
8.20929
35.5279
23.5263
38.9968
24.9398
24.7598
24.2145
20.1343
-1.02549
41.7253
36.1418
21.0338
38.3576
63.9303
113.276
131.969
80.4378
11.5979
43.0983
31.1013
24.4893
13.7001
46.6501
3.88858
37.1119
-12.827
49.1416
-2.49918
7.70671
-7.45829
43.0622
57.9578
47.5833
24.6733
-0.953177
52.8289
10.6443
13.7813
-19.3084
48.671
19.8677
24.8411
537.926
17.8064
52.2249
34.5975
52.3414
178.763
7.76223
76.1709
-3.58193
75.2485
47.066
418.387
36.9526
21.9853
81.2744
16.5953
19.1851
176.953
6.47372
38.664
33.7959
10.1735
-29.9637
-6.33892
32.1136
29.9098
187.401
12.8094
38.4567
550.417
10.1757
-8.64067
-21.2373
34.1373
66.9793
55.2589
-12.852
59.1865
34.2417
80.2929
31.0541
20.0088
-24.8734
36.5858
11.9574
1.03746
46.493
17.4435
39.7523
26.0886
10.764
18.1476
28.9596
20.2453
39.7713
3.95858
5.55588
42.5954
51.5207
2.22914
49.3886
-12.6402
174.357
-19.6749
1.62516
15.7196
-30.5054
1.2083
14.5439
45.192
9.84088
46.3229
16.3631
352.053
28.5554
43.8946
20.4372
36.4588
19.641
64.901
37.544
-11.223
19.898
24.6173
24.3575
355.764
62.8196
61.2855
55.1533
33.8965
6.87364
57.0666
31.3721
693.913
39.0635
-3.8937
31.0541
-24.8734
-0.767485
20.25
35.7847
21.3278
-3.82752
72.252
25.8783
-25.9455
64.1342
9.58078
1.80775
24.3215
69.2022
26.9685
-20.3042
10.2912
13.4735
-13.7186
278.025
10.6767
33.6784
28.5892
156.487
36.4716
16.7342
11.5104
70.6942
139.889
48.8919
47.066
22.9593
351.821
134.662
28.5554
55.139
40.8
-12.2669
27.1373
4.93085
39.4181
33.6579
-11.2497
-15.1799
-22.7978
44.4189
68.2718
-5.84348
13.2818
94.1074
38.8683
34.6442
35.8737
52.9824
50.3079
155.402
40.4244
-0.605934
89.4447
23.4673
16.5019
26.4144
3.66875
61.0076
12.7598
-18.1637
9.76729
35.4589
18.1476
-15.5195
22.9518
-10.182
0.31792
13.6307
6.04127
-2.87184
-16.4447
8.32862
70.125
192.882
13.4719
-13.1982
43.5194
3.12302
-13.1848
106.86
11.2031
-24.5011
-10.9339
13.4735
12.5507
224.141
26.3058
-2.80834
185.284
153.541
30.7121
2.14003
-9.89068
48.06
5.7884
-14.7067
-0.448663
24.5772
19.2112
-38.0101
-21.1182
30.6746
7.9407
21.4058
31.4297
-49.7483
-2.84779
1.18272
16.9293
57.0251
3.03141
35.532
41.2241
18.5533
27.2124
23.8041
12.0498
-21.7591
-11.867
-4.7776
50.1127
14.0295
19.0071
4.83855
110.278
18.5951
-13.7244
42.593
340.313
126.541
37.1166
-10.5314
39.276
107.859
50.2412
27.9627
7.01582
4.59671
28.6069
60.4543
37.9443
41.7417
36.0263
32.7354
20.8268
290.902
10.1549
37.3343
7.84974
58.0908
59.2123
185.659
25.0737
296.225
196.575
7.82857
37.7385
9.65833
17.7647
138.286
23.7844
57.3777
24.5513
8.94434
13.7796
51.6535
-1.85509
28.6524
9.23313
296.402
156.207
55.8955
14.7964
15.8831
-0.549047
-9.69197
2.3223
22.3578
9.78539
9.28697
82.7274
57.7123
20.3841
758.376
8.56113
42.6982
217.999
18.3712
15.4084
12.4933
341.29
58.0547
-9.50854
44.4694
21.5356
146.532
1.27395
238.669
-32.4268
52.4191
81.7119
18.8096
6.48652
-1.14701
8.84999
15.1587
17.1524
28.3254
-30.5138
36.9779
137.496
-10.8
236.923
35.9427
14.815
27.0884
68.3667
106.13
28.9141
-9.34897
32.1136
59.8949
29.0864
44.4189
30.7904
25.2075
38.8683
32.7701
0.266488
2.96448
-30.1306
16.0616
40.6235
-13.629
27.3435
-0.895514
20.25
20.7922
17.5796
14.6339
6.19914
-1.47711
37.333
-17.347
34.2291
8.84335
24.8975
131.669
10.2466
22.9106
4.58049
34.5178
54.2009
36.7235
-3.62521
-14.4109
48.5242
-9.07889
21.0306
-8.12138
-14.7821
24.2965
69.2991
26.0987
23.8547
4.47975
13.429
14.0394
1.27395
13.7813
-0.567725
82.4041
14.2455
14.0583
3.22779
163.33
284.409
78.9252
41.919
175.891
40.1465
47.1871
74.5332
222.836
83.3104
371.868
42.3868
61.7689
43.0982
52.1648
36.9226
13.9238
-12.3888
29.7638
2.03736
-9.99295
64.1224
58.9406
35.1202
25.2739
42.3199
294.737
52.1819
32.9282
76.2308
18.2302
62.9508
15.9711
118.779
39.276
16.508
77.4137
577.609
46.7033
25.7565
26.7328
12.5915
21.1493
-16.3824
-0.811698
-24.0449
9.7894
33.9453
-23.5305
2.65863
280.963
22.8423
-5.70191
168.792
424.25
-16.7437
9.95193
-17.236
24.6543
30.401
3.12302
22.6992
3.68181
78.6694
-3.88634
23.2204
107.132
288.006
17.5295
20.047
21.093
80.6537
19.6805
67.2175
53.3382
44.8451
-1.14701
17.1326
-54.8683
662.754
9.53653
-24.077
23.9142
1.3453
6.9928
10.9731
214.088
25.8075
12.0959
27.1373
251.188
38.2845
-16.8452
19.898
-9.11587
-13.1238
-17.0539
29.4263
66.322
18.118
55.1925
46.3646
17.7776
8.58668
26.7454
20.3228
-22.6344
-6.1327
31.0916
-25.2584
29.6204
15.17
17.5796
7.41688
17.9041
-21.9119
294.08
201.806
-6.14918
15.5271
-3.26397
79.1737
26.656
-3.53605
172.836
23.3212
92.6138
20.4677
15.346
26.2317
187.327
49.842
-5.49573
-7.37334
-21.9072
327.76
5.76264
32.1163
52.7619
36.5054
27.7416
-18.4492
555.973
-1.94039
14.9512
262.231
33.225
-6.76465
-7.18577
-40.3086
14.3924
-9.93806
37.4266
10.4974
-13.0496
0.939791
175.913
12.1087
27.9785
10.0974
-6.14254
38.6896
30.1513
20.9006
3.29947
30.4556
-6.15096
46.3482
18.4694
-3.3037
24.6983
32.7106
32.7595
61.1528
48.7884
96.3805
-16.8452
236.127
14.6835
38.4567
57.5373
-14.2629
50.7631
49.5703
44.4905
68.5568
55.6161
23.8524
27.3435
9.54782
36.1842
13.5154
29.8367
22.0083
44.3845
144.799
5.09521
26.7715
60.4543
26.6999
54.6658
28.5301
2.29591
8.32862
30.1115
23.1997
17.4482
26.0354
-35.2749
86.4642
37.7693
36.2111
-2.85001
3.35329
44.2592
26.4471
90.1436
299.425
236.793
25.4166
15.0309
534.128
69.8818
24.2257
-10.9453
257.406
269.539
38.4645
24.1667
43.9941
48.1767
113.684
3.4265
138.891
3.68181
149.884
33.595
295.594
40.087
34.0437
-8.44944
8.15915
3.18041
26.1822
11.7226
20.6836
430.101
20.3658
15.2585
-4.26848
216.943
45.192
171.011
14.4638
240.57
1.60281
73.8797
60.3056
153.244
11.0668
8.34779
34.9159
118.129
-40.0721
24.6173
22.4835
72.9012
10.3458
246.818
-21.7591
16.6453
3.91143
12.4958
34.1373
12.089
51.9868
12.1554
22.7553
-13.9021
47.3602
35.3153
95.4318
27.306
44.3717
-6.1327
31.4944
-1.69657
165.631
-26.3163
21.6522
9.01171
-27.534
28.508
59.8218
0.848576
-5.12632
8.84335
34.2174
28.574
207.21
4.06605
253.511
302.601
189.493
7.91811
62.6287
-15.362
-12.827
-4.37325
5.55588
15.0305
445.986
-7.63448
29.4769
193.339
-19.6938
-3.39306
4.41101
-19.3084
32.9862
167.27
16.9355
24.114
19.4677
-10.9784
-24.077
48.9401
16.3378
25.7335
47.5412
29.7138
52.9183
43.8946
43.439
31.4297
53.3742
21.7974
63.781
360.624
-30.7018
27.9237
7.18725
130.286
12.5597
23.2942
68.196
157.585
1.25145
26.641
8.34086
31.3721
15.9035
115.408
97.9599
10.9525
31.0541
374.207
33.2227
252.634
11.4219
-3.03511
9.01171
-6.91932
39.7523
24.2145
14.5121
18.1476
92.3251
68.8135
32.3937
45.4618
19.2036
30.4973
30.4069
32.6915
51.3844
5.97567
63.713
-0.0797136
44.2198
16.9931
0.710876
-7.37334
64.2999
108.494
18.3712
339.497
30.401
-0.625116
24.3215
3.60992
194.395
40.087
-20.3042
20.9698
-13.7186
-19.9518
-28.6787
16.1196
168.735
63.4693
55.2122
136.674
10.0974
-5.35623
31.1934
41.3957
5.90803
185.747
27.5822
36.9779
55.0375
99.0543
51.0442
155.883
496.198
11.0668
-14.141
53.3742
58.1588
36.4104
25.5202
120.195
37.4061
24.3575
35.4199
44.6686
20.056
6.35186
52.2526
28.2743
49.1298
53.8608
42.1405
29.3791
10.7339
1.10658
6.60075
674.299
26.95
33.3746
0.576941
28.508
48.5774
29.5046
18.2137
28.5952
66.0553
23.5512
54.6658
45.4898
0.41907
21.491
67.6785
9.79218
15.8249
7.12684
-9.07889
-16.4507
-0.625116
174.499
1.91204
-3.78947
-0.138211
123.18
28.8426
-10.3235
5.97727
6.89615
0.662882
127.382
47.9787
20.6836
271.491
51.4641
30.7121
-19.261
44.3118
24.6487
20.1661
32.3297
31.3304
31.3557
32.5487
94.1477
40.1465
32.1946
28.1737
235.061
16.888
44.2609
17.1211
37.4061
37.476
27.9237
49.7011
55.6633
55.1533
319.321
16.244
47.6963
109.607
24.6293
34.2417
27.8191
6.72878
330.814
20.25
20.7922
23.2018
-3.82752
34.7706
33.3746
-21.9119
24.7598
38.8749
-2.46714
145.152
127.932
29.4581
79.2454
-0.811698
69.8527
49.1448
94.5796
120.152
72.9416
251.478
41.2243
-20.6944
109.812
-18.6142
-1.75114
-10.6628
-3.60769
-33.4009
41.4866
22.7768
36.2111
17.7647
265.723
-0.578503
-10.0887
-27.9008
22.1194
596.369
-6.24731
-3.71016
146.136
172.276
115.684
-23.6312
-18.4302
-6.57538
-19.3408
-12.4556
14.4248
859.449
-1.39582
10.3101
3.49923
613.684
4.0141
-13.6388
130.519
28.2772
-25.9511
133.273
13.589
21.9853
510.436
37.9258
55.139
55.7925
27.9334
53.3742
34.9159
46.9144
118.869
-7.4749
29.2683
22.7433
41.1542
-28.42
4.72356
38.7967
-10.5147
84.1117
28.2743
28.5151
10.2149
-2.36114
-6.58526
9.63682
25.4533
35.3153
7.35069
109.765
419.185
21.9783
-0.767485
-2.76958
32.0366
9.29095
34.7706
1.51545
-10.6675
-1.47711
30.8336
47.3475
31.4897
64.1342
10.6193
33.9436
858.256
20.6527
43.0622
14.8543
16.3584
120.672
37.7918
102.12
997.358
-11.8445
27.5433
59.9154
29.238
56.7002
28.1799
27.1767
24.114
25.2272
247.244
4.47519
-25.971
1.35372
-0.665765
24.5291
339.492
30.6746
40.9582
52.9183
83.25
109.031
136.377
-0.177552
64.5698
-6.59592
413.477
30.0478
81.388
163.065
-26.9536
37.7358
297.901
-22.4941
14.8052
14.0939
35.0485
360.55
-3.58484
-1.02947
66.9793
-6.58526
57.3124
66.1008
-9.5159
18.1347
-0.5105
62.9508
34.7117
52.1092
41.4069
56.935
-16.946
49.7632
16.508
21.0117
33.5849
10.764
4.59671
44.4506
36.0914
75.4256
-8.30796
7.81418
158.298
18.9527
19.1625
12.0768
42.9565
11.5979
35.6021
33.6535
149.168
150.052
-5.0406
26.0354
140.695
-20.2824
15.2805
15.5964
-9.76517
-9.94883
-13.8368
-22.2786
24.5513
170.114
34.3943
29.1647
14.6231
-34.3583
-7.28582
3.78611
39.314
-43.2417
38.8472
77.5683
37.7918
17.2217
31.259
70.6468
37.4266
92.9563
7.97451
-7.42736
25.3027
-11.4933
308.211
-12.3914
-31.5932
29.3193
3.91433
49.0116
47.066
21.0853
98.7967
35.1038
49.4153
55.9507
51.3909
92.1647
-3.92568
13.97
83.3593
25.5456
40.1585
-5.60084
402.207
33.9877
-0.00532722
39.1681
40.9204
72.1899
117.507
-8.56496
36.3369
151.578
58.5002
38.3259
61.3571
98.3624
146.444
100.416
54.056
-7.64184
32.9282
-6.1327
21.5933
78.3461
-5.44471
-3.82752
-13.018
22.1287
-13.6585
-6.92866
-30.6307
5.10108
10.5178
4.61885
25.3379
-5.76041
23.8547
122.546
-42.4406
43.0488
19.8677
-5.14396
50.6687
4.68792
25.988
18.668
47.6562
-30.195
4.95113
-3.33144
-2.52527
19.229
16.1439
57.6296
-7.99973
8.18581
-34.0044
15.437
21.4058
-25.9015
17.3742
-24.4484
41.1928
-0.133894
-49.6414
-20.3944
38.6728
20.5395
-5.62753
33.5459
33.4242
2.84949
-0.558725
19.546
-29.2554
-0.221284
-18.5774
3.12551
26.641
19.5853
51.9868
52.9824
47.9207
27.5051
5.1117
19.8472
12.2229
42.7388
200.703
28.824
14.9131
16.508
28.508
9.222
-17.347
179.317
150.774
17.3625
34.2678
33.3638
22.7802
86.623
-8.12138
-7.28582
-11.2064
35.5659
-7.18577
-8.44944
99.9884
156.854
243.574
29.238
51.078
39.4243
18.4918
27.1013
37.3489
-4.89515
-10.9784
-4.26848
25.5712
-8.89978
-21.1435
-9.87379
15.6821
-4.01938
-1.42963
19.5317
5.95766
-22.6663
-17.8891
8.39661
-11.9357
33.7959
28.9141
-11.223
306.63
28.3655
3.67288
-28.1163
-13.3058
-5.93121
105.923
20.056
-16.1369
24.1416
22.6521
22.8929
12.089
15.9035
41.738
211.478
-22.9993
-27.0044
2.85262
3.92562
-8.6573
-22.5682
57.2594
3.3787
6.03812
-30.6102
165.128
52.4325
123.55
35.0991
-3.01652
-7.18577
-44.0567
8.77021
-25.574
-4.31586
18.6859
14.2455
-1.39582
25.3027
38.3456
633.302
607.463
68.8201
26.4031
-16.5808
-19.1893
39.5698
-5.15165
35.0785
106.318
12.8472
22.9332
38.2724
50.1703
-26.4145
77.6882
132.085
70.5232
22.5515
51.4029
40.5127
41.4839
33.6579
3.74281
59.6611
36.5827
148.781
6.87364
11.6485
30.8297
27.6239
49.6367
64.2267
44.6857
-17.0122
14.1875
18.1347
1.36357
2.98065
35.2426
32.0366
462.058
142.07
-16.2897
2.27103
41.0811
5.14175
42.5104
8.34484
28.6069
38.0159
19.2248
97.082
386.349
66.8413
157.46
39.314
8.22788
47.7725
35.9623
213.043
11.9073
35.5525
27.364
12.1842
31.6102
66.3194
187.621
9.84088
20.086
23.8594
60.6597
-22.76
21.0592
40.1465
7.83173
50.1703
31.6816
-46.0001
58.1588
160.099
14.2758
5.87666
50.5245
1.56505
94.6787
18.1819
-8.64067
137.211
17.7776
16.0829
39.8639
22.1969
-15.1381
6.69126
10.4769
15.9711
46.487
5.79969
74.126
47.2486
20.1343
8.77726
36.4558
31.3321
47.3862
8.55863
35.9252
64.2305
45.3967
32.0712
101.621
25.1952
25.1474
39.2084
30.3385
41.2243
28.0313
66.7086
116.903
23.0704
63.5167
11.3848
37.8136
155.805
53.0777
19.6388
23.968
23.7844
-2.59242
41.4396
146.366
-0.425994
231.171
17.9203
33.7522
23.0302
94.3627
246.947
34.7164
-9.07889
34.1491
1.24895
3.95858
356.006
28.149
25.0945
-0.953177
-14.6375
61.2441
-1.21118
-6.18992
129.256
6.10044
-1.80517
-0.934275
29.8526
11.9714
62.0104
68.8918
26.7075
396.773
16.3631
35.336
62.2886
30.7761
763.08
78.2813
-2.05162
4.59965
29.2937
60.0328
116.995
-13.0971
-10.087
58.3505
22.4135
33.7279
9.183
27.802
8.47169
40.6707
38.2867
6.35186
35.386
467.894
43.5076
47.6963
36.9942
21.5257
23.5792
30.4936
52.1819
16.721
19.8097
83.727
108.185
12.351
379.54
11.4219
30.6981
50.5204
81.6223
37.1227
2.45101
48.5774
20.1343
55.6289
40.204
9.8662
265.59
43.6381
19.2248
43.5665
17.929
15.3104
41.7417
2.29314
32.0712
2.70642
38.2659
221.493
37.4761
-3.82785
59.2123
31.9856
11.5358
43.5194
18.9511
26.1706
-3.71016
616.06
17.5982
135.243
6.54309
50.9549
29.3849
21.2776
44.4099
59.9154
34.8602
457.75
-12.1787
30.8494
24.2304
25.0899
-12.8525
1.35372
-33.567
-32.3078
26.4513
-8.68079
17.311
21.4058
317.053
40.8
2.72559
17.7669
422.468
-10.087
20.8692
31.7839
3.5608
-7.80528
38.4567
218.197
4.4778
37.26
-4.37075
225.292
47.6963
18.2536
17.7776
28.3775
-0.783649
66.1008
-20.7603
23.5579
5.01626
76.3262
32.8377
42.7388
163.221
32.5722
-3.82752
29.1485
48.3671
-8.79339
11.6414
39.2071
16.2735
2.72264
290.964
37.9443
-42.8121
13.5344
-6.24731
17.077
14.9262
7.53424
26.1956
-39.4936
115.239
-21.2148
61.7894
34.8602
5.6911
-0.248903
10.2347
157.289
-23.0091
27.4452
110.736
146.463
67.6808
4.21868
-17.3954
5.11874
382.999
-0.271251
-1.42963
-14.6571
16.4372
893.752
19.641
105.01
15.7957
-20.5934
23.6461
22.4135
-26.2423
-17.1756
2.84949
44.4189
143.234
17.7112
12.6314
8.40726
25.4533
34.2417
174.143
124.956
89.4447
2.98065
-17.7621
-16.1536
1.79468
27.2744
9.01171
4.32507
80.9818
-26.7174
14.3995
71.7104
0.534592
11.7286
41.6924
24.6808
242.631
82.671
-23.941
62.6765
29.838
4.1016
31.8539
18.3712
9.66177
24.7788
35.8177
7.53424
41.1881
-0.138211
23.8547
276.219
-25.316
-43.7036
-33.0703
-24.9306
31.8044
6.10044
43.1724
27.9785
10.0974
-18.4747
-28.6313
-9.20413
24.6487
62.0586
9.84088
149.397
3.47688
17.6577
2.20953
1.69651
195.754
48.0344
88.8842
-39.334
-1.87939
22.3015
394.529
12.0498
18.5194
15.1558
24.767
10.2149
44.4905
53.5643
36.1158
52.1819
11.0988
19.8097
169.934
119.173
6.60075
37.1166
28.824
-9.44972
10.4078
68.9818
-23.7859
7.89322
3.59981
5.14175
-1.02549
9.8662
40.7025
39.89
21.0989
15.4555
-17.6783
90.2731
73.6008
12.1207
43.3156
7.49106
-30.0648
38.5976
33.8597
88.792
-12.9955
-16.285
39.1539
-12.978
-12.7862
50.857
41.5175
-8.47221
222.435
168.297
-7.20483
24.7788
-11.8695
9.30401
31.8971
44.9362
31.7209
50.0916
-27.3794
15.9134
97.8065
104.348
11.9073
23.7951
717.713
29.238
6.10044
20.6836
74.0284
184.523
41.097
-6.76921
-18.4747
1.35372
31.1934
35.8216
21.0853
-4.2769
58.7856
14.7213
169.11
9.7058
35.1778
25.2144
15.8929
44.2862
39.4181
66.3955
294.25
-8.21298
20.5395
532.229
295.915
30.9605
169.981
6.42757
45.7073
56.0007
41.6336
17.7112
31.3721
19.6517
2.14055
351.541
39.8639
-0.145573
10.4394
-2.48
27.3435
31.4944
64.4313
25.8783
30.562
15.3895
37.333
8.88988
21.8957
-6.64769
35.0803
58.5802
39.8184
2.93643
11.5623
94.2155
169.085
11.4565
13.5403
27.0693
51.3844
15.346
31.8539
5.54248
46.0939
45.104
49.4366
11.826
29.7835
693.545
-1.54176
346.959
22.7768
35.0288
53.6296
11.4546
69.6319
7.91218
45.188
26.1956
11.976
-5.31171
-25.316
19.0957
362.969
6.28508
59.9154
29.238
109.174
265.868
15.7196
-7.2303
211.249
14.3268
14.5439
39.5698
54.8185
10.7409
19.4302
20.3435
32.3036
-14.6571
5.19276
-2.05162
29.0113
64.901
64.5214
-6.33892
95.8318
-9.44558
14.8052
25.9279
34.7086
91.2705
34.5386
15.7222
5.40091
-12.9552
108.073
58.5002
285.703
23.8758
0.266488
-0.783649
30.4936
9.22476
32.9282
64.9864
-9.88083
-19.5081
0.978552
29.6204
9.54782
1.79468
31.0225
-23.7859
64.1152
14.8442
12.638
-23.5143
39.8513
23.8359
21.1493
56.7062
39.8184
2.93643
51.4761
-4.78984
79.4953
-1.87927
74.8829
77.953
13.2449
25.0737
26.8185
37.2798
-27.9705
-14.6602
37.7385
19.0287
30.5889
19.6388
-41.6243
-21.1932
82.6691
14.5665
17.9203
204.312
20.6337
189.822
228.499
-6.83687
35.1772
29.6586
138.485
10.2609
8.82128
3.11382
5.30056
14.2871
6.07043
3.61711
20.5314
11.5129
5.23845
5.39157
-10.3996
14.6231
24.7788
-8.12138
97.6619
-28.1773
-13.0805
46.8103
13.7813
41.1747
30.4633
30.054
14.0583
-7.74517
16.7342
11.9714
412.561
20.0944
-0.665765
11.4106
27.5822
12.8472
21.0592
309.556
-30.1626
235.11
8.39661
-8.18762
26.2996
-41.2081
-13.8352
192.954
-5.62753
22.3015
16.5576
4472.5
27.5523
19.546
-38.6257
-17.4892
41.6336
44.6857
-12.1399
-20.6941
14.1559
-46.2747
6.01916
1.281
32.355
42.5765
-3.21354
6.10636
19.2036
-8.30796
30.303
15.5047
-23.9438
-2.87184
5.83428
66.0142
-31.0268
19.5252
37.8348
37.4761
-3.82785
44.2198
127.563
123.487
-10.9121
35.8644
32.1471
32.7572
87.5026
40.5111
496.838
-13.5445
36.2684
42.2832
5.66061
30.004
140.418
165.577
52.0438
20.2883
27.9148
36.9323
57.4617
12.7968
14.2871
152.55
129.579
46.4679
145.947
23.3336
123.068
357.541
47.4594
60.7746
1.36856
-20.3233
19.9896
24.5733
18.6743
43.1415
134.891
23.8547
719.041
13.7813
83.5859
710.749
11.3133
6.56199
-7.74517
8.36059
31.7267
0.727053
-7.2303
1.35372
23.6971
11.4106
4.03397
23.9142
47.066
7.96681
323.71
24.8073
62.6353
13.4539
38.926
11.0668
-8.51881
36.5076
91.1379
28.9141
-11.223
31.7839
65.2833
17.842
18.1819
-0.221284
-22.3255
20.1277
17.7776
-5.35571
14.2089
84.8415
117.774
9.22476
29.3791
-49.4932
-29.0065
173.923
294.406
7.41688
119.104
9.01171
-21.9119
22.8858
64.9992
62.6928
159.791
56.7062
7.95924
-36.419
-12.8005
15.5047
7.91533
36.4836
32.0712
-1.04171
25.1474
-9.01686
-10.953
-4.37325
-1.83609
292.313
-13.2567
29.4769
-15.9457
32.2142
18.6859
6.74923
150.404
8.43606
1.62516
-6.63194
69.208
-12.3914
182.993
-22.203
25.7883
73.7781
21.0592
100.117
26.5724
59.5407
59.7926
36.5076
46.9144
115.121
-18.7193
16.1499
50.5245
-11.2497
35.4199
-2.18308
83.4343
6.35186
54.1266
34.1373
25.2075
34.6442
43.612
32.9282
35.0013
-9.88083
579.799
-5.70158
6.65966
117.708
11.8213
107.219
8.84335
32.3221
-25.1746
-24.0449
34.2454
45.3967
15.8688
20.8268
57.0065
-1.5206
11.2392
-24.4426
224.13
18.8671
41.9403
56.0205
47.1088
5.9102
19.3445
32.7572
16.1482
9.58051
15.181
-11.6704
4.40927
12.2981
294.267
-5.60322
6.16357
18.6035
40.0148
52.1474
60.9533
91.6331
120.831
325.538
4.98789
31.5375
26.6852
-3.33308
41.1461
-1.1239
17.1351
-6.00595
-21.644
14.372
4.813
41.8372
33.2277
9.68729
50.3575
65.7502
43.0703
15.5686
166.229
17.1328
35.3125
37.5589
461.727
27.7178
327.522
-0.485612
70.0724
23.0134
61.2121
310.022
8.89312
-20.0471
-21.2603
5.10108
4.61885
-30.8841
12.1401
397.097
115.566
138.665
-9.03342
5.34805
123.878
188.822
23.1769
-2.94354
-33.9432
-19.4117
28.5277
-5.35093
-38.2522
1.22287
193.517
-2.59671
-35.199
42.856
79.3766
475.867
458.545
19.2483
-24.4484
1.83738
71.4602
34.7329
9.23644
9.62479
73.0133
46.8463
44.7903
50.2908
79.6862
27.0423
8.22593
183.036
21.0188
10.2149
29.498
20.8812
31.0755
46.0466
66.8604
23.8524
186.639
40.3339
52.1092
-15.0719
200.166
-8.79339
230.907
84.1846
33.2527
150.774
290.976
56.7566
165.381
-28.9227
4.06605
32.3713
60.8464
47.0637
13.5403
17.6512
161.023
22.4836
2134.48
51.7161
52.6003
14.7664
16.0525
31.5037
10.1058
10.5988
-0.521116
10.5178
51.4955
85.1318
46.3435
43.414
2.79495
-3.39306
-1.21118
1.30634
-2.86586
123.878
19.7466
118.069
-33.0451
32.6637
-35.8172
-55.8053
5.89347
-22.0004
-0.722645
3.28165
152.233
322.092
-19.2333
42.9576
1.2725
117.192
-2.78974
21.7721
24.6173
46.7764
5.61687
29.7977
31.5501
60.9455
66.9077
270.671
27.8897
18.904
27.4884
36.0114
145.69
45.8886
26.5034
49.8161
43.612
18.5951
108.185
17.9732
332.688
50.2351
-0.079385
44.141
80.2262
59.8218
-2.35451
44.3845
160.144
51.0957
38.8284
84.7959
17.1845
24.8751
120.359
351.327
-12.2861
452.435
50.4528
0.353471
48.7205
-20.6944
40.4717
39.4819
25.0737
24.9445
269.664
13.2589
30.2731
56.8259
23.3869
10.8496
167.011
-4.47499
55.4734
28.2277
30.401
48.6594
1.91204
7.45492
-46.9899
769.733
25.0945
-17.8198
13.4735
-17.4667
10.0332
6.92854
99.2707
6.10044
41.2984
-12.1787
76.5878
15.8569
33.6007
-4.89515
-35.3413
-6.14254
48.06
30.1513
-42.8177
110.121
82.6733
36.0778
1.3453
42.6001
51.2893
22.9332
45.7687
37.8168
16.4372
20.4372
34.5847
-12.2181
23.6715
50.6625
62.6473
-1.8527
1.15735
22.7433
-29.9904
31.6718
36.5827
18.1819
-6.69089
-6.7666
-24.1996
570.12
155.06
-34.6963
15.259
38.5717
-0.145573
4.81719
-2.48
-34.2437
-6.38968
-15.888
9.54782
2.58709
317.755
40.8708
-27.534
9.76729
1.72574
36.1031
14.4655
6.15679
362.179
30.448
-3.32906
35.8193
15.4144
2.70642
-2.96356
4.1016
19.8569
0.126464
276.199
-5.33076
45.3935
20.8252
13.0521
211.807
76.6985
25.7288
11.976
187.762
285.521
16.8118
27.364
39.8336
-29.0453
14.7436
10.0974
-20.3488
1841.69
29.3193
2.04026
-22.203
3.29947
-8.89978
979.633
-13.3897
-5.17776
12.0355
-16.5311
33.5556
57.0735
11.3071
8.2994
-29.9637
12.4017
137.998
64.58
27.1686
8.24597
136.845
69.7188
20.4831
49.4415
181.948
65.9964
90.8662
62.1107
31.0755
58.6045
80.2929
14.847
40.4244
89.3492
89.4447
14.225
29.0895
211.405
32.0366
41.0054
-14.1349
-7.85636
57.556
47.6404
6.07879
37.8253
91.7408
23.9217
11.6544
55.8195
59.5173
35.1332
13.2438
18.1215
63.2934
1.50464
-18.4492
4.16405
-11.8695
13.3289
13.0521
-26.1989
384.612
502.234
20.0328
195.24
-13.3926
-31.4898
7.68626
16.4078
218.398
101.888
44.9049
9.16035
-51.2709
-21.2659
44.2549
12.652
506.406
32.2927
144.056
23.1546
12.9725
5.02063
34.2408
51.3593
-9.45584
14.9558
18.9863
26.103
255.093
4.93963
57.0838
66.524
45.7273
-10.6164
9.40872
-5.75386
12.9111
4.46388
25.4632
63.1853
33.6408
56.6719
-12.2075
-31.5926
-2.65771
-15.1381
-4.35407
-12.0119
8.20929
-37.5607
38.5188
52.1152
-5.22524
-7.97671
70.6214
56.7566
2.35823
383.372
-25.8179
15.8688
32.0712
0.421845
34.5178
14.8455
202.753
7.49106
-24.4426
36.7235
18.8671
56.9329
-1.75114
-7.35582
17.1989
19.1566
-7.28582
-7.56258
9.40831
24.3215
-56.3602
16.3584
-12.3868
-15.5926
-46.1888
284.29
41.1747
212.248
0.0689002
39.2229
-4.89515
0.265966
-6.14254
-2.53983
279.402
-24.077
-7.94493
24.5772
21.0853
47.5412
87.8099
-3.3037
38.2724
43.439
50.1703
12.9409
-40.3779
2.77441
-13.8098
39.4181
17.6697
242.912
15.247
37.4061
-13.1238
18.4316
51.5752
72.5299
13.9238
-3.01847
-18.5774
14.3699
6.4668
36.9942
139.592
13.385
246.593
28.6195
68.5354
48.1198
3.23763
8.60285
102.178
5.25751
20.7922
15.7056
-1.95345
6.19914
195.3
412.146
-21.0952
44.3845
4.59671
24.8587
-2.24349
36.0232
-6.24731
172.625
3.68181
9.32899
-17.0048
-18.009
-16.5561
190.202
6.89615
78.656
34.8602
4.22638
-9.30143
-1.00974
-16.1395
-65.3263
-26.7573
-7.33007
-12.8326
28.3254
15.4631
25.7082
58.7856
1.60281
101.644
64.5093
-14.6571
10.815
27.9334
-23.5113
19.641
10.553
31.9218
120.743
6.77955
20.6094
-3.93546
31.5501
45.953
65.0336
12.0498
26.9666
-9.59161
-5.4589
1.25145
358.351
164.134
705.157
22.1969
-11.39
-6.42721
-8.00677
-10.1378
-12.5415
62.2411
87.6007
38.7623
43.5994
1.34708
34.2174
21.0777
30.4973
24.7819
401.926
32.0712
11.6662
58.8806
33.5862
63.713
3.66842
44.2198
45.104
21.3256
43.2264
8.07786
33.5317
-7.16396
0.898119
16.2881
3.02978
11.4546
56.4104
4.40927
4.80188
303.637
-2.24349
2.1655
13.5344
-38.1064
2.08451
-1.94039
9.40831
39.314
89.817
11.976
83.3798
26.592
33.1331
-1.80517
-14.0527
-8.50601
1.74162
-5.35623
593.559
8.70457
7.66246
3.29947
47.066
30.4556
-32.3879
33.2297
25.0524
1.60281
30.4295
49.5168
13.4539
55.7925
14.815
12.1447
-14.9712
25.5202
65.8468
-16.8719
67.1574
15.968
14.4338
29.7638
-18.5774
6.87364
34.1373
21.4593
0.911
26.5034
4.83855
22.9973
102.782
-35.7528
23.5579
-6.22813
5.1117
-15.888
38.9907
7.67376
34.4462
20.5353
32.8966
33.3746
129.887
22.8858
33.5849
14.5121
57.503
-23.5143
37.9772
38.0159
28.5952
28.574
-35.9767
28.5269
-9.99545
-7.28582
9.30401
11.2824
202.358
23.8547
-6.76465
-9.01526
-6.22232
19.4035
-6.18992
26.1822
15.4708
9.43923
-2.80834
-13.3674
25.2272
42.9711
40.0824
-48.4598
125.042
-42.8177
35.8216
70.9433
17.311
38.2724
80.1554
102.051
-10.344
31.1678
122.617
-20.5934
18.0239
104.942
35.4199
38.4567
27.5523
19.546
103.803
226.139
8.34086
36.9942
17.7776
-5.35571
315.934
39.8639
37.1894
-13.264
17.9357
-0.767485
837.885
30.6981
222.934
29.1485
24.0042
12.9701
-36.0877
10.6513
10.2189
77.3326
-6.14918
24.8975
-5.15923
23.5512
7.70835
-16.4447
-4.78984
30.7696
42.9565
-14.6391
-7.50147
-0.0797136
20.7412
4.45901
-20.0331
9.16881
22.6292
-5.33419
49.6238
7.12684
187.823
-24.988
58.3065
-22.5551
144.341
1.83273
27.6028
15.7241
80.8953
258.976
-8.06399
5.56744
-22.0106
93.7722
23.4286
12.8696
4.61246
112.312
11.9714
-20.3488
12.4527
172.58
-14.7781
-0.528764
15.6821
19.1851
10.1614
-22.1533
305.295
-10.3929
19.641
21.7974
394.357
-43.0822
-17.5833
-14.7381
88.0059
78.7055
12.9311
-17.1756
17.842
14.4338
-14.1872
0.729666
14.7712
18.904
-23.1114
32.2632
-12.2739
-0.487073
133.325
55.9301
17.9357
16.2607
21.9783
32.9657
2.85262
23.9982
56.3995
14.6231
-12.827
26.6528
-8.12138
15.203
318.629
-5.76041
27.6028
8.22788
-23.442
17.2217
-19.3408
0.662882
106.767
49.8527
15.4708
15.0614
-45.9119
-22.7377
32.7234
93.5709
-29.7191
-6.14254
6.8305
14.5439
204.488
298.447
-4.2769
-6.12566
10.9731
28.9021
31.4297
-17.0441
-10.3929
23.3891
73.1513
-28.0896
-9.11587
11.1691
3.74281
134.745
-0.309015
31.3004
9.14905
-1.71077
75.3668
8.34086
183.171
6.5332
-7.22978
-4.53178
37.9898
37.1119
49.0172
11.6603
-21.2398
50.8102
7.35805
250.617
15.7241
10.2912
-1.51899
-36.8184
16.1196
9.43923
-29.0453
38.3456
33.6007
-10.5173
4.0141
-6.14254
46.1859
-11.0782
-4.19679
17.081
0.470549
8.84157
6.9928
4.43767
40.9582
53.2649
208.357
483.08
-2.05162
38.3328
-2.84779
8.67898
35.67
43.9067
-20.5934
5.54695
12.9311
-19.0497
17.842
57.5373
0.805371
64.4479
3.52685
84.4963
-8.11889
22.8929
-8.52573
50.1127
640.561
-5.33076
39.7713
0.210445
-11.3107
-14.9546
22.4475
-2.01228
41.9611
207.068
13.4735
-15.5926
8.15915
-15.5603
35.5525
21.7418
-5.14396
-7.74517
21.4791
24.2304
19.4677
-15.5129
29.3193
0.166198
-16.5808
16.4179
20.8291
12.5897
-11.5156
30.4295
23.2799
35.1778
27.9334
12.0959
42.1298
36.79
21.4179
-3.72677
6.77955
4.0026
28.0357
-7.50159
-3.93546
27.2124
44.4189
-17.9353
-1.1444
91.9925
6.87364
56.6261
572.435
5.13513
10.2813
5.88869
21.7051
39.8639
14.7006
11.0988
6.69126
6.89033
-4.64365
23.9982
101.377
41.1501
37.1227
9.94727
-7.09931
52.3255
-24.7323
-7.20483
39.7713
-8.12138
15.203
-0.066319
13.0771
-39.4936
29.4769
161.901
-18.4302
328.882
0.355074
-9.97045
2093.99
-24.9306
11.1896
16.1196
0.478243
-23.4231
99.0766
33.6007
-3.02108
-26.7573
8.70457
26.4031
-10.9586
-15.4412
168.88
124.159
55.6932
25.0524
47.6427
0.335465
20.1853
54.1704
-8.51881
49.6261
23.6715
46.9144
40.1585
-29.9637
18.0239
33.9877
86.0197
10.9354
34.7086
-10.439
10.1
20.3934
2.03736
439.376
23.8758
23.3998
26.5034
117.283
94.2118
187.115
8.56532
145.571
243.118
-10.1378
342.059
48.361
30.1625
-8.6573
-0.079385
29.1485
14.6339
-24.7323
13.4099
93.0782
13.3289
20.5484
16.8253
-8.00443
-27.1901
243.984
-18.0778
675.97
26.1822
12.3714
-29.5068
-28.0421
-0.934275
-12.8525
1.35372
151.966
-22.203
-2.32273
159.51
13.589
-0.528764
23.1783
31.5879
28.9021
-10.9089
33.3038
-3.92568
-25.3854
19.641
46.1603
8.2994
-16.8452
-8.21298
73.343
369.004
10.9354
14.0939
9.14905
2.03736
10.6218
169.07
171.385
24.8714
46.5597
17.9357
14.3866
306.836
-2.64155
6.60075
2.05156
-3.03511
-18.82
42.2669
8.07321
37.8783
417.768
-8.52176
11.7403
1.34708
127.971
13.5814
9.68825
25.2392
277.784
19.573
61.6972
11.5979
281.03
156.664
161.881
11.826
-12.978
-1.54176
41.8333
57.1201
8.97549
-0.578503
23.6445
-9.16015
5.81065
-7.92226
45.6387
22.5272
24.9042
44.8404
-25.9378
13.7779
-25.9455
28.5269
228.57
206.106
-33.8714
100.691
19.4723
-2.82724
47.2067
43.7664
-38.049
61.0971
131.254
66.5321
32.7234
307.214
41.9565
-15.5129
8.70457
20.1661
-1.40352
3.24467
8.28734
33.3038
14.815
-6.64474
8.67898
16.9293
25.166
-2.59079
35.8617
5.54695
7.49094
3.43912
166.233
125.341
-18.5774
-28.7336
24.767
-23.5183
3.26106
13.385
48.4338
87.2761
267.386
-13.629
-15.888
-1.16104
42.2669
34.3101
42.9552
27.6305
23.7698
4.59671
67.9623
-0.526984
34.1962
25.4252
28.4289
170.959
42.1058
95.7895
-8.94849
-16.0342
34.5178
14.8455
-40.876
31.1013
31.9856
-3.03726
-16.7437
-3.41582
32.1163
-12.8305
13.7223
17.7647
-2.26891
10.6659
31.1408
75.1728
9.55878
35.1813
129.972
10.4241
33.7716
44.9966
169.207
230.809
-0.430059
10.875
-1.58263
9.78625
8.74521
26.4474
43.1415
68.8323
0.731616
-6.57538
-3.39306
6.89615
2.53695
-6.18992
26.1822
-16.3884
-14.9236
-19.6749
115.182
27.9785
10.5786
22.655
-29.6992
16.4179
84.8035
5.09343
21.9853
17.5561
31.5879
28.5554
176.953
72.1149
30.0478
49.5289
-6.33892
-12.864
129.235
176.157
50.4125
12.2198
40.6707
13.9238
-14.2629
399.339
407.924
405.643
29.498
17.7776
16.0829
26.7454
95.0669
-10.1378
37.1166
18.9182
0.576941
-5.22524
3.26769
15.8411
7.99214
46.3247
23.0234
73.5727
9.8333
-9.05241
7.70835
36.0291
2.70642
34.5178
33.5862
34.0867
-13.1982
64.8345
191.281
21.3256
-31.2775
-3.41582
47.1088
11.5324
36.2111
7.10142
1.29556
109.112
3.95858
-31.9254
0.0379767
63.6769
-5.76041
-7.18577
-8.44944
-5.26712
6.89615
34.3961
33.1655
22.434
69.4093
40.9806
51.4641
2.60112
425.679
18.0749
391.231
-1.65968
-7.02572
14.4638
7.9407
10.1614
19.0761
354.261
47.6548
140.48
37.476
35.4199
12.8094
4.5535
28.2743
12.4958
55.1925
-8.45933
-5.35571
34.8236
47.3602
7.35069
210.964
23.7569
-19.5081
-4.64365
256.925
5.54281
49.7632
20.2561
-10.6675
2.27103
29.8367
-19.2211
34.2291
-9.89732
26.7715
43.5877
287.195
-22.1709
23.001
13.5375
471.267
10.2027
13.1133
-18.8204
66.7086
25.0737
37.6042
-8.78873
4119.53
43.3607
47.4555
49.6238
25.8421
21.9103
499.657
20.8249
15.181
10.8184
16.905
17.408
31.4897
-12.827
19.1566
40.6043
15.203
-33.7995
-1.83609
20.5734
-7.63448
40.7213
30.7167
9.68082
14.0394
11.5995
167.455
37.4266
36.7343
9.84857
10.3101
44.7287
32.7234
48.9917
61.3238
46.1859
71.3807
100.751
16.3631
49.4153
121.543
34.1776
-7.67382
51.4029
0.0213621
233.542
-3.49367
63.643
9.183
1.56505
10.3458
35.0485
12.0498
0.729666
279.015
-4.37075
33.2461
26.5034
37.1894
91.6837
1.26813
-22.9993
308.453
0.978552
136.442
281.287
-19.9017
61.7648
48.3671
-5.04526
45.3745
27.9627
-0.480445
46.2586
19.2365
6.96928
51.1344
69.8246
-21.4264
4.06605
32.3713
-20.1957
13.9948
39.5675
13.5403
-19.7824
40.14
-12.765
5.617
-11.3241
10.4866
232.511
322.462
-25.9046
24.62
37.7693
79.3147
17.7647
75.6238
6.67594
13.1569
13.1374
210.437
249.114
-20.3156
237.576
48.3563
721.807
-18.3247
70.5894
18.9511
93.637
31.8178
-22.627
3.23997
28.8426
19.0512
-10.3235
3.14801
-16.2037
12.5507
31.8044
27.364
41.7077
22.5577
-1.00974
46.3313
87.4153
17.0328
1.4254
-19.2694
37.2101
0.444435
128.228
26.0594
0.851522
4.64848
43.9067
1.89543
18.0239
18.6654
-11.4317
-14.0171
44.4189
249.98
120.104
-15.6151
47.2558
15.8371
348.089
9.63682
64.8087
41.738
89.6632
-0.145573
17.9357
20.0088
-10.1378
59.6054
24.5404
186.246
19.7781
35.2486
48.5774
3.26769
42.5104
19.5892
32.355
6.96928
21.1493
13.6026
38.5437
2.19199
36.1195
4.03957
73.5045
6.87115
260.706
500.309
58.0547
-15.1307
21.9806
176.894
-3.43764
30.9059
-5.26712
27.5109
-18.0778
-26.8047
46.7969
-8.43054
-22.7377
6.48652
59.8377
8.22332
-14.7266
-4.26848
33.0674
133.225
-12.8326
7.71065
-10.7738
-8.02503
25.0524
32.3036
-5.28673
33.3038
18.5631
268.843
-6.59592
76.1454
20.6774
32.6623
-9.34897
397.556
16.6793
1.56505
8.47169
250.566
23.2942
19.4703
39.1341
-9.20704
65.9964
107.666
89.4681
126.473
4.83855
51.1083
33.4413
1.26813
-51.3673
-8.39178
35.2426
25.0759
-15.0719
12.2819
-1.47711
7.34794
-34.2136
-8.08933
-2.89956
47.3475
25.7099
49.2603
7.12684
9.66177
34.1491
7.70671
-3.81445
0.0379767
1.83273
252.491
6.35381
-16.5115
21.8887
0.662882
-15.5603
12.3714
17.3448
-1.80517
12.1842
23.3531
14.8601
-30.5054
79.9191
-50.3139
-28.5597
2.08845
-4.25159
21.3043
-5.89345
-10.8
12.0355
472.6
10.815
222.836
-23.5113
289.507
14.3012
50.6625
36.4104
5.64356
28.3655
65.5171
41.0421
-4.05715
66.3977
21.3444
31.6378
18.118
9.77444
-2.90353
-3.48164
43.612
33.4413
-50.7454
-17.4725
-39.8659
6.60075
46.015
24.0042
-3.17119
54.1996
49.5743
39.8513
61.3172
-0.369429
32.1506
41.6454
-6.24731
-11.034
54.2816
-30.1233
130.676
15.7241
-31.5486
53.3947
5.05447
23.6158
91.8981
-2.12297
10.2347
249.118
143.783
428.495
18.9069
-15.4412
99.5399
17.3371
8.84157
11.9339
20.3435
54.7924
42.0205
9.7058
37.0519
7.31871
139.532
45.8779
46.1603
-13.0971
2.12853
359.745
110.565
46.6643
-7.80528
619.757
-1.06869
178.766
50.3785
39.5187
23.7402
130.155
53.8608
0.911
30.2515
10.4607
28.6195
37.1894
3.60256
16.2607
21.9783
-8.26375
128.415
263.879
148.229
10.0834
24.2835
25.4003
9.01171
9.94727
32.2561
46.7033
0.848576
37.9772
20.0877
28.6456
54.8321
11.7074
-2.68576
-5.30428
4.1672
36.4836
47.0637
0.291437
17.2825
-4.37325
30.1955
-15.0588
5.58086
179.402
13.429
347.623
-9.97045
-16.2037
342.386
26.1822
10.4974
36.0855
9.43923
4.61246
26.1045
435.049
-24.8832
76.1709
15.1587
19.0265
13.3329
25.7335
7.22501
-3.41267
20.1853
17.6261
-18.8262
155.511
47.0973
173.414
87.9472
-27.1526
-9.15002
272.601
23.2385
-18.1126
13.1569
163.849
-5.84348
-7.33297
64.9697
41.6336
38.3259
31.3721
10.2813
0.266488
19.8311
40.9375
-35.7528
34.8022
74.1952
-14.014
23.9982
101.913
142.35
40.3928
-13.5989
-3.83659
65.1512
0.410049
42.7011
7.0434
5.74753
72.4695
22.064
142.368
115.467
244.987
-1.97874
39.2029
43.8935
14.409
11.2392
-37.561
32.9754
110.696
15.7034
-24.2399
8.07786
26.0354
-22.3483
-10.9121
33.9904
-12.8305
21.2186
-6.59815
-4.14297
-38.0598
-15.362
-16.5752
-7.08035
27.4859
15.203
30.023
18.6993
-27.3794
-27.8005
171.461
26.592
-24.963
-25.574
16.2989
119.885
2.35231
162.795
36.4716
72.9561
-16.1395
-16.6006
-9.89068
-10.9586
25.7883
3.96252
7.96681
111.915
29.4816
25.0524
160.898
17.311
173.205
-20.7923
55.1994
79.6111
31.9218
-11.223
-2.59079
93.6281
22.4835
16.5576
47.8271
0.805371
13.8481
35.386
36.8587
37.8854
32.7037
66.9793
25.2739
9.63682
21.7051
49.2342
5.47663
12.5125
267.481
158.4
45.1551
40.0684
51.6372
33.3746
26.6339
33.5849
409.827
-8.52176
53.8209
6.15679
-45.7893
41.5474
324.726
18.9527
-9.73976
-20.3233
32.275
60.1806
-22.5551
82.4969
-5.31171
-3.39306
-2.47418
-19.9518
-32.4268
28.0562
2.35231
13.1874
28.9753
7.36382
55.075
15.2585
179.39
39.5216
19.2112
-8.02503
6.9928
34.4227
100.928
51.3909
47.1871
17.7669
55.5306
61.9069
285.661
-1.8527
132.342
-1.6196
31.7839
22.4835
1.56505
15.968
32.6645
47.5813
27.8897
45.3817
5.13513
8.40726
142.696
8.58668
13.627
-0.145573
25.4319
25.631
-24.8734
-17.6341
34.7117
11.9574
37.1227
-6.91932
7.89322
119.46
-6.64769
2.36994
-13.6454
13.6531
97.9356
17.3296
32.275
4.99708
26.4474
1.91204
26.1956
4.47975
37.7918
-4.70131
105.303
-21.2148
54.2155
0.265966
-26.7573
144.469
-29.6992
8.92167
37.6957
2.34461
8.84157
5.11874
32.6502
32.1946
7.31871
-17.8891
17.7669
-8.18762
219.328
-44.9562
-6.33892
20.8692
58.0208
3.5608
5.31318
499.817
17.672
13.8481
189.059
-8.11889
34.1373
30.8297
22.0017
252.036
169.756
233.966
9.22476
40.4244
-9.97626
35.2426
15.17
15.7056
-22.5682
-23.7859
80.9818
37.333
-2.46714
-12.2699
47.3475
40.7025
28.6456
7.95924
-21.4264
0.31792
23.001
22.9079
29.6156
11.5358
167.002
-16.9329
-7.45829
20.5734
7.35805
27.6028
227.683
15.3476
-19.3408
-29.3222
14.4248
9.43923
6.56199
25.988
16.7342
-16.6006
50.0794
11.4106
140.051
4.43767
13.5629
10.1614
-7.1608
70.7851
-7.67382
27.0884
16.1752
256.81
49.5289
-11.223
12.4017
176.087
20.6094
-9.55766
-13.4275
8.47169
36.9226
-40.4241
4.4778
11.0231
43.2668
-9.99295
27.6239
77.7477
-2.65771
14.847
42.2985
-0.605934
-21.1252
-32.6266
-4.64365
16.5019
13.296
6.33523
430.956
29.6264
-55.645
-44.5806
89.8068
-11.7248
-2.46714
192.003
-24.8898
21.1493
82.9431
15.5047
-20.1929
-23.5305
30.7696
5.47519
30.3385
121.735
-22.3659
2.45567
-14.8521
-24.0306
48.9829
4.03614
12.1425
-9.76517
5.0437
-25.0812
-5.43375
-42.4424
-4.56845
28.1494
13.1374
-18.1993
35.4701
2.17315
41.8889
-13.5485
1.67791
2.76466
-26.786
4.98789
37.1597
-10.0758
-8.9221
14.8615
2.28912
-16.1164
2.14257
-28.3416
-31.0144
57.6907
21.2225
56.0231
-20.9842
185.824
131.601
-24.988
163.002
23.8547
6.35381
-40.3086
7.85134
-23.7
-6.18992
43.0488
-31.3809
-10.3046
-21.7617
-27.845
-9.89068
27.4452
-24.077
115.743
43.5741
10.7409
43.7931
-8.9259
426.204
140.89
93.2739
-39.5329
-2.89661
351.633
28.1737
38.2845
-18.7193
-11.9611
-7.2418
26.1617
-0.00532722
27.9237
34.7086
50.0411
-6.7666
3.52685
2.03736
47.2558
12.089
16.3795
-15.9556
9.63682
179.127
19.2492
5.47663
17.9357
16.2607
-11.7549
1.10658
48.361
18.9182
-4.58474
0.576941
6.01916
54.1996
7.01582
10.2189
9.8662
14.4655
47.3862
51.084
40.86
15.284
6.03812
-31.9973
30.7167
135.288
3.14801
-23.7
-13.6862
745.824
-1.39582
-16.7977
-4.68241
12.8696
10.2347
14.8601
-6.76921
-12.8525
63.8844
-33.4474
5.17354
15.2069
47.3222
-6.15096
-3.05859
30.4295
32.6502
20.1853
-30.1626
-4.77068
29.0113
15.0552
17.6697
3.76949
31.1424
22.7433
37.4061
-35.6126
10.3458
151.241
4.5535
163.773
20.3934
5.78549
-24.9855
17.2707
12.089
29.498
12.1554
5.88869
12.3348
30.4936
44.6857
1.72849
3.1422
-39.8659
-32.7546
38.9907
-26.0594
-12.4054
361.615
12.2819
16.508
83.0359
112.296
-17.347
10.2189
41.7253
101.734
32.3221
9.68825
94.2155
-6.61997
-14.7804
22.9106
376.54
9.7238
18.7355
14.2347
28.2375
17.5775
0.122922
32.4407
35.4057
-26.0965
-24.0306
-7.86569
-20.3233
30.401
-13.7436
2.08451
-20.681
243.667
157.38
-10.5128
5.93269
-32.8123
-5.26712
-39.9555
-4.95932
1.30634
5.56744
14.2455
-10.7662
54.4168
9.12143
28.9753
110.437
216.245
-1.6081
5.10185
33.0674
-20.4485
-16.5808
16.4179
47.066
194.374
6.9928
30.6746
31.5879
7.9407
-6.70518
-9.03487
50.1703
5.44465
-19.7632
23.3891
111.753
45.7807
11.2658
-6.33892
162.969
7.49094
29.7977
5.31318
25.3383
3.18941
17.672
-12.3888
-0.221284
-1.71077
115.569
26.641
250.095
10.7573
12.1554
45.2441
1.09042
28.6195
46.5597
106.676
299.046
8.7644
-17.3771
-41.9969
6.60075
1.50937
2.05156
6.33523
117.987
308.384
-8.79339
2.27103
-13.2668
-30.4655
-1.02549
-11.7714
13.6531
41.7136
139.743
81.097
583.254
85.2093
133.271
-6.66391
51.3844
39.2084
13.4719
575.63
15.4084
54.5584
20.5484
91.8672
35.5659
-13.2567
65.0842
77.5683
-14.682
6.54309
21.8887
-10.5815
294.174
17.9936
2.35231
-15.9268
-26.4858
-8.50601
2.60112
-7.2303
1.2083
43.2697
22.0401
60.1845
-19.2694
27.028
22.8243
27.6816
24.1853
40.5381
5.68491
72.0177
-26.2156
215.772
-24.3682
1.68674
33.4242
21.5902
29.4263
328.767
-1.1444
-20.836
-24.9855
2.27817
-6.65167
314.356
7.76275
-15.7762
26.7454
5.33027
-26.3825
-10.1753
5.9533
-29.5585
-7.32672
-5.58068
54.9203
155.323
22.5892
333.224
20.0747
92.6179
-3.29154
2.21803
-22.5773
46.4105
139.091
1.4
-12.9931
-23.1079
25.8121
8.85237
24.3021
186.682
31.7067
21.4047
33.1496
-0.942236
-2.89081
32.0384
15.7034
25.8675
2.1655
54.7638
10.6193
54.5584
163.082
76.7954
26.0987
81.9507
4.99566
46.2697
284.584
13.4878
238.889
28.301
27.6522
47.8576
9.37309
0.68813
77.6413
78.9767
59.3044
39.5216
-33.4474
-11.6931
69.5548
9.84088
-15.5213
-19.2441
32.5487
22.2175
41.6739
68.911
-4.77068
42.1298
18.0493
55.1511
12.4017
24.6173
67.3911
52.4685
205.96
175.853
51.5752
53.7892
12.0498
16.6453
-13.7411
60.3742
36.9942
-2.83713
26.5034
98.5419
22.9973
44.832
5.1117
105.661
42.2669
194.544
-1.29712
24.2145
25.7565
29.392
-11.6138
-7.20483
9.78625
11.4548
-14.9546
-33.8714
57.5879
306.204
-53.427
6.89615
89.3875
89.2081
-3.26989
-18.6718
-32.7934
-20.8636
12.1087
108.563
4.47519
-25.971
23.6971
82.6251
-9.0845
1.4254
71.4289
22.9593
-6.15096
1.3706
118.756
20.3435
10.1614
42.1298
23.2919
-17.5833
11.2391
-4.05715
40.3308
18.1819
58.8257
20.3934
62.2483
32.7037
59.483
19.6517
34.8236
101.708
50.3079
57.4901
-17.6341
38.9907
28.2885
384.897
20.5353
40.3928
57.7374
26.8139
9.222
-43.584
87.488
29.4581
37.9655
326.55
43.6157
154.092
41.4415
9.79218
33.5862
0.353471
89.95
296.023
23.6051
3.8746
403.047
4.32973
1.67255
-12.7862
47.1088
11.5324
191.759
2.77219
-7.20483
30.401
136.182
95.7878
9.30401
0.0379767
477.846
299.342
8.22788
-27.1901
11.5995
640.331
-21.8259
16.2989
22.434
21.7418
-18.2624
131.254
282.05
-41.4784
12.1087
-16.1395
11.5104
-14.7067
5.17354
43.3179
81.9301
14.4891
9.81476
13.9095
28.4465
63.2888
76.6592
400.076
18.0493
18.8034
694.208
-5.60084
1.15735
3.74281
1.68674
-4.05715
2.60373
513.657
34.5778
22.0017
6.5332
48.9922
27.3273
150.434
42.8116
9.22476
368.386
12.5125
274.977
186.639
-14.014
9.54782
26.95
13.0391
842.493
95.8688
311.511
44.3525
13.3289
22.5268
16.8253
11.1062
74.4545
13.429
28.4661
10.0332
18.1729
46.7969
59.2231
11.7226
12.8696
25.2272
39.2229
8.22332
13.3844
36.8156
339.492
33.9476
36.0778
462.391
115.008
18.4694
13.5629
55.139
37.8168
59.5407
11.0668
-8.51881
21.7974
35.67
43.9067
16.888
66.7497
73.343
39.2801
22.4835
142.242
250.816
29.0864
40.6707
6.87364
39.7595
15.8371
66.9793
-2.83713
202.666
40.4458
29.6931
26.0914
23.7569
-30.8806
11.4219
-14.2795
9.29095
29.1485
33.3746
26.0886
115.599
13.967
62.3401
10.7174
22.973
15.4555
-8.30796
17.7429
13.3305
9.22332
7.84974
-11.2496
-13.1982
35.7337
85.0439
31.982
31.6576
37.6218
-9.03802
-30.3545
19.0321
-11.8695
256.957
13.1564
50.5584
-26.3751
61.336
-1.56358
34.0883
25.6368
-6.83338
-19.3084
7.4415
68.5934
0.478243
9.43923
119.006
17.7309
51.3268
-4.26848
302.933
-3.27758
-9.89909
117.563
79.4003
135.377
19.0761
4.59965
66.775
53.277
-5.60084
25.5202
0.254463
147.976
-13.1238
3.5608
16.5576
53.4493
33.1745
-10.439
-11.867
26.641
2.71866
67.7329
26.7454
39.0635
25.4319
25.631
-8.00677
-10.1378
-2.76958
12.7538
24.5404
11.9574
1.79468
-31.2822
-25.84
-1.02549
32.355
5.09521
45.5122
64.1812
0.31792
-12.6994
21.491
17.0787
-18.3188
21.3993
14.8455
56.2168
18.8671
28.8219
21.1963
14.791
-41.089
80.9172
0.25719
129.599
203.003
14.0166
-23.0673
-13.8368
15.2027
-1.68561
7.07027
4.40927
-3.70972
193.048
28.6524
5.485
-2.24349
11.6603
8.74521
20.8252
-11.3107
3.78611
170.499
-20.7529
63.2101
-15.9457
-14.6375
-6.22232
38.6084
111.048
15.0614
-14.0527
12.1087
46.7192
-1.14701
-36.1276
127.603
-22.203
37.9519
-24.8916
20.1113
96.2669
3.47688
13.5629
17.6577
2.20953
162.614
33.5556
-42.252
19.641
-0.691351
11.3071
27.0401
-43.0822
-12.8981
23.6803
81.4466
33.7716
155.416
3.54076
29.2113
7.81068
38.8225
32.3091
9.3443
25.5664
90.1086
46.4231
-13.264
12.5125
-8.26375
-0.895514
95.2127
17.0441
0.713027
-24.4422
-20.0378
-3.35117
20.4664
-4.22858
-13.7115
36.1031
-24.8898
69.8246
43.5665
-12.0561
2.19199
9.7894
21.491
24.5749
15.4144
0.832358
55.1325
35.4602
5.97567
-1.87927
-16.9463
5.25277
-25.9455
21.0306
3.12302
3.95858
-28.2492
-4.25629
-4.70131
19.0957
-2.47418
-14.3296
1.8193
94.8303
-5.14396
-21.549
41.097
26.964
8.84999
14.3268
15.1587
-11.7732
21.9853
-23.6733
16.5953
250.042
2.20953
737.953
9.19278
62.6957
25.5456
26.2996
62.6473
15.0139
-17.5833
5.87666
447.896
82.2716
-0.309015
25.3383
126.878
8.30164
36.3369
-11.4657
17.2707
-4.7776
62.7552
4.01462
-2.65771
81.0933
24.0709
-26.3825
5.01626
572.954
-8.39178
13.296
2.58709
-24.4422
-28.4696
-44.4006
8.83026
208.81
24.7068
9.28187
46.4105
135.343
20.1619
29.511
206.273
5.00309
-8.01423
28.0503
16.1416
-30.6307
80.0637
-0.726588
-13.1848
-3.71016
97.4101
9.7254
-13.7186
-18.0778
14.4248
9.31557
-23.8846
-35.5384
-45.9119
9.12143
13.9828
50.4673
0.265966
-21.1351
16.2008
-20.3289
-13.5671
35.8216
15.4631
5.11874
-1.18452
12.8472
334.028
23.2799
2.20953
35.1778
-24.5404
17.7669
8.67898
31.9218
75.7658
-48.7044
23.6461
236.387
18.6654
12.9311
1.56505
19.7161
5.06347
0.805371
-12.3888
-11.4657
-23.1114
2.27817
-8.52573
3.26106
32.7701
234.525
10.4607
43.612
-32.4651
-19.2512
-30.7525
-29.0065
7.13157
7.67376
-44.2646
-2.71067
59.6115
0.576941
142.826
7.12684
-18.3247
162.419
-30.0514
13.0771
209.757
-24.0524
-6.57538
-14.6375
6.89615
369.854
230.455
-11.9914
-8.89209
58.165
-16.1395
123.903
-24.8916
26.9265
50.3285
-1.42963
43.8946
144.639
16.689
33.0418
105.01
40.1585
198.672
-4.46485
56.4764
24.2876
7.30893
16.5576
63.1595
25.1682
555.453
-3.96942
112.607
3.12551
67.8705
32.7037
118.977
-29.7186
43.612
89.6632
-5.76777
25.4319
31.2532
31.3486
10.3489
10.8797
47.0291
-12.4054
1.03746
33.3746
13.6954
28.508
20.0217
-27.2624
2.36994
27.584
45.5122
6.10636
54.8109
0.31792
15.5047
-14.5735
7.70835
-32.9008
23.2734
24.2158
-11.2496
228.763
96.2882
-10.6628
-3.46013
23.0927
8.39438
20.2199
-4.32664
250.699
7.22037
65.709
227.737
660.627
35.2116
30.7849
-4.38608
24.0852
456.009
255.856
39.1592
49.6163
42.5545
27.4767
39.0338
12.413
56.091
4.16319
27.7416
33.1081
26.4474
33.6669
31.8971
442.141
19.0957
29.3849
11.9073
314.788
9.84857
-14.0527
22.2399
38.3456
63.5858
92.5563
114.584
42.4378
24.5291
9.65616
59.5215
43.3179
58.7856
36.0517
51.3909
30.3205
53.9185
216.369
51.5001
222.323
50.6625
180.713
-3.72677
79.8681
172.669
627.737
110.261
93.1446
259.426
25.0925
70.9932
8.59659
-10.93
1.78163
22.9388
127.41
34.3783
5.75422
6.04873
336.436
42.7388
-7.31877
-6.78324
-65.6717
4.78559
-2.23268
-38.7784
-23.9659
11.0961
17.7152
-7.86569
-18.4492
13.5344
-19.3658
-16.6562
-20.681
5.58086
-8.63871
-4.37467
-7.51241
-15.5745
28.4479
-14.6232
49.608
47.0417
145.718
6.62813
-13.1157
51.2879
28.0383
21.4193
-17.0766
-15.6636
-27.6943
-32.5103
-3.25976
-19.2071
341.488
13.552
-1.20828
23.8703
36.8798
54.8555
3.99381
47.8514
-12.1601
-14.7722
92.691
191.783
33.7716
69.7188
11.037
105.663
4.84846
15.3069
23.8299
28.0186
54.7979
29.959
-15.6631
140.708
53.9194
28.7561
281.242
249.582
24.5324
16.1071
31.6351
33.8336
39.9338
27.5709
0.456588
296.014
23.9217
24.7729
127.971
183.289
13.4099
146.593
-34.3583
-1.66362
1.91204
22.4475
56.0838
1.3659
-4.89058
-24.0524
-55.3011
70.6144
-34.9444
98.5785
116.67
-47.7859
74.7137
-10.3801
-29.258
-20.3488
125.042
-2.53983
-18.4548
7.0476
18.955
15.4631
424.884
16.3631
10.0599
55.9507
90.3996
-0.429436
47.752
40.5381
28.1737
38.2845
-35.5859
20.8692
33.5459
-9.67935
0.975425
289.922
1001.56
570.446
-20.836
451.813
-19.3633
24.767
-19.5243
71.723
25.945
-45.4881
-51.3673
-10.2658
20.25
-1.16104
19.7781
389.447
28.6879
-7.09931
-17.347
-14.144
24.8975
56.7062
107.285
-30.7968
-9.05241
-5.20313
699.903
-5.41012
-8.94849
-32.9008
-10.4598
-13.1982
8.61255
30.1115
17.5775
-16.7437
-18.1591
3.88858
55.246
1.47922
3.02978
2.06252
127.01
74.1423
95.6158
35.6262
8.03763
31.7219
421.964
25.0223
25.8069
44.0867
1229.19
29.0016
-6.17125
74.3283
-24.6845
-36.3127
6.07043
-2.00509
-38.9403
58.0127
9.63884
12.7347
74.3421
15.6003
23.2933
288.101
-3.43117
31.4897
-27.8196
-5.20628
-30.6102
-11.034
-20.681
-29.9471
-17.0048
20.1066
-19.8831
-29.6746
-4.70131
17.2217
-13.7186
-12.4556
-6.18992
29.238
9.43923
64.658
-5.8711
12.1087
16.7342
4.47519
-17.3869
24.5291
65.8782
30.1994
-17.3954
-34.2367
25.0524
22.2175
62.2886
45.7687
178.372
48.2963
5.44465
-4.77068
15.8929
22.5515
33.0165
-12.864
-5.69745
-5.62753
543.17
20.6531
45.3559
155.416
17.5823
31.0854
50.5074
4.19809
-20.6408
44.307
33.8866
490.577
43.2355
20.9458
9.79686
-9.20078
31.9006
47.424
287.847
14.7685
28.9686
82.5593
109.274
-19.1008
23.8228
34.5219
0.456588
5.96616
26.1485
22.0476
37.0789
38.8813
43.2289
24.6808
54.8601
17.2857
34.6095
94.1252
-5.99163
4.03957
198.026
2.08451
7.42995
97.4894
48.6844
16.3584
11.976
-16.5561
-20.2597
-8.09638
-42.4406
-8.06399
52.4191
-25.7587
32.7989
18.4918
6.48652
24.2304
-39.0894
-6.14254
49.934
0.285834
32.0735
11.7149
14.4891
8.18581
24.0916
12.0355
9.7058
19.5922
527.513
359.129
-29.9637
40.5127
11.4989
-20.69
-1.87939
-5.80953
76.5277
20.056
-4.81683
5.40091
315.006
12.4958
54.752
0.844599
35.1202
-27.0206
10.9525
1.06906
31.2532
16.3561
-32.6266
15.9711
-19.1054
181.962
-3.03511
-24.4422
168.307
-42.5266
42.9552
6.90319
19.5892
26.7715
19.2248
13.5814
-15.8042
-18.4227
34.2454
-8.95126
-31.0268
25.1474
4.1016
134.853
55.4642
9.49679
43.8144
9.49325
17.4482
178.177
9.70264
-24.7323
-24.0714
34.1491
6.87115
-20.4043
-7.56258
9.40831
-3.78947
36.9732
8.22788
175.209
97.8065
19.8677
15.4708
65.6612
276.428
-27.845
57.4303
3.91433
-4.19679
22.7032
4.21868
539.202
16.3631
32.5487
24.0916
45.422
27.028
5.95766
301.295
0.851522
55.5306
50.6625
43.9067
18.4316
28.9164
69.1192
7.65956
-2.49669
30.3892
15.8371
12.6314
120.851
110.836
-8.86183
-33.8788
70.6086
6.60075
25.8722
18.9182
-33.8126
12.7598
-14.4156
19.1376
22.3405
413.143
356.607
13.6026
92.2922
-32.6708
-18.4227
37.9935
204.692
67.8882
261.328
12.029
134.786
-16.5131
47.9679
8.20714
-24.2224
15.3248
45.2348
35.8953
17.7647
37.0865
-21.1932
31.1408
133.72
16.0463
20.6531
44.9966
9.9117
18.6035
13.4175
10.0297
33.3031
33.4067
12.135
269.231
-19.4461
-18.3256
-15.362
-24.0714
17.2825
-9.99545
157.355
1.91204
39.314
-13.2567
14.4844
8.22788
-10.9339
4.10321
8.77021
53.1367
16.2989
63.6635
2.81386
-32.108
11.112
-24.0969
-23.0091
-24.077
-17.3153
0.214388
-0.528764
12.615
17.5561
7.9407
165.709
2.20953
8.65361
13.3729
286.657
-15.1799
15.968
-6.69089
17.5963
7.27498
-13.7411
19.1448
38.3259
53.8608
414.435
155.701
33.3047
26.568
15.034
98.0238
34.8477
33.5092
30.8427
108.796
39.9338
-19.1008
8.83026
220.054
12.6773
0.410049
67.0415
39.2947
16.1416
-26.3416
14.0503
47.709
22.668
68.5299
39.1292
29.1709
23.2243
-8.29285
44.2977
51.8248
59.637
221.101
38.0235
-11.8229
-8.21462
24.573
-22.3003
10.8184
-10.5833
8.55001
9.40874
-5.08083
26.0997
32.5185
-9.80039
14.0091
20.2453
22.7802
37.8972
0.210445
17.2217
-21.8259
-13.6862
20.56
28.1799
319.531
-17.1155
10.2347
17.5936
97.7174
12.5981
16.2008
11.4106
24.8334
-26.7657
-0.503462
10.9731
55.139
-3.41267
16.4372
-3.92568
0.900347
108.004
3.03141
24.6173
37.4061
7.49094
7.18725
2.84949
355.514
17.672
2.60373
29.7638
0.163295
-4.37075
-17.8961
-9.8574
4.65913
43.37
-10.7359
-2.01964
-8.30127
21.8829
42.593
-32.6266
10.8797
-27.534
11.6414
-2.46714
-31.0105
13.6143
21.0989
-5.15923
-12.8005
30.4069
-38.523
17.6512
0.353471
-3.75334
-0.757782
112.57
229.347
-16.7437
-22.8582
-43.7491
16.3455
-5.31028
21.5897
88.9768
-31.0603
37.9102
83.7064
39.7105
77.4996
-6.18992
42.3565
22.967
45.0465
14.0583
15.2585
12.4527
50.766
-11.8956
15.4809
19.8921
-31.4509
32.2927
61.5967
6.28798
59.8242
21.3742
-9.45584
26.2002
22.7345
-0.915671
2.09438
-15.6751
19.6024
70.2722
124.067
18.609
112.237
19.4564
14.2188
61.3113
3.6557
388.382
-3.77417
89.2846
39.5088
21.1232
-28.2566
-6.1327
19.8472
-19.6362
170.175
35.7847
-0.079385
-21.0952
-15.5856
-2.89956
4.24401
-11.7714
47.3862
26.7211
-30.7968
-31.4401
18.2255
46.747
52.3214
1.2905
23.4206
45.1568
-27.0475
115.966
24.1613
-31.5268
-7.23907
7.78427
2.47794
7.12684
19.9691
-25.925
164.191
113.315
0.97501
8.39196
34.1621
18.5352
762.729
21.9068
-29.6481
-10.8751
57.1043
43.2935
-7.95505
48.7285
-3.06
95.5047
42.034
-3.95811
-48.4598
-41.7498
49.0116
2.34461
-8.02503
23.1783
75.4071
12.0355
35.1778
-47.8742
57.1223
34.9159
0.062712
34.8905
39.6099
29.9098
11.0571
12.8094
30.9605
40.6707
25.1682
-23.6332
50.7631
-24.9855
497.032
21.4593
23.8758
25.2739
163.552
273.322
-28.2566
-11.7549
-34.5007
-14.014
29.6204
-3.03511
4.78559
12.7598
-5.04526
-19.2211
16.2735
-17.8921
-8.87446
79.2454
37.9443
-4.55983
26.5548
266.539
78.5638
41.5829
22.4836
33.6535
10.4866
11.3709
-8.65946
-14.8696
-21.9072
1.67255
-16.7262
28.4433
62.1014
-12.8305
4.35201
-43.4984
26.4471
-27.9225
16.4406
8.15741
42.2832
97.4899
7.51524
-1.3327
125.425
17.1657
23.1482
54.0215
51.583
29.0016
25.6879
-13.4401
-47.5571
11.6926
16.4972
198.942
24.7788
98.7004
24.3215
48.2176
32.5907
0.920889
79.9847
-18.0778
-13.6862
63.6635
6.74923
2.35231
-1.80517
20.3658
124.553
280.977
128.164
-24.0969
10.5786
9.53653
245.717
-1.40352
-17.3954
5.11874
13.808
-9.64158
-3.3037
114.653
29.5556
9.19278
-46.0001
27.1373
13.1812
463.697
-33.7118
-23.2055
91.754
20.4274
9.06132
383.285
33.1745
27.0423
70.9932
118.229
-17.4892
86.6111
-10.3998
8.58668
182.293
25.945
-24.5084
57.291
-8.1022
-17.3771
484.616
-11.6091
126.275
3.66875
20.2561
-44.4006
-23.9659
127.288
-6.64769
22.9847
248.724
47.3358
6.08517
-38.293
17.1845
41.7417
249.463
-7.07442
443.112
19.5252
26.0899
0.353471
31.8539
-9.45004
68.1773
-27.9881
257.329
-22.3483
-1.54176
80.8728
41.8333
32.7572
-26.6318
102.495
56.4322
-20.4263
-19.1667
43.7647
8.55001
221.159
60.5115
-2.01126
66.2517
30.9682
-2.07023
-0.983473
477.338
5.30056
-17.572
-5.17397
27.98
-1.45901
11.161
26.9871
375.082
-37.7119
3.1276
22.9047
-26.862
9.30401
-24.5011
119.432
-4.89058
2.18456
-2.82724
5.97727
-36.2074
-23.7
-30.9193
-22.7377
74.8302
-18.0136
-3.48217
211.249
8.70457
48.8919
4.03397
-12.6479
-36.136
5.11874
17.5561
10.9731
-1.42963
23.2799
-54.0125
1.44463
99.1479
443.131
6.52255
281.913
-46.8303
-10.087
50.8542
-3.82338
-26.2423
78.5234
-17.236
-50.3083
-20.1988
-17.4917
-28.1773
603.487
-20.7529
63.2101
11.2283
-8.07822
52.1997
55.2302
8.91154
16.8694
10.0585
38.2859
35.3973
12.4474
-0.770836
-30.6363
28.3254
-5.15165
141.9
-2.37753
-2.14532
-3.41267
45.8779
14.3012
335.521
38.2845
126.72
-25.9825
9.29508
3.74281
1.68674
21.5902
36.9226
-4.81683
26.9666
-0.221284
32.0224
-0.62262
24.767
20.1277
-6.58526
688.873
21.1232
29.6931
-7.64184
19.8097
3.23763
15.9711
-5.98689
-35.6866
10.4078
22.1302
-8.79339
22.8858
-6.21527
-12.2699
66.0882
-20.2968
9.7894
-14.1162
36.3918
16.7196
-10.8909
24.3577
76.757
14.2347
7.62273
20.7376
-38.7738
-15.194
22.6292
-39.0231
-16.6094
-14.7045
-16.2627
-43.4984
78.1323
-6.34055
2.08424
31.5832
73.2053
-21.9212
-13.6396
4.06005
100.473
-23.4921
14.0935
43.9992
-10.4456
26.6658
18.5352
-6.24874
25.655
17.2359
42.1117
11.4344
28.1138
365.37
7.28628
372.268
32.2758
56.4933
19.8439
-17.5178
4.1817
33.4857
67.9108
25.1539
19.0761
-0.429436
-2.05162
-44.1261
10.553
15.0552
0.803139
-31.8378
-8.21298
22.7433
86.1318
-1.87939
-0.187331
130.876
36.5827
16.3079
18.5194
311.258
33.1106
27.1479
19.8311
58.6045
102.782
-11.39
12.3135
35.0013
14.482
-38.2488
8.47482
18.376
39.5329
-15.0719
31.0225
344.47
-35.0303
32.2561
24.2145
25.7565
13.967
45.4735
14.4655
-22.8582
9.66177
52.8898
-39.9805
30.1955
3.68181
11.2824
149.884
27.6028
0.731616
-2.82724
19.0957
-48.0628
-17.4343
7.4415
53.6009
20.6836
-34.6675
-12.2541
27.9785
-10.9784
-26.7573
49.934
9.53653
-3.4623
18.292
-28.6398
3.47688
66.0368
21.4058
-9.03487
29.5556
3.57058
-14.141
12.1447
205.456
50.6625
90.7583
-11.9611
2.12853
20.5395
7.49094
3.5608
24.0538
34.7086
31.3004
8.30164
-0.221284
11.4077
-8.11889
-10.3998
0.911
21.7051
30.4936
3.60256
23.5579
16.2607
-24.8734
16.0991
15.9711
42.7388
15.17
141.268
13.0391
6.65966
-13.4771
-42.5266
12.9701
-7.97671
61.2511
36.9543
86.7416
17.3508
22.9518
11.6635
157.634
-16.0342
30.7696
16.7196
7.84974
-0.00520301
-50.6795
23.6051
31.9856
38.1922
1.99699
28.6926
17.007
-7.16396
45.5815
29.0091
18.3458
10.6659
3.02978
28.3212
5.81065
-24.7889
-5.58379
7.51524
6.16357
11.9038
-2.30413
5.25277
-9.07889
-8.12138
9.58078
-15.0588
76.8747
24.2246
14.4844
4.47975
-7.18577
-45.9308
12.5183
-18.0778
-49.2934
22.434
12.3714
448.38
209.964
-12.1787
211.521
21.4791
33.6007
-44.2505
-29.7191
-38.0017
20.7809
-1.58823
29.5364
15.2069
0.470549
14.4638
60.6597
39.0841
39.7998
9.7058
99.1479
57.1223
4.93085
43.1662
28.9141
43.358
13.0432
31.8538
18.5533
214.619
40.6707
1.65278
5.78549
16.244
37.8854
12.089
14.5055
98.3624
5.88869
38.5717
24.8714
5.33027
-5.76777
68.5354
40.6235
407.779
-11.6138
-18.4492
24.5733
85.6989
83.1905
86.5175
-4.70131
5.02208
-6.83338
3.18041
62.9712
-35.129
79.6506
-0.248903
-6.63194
19.4677
-1.6081
-38.0017
6.8305
-29.8189
-29.6992
3.29947
-10.7738
-17.3954
25.7335
21.3043
52.9183
23.2799
44.5481
-16.0151
44.0039
36.79
60.0328
36.4104
18.0239
3122.45
20.5395
20.6094
-5.93121
29.0864
113.249
-12.3888
27.8897
26.4002
68.7178
51.0039
-2.90353
33.2461
-10.3334
26.5034
37.9898
44.6857
226.616
17.9357
12.5125
-22.9993
-10.1378
15.9711
25.8722
19.4537
-20.6941
-13.9551
-11.603
-38.7784
-20.2178
39.2071
-21.0952
12.5254
295.077
647.049
96.9245
15.5271
-3.28516
12.3068
2.38627
36.0263
-49.7674
13.903
16.7196
22.8423
22.4836
-12.2611
9.54958
0.311917
6.76968
25.2336
15.9675
70.2361
261.294
34.1621
16.2401
-11.2605
16.2846
-10.9075
10.9702
9.73964
25.2451
52.6638
17.8725
38.1695
34.5378
590.121
115.521
-7.07958
42.3327
-1.58823
-19.1893
37.6957
16.3631
41.919
-17.1378
90.7463
29.5556
-2.05162
242.937
3.81084
43.9067
-20.3603
-0.0752482
-13.1238
27.802
32.8345
38.7967
-21.6834
-16.1369
280.889
199.902
204.677
53.8608
-17.8297
607.464
15.501
-2.01964
-28.916
-8.1022
-30.4956
-10.1378
7.67376
249.964
-28.1904
10.4078
284.499
-7.09931
5.14175
1.281
6.11807
129.845
45.4618
17.3296
15.3104
47.3639
-3.32906
43.9798
107.034
95.9992
-29.1527
-15.1395
-37.1278
-3.82785
32.0384
14.182
-0.814111
-21.4113
-2.47879
38.6755
33.0842
24.0297
65.5534
21.1569
431.394
0.218679
-21.3633
20.1887
66.2535
21.6685
24.4013
26.2559
61.707
84.9924
46.4216
153.477
17.7572
61.2951
33.0989
87.7595
18.0352
13.5667
56.1386
15.261
48.342
35.3766
1.06486
38.0131
3.41887
30.7232
-8.80273
784.588
31.338
18.0141
13.9892
-9.50854
244.995
36.3389
238.317
-10.3235
19.0957
44.3775
-16.2037
25.6692
33.6784
-25.2971
-15.2414
43.9678
29.3193
-27.8252
20.1661
4.21868
-8.02503
20.1113
21.3043
-0.271251
225.332
21.4058
35.9427
7.06683
-33.9107
25.2144
-10.344
-14.9298
4.55127
-0.716719
-1.6196
-5.69745
3.74281
-0.187331
10.9354
25.3383
18.1819
-7.71755
11.6485
-1.02947
14.5055
172.045
-22.1974
-20.1988
21.8637
65.8028
-28.1773
-61.8062
18.6993
11.1062
4.47975
56.5325
-21.5679
-15.5926
193.692
-30.5528
24.3081
-7.42736
-45.9119
-5.8711
7.42356
-17.0766
16.1955
-7.07958
28.3823
-10.1412
-14.5042
45.4481
95.0486
250.854
37.9258
47.6427
17.2021
55.7925
34.5847
83.6416
73.1513
96.3805
37.5027
14.2758
28.0357
104.942
20.4274
765.594
452.965
43.9089
32.5888
32.0224
84.7371
48.2386
666.204
62.3527
76.5448
27.9654
61.0392
627.206
29.4746
-8.26375
28.9686
50.7002
62.4226
44.4375
60.7588
4.24401
66.9394
24.8975
30.4692
49.1887
-19.5524
7.81418
58.6083
30.4041
10.2466
17.0787
-3.32629
-55.3896
300.635
26.0899
-3.39466
33.728
-13.1982
27.3532
15.7034
9.49325
7.63671
-20.2824
45.2348
9.65833
221.744
70.2386
31.1408
-27.9225
278.81
446.066
-9.35136
19.282
20.4775
-27.8119
26.8963
194.473
3.42169
-3.94429
207.038
-30.5341
-13.4401
14.2871
318.46
-25.8219
16.7832
11.9946
29.6013
-35.8379
145.148
-17.236
9.66177
201.774
-30.0514
-18.782
-11.3826
-14.2609
-35.2968
-10.3235
-10.8893
-17.4667
-34.3009
35.5525
16.1196
-8.89209
18.8096
165.858
1.62516
8.36059
7.36382
26.964
-8.01661
-29.6992
-15.4412
18.955
7.96681
-17.3954
0.689542
9.09908
-14.5481
17.6577
33.3038
-38.5039
32.7595
16.1752
13.1812
21.4179
-15.7092
-16.6121
-33.7385
-17.0539
-0.309015
6.59762
209.337
15.7222
7.27498
-44.8143
-6.24482
41.6336
462.407
304.51
12.3348
11.7529
12.8265
57.9505
-21.1252
4.72668
37.6588
-39.4348
-12.5415
-12.7215
37.333
329.355
51.8808
-17.8921
15.4884
8.84335
-16.5487
17.3788
-23.9438
30.8614
0.212081
4.16998
289.391
-1.87927
-22.5685
4.86442
-7.3698
-27.051
-22.8442
1012.73
585.276
20.8252
134.866
20.6527
55.7138
21.5356
49.0808
12.5183
31.2914
80.5301
53.6009
247.855
-23.6747
5.54949
32.6637
1.66409
4.95113
-3.33144
28.3823
17.9698
34.8846
20.1482
-20.2065
41.663
29.7138
36.0517
97.7869
-13.296
85.5157
23.2919
-35.5859
60.2246
11.1691
-0.187331
27.802
12.2198
12.0498
-8.64067
33.5119
-33.5699
-53.0965
6.0263
10.7573
10.2813
65.8588
8.58668
51.1083
6.69126
10.6385
42.593
1.10658
17.0441
25.0759
46.015
321.981
-14.4156
157.819
408.398
-22.9692
46.2586
35.0803
43.6381
2.35823
24.8258
23.001
60.8464
17.0787
-1.45222
60.7547
177.889
2.22754
9.36513
49.842
11.3709
13.8293
20.7376
505.796
5.25277
-12.827
22.9047
6.87115
32.0696
5.55588
26.1956
-11.3826
63.2101
15.7241
37.7918
373.86
92.1843
8.77021
21.2776
146.122
17.9936
-18.2624
-8.43054
20.3658
11.9714
-16.6006
-51.1201
-11.0782
60.1845
29.4816
23.1783
41.6739
549.892
11.5799
48.2963
9.19278
36.4588
36.5076
27.4196
33.7959
-13.0971
1.15735
-5.36773
28.1057
230.323
559.447
0.805371
-8.64067
21.0188
-8.52573
-7.22978
6.71262
0.508501
-11.39
29.1801
-11.8503
20.1042
-13.8859
0.978552
14.6278
3.92562
31.7797
8.53372
29.6264
-36.9044
-29.5881
-35.7556
134.452
22.4003
31.4567
14.5397
25.8121
27.593
359.096
41.077
42.0195
9.7238
43.0983
1765.29
38.5976
71.9254
-14.8696
35.8987
15.4084
6.87115
24.5733
-0.066319
41.2674
13.0771
59.8319
56.9536
-0.953177
43.4586
20.0146
191.818
16.2989
52.4191
32.9862
-31.3809
-4.68241
27.8621
443.144
54.2155
-27.845
-9.0845
25.7883
17.081
15.4631
18.2119
70.03
3.47688
52.0444
-23.5113
21.7974
97.5142
34.5363
179.194
146.432
39.3501
142.12
79.6862
34.5386
364.298
80.3636
41.3927
12.4958
116.596
13.9631
34.6442
56.7305
22.1969
-5.76777
34.8022
44.3717
25.4694
10.3489
63.3536
54.5254
40.0684
28.0316
8.07321
139.078
42.9552
33.2527
50.0067
139.177
53.0084
47.3358
38.8813
-22.3635
27.4919
25.8121
1.3561
-0.0607365
169.815
123.584
22.3363
-8.07983
8.42809
48.905
134.119
278.88
332.445
-42.7712
-9.08233
17.4705
14.0166
-22.8582
15.4084
46.2265
35.8177
-22.5551
-18.7027
282.943
-39.4936
5.11404
-6.76465
557.519
58.4511
16.2665
-27.4481
24.3081
-21.3618
-55.7437
-9.30143
-2.12297
-6.63194
22.3563
-19.8877
98.6597
62.0104
1.4254
-12.6479
-39.8842
-43.3748
83.25
-7.9257
-72.2371
8.39661
19.9234
31.9218
19.5438
-31.8378
4.60992
-10.6164
54.3863
127.815
-0.131662
16.6592
10.0861
16.0929
30.2995
21.9559
19.1906
50.5738
25.5664
33.3047
73.2206
-5.45265
47.8302
7.13157
-20.6941
14.1559
40.8708
-23.7859
-1.47711
254.725
89.4747
16.2735
-10.3958
19.2365
12.5915
34.2678
15.4555
-6.4339
4.06605
23.001
-4.7459
82.8808
115.15
19.5252
206
0.353471
31.8539
1.11628
-14.8661
-12.4076
4.32973
35.4057
-24.2224
-35.3158
11.6603
-21.2398
37.6918
-37.5476
-1.91541
-43.2417
-6.13036
-16.5561
-18.3856
-38.0814
-34.9444
-32.4268
277.307
8.6233
34.2114
-26.168
-10.3046
-11.4933
19.605
-9.50277
-40.5024
-10.9784
-13.6388
-20.3289
6.11057
38.6327
27.6445
13.5267
34.1668
24.1154
-4.95642
21.9962
54.202
66.0999
412.209
41.1928
20.8604
44.1033
56.0881
2.83246
105.809
21.5464
41.2678
21.4201
-6.65167
33.2461
127.703
0.508501
17.6581
35.7393
17.1977
-14.566
20.6562
83.0312
9.54782
-10.5314
-5.70158
12.2819
40.8708
-33.1562
-22.0918
278.755
236.628
81.9319
0.534592
124.201
13.9948
13.3305
30.7696
247.23
1.86886
80.5051
2.99035
-3.03726
-6.91466
350.591
-10.3463
-19.1355
-21.1932
2.08424
-50.4113
-34.1592
6.28334
36.661
-31.56
18.3712
39.6468
182.2
-34.3583
22.6992
-7.56258
26.2749
-31.9973
5.11404
-24.0524
0.920889
13.4735
3.14801
-23.7
-23.0565
465.895
-10.7662
22.5577
-27.1712
227.626
27.9785
-16.1395
-18.4747
-16.7004
2.08845
-43.6323
49.5168
37.0519
110.392
-25.3854
-15.9662
0.062712
15.7957
-48.7044
-23.2055
193.283
44.9723
72.9012
-60.2791
9.40872
35.9856
-26.3686
31.6518
90.6709
2.97439
170.007
26.1445
43.5535
16.8406
52.7403
25.4533
49.2342
52.3283
124.757
55.7115
29.2176
70.8498
33.9107
3.66875
40.3928
76.4781
302.302
48.5774
27.0855
26.7328
51.9469
43.6381
56.7062
-10.182
24.6808
60.4823
15.4116
25.1952
23.9934
483.801
56.6379
-6.24731
48.9362
44.9113
15.0305
28.0697
51.9657
9.68082
70.2613
39.7105
6.28508
-4.31586
24.3081
239.133
13.5967
-19.6749
31.6102
39.2229
54.6139
303.078
23.6971
26.5228
18.292
52.9444
12.615
60.6597
226.491
459.591
12.0355
109.031
29.5556
34.6335
29.2937
0.0213621
17.1211
46.7764
31.5501
27.2124
98.7668
109.501
15.1558
-9.99295
49.1298
30.8961
13.385
31.0755
119.648
24.2173
40.4244
31.3486
105.926
72.7239
25.0759
-31.9385
46.015
76.4781
-1.29712
73.4855
42.9552
88.577
23.8359
36.0702
27.2993
9.0009
17.158
31.234
73.299
22.4225
24.4008
245.461
57.9578
38.8472
40.087
30.2955
-6.57538
22.8439
36.8812
0.662882
12.5507
31.8044
64.8453
9.84857
28.1799
4.68792
17.7309
21.3418
41.4954
-15.5129
28.2772
16.2154
17.355
278.513
13.5267
0.433571
27.8635
-16.2008
1.38147
37.9889
-23.6034
11.2077
45.9773
37.3474
-15.9082
61.1616
27.0987
96.5091
-14.2428
-1.24605
20.6531
54.7262
104.816
20.4074
314.22
58.5002
43.9481
35.1202
41.4959
200.233
91.6837
246.572
51.8679
12.608
72.3211
52.1092
26.95
11.165
-3.17119
114.715
86.0587
14.5121
57.503
38.3299
86.7029
6.96928
707.057
24.847
22.4281
510.895
6.98108
-35.7119
128.004
33.0876
46.3305
20.9266
2.08451
-11.3107
24.4008
-35.7455
63.2101
-44.6671
73.4436
-36.2074
10.2526
43.2935
31.4003
4.75407
-33.7304
10.0585
-24.4356
6.42679
12.9085
-25.971
-8.01661
0.166198
-12.8326
192.58
7.71065
-7.06269
16.6191
59.4775
-9.9719
94.2109
242.514
-26.3224
24.3262
15.2382
32.8589
27.9771
12.2028
2.09438
57.4135
4.60992
-15.9349
41.9792
60.0085
17.2449
9.23867
17.9669
31.3262
3.6557
146.627
7.7877
34.1491
60.1806
-3.71016
10.266
10.1692
34.1621
18.5352
25.6104
1.85792
280.528
-54.011
82.4041
31.928
12.1842
34.5975
37.3489
8.22332
-42.8376
21.823
-1.70787
28.3254
45.4481
18.2119
25.7335
3.57058
-32.8817
141.455
4.93085
60.0328
-13.0971
28.3655
89.7678
1.56505
85.3084
50.0411
40.1608
14.7712
290.644
19.9921
27.0815
59.007
17.1331
4.83855
8.00477
31.5672
-5.76777
21.6838
100.594
-34.2437
-0.767485
56.3995
53.5113
35.2486
3.59981
5.02913
21.4633
6.11807
62.3788
17.3296
34.2454
11.6635
66.4686
105.16
82.8808
15.8249
201.31
59.8231
97.082
26.5284
-9.99545
17.077
52.8289
-8.09638
-4.31586
54.2932
38.6084
6.10044
37.5502
0.939791
37.2324
38.3456
266.922
-24.5728
-12.7018
8.59949
-19.3919
41.7178
4.89955
81.9924
2.28234
154.339
10.7518
35.4613
-4.3497
13.6261
0.759481
36.5076
34.9159
50.6625
27.0401
323.497
43.358
20.5395
6.59762
13.8481
50.3785
22.6521
344.206
41.6336
16.3795
12.1554
17.957
-20.7603
1.26813
5.1117
8.60285
135.911
53.9832
30.1625
38.1943
-7.57565
27.2744
35.2486
1541.06
71.0662
25.7565
29.392
27.0855
73.5844
64.2024
105.411
36.6696
54.8601
17.2857
75.8389
0.421845
60.7547
71.0675
-9.01686
-20.9842
-1.58263
13.3289
1.80775
26.2749
1.73585
664.785
13.8501
19.0512
291.401
19.0957
10.6443
281.773
56.1672
34.8602
19.2189
30.054
30.9248
12.1087
65.4599
19.0066
40.7091
37.7526
17.9698
10.5932
56.7104
-6.08868
-1.4658
-1.4405
42.856
-4.83112
-1.5386
14.5631
-9.54788
256.056
-24.3001
42.0326
16.888
-21.3314
22.7433
3.67288
-0.00532722
-15.1799
-2.18308
50.0411
-8.56496
2.60373
31.6378
-31.6958
-23.1114
-6.10927
-34.6963
-10.9779
36.1158
24.0709
342.809
29.1801
1.26813
-47.3622
-15.76
0.978552
-12.4054
-39.4348
-7.85488
-31.2822
31.7108
10.6513
14.6231
-31.4432
-28.7361
-5.41175
-3.81445
0.0379767
18.6024
80.0767
-40.4978
-25.9264
62.7651
-5.26712
-59.3072
-36.175
166.737
-10.1174
-28.0421
-27.1712
-45.2265
8.36059
9.23789
-27.3839
-39.0894
87.4153
93.9891
10.7957
31.1365
23.8964
36.0155
21.0483
29.7376
23.1546
56.076
6.8947
66.0999
15.8929
199.834
230.573
-16.8452
4.90548
7.75073
46.7764
7.49094
7.30893
61.5352
19.7161
65.0336
77.6421
17.5963
26.4002
58.5002
21.4593
42.6164
30.8961
26.5034
538.947
45.4861
27.9654
49.9939
23.8524
21.5933
98.9608
176.34
23.2018
13.0391
327.125
6.01916
52.3255
10.764
27.5179
100.673
36.1418
26.6999
176.48
17.2857
87.0833
34.155
32.6915
219.557
54.7638
-10.9325
12.3919
-4.75148
-12.1435
23.3845
125.991
-8.12281
5.04024
49.0626
-24.637
45.8599
48.9157
44.1095
-14.9898
19.4288
-7.56897
10.1749
159.086
145.506
-5.20551
4.0194
25.4661
-15.6437
19.229
38.6327
6.03047
0.665782
18.2481
22.3428
31.7736
33.9535
32.7209
25.1126
13.7465
296.141
32.2374
13.8342
-20.3003
38.8225
22.3964
142.879
46.1811
76.9901
42.675
408.678
5.9533
-7.06973
-35.4377
26.2784
198.427
23.3464
11.8228
138.321
-21.1548
-27.6544
5.53374
-2.31523
105.358
592.668
14.1808
45.2955
167.304
82.878
26.6588
4.58049
46.7046
-7.14279
1.86886
1745.87
45.104
21.3256
13.2414
95.3759
15.133
30.8832
52.079
11.812
-0.521116
-39.0435
-11.971
19.7157
27.1326
73.5174
4.99566
-30.0012
8.78837
-9.64448
12.5507
29.9303
-8.2433
-25.7587
58.165
-25.2971
-13.3674
-21.6245
-34.2535
17.0328
-10.9586
13.3329
11.7149
-17.3954
-7.99973
373.629
-2.14532
-27.6666
160.087
-6.05163
-7.67382
-36.6298
4.93085
24.4256
10.3458
27.5523
-17.9353
-31.1295
35.386
0.163295
-6.24482
21.0188
330.102
-23.2724
30.4936
9.07841
-39.501
-12.0494
-34.6287
-9.73502
-26.0594
25.2205
39.4558
6.20061
35.2472
1.33399
45.7663
-14.5359
35.9512
34.2291
54.8321
-12.0561
-11.6138
116.484
30.401
258.832
35.5409
52.4325
35.469
25.7288
88.3916
12.1653
9.7254
59.37
32.522
66.8987
86.1523
52.9521
61.9131
12.1842
9.12143
57.9636
27.5906
76.1709
14.5439
47.066
15.4631
27.5822
57.5926
23.1783
27.8397
62.2886
5.95766
39.1778
28.9625
83.3593
45.7807
18.762
34.8905
67.7208
50.5245
1.86874
46.6643
-2.18308
90.9306
33.2461
23.3998
19.0071
55.9301
17.9357
3.23763
1.10658
11.4219
62.8816
65.2337
-8.79339
14.5121
79.9918
57.0706
82.9548
70.6875
54.8825
49.1887
17.929
22.8067
60.4823
62.7205
86.4191
47.2735
2.70642
58.8806
80.4378
15.346
35.6021
3.66842
46.0939
60.0966
-9.72576
-6.76075
51.6773
306.698
16.5334
48.6868
4.29032
9.72886
692.041
260.612
21.5902
85.8114
9.09269
118.573
86.8176
35.6534
34.4741
50.5533
-2.50837
-47.5571
9.81856
23.7173
-5.31028
1050.62
-43.1698
-14.9546
-9.41167
-42.3719
-50.2893
-21.5679
336.732
-33.0703
-8.06399
14.9378
6.74923
-51.9956
-14.3044
1.80136
6.42679
196.567
3.22779
-5.35093
2.9773
-4.39933
-5.13383
44.2549
12.652
-5.21393
24.7964
48.4782
26.9027
-13.6111
20.4688
-9.9719
182.544
-40.3779
-10.344
1.18272
-14.9712
-5.36773
5.54695
1.86874
569.529
-41.5385
-29.1797
-6.7666
5.78549
-49.3483
42.6164
40.4458
9.87883
-24.0714
15.4084
-51.2249
37.6918
-5.68852
-15.0339
53.8398
-10.5128
37.7918
428.208
-7.14119
-4.95932
250.557
11.1896
0.0689002
92.769
-28.3599
12.986
-31.1321
-46.5857
-2.39441
-0.665765
-35.4411
-3.4623
-22.9375
290.695
-1.40352
-60.4989
-19.2441
-5.89345
21.4058
-39.0199
35.1778
-9.54788
-44.1261
-6.31355
-1.07093
39.3768
355.356
31.7839
35.6019
-22.6761
-2.18308
-17.7652
-9.92906
10.1757
-25.5073
11.9601
-28.8847
-35.2928
149.392
-3.84057
-16.4166
214.847
17.02
50.1713
25.008
30.1171
-1.54297
32.9657
61.4795
60.1476
38.1943
67.1078
-7.20483
39.7713
-11.8695
9.58078
16.8003
26.1956
22.3506
25.7288
25.0945
62.1993
53.7478
43.7664
12.5507
247.322
9.84857
24.4318
30.9248
12.8696
34.5975
63.5858
30.7121
35.0869
83.6672
58.2622
17.1524
25.7883
58.5666
-22.0805
26.6705
38.8628
-2.02002
14.391
2.63355
157.336
26.2002
88.3268
25.3626
12.9846
-16.6463
32.7209
-19.683
4.49783
2.50208
-5.24389
33.6015
126.278
27.3373
-29.6706
46.3187
48.6333
51.0497
18.7146
16.196
47.005
50.1713
36.2524
-10.4529
26.369
2.04361
-3.18053
-41.875
-25.925
-8.22285
-31.8211
59.9288
-2.38223
11.976
62.7651
-3.39306
-21.2148
226.707
-2.6211
-35.129
1.94297
-34.6675
243.38
34.5975
3.61569
-39.8757
128.645
17.0328
-52.188
10.7957
30.1994
4.21868
-13.6472
20.1113
-8.68079
-9.64158
188.198
-31.5237
-20.7923
-34.7557
1.18272
8.2994
-7.4749
3.03141
32.7209
17.7983
77.5864
23.1168
41.2678
77.215
20.4831
33.5258
41.9452
6.72253
5.93661
36.9484
121.722
575.788
16.8406
18.0701
5.77558
55.7935
23.1339
-2.95667
-11.1124
-5.45265
20.6562
94.2757
16.1071
-21.6311
33.8336
122.393
-40.6525
-33.3362
14.8442
5.14175
6.90319
12.749
6.03812
-17.4917
-9.33235
9.32899
80.0767
-21.7572
266.428
-17.8198
112.799
-59.3072
4.87516
-18.2624
11.3133
0.939791
-24.6118
6.48652
-51.7468
-29.7191
-47.372
29.3193
-12.9523
127.722
-9.81899
32.0735
26.7075
-9.87379
390.495
1.60281
0.79108
0.335465
-2.3035
102.896
-31.0076
634.335
43.1662
-4.81906
2.12853
16.7913
-23.4312
0.749702
18.7791
97.8297
26.9527
17.9669
-4.7776
44.4905
21.5257
13.385
4.83855
31.5672
-5.76777
49.7948
18.1347
81.6914
74.0671
13.296
41.9425
-5.70158
21.6522
61.4856
-25.66
41.6264
41.0811
25.7565
33.1401
58.9446
73.5844
-32.3861
68.001
36.0914
32.3221
4.8105
36.0263
25.2392
41.4415
19.1625
240.713
47.6362
42.9565
5.97567
161.164
-11.3241
7.12684
345.12
9.78625
62.0546
29.9187
45.0156
123.647
25.0945
17.1771
32.78
305.828
49.9997
-12.4556
5.05447
16.9355
51.5396
14.7436
34.5975
26.964
77.1027
5.10185
33.0674
30.1513
9.65616
35.1586
67.6808
25.7082
53.1634
40.9582
-0.492598
1.72811
77.5962
-52.5594
99.2888
41.4751
293.354
27.9771
32.8175
15.2128
-1.94931
-14.9979
-11.4317
-5.93121
19.7161
89.3964
23.2185
142.208
79.1149
14.5055
2.78507
14.7006
-17.6716
-36.2132
-21.1252
-13.8859
0.978552
-41.052
25.0759
134.853
186.109
-12.7215
42.9552
-0.480445
25.6439
-4.77362
105.444
12.5915
53.0084
37.9655
6.08517
2.93643
279.554
58.6083
19.1597
257.623
24.5749
-12.6966
103.906
12.029
14.8455
62.1977
20.6095
-15.0722
-0.757782
246.214
299.974
-5.0406
-22.3483
-14.6602
13.3757
17.1546
-12.2203
-2.45257
33.0148
-3.53795
-3.55968
-19.1667
-12.0647
15.0309
18.6035
-3.08874
-15.976
-4.29718
-39.9897
-39.7248
-27.8196
-8.95441
-19.3658
18.9511
-5.68852
-14.9546
22.4475
-18.8789
8.86217
9.7254
6.89615
123.121
23.6158
-7.01802
0.0689002
-21.549
6.48652
-23.6358
-24.0969
-28.6313
76.1709
0.166198
-37.1955
48.2771
-24.1485
-18.2701
-9.89909
14.4891
25.0524
3.47688
126.007
34.5243
62.1796
20.1853
10.2707
34.9159
22.5515
2.67721
-14.9712
4.90548
43.0283
7.49094
-7.6836
-0.309015
-6.52084
12.5597
-3.01847
325.866
-44.8143
16.244
13.5226
-6.65167
38.8683
14.0295
13.385
-13.9021
36.1158
27.8191
-7.64184
179.541
2.1655
412.71
21.8637
-1.66362
-0.066319
20.6527
58.0547
17.5982
-10.9339
-36.5604
-3.08525
-0.567725
35.6762
-25.2971
24.114
-12.2541
33.6007
-27.3839
-33.4672
5.10185
48.06
196.943
56.6925
-17.3954
10.7409
3.47688
28.9021
13.4539
23.9334
3.57058
-12.2669
10.2707
30.0478
-3.72677
31.1424
24.6173
13.0432
12.8094
227.737
-2.94276
-4.89253
-0.221284
-27.9477
-21.2373
43.5076
10.2149
18.2536
518.153
101.466
2.96448
8.00477
7.20434
-26.3825
25.4319
89.3492
-54.8584
4.85471
22.4094
-44.4006
7.34794
-66.0728
-32.4522
-10.3958
23.0234
-1.4111
-40.1671
-44.6597
-16.6545
-23.941
-36.649
25.1474
5.03864
10.3022
-36.624
8.06387
5.10108
37.7932
32.7298
48.7637
36.9732
15.7241
37.8364
12.5183
532.898
20.047
67.4116
70.4675
17.5547
29.9123
14.7825
16.1955
195.32
15.2638
-11.6931
45.4481
50.071
10.0599
-15.2638
-1.42963
34.5243
15.328
7.06683
-30.1626
-21.6373
21.5151
29.2937
-7.43355
0.803139
101.221
14.2758
-9.11587
37.4061
7.49094
12.9311
-15.3015
33.1745
173.144
46.6304
82.6222
51.8512
431.439
12.089
27.6239
23.3998
-9.10384
8.58668
18.4487
10.4394
3.23763
1.10658
-4.64365
33.3685
23.2018
-57.5191
12.5254
60.8187
-17.3936
9.8545
22.9518
-40.9115
4.62443
13.3305
0.421845
-29.1527
17.6512
22.3418
16.8614
43.0238
12.3607
-1.16319
13.7001
-7.35582
26.4941
716.181
15.5964
-2.85001
6.91776
23.6445
-26.0485
2.53521
-3.70972
-74.6712
21.0306
649.676
185.743
-28.1773
-7.45829
-17.0048
123.999
-31.504
-34.3333
-17.1407
47.7339
7.68626
-19.6749
35.3584
304.463
-2.00651
-25.5099
-41.7498
40.5637
648.593
-2.32273
24.5772
5.09343
222.51
90.6447
190.072
-5.28673
14.5631
-36.6298
29.0113
65.838
49.7255
13.9802
27.1686
30.3634
12.9868
312.762
-0.773738
5.93661
33.2003
22.3964
32.3091
13.0924
11.5109
15.501
-5.91412
-0.805007
-4.35407
34.3055
19.8552
11.0204
21.4724
33.8336
67.923
-1.96252
0.410049
231.931
33.3638
32.1506
56.6379
33.9436
-20.681
543.517
-11.2857
254.735
13.8501
-30.5852
-31.1962
54.2932
62.9712
479.83
-4.75787
-1.14701
-7.2303
34.019
27.6623
45.192
41.7
-13.6472
31.3557
-13.3897
22.9332
-1.08299
11.5799
108.266
7.31871
-42.252
39.4181
-33.7118
-51.3165
28.3655
-14.9979
-17.1756
-10.439
-31.1295
-5.4589
-9.99295
19.1448
21.4593
0.911
2.14055
12.3348
15.501
1.58214
16.721
128.506
23.7569
-39.8659
8.60285
27.2155
53.9832
7.67376
-1.95345
6.65966
11.0961
-19.2211
-2.46714
-8.52176
81.0807
39.8396
284.046
-6.98406
161.382
-12.6966
-31.0268
27.964
-9.37553
-9.45004
53.5901
6.33307
10.875
32.1506
146.593
-0.066319
24.3215
24.2246
8.22788
-31.5486
7.85134
-0.600118
-28.6787
46.7969
17.9936
-5.5533
-2.80834
87.8322
37.3489
-22.2228
-23.1546
-20.4485
-37.1955
86.4214
-6.15096
6.9928
656.613
9.81476
377.478
-12.783
-32.8817
14.0188
20.6774
96.3805
-26.2156
87.3644
3.67288
21.5902
-14.2629
39.1341
-5.4589
-28.7336
37.8854
-21.1018
38.3923
22.9973
20.3228
-43.2491
5.01626
-41.74
10.3489
-12.941
-6.78324
-31.9385
7.59669
446.606
76.4766
23.8228
25.1516
-8.91374
43.4475
-26.3254
12.6773
22.8988
147.649
-54.2226
26.1762
18.0157
-52.5785
39.2029
42.0195
18.6609
92.9455
76.9632
41.9403
35.7302
36.1889
31.6576
129.451
9.70264
50.857
45.2656
81.1887
62.7423
93.3085
31.2806
2491.79
164.097
157.441
-5.08083
63.5811
51.2592
30.5957
41.9703
-45.6119
12.7968
-43.809
7.9445
9.63884
-4.13188
-58.3267
-46.0069
40.6089
342.145
18.3354
26.038
-10.6768
3.10254
-16.5547
4.61885
133.954
392.479
11.039
222.387
11.2283
28.4661
21.8887
26.8998
31.2914
52.4191
6.10044
30.054
9.12143
25.2272
91.6968
61.1784
5.7884
7.7821
44.5289
51.9704
6.31174
507.601
68.2575
53.9185
-11.3299
-5.65888
-7.25058
34.7329
33.5993
4.70653
58.9578
-0.00532722
63.5309
-11.5534
8.47169
-15.5513
-21.7591
-11.4657
-29.8218
22.0017
-12.2075
17.1331
134.149
36.1158
21.6838
12.5125
-45.7451
-25.2584
27.7463
22.6663
-4.90917
27.2744
1.51545
118.643
26.6339
20.4664
18.2602
-5.99163
19.0321
41.6454
16.2415
-16.6562
-26.3032
-11.2064
21.9806
20.9252
-4.70131
206.502
8.77021
4.41101
24.3081
-23.8846
7.56516
28.9753
57.9636
5.10185
38.6896
-5.456
359.169
6.03047
76.5892
394.22
111.361
35.1778
12.9409
195.754
-15.9662
1.18272
10.1735
-48.7044
-13.8352
-1.94931
11.2391
34.7086
524.18
21.4201
-6.7666
-22.7101
30.1484
488.509
15.8371
4.65913
-40.963
-15.7762
-3.23963
27.8191
-30.1306
6.69126
-9.97626
-36.1178
-58.8635
-29.0065
35.2426
-9.19284
7.13765
-29.4081
-22.1974
28.5269
-24.988
13.3289
-16.8286
95.536
-37.6195
27.6028
28.8426
-1.56358
19.6616
-2.47418
-18.0778
-19.3084
69.2857
9.43923
-29.0453
385.048
24.2304
-10.5173
-20.3488
-24.8832
19.949
56.5078
-4.19679
71.4289
24.8334
-17.3701
45.6671
5.35095
-8.9259
21.4058
10.815
-17.0441
16.1752
16.9293
6.42534
-1.8527
38.6387
24.6173
162.969
-0.187331
12.8094
21.5902
13.9238
34.4629
29.7638
-7.33297
-26.8595
21.0188
8.88326
-6.58526
19.0071
177.744
-8.1022
-21.1252
-12.0119
33.3685
120.118
53.1869
154.711
245.144
48.5774
623.584
3.15506
26.7328
130.658
-3.21354
13.6026
6.08517
11.7566
-8.95126
24.5749
-53.5156
38.2659
16.7196
-5.26873
-5.6274
309.141
6.73848
6.33307
15.1155
41.0279
-14.6602
223.271
0.288004
-2.26891
-8.07477
113.6
18.9508
63.2923
10.0315
23.5425
-15.362
-24.0714
4.16405
-6.24731
22.6992
140.489
13.1564
37.44
3.60992
-9.87849
-19.8831
-12.1976
-13.7186
1.30634
-1.92883
-6.36923
-25.7587
-25.2971
-15.2414
86.0746
-31.1321
28.377
-24.8832
18.0749
9.53653
-3.4623
82.6733
6.09275
-21.1435
-11.7479
26.9265
29.7138
92.6203
9.7058
-6.05163
62.7445
18.0493
42.0326
-35.5859
124.846
-3.49367
-5.62753
29.676
10.3458
40.6707
-23.5575
-10.5147
-19.3633
4.59273
286.363
0.291437
573.88
25.6118
-3.53769
-3.81445
5.66018
18.6993
-13.2567
166.284
-8.63871
-22.1783
-35.2522
-8.09638
-18.0778
54.2932
-4.49517
-35.129
-5.8711
62.5712
-21.1351
9.53653
-6.07086
-14.7781
-16.396
-4.25159
0.689542
367.983
7.00367
26.091
10.6428
17.3742
15.752
-9.45584
7.74195
205.273
48.5918
14.0769
18.961
33.0506
36.469
-10.3127
16.5576
10.3458
153.115
22.2675
49.6367
95.7308
70.786
43.7486
-19.8233
60.3012
-12.6919
-12.9489
3.78965
21.1871
30.1625
25.0759
28.0316
75.3596
41.0811
229.917
-11.3329
52.0327
-0.402441
-0.452867
10.5988
-20.3028
265.391
150.796
-17.7657
14.0142
-14.1937
19.1695
114.113
-13.7004
-32.1333
-7.12696
23.3711
18.9307
-22.9476
23.4947
354.887
20.542
77.6413
208.438
45.2489
14.2217
7.98463
23.6402
-19.2071
-12.7102
-23.9293
222.766
25.0286
141.936
38.2724
392.015
9.19278
-10.3929
25.5456
18.8034
21.4179
5.64356
12.4017
32.1136
29.9797
66.5677
40.6707
34.5386
6.35186
147.83
2.03736
71.6186
49.5703
104.461
30.2515
29.2014
21.1232
-2.01964
29.3791
16.3561
488.364
47.8302
46.487
45.1551
17.5796
247.297
83.4964
27.7524
9.94727
48.5774
23.8824
30.8336
39.8513
8.84335
56.7566
56.7062
49.1887
-13.9302
-10.9265
227.274
36.0263
126.439
60.1822
61.6917
40.1454
-0.942236
-1.30646
0.291437
24.7788
0.210445
22.5268
151.758
12.9803
31.351
18.1141
53.766
32.196
11.6137
55.2302
160.711
4.75407
-9.36757
8.18439
36.0239
36.7105
30.4734
59.2475
29.4563
38.8519
319.281
9.09908
-3.3037
13.9095
24.6983
89.5257
-7.67382
-25.3854
29.0113
40.5381
54.4106
10.1735
-59.9488
46.1349
-52.4792
1041.08
25.6782
9.14905
19.5853
44.0145
75.2291
14.2089
39.8639
112.152
-22.6344
-2.67907
-13.7244
-17.3771
14.225
2.58709
-11.3238
23.5263
-13.4771
-14.4156
15.3895
3.59981
209.415
347.983
36.4558
-2.40105
206.682
58.5802
-25.919
-3.4567
51.0157
7.42995
5.66018
-9.87849
-1.14245
219.576
-22.1337
10.6443
-38.6925
-11.8121
46.7969
188.534
-25.7587
61.9131
-13.3674
65.4599
5.88816
-11.7647
13.2847
-18.4548
-7.94493
7.71065
2.34461
209.367
63.2148
-4.01938
62.2886
60.7612
-13.296
-17.8403
4.93085
28.1737
30.7882
-18.7193
8.65361
-18.4862
14.9872
19.7161
21.9301
6.42757
90.6848
9.53363
12.6314
4.65913
-14.726
51.6902
11.7529
1.58214
-41.375
21.6838
-2.48
48.2152
336.436
415.678
-9.19284
-5.70158
3.38952
-50.0228
-20.2178
-3.89646
-47.3321
-19.3337
5.53374
53.9068
11.6544
38.9529
113.865
14.5185
338.587
21.1823
-2.51966
-7.18435
36.7547
17.7373
38.377
4.54695
62.2731
105.679
19.0512
51.5207
34.0883
32.522
18.1729
19.2189
26.3058
15.9323
14.7436
156.412
26.5082
-19.5115
34.8846
-12.6849
10.9969
30.6508
39.2094
42.502
56.7296
10.1298
18.704
5.86788
42.2292
37.3474
-2.78974
46.1349
20.6094
32.6088
20.993
9.23867
76.6293
-3.03238
19.0551
55.6891
41.137
22.9388
14.9665
52.6272
77.6282
0.331099
275.914
-20.4452
11.2859
116.764
46.0921
-0.224007
27.0946
16.967
39.9338
-11.6045
21.9487
36.396
22.9454
13.4624
7.40781
4.15818
38.9529
413.523
-18.4287
27.3844
-29.1143
27.2119
199.45
39.7843
3.54272
70.588
-18.7568
251.48
-21.2148
17.5295
-9.93806
22.434
1.12703
-26.4858
-8.50601
63.5858
0.727053
-31.5932
-46.5658
-9.81899
37.6957
-24.8916
348.073
55.0375
18.4694
28.9021
-5.28673
23.9334
12.0959
-2.56542
-6.69313
0.0213621
-4.46485
5.61687
3.5608
87.1825
25.6782
-29.1797
17.5963
-2.09535
-35.444
-43.7261
7.90037
-19.7701
-17.3537
-8.45933
28.3775
22.9973
31.5672
-20.7603
-13.7244
-27.0044
-32.7546
8.61079
12.8945
23.0672
-9.73042
44.4375
0.567604
8.72473
84.2667
49.4573
15.303
26.592
73.0338
40.4824
9.84857
41.2984
125.828
-2.39441
76.1709
41.3957
297.528
189.495
11.678
16.6191
21.2805
29.4925
35.4613
51.1074
-1.11459
266.032
65.838
217.258
-14.0341
15.2128
22.4135
33.7279
-2.18308
134.034
35.0485
-10.439
-16.1369
16.6453
-7.33297
-23.1114
4.15224
57.609
40.2664
5.33027
-7.64184
51.6688
6.89033
2.05156
-8.6573
-22.5682
37.1227
16.7183
5.14175
36.8883
-4.77362
26.7328
237.479
341.543
-15.8042
60.288
0.212081
-35.1854
-12.2861
58.8806
26.0899
13.4719
-13.1237
89.8755
2.99035
466.934
-1.45815
-32.4842
-22.2783
-13.1848
29.9437
-2.01228
35.0991
-12.3868
793.651
0.355074
-13.7186
133.722
74.9079
29.238
648.905
375.753
24.114
28.9753
399.903
-37.2154
3.22779
6.8305
71.3807
66.0006
67.2189
23.1546
50.4538
344.227
-37.5668
28.0743
270.865
106.688
4.70653
32.0794
21.8062
40.2172
23.2385
-1.24605
59.4114
-2.94276
8.22593
18.5194
0.163295
3.12551
315.247
6.5332
11.7529
33.4413
7.35069
5.01626
-32.3696
-23.2563
37.1166
15.17
17.5796
-9.44972
310.258
-9.72895
386.635
75.3596
391.087
-40.3809
13.6143
3.22115
53.8951
53.8739
5.74753
63.2934
53.83
43.0428
27.386
31.3439
35.5026
31.7067
53.2639
-6.20576
4.31574
-11.89
25.7158
4.06005
169.537
6.59721
62.7399
-21.69
31.6537
-21.2413
4.6304
15.1825
-0.45879
38.4873
-7.56897
23.2934
-11.4544
-43.7746
-18.324
26.5082
14.2217
123.037
34.8846
245.036
-3.33986
23.8594
14.7213
49.1702
28.4465
59.5407
143.281
44.0039
74.2713
62.6473
71.2359
666.451
60.2246
50.5245
215.512
42.9162
22.5272
28.4893
-5.75386
2.58981
46.3187
13.026
37.9313
-4.41868
17.02
30.4936
377.955
-24.8734
-12.0119
50.2351
361.872
15.7056
-9.44972
25.4003
-5.98081
4.32507
414.566
22.3405
8.88988
40.6364
16.3396
28.5952
257.21
62.9066
-9.73976
-20.3233
178.452
-24.988
-35.6736
183.696
-37.6195
6.9881
405.53
6.89615
-38.049
33.6784
195.381
-5.5533
-12.1787
53.3382
27.9785
8.22332
-14.7266
-23.0091
31.1934
-42.8177
1.4254
249.465
-24.8916
1.3706
-21.7993
41.6739
12.0355
-9.03487
5.44465
2.72559
15.7957
-29.9637
-30.7018
4.0026
-1.94931
153.668
117.168
-12.3131
-3.01847
-24.5841
479.924
-8.11889
56.6261
27.6239
29.022
8.00477
2.66553
41.3615
-8.9438
-3.57858
20.6562
46.0921
29.7611
13.2189
71.7929
12.7584
76.2966
63.2378
44.3845
246.351
3.22115
56.7566
64.1812
17.929
0.31792
52.9861
9.7894
82.671
0.832358
28.8956
15.346
58.0908
9.29062
494.88
23.1997
26.3598
159.877
50.3983
-9.22989
517.575
22.7768
23.3869
29.5902
12.54
24.573
33.9216
12.6925
34.7869
41.2679
369.21
49.2671
20.2453
1144.43
194.837
155.585
164.78
63.2101
47.5833
22.7993
34.0883
16.2665
4.41101
42.5358
88.0263
12.3714
16.4078
-5.61944
257.435
11.1717
64.5228
-10.0414
-8.95364
39.5216
-37.1955
43.3179
189.751
5.09343
8.86687
11.9339
10.9731
36.3983
142.764
586.405
0.062712
40.1585
-29.9637
6.77955
2.12853
65.5171
-3.75346
119.753
45.953
51.9151
13.9238
-1.1444
-0.221284
-47.4743
28.5151
-6.58526
-5.35571
8.58668
18.4487
87.9355
62.9132
29.3791
646.042
-51.3673
29.6204
200.703
13.8315
22.4094
130.826
-18.1637
28.6069
34.2678
32.3221
-20.2968
144.815
20.2453
-35.3158
51.0157
-26.862
35.8177
-65.5543
20.5734
-7.63448
25.7288
0.731616
-18.4302
1.27395
-23.7
9.31557
16.1196
-29.5068
-35.5384
6.56199
-9.61923
70.2048
24.2304
-4.26848
33.8994
-67.1805
136.358
0.214388
-51.1285
-21.1182
92.5188
4.19257
17.6577
-20.2793
7.06683
-18.9182
-23.5113
-14.0922
37.544
-71.1932
-4.46485
-3.82338
18.5533
-22.7978
-1.83567
315.221
44.8459
220.932
2.58981
22.3964
32.3091
43.0775
301.054
2.02745
42.675
319.236
-16.0751
23.5579
36.8754
5.1117
85.8423
53.1869
1.79468
72.252
154.25
34.1301
205.667
51.8808
72.5616
56.685
45.2955
58.6083
22.9079
70.2167
67.6785
140.977
-10.412
70.125
44.8306
49.0792
44.9724
24.2831
18.8671
42.7341
215.934
14.3674
47.0621
-17.8699
-2.77312
43.9992
31.351
-3.01652
-25.9264
-1.51899
-29.3222
18.6859
-27.6327
-1.80517
-32.7934
-24.6118
-8.50601
8.22332
-39.0894
10.5786
114.484
-19.2694
15.6821
6.06663
21.4058
-16.0151
2.77441
3.05678
67.5291
4.55127
-54.3266
63.0015
4.0026
4.60992
324.963
15.6205
41.6078
27.9793
60.6859
10.4707
29.4521
66.9793
47.7627
30.2515
62.3527
445.736
7.35069
57.4901
10.7339
27.3435
19.7192
63.3536
47.0291
31.0225
67.8633
304.992
59.377
97.9473
-2.40105
51.1344
39.8396
51.0628
12.3068
24.6808
125.981
67.6785
-2.91577
34.5178
28.1058
-23.5055
52.6531
34.7967
17.9265
-0.355433
152.535
6.69968
-15.5973
109.89
6.84724
1.83515
-36.9391
-2.60092
322.907
19.9691
21.9677
9.40831
54.3066
-0.138211
2.18456
40.2763
34.0883
14.3924
19.4035
228.581
226.513
31.7267
30.7121
29.4647
59.3044
35.7735
28.3968
45.192
-6.15096
38.8519
56.9115
421.394
43.548
298.312
68.911
43.955
58.9964
66.775
56.2847
51.4029
18.961
53.6653
42.0912
-4.69049
11.9941
9.40872
-13.8922
-0.0924343
22.9388
161.144
16.196
42.675
-2.95667
52.6059
20.9458
24.7894
9.53988
28.1525
53.0462
66.7068
26.0129
2.73171
69.4409
-1.29565
42.5634
58.8848
43.5601
92.1732
35.5188
153.271
12.6656
42.6295
-8.11538
33.3084
19.1597
-5.41012
-29.1527
6.40677
14.8455
5.97567
29.2273
22.6153
2.58494
-7.37334
17.4482
-24.2224
-22.1565
32.1471
645.283
98.3496
-26.6318
168.087
-21.3331
-12.9083
-16.6781
7.07027
-25.5758
4.80188
24.4013
44.8404
116.851
25.8069
5.29576
93.5071
0.890593
29.436
130.55
-30.3067
-22.0406
-11.3754
19.4908
2.14257
1.49032
-35.8379
677.383
-19.1101
435.075
-22.0729
-19.3658
99.5359
556.636
56.9536
2.18456
-21.5679
-6.83338
3.18041
20.56
46.1046
-10.7662
16.9355
-17.8009
-15.2414
33.6007
-14.2655
-24.0969
23.8425
-3.4623
-2.32273
54.5623
34.2037
14.4638
-4.93266
27.8397
37.9258
21.4058
-1.5386
40.8
12.9409
-38.455
-30.6764
26.2996
53.277
26.2583
-17.5833
15.247
46.7764
-31.8645
7.30893
18.1819
31.6378
-24.1996
-13.7411
26.641
-9.73976
-31.5677
109.112
-38.1064
-22.5551
5.66018
-15.0339
477.749
8.22788
-6.57538
-42.7484
-24.963
-25.574
-7.12696
28.9933
13.3085
5.16341
-2.7422
-3.74537
135.621
72.9561
154.4
8.84999
752.709
47.0178
-13.7697
14.2699
123.222
28.5193
47.2852
0.665782
36.9887
67.3204
20.0132
-3.50245
59.0958
35.4734
427.507
12.4359
19.6024
29.0427
4.37615
5.66059
34.1115
9.23867
50.3924
38.1971
32.9595
-20.3003
31.3262
-31.9516
52.9238
61.8181
22.6422
269.437
133.704
-10.4529
-2.67907
-11.8503
-19.5081
-23.3843
10.8797
-26.0594
32.8966
-31.2822
-22.8582
-10.953
145.451
-23.4921
-15.0087
168.084
7.83318
-16.4973
218.274
52.6638
1.41528
326.09
149.853
10.1749
-1.14701
497.981
31.1934
123.855
-7.21043
25.7883
69.5548
69.811
12.5897
145.674
51.2893
39.0841
36.3983
140.126
12.9409
14.3012
-3.72677
21.7721
41.4839
44.9023
161.164
33.5459
168.357
45.953
18.1819
58.9014
8.22593
17.0299
62.2483
64.5628
29.022
78.9773
76.0531
209.603
141.624
46.2457
-4.25863
29.0895
103.251
25.0759
54.2685
53.5113
50.9967
59.8218
13.967
51.0957
77.3713
58.559
1.06237
5.94012
101.712
28.5301
15.8688
30.1971
63.5712
15.346
172.409
9.29062
53.5901
15.7034
26.3598
-14.4109
37.2798
18.8811
52.731
-3.46013
8.39438
1.47922
25.6584
21.7704
75.1728
2.06252
216.179
33.596
16.4365
46.5252
47.8348
443.17
65.0433
14.3582
297.655
479.055
32.3074
39.2244
-20.1997
69.2571
36.3574
354.467
42.7198
23.7423
32.924
67.0611
18.5417
475.643
4.03957
49.1416
60.1806
5.55588
78.7488
28.0697
8.22788
15.9134
41.5845
44.3775
-10.5815
342.386
36.7343
96.0556
92.769
22.2399
57.0863
37.3489
184.386
37.7473
25.7883
43.3179
60.4407
-4.2769
21.9853
90.6447
42.8323
40.1465
58.4315
83.9035
29.8075
-12.2669
30.8854
34.5363
25.5202
73.343
63.643
56.2167
155.36
44.6686
94.6787
80.0261
21.4201
98.1811
88.2444
48.1031
16.7742
32.3091
29.959
97.6048
35.1787
28.7561
13.9099
45.1096
-19.2512
-23.2563
8.47482
20.25
18.9182
34.4462
94.7408
-30.3437
-20.0378
-23.9659
44.8293
14.5121
16.2735
-9.73976
-18.4492
-6.24731
-14.7821
-30.0514
-16.8286
183.617
-11.3826
20.1066
-29.6746
45.8985
-10.8893
94.0402
-41.5036
30.3544
27.1192
-22.9476
-8.3644
188.095
20.542
-1.06948
84.123
-26.908
69.7571
103.345
617.671
4.971
-12.6301
1.40758
-18.3324
-3.31456
20.3672
5.1296
-21.7293
-9.45584
61.8075
65.838
32.8589
15.9509
-17.5492
45.8394
10.302
-35.7946
398.867
-0.558725
-1.06869
-12.3888
204.052
10.6218
40.2664
-20.3482
-45.7612
77.4818
13.9099
123.82
219.597
13.288
-3.70661
28.6833
429.729
3.10254
48.2046
1.24895
-12.908
-15.0588
-11.2064
-1.91541
10.7362
50.3944
-54.9745
54.3318
243.047
2.21098
-0.274151
-23.9936
195.785
58.286
1.41528
13.1212
15.6807
28.0383
1052.16
-17.0766
-1.6081
-11.7647
63.0525
2.36244
19.8921
-5.21393
-8.93676
27.5094
17.3742
167.551
26.1514
13.0818
13.3641
34.7329
-3.52782
31.1766
6.3719
0.628018
26.2753
35.4756
19.4564
0.314413
22.3964
407.122
26.2109
21.8182
57.6675
30.6302
-10.4529
52.6059
33.9027
104.989
27.887
36.4649
43.2039
149.385
0.456588
35.9512
16.7781
556.156
919.764
46.3988
44.5035
9.49567
68.9156
9.7894
41.4415
317.139
11.0974
7.84974
453.444
8.61255
1.50464
-37.1899
4.16405
-47.4768
2.08451
-0.066319
-18.7027
-7.53761
-12.3196
-15.6191
-27.7741
-4.02228
30.9248
514.358
26.964
13.3844
20.0944
214.852
9.53653
-16.5808
31.4105
479.975
54.8185
70.7111
83.1485
15.437
30.7761
114.653
13.6261
66.3518
-13.204
56.1853
37.727
37.3474
27.4284
32.7209
118.998
606.073
41.8575
43.1419
45.3559
29.7777
8.59659
-4.37075
41.6336
22.0017
252.036
5.88869
27.3273
27.8191
17.9357
14.097
112.079
56.3995
41.9425
3.66875
31.0225
-12.5415
11.6414
16.7183
260.015
-0.593071
-1.02549
6.96928
144.838
49.2099
-12.0561
45.4898
22.9079
15.8688
33.9453
-10.8226
-5.33076
35.5659
19.4723
-1.56358
6.54309
11.5995
132.459
6.28508
106.767
12.3714
-22.0106
358.016
4.68792
-15.2414
36.4716
52.3414
32.5862
4.0141
-19.261
16.2008
11.4106
-3.4623
-0.448663
28.3254
9.84088
584.205
8.18581
16.5953
9.81476
266.908
11.5799
326.988
24.4256
3.76949
29.9098
39.1681
18.4316
38.4567
59.4114
105.753
0.729666
-7.33297
-15.6151
15.8371
42.6164
30.8961
11.5109
8.58668
34.2417
16.5747
-26.3825
14.1875
5.01626
-11.7549
-4.51562
23.9982
20.7922
350.847
31.7108
22.0083
107.67
10.7174
41.764
2.35823
0.462971
-8.85813
-7.07719
-23.4866
9.58241
-1.45222
30.8174
45.7622
44.8306
-9.37553
18.8671
-25.6553
9.51078
-10.9121
39.6126
9.65833
43.7074
-14.0944
-11.6392
-19.3192
-11.0342
3.93658
173.862
26.8981
25.4166
0.541367
7.91218
11.4548
-11.3826
-2.38223
-0.953177
26.592
3.14801
-12.4556
149.358
-12.6402
21.5545
-28.3599
19.605
27.9785
26.964
-44.7116
68.8201
138.015
-11.0782
-27.8252
15.2069
-12.6479
-26.7657
25.0524
513.939
265.034
42.6741
-15.1701
-25.3854
29.0113
21.7974
33.7959
42.0326
-39.334
-16.6121
-16.9418
-5.62753
-2.0614
-13.4275
36.5827
192.47
-25.4316
-18.5774
107.226
42.0741
339.06
14.1875
10.6385
-51.1103
-23.2563
-27.1324
10.8797
-34.8942
-58.1754
4.78559
29.8367
-26.7174
-4.77362
15.4884
-17.3936
6.15679
15.4767
22.9518
454.586
-44.6597
51.112
225.307
149.556
31.338
-6.34879
43.9742
-21.5138
311.991
58.8949
18.5352
94.9508
26.2208
-13.7004
-0.274151
-1.50476
36.4895
43.2935
-7.95505
-0.868133
-13.1157
64.5228
-18.9506
1.203
-25.8202
47.1229
74.1918
-2.52527
11.7149
10.7156
35.1038
13.808
-2.14532
-35.1628
19.641
23.6715
18.8034
23.2919
-1.8527
5.87666
20.056
-14.1872
156.277
-2.09535
-27.9477
-47.4743
24.767
25.2075
-6.58526
-24.0964
45.131
48.2972
4.53959
45.1096
16.9081
47.9662
87.8571
43.9612
16.967
13.6969
-0.360092
25.1516
-10.7878
17.2106
7.40781
31.4567
20.1619
42.6295
20.0968
70.4896
895.288
70.1305
29.4015
-3.82785
25.8675
-33.4418
133.475
-30.6102
59.9288
-3.88634
-0.508162
-4.89058
5.93269
-32.8123
107.177
-14.3296
12.5507
28.0562
47.9787
11.3133
22.2399
33.6007
-27.3839
4.0141
-38.0017
97.6176
-12.8326
55.7733
9.58472
9.84088
-26.7657
29.4816
23.1783
-2.14532
18.3112
-12.2669
10.2707
24.229
-6.53787
15.2128
16.184
43.9653
15.9242
11.9941
52.5122
47.23
-0.207368
10.0861
2.18848
54.3219
20.7681
22.0603
56.8671
36.3987
53.742
16.3561
17.9732
162.148
99.503
49.4387
-5.70158
64.7557
35.2486
-0.540074
57.0107
7.95285
11.5884
7.40781
21.8432
91.3081
-25.925
14.2659
-4.75148
15.9675
29.0067
8.29509
28.5399
36.8548
14.9764
14.4106
25.6692
129.256
128.564
24.8411
21.5545
22.2399
61.7117
79.9191
41.3957
13.4043
52.9444
31.3304
23.8594
81.2744
50.3285
9.81476
55.139
35.9427
72.6591
-21.6373
0.900347
-0.691351
57.0251
16.888
12.4017
18.0581
45.8394
173.346
10.12
8.12428
39.3938
39.7337
15.7083
-14.6781
31.3262
-10.3334
-20.3482
-26.3825
-49.2362
4.85471
-30.8806
264.421
-13.1978
12.2819
630.967
36.1031
-30.512
8.03086
167.255
-2.68576
13.6307
17.2857
25.2392
11.4565
21.0366
-6.66391
0.784568
-40.876
-0.00520301
-31.5677
-18.3247
-17.4917
6.49291
77.8117
-2.94931
41.6583
69.135
-32.4857
-33.7493
10.6624
-9.64448
-20.2454
34.6155
3.93813
-7.95505
74.0945
-22.486
-14.3044
-1.94677
25.1674
-41.4394
-12.7018
54.6192
47.9549
-34.3844
-8.88196
-4.21462
0.40827
-2.14532
49.1702
193.82
39.6909
128.881
53.3254
55.2483
36.79
174.351
18.762
39.6099
65.587
26.0496
349.552
43.2668
-9.99295
60.3742
33.2461
17.7776
39.6219
53.5643
60.4786
82.167
1.72849
44.1726
44.3717
25.7264
29.2176
51.5783
22.6663
28.824
1.79468
44.141
37.1227
36.1842
35.4589
-7.86569
223.305
60.1806
50.5335
129.349
138.64
10.7362
43.8351
-10.3235
30.3401
-8.09638
51.9061
61.7894
20.6836
-15.9268
7.24736
47.716
11.9714
5.88816
3.22779
74.2969
-3.4623
37.0327
15.4631
6.9675
55.7185
60.6597
455.127
15.437
64.5093
65.9278
63.2888
20.4372
-2.89661
396.328
42.4122
283.787
657.819
63.9727
52.3986
29.9797
44.7903
466.333
59.4114
31.6378
16.244
33.7072
63.0477
130.756
53.119
-10.4529
67.5984
-9.03923
79.1373
459.316
27.7463
-18.5632
3.66875
25.4003
42.7449
37.8783
1.39362
-1.02549
93.1763
37.9655
19.2036
-43.9152
60.288
37.9935
13.3305
39.7772
180.743
317.502
18.5936
191.508
200.156
-39.064
30.401
-47.4768
172.625
-14.9546
18.6993
-15.1307
36.9732
6.35381
-5.26712
-48.0628
-38.049
-0.0547616
68.5934
521.469
-13.0496
-36.5415
-56.4709
17.7309
322.207
-21.7617
128.79
7.66246
-33.4474
-0.448663
18.955
-7.02572
31.3304
151.296
26.9265
24.8073
82.0295
89.7776
49.5772
81.4852
0.062712
23.2919
-18.7193
44.2609
-1.6196
3.5608
14.0939
14.4338
-16.0612
-10.5147
13.8342
16.0929
50.9142
20.0818
-7.5887
26.6869
14.9665
25.5664
-24.2095
29.5565
-17.9492
7.62829
15.3236
-3.3216
279.949
59.1335
153.315
-11.6045
27.5709
36.396
10.764
42.5104
227.611
67.9623
288.132
-27.9857
14.3734
4.9766
17.2825
-7.28582
-7.56258
258.659
16.8253
33.595
1.3659
8.22788
11.9073
-26.8047
-11.2992
-25.1099
-9.82912
36.6132
0.68813
57.0863
-18.0136
-3.48217
-21.1351
46.1859
-22.3226
-0.448663
-12.6479
-32.3879
107.511
142.158
94.1477
60.7612
47.1871
42.6741
1.69651
19.641
-5.55949
-1.8527
43.358
41.1542
-7.50159
35.0485
10.1757
10.1
14.7712
-45.6002
36.0114
23.3334
21.5257
-23.8544
198.359
1.50464
-10.953
613.236
81.8338
30.1955
5.66018
41.1881
-26.3751
10.7362
8.22788
320.776
-15.9457
13.4735
91.2291
-8.70745
-4.31586
3.69337
25.4899
26.7152
224.957
92.769
-5.8711
4.61246
-10.5173
7.76223
1.2083
3.29947
3.96252
19.2112
27.6075
-5.17776
17.6577
22.0594
-17.0441
8.34779
-12.2181
27.4196
27.0401
9.39169
549.356
18.7353
108.509
7.18725
16.3079
360.626
98.1811
97.2302
219.429
-21.2373
519.52
19.5853
93.2162
-15.9556
54.6144
300.941
12.3135
351.719
-19.2512
2.98065
686.887
68.9758
18.9182
0.713027
37.4019
-0.836606
31.5005
475.864
-19.3337
69.8363
-13.6454
28.6456
-1.4111
-19.1101
245.794
7.91218
3.95858
1.80775
-3.71016
-17.0048
-8.00443
32.5907
26.5474
-10.3235
-5.26712
14.3924
-28.1658
42.3565
-25.7587
-11.1755
-19.6749
-27.2467
22.3563
-36.7543
-3.48217
-41.7498
-8.16203
0.166198
-37.1955
10.7957
35.8216
30.4556
203.744
29.4816
26.9265
129.755
-3.92568
-17.8891
188.307
16.1752
60.0328
206.95
-13.0971
-26.9536
20.5395
39.3501
41.0421
-15.3015
32.8345
278.677
-29.1797
131.914
-0.221284
11.4077
63.0956
47.2558
98.8384
32.1256
45.4861
136.515
-37.6269
-2.67907
-0.605934
-32.3696
-10.1378
9.00564
7.67376
-48.8051
295.266
-7.85488
-14.4156
-8.97337
7.34794
-28.5914
-8.08933
-31.0105
26.7328
61.3913
81.9848
147.432
33.6725
14.2676
1.35888
-22.5935
1.7216
17.6566
23.4206
71.3938
14.182
39.1292
3.87105
13.7001
59.7686
13.2589
39.9593
-6.01704
10.526
65.8025
41.4179
42.6775
285.519
40.4091
46.8706
20.4775
44.7
30.492
28.8519
11.812
31.2135
12.5973
22.8007
66.463
38.377
-3.31926
5.41678
-21.2413
29.9689
356.409
-14.6232
43.9858
-9.82912
-27.1712
5.3733
494.621
23.2158
-39.8757
-12.9523
364.994
7.71065
-20.1442
-7.99973
-1.18452
5.35095
38.2724
-13.5479
-64.7408
-17.8403
-11.9357
56.2847
13.9216
-9.34897
12.4017
331.634
-2.81643
10.12
28.739
144.341
-2.00573
16.6592
12.3447
13.4329
595.42
61.7517
43.5535
-4.41868
32.5042
-1.08261
30.1171
-29.8155
181.826
38.0537
1.11453
232.16
-0.079385
44.141
67.1078
19.3176
39.2071
44.4971
38.7623
34.5818
75.4585
71.6987
60.4331
11.5623
60.4823
671.792
50.8119
28.9433
76.6897
54.7014
39.3502
-9.45004
49.842
86.3335
28.2339
145.039
-6.41879
9.93793
6.85067
-7.18435
14.2659
2.74478
36.5823
8.29509
96.9433
55.0795
1561.41
0.920889
13.4735
14.3924
10.6767
22.967
31.928
34.673
15.6807
16.7939
3.53815
-10.0414
0.416688
-2.53983
-24.1967
65.8067
2.34461
74.4339
25.7335
-18.0511
80.3136
1.38147
16.7206
20.0132
36.1149
68.2259
-28.1965
18.704
110.816
35.8276
-10.0529
62.706
44.0352
32.6088
7.3646
11.9741
86.3703
-11.867
23.3334
72.6015
44.0145
0.266488
51.6902
37.9898
33.4413
-20.7603
5.01626
10.7339
1.10658
-0.895514
33.3685
28.2885
40.0684
28.0316
37.1227
101.597
56.0737
16.3862
40.6364
-1.02549
39.8513
136.28
36.1418
28.5952
69.8034
56.7342
9.7894
21.491
52.6859
-10.8226
45.8099
61.6972
9.7238
64.1342
46.2265
63.9287
59.9288
7.35805
63.2101
2.60568
2.79495
43.7664
86.1523
53.6009
30.4633
-5.5533
-21.549
35.3584
86.0746
19.4677
13.3844
21.718
-10.0215
-3.25976
14.2699
11.6527
39.789
52.2264
898.343
53.8553
52.3279
10.6428
43.6111
7.31871
-14.141
27.4196
63.781
0.803139
288.628
-23.2055
127.691
52.3986
14.9872
29.7977
1.56505
10.3458
35.0485
4.4778
9.14905
19.9921
28.5151
42.6164
38.3923
28.3775
29.2014
54.056
7.35069
12.3135
214.912
-32.6266
-21.5102
37.6588
-26.3163
20.2561
-27.534
157.273
25.2114
367.813
36.1418
186.017
209.084
61.4748
-3.4567
37.8972
-0.625116
30.1955
-13.1848
-6.13036
6.35381
-7.18577
388.287
1.30634
33.6784
21.7418
88.15
-16.0023
118.332
100.679
51.8081
-5.456
-5.40781
17.3371
-13.6472
-0.503462
8.18581
5.35095
-12.674
4.0836
83.9035
50.4222
-40.3779
-6.59592
-0.691351
3.81084
-20.5934
-7.2418
481.63
11.0571
-35.9163
21.5902
23.8041
6.42757
-16.1369
-14.8292
1.25145
13.5226
-6.65167
12.6314
14.0295
12.3348
34.2417
-0.805007
8.7644
-49.2362
4.85471
60.9487
80.2202
20.7922
-37.5607
-25.1995
55.8634
-29.4081
26.6339
27.9627
31.2661
-12.2699
2.36994
23.0234
22.973
49.1887
-9.05241
-14.5735
27.1132
-26.0248
-6.66391
32.6437
7.34925
-0.00520301
17.9829
0.126464
0.122922
-36.8997
267.79
-14.8521
-12.7862
20.8719
34.0212
-10.3463
-13.5133
44.2592
15.2027
2.06252
30.6462
22.5272
3.76711
8.03763
-19.3658
2.08451
-13.1848
-44.9396
-9.41167
-20.7529
1.3659
-33.4227
-34.6864
22.8439
8.15915
267.424
46.7969
297.229
81.0631
3.81703
6.56199
29.7362
8.36059
39.2229
-1.14701
-10.9784
-2.53983
283.15
-9.0845
3.96252
6.09275
6.9675
50.0963
64.4078
-1.42963
19.5317
1.44463
-3.92568
-6.64474
8.39661
-26.2156
-8.21298
15.247
26.1617
0.729666
159.074
-6.24482
438.936
21.4593
20.1277
109.607
1379.58
56.7305
18.4487
21.8829
12.608
-12.0119
19.7192
16.5019
13.296
0.713027
-15.0719
29.1485
-14.4156
-5.22524
595.805
-21.0952
2.72264
362.191
20.0877
13.6531
26.7211
-20.9842
39.6468
199.9
-9.15989
11.1781
-37.4433
33.6918
-35.7455
29.4769
-16.135
-37.1708
-4.70131
-3.39306
-11.8445
-23.7
12.5507
29.9303
8.6233
21.093
61.9131
141.495
13.9828
39.2229
202.665
20.0944
36.8156
-20.3289
-15.4412
43.3179
17.3371
5.09343
53.1634
39.0841
0.444435
40.1465
20.9502
6.47372
109.596
37.544
137.61
24.6173
20.5395
-19.0497
17.842
12.5597
-1.06869
-14.2629
460.799
-11.0811
29.3624
17.7112
93.2162
8.40726
-6.40585
97.9599
35.3153
1.72849
19.8097
-11.8503
237.111
28.2885
19.7781
-2.23268
-38.7784
24.2145
38.7623
-1.02549
7.99214
23.0234
-7.20483
9.78625
291.729
80.7953
-5.68852
-14.9546
22.4475
-26.3751
48.2176
-12.3868
-21.5679
12.5183
34.3961
-15.5603
39.3006
31.1121
18.8096
-26.4858
12.986
30.7121
202.665
-19.261
-16.7004
13.4043
34.2037
27.6075
27.8397
43.548
47.6427
28.4465
50.1703
27.9334
-8.51881
27.1373
85.5157
39.4181
26.2583
4.0026
26.1617
3.74281
5.31318
40.3308
15.7979
-27.3813
29.7638
0.163295
-8.11889
32.2632
25.2075
29.022
7.76275
-0.783649
45.4861
-18.8862
57.291
27.5051
-21.3822
10.3489
6.33523
9.29095
17.9041
4.14509
63.5699
1.39362
1.281
-22.1974
39.7713
162.419
7.70671
189.214
-20.5767
14.9512
16.7284
46.3435
13.8501
2.18456
36.5281
-1.51899
153.073
-1.21118
-32.4268
11.1896
27.364
-27.6327
-7.42736
-49.66
-18.0136
40.5637
-7.21043
2.34461
14.7213
-7.05183
15.7836
13.4539
12.9409
-12.2669
36.5076
194.212
69.4032
4.90548
20.5395
1.86874
16.5576
66.5677
284.299
23.2942
17.5963
22.2675
17.0299
1.38699
4.65913
187.915
37.1894
-3.8937
18.1347
-8.26375
122.793
33.3685
17.0441
58.8091
14.6339
-21.9119
11.0961
10.7174
11.779
28.5952
19.2036
-21.4264
-5.30428
168.297
-12.827
-8.95441
-26.862
221.35
-11.3107
104.986
28.0697
-30.1233
10.7362
-6.76465
236.443
-38.4345
-28.7111
-31.1962
11.1896
16.1196
549.17
165.782
-24.0969
-4.4139
38.9067
47.066
26.7075
-19.2694
-7.99973
-22.76
187.851
268.783
-12.783
42.6741
7.31871
-31.0076
-1.81135
53.277
-16.8452
19.898
26.0496
15.7979
26.0156
-22.3255
36.0114
25.2075
20.1277
5.88869
-13.264
40.4244
14.3866
10.4769
93.3386
32.0366
11.165
-1.02549
126.058
24.8975
47.3358
45.4406
-47.6633
9.88254
-27.6919
-21.6125
0.212081
230.932
-14.1602
59.8231
7.49106
-30.0648
55.0588
9.49325
-6.91466
54.1464
17.1238
-20.9842
-14.7011
-39.9805
253.209
28.0447
45.0156
35.5659
183.058
174.951
68.7727
-1.92883
4.87516
-42.6253
-3.67923
162.795
43.9678
1.74162
-23.6358
5.88816
-21.1351
5.7884
82.7447
-4.19679
20.8291
-16.396
21.9853
10.0599
10.9731
75.4071
32.6502
13.4539
16.4372
67.2888
-38.5039
57.1223
4.93085
324.276
10.1735
-9.34897
-15.7092
35.8617
5.54695
5.61687
57.5373
216.247
-7.71755
-11.0811
1.25145
11.6485
-12.2739
29.498
15.9035
7.76275
-27.0206
290.989
202.107
5.01626
14.482
16.0991
55.8573
35.7847
4.46116
16.03
52.1152
174.685
29.8367
8.34484
70.6875
36.1418
182.269
43.5665
24.8751
2.70642
-33.3797
219.261
-22.5685
-3.62167
26.9478
11.826
16.6651
408.879
4.00532
-23.0673
24.573
-3.08699
-13.1848
-5.58422
24.3215
-22.1783
-25.316
-14.6375
-40.5666
-23.0565
104.201
17.3448
322.408
37.3489
-4.89515
-50.3338
201.879
181.119
277.528
62.13
-4.19679
41.4438
2.34461
-13.6472
-24.8663
13.808
-0.271251
30.4295
64.5093
11.5799
35.1778
-7.67382
135.784
265.144
4.93085
270.669
-44.9562
-32.5758
20.8692
1347.38
-31.8645
-5.80953
6.59762
28.9164
-14.2629
217.17
24.5262
36.0114
9.63682
-19.5243
33.4413
6.69126
8.7644
-9.88083
-6.38968
25.8722
95.7549
15.7056
26.1575
51.6372
16.508
30.382
37.333
25.7565
40.204
81.1194
7.98043
54.8109
16.0549
212.087
58.6083
11.6635
27.1132
5.83428
-5.20035
334.416
42.014
50.4528
-18.3872
7.41655
4.86442
77.5476
-9.24741
550.606
2.28998
-0.625116
-5.41175
419.724
7.53424
1.83273
1.73585
17.1771
66.5132
0.355074
12.5183
34.8602
111.048
-11.1755
-24.6118
-12.2541
11.112
-40.5024
120.206
445.507
33.0674
18.9069
-12.8326
57.6474
122.029
49.1963
346.173
-19.2441
-11.5156
-7.05183
30.7761
40.8
26.0594
-14.141
-8.46998
-5.55949
6.42534
-4.46485
37.7358
-3.75346
-26.5459
160.271
12.5597
-10.439
115.048
33.5119
44.355
24.767
27.0815
18.2536
9.63682
10.4607
19.2492
50.3079
-11.39
25.4319
-21.1252
-14.014
35.2426
421.842
19.4537
-0.079385
17.2636
26.0886
-21.0952
-1.02549
135.429
5.09521
420.325
51.084
51.0628
329.024
54.6658
407.185
184.535
97.6635
19.1625
-46.0193
12.029
27.964
17.9829
15.119
38.1922
-5.49928
24.9445
197.034
54.9518
21.5128
25.8421
18.0223
15.181
-34.1592
8.15741
16.0463
48.7447
13.6598
36.2667
35.1772
48.3993
59.0792
20.4186
53.3644
-28.4804
20.9062
-14.5766
3.12302
148.262
5.55588
20.5734
33.595
155.039
6.35381
30.2955
-36.5604
56.5771
-8.09638
15.6554
168.611
-12.6402
16.9355
-42.1637
12.1087
1.74162
-1.14701
-14.7266
118.352
13.589
5.09343
10.7409
1.60281
17.311
23.2799
7.83173
-0.429436
-11.4219
6.52255
18.0493
43.9067
-2.59079
20.4274
-15.3015
-4.81683
-6.7666
27.8897
0.163295
-13.7411
30.3892
30.8297
40.7424
25.2739
43.37
38.5717
360.329
-26.3825
16.0616
278.63
141.919
70.447
42.7388
11.4219
44.141
53.9893
-44.4006
-5.22524
10.6513
19.5892
47.3475
16.3396
22.973
41.6924
13.4364
49.2379
4.1672
27.1132
26.449
52.8957
-1.04171
104.801
26.5904
206.142
-20.6944
529.603
22.6153
16.9895
-25.6553
-24.2224
9.70264
43.3607
11.5324
-32.8351
-4.14297
10.6659
35.8174
-5.43375
16.4406
19.7944
-7.86569
-14.5766
24.5733
324.251
-1.91541
-13.2567
8.86217
-3.01652
184.579
2.22914
402.324
39.3006
-18.6718
6.48652
-29.258
-55.956
-24.8832
-0.665765
11.4106
-24.077
25.7883
0.214388
9.84088
-51.1285
-26.7404
23.1783
-0.271251
19.1851
36.3983
-7.1608
50.1703
-26.4145
-16.0151
40.2557
220.448
30.0478
103.095
-10.9899
43.0283
-0.187331
-2.18308
36.5827
53.7892
15.7979
-6.7666
162.822
74.34
17.7112
-4.7112
26.5034
14.2089
178.545
112.152
-13.264
-17.6716
23.7569
-0.5105
-19.5081
23.9982
17.5796
301.645
17.9041
-1.29712
-18.3437
-18.889
-22.9692
-21.6402
13.6143
38.8284
133.593
135.396
11.5623
52.6859
56.6438
75.795
21.3993
122.168
-7.86569
-27.8196
9.58078
-13.1848
29.9437
11.1062
63.2101
9.68082
-6.57538
35.9623
119.34
-14.3296
1.30634
-23.8846
-11.1755
15.9323
-30.9948
33.6007
5.88816
-1.70787
-1.58823
1.4254
41.4438
37.9519
-9.64158
131.629
34.5243
33.3038
-11.4219
-19.7632
2.77441
25.5456
54.4106
25.5202
-18.4862
76.7615
28.1057
18.5533
31.3004
36.4126
281.84
-22.7101
73.4927
15.8371
51.5108
-5.35571
-4.53178
57.8041
14.3866
621.679
12.351
-8.39178
29.6204
2.05156
119.861
711.309
40.8708
-18.3437
325.939
-0.480445
25.6439
34.2291
244.976
36.1418
129.795
32.3221
-8.30796
8.00847
114.737
10.2466
-5.20035
94.5357
19.5252
16.7196
63.713
15.119
-1.16319
-22.3659
-6.91466
211.568
-1.73362
-50.2675
131.442
4.03614
-13.4879
438.823
311.511
1.24895
-9.33235
112.403
35.469
4.47975
99.636
-17.8198
-20.2597
3.14801
220.572
41.1747
25.4899
18.8096
66.5321
256.498
25.2272
57.9636
10.0974
63.9842
-26.7573
31.1934
7.66246
9.65616
29.7138
-14.5481
36.3983
45.3131
14.815
-12.2669
311.995
18.0493
54.4106
27.0401
-39.334
-23.2055
16.7913
16.6793
138.372
3.18941
-1.1444
252.778
47.0149
14.3699
15.3966
4.59273
36.9942
21.5257
-1.60758
16.0829
47.3602
-17.0122
10.6385
-28.6215
-0.767485
4.72668
100.835
24.5404
15.7056
34.7706
10.8858
2.27103
37.333
1.39362
26.7715
64.2024
22.9518
-17.6783
17.1845
124.201
-1.455
15.8688
9.58241
16.7619
84.1805
57.012
19.6725
460.004
24.5421
4.81163
29.7589
1.05995
0.567604
-4.39373
36.9602
109.008
-0.726588
-1.00335
21.5897
10.266
-14.1937
21.0436
286.527
-21.2413
22.4726
0.336915
20.984
45.1676
379.977
-10.2385
-20.612
3.49923
6.48652
24.2304
17.5936
-18.4747
-45.4979
10.5786
-12.9523
-52.188
-30.4337
-26.0225
15.4631
104.419
-4.25159
-4.93266
2.3185
43.8946
21.7974
58.1588
17.6697
-20.5934
4.90548
-31.8645
9.183
220.241
51.9151
0.805371
8.22593
130.155
81.9718
-19.7037
2.14055
-8.27991
2.38257
44.6857
1.06906
-2.23876
-11.0669
10.875
58.512
-0.625116
-18.807
-14.9546
36.9136
43.0488
32.9862
-5.14396
-11.1755
1270.37
2.73839
5.48976
-1.14701
-18.4747
-28.6313
-5.456
99.6113
5.17354
45.192
150.396
40.7007
-2.37753
10.9731
4.19257
125.133
11.0668
-17.8891
2.77441
8.67898
31.9218
-10.4413
-33.7118
-15.7092
-16.9418
-18.746
50.4125
-20.9237
441.381
-29.1797
-6.7666
-2.09535
-41.0662
-32.4817
-16.022
10.7573
-42.1925
-35.3408
28.6195
-61.9898
5.9533
17.2931
-12.9489
-13.0769
26.8093
14.233
30.6981
39.276
46.015
30.382
74.8143
37.0009
10.875
193.32
51.0157
-17.4917
22.6992
7.42995
48.6844
9.23212
4.05862
15.9134
49.0808
10.6443
0.662882
42.5358
151.745
25.4899
-5.14396
400.116
12.1087
120.667
21.0314
67.7376
172.902
44.5111
41.6377
28.8005
29.7138
27.028
-3.41267
44.5481
-3.92568
-14.141
38.3817
38.664
33.7959
8.2994
202.421
14.2758
15.247
48.6505
333.578
29.7977
-0.309015
8.47169
23.8041
-12.3131
32.5888
5.40091
140.068
-2.83713
11.5109
91.0456
9.87883
10.9525
46.0466
18.1347
-13.629
-41.9969
27.2155
44.6129
60.6831
-20.6941
8.53372
18.382
326.664
4.14509
7.01582
-16.018
26.7328
15.5271
1.50464
-37.1899
-5.20628
-41.8546
15.203
-11.3107
59.9288
278.093
-7.18577
-23.442
15.3476
-13.7186
-36.8184
-34.3009
40.4824
410.899
61.9131
-15.2414
8.36059
69.208
4.47519
23.6971
-1.70787
-16.5808
12.6698
110.784
47.3222
6.9675
21.3043
56.6664
32.6502
26.5724
5.44465
4.59965
17.7669
23.6715
45.0403
25.166
506.019
81.7422
-3.49367
-24.3682
11.0571
37.1723
34.7086
48.167
295.034
-6.7666
9.14905
-14.8292
14.3699
30.3892
298.821
25.7499
0.911
28.6195
346.41
-7.64184
25.4319
-2.38457
25.4694
-0.895514
25.8722
197.49
14.1559
383.825
-23.9659
9.222
-21.6402
11.7403
25.7099
26.7715
17.3508
-14.5296
-1.55615
13.6307
28.5301
25.2392
21.0366
3.60112
20.6095
22.4091
5.74866
-14.4109
28.4433
-22.8836
171.836
34.8889
22.699
-9.18188
-11.6704
6.28334
30.0235
12.9813
2.53346
125.132
18.4142
21.5979
5.42604
58.9866
-9.91938
-13.8239
2.3223
37.3503
-14.5775
-61.5527
9.78625
-0.625116
39.5658
18.6743
24.3215
-11.3826
38.8472
-34.8756
-24.0524
242.675
2.22914
-15.5926
-28.6787
54.2932
130.438
5.6911
-15.9268
57.9636
70.0675
121.366
52.6882
380.906
6.9675
-2.37753
21.3043
26.6814
100.117
11.5799
586.153
-28.2885
40.5381
24.4256
27.0401
-44.9562
37.4061
-13.1238
20.4274
1.56505
10.3458
48.167
199.456
6.35186
35.386
47.0149
63.0956
42.0741
27.6239
22.1194
7.7877
26.6528
-24.988
33.9436
-16.9329
-9.33235
31.8178
-9.50854
50.0916
55.0795
0.310491
2.79495
10.6443
33.6784
-5.14396
13.1874
0.939791
89.7063
34.5975
50.4673
-14.2655
-9.10436
33.8994
-2.32273
-14.7781
16.3378
-2.37753
12.8472
-1.42963
40.1465
-1.5386
7.31871
19.5922
12.1447
23.6715
18.8034
36.4104
-16.8452
75.2171
322.152
416.848
-3.01847
-11.4657
13.2818
160.547
24.767
90.7998
-15.4796
-21.5778
-10.9779
27.3273
639.565
16.5747
-18.8862
100.689
53.4524
3.92562
-8.6573
5.54281
33.3746
-16.2897
6.01916
44.8293
-19.2211
-6.21527
-23.5143
33.292
28.521
181.332
10.7703
5.00309
81.097
51.4761
73.3007
49.1476
220.098
28.8956
67.3194
35.2378
223.305
21.0306
16.2415
54.5584
73.1266
73.0472
156.913
77.5683
49.0362
41.5845
74.3625
48.4516
43.4728
25.2451
22.6788
12.6597
1.00593
64.4064
33.6605
19.5453
-13.7895
-7.07958
37.7526
-23.14
7.98463
167.943
7.92984
10.9969
25.0286
21.9962
44.8316
14.391
51.1074
21.3742
41.4751
23.4885
42.9696
14.0769
23.4205
23.2385
6.25022
253.974
85.6483
32.5888
28.2743
70.5919
37.8854
13.9631
59.483
61.0605
99.0336
-12.327
11.6709
-22.3192
25.8722
-27.9335
-7.57565
40.3928
67.1078
402.555
-22.1974
26.6528
-19.3658
11.4548
-33.6952
47.7473
-8.12281
-0.581959
0.336915
-9.64448
11.6137
23.3711
54.5379
38.8966
150.931
9.29762
193.833
-13.3284
4.95113
-27.6943
32.1304
-7.00789
27.3883
31.3926
15.4008
23.8594
90.6447
29.7138
17.311
32.6502
26.5724
29.8075
34.5847
43.1662
88.8842
15.0139
25.5202
43.358
56.1467
-0.00532722
35.4199
44.6686
40.3308
139.996
17.672
23.2185
12.8972
22.6521
46.3646
17.7776
51.6902
202.908
33.4413
59.1651
55.6161
76.8782
34.3055
27.887
-8.51268
52.5743
-9.9104
103.862
-8.91374
5.96616
9.28187
28.5952
9.66177
90.3711
48.1006
24.5733
9.30401
89.817
-14.2609
-33.4227
4.66902
-11.5185
-10.8751
58.286
220.272
32.5473
48.0547
-4.4139
3.91433
185.818
50.8142
132.53
100.696
24.0916
137.598
-1.5386
-7.67382
25.2144
34.9159
348.639
38.2845
-29.9637
10.5277
15.247
5.54695
40.6707
2.60373
20.3934
5.78549
-14.5884
36.4519
3.26106
12.1554
20.8812
12.3348
452.158
548.809
1.06906
12.5125
-4.25863
49.8323
-23.3843
309.398
40.0684
-20.6941
23.5263
42.7449
0.576941
-22.0918
5.47387
-34.2136
106.229
-19.7662
2.36994
-28.638
45.5122
-30.3545
41.6454
-24.1524
-18.7027
-1.91541
-37.6195
-19.3408
-19.9518
-34.3009
-0.0547616
439.01
11.3133
143.369
-7.74517
-1.00974
-7.62871
2.60112
-60.4905
87.4153
-12.9523
-46.5658
-39.8041
41.6377
21.0483
25.9894
-1.20828
10.7518
85.1241
221.475
57.6666
26.0594
-11.223
41.4839
61.7689
55.913
33.7716
312.837
3.54076
2.58981
51.9409
65.4999
49.1757
13.0924
152.066
-13.9021
-20.1062
-52.6194
-4.55314
-6.22813
-30.4956
8.60285
231.489
11.165
-27.0735
-57.5191
26.6339
-19.7662
-4.27512
249.735
-34.5449
5.94012
-18.3216
45.8539
5.83428
-19.1101
43.395
66.0082
-34.3583
524.949
-37.5476
26.2749
39.314
5.48399
35.0991
0.310491
383.23
-22.1337
496.027
-23.7
-0.567725
41.1747
-31.3809
5.6911
-13.3674
285.722
238.272
-43.6239
25.5712
-1.70787
-35.3214
7.0476
-36.136
21.9853
130
-20.886
0.444435
20.9502
702.345
5.44465
-49.7483
23.3891
14.3012
7.55898
17.6697
222.297
-3.49367
161.164
-30.1724
33.4242
-8.39491
31.3004
-7.62793
220.932
15.7083
-1.55965
34.1832
11.2184
-0.428532
49.3708
-6.7048
0.331099
243.67
27.3515
51.4574
24.4633
8.07468
10.8843
21.9487
95.429
37.0009
23.7698
152.648
59.4431
37.9655
146.64
10.4327
35.9252
79.223
15.4116
25.2392
69.5525
16.4972
-9.07889
0.415917
114.277
61.706
106.314
15.7241
26.5474
17.5295
258.053
56.1672
42.3565
17.3448
24.4318
-17.8009
27.1013
170.408
8.22332
187.673
6.97592
37.6475
9.65616
37.0327
8.86687
38.1709
54.7924
53.2649
46.4222
42.1298
51.7825
67.5291
77.6398
35.6286
62.0986
22.4835
469.492
63.497
2.03736
-6.24482
42.6164
43.37
21.7051
35.3153
32.9282
205.541
-28.6215
55.8573
0.177493
13.8315
108.616
89.1186
48.3671
42.7434
-6.92866
36.9602
9.68225
154.821
10.241
171.436
-29.1862
45.4065
-28.3164
276.735
-9.38647
-23.0708
-9.03342
-22.7629
-20.2454
28.9933
60.1601
-0.45879
125.565
-33.0451
1.80136
13.9231
-7.70624
-26.908
-3.47686
-10.1412
-19.3919
15.4809
11.6527
11.678
46.6042
0.665782
16.374
279.09
55.6204
98.2109
-7.58178
125.526
45.9773
35.4734
621.178
-0.94236
161.919
-1.24605
-4.64677
8.81161
193.834
53.2035
-32.0804
7.65956
-32.4817
2.27817
-19.7037
76.1662
35.1787
19.3858
-14.2011
32.8377
243.264
39.5329
43.0241
16.03
14.6231
49.1416
-4.37325
5.55588
37.5193
22.4475
-30.1233
48.2176
-12.808
20.9698
63.1181
58.7589
59.9154
13.5967
39.4243
29.0508
3.49923
582.702
-4.89515
-5.35623
20.9006
27.6623
20.8291
25.7082
46.3482
30.6746
44.7063
58.5405
51.3909
80.1554
29.8075
17.7181
62.7445
63.781
62.6473
63.9727
26.1617
37.294
34.7086
59.4114
47.657
49.4554
12.8972
26.4002
11.5588
46.3187
41.6794
730.86
40.8009
137.598
43.2355
118.397
-25.8104
-18.5711
397.344
8.35391
56.8004
-5.98229
44.3845
501.224
52.9697
54.8825
60.4543
52.9368
105.46
42.1058
21.3993
399.029
22.4836
146.097
20.7412
10.0812
9.49325
54.9295
35.4057
20.2453
0.291437
43.5194
3.12302
28.3214
20.6527
58.0547
48.5875
61.336
103.805
30.2955
14.0394
29.3849
4.41101
20.047
65.5376
62.9712
13.5967
234.327
215.52
173.102
-13.1912
57.0266
27.901
-8.95364
56.4933
27.3402
-1.3857
17.2749
26.9265
119.669
50.9352
9.19278
2.72559
60.8705
66.775
37.544
62.6473
40.5127
-0.68257
28.9728
4.67984
34.4829
15.6205
37.8596
-5.75386
-18.948
73.8043
6.72253
30.2995
50.0669
20.5223
26.6869
403.835
-14.726
32.3676
31.0541
-9.97626
-34.2437
-21.3822
-8.39178
89.5905
24.5404
164.838
21.6522
-7.85488
-29.4081
-10.8474
5.47387
70.7341
1.281
-4.77362
244.976
-1.33947
24.8258
-13.9302
54.6658
36.4836
93.9154
-8.53797
203.184
297.829
2.1655
-22.0729
145.451
-2.77312
229.532
2.67289
134.727
32.1696
29.3849
44.9228
79.8378
47.3299
27.1767
27.8621
74.8302
-18.0136
17.1326
205.482
11.4106
9.65616
29.5364
122.029
37.9519
38.8266
955.27
90.6447
58.5405
83.25
32.1946
42.6741
-24.4484
-2.78974
17.0869
21.8062
23.3506
21.5464
-15.1799
10.9354
79.6862
25.1682
-18.011
57.8748
38.986
4.99708
43.314
39.2891
16.9046
86.1657
-0.138211
18.2325
21.3463
157.732
49.0808
16.2665
153.106
-6.36923
-8.89209
-7.42736
7.24736
-25.3726
24.2304
-23.6358
-16.6006
98.8052
10.5786
78.877
-35.3214
-41.6781
-1.65968
-21.1435
-0.503462
-4.93266
-7.76752
7.9407
19.5317
-24.0274
10.815
94.4628
554.638
9.61601
2.87381
2.83246
17.0869
4.93963
15.8543
15.9242
24.9909
30.0234
47.657
34.4629
-5.84348
39.5187
12.4958
61.3571
53.3848
69.8489
63.4263
387.786
28.243
26.568
5.79175
9.41185
86.7794
263.484
46.6276
4.60578
12.2819
40.8708
7.89322
44.8293
-19.2211
23.7698
37.9772
3.22115
58.6306
112.928
-25.9455
21.0306
-41.019
-9.43665
296.14
118.025
20.1066
8.22788
320.82
-3.08525
-19.3084
-1.92883
3.0011
322.408
-10.3046
-35.8562
6.34925
-30.5054
4.95643
-20.4485
-5.33636
-30.4337
26.4513
56.6925
30.4295
4.53921
12.689
312.792
-64.7408
10.2707
-4.43948
178.839
8.65361
-9.11587
-0.0752482
-7.50159
18.5533
-4.05715
223.989
6.93754
6.42757
-9.59161
207.399
7.90037
14.5055
-10.3334
5.88869
-8.27991
30.4936
1.58214
-33.8788
4.81719
-8.1022
246.866
-10.1378
7.13157
-36.7683
12.2819
16.508
-10.8474
14.8442
-4.22858
-8.08933
126.411
25.7099
6.15679
157.906
-27.0486
-3.43021
24.7819
1.22847
228.115
19.8881
410.458
-0.138211
-16.5561
-18.7568
-6.20416
-7.15935
-26.5111
4.11744
36.4895
-28.5698
21.6207
18.7434
-14.3044
-1.94677
109.899
3.22779
19.949
-14.7067
50.1511
50.8142
34.2037
25.7082
50.0963
30.6746
290.209
22.9332
118.857
56.5574
331.28
10.2219
29.2937
35.67
62.6473
-7.4749
404.082
5.87666
65.405
59.6611
0.805371
15.7222
5.40091
5.78549
18.118
67.8705
8.34086
61.3571
53.3848
30.2515
134.128
895.198
14.482
-6.38968
0.978552
70.8498
37.6588
272.453
16.4972
-39.064
144.719
46.7853
28.149
35.5659
76.3286
124.42
8.41715
11.5995
14.3924
158.084
-0.567725
13.1874
35.4748
6.97592
587.791
54.5623
41.7
1.3453
31.5879
53.2649
32.1946
-31.0076
23.3891
-0.691351
121.877
28.9141
12.4017
22.7433
9.29508
461.015
44.7903
70.9055
59.0715
52.2526
30.1484
34.9846
77.2408
15.8371
123.201
59.007
28.3775
47.9421
60.4786
52.1819
55.417
14.225
5.54281
57.2594
65.2337
49.3027
80.4365
37.0009
36.1031
46.3247
39.89
30.303
80.7969
17.699
7.84974
20.6095
42.3457
60.0966
34.0212
60.8682
14.414
9.58051
39.5438
7.07027
79.3719
42.2832
11.7858
18.6035
30.2841
64.3776
22.0587
192.702
60.9533
5.42604
151.165
7.17463
-6.32765
24.8111
567.711
13.0351
24.6314
97.0677
40.6089
48.3204
9.0009
32.0696
14.9262
24.4008
73.0472
12.9803
23.8547
10.1019
53.3947
26.592
56.8849
3.18041
200.47
64.8453
100.265
368.942
23.3531
44.8451
315.57
-5.35623
-21.1351
29.3193
30.1513
-20.3289
38.9067
25.7082
50.0963
22.2175
45.7687
20.9502
-22.6663
74.2713
45.0403
130.876
51.5752
57.5373
19.546
31.6378
32.0224
29.2014
39.8639
3.60256
147.246
42.4976
353.688
-12.0119
713.654
39.5329
30.6981
-30.0644
422.702
-1.29712
-0.480445
31.2661
62.6928
34.2291
45.4406
12.3068
212.087
62.3564
-8.95126
12.1207
245.715
36.0291
117.024
51.3844
46.7046
-21.6315
27.3004
-4.10357
308.616
36.1749
102.428
-7.18435
-12.2477
-2.77312
81.4805
29.7796
-34.9444
-11.8121
12.3714
-16.3884
-3.67923
6.56199
87.8322
-1.00974
31.7267
11.9714
-20.3488
-52.9942
18.0749
-59.6843
-6.12566
11.9339
13.5629
13.4539
-20.7923
33.6965
3.99381
51.5995
5.4883
43.3238
79.9023
21.4765
22.3015
7.18725
29.0864
953.341
58.9014
15.7222
42.4809
62.2483
12.089
65.1052
124.599
2.96448
54.8564
42.8116
32.9282
36.8754
-2.38457
450.882
-29.0065
35.2426
11.9574
29.9057
57.2594
-1.29712
-11.7248
56.7179
42.5765
135.396
289.669
12.6936
33.6725
28.6786
-17.5122
314.322
-35.2953
-6.34879
-12.1435
-22.627
1025.78
-11.8121
22.434
-38.8771
33.8021
206.15
-10.5563
16.7939
-6.69167
74.7527
157.693
1.22287
7.92984
65.4464
3.14656
-5.1146
-14.233
-37.5668
16.8299
11.4901
20.4808
51.5582
-41.0091
46.1691
12.1062
-14.0608
256.56
9.06132
27.2124
33.1745
8.30164
21.3444
-9.20704
41.6336
-4.7776
51.5108
52.7403
36.6977
9.87883
7.20434
46.7061
62.9132
42.4976
-19.2512
-0.767485
29.0895
1.79468
21.6522
-2.23268
-5.04526
17.2636
33.5849
-7.97671
-10.3958
339.702
-26.7639
28.6456
69.8246
17.3296
-17.6783
11.5623
39.8676
-9.73976
-16.5752
236.548
48.1006
37.415
7.53424
14.9512
-7.63448
72.5804
85.0646
4.05862
0.662882
-2.44179
76.782
149.178
17.3448
18.8096
-3.99704
6.48652
54.6139
51.8081
7.7821
52.6882
69.811
25.7082
16.3631
-29.3193
349.958
24.2169
8.76876
11.2077
27.2367
52.34
-19.6563
20.8692
-31.8645
-13.4275
-17.7652
10.6857
-8.64067
-0.773738
38.8225
28.561
-4.41868
24.5162
42.675
54.993
10.1618
30.1171
170.871
-18.4492
13.3289
31.7928
-14.9546
-9.50854
25.7288
53.2055
-9.05984
59.0169
-1.51899
38.7553
67.4116
13.5967
41.2984
14.0583
40.2197
0.727053
11.5104
-0.520345
367.483
0.285834
4.2365
-4.47078
-26.7034
0.40827
35.3598
5.1296
2.20953
22.0594
-11.4219
17.7181
454.424
30.0478
12.0475
-9.11587
1.79882
126.292
-17.0879
82.6222
97.8555
-32.8886
10.7573
-8.45933
37.7478
131.693
10.9525
-19.2512
-10.1378
1.50937
17.0441
-29.272
-33.8126
10.4078
-5.98081
-8.79339
0.396959
26.0886
8.88988
44.3845
6.11807
-28.638
21.1493
17.3296
7.81418
-25.8179
-15.9903
393.766
-12.2861
19.5252
37.3343
-9.01686
5.617
72.3308
97.5779
-12.4076
95.7003
11.826
89.7537
-14.8521
-29.6528
17.1238
6.22608
310.119
-32.4376
-23.2071
3.95831
24.5513
55.4017
48.7447
-8.82896
-14.6934
7.06621
18.4142
27.2201
-45.347
-16.4507
-30.6102
-3.53769
-31.9254
-18.009
-14.682
-19.6938
-33.3781
-53.074
-18.0778
-36.175
35.5525
-0.747035
-22.0106
-1.00974
9.23789
-12.3914
-24.0969
-6.14254
-19.4064
-3.58193
-9.0845
-12.9041
-42.633
-41.7582
-26.7404
-20.886
36.8798
30.4927
-25.4774
11.1105
89.0395
44.295
-8.43862
24.4013
35.4756
11.037
91.0555
277.676
38.8225
61.7517
42.1405
284.053
25.7264
-10.1378
14.097
65.2276
2.05156
41.9425
-0.079385
143.466
9.66177
54.7638
239.255
33.9436
76.7954
14.8543
40.2763
13.4735
8.77021
11.9073
21.093
67.2175
28.9753
164.785
0.727053
22.7548
28.3823
40.4586
-28.7622
30.4734
14.526
-31.4509
-1.20828
63.5723
-19.3422
-2.98865
-15.078
7.45958
30.2307
-58.0747
-36.324
-3.49367
262.294
-9.55766
143.994
40.6707
45.783
-26.8595
8.34086
29.498
30.8961
132.275
126.071
25.945
-22.6344
-0.605934
12.608
-12.0119
-32.7546
1.50937
-27.9335
-16.1536
-30.0644
12.2819
12.7598
-22.0918
-11.7248
10.6513
-22.8582
7.7877
13.5344
-3.53769
-48.792
-50.5618
11.2031
-20.7529
-17.3748
-23.6312
227.683
-10.8893
-4.34825
79.189
-17.1155
0.864326
23.2934
-35.8172
44.3065
4.16482
73.3598
68.5696
-0.651199
-4.19679
0.214388
-47.3804
-30.4885
38.1709
-48.2813
-33.8187
46.815
37.727
45.9773
46.7178
-36.5229
-14.7722
389.123
-1.01228
38.231
45.6056
39.3938
84.7113
76.6293
10.0861
19.841
24.2704
22.9388
-31.8852
6.82572
31.0755
67.9749
52.1819
29.8395
51.6688
20.1042
12.351
-4.64365
50.2351
17.0441
2.58709
-9.44972
51.6372
48.3671
24.9398
57.9477
16.3862
53.7548
36.1031
38.8284
307.831
56.685
345.891
206.659
140.974
152.676
16.4972
17.158
54.7638
14.3674
41.1631
213.682
97.4101
26.0987
30.4139
-0.205417
-13.745
61.828
-2.45602
9.70725
-4.02228
133.428
122.697
-15.4513
12.2503
-3.06
13.0458
70.145
7.28628
53.6768
-35.1906
28.3823
15.4809
16.1439
-10.8361
28.5446
48.4782
11.9102
42.6109
11.0984
40.6279
32.3667
0.759481
402.839
20.578
405.044
49.7255
-3.52782
43.8532
-15.6381
21.9677
39.5658
71.1482
65.551
5.48399
111.936
64.4499
31.2326
29.9689
422.957
17.2035
12.8443
-23.9936
47.7339
110.76
12.2503
-5.61944
71.9026
37.4086
-41.4394
-0.671067
1.10323
4.971
-20.1264
214.795
-7.96275
-1.4405
0.665782
-4.24073
37.3354
35.0057
52.9814
-39.4409
103.037
43.3492
53.4736
-42.1451
1.15735
35.8617
189.275
22.1798
36.5827
70.6558
45.783
112.223
138.844
238.851
53.8608
45.8886
52.7403
39.8639
80.2929
11.0988
40.4244
38.7495
51.5783
43.281
9.14632
0.857648
11.3448
25.8768
5.08212
32.6478
17.3232
424.82
81.0807
-23.0158
-10.7098
34.2174
24.8258
-15.8042
-50.2819
30.4973
-20.1957
-16.4447
-11.6138
-16.5752
-32.4842
-3.53769
236.066
166.751
-15.9457
13.4735
-46.1888
-13.6862
119.885
57.349
-34.6675
-23.4985
37.3489
-8.64328
-49.2461
125.729
-22.203
-6.07086
-12.9041
301.196
1.3706
2.56361
1.60281
-3.3037
-12.3274
161.505
-22.6663
-16.0151
-9.40702
5.86788
64.718
116.058
17.0869
34.9247
11.1691
-5.62753
-20.8021
-30.2941
6.59762
38.7967
-1.06869
36.3369
7.27498
12.6314
24.3368
-2.54461
5.77558
31.9911
58.4271
-12.6919
13.288
129.883
4.60578
52.5743
53.0523
-17.2267
59.43
45.7663
11.5884
14.9041
55.7808
11.6544
61.3913
72.6145
-20.4894
-11.8635
44.6082
4.03957
39.7713
8.74521
105.158
112.378
1.91204
31.8178
102.935
30.7167
-3.43764
0.920889
16.2665
403.587
-4.31586
95.5226
62.9712
-50.1215
25.2272
18.6082
-8.64328
399.442
20.0944
63.0525
37.6475
-5.33636
25.7883
108.91
26.7075
63.1895
21.9853
55.0375
57.8248
217.836
57.0131
12.9409
-12.2669
17.7669
26.2996
30.7882
-14.9712
23.6461
-10.9899
9.29508
16.8613
31.6718
28.5269
-0.625116
33.9436
-5.68852
-20.5767
20.5734
-7.63448
105.258
-23.442
-3.39306
-39.9555
17.5295
25.6692
23.6158
-10.7662
28.1799
142.18
27.1013
44.8451
-3.02108
13.2847
26.4513
20.1113
11.9339
20.3435
-1.42963
36.3983
22.0594
-22.6663
-14.141
51.5001
33.0418
30.0478
72.0177
13.1398
36.7646
18.9951
78.6355
-7.50159
3.43912
34.7086
55.6633
34.5386
55.0776
53.5742
16.3337
670.823
2.32403
3.90152
6.26731
-4.83074
-14.566
97.621
-3.70661
45.5499
-11.4684
-17.883
33.8336
19.5294
7.84023
215.076
41.6395
20.2123
46.3988
-17.3407
-18.6153
-8.11538
111.926
500.315
-15.6381
6.97515
32.171
1.14748
323.314
14.0142
-2.94931
-6.24874
18.7245
6.91431
120.277
204.643
51.4821
35.7973
50.141
44.1095
48.7285
-18.0525
228.563
-13.3284
-23.9462
23.592
6.05577
23.1546
31.3665
1.2725
75.4702
30.7445
-13.204
28.0743
34.9159
73.1513
32.6623
28.3655
67.3911
31.8538
33.4242
62.8196
181.226
71.9442
61.6229
62.0075
1.25145
77.6813
35.1202
39.6219
42.3199
64.2267
50.4542
49.7948
12.608
21.7213
465.747
76.472
548.877
290.581
6.20061
-13.4786
18.5923
1.281
-46.0031
-1.37819
-0.526984
6.15679
141.955
-18.6153
55.7972
110.052
16.8059
61.329
44.8251
57.012
24.5421
-1.30646
-2.51966
18.2195
114.63
-6.34879
11.1781
9.40831
29.8468
27.6028
53.2055
566.278
32.2142
89.3551
150.588
66.7193
39.4243
-0.934275
37.2324
65.4599
30.251
306.898
55.7185
12.8472
274.058
65.9278
46.4222
183.481
-6.64474
53.3742
173.597
58.1588
61.7103
12.2028
11.4647
-4.69049
58.7241
28.1494
26.6152
-4.90645
-12.8041
33.6408
17.3166
-17.8297
193.295
22.1969
11.0988
10.4394
-0.605934
-43.871
-10.2658
226.397
5.79969
-16.1536
-37.5607
12.2819
225.465
14.8442
-6.10264
10.2189
-10.7485
-4.27512
26.7715
-7.03329
-27.0486
-20.2968
6.1344
-9.43107
42.3786
6.98108
-16.9713
48.5733
41.0824
7.84974
560.266
59.2123
13.2449
66.3032
36.1889
5.76264
13.4508
33.9904
-1.58606
27.135
33.3383
20.0362
52.6623
58.7572
105.247
38.1407
39.4015
116.933
35.5608
-14.6045
62.4118
-2.51966
11.6603
-24.988
-14.7821
-16.9329
22.3506
65.0842
130.042
-5.31171
-21.5679
-1.51899
135.596
-24.9306
-5.67696
3.0011
-38.8771
-32.7934
92.6936
-37.0108
-39.8842
-30.4885
-10.5549
346.431
7.9407
77.1722
-0.429436
-18.9182
-16.0151
46.9144
40.1585
-39.334
-8.21298
-48.4713
-7.6836
-3.12011
31.8975
7.3646
-23.6471
6.72253
2.18848
37.3889
51.8033
42.675
17.5117
10.1618
170.672
49.0568
-22.0623
30.1546
23.6033
11.0204
15.8502
13.2189
9.94875
14.4525
100.114
2.21803
3.65967
119.538
123.235
-48.6004
-17.4857
3.3233
175.644
26.1762
-8.22122
-19.2558
-43.2082
63.5658
242.545
23.4206
68.3237
230.284
111.63
34.4687
-10.1669
8.76561
28.3682
-22.2008
21.5128
-4.14297
-30.5636
15.2027
7.12684
-14.7011
7.91218
36.8562
146.388
26.1706
176.2
99.1873
207.274
313.447
9.43923
-23.4231
-12.3914
5.88816
5.10185
30.1513
-18.4548
7.0476
24.5772
0.470549
140.026
42.6001
22.2175
39.7998
10.1614
26.5724
5.19276
42.926
10.2707
-4.43948
20.6774
47.6548
-4.46485
177.961
-31.8645
14.6835
21.5902
42.5448
0.729666
91.608
41.3927
-8.11889
233.229
128.823
30.8961
20.8812
-4.53178
36.1158
203.981
-32.0047
-0.605934
-30.4956
17.8451
29.6204
-14.2795
-20.6941
98.9669
-27.534
22.8858
54.1996
-28.5914
25.6439
-4.77362
2.35823
11.7074
-20.2968
32.3713
22.9047
-11.8695
33.9436
46.8896
50.5584
712.007
125.054
-27.1901
-20.2597
35.0071
310.527
65.5376
192.282
-27.6327
-11.1755
-25.2971
-26.4858
6.48652
26.1045
-1.14701
-29.7191
-45.4979
3.08237
-18.4548
231.936
18.955
41.7
-0.503462
28.8005
-19.0119
339.65
2.20953
-9.54788
4.59965
4.93085
22.5515
156.351
-33.7118
1.15735
-10.9899
7.42102
-2.0614
15.968
-20.9842
290.896
2.08451
-11.3107
153.711
118.962
-6.69744
185.327
-6.24874
-24.379
-24.0259
-35.8814
44.1095
-3.74537
4.43626
26.1642
8.30085
13.3897
2.36244
199.802
14.526
0.40827
4.1817
57.8486
184.324
1.38147
-12.783
7.06683
-2.05162
-16.0151
0.900347
-8.18762
1.93678
87.0102
-59.9488
98.6088
13.3729
-3.93546
7.18725
29.0864
35.0485
-6.69089
13.8481
-0.221284
-20.4514
-17.4892
32.2632
12.089
22.0017
-4.7112
17.1331
1.09042
30.4936
25.945
-45.1232
344.222
141.534
35.2426
-3.57064
-23.6498
31.9596
34.3116
7.13617
10.7043
58.8848
60.4267
45.3215
33.6447
-17.3078
11.6544
370.663
45.4406
-13.9302
28.6232
-8.95126
-12.2422
-11.6138
-39.064
90.3711
-23.1139
13.3289
162.977
-43.0655
14.9512
-17.0048
6.35381
-31.5486
129.666
-17.4343
28.0562
-23.2358
-18.6718
-17.8009
6.48652
5.41222
-26.908
43.5202
20.886
344.38
48.9401
6.9675
91.3258
41.919
37.2101
43.548
38.2724
20.1853
11.0668
29.0113
34.9159
11.2658
23.6461
52.7283
37.4061
18.7353
39.1681
3.43912
75.9381
356.878
40.0851
5.40091
133.222
-11.867
57.0666
31.3721
23.3998
7.76275
32.9495
45.4861
50.3079
42.2985
12.749
0.291437
15.4084
-23.1139
17.077
41.1881
-11.3826
59.462
42.1503
22.8439
20.0146
25.6692
320.411
36.7343
35.3584
17.5936
20.8807
64.9266
26.4031
11.5302
54.5623
60.4407
38.1709
63.447
45.422
55.139
72.6591
17.6261
-9.45584
26.2002
142.675
31.7252
-6.53787
22.7091
81.4466
115.068
76.8751
50.9781
33.6015
70.0562
48.1928
307.254
43.5535
2747.35
-17.6502
-20.7603
19.8097
2.98065
10.3489
48.361
-11.3238
435.821
31.5005
-12.5415
31.7108
22.0083
20.0217
-6.14918
58.6306
17.3296
119.129
15.4116
15.8688
-25.9455
17.2825
-15.6176
15.203
-13.1848
13.1564
-18.8789
21.9806
-29.2534
-27.1901
-12.7634
-30.5852
-16.2037
42.5358
-3.80289
10.4974
17.8725
1.87682
-1.18594
14.7825
349.779
-18.324
48.997
4.85136
30.4734
14.2699
20.1482
17.2749
0.433571
29.7138
9.81476
49.5168
535.553
42.926
10.2219
299.159
60.0328
49.5289
30.0064
14.2758
19.9322
85.1948
32.6088
60.9455
100.641
-6.69089
0.729666
-39.978
2.71866
142.879
42.433
22.6422
27.6825
28.7561
-4.83074
18.8727
137.138
-9.88083
141.662
-29.0065
27.7463
-4.10675
-21.9119
-3.35117
33.5849
14.5121
192.436
238.855
-7.00039
-6.14918
4.28272
22.9518
-19.5524
77.1546
-3.23593
11.6635
28.9873
13.3305
-5.20035
118.899
27.0215
5.25277
-40.938
26.6528
-24.1524
-15.0588
-35.5693
155.506
-20.7529
20.1066
-16.135
-14.682
-36.5604
-12.7634
-21.2148
-36.8184
-30.5528
14.9378
3.0011
-27.6327
5.6911
-51.5341
-28.3599
7.36382
-36.7543
-6.14254
12.4527
2.04026
-30.4337
7.96681
-39.8842
-17.3701
-28.3822
30.4295
-28.7126
-31.9446
-0.0366861
34.7329
71.0806
80.6062
22.7433
43.0283
16.8613
18.5533
269.557
2.1655
17.2825
378.772
211.703
22.5268
11.2031
5.48399
368.683
38.2129
-3.43764
156.468
28.4661
-2.47418
0.662882
14.4248
23.6158
52.9521
8.43606
52.2249
35.4748
26.964
24.6288
379.77
181.951
67.7522
-2.32273
73.303
221.61
12.5897
35.1038
49.4153
37.2101
408.991
79.5019
17.2021
647.997
25.2632
-11.9357
60.0328
87.0102
260.517
59.8949
224.883
335.271
14.6835
40.3308
55.6633
128.242
43.8332
44.7563
72.6015
161.436
40.4458
37.9898
50.3079
127.291
33.1273
8.85983
32.8377
372.574
61.0076
46.493
17.2636
91.6809
38.7623
8.34484
2.36994
6.96928
26.7715
75.4468
45.4406
42.2918
5.25277
81.0008
22.6992
-15.0588
20.6527
63.6769
100.691
40.087
11.5549
34.6541
10.6443
6.28508
41.1747
36.7343
41.7077
67.5353
105.887
-0.248903
45.8419
88.8082
24.6288
46.1859
30.1513
368.742
375.028
50.0963
122.504
22.9332
45.7687
43.439
95.1479
23.3403
46.1603
22.5102
18.0239
43.358
37.4061
21.2427
41.2678
62.2225
29.8534
21.3305
6.72253
-35.2928
66.9334
-1.02947
7.00919
-32.8222
-16.6001
1.09042
6.1307
44.6857
-10.1753
1.36357
61.0767
-6.51771
-0.364691
-16.6891
10.0834
35.5279
-27.0735
-0.358617
-18.1637
14.8442
-11.8375
-10.3958
133.555
255.357
163.507
-20.1957
10.2466
96.4097
203.184
26.0899
-9.01686
200.52
-35.687
19.8569
0.710876
85.8516
429.897
1.07748
83.7282
38.0489
-0.645596
-2.60065
44.0785
103.969
-8.57151
86.6359
9.35419
5.04024
0.336915
-7.77042
-16.4973
43.9858
18.9307
-6.08099
17.8725
1.87682
18.4918
52.3414
26.964
9.6363
67.6326
4.03397
31.4105
50.8142
22.9593
-9.89909
3.24467
40.0449
27.8397
109.14
14.8466
-0.601568
97.959
1183.3
-24.4484
37.4446
21.6145
24.229
6.58059
15.2128
36.7988
193.891
346.515
55.913
29.0864
14.4338
27.0423
28.8407
18.5194
6.87364
43.9481
50.1127
6.5332
189.789
72.7967
12.9729
33.1273
-24.8734
94.8099
14.097
31.4944
9.29095
42.2669
50.2412
8.07321
7.89322
20.4664
68.7474
32.355
61.3172
51.1344
43.5877
2.93643
11.5623
60.4823
15.4116
34.155
94.5357
57.0065
61.0864
26.9478
52.5968
144.885
37.2798
-1.73362
60.2581
133.663
70.2386
136.412
19.8964
577.423
-15.7411
10.9685
88.1978
25.3383
132.141
14.5969
15.7924
-4.38608
-26.6064
9.66177
26.6528
17.077
138.615
-7.45829
41.1881
78.5726
21.9806
10.1019
-16.5561
6.54309
7.85134
29.3849
-19.9518
-28.6787
9.31557
31.1121
-51.9956
-3.67923
-21.549
-11.4933
37.3489
26.964
4.0141
-13.6388
27.4452
-14.8263
-27.8252
10.7957
20.8291
131.655
-21.1435
16.3631
25.0524
-0.271251
101.535
83.9035
22.3112
-14.141
469.417
-0.691351
175.445
41.1542
-29.9904
-3.93546
-4.05715
23.8041
-5.82957
158.522
19.0551
44.4447
9.2779
304.049
1.84803
36.8108
11.3978
25.8084
161.815
-1.08261
11.6709
50.7693
3.78965
20.2453
2.1655
52.8898
45.188
9.30401
-7.45829
7.35805
48.2176
17.5982
22.7993
-1.51899
-12.1125
-29.0453
46.7192
-3.02108
1.35372
193.315
-30.4337
-5.21393
21.0483
4.41391
19.5001
22.4033
20.578
15.9923
82.325
20.835
25.5544
-7.50159
-11.4317
12.8094
25.6782
-19.8094
36.3369
3.52685
468.68
-30.6077
11.6485
-2.90353
-9.10384
15.501
18.4487
19.8097
66.8604
-30.4956
-41.9969
7.67376
2.58709
-13.1978
25.4003
3.38952
-27.534
-10.8474
-19.2211
106.229
7.99214
379.908
44.5751
14.5397
37.0073
7.6216
57.6712
10.7264
74.9019
48.0008
66.9512
-0.104675
235.549
10.3022
12.4729
-5.31028
25.5103
63.6769
20.4765
51.9657
26.5474
6.54309
17.2217
4.41101
35.0395
50.545
44.2306
1383.13
62.784
0.68813
69.2677
128.241
3.53815
41.6461
-8.16203
11.4106
-9.0845
-17.3153
223.228
19.2112
-23.0176
108.192
50.3285
2.3185
36.3983
-12.783
41.0519
-16.0151
194.966
49.5289
-28.0896
15.247
16.7913
-44.9829
-0.187331
23.4642
35.0485
-8.56496
38.211
-7.33297
10.6218
32.2632
243.142
28.3775
6.71262
20.3228
-24.5084
3.1422
-2.38457
149.158
-25.2584
38.9907
35.7847
30.6981
1.79468
25.4003
7.13765
75.5396
-3.35117
54.1996
-20.9842
536.274
27.4859
18.9511
-11.2064
-3.78947
36.9732
19.4723
15.303
-25.316
7.85134
-26.837
-36.8184
-36.175
44.9228
47.9787
-40.7512
-39.2865
55.2877
-16.0023
20.4823
-29.7191
-15.5129
6.8305
2.04026
11.5302
68.8918
26.7075
-2.37753
4.43767
4.19257
247.231
47.3592
36.3667
-18.8262
26.2002
36.607
48.5918
208.98
38.6728
21.4765
36.539
770.034
40.0711
-20.3003
21.9559
55.1925
40.2664
56.4885
71.723
61.5523
271.594
21.6838
63.1123
36.5858
74.598
193.206
92.8667
48.3671
17.4435
28.508
69.1921
25.7565
130.159
62.3401
117.539
-4.11756
54.7638
8.74521
181.058
105.818
27.0357
32.288
18.5352
7.48012
23.7809
-1.21118
-2.44179
29.9303
6.74923
-7.01802
108.447
17.7309
1291.1
-33.4672
-38.0017
117.4
335.624
-16.5808
185.747
26.7075
-21.1435
3.24467
92.5188
19.1851
17.6577
-16.5311
450.579
15.0139
104.231
-7.2418
-0.0752482
-41.2348
20.4274
152.605
13.8481
26.0156
15.1558
22.8929
8.34086
22.0017
4.65913
17.1331
12.3348
25.945
61.6986
59.1651
78.1048
27.6005
31.0916
45.6906
78.6314
29.1485
3.38952
0.396959
-17.347
44.3845
-8.52176
-5.12632
17.4012
32.3433
32.3221
8.55863
9.66177
-30.6102
0.210445
-1.83609
-15.0339
-37.6195
230.002
-4.89058
12.1653
20.9698
-41.8296
0.662882
37.4266
41.4195
19.7466
71.2173
1989.07
23.2934
-2.08405
1.203
25.4661
8.71913
116.68
18.2742
7.90453
60.4037
224.64
29.3835
21.3742
5.53669
-19.6563
7.71658
31.1766
30.9168
53.2236
30.0234
77.215
8.21201
25.4632
13.4329
36.0572
5.59617
31.1886
39.5088
421.236
43.2355
58.4271
-3.70661
45.5499
47.0291
-8.6573
24.0042
-3.17119
4.14509
18.5923
-11.7248
10.6513
7.99214
-8.02325
19.2248
111.033
45.4898
-10.8253
8.37256
-4.11756
9.66177
-32.4842
485.594
7.45492
-24.5011
12.6103
36.3389
-35.2968
-23.442
13.4735
-27.4481
-8.06399
-29.0453
-30.234
70.2048
236
8.22332
-24.8832
10.5786
-18.5745
-15.4412
-9.87379
-13.3897
26.6814
-0.177552
39.4181
34.5363
-11.223
28.3655
31.7839
-24.3682
-3.93546
-20.9237
34.7086
4.4778
22.6521
14.3699
47.2558
30.8297
14.5055
15.259
19.8311
42.8116
9.22476
31.0541
5.01626
-30.4956
23.2018
5.54281
6.65966
20.2561
109.273
124.085
18.1476
17.7152
22.9847
19.2036
-19.5524
15.3104
26.7491
-31.4401
19.617
45.1897
236.554
315.675
13.1133
-41.3092
6.73848
0.126464
-16.1557
-3.94965
7.63671
380.768
48.9829
9.65833
38.0852
42.1276
14.5977
16.2881
10.526
-7.30781
1.05374
52.5123
-5.60322
39.8968
-22.1974
-14.5766
-11.8695
101.133
97.4101
-17.0048
-14.2609
19.0512
-1.51899
6.89615
1.30634
12.3714
-23.8846
-14.9236
21.5545
20.3658
60.8344
4.47519
-18.4747
52.7451
203.502
26.7253
76.1141
35.1408
19.1489
36.0408
136.559
32.5249
48.2331
63.1167
15.5001
299.814
264.489
54.214
11.4647
10.5618
53.3356
94.635
41.9452
-4.52187
-29.6706
20.5223
11.6944
4.95165
18.894
42.675
17.5117
10.4394
6.89033
-38.3768
-4.11282
3.92562
-13.1978
10.8858
-23.7859
2.27103
-2.02239
-2.35451
-8.08933
-40.3809
-6.14918
32.3937
81.0478
9.0009
-29.6936
371.481
5.55588
-9.33235
213.505
96.9433
0.731616
79.0213
4.10321
1.27395
-12.4556
-23.0565
16.8118
3.0011
131.663
1.94297
-45.9119
-3.99704
274.478
26.1045
-33.0061
-20.3488
10.5786
-24.1967
-25.9511
-17.3153
-18.5263
156.018
-11.7732
-0.503462
836.523
-7.76752
17.311
13.9095
17.2021
65.1629
-15.1701
15.8441
27.1373
14.3012
-11.1817
59.9915
-4.46485
18.4316
53.7892
3.52685
-26.0736
-6.24482
54.752
25.2075
23.8758
19.6517
11.5109
33.4413
9.22476
87.2761
35.0013
-2.64155
8.47482
61.4795
28.2885
38.1943
138.602
16.03
42.7449
258.473
31.2661
37.9772
-19.2676
30.5196
4.2323
52.9368
5.94012
22.9079
28.9873
39.7772
-17.9083
12.029
-5.76921
-24.0094
-5.6274
-54.4276
1.11628
11.3709
2.58494
-9.73976
0.291437
-7.08035
-53.099
-18.5302
19.7157
-17.9418
24.7917
29.7796
396.675
14.9764
61.2622
-7.15935
-16.4973
90.1452
-2.33286
17.8725
-5.61944
2.5622
22.4161
42.9711
-10.5173
31.3388
-1.70787
13.4043
25.7082
19.1742
50.3523
98.1172
16.374
26.091
10.6428
51.1074
27.9334
6.47372
6.52255
25.5456
60.0328
34.5363
18.6654
1.86874
-7.80528
20.056
15.7979
-42.3739
12.8972
17.0299
32.2632
231.355
23.8758
-25.9704
51.1083
27.306
-4.51562
181.42
37.6588
-13.1978
-0.836606
410.062
-3.17119
-7.09931
-17.347
20.0217
22.1194
-25.9455
-21.2398
-35.3968
674.597
11.2031
1.73585
27.6028
96.4983
-9.01526
-11.8445
26.8998
172.892
28.1799
6.56199
1.62516
7.36382
-12.3914
-37.2154
-11.9102
22.655
-12.8326
-26.6856
3.96252
34.2037
-19.2694
1.3706
49.4153
7.22501
30.7761
29.5556
-13.296
-19.7632
21.5151
203.582
37.544
56.2433
-0.716719
7.75073
-0.0752482
-16.8719
-17.0539
65.2833
21.5902
194.344
10.1757
-33.0035
-2.09535
0.163295
12.4958
28.5151
-8.52573
20.1277
0.911
45.2441
-15.7762
22.1969
79.7798
-4.35407
78.2003
-17.6341
6.60075
35.2426
41.4069
30.6981
25.4003
693.046
-27.534
84.7299
12.638
-1.02549
17.3625
507.345
21.1493
82.9431
17.3296
-8.30796
-39.0375
30.4973
6.04127
-10.3681
20.8268
0.421845
-24.0714
1.24895
13.3289
-7.56258
-9.33235
198.143
45.7092
-14.682
0.920889
11.5995
-3.08525
8.80261
26.1822
29.238
13.1874
74.0284
-5.8711
21.4791
106.689
-12.8525
-19.4064
13.4043
7.0476
-1.65968
-22.0182
-0.528764
-24.8663
130
-9.64158
42.6741
-16.0151
-6.59592
14.3012
305.535
6.42534
31.8805
18.0239
-5.36773
11.1691
16.8613
-9.67935
66.5677
-4.30686
30.7904
86.9367
22.0017
-34.6963
-5.35571
2351.17
127.945
44.6857
-47.3622
17.8451
26.4144
-19.9017
2.91153
3.38952
-31.2822
0.396959
3.26769
-6.21527
-19.7662
30.4809
203.746
24.8975
426.918
30.401
-43.7286
35.8177
-20.681
-3.71016
9.32899
-0.138211
36.9732
45.7092
15.3476
-30.5852
-25.574
-9.93806
48.671
-23.8846
15.0614
2.81386
-18.9896
31.7267
2.60112
-8.01661
-10.0361
-11.0782
-46.5658
33.9476
39.8259
-23.0176
34.4227
681.077
33.5556
-0.691351
30.0478
-25.4338
-26.9536
11.4989
63.643
29.4263
-17.9353
23.2185
18.5194
110.733
213.021
15.8371
-6.10927
-6.58526
-1.60758
16.0829
22.0603
6.41366
19.0718
-10.8179
20.3907
63.8187
30.5635
-19.1008
93.1632
49.5144
28.5676
28.455
-13.2069
20.1736
52.021
86.3324
-11.8635
33.3084
-5.20313
6.4985
33.9453
26.6588
-4.78984
51.3844
61.6972
17.2201
39.5346
36.6708
37.2552
2.93402
3.3927
75.6982
210.973
98.7208
23.683
61.1952
69.0073
358.514
4.9766
244.982
-28.7361
2.08451
-26.3032
18.6993
14.4844
-27.3794
-10.8893
-44.3147
-23.0565
38.6084
-44.4993
223.083
-44.0378
-9.61923
9.23789
-21.7617
78.1904
2.04026
-39.0696
31.4105
4.21868
10.7156
18.2372
5.35095
21.0592
47.6427
27.6816
25.2632
32.6623
13.3729
-4.05715
8.47169
33.1745
57.0274
115.048
-3.96942
-14.8292
-4.37075
11.6485
57.0666
-4.7112
-3.48164
381.526
41.738
3.45621
34.8022
-6.22813
-8.00677
3.3787
-10.953
2.28998
-34.3583
48.9362
-1.94039
3.78611
18.6993
-5.76041
36.9732
-22.1783
255.794
-18.3856
-28.6787
29.9303
32.9862
-8.89209
11.3133
-21.549
-15.2414
8.36059
414.973
-2.08405
12.4474
-23.9462
34.0045
18.018
43.5118
45.6671
157.15
52.9183
77.6278
33.3038
16.689
27.0884
58.9964
59.2788
26.2996
-14.0341
123.909
19.9322
45.9093
49.3537
8.47169
10.6857
2.67944
-14.2629
-17.0879
3.12551
32.2632
22.0017
14.0295
2.14055
8.58668
62.3527
22.1969
-7.64184
27.306
10.6385
6.98576
1.10658
26.4144
81.2979
26.1575
51.6372
53.9893
405.375
46.7033
48.2453
31.2661
15.4884
-17.3936
8.03086
-9.07889
86.4175
16.8003
26.1956
9.23212
14.4844
85.0646
-27.8005
107.743
-19.9518
29.9303
34.2114
11.3133
-23.4231
233.111
-24.0969
-30.5054
126.771
-9.0845
22.0401
65.8067
-12.6479
-4.2769
-0.503462
163.488
42.6741
-9.54788
14.0188
84.3957
261.298
1.89543
18.0239
789.236
14.9173
20.6094
37.294
-11.5534
8.47169
10.1757
10.1
284.637
32.0224
115.569
23.3334
53.3848
35.8737
33.4413
29.1801
466.037
15.9711
65.2276
-1.69657
11.9574
1.50464
234.55
4.99708
28.3214
18.6743
45.0156
-1.91541
-11.3826
44.4694
-3.01652
10.2912
7.85134
1.27395
189.944
61.7894
16.1196
-5.14396
37.5502
50.3509
26.1045
-23.6358
-12.8525
-34.2535
22.655
-22.203
87.6324
39.5698
133.529
40.726
28.8005
14.7213
53.2649
58.4315
35.1778
9.19278
44.2862
0.0213621
-10.087
2.12853
211.582
20.3057
10.3458
50.0411
47.657
290.259
286.895
-36.2299
6.0263
14.5055
7.76275
31.0755
15.501
65.3004
3.60256
31.0541
5.01626
7.13157
240.058
11.9574
-13.4879
-14.7011
19.1566
-15.0588
1.91204
-37.6195
-4.89058
92.1397
-12.1976
-1.51899
-11.8445
-38.049
-3.80289
31.1121
-1.39582
-17.1155
-2.88381
48.5933
79.4378
277.628
-19.261
19.949
-27.8252
-39.8041
-3.27758
-17.3954
26.9265
202.844
17.6577
-39.0199
34.2408
52.4372
9.61601
-23.4045
-11.0241
25.5544
32.7209
35.6456
17.2449
-7.70363
19.841
29.4521
31.7667
33.9997
88.5896
108.404
12.9729
62.9132
55.6161
16.0991
30.9636
387.567
-10.3867
303.699
-12.5415
47.2486
27.9627
37.1119
-16.5752
49.1416
48.9362
53.3446
126.537
30.8808
8.29509
52.9027
35.4018
16.2401
5.60605
11.5995
256.147
-14.3296
158.728
33.6784
119.193
-22.0106
37.5502
-15.9268
20.3658
34.5975
-31.5932
-17.3869
18.0749
60.1363
361.246
17.081
22.9593
-37.9848
11.9339
35.336
22.9332
14.5631
-2.05162
-29.1335
-30.9588
27.4196
4.0026
13.1131
7.30893
-9.67935
40.6707
0.805371
70.0701
12.8972
-23.1114
45.3817
111.414
11.5109
154.764
69.0485
41.0839
34.8022
-0.605934
-22.9993
113.551
388.91
63.3536
-10.5314
7.41688
74.126
0.576941
17.2636
383.703
4.59671
11.7403
23.8359
162.674
-1.58263
144.719
-1.83609
-35.7455
6.9881
4.05862
14.0394
-16.5115
3.14801
-3.08525
56.1672
47.9787
-29.5068
41.2984
-12.1787
7.24736
-29.1207
202.267
24.6288
-21.1351
5.7884
-37.1955
35.1586
37.6957
-9.89909
20.1113
128.126
-2.14532
165.362
15.328
110.14
42.926
-21.6373
49.6261
68.6491
30.0478
68.2695
9.39169
-8.21298
43.358
9.29508
11.2391
1.68674
22.1798
4.72356
18.5194
-6.24482
7.90037
60.8147
222.527
45.8886
24.8714
57.8041
40.4244
37.1119
50.8912
63.0931
13.3289
13.0521
28.0697
28.8426
161.48
12.1653
-1.51899
85.6069
2.53695
-17.4343
29.9303
89.2081
2.35231
17.8064
57.8471
25.2272
37.3489
-16.6006
-19.261
21.823
9.53653
-33.4474
30.1994
81.9554
215.962
21.4058
19.0761
-5.79975
-25.3854
21.5151
53.277
7.75073
24.2876
20.3057
44.0789
57.5373
-1.06869
30.3892
7.00919
42.1405
14.2089
42.8116
-13.264
96.6464
154.942
255.98
44.6129
22.6663
1.50464
-16.5752
62.2601
-21.2398
7.70671
26.1956
48.5875
35.0991
1061.45
177.083
5.97727
747.152
-19.3084
36.7343
-48.2475
-9.30143
57.1618
16.6177
17.7309
7.36382
-5.35623
-54.8683
-10.0361
-20.4485
9.65616
-2.32273
18.955
-3.27758
-9.89909
16.3631
-4.93266
10.9731
45.7687
-1.5386
72.066
8.39661
40.5381
-41.2081
119.224
69.2652
-22.4941
5.43487
68.4418
29.4263
-27.3813
-3.96942
32.0224
14.3699
54.752
38.3259
51.5108
100.416
39.8639
46.7061
19.8097
-39.8659
-62.6117
6.60075
42.7388
9.54782
2.58709
20.2561
-6.91932
7.89322
-6.10264
6.90319
-4.77362
28.6069
4.28272
4.2323
11.7074
1.06237
-25.919
19.2529
26.656
12.1207
245.924
8.32862
60.7547
84.186
-4.11756
95.9933
24.5733
22.4225
-16.8286
56.1806
-5.76041
25.7288
-2.82724
19.0957
21.2776
27.5433
39.3006
14.2455
-23.8846
11.3133
405.738
-9.61923
31.7267
8.22332
15.2585
10.7241
31.1934
496.099
25.7335
45.6671
74.6914
26.5724
59.7926
12.0959
44.0039
51.7825
42.0326
15.0139
33.0165
221.394
33.6579
28.1057
29.676
64.6937
40.6707
27.0423
-3.96942
-12.9552
15.8371
14.0295
16.0829
-17.0122
7.13157
28.2885
-8.6573
7.12684
-13.7436
69.5509
206.185
-7.63448
14.4844
15.7241
24.6733
-14.0716
13.4735
5.02208
-6.83338
-38.049
10.4974
24.4318
-17.8009
3.49923
34.5975
41.097
-8.64328
-16.6006
-13.6388
825.797
9.53653
-31.5733
-0.448663
96.0479
-9.89909
495.198
2.66515
226.071
22.5515
-8.21298
-0.00532722
104.76
18.4316
19.7161
57.5373
-14.1872
-21.2373
34.5778
-4.7112
0.266488
19.2492
44.6857
-3.8937
-8.30127
42.4976
12.608
362.801
57.7314
356.786
-2.23268
-20.0378
0.396959
177.888
3.26769
21.1106
-0.526984
19.2753
26.7211
776.926
9.68825
37.9004
10.2466
45.1897
-10.412
55.1325
24.7163
37.4761
-18.8204
25.4791
30.6959
-1.75114
77.4183
56.0205
41.3699
-22.1565
7.75345
2.16207
-17.2614
25.6584
16.4972
-10.953
19.1566
45.188
3.68181
-16.8286
31.7209
20.1066
-3.01652
24.6733
30.9059
34.0883
463.557
-13.6862
15.0614
9.12143
36.4716
26.1045
11.9714
7.76223
117.546
77.3073
5.09343
77.5263
22.9332
176.953
11.5799
44.5481
198.473
0.851522
18.0493
9.43304
10.1735
-24.3415
3.03141
242.009
28.0357
7.30893
117.757
23.8041
-14.1872
-20.836
54.5112
32.2632
173.801
27.1479
-0.783649
34.2417
57.8041
29.1801
44.2101
10.8797
-3.82752
17.9041
5.26358
7.34794
-19.2211
23.7698
-10.3958
26.7328
479.234
-7.0121
22.9518
-53.2855
579.404
73.5104
-25.4046
42.014
33.5862
7.84974
-24.3681
27.7416
-8.12138
161.208
9.32899
-7.63448
16.3584
-22.1783
-14.0716
49.0808
-41.8296
10.0332
40.6617
-16.3884
9.43923
98.3158
24.2304
38.2084
688.048
46.1859
3.91433
-48.4399
-5.40781
-7.02572
-36.136
-2.37753
10.9731
88.5255
23.2799
84.6684
18.3112
-18.9182
147.029
15.8929
6.80491
93.766
68.2695
-16.8452
-3.75346
7.30893
-4.05715
-12.143
33.1745
40.1608
-32.4817
32.2632
28.9556
51.9868
0.911
15.259
14.2089
26.7454
10.9525
89.8096
632.629
-24.8734
17.9732
72.1931
27.2744
46.493
-8.79339
177.888
-12.2699
11.7403
-4.27512
28.6456
24.847
37.9443
-30.7968
41.5474
168.878
219.688
-25.4046
34.5178
31.7121
2.22754
-7.57598
-1.7476
-25.5261
9.49325
-10.6628
7.78427
26.8408
44.0016
-11.6392
85.6285
18.0223
18.9508
1.50464
-14.7011
19.1566
102.449
5.83264
-13.1848
-22.4508
-9.41167
-41.3677
14.4844
-23.442
-9.01526
-3.08525
41.1747
4.87516
-14.5143
22.2399
24.2304
13.8455
-62.3645
70.5487
3.91433
-46.5658
10.7957
22.7032
-15.5213
-19.2441
13.9095
257.083
499.946
44.8
44.0039
74.2713
22.5515
42.0326
-23.2055
14.9173
3.5608
-2.18308
-19.8851
142.592
-9.99295
21.4593
17.7776
189.547
1.09042
-21.9803
-5.91412
-17.0122
38.5504
20.0088
-60.4806
-8.26375
92.8078
10.8797
-50.6792
-0.358617
2.27103
18.5923
-28.5914
25.6439
-10.3958
37.9772
-19.2676
2157.58
56.7062
-12.0561
-18.4227
9.88254
187.826
77.713
144.515
7.91811
-19.7824
-4.11756
11.6603
-34.3583
2.08451
-7.56258
16.8253
33.595
14.4844
-46.12
311.405
-19.6938
1.27395
-25.574
24.3081
336.585
0.478243
5.6911
-2.80834
51.4641
27.9785
-22.2228
15.1587
22.7746
39.5698
-14.522
308.692
14.7213
127.881
25.1539
165.253
31.4297
1.69651
-44.1261
4.93085
349.379
-20.5934
18.9951
46.7764
9.365
5.43487
-24.6719
27.2124
21.9301
-8.64067
48.889
70.5919
125.967
28.9556
91.3422
40.4458
49.2342
42.8116
-0.145573
5.01626
-4.25863
-51.3673
1050.46
32.0366
15.7056
143.466
46.493
19.1376
312.821
10.764
8.77726
4.59671
24.8587
8.84335
62.3788
230.994
37.9443
8.55863
17.1845
107.334
4.1672
31.4897
50.8912
60.386
-28.7361
13.3289
-13.1848
-18.7027
18.6024
29.4769
-27.3794
4.05862
-25.316
-9.97045
13.7813
22.434
148.991
29.8526
-16.1395
-40.9635
-47.372
0.166198
0.285834
-2.32273
7.96681
-19.2694
38.8519
23.1783
10.9731
28.5554
107.613
14.815
-16.0151
162.352
140.618
98.2546
-1.8527
3.03141
2.12853
12.9311
-11.5534
23.4642
35.0485
8.30164
48.5044
-9.20704
-2.49669
8.34086
20.1277
19.6517
-12.827
350.866
-0.625116
20.8252
1.3659
34.4648
-12.808
-38.4345
318.946
-28.7111
-18.0778
-19.3084
52.4191
69.4093
0.939791
69.0915
-7.62871
-34.8802
-9.10436
8.84999
-11.9102
-14.8263
-45.4263
33.9476
-47.3804
-17.3701
6.31174
190.883
26.6814
66.3834
4.0836
-6.05163
-3.92568
-47.8742
355.099
-17.5579
3.81084
14.2758
14.9173
26.2316
-17.1756
-30.8837
-14.1872
-1.1444
35.386
-5.4589
-11.867
24.767
45.8222
9.3443
8.69979
19.3858
47.1828
-7.06973
149.967
24.9352
5.79969
8.20929
80.5055
-15.3526
-2.41414
-38.1269
185.011
54.5584
16.8003
146.215
74.9213
29.8468
24.7917
22.2834
4.99566
35.9442
-0.274151
13.4878
53.3561
52.6638
53.4798
88.0839
21.3029
119.868
47.6562
-31.5932
2.1599
42.6549
52.6882
6.09275
-19.2694
16.3631
26.9265
-2.14532
347.147
73.8797
4.0836
12.9409
6.47372
90.8555
23.6715
0.062712
36.4104
-28.0896
4.90548
13.0432
-29.9904
17.842
13.4099
-4.37325
67.6768
-30.0514
35.5659
-3.88634
23.8547
-12.3868
55.2688
11.5995
-23.0889
38.1442
160.602
24.3081
44.2306
-14.5143
2.81386
7.24736
65.4599
-23.6358
-9.10436
-28.6313
12.4527
28.2772
-46.5658
-15.4412
1.3453
53.8445
24.0916
39.7998
47.6427
34.0687
-40.3779
46.1603
55.1511
-37.46
63.0015
33.9877
9.29508
5.61687
42.9162
23.4642
3.18941
8.22593
21.0188
19.5853
27.6239
21.5257
22.7553
26.7454
37.1894
-11.39
8.56532
29.3791
151.289
164.15
-12.1399
37.1166
-3.82752
2.91153
9.01171
-4.11756
-7.20483
227.178
7.70671
5.55588
500.334
31.351
152.11
-17.4667
-14.3296
-15.5603
7.4415
16.1196
-20.1365
5.3733
12.1087
-13.2509
-16.1395
-33.4672
33.2128
66.8006
-14.8263
-37.1955
-9.81899
24.5772
-3.27758
78.182
111.941
349.266
29.7138
13.5629
55.139
46.4222
1.69651
13.97
60.8705
25.5456
30.0478
49.5289
26.2583
25.5202
13.3729
37.4061
74.7753
67.1574
44.0789
76.278
130.116
55.0776
27.8897
0.163295
-0.62262
6.5332
28.3775
21.7051
50.3079
65.4467
44.1726
108.09
-15.503
-0.369429
32.1506
742.546
9.58078
-39.4217
15.0305
78.6694
-3.88634
29.4769
-10.5128
-22.1783
-0.953177
20.9698
-23.0889
-31.1962
-8.06399
35.5525
181.037
283.053
-13.3674
19.605
2.14003
-2.39441
18.9069
-9.0845
-15.4412
20.8291
5.09343
38.8519
19.4302
22.2175
30.7761
17.2021
31.6816
-6.64474
42.1298
31.1678
-26.2156
1.15735
32.1136
1.79882
121.809
9.183
475.704
79.6862
27.5523
10.1757
-3.01847
46.6304
9.53363
-11.867
44.4905
30.8961
28.3775
141.063
374.521
-20.7603
32.9282
-23.0947
1.36357
61.0767
-14.014
-5.99163
122.23
-26.862
-26.3032
54.3859
-1.91541
11.1062
-13.3239
31.2772
0.336915
-15.2667
-25.8676
51.4821
17.0566
-49.1845
4.75407
-13.1157
43.7917
28.0383
34.5378
12.9085
-0.671067
-25.8202
4.85136
-40.0066
19.229
61.1215
-22.0552
65.4464
29.3835
36.3667
65.4584
-27.1526
14.31
79.5726
25.1126
-1.24605
15.0309
60.3484
20.4831
8.21201
14.2188
-44.6632
43.5076
30.8297
40.7424
21.5257
97.9599
55.9301
42.9579
53.5429
20.0088
233.748
17.9732
44.8982
38.5188
25.6969
40.1441
34.1898
15.3365
78.6223
19.1507
78.2367
-7.37093
76.2176
16.4418
-13.4879
47.1431
-10.8285
-0.625116
28.3214
-5.68852
-5.58422
35.5659
25.7288
-29.2534
-14.682
-2.82724
541.96
-4.34825
-14.3296
-2.44179
31.8044
44.2306
-3.26989
9.43923
-19.6749
-2.12297
7.36382
-10.5173
0.265966
-45.4979
98.6597
15.1587
-18.4548
-22.9375
9.84088
14.4891
21.3043
-4.01938
26.6814
49.5168
10.815
-0.177552
77.6882
10.2707
-6.31355
348.639
196.06
37.4061
3.74281
543.17
-14.1872
-29.2554
412.073
-14.1479
2.78507
13.385
26.7454
374.521
-18.8862
16.0616
87.5706
-28.8785
22.1241
330.013
21.3278
-13.1978
-4.58474
-44.4006
4.14509
42.9552
174.784
32.3937
36.0914
15.4555
74.1509
0.31792
45.4898
84.7489
-2.49918
26.4474
-0.066319
3.60992
-6.13036
-16.135
7.80676
57.1429
20.9698
-14.3296
-17.4343
26.1822
2.35231
3.81703
-21.549
5.3733
20.8807
-26.7573
-12.9523
58.3819
1.4254
37.6957
64.1888
-41.7582
18.2372
23.1783
-2.14532
7.9407
17.2021
8.94089
29.8075
-44.1261
257.647
-17.5579
-4.46485
22.7433
7.42102
29.0864
98.7668
10.1
16.6453
-7.33297
-19.3633
15.3966
55.1925
-2.36114
17.7776
300.117
25.945
82.3133
16.0616
36.8754
-27.0044
-12.1399
5.25751
8.20929
-11.3238
6.65966
-16.4696
-47.4768
37.415
1156.26
67.3282
612.311
-25.5053
-33.4227
8.41715
37.8364
-30.5528
8.6233
-23.8846
-9.30143
-15.9268
-33.9821
12.1087
14.8601
0.265966
-6.14254
-0.665765
18.9069
120.411
368.662
48.2223
13.808
18.4694
0.444435
4.53921
-3.41267
3.57058
-14.141
19.9234
9.43304
8.2994
-22.4674
239.164
11.4989
13.0432
164.73
20.3057
137.782
33.1745
-1.06869
145.033
-7.71755
-5.4589
-28.7336
6.0263
18.2536
15.259
25.4533
94.2118
52.1819
17.9357
-4.35407
-45.7451
2.85262
29.6204
22.4094
4.78559
20.2561
6.01916
-26.7174
6.90319
126.625
-10.9265
0.512205
8.37256
20.8268
-31.0268
1.50464
-8.95441
-11.8695
22.6992
5.66018
-2.01228
6.35381
6.89615
10.0332
-27.6327
15.0614
44.7287
44.8451
-12.3914
-17.3869
10.5786
-3.58193
28.3968
-24.8115
122.029
13.589
-24.8916
31.3557
17.5561
-30.2563
0.444435
15.7836
22.8243
89.5257
9.19278
-32.8817
-12.2181
-0.691351
11.3071
-1.07093
-48.7044
24.6173
41.1542
5.61687
-24.6719
-10.269
-4.30686
-12.3131
-19.8851
127.6
76.2141
4.15224
-2.90353
20.1277
-20.3482
-23.2724
11.7529
27.8191
24.2173
34.8022
8.7644
-15.503
-45.7451
-15.888
5.25751
-16.1536
-13.1978
7.13765
-14.5956
1.39362
29.392
57.0706
11.7403
6.96928
62.3788
32.3433
13.5814
34.2454
-9.73976
-12.827
-23.1139
20.8252
-16.9329
-11.2064
13.0771
7.80676
100.246
5.05447
58.0413
-23.2358
35.6762
-0.934275
50.3509
70.2048
24.2304
43.8306
20.8807
8.70457
17.3371
-0.528764
32.5487
130.913
0.444435
19.5317
-1.5386
10.815
413.991
-17.8891
34.6335
25.5456
22.5515
45.7807
-18.7193
-6.33892
33.9877
24.3575
-20.8021
25.6782
98.2568
68.196
-20.4514
19.9921
28.9556
31.3721
6.5332
2.96448
13.627
27.306
419.185
-13.629
0.978552
42.7388
84.5105
-3.03511
-9.44972
77.8742
6.19914
-1.47711
37.333
57.503
218.24
36.1031
10.7174
0.534592
-17.236
-18.4492
-19.3658
-11.2064
16.8253
-11.3826
0.310491
-19.6938
-29.63
83.7329
294.174
26.3058
-12.1787
-20.8636
56.0895
-19.8877
-42.8376
-32.3795
14.3268
-5.456
-10.9586
20.8291
20.1113
49.4153
12.8472
7.9407
28.9021
78.2813
487.08
418.817
-14.9298
-1.07093
-18.7193
6.77955
24.2876
20.4274
3.43912
27.2124
38.7967
8.30164
4.4778
-5.84348
110.733
59.3475
80.9889
73.9332
-19.7037
89.1715
-5.1137
1067.93
127.291
6.69126
-19.3466
55.7115
59.6054
-3.57064
-21.7758
33.6538
-14.4156
451.502
-19.2211
35.0142
4.59671
32.355
-11.7714
15.5271
178.52
238.469
16.0549
49.0436
6.1344
2.29314
8.37256
24.5749
-42.2712
23.2734
10.875
-40.938
879.353
-31.9254
-13.0805
-27.3794
-16.5561
4.10321
306.747
-4.95932
-6.18992
50.545
-21.3618
1.87682
-6.80813
39.2827
28.9156
-5.83218
-11.9155
-8.95364
37.7526
16.0958
-21.2659
-7.00789
7.90453
-2.12156
0.665782
14.4999
-0.601568
51.1074
233.144
-18.8262
11.2077
-2.56542
11.3071
1346.38
-44.9562
-13.8352
13.0432
-48.731
12.9311
-20.9237
328.937
27.5523
463.7
-9.59161
-24.9855
193.433
-15.9556
36.8108
288.76
19.3083
-17.5122
18.2195
-10.9325
29.2585
-21.5138
12.1401
0.798822
247.806
3.54272
-21.2413
-28.1271
-0.581959
60.8524
80.7748
12.6597
79.6506
9.12143
27.9785
128.164
7.76223
-26.7573
34.9415
547.393
63.9326
49.1963
18.2119
106.318
77.5263
49.1702
53.2649
17.2021
38.926
24.1853
117.044
17.7669
64.901
65.6137
37.4061
41.2241
86.0197
25.9279
66.5677
68.7817
182.59
23.2185
37.26
45.1409
78.0882
75.3668
55.1925
68.8534
36.5183
54.6144
24.5162
93.2748
0.645109
71.3465
22.1241
-16.6891
-8.6573
-15.0719
17.9041
473.658
8.34484
596.449
12.5915
217.876
218.454
-12.8005
-12.6994
145.179
7.70835
55.1325
-18.8877
-37.1278
-14.9977
37.2798
11.3848
195.235
17.1546
9.97421
-6.59815
-28.5058
-15.571
-4.46649
335.668
1.50464
-7.08035
-5.41175
-7.56258
-24.3249
11.2031
23.8547
-25.5053
-54.0374
-35.2522
8.77021
-36.8184
-2.44179
187.352
-8.2433
-12.6402
-72.1488
-6.63194
-27.3839
41.4954
-65.3065
-24.8115
22.7032
2.34461
18.2372
4.43767
22.2175
186.977
-5.79975
-34.7557
-2.84779
19.9234
30.0478
49.5289
-52.4525
2.12853
9.29508
-13.1238
-54.5352
-9.67935
2.67944
49.4554
13.2818
6.0263
104.461
-0.963066
13.385
14.2089
22.9973
16.0616
-15.5985
-36.1178
374.046
83.4375
16.5019
88.2586
-4.10675
-10.8474
18.5923
-9.9634
62.6928
-17.3936
49.2603
17.3296
-13.9302
243.947
84.752
-1.66199
19.1625
-1.04171
12.029
31.7121
5.97567
-18.8204
-18.6142
-3.03726
-7.37334
-7.16396
24.62
21.2186
25.261
-22.8836
-6.2007
-13.8368
3.95831
-66.0183
28.7721
14.1722
1.89304
-10.703
41.5285
26.8475
-37.1694
57.0927
44.9614
1.29211
1.59992
50.545
46.1046
-3.26989
49.6655
70.9656
44.8451
30.7121
15.2585
6.97592
57.4303
24.5291
37.7672
52.6882
67.9369
25.7443
-4.3497
111.077
2.63355
13.0818
13.3641
74.8288
-15.9082
13.3388
42.421
51.4616
42.1612
38.231
667.206
91.0555
471.732
46.7592
54.7979
50.5738
18.0701
35.7606
25.8084
49.3708
-6.7048
18.8727
154.005
-1.70452
-3.70661
45.5499
53.5884
18.2006
90.4118
20.9587
24.8587
145.65
111.104
6.10636
19.2036
-13.9302
0.41907
2.75036
5.83428
-16.4447
32.6915
22.4836
80.5051
34.8495
13.2449
11.9553
-1.75114
11.826
33.5317
65.7328
36.2111
0.898119
8.65198
50.6382
80.6038
-16.3252
41.8889
140.125
10.918
32.8423
16.6704
14.0091
-15.3142
40.524
-1.45901
37.398
77.1052
20.231
1.64344
36.452
-13.739
-19.5499
6.22997
-0.19892
148.856
-2.37957
19.0576
61.6019
92.623
3.99838
20.7726
24.939
-1.55761
-5.356
102.116
51.3324
10.6565
33.4385
27.7178
37.0422
157.052
-39.064
174.704
-11.8695
32.0696
39.3934
31.351
0.731616
4.66902
13.4735
-19.3408
-21.8259
50.545
31.1121
-26.168
-6.55647
-26.4858
0.864326
20.4823
-24.0969
-51.1201
31.1934
-12.9523
20.8291
105.418
-3.41267
35.1778
-6.64474
2.77441
188.589
12.0475
-41.2081
-13.8352
-10.9899
13.0432
-5.62753
-7.6836
-26.5459
-14.1872
-23.6332
16.6453
-30.6077
16.3795
100.237
-10.9779
15.501
10.9525
331.564
3.1422
16.3561
-2.64155
347.681
18.9182
32.5722
-3.82752
29.6264
-1.29712
-8.97337
5.14175
19.5892
21.9618
32.3433
-23.3005
34.0511
39.8676
193.905
40.1877
15.7771
37.3343
-7.14279
106.817
24.2831
6.73848
3.8746
55.0588
-7.37334
9.58078
-9.33235
26.1956
-2.01228
-2.38223
0.731616
-12.1976
35.9623
-23.0889
-14.3296
-0.567725
18.6859
-15.7396
-7.01802
-53.4081
4.61246
132.926
-4.89515
10.5786
5.7884
287.018
67.0177
43.3179
63.2148
41.919
-15.2638
-6.70518
324.549
-0.429436
12.4271
9.43304
13.1398
77.0912
-3.82338
-39.3607
-9.55766
-2.18308
15.968
10.6857
130.116
29.7638
-1.71077
-9.99295
25.7499
4.65913
39.6219
39.0635
-33.8788
49.7948
-8.1022
-6.1327
55.4545
194.007
3.38344
4.46116
12.2819
33.3746
-10.6675
4.14509
14.8442
138.2
31.2661
-23.5143
17.4012
9.8333
-10.182
26.7491
22.9079
-27.6951
-38.1064
-7.56258
-54.3099
7.45492
-20.7529
22.7993
4.10321
69.6774
3.47398
380.805
30.8673
22.6788
3.28934
15.9985
13.1212
-25.5488
40.16
32.1251
31.1934
35.7735
7.7821
33.2845
54.5623
39.8259
94.3928
541.334
15.328
31.6816
30.8854
51.7825
55.1511
22.5102
42.3868
47.1061
31.8538
37.294
55.913
74.064
46.2929
17.672
-6.7666
52.6371
46.229
46.3646
75.8736
63.9847
-4.53178
388.44
57.291
-2.64155
54.5254
204.986
2.73171
16.967
32.4375
181.424
5.08212
28.8997
24.8194
457.616
-12.2699
17.4012
24.847
793.193
-30.7968
-52.1559
19.2529
-29.566
8.37256
-9.15825
37.3343
4.1016
14.9873
-41.3092
25.4791
-7.3698
6.33307
1.99699
-18.1591
24.1613
-33.5927
-27.7787
41.4866
-1.27019
12.1425
-13.5133
61.2657
12.4001
-9.16015
266.306
-0.820323
3.78654
0.0189738
-38.814
35.4701
80.8839
21.2741
24.0364
2.85724
20.4186
8.38686
30.2765
25.7158
7.80818
59.2435
-4.64719
29.0067
41.6583
-0.205417
25.6104
54.3318
126.855
-5.28528
9.09618
-47.4194
247.322
36.7343
427.765
28.1799
596.893
12.1087
26.1045
32.5862
-15.5129
10.5786
-14.8263
-33.4474
7.0476
15.2069
22.9593
-23.0176
-22.9923
25.0524
-15.2638
6.06663
43.8946
7.83173
-22.6663
-32.8817
-2.84779
14.3012
75.0254
66.3955
-39.334
-10.087
2.12853
16.7913
71.2092
10.3458
44.4189
32.6645
-31.1295
3.52685
3.91143
-6.24482
36.0114
14.5055
-29.7186
-9.73976
-17.4917
-0.066319
-29.9471
67.425
18.6024
31.351
-18.009
-14.682
-0.953177
-3.39306
6.89615
-34.3009
26.1822
72.3415
-12.6402
-14.0527
-3.99704
20.4823
-3.02108
-37.2154
-17.3869
36.8156
241.921
34.2037
-13.6219
5.35095
0.444435
25.8075
-11.4219
2.77441
-8.18762
24.4256
-19.8116
-46.8303
6.77955
-1.6196
406.597
-11.2497
3.5608
-26.5459
-6.69089
183.437
-33.5699
-9.99295
30.3892
-1.02947
15.259
2.96448
14.847
-2.67907
-4.35407
-8.00677
-55.1154
-25.2584
24.5404
6.33523
-18.82
38.9968
-16.2897
22.8858
138.533
-21.0952
12.5254
6.47077
45.4735
38.8284
167.276
24.8258
23.001
9.58241
-3.32629
13.903
24.2158
-1.5206
-7.50147
-20.9842
-3.4567
-13.7436
24.5733
29.9187
-33.6952
22.4475
-2.01228
51.9657
-12.3868
11.5995
2.53695
8.80261
9.31557
51.7268
260.564
64.658
34.5975
52.3414
32.5862
2.14003
5.90803
18.292
11.4588
12.5897
20.1113
115.008
47.2961
10.1614
53.9185
146
-34.7557
10.553
46.9144
19.898
43.0283
1.86874
20.4274
40.9204
42.5448
17.5963
339.369
-13.7411
60.3742
430.006
22.0017
32.7701
-16.6001
25.4533
1.58214
17.9357
155.178
0.415917
3.12302
15.203
16.8003
9.40831
26.1956
-7.63448
-21.7572
-25.9264
34.0883
-27.4481
-24.9306
61.7894
36.7343
-3.26989
7.56516
-2.12297
156.412
-10.5173
-9.10436
-24.8832
12.4527
22.655
402.476
41.4438
-12.6479
25.7082
3.24467
4.43767
46.5804
-12.674
25.1539
4.0836
10.815
12.9409
-31.0076
44.0039
-5.55949
17.6697
-59.9488
-21.3314
367.571
7.42102
9.365
-15.1799
-41.5385
10.3458
-6.18092
4.4778
20.3934
-50.4365
26.641
-6.65167
-2.36114
0.911
25.4533
152.308
168.374
14.225
-15.888
5.79969
-3.03511
7.41688
165.955
16.508
-28.4804
258.913
36.0232
-24.988
16.9046
18.6993
20.1066
-4.89058
-9.05984
-10.3235
13.4735
-49.3258
-31.1962
12.5507
26.1822
14.2455
24.8411
0.0689002
4.68792
42.0938
292.62
-6.14254
90.241
1.4254
54.5623
7.96681
-6.15096
78.2073
-3.05859
2.3185
43.439
35.1778
14.815
4.64848
14.3012
35.67
49.5289
-13.0971
-6.33892
61.7689
5.61687
20.4274
-2.18308
31.3004
83.1886
26.0156
219.67
23.3334
44.4905
-6.58526
27.3273
52.1819
-18.8862
169.934
-41.74
16.0991
14.097
37.1166
20.7922
17.5796
29.1485
-20.0378
2.27103
31.7108
5.02913
81.4334
0.495874
213.117
-0.369429
-14.7011
79.1267
-26.862
-1.66362
1.91204
354.157
-9.50854
130.042
704.959
-24.963
13.7813
12.5507
5.56744
296.581
-19.6749
34.5975
61.7117
11.9714
-14.7266
33.2128
-6.28796
12.6698
33.9476
2.34461
12.615
60.6597
37.2101
22.9332
36.3983
54.6834
7.31871
29.2937
41.2922
42.0326
5.64356
331.522
10.9354
44.0789
63.1595
12.0498
3.52685
11.4077
6.87364
21.0188
-8.52573
14.5055
-35.3408
6.1307
46.7061
16.0616
5.01626
5.1117
500.017
73.6655
22.8858
29.8367
33.3638
37.8972
-17.4917
172.625
-22.5551
39.314
18.6024
51.9657
19.4723
-40.919
36.5281
-3.39306
-24.963
28.0562
-2.6211
-25.7587
-24.294
160.235
-33.9821
173.278
12.986
-16.1395
-48.4598
71.3807
-18.4548
-24.8916
-26.7404
-4.93266
82.1877
-14.5481
139.472
25.8075
-37.6589
-32.8817
-10.344
-13.8098
0.062712
161.036
-17.7823
130.172
27.1686
-1.24605
189.659
-5.30779
53.815
48.6333
41.2034
49.9292
13.2718
25.8084
25.008
27.0284
176.294
19.0718
2.04361
43.6759
27.3515
-18.9647
-27.2533
22.5892
40.8708
64.2952
24.7598
65.444
46.3712
64.9992
35.0803
69.875
142.892
18.3158
44.2526
18.2255
44.8729
39.2029
36.8978
70.8591
32.5946
222.217
-15.5973
63.0384
44.6444
-16.3244
2.08424
110.758
80.1589
15.6537
29.1647
1.91248
-31.3178
-9.50753
6.28159
10.8143
-0.369429
2.1655
45.3935
-26.862
30.1955
-9.43665
13.1564
46.8103
-13.6266
9.68082
-36.5604
-37.1262
-40.5666
26.1822
1.12703
21.093
24.4318
-0.934275
24.2304
-1.14701
-41.7498
89.2894
32.0253
416.531
57.3734
15.4008
509.499
148.717
50.1072
39.2094
10.6428
154.181
20.5292
31.8224
54.5936
278.362
18.961
158.613
38.3431
24.9909
26.2753
24.7412
18.5333
29.4521
69.248
64.1682
32.7701
283.25
27.3273
5.33027
-32.0047
10.4394
231.874
-6.38968
44.6129
263.082
6.65966
27.7524
-27.534
26.6339
71.0662
27.6305
14.3995
-21.6402
13.6143
1.34708
77.3209
-1.36186
172.833
94.5796
202.611
347.124
-4.78984
-5.26873
5.617
-16.9463
17.9829
-9.73976
-9.07889
-47.4768
5.83264
-26.1989
26.0987
-38.6238
202.71
53.3947
223.369
-4.34825
-21.8259
-24.9306
11.1896
10.4974
2.35231
-13.0496
17.8064
-0.248903
-16.0023
-14.2655
-34.2535
10.5786
13.2847
-31.5733
-4.19679
32.0735
24.8334
5.09343
9.09908
0.444435
51.3909
67.0369
-11.4219
23.6715
239.943
55.1511
153.695
-38.198
-29.9904
-20.9237
-8.39491
-12.3131
169.396
-20.4514
-39.978
49.1298
1.38699
-10.3334
32.1256
51.6902
26.7454
191.009
-4.55314
-17.4725
-15.362
-63.4268
-17.4917
-12.908
-50.6661
24.3215
-65.7305
33.225
17.5982
573.775
-10.3235
-35.2522
1.27395
-19.3084
11.1896
-5.14396
5.6911
-27.1712
-5.8711
12.1087
48.5933
8.22332
-45.4979
5.17354
37.9519
76.3079
29.4816
5.35095
197.221
70.1315
20.9502
87.6517
-31.0076
25.2632
49.9084
183.721
36.4104
3.76949
-4.46485
50.5245
73.0833
-4.05715
19.7161
5.06347
308.152
9.14905
-17.4892
26.641
28.9556
141.942
183.925
25.4533
47.3602
127.291
70.4095
-4.25863
-28.8785
55.3265
23.9982
466.82
139.394
12.2819
14.6339
-8.79339
7.34794
-7.97671
8.77726
139.529
114.814
30.5196
13.6026
24.8258
126.625
-7.17834
-47.2211
-20.3233
-27.6951
-19.3658
-16.6562
-22.4508
155.506
479.623
20.1066
2.18456
35.9623
-63.24
32.7989
112.195
17.7309
110.437
-20.3488
-21.1351
33.0674
11.4106
-6.07086
5.09343
3.24467
97.1802
28.5554
62.6353
513.83
31.6816
-16.0151
100.226
21.7974
30.0478
36.4104
-3.72677
3.03141
17.1211
164.843
-7.50159
1.68674
70.9055
10.3458
40.6707
12.0498
308.077
-26.0736
21.0188
23.3334
-14.726
47.3602
27.306
66.8604
-11.7549
-40.1229
0.978552
151.435
-37.5607
20.2561
-38.7784
-10.8474
76.6884
-6.10264
-23.5143
26.7328
47.3862
51.084
41.6924
4.06605
24.8751
15.4116
152.632
51.3844
174.141
43.0983
-7.86569
-22.1974
2.28998
-17.4917
0.210445
-14.9546
84.2916
-9.50854
27.6028
-4.89058
-10.9339
21.5356
410.776
-12.4556
-9.93806
24.3081
1.12703
65.6612
-51.5341
-52.7228
8.36059
35.4748
-19.8877
-1.6081
-36.1276
-2.53983
-33.4474
209.447
136.303
218.081
28.5554
-10.9089
-22.9182
5.44465
20.6774
-17.5833
7.75073
-1.94931
11.2391
-13.4275
17.842
2.67944
-16.1369
-2.09535
60.1334
6.87364
9.77444
-14.1479
3.26106
103.582
-2.16599
232.239
2.85262
74.598
6.33523
37.1227
-38.7784
32.2561
16.2735
51.0957
-16.5487
-29.566
71.4266
21.0366
30.8174
34.5178
67.8199
88.0759
21.731
452.361
101.322
24.9445
-20.4743
24.6952
30.2731
21.5128
-6.01704
4.90384
9.58051
3.93658
15.6537
49.7795
328.503
23.1482
27.2201
26.0408
325.104
1.23976
25.9153
53.9785
-7.20483
-1.45815
-26.862
-14.7821
-39.4217
37.5193
20.5734
26.0987
59.462
-25.9264
-10.3235
446.383
1.27395
-0.567725
14.9378
396.555
-27.6327
129.379
-30.234
4.61246
52.3414
-12.3914
-26.7573
55.5562
17.0328
-10.9586
23.9142
63.9326
71.6851
65.0636
8.86687
2.56361
22.2175
2.3185
49.5168
13.4539
50.1703
-9.54788
473.116
139.581
33.0418
31.9218
1.89543
13.3729
33.6579
170.535
19.7161
35.0485
4.5535
32.5888
41.0082
4.99958
-14.0815
163.31
-2.65771
39.8639
35.3153
16.721
5.79969
93.6239
50.2412
21.1917
17.2636
41.0811
12.638
3.15506
-19.7662
47.3475
15.4555
-25.1746
-5.30428
13.6307
11.6635
17.7429
-0.369429
11.6603
-17.4917
-5.41175
-26.3032
-5.58422
20.4765
27.6028
28.8426
13.429
77.1918
68.7403
20.56
315.97
62.3224
48.7946
-33.9821
13.9828
328.689
-10.9784
-0.520345
141.763
-3.58193
-5.33636
10.7957
18.955
19.2112
5.09343
-0.503462
58.7856
20.3435
30.4295
40.1465
52.0444
162.866
-12.2669
130.493
39.4181
10.1735
98.6088
18.9951
447.827
16.6793
-17.1756
55.3233
51.9151
-23.6332
-3.96942
-26.0736
8.74771
41.6336
13.9631
5.13513
35.8737
34.8236
5.33027
-7.64184
3.1422
-52.9844
-25.1303
-14.014
-5.98689
15.17
-35.6866
31.0225
40.8708
-20.0378
170.937
48.5774
12.638
-2.89956
49.2216
-5.33076
-1.45815
18.9511
13.0771
-20.7529
6.35381
-14.682
-19.6938
-10.8893
82.4041
53.6009
15.4708
20.6836
-0.934275
120.667
-17.3869
19.949
15.1587
-35.3214
9.84088
3.21937
-4.25159
43.7931
52.9183
51.3909
44.5481
44.8
8.39661
-2.56542
50.6625
21.4179
-24.3415
3.03141
9.62479
3.67288
76.8314
45.953
16.3079
15.7222
29.7638
-18.5774
-53.0965
73.4927
-32.8886
85.72
23.3998
20.8812
46.068
76.5448
-0.5105
19.7192
7.13157
30.1625
34.4462
-3.82752
23.5263
91.4706
-48.1488
-22.8582
5.91364
36.0232
18.9511
788.916
16.9046
50.5584
25.0945
5.93269
140.91
27.5109
-4.95932
28.0562
-22.0106
3.81703
-10.3046
-2.88381
20.4823
13.8455
-11.7647
34.9415
13.2847
-24.077
-2.32273
108.91
92.2998
-9.89909
36.9779
2.56361
21.0592
32.6502
49.0612
33.0418
31.9218
0.0213621
23.6461
187.661
56.1467
9.365
37.294
1.56505
19.7161
83.1886
5.78549
45.3817
0.844599
50.1127
-23.4519
25.4533
-4.25863
62.9508
55.8573
2.05156
66.3053
172.335
44.141
46.493
-3.35117
5.47387
37.0009
-9.9634
-4.77362
13.6143
10.7174
681.791
75.2541
17.2825
-15.6176
20.8252
-3.81445
-5.58422
9.32899
21.9806
-48.4152
-29.0642
-5.26712
-26.837
-3.08525
-6.18992
490.258
28.5892
18.8096
390.746
-26.4858
4.61246
26.1045
-14.2655
11.5104
8.84999
51.8081
-18.5745
-27.8252
7.71065
-5.15165
21.96
-7.99973
-3.05859
-7.76752
53.2649
56.5574
152.7
14.3012
0.803139
-50.5784
4.0026
28.1057
3.5608
-4.05715
29.4263
25.1682
10.1
91.608
-22.3255
-30.6077
40.2
31.4897
-20.3233
1.24895
50.8102
-9.43665
15.0305
73.0472
27.9728
-7.18577
437.578
79.0658
8.77021
441.068
54.2932
-0.747035
13.5967
28.1799
46.7192
4.47519
43.3695
241.234
11.4106
-3.4623
-0.448663
131.655
1538.08
25.7335
28.8005
31.5879
0.335465
33.3038
-1.02254
40.2557
21.7974
3.76949
29.2683
13.3729
9.29508
26.2316
20.4274
33.1745
23.2185
48.5044
9.53363
6.0263
32.7037
31.3721
98.3624
28.3775
12.3348
28.6195
97.1595
1.72849
20.0088
-9.88083
22.1241
41.4069
26.95
8.53372
27.7524
32.4361
-18.3437
14.8442
-9.85078
27.5179
17.7152
45.4735
572.937
47.3358
7.95924
-4.55983
-16.5487
43.6157
-20.1957
-4.7459
144.515
-5.20035
-31.0268
-19.1101
2.1655
-7.08035
-15.6176
-27.9005
-1.83609
18.6993
6.9881
-31.5486
565.015
-20.2597
16.2665
-13.6862
16.1196
-40.7512
-2.12297
-12.2541
7.36382
19.4677
14.3268
-31.5733
0.214388
83.8042
-13.6219
77.2811
55.139
23.9334
7.31871
19.641
9.43304
49.5289
-58.0747
44.2609
-12.864
-11.3196
5.43487
9.06132
-12.143
-38.1039
-1.46996
-14.1479
27.6239
-8.45933
-5.35571
1.09042
171.049
278.431
-34.2437
-28.8785
-9.19284
457.193
25.8783
0.576941
255.27
-32.3396
-15.5195
382.794
56.685
-23.3005
34.2454
-12.827
95.9933
20.8252
404.836
3.70679
567.704
19.0512
18.1405
-6.83338
-26.8047
9.31557
3.0011
315.321
63.7871
6.56199
-3.99704
-10.3801
7.36382
-31.1321
153.939
-4.26848
-3.4623
18.955
6.09275
46.3482
130
382.754
42.6741
18.5631
143.281
4.64848
27.0401
29.9098
29.9797
-17.1756
23.4642
38.7967
12.0498
18.904
51.8512
110.974
51.4444
68.8534
39.0635
9.22476
1.06906
-26.7474
14.097
141.592
31.5005
-12.5415
-7.09931
26.0886
439.812
2.72264
-30.512
32.3433
39.8184
-57.0337
2.19199
-1.36186
2.29314
4.62443
-12.6966
295.013
22.8423
181.779
-0.369429
15.284
19.1566
181.159
382.243
0.0379767
20.5734
-11.3826
25.7288
53.2055
-19.6938
16.2665
55.6543
89.9004
40.4824
4.22638
-6.55647
-11.4933
9.23789
346.968
-9.89068
44.3118
35.7735
22.0401
307.561
51.0703
549.791
-0.271251
-7.05183
31.6816
-10.3929
15.8929
12.4271
95.6401
-31.8378
0.254463
31.7839
-9.37566
-0.187331
4.5535
-20.4514
-36.2299
5.13513
143.34
-12.852
177.43
-6.1327
-23.2563
149.561
11.4219
29.9057
17.9041
18.382
699.424
46.7033
-6.10264
121.221
212.618
6.11807
28.5952
28.574
-30.7968
182.102
-6.98406
0.41907
0.876297
-14.1602
21.3993
24.2158
26.5904
1.86886
38.986
470.682
104.881
157.46
59.9288
-31.9973
33.225
-20.3042
-23.442
47.2067
-8.09638
-34.3009
315.97
-14.5143
1308.17
-23.4231
18.4918
435.648
41.097
15.2585
33.0674
22.655
175.714
37.9519
-15.5213
10.7409
49.4153
18.4694
-1.42963
27.028
4.0836
48.5482
32.7106
45.0403
58.8992
-3.72677
16.5576
32.8345
46.2929
6.35186
33.5119
178.2
45.8222
10.7573
538.768
24.6293
42.3199
51.1083
-18.8862
21.6838
21.8829
59.4596
6.72878
32.0366
28.824
9.29095
42.2669
-3.89646
-1.02549
1.34708
21.1493
97.9356
4.8105
49.2379
37.9004
33.9453
51.3844
18.5936
13.4719
29.9799
99.2458
226.004
228.763
125.685
-12.5369
44.7761
17.1989
45.2348
4.03614
21.2186
21.9103
239.162
13.3069
5.1962
75.6238
45.016
9.9117
153.536
45.637
44.0867
3.55197
-2.42311
3.04268
37.9296
31.7758
36.3574
42.7198
27.7416
384.394
-22.5551
13.1564
11.1062
15.7241
19.0512
-42.1826
9.7254
-4.34825
-12.4556
42.3565
305.951
116.261
32.7989
24.114
15.8569
2.14003
42.4378
47.0178
34.019
5.17354
54.5623
67.9369
14.4638
33.2297
55.0375
22.9332
54.6834
55.7925
-6.64474
49.6261
65.655
53.277
54.3693
1.15735
24.6173
58.0208
-3.75346
42.9162
45.953
30.7904
150.655
20.3934
9.53363
-30.6077
37.8854
34.5778
66.5033
43.37
-4.04006
25.4319
18.1347
6.98576
-8.26375
10.3489
15.17
105.661
-13.1978
16.03
40.8708
-3.17119
7.89322
29.8367
-2.35451
16.2735
9.8662
1.34708
30.5196
6.08517
-0.811698
-1.55615
202.911
77.2558
19.617
73.3007
13.5403
47.684
73.8731
33.5862
26.5904
5.54248
85.4493
52.6003
23.1997
39.1539
-14.8521
-14.6602
0.898119
10.8496
18.1622
494.035
13.3286
36.661
9.40874
11.7858
7.35907
-22.1897
47.511
37.0513
33.4067
45.9608
106.626
55.2385
12.4842
-21.3202
18.3712
-3.4567
155.963
317.966
5.83264
-16.8286
14.9512
-15.1307
10.1019
71.525
14.3924
-36.175
4.87516
11.7226
363.638
2.81386
33.4843
26.1045
-12.8525
126.916
48.06
29.5364
11.4588
4.21868
564.783
-0.271251
39.7998
384.975
31.4297
-11.4219
19.641
48.0344
56.2847
64.5214
7.51763
1.15735
4.0026
39.2801
73.0833
-9.67935
6.59762
50.0411
23.2942
9.14905
52.6371
-15.6151
30.3892
145.214
23.5792
82.9674
1.72849
29.1801
18.1347
12.608
-8.39178
57.7314
3.92562
17.5796
80.5055
20.4664
40.749
27.5179
6.47077
6.96928
37.9655
-21.4264
49.0436
559.348
84.5451
21.0366
31.7121
35.9607
389.801
-20.9842
7.91218
-3.53769
-9.43665
13.1564
22.4475
-9.05984
45.8985
-29.63
-1.21118
-23.0565
13.0637
-1.39582
24.4318
-14.0527
99.0766
-1.00974
12.986
-24.8832
108.03
-39.0696
-6.07086
52.6882
5.09343
6.9928
11.9339
85.9358
15.437
45.7687
-12.783
-13.5479
-15.1701
2.72559
-23.4625
12.4271
28.1737
-74.9413
-4.46485
37.7358
-7.57151
-35.6126
9.183
-32.7578
45.783
-21.7591
-18.9619
-20.4514
22.8929
12.1554
5.88869
45.4861
20.3228
3.60256
44.3717
-36.1178
9.00564
22.6663
13.8315
272.777
82.1003
-23.7859
155.399
160.689
1084.49
-13.4879
92.1207
62.2601
-13.7436
5.83264
1.80775
290.518
-18.8789
4.47975
-21.1825
16.1196
-9.30143
-14.0527
-20.8636
23.3531
50.4673
-3.48217
-21.1351
70.5487
-7.33007
13.589
106.293
-4.25159
3.3787
-46.5602
-7.28582
-16.9329
-20.5767
13.0771
-13.2567
18.2325
398.034
-1.56358
-27.1901
0.355074
12.5183
-19.9518
-38.049
11.1896
1.12703
159.774
-16.7977
-38.4156
-26.4858
460.011
-5.75464
-31.1321
-24.0969
-38.0017
3.08237
13.2847
395.714
269.143
-23.9546
12.871
67.3204
30.7445
65.838
234.124
-10.286
-18.5203
16.184
36.469
54.1606
85.898
47.8271
76.278
36.4126
34.4629
61.6229
37.6446
2.18848
23.8299
28.0186
36.0572
35.5812
8.69979
42.8116
-2.01964
12.5125
-2.38457
-4.51562
-0.895514
37.1166
18.9182
64.7557
63.3596
148.628
236.529
28.9596
47.3862
19.2248
19.2036
1395.37
7.81418
28.6232
4.1672
53.3501
108.908
9.79218
-19.7824
25.1474
63.5712
90.3086
13.1133
9.16881
-27.9705
-44.6453
418.174
257.035
144.907
-4.72408
-2.26891
10.6659
99.5357
-16.6781
134.952
26.7783
-18.4416
11.9038
320.035
26.0408
-19.2897
32.3074
27.98
-10.8293
41.1461
8.24643
17.1351
27.7272
-7.72689
16.0574
8.10404
72.8897
21.4192
-5.30524
38.2751
-50.3495
286.699
-12.802
-44.0613
-11.6471
6.35481
-12.1964
6.90839
7.0158
15.0701
370.672
-36.7494
11.0578
-46.3271
282.352
15.3145
-13.5957
24.8788
20.1435
-8.30969
148.672
19.3469
6.01185
-29.3317
13.6665
-23.4925
-27.1277
17.8542
-10.0852
26.1501
-8.42125
18.0345
15.1989
3.10491
0.561032
15.1281
32.6597
-25.4472
-58.365
10.9641
-34.9103
4.49651
-28.1147
-1.53881
-10.4058
-16.8042
43.2527
49.9711
-11.3438
367.003
20.7078
5.03198
-15.922
0.580296
-10.0901
-15.743
13.501
14.2315
14.2879
266.805
-2.61619
29.4882
14.3664
-5.16517
-44.8773
20.5017
19.2779
-19.8178
46.5463
-15.6118
-2.96868
-30.5213
-42.7009
-8.38113
22.2766
3.04574
-4.82441
443.003
51.4761
1.38528
-26.3703
-6.85227
-21.421
-10.3857
-85.7288
81.5653
-14.1658
20.3554
-16.7655
-8.21636
46.2071
2.16865
-46.5723
-26.1565
-9.39331
-80.4536
54.1055
18.4674
61.5851
11.4701
44.339
247.527
9.39211
-0.475667
-17.1652
-9.67746
-9.20663
14.57
-39.8917
-7.62233
212.1
-15.5928
-33.7129
6.5136
35.58
23.4598
30.9716
-6.34725
56.778
31.6351
8.45265
-3.83873
16.5799
481.691
51.8701
203.827
29.6417
139.524
-20.7246
24.2557
49.9309
6.4881
290.787
29.9311
-9.92019
8.30898
70.241
13.9313
53.0469
-28.9866
-6.00347
-26.3037
-16.8036
-7.8929
-9.59982
-13.3483
4.98716
30.8904
2.82059
8.86435
-7.79672
26.779
-33.9608
-32.9529
-9.76198
22.8173
53.159
-14.23
29.1458
11.2152
10.3816
50.9048
8.16428
47.2087
37.9773
61.2158
249.171
83.2
0.526266
281.37
30.777
53.487
92.7421
21.1936
81.2023
-6.06538
62.0258
43.431
10.6347
14.0655
37.8197
426.433
22.238
49.5125
45.5101
42.6007
24.5339
78.9053
17.6654
19.7097
0.825579
2.48743
19.9048
386.93
-22.7973
183.337
-7.98289
-7.01527
-27.8755
22.4042
-31.3228
112.945
-33.1077
9.957
-25.7031
-10.3156
0.43456
-24.5304
-12.8198
-20.3097
-31.169
40.7836
-6.19941
-14.3131
-4.93052
17.1525
10.8001
324.335
7.06202
7.10024
164.874
-36.5628
65.4294
37.6355
65.2682
37.6847
19.5069
13.6045
-19.5497
-24.0698
31.8941
-12.728
22.0467
-5.69907
12.6591
3.74918
-4.09685
-22.4541
-29.6077
3.47091
-14.6776
-34.9166
3.26962
276.59
-1.05045
36.2356
2.12688
45.1189
74.722
2.28792
11.6419
6.5302
44.544
-12.4228
13.9271
1.44495
-52.2429
-6.59045
-7.03001
23.0391
-23.0763
-5.63112
-28.3746
-33.4455
6.06706
6.279
3.29687
-0.220126
7.23915
45.7237
-2.24349
333.875
6.87115
-26.0265
118
-13.0805
99.2842
-31.9973
-13.6266
-36.7497
150.236
11.5995
-11.8445
-53.685
-53.0416
-2.6211
2464.88
3.81703
-34.6675
-4.75787
3.61569
-8.64328
5.88816
-3.58193
10.7957
-23.0176
-7.99973
-3.05859
6.28798
3.25553
54.202
21.8872
62.3518
-1.11459
-13.204
20.578
22.7345
302.724
12.2028
45.8394
130.242
21.3644
0.628018
133.097
50.9781
18.5333
11.9601
61.0704
-3.43372
61.3113
52.9238
39.3294
295.432
33.3047
45.6227
40.1469
17.1977
-7.32672
13.16
32.4315
4.86266
27.887
89.8758
3.38952
-25.66
-5.22524
18.5923
-19.2211
36.8883
13.967
17.3625
18.2137
13.6531
17.3296
-34.5449
-27.7931
15.5047
71.6336
11.6662
12.0768
33.5862
24.7163
29.9799
4.86442
3.8746
-12.5369
12.9169
11.5324
13.7223
-15.9685
-0.394843
211.191
-13.8368
13.7796
42.2832
11.2828
24.3818
-6.9549
-9.50753
-39.0563
131.844
25.8069
42.7771
66.5755
-26.786
-26.8712
72.3831
89.8242
-38.9403
-0.0833554
-40.3847
25.8316
-7.69518
16.3611
198.968
16.6243
5.87245
505.965
-32.4225
-5.356
-9.77308
15.7251
158.344
6.90839
1072.42
21.257
19.7553
5.3914
4.29198
9.86822
41.6809
-13.3236
7.3097
-44.453
-4.38021
-24.0409
-41.7067
28.6866
10.7731
95.701
7.18046
35.0599
9.08664
20.2257
3.79442
22.5394
54.57
72.0647
-13.7617
2.4351
22.6243
8.29683
29.7161
-37.7616
-19.9178
-40.4811
-29.9887
-7.16101
221.978
232.533
79.9562
-12.7644
5.52278
22.1745
-14.8995
-15.5828
10.315
594.461
23.6583
32.5466
106.08
194.406
5.94482
157.972
-40.7724
-15.1055
-65.0551
-19.8178
124.943
-31.0797
18.2045
109.685
-28.3232
-27.3132
30.7086
12.6297
18.4476
33.8639
5.50398
33.0131
40.585
47.4132
4.04271
62.1806
13.5655
-14.7132
43.1839
-3.77111
51.4981
42.8303
224.629
20.8404
18.1021
37.6319
20.1734
39.988
22.5106
38.8797
39.0567
-7.33256
16.4441
16.3303
26.1109
29.3848
37.5016
45.589
36.5171
56.256
50.6493
32.0711
59.5891
20.0729
43.8166
65.9496
19.5871
6.1898
-10.0159
-12.8065
1.14748
-17.7657
32.7548
8.29509
43.5324
174.083
-17.4931
18.7245
70.6326
-4.02228
90.8374
54.5379
15.9985
153.676
23.1769
11.1717
66.3969
54.6192
27.3402
293.577
124.177
88.5517
601.046
45.6671
40.9582
34.1776
193.82
37.8168
65.1629
21.3742
14.907
14.9558
32.1048
38.4811
54.214
-27.1526
-1.65375
33.0506
36.469
28.8607
-3.70974
28.4893
18.609
12.9111
40.0711
30.2995
-11.3368
64.1682
519.09
44.307
28.2644
35.1787
30.1171
95.9085
-5.19567
26.4065
3.78965
103.646
11.3448
53.9878
-15.1409
533.628
31.2661
-2.89956
37.9772
48.1987
15.5271
26.7211
47.3146
-25.1746
-7.17834
34.2454
52.8929
0.876297
11.6662
-17.9083
65.5871
-26.3166
27.3532
16.9931
-4.91132
-21.9072
9.51078
-25.9046
65.8495
-10.9564
-9.76517
-21.1932
-26.9553
-24.1527
-41.041
-19.1667
-34.9461
23.5425
11.2828
16.7294
10.0297
33.3031
10.918
44.0867
29.7889
21.5053
14.4435
-6.25651
-7.8179
42.9725
-5.20714
33.6498
2.62423
30.2536
31.4754
-15.2232
-19.77
169.919
143.494
37.076
21.2225
-3.94705
11.5614
91.587
47.4277
-1.55761
-21.5725
8.96758
489.864
-0.952032
27.5231
40.9347
88.1587
89.7686
15.5171
-23.1209
-7.17429
-7.97348
-10.6688
8.01217
-2.34532
10.875
-37.1899
9.78625
-41.2958
-3.71016
20.5734
-54.4861
14.4844
-18.4302
2.79495
19.0957
-15.5926
48.158
28.0562
-17.1155
-8.50601
90.6822
-13.6388
27.4452
-10.9586
-22.9375
21.0853
-7.99973
20.3435
0.444435
11.5799
12.689
27.9334
-47.8742
36.79
47.8514
149.791
16.184
36.469
30.9168
15.7422
9.99835
56.2604
7.3646
-11.4518
246.218
23.5891
26.5513
14.9001
26.6869
7.47023
42.433
35.7606
95.1488
41.8746
-2.95667
292.486
5.9533
0.0415193
20.25
22.6663
0.713027
100.363
-7.85488
-31.2822
-14.5956
9.222
21.8957
6.47077
28.6069
11.7286
-4.55983
9.68825
26.7491
52.8929
17.7429
45.1897
-1.45222
139.465
20.4677
11.5358
-2.49918
-46.918
5.66018
24.3215
39.2172
-10.5128
-5.31171
120.861
5.97727
-21.2148
569.148
363.514
46.1046
32.3374
20.6836
-6.55647
239.632
-2.00651
-12.3914
-57.8301
3.08237
5.7884
9.65616
-2.32273
16.5953
103.518
28.9021
-12.783
16.4372
-20.7923
-53.4964
-8.46998
40.5381
3.81084
54.214
-14.0341
105.168
10.5618
377.619
37.5197
54.7262
18.609
35.3999
349.292
34.8335
33.2003
-9.46276
21.0647
1.84803
82.0304
30.6302
4.53959
15.3236
131.611
11.4139
15.034
47.424
98.3091
17.445
-24.723
25.6969
8.28497
-5.16561
154.169
-26.7639
23.0234
4.2323
9.8333
-32.2286
-33.3173
-15.6176
-5.41175
-18.807
-35.5693
-13.1598
53.8398
-6.76465
-9.05984
-15.9457
24.7179
143.703
-10.5815
363.001
48.671
29.238
-37.0031
-5.5533
259.561
189.032
-10.9784
-11.7647
38.6896
2.04026
-15.4412
459.361
-6.15096
3.24467
51.2893
10.9731
26.6814
21.4058
-10.9089
26.2996
68.2695
0.0213621
64.8756
-7.2418
-15.0678
78.7055
63.4092
134.374
84.1117
-18.5774
4.99958
12.6314
30.8961
94.7937
45.4861
29.6931
-32.0047
210.964
-4.35407
2.85262
46.487
5.79969
4.46116
-9.44972
32.8966
38.9968
154.13
13.4624
228.548
40.7883
11.6544
67.0639
48.2517
21.8697
27.6862
23.8449
46.7909
44.2526
87.5659
47.0309
34.7967
1.64791
9.0149
38.2168
44.3729
43.0646
9.91252
-9.94883
265.399
-29.7966
469.965
66.2535
167.846
-22.4698
-5.08083
-5.7594
-12.8194
22.0587
7.30011
-19.7241
263.694
-11.8787
571.269
336.626
4.19636
9.0009
-57.8046
-28.7361
28.3214
-46.8137
-14.2609
4.05862
-17.8198
-5.26712
-8.09638
-59.3072
-6.18992
11.1896
31.928
160.921
50.4673
-14.2655
5.7884
15.2784
15.2069
130
-7.76752
105.392
70.1315
5.95766
78.2813
14.815
-31.0076
-6.59592
26.2996
-34.4499
-1.87939
11.0571
-4.05715
434.225
96.3827
-49.8701
-32.0804
-26.0736
9.77444
-8.52573
-4.23521
38.3923
23.5792
15.501
-4.55314
-36.1178
-30.7525
-29.0065
-1.69657
-15.8291
7.13765
-46.2747
-17.347
19.2365
357.42
8.03086
6.08517
-25.919
337.844
-48.3066
102.076
319.013
-25.4046
6.40677
563.947
-25.8835
-7.50147
-65.672
17.5775
-6.91466
-9.03802
61.4748
45.269
-7.08035
256.122
24.5733
104.44
-1.14245
-10.9339
14.3924
-34.9444
-19.3084
14.9378
-4.49517
311.164
-12.1787
98.3158
16.7342
-29.7191
-20.198
9.6416
34.8364
227.985
36.0956
53.6253
31.6116
55.0137
31.3665
168.52
44.376
37.9889
6.38168
-13.204
7.74195
17.8663
50.4659
-10.286
21.4765
156.479
58.8458
95.6158
6.93754
2.67944
24.1416
7.65956
-34.3558
9.77444
-1.02947
23.8758
4.83855
30.4936
16.5747
1.06906
-0.5105
-13.8859
115.297
48.361
18.9182
-8.6573
-37.5607
35.7077
4.32655
-4.10822
40.1441
81.0414
7.84023
-13.2069
46.4105
30.3951
72.6861
943.139
-1.4111
-25.1746
37.7992
-16.4475
11.4565
4.16998
8.32862
18.5936
4.1016
74.8829
8.61255
11.9553
5.74512
-3.16653
13.4508
17.1238
667.456
32.463
-4.14297
113.6
5.81065
-2.30006
16.0463
18.7791
33.7522
4.2895
7.35907
-22.1897
-11.6745
38.4645
-0.983473
-4.29718
-10.7962
22.3578
49.1408
44.8942
15.7427
0.268506
57.8654
-4.77743
1.25353
89.5499
60.5779
-11.6138
-10.953
15.4084
1.24895
-28.073
22.4475
-17.0048
249.982
-39.0449
4.66902
202.754
40.6293
18.1729
127.382
0.478243
-15.9268
-2.12297
17.7309
26.1045
-16.6006
-17.3869
40.5637
369.357
13.4043
0.214388
24.8334
-24.8916
29.4816
1.60281
120.385
257.538
-7.1608
29.5556
-10.3929
23.3891
23.6715
43.1662
-18.7193
-34.4499
17.1211
24.2876
16.8613
5.43487
27.802
14.4338
-29.1797
-5.84348
3.91143
-4.37075
24.767
35.1202
14.0295
19.0071
51.1083
44.6857
129.165
8.56532
239.275
1.36357
-0.767485
2.85262
18.9182
10.0834
219.186
38.0583
79.1077
24.2145
38.7623
-10.3958
44.4506
43.6381
34.2174
19.2036
-19.5524
24.6808
52.9861
131.604
-14.1162
58.3081
9.79218
-16.0342
32.6437
20.4677
-9.73976
-9.07889
-28.7361
-31.9254
1622.9
-56.3602
25.7288
-12.3868
-30.9382
133.414
-10.5815
-2.44179
57.349
17.3448
20.6836
-2.80834
21.4791
16.7342
-12.3914
-22.2228
-8.01661
557.806
-24.1967
38.9067
15.4631
5.09343
379.932
316.446
13.9095
37.0519
12.9409
-12.2669
21.7974
31.9218
47.6548
1.15735
-12.864
-16.9418
-28.2983
21.5902
14.4338
-12.3131
-25.5073
-2.09535
-6.24482
28.5151
96.422
29.498
12.1554
362.898
52.5154
60.5425
27.3515
16.6426
118.924
172.515
16.3265
79.4995
-16.41
20.9587
-15.081
99.7355
45.5122
418.401
-8.30796
0.31792
229.148
-22.0697
57.0983
18.9527
160.128
19.5252
2.22754
54.3427
44.6082
39.7713
35.8177
299.889
16.7284
65.0842
38.2129
-11.8264
3.47398
-5.25289
36.4895
19.7466
-23.6747
-3.82084
19.5453
-0.20998
8.84999
4.95643
2.04026
69.5548
-13.6472
16.3631
10.0599
16.5953
39.7998
19.5317
39.1778
-1.02254
840.482
10.553
22.5515
45.7807
329.857
145.46
22.4135
-14.9979
23.8041
21.4201
0.729666
39.1341
26.4002
41.6336
42.0741
25.7499
196.408
131.476
-0.625116
33.6669
22.4475
78.5726
278.093
-40.919
-44.0567
2.22914
-12.4556
18.6859
27.364
184.137
1.94297
-21.549
18.4918
485.251
-4.89515
2.14003
21.823
-12.9523
-14.7067
-15.4412
-20.1442
-56.7507
302.484
5.53669
39.3187
71.4602
578.212
-9.15002
3.06556
34.595
14.9872
9.183
70.9055
68.7817
146.907
31.6378
5.78549
7.81068
484.85
13.026
-15.0186
-23.1593
20.7681
-12.5509
53.7023
38.8343
-16.5547
3.02154
49.7007
1824.36
-2.94931
551.404
26.0315
12.4919
-6.57538
-9.01526
-6.22232
-38.6925
-0.567725
21.7418
-5.14396
-14.0527
-10.3801
134.262
163.315
33.0105
-15.459
19.1489
37.9149
24.1154
15.5001
424.298
-9.45584
57.2217
74.8288
-32.7748
254.19
73.9504
148.983
-1.12436
397.93
11.1127
18.5333
19.4564
260.81
212.219
56.1959
31.1886
39.5088
22.0603
21.2598
-28.2566
194.297
-6.1327
27.2155
136.442
4.46116
-0.079385
17.9041
7.13765
-3.17119
-27.714
39.2071
3.26769
-47.8771
15.4884
5.09521
339.741
1.06237
-40.9115
-23.9438
4.62443
395.64
-7.07442
-19.1101
97.7429
30.401
-4.37325
20.8252
-16.9329
-37.4433
1.73585
6.35381
-3.43764
15.9134
83.7329
6.28508
149.358
34.8602
-20.1365
0.0689002
21.5545
-2.12297
2.73839
-3.48217
102.553
25.5712
-12.9523
-10.9586
36.0778
-24.8916
-28.6145
-0.271251
58.5405
27.028
133.394
252.569
-0.177552
-38.5039
34.6335
79.8935
47.6548
-48.7044
1.15735
75.2171
7.42102
-13.3058
-5.93121
8.47169
14.4338
38.2867
-18.011
61.2216
20.1277
77.7477
84.8415
108.404
24.2173
23.5579
8.7644
23.8524
-40.1229
257.726
7.13157
-22.3113
-16.1536
-11.3238
37.8783
-2.02239
5.02913
-12.2699
13.6143
-32.3861
-14.4579
2.35823
290.943
-2.68576
-12.8005
4.26034
15.4116
-17.8644
-1.66199
185.954
240.713
107.606
29.838
37.8348
389.801
-26.3166
167.908
28.2375
-16.7437
-3.16653
455.197
245.643
-2.24349
-22.1974
4.16405
18.1155
3.95858
11.1781
-16.8286
14.9512
25.7288
-5.31171
-12.1976
9.7254
130.585
77.9637
-5.14396
117.132
16.7342
21.3418
135.199
6.97592
34.9415
-33.4474
70.7658
-10.7738
-7.99973
0.689542
22.2175
463.339
145.094
-12.783
100.77
12.9409
-21.6373
8.39661
14.3012
31.9218
-4.81906
87.3644
20.8692
11.1691
-0.00532722
209.708
14.0939
16.3079
-12.3131
4.4778
11.0231
9.53363
-9.99295
54.752
-8.52573
14.5055
29.022
13.385
8.00477
267.7
222.868
141.624
147.682
2.1655
15.4084
34.9821
32.0696
29.9187
9.40831
46.8103
107.553
13.429
8.41715
-24.0078
-16.2037
3.18041
-10.1174
309.699
38.4211
24.114
8.70457
24.5291
-18.4548
16.4179
17.081
22.9593
1.3453
16.3631
8.18581
9.81476
24.1853
17.7669
16.1752
33.7959
31.8805
33.9877
305.398
-9.37566
35.0485
30.7904
-8.64067
18.5194
763.996
41.6336
366.288
7.00919
23.3998
71.481
850.042
37.1894
16.0616
25.3414
22.6663
10.0834
20.5353
51.6372
423.18
-23.7859
39.7523
160.689
21.8957
2.72264
43.6381
47.3358
4.8105
478.205
32.3713
43.9798
11.4565
39.7772
71.0675
61.0864
16.9931
3.54661
-16.7262
240.213
54.6359
202.691
61.2191
11.4548
-1.94039
136.845
96.4983
-10.8893
-18.0778
218.698
67.4116
17.9936
2.35231
-15.9268
-15.2414
64.5826
136.674
-25.5099
342.288
-37.1955
188.832
24.8334
10.7409
201.215
-2.14532
26.6814
-3.41267
42.6741
7.31871
-10.3929
38.2845
-26.2156
-23.2055
13.3729
54.2727
-7.50159
23.4642
72.5299
145.108
214.373
-3.96942
-9.20704
36.8587
56.6261
-10.3998
-0.487073
6.5332
19.0071
124.779
21.1232
-20.9067
-3.8937
-26.7474
958.626
33.3685
26.4144
13.8315
35.5279
27.2744
400.692
24.9398
14.8442
51.4484
317.213
66.9394
-8.30796
17.1845
-18.3216
268.868
2.70642
60.7547
37.3343
-24.0094
1.86886
11.1647
360.937
144.885
16.6651
-9.22989
11.5016
21.2186
-12.2203
-9.94883
26.5284
557.847
0.210445
-15.0588
-14.9546
82.4176
-11.3826
33.225
34.0437
79.0658
74.3625
-14.3296
-26.8047
33.6784
81.7119
-3.26989
11.3133
39.1065
4.61246
18.6082
349.303
-15.5129
8.70457
135.099
-18.4548
-22.0182
-0.528764
-4.25159
21.3043
-13.3897
17.311
8.28734
608.894
36.5076
4.93085
16.9293
15.7957
-29.9637
4.0026
58.0208
-22.4941
1.68674
-39.6644
-0.898642
90.7605
28.2743
7.90037
17.7112
14.5055
276.399
-27.8445
9.87883
-5.76777
21.6838
451.044
-25.2584
123.324
20.7922
28.824
258.542
-6.4588
-18.1637
-29.5881
44.8293
-24.8433
1.281
-17.8921
114.814
424.886
7.98043
30.448
-28.9227
2.19199
-1.36186
431.454
49.602
30.1971
6.04404
30.7696
42.9565
-9.01686
12.749
79.0022
58.3065
218.758
-6.76465
-12.1976
110.925
-24.963
-23.7
25.988
12.1087
-1.14701
-14.7266
40.5637
138.847
48.9401
-7.02572
27.6075
25.0524
318.32
19.1851
13.9095
23.9334
22.3112
16.1752
18.8034
42.0326
-37.46
4.90548
-7.57151
24.3575
63.4092
40.3308
23.8041
-2.94276
68.196
-11.867
144.707
21.4593
23.3998
0.266488
31.0755
36.1158
20.3228
16.721
38.5504
29.3791
-17.3771
1.50937
11.4219
79.4238
1.79468
23.5263
22.1302
9.76729
-4.77362
-9.89732
527.097
111.632
9.68825
24.7819
21.491
33.9453
4.16998
27.964
-3.39466
29.9799
76.757
13.2449
-1.16319
395.551
379.143
42.902
-29.8446
-10.9121
37.7385
27.135
16.1482
47.0618
-56.648
-18.0795
-12.0647
7.51524
-16.5675
-12.4591
1493.3
53.457
3.55197
-11.7934
-11.8787
24.0412
-4.45358
13.5335
38.2315
-0.230626
47.4594
18.5417
34.5377
79.0277
33.4909
384.977
-10.9941
15.1504
-16.8998
38.0574
11.5609
52.74
30.9014
9.0009
21.0306
-13.7436
11.4548
52.5118
29.9437
-11.3826
21.3463
152.154
-3.08525
-7.55103
27.364
186.886
89.2894
2.04026
-20.3289
-11.03
195.373
10.9731
71.659
0.79108
-1.5386
12.1447
3.05678
-5.55949
27.0401
-35.5859
27.802
23.8041
15.7979
-11.0811
195.307
25.2075
19.8311
36.6763
18.1347
-0.895514
13.296
8.20929
-11.3238
-10.2069
1.51545
32.4361
394.948
20.0217
2.36994
19.2248
-23.3005
-33.4153
-5.10999
21.491
45.1897
-10.8226
-23.5305
21.3993
-20.2613
28.1058
-52.5536
-48.6028
23.0564
-15.6381
0.311917
171.411
-19.6397
12.1401
28.9098
63.2101
-16.5561
-10.3235
33.1331
31.1121
17.3448
20.6836
-0.934275
52.2249
356.937
48.5933
8.22332
25.5712
25.7883
33.9476
94.1739
12.615
68.1559
33.4619
52.8093
65.1629
29.8075
40.2557
78.0194
78.7735
60.7733
24.3842
31.1424
5.61687
18.609
21.3305
74.1889
-18.4262
38.8225
526.52
32.3091
7.47023
44.307
20.7681
44.5491
10.0154
13.9099
82.5909
21.8829
-32.6266
-21.5102
233.894
0.177493
-45.057
20.2561
3.59981
0.848576
58.5919
16.3396
21.1493
24.847
37.9443
17.1845
24.8751
23.3651
103.286
62.266
-1.04171
17.6512
63.5712
-22.1353
337.327
-18.8204
-12.992
11.9553
-5.49928
-9.22989
9.62752
24.9667
12.1425
-30.5636
10.526
-16.8282
0.0189738
-16.3252
11.1072
-18.4416
-3.08874
12.9223
-8.13057
-9.69197
33.6022
-18.3256
11.9946
19.0092
218.882
-11.8649
13.7262
27.9121
12.0489
10.7389
-5.30524
-9.12008
-30.0183
6.19829
-5.99163
-5.33076
-51.2249
-28.1773
-5.66354
-52.6121
378.053
-1.14245
-24.0524
-44.0567
-6.22232
0.662882
-32.4268
24.5529
-11.7032
19.7466
-7.49351
8.18439
-22.5615
-13.3284
-15.6636
71.6312
410.692
4.41391
40.7369
-2.02002
523.372
54.5936
55.3477
431.994
133.279
36.7988
39.9834
46.89
37.8596
20.4831
10.0861
-13.8922
22.3964
7.00919
-14.0815
37.7478
2.96448
28.6195
303.307
3.60256
156.617
-2.48
62.9508
29.6204
-3.57064
3.38952
-12.5415
4.14509
-6.10264
10.6513
-1.02549
-20.1189
-54.8749
34.2678
82.9431
205.336
-39.0375
-3.23593
-10.3681
159.508
9.0009
26.6528
-56.8471
252.272
-12.3196
107.251
157.216
2100.2
21.9068
4.08505
24.0887
30.3544
14.0007
5.8122
-10.2385
103.076
15.6807
8.30085
-50.1831
34.0045
12.3476
-4.39933
44.5111
27.8635
2.53985
5.1296
56.076
-4.3497
45.4852
4.50761
7.74195
66.4541
37.5197
118.444
69.1331
13.8342
149.152
293.695
1.78163
-5.17224
13.2718
37.0528
41.8746
167.861
35.0013
-2.38457
17.9732
88.0017
46.015
8.07321
110.967
125.414
44.4971
8.77726
4.59671
23.9934
-3.4567
174.704
28.3214
16.8003
22.5268
9.23212
27.6028
49.4573
2.79495
9.09618
2.24337
51.4821
63.9082
-12.1125
-20.612
-10.5563
39.2827
19.5453
14.7825
21.0314
50.8711
-34.3844
28.5994
36.7587
68.874
0.40827
34.1668
76.5892
40.0212
26.091
5.95766
236.984
0.062712
-8.56719
-28.8277
3.67288
-22.4941
-2.0614
5.31318
10.3458
27.5523
60.7755
-4.89253
8.34086
10.7573
268.902
118.333
119.157
-15.2845
14.847
265.312
5.01626
55.4545
-12.1399
59.6054
35.7847
38.1943
38.5188
46.493
-48.1488
9.76729
50.1193
-26.83
2.72264
21.1106
-28.638
24.8975
4.2323
26.6999
-49.5374
-14.6746
-9.73976
-14.7011
22.9047
-41.8546
2.08451
7.53424
7.45492
18.2325
-1.14245
26.5474
92.7501
163.399
29.3849
98.5785
-18.2624
-15.9268
37.3489
-36.7543
-14.7266
-47.372
34.9415
18.9069
-37.1955
-21.0634
24.5772
44.4488
53.8445
-9.64158
7.9407
23.2799
39.6909
-0.429436
-36.6298
36.5076
4.93085
24.4256
32.1136
31.7839
1.68674
-5.93121
-4.64677
18.1819
-2.94276
3.52685
-1.71077
-34.3558
0.404104
53.3185
0.266488
-2.65771
91.6837
34.8022
-9.97626
106.457
30.1625
13.8315
-33.8126
102.237
31.5005
-8.79339
-5.22524
21.8957
15.8411
-25.7411
16.3396
11.779
17.3508
19.2036
-45.7893
60.8464
0.212081
84.7548
-1.04171
128.221
190.397
106.948
21.3256
34.3148
151.598
-16.7262
-12.7862
12.749
-1.58263
-15.6176
-33.5227
24.3215
-17.0048
8.86217
-1.14245
322.65
-19.6938
32.2142
-1.21118
85.46
19.2189
24.4318
-29.0453
25.988
-2.88381
11.112
47.5787
0.166198
-35.3214
-22.9375
-8.89978
-24.8916
-7.99973
0.689542
-11.5156
30.7761
71.55
-4.17757
123.511
-25.3854
5.68491
-1.07093
-26.2156
-11.9611
-24.1084
-0.0752482
-11.2497
1.68674
-13.4275
57.5373
-3.01847
63.497
-5.4589
370.442
418.321
-10.3998
3.26106
2.78507
143.519
41.738
78.4189
-28.2566
76.0317
110.059
57.3286
19.7192
22.1241
-1.69657
2.58709
8.53372
7.13765
-31.2822
4.14509
39.2071
3.26769
-32.2286
-29.6936
84.7489
3.12302
62.0546
-30.0514
-14.9546
48.6844
21.9806
-31.1275
-25.9264
132.106
-1.51899
43.0488
51.7268
4.22638
-11.1755
298.916
-47.1006
8.36059
33.6007
-16.1395
-27.845
8.84999
-0.665765
5.7884
-25.9511
-24.8115
60.1845
-17.3954
-7.99973
11.6888
19.0761
20.1853
33.5556
-49.7483
32.7595
6.80491
-2.94499
-20.5934
50.8542
-1.87939
10.9354
19.7161
5.06347
-6.69089
6.35186
-1.71077
1.25145
32.2632
0.844599
9.63682
16.0829
19.2492
-5.91412
485.238
2.94313
25.631
-8.00677
784.466
4.72668
11.4219
31.7797
25.4003
20.2561
24.2145
33.2527
5.02913
58.9446
2.36994
-5.99163
-12.827
0.415917
-9.99545
33.9436
-11.3107
16.8253
36.9732
594.811
15.3476
3.14801
2.53695
-19.3084
-0.0547616
4.87516
16.9355
-0.934275
26.1045
-40.5024
-20.3488
40.7091
-12.8326
32.3297
96.2669
47.2961
5.95766
40.2069
27.1373
51.7825
46.9144
38.2845
0.0213621
7.75073
2.67944
8.22593
547.006
198.814
18.118
26.641
38.3259
-2.83713
80.8513
23.5792
97.9599
46.5597
16.721
68.7345
72.3211
72.1931
38.9907
22.4094
53.5113
-17.2252
11.8213
45.3745
35.4589
271.259
27.5179
27.0855
289.102
40.7025
71.7267
54.767
34.6095
573.676
-8.53797
61.6972
65.9458
48.7205
29.9053
56.3484
45.6885
13.2414
16.6651
-3.60769
-12.7862
33.9904
42.1276
5.0437
3.02978
-5.41202
24.5513
139.342
167.846
1.91248
410.962
-16.5675
21.2741
565.538
24.0364
29.0942
41.0333
40.246
20.0657
6.86196
267.67
-32.5646
26.1536
66.3425
-2.24349
-7.20483
-2.49918
346.913
-10.3235
11.9073
6.92854
33.6784
32.9862
-16.3884
56.2909
6.56199
99.0766
-14.1282
-31.5932
87.4153
26.4031
32.0735
-23.0176
-18.0511
-5.89345
43.548
4.53921
7.83173
29.5556
-15.1701
-34.7557
356.973
-6.31355
-22.4261
-39.334
-20.6201
-6.74656
16.905
45.3559
16.7349
40.0851
22.2675
646.716
54.752
23.3334
-19.7037
88.3476
12.3348
77.3452
67.1745
55.417
160.564
-4.51562
12.2229
38.9907
16.7872
37.7728
17.2825
27.4859
47.0621
29.9437
9.23212
44.4694
6.35381
-10.9339
-32.8123
4.41101
56.1672
46.1046
-12.6402
-18.6718
29.0508
84.0841
42.0938
106.689
14.4722
109.904
30.1513
-14.7067
-7.94493
58.3104
42.5748
42.6001
17.5324
80.0922
74.3611
109.203
23.2483
591.182
10.2707
1.18272
16.9293
62.6473
7.51763
-34.4499
30.2395
1.79882
24.3575
234.071
-17.1756
10.3458
40.6707
-1.06869
34.4629
-15.2138
0.163295
-11.867
62.2483
28.9556
12.6314
-17.8297
-35.3408
46.068
28.6195
31.5672
319.859
-9.88083
-13.8859
2.85262
155.183
22.6663
34.4462
22.4094
130.348
5.26358
-35.0303
-20.2178
-21.0952
-8.08933
-17.8921
106.381
-22.0787
68.938
23.91
327.488
-6.24131
29.5602
14.4746
101.139
36.7564
38.8402
-23.5305
-18.3872
76.8315
35.5275
68.5827
30.1115
91.9522
23.0704
24.1613
-18.6002
94.0356
24.62
9.65833
160.194
-11.8229
-13.8368
78.921
-20.4263
1.44807
2.92781
-14.9541
1.89304
-8.82896
-3.88533
-55.9229
321.125
-15.319
14.1016
-3.94429
14.0091
-40.938
11.6603
1.80775
110.608
33.6918
-30.1233
33.225
-23.6312
-24.0524
2.79495
107.177
184.932
-16.7977
-6.55647
188.271
3.61569
-51.7468
-27.845
-6.14254
-0.665765
30.1513
-50.3139
-37.93
18.955
-23.8923
1.3453
-2.37753
30.7761
-20.2793
-22.6663
9.28482
35.5706
9.61601
233.343
11.4647
27.4284
4.67984
8.12428
37.5197
54.7262
9.23867
34.8335
30.2995
65.0594
11.812
-13.7641
19.0526
2.08451
58.0547
22.3506
40.7213
-3.01652
0.310491
-14.6375
-42.4406
-9.93806
29.238
3.81703
23.4286
-18.9896
4.61246
31.7267
-18.0136
60.1363
-29.6992
-37.93
37.6957
-22.0182
-22.76
51.0442
-12.3274
0.335465
16.4372
5.44465
-23.5113
12.1447
113.627
146.24
-22.4674
12.4017
35.8617
11.1691
61.8389
71.0272
24.0538
42.2049
63.1595
13.8481
72.8673
3.91143
-15.6151
11.6485
36.4519
0.911
-22.2223
2.96448
17.3751
24.0709
-7.64184
23.5579
501.354
32.0366
-6.78324
3.66875
21.6522
16.508
-40.6525
-20.2178
-21.2078
296.598
15.4767
-12.0561
-7.17834
-5.10999
-0.99777
69.5525
71.6364
40.14
31.7121
11.5979
-28.1907
16.1088
16.9931
-4.91132
7.61919
488.506
217.602
9.32899
1.73585
70.0721
-16.5561
21.5356
435.138
55.6219
-36.8184
-17.4343
26.1822
15.4708
0.0689002
-29.0453
-30.234
-16.0023
20.4823
-40.9635
31.1934
52.64
-3.4623
-34.1819
30.1994
22.9593
-32.3879
12.615
71.9041
18.4694
163.488
47.6427
-7.9257
-36.6298
10.2707
21.7974
56.2847
19.5438
-9.34897
-32.5758
28.3655
1.79882
-20.6201
12.8094
15.968
35.0485
15.7979
178.766
9.53363
-30.6077
11.6485
8.34086
35.1202
25.2739
9.63682
21.7051
24.8714
24.0709
199.72
16.2607
-24.8734
-12.0119
263.348
16.5019
-3.82752
19.1376
26.0886
7.01582
16.2735
36.1418
202.883
-7.86569
-16.5752
4.16405
-2.49918
0.210445
9.40831
-0.0413406
41.0912
2.60568
-18.4302
21.5356
-4.34825
-27.4481
-11.8121
552.795
31.1121
13.9828
-8.64328
2.14003
-30.5054
21.823
26.4031
-24.077
-22.9375
20.8291
82.9295
-0.503462
-12.4289
-5.89345
38.2724
4.0836
1.44463
-38.5039
30.8854
316.78
17.6697
15.0139
27.3943
9.29508
50.2908
44.0789
61.2855
6.42757
21.3444
35.386
-26.0736
1.25145
71.6186
42.0741
42.6164
29.022
41.4959
36.1158
-8.1022
132.163
2.05156
-10.953
-3.33222
-17.4917
2.08451
221.073
9.32899
-7.63448
141.921
21.3463
-19.6938
11.5995
-8.09638
25.0257
61.2765
29.9303
44.2306
266.596
39.4243
21.4791
16.7342
-1.14701
-5.35623
25.5712
-10.9586
110.784
2.34461
-39.8842
25.7335
6.31174
31.5879
34.5243
13.4539
40.8
-2.05162
58.1588
26.2583
38.6387
110.824
290.405
-0.00532722
24.1755
20.3057
34.7086
38.7967
42.8822
41.3927
21.8662
129.715
23.3334
78.2237
51.5108
2.14055
45.4861
-11.6138
-5.33076
32.0696
31.8178
74.8244
655.415
636.04
-18.4302
139.602
43.4586
-8.09638
61.2765
54.8262
8.43606
25.988
21.4791
14.8601
5.88816
119.274
24.5772
42.5748
406.169
34.4227
24.8073
38.2724
37.0519
20.4372
-14.141
46.1603
30.0478
57.0251
-22.4674
24.1755
21.5902
41.9591
117.845
77
4.15224
54.056
8.56532
29.3791
35.0968
-36.3747
-4.64365
37.1166
0.177493
25.0759
-11.3238
40.3928
428.803
-6.91932
56.6189
81.9785
72.0631
49.2216
11.779
79.1949
-7.03329
4.8105
0.31792
52.9861
30.4041
21.491
206.569
205.058
42.9565
77.1902
24.3577
87.3233
58.2225
10.0812
-12.7862
944.134
-23.2071
30.6462
6.67594
22.5272
0.0189738
-5.08083
-24.0638
46.5252
23.472
63.5221
-11.7934
14.3582
-0.705452
-15.362
298.268
227.178
-34.3583
168.704
13.0771
192.891
35.0991
15.7241
-5.31171
-30.9382
19.0957
-2.47418
-17.4343
58.0413
244.756
500.854
16.9355
1.62516
0.864326
-9.50277
-18.0136
-5.35623
-23.0091
13.2847
-25.9511
6.09275
40.726
6.31174
-11.5156
169.11
25.1539
82.7944
29.5556
106.644
14.3012
-13.0558
-46.8303
23.6461
84.5874
13.0432
11.2391
441.971
111.885
-8.56496
154.403
0.163295
22.0017
-12.2075
36.6977
41.738
303.307
1.10658
-25.2584
59.6054
26.95
25.4003
37.1227
-14.4156
-22.0918
5.14175
-4.3412
23.8359
32.3937
30.4692
-12.8005
34.2454
-12.6994
19.617
9.58241
30.4069
32.6437
48.5787
-3.39466
-39.064
-6.24731
26.4474
3.68181
-26.1989
5.58086
-7.63448
-19.8831
-10.3235
0.355074
-34.3333
-18.0778
58.0413
265.37
172.892
0.0689002
340.146
18.4918
3.61569
-13.6388
48.06
7.66246
-9.0845
5.17354
35.8216
-13.6472
-2.37753
10.0599
59.6989
360.265
62.6353
-23.5113
154.856
35.67
-1.07093
1.79882
5.61687
-9.67935
49.7011
25.6782
19.546
49.4554
27.8897
11.4077
24.767
8.34086
31.3721
21.5257
16.0829
17.3751
22.1969
11.0988
23.5579
12.5125
-6.1327
12.2229
-33.4418
39.7713
7.70671
22.4225
-29.9471
-18.8789
484.875
24.6733
338.253
-42.4406
1.30634
52.4191
-0.747035
-23.8846
81.5246
12.8696
27.1013
5.48976
-46.1246
60.2361
1.35372
12.4527
-9.20413
-70.9287
-34.1819
20.8291
19.2112
20.086
6.9928
13.808
12.8472
39.7998
43.8946
15.328
59.5407
-14.141
-0.973719
34.9159
2.67721
76.12
9.29508
35.4199
16.5576
165.893
-7.71755
6.0263
-19.7701
76.3496
12.3348
26.7454
8.7644
-32.6266
2.85262
53.9832
38.1943
-1.95345
12.749
-1.45815
-13.7436
-35.6736
-9.33235
-0.0413406
-45.1158
27.6028
253.731
0.310491
9.7254
-8.09638
-8.70745
640.363
58.0413
4.87516
-14.5143
-15.9268
-7.74517
15.8569
22.3563
17.5936
-12.8525
42.4378
-31.5733
-2.32273
33.9476
38.8266
-0.503462
49.4153
12.0355
260.831
14.815
55.1511
409.704
13.3729
29.9098
16.8613
21.5902
4.59273
22.0017
49.6367
174.555
27.3273
-3.8937
10.6385
-28.6215
8.47482
18.376
358.124
133.772
-20.6941
12.2819
42.7449
24.7598
29.392
28.9596
26.7328
-0.526984
17.4012
69.8246
32.3221
-21.4264
260.917
2.22754
24.3577
-58.1758
32.9754
3.8746
2.1655
-14.5766
464.143
3.78611
5.58086
8.86217
-3.01652
-21.5679
-22.1337
-23.0889
-36.8184
-8.06399
-13.8655
-23.8846
15.0614
-14.0527
-24.6118
50.4673
15.7196
-14.7266
132.538
-27.9448
-1.58823
35.8216
27.5822
16.3631
26.9265
7.22501
304.043
47.6427
11.5799
72.1149
1.18272
36.4104
-24.3415
-3.49367
-0.187331
24.0538
38.4567
601.016
17.672
28.8407
-3.96942
103.237
30.3892
10.2149
12.6314
-12.852
-13.9021
21.1232
-20.7603
21.6838
5.01626
-19.5081
106.457
52.6513
30.6981
472.185
14.1559
-4.10675
-3.17119
33.5849
328.81
133.555
-4.11756
58.3875
-24.3249
599.563
33.225
-1.56358
17.7875
-16.5115
-9.97045
171.203
13.0637
10.4974
135.002
2.81386
100.951
-7.2303
-41.7498
21.823
-14.8263
-16.5808
-17.3153
-1.65968
5.09343
-4.25159
25.0524
292.083
13.5629
45.7687
67.8018
8.94089
-9.54788
-25.3854
0.900347
6.80491
26.2996
43.1249
68.6237
-9.11587
-9.44558
286.727
1.68674
17.842
12.5597
36.323
-7.5887
21.8182
39.5088
38.9269
292.999
201.317
52.6059
49.8402
111.428
26.3374
24.0028
3.20806
10.159
127.893
34.0772
9.28187
59.529
8.06387
-40.938
-49.3508
0.210445
-13.1848
71.1732
-17.0048
-16.135
15.9134
1833.5
-9.93806
3.0011
31.928
177.102
-11.4933
-8.50601
27.9785
-31.1321
50.0794
25.5712
93.8695
37.7672
21.0853
132.53
21.9853
36.2968
-7.76752
116.637
36.3983
37.8168
368.762
276.388
29.2937
60.0328
44.2609
18.6654
54.0389
66.9077
9.14905
-11.0811
11.6485
117.579
-8.45933
-27.0206
-3.23963
114.026
-17.0122
10.4394
-9.88083
34.7117
128.946
2.05156
0.713027
-13.1978
-8.33287
16.508
-16.4696
61.6959
-13.5989
-2.46714
13.967
119.413
84.8676
9.8545
15.4555
9.0009
-3.4567
15.203
26.1706
7.45492
8.86217
8.22788
-7.18577
-30.9382
-3.39306
-26.837
5.05447
46.7969
21.7418
-20.1365
7.56516
334.524
9.12143
42.9711
-26.7573
49.934
13.2847
89.5065
29.4563
126.933
28.8005
112.173
11.6888
-7.1608
44.5481
9.19278
-17.8891
12.1447
390.988
39.4181
34.5363
-22.4674
583.089
219.19
-0.00532722
106.634
333.275
55.6633
13.9238
49.4554
11.0231
2.03736
18.118
30.3892
25.2075
426.8
-4.7112
10.4607
43.612
7.20434
14.847
-21.4197
59.3642
-17.7621
-5.44471
70.0535
-7.57565
2.91153
-29.4081
6.01916
16.7183
44.4971
80.2154
203.648
-9.15989
1.91204
71.1732
5.11404
287.464
39.6659
8.77021
-34.3009
22.434
-7.74517
41.097
-10.5173
7.66246
-39.0696
16.4179
33.9476
24.8334
23.8594
30.6746
0.335465
18.8034
28.9141
-15.7092
5.54695
-13.1238
14.8052
17.842
72.5299
-23.5575
3.52685
-39.1921
-3.34403
-16.022
128.823
0.911
19.0071
158.512
169.174
-17.1585
-33.8788
-17.4725
-6.1327
27.7463
3.92562
-3.03511
6.65966
33.3746
-31.2822
17.2636
-0.148327
302.573
-3.25226
-34.2602
26.7715
-7.0121
21.0777
117.254
-10.9265
178.548
-25.8179
-6.61997
0.212081
28.5328
-42.2712
-23.5783
24.2158
7.84974
13.1133
-13.4879
127.728
8.74521
-5.41175
-22.5551
7.53424
35.5659
10.7362
2.60568
6.54309
19.0957
25.6368
-34.9444
4.87516
0.478243
17.8064
55.9731
4.61246
106.689
64.4453
-60.4905
132.393
-1.70787
-36.0559
-8.89978
5.09343
-2.37753
21.3043
9.09908
0.444435
-12.3274
-5.28673
13.8779
1.78856
16.7327
205.232
28.3313
31.1766
51.4616
25.2946
32.4871
52.8522
11.037
-1.15832
45.4275
11.2184
17.02
74.5341
1.72849
1.26813
-15.503
-21.3822
184.637
37.1166
898.391
12.2819
35.2486
22.9047
9.58078
-37.5476
-11.2064
18.6993
123.55
-8.00443
94.6242
-49.3258
-39.9231
-11.9914
-29.5068
-9.30143
-38.4156
-1.18594
11.6611
35.8785
27.3402
-16.3782
27.3883
18.2742
7.90453
11.678
44.7301
87.5885
69.1945
35.5706
37.727
169.666
16.7327
2.83246
22.7091
52.3986
9.365
3.43912
336.433
38.7967
-14.8292
-4.37075
-3.34403
227.607
1.38699
7.76275
-28.8946
40.9375
357.801
-38.2863
-6.22813
438.021
345.935
3.38344
2.05156
-18.82
12.2819
7.13765
497.204
41.6264
12.9701
16.3862
6.90319
6.47077
47.3475
5.09521
41.7136
7.95924
-10.182
-12.8005
-8.95126
40.2317
41.4415
-32.9008
1.50464
13.3289
-3.81445
-26.1989
48.6844
-5.76041
14.4844
11.5549
-23.442
-6.22232
-8.70745
-13.6862
39.3006
546.48
-10.7662
60.039
-27.1712
-7.74517
19.605
305.34
10.0974
20.8807
5.10185
36.8156
17.0328
-44.6918
8.92167
34.2037
-0.528764
-4.25159
23.1783
3.47688
41.6739
4.53921
7.83173
29.5556
29.8075
-32.8817
34.6335
-17.5579
151.862
138.702
-11.9611
2.12853
-5.62753
50.4125
-41.5385
12.5597
17.672
180.074
-1.46996
59.483
32.1256
-20.9842
47.2676
51.8487
48.9362
38.8472
34.4648
-9.05984
-16.5115
-15.5926
141.861
80.3359
55.2122
1553.87
-32.3795
23.6971
29.5364
41.7
16.3378
40.726
36.2968
50.3285
227.206
27.028
27.6816
-43.2811
-64.7408
6.52255
-17.5579
18.8034
8.2994
-39.334
37.4061
33.7279
-13.3058
3.43912
21.9301
-1.06869
-17.0879
-9.20704
-9.99295
13.5226
87.0516
12.8265
12.9729
240.012
-27.6845
-9.20078
98.0238
38.5958
230.286
27.0946
6.20061
-7.85636
23.2775
-8.91374
28.455
-9.45879
0.410049
42.6507
68.8664
44.5528
216.874
24.3021
-0.515188
-5.72687
20.4623
-50.2463
22.4836
758.917
21.731
35.7337
1.99699
403.506
-20.8162
234.399
-22.1565
-22.8582
-33.4418
64.1342
-3.53769
-15.0588
7.45492
-33.8714
-34.2414
165.649
-40.919
-64.6714
4.10321
-19.9518
-19.3084
45.8599
-2.33286
-4.61627
376.69
2.5622
31.7864
11.9714
17.1326
3.22779
52.64
-0.448663
50.8142
44.4488
21.9853
37.9258
30.7761
52.0444
11.0668
-4.77068
60.8705
49.9084
68.2695
-2.59079
22.7433
69.2652
69.3351
35.2982
42.2049
46.2929
17.672
54.1266
35.7705
52.878
23.5792
35.4617
91.0242
36.9708
1.10658
55.3265
70.8498
10.0834
14.9131
83.9744
1.33399
34.5219
2.33065
18.1476
17.7152
24.8587
149.398
49.2603
17.3508
17.3296
-5.20313
-18.3188
-49.7674
83.2435
12.9714
20.9682
-7.50147
2.58494
94.2849
209.694
2.01451
-31.5268
18.9979
108.984
8.39438
-15.3874
139.837
20.8249
-24.1744
-13.5445
-6.44252
-13.0995
-11.3816
28.7704
-17.236
-18.4492
122.23
-30.0514
279.274
29.9437
-48.8639
-2.38223
30.7167
-1.56358
300.206
-15.5926
-21.8259
-30.5528
88.0263
14.2455
-20.5458
-30.234
6.48652
1.74162
-19.8877
-31.4424
19.0119
4.85136
186.755
67.6808
491.476
-9.89909
-7.99973
407.362
34.1776
36.3983
47.1871
171.985
8.39661
404.861
0.254463
26.1617
35.2378
-3.4567
26.6528
-8.12138
37.6918
18.6743
20.6527
14.8543
35.0991
66.3239
26.5474
371.986
49.9997
62.5071
38.7877
169.793
255.351
2.88
3.53815
-2.54513
-28.7622
15.4809
0.214388
-5.15165
-0.528764
23.1783
31.5879
337.776
40.1465
-10.9089
231.955
-37.6589
-17.8891
15.8929
27.4196
28.9141
76.8581
-6.33892
11.4989
7.42102
58.0907
170.231
46.2929
23.2942
107.226
51.4444
125.075
8.40726
17.957
231.019
80.2929
12.9729
27.306
2.85262
59.6054
14.6339
10.764
207.428
38.3299
275.984
104.421
23.0234
214.128
26.6999
1.06237
-29.1088
17.0787
-5.20035
-12.2861
73.8731
56.075
-18.3872
-3.75334
29.2273
85.0439
91.9522
6.2038
93.8438
28.4433
5.9102
64.3221
70.8451
-37.1899
292.77
-18.5302
7.42995
13.1564
89.9138
-11.3826
50.0916
11.976
0.310491
-19.6938
-2.47418
-2.44179
56.1672
-18.2624
-8.43054
-45.2265
29.8526
-18.0136
325.567
8.70457
1.4254
11.7149
21.96
40.726
55.0375
4.19257
21.4058
3.57058
132.036
4.64848
17.6697
-41.2081
28.0357
40.6707
83.1886
-15.2138
22.8929
-8.52573
51.9868
4.01462
478.977
133.567
20.3228
3.60256
47.9207
-6.22813
-0.5105
38.9907
22.6663
592.918
217.312
32.8966
63.3596
-10.6675
-10.8474
33.5849
-19.7662
35.0803
15.4555
-34.5449
-7.07719
42.1058
176.374
-16.0342
16.7196
45.3311
1.86886
-20.6944
-18.0298
75.5442
-7.16396
41.4866
5.9102
11.8483
6.52032
10.526
35.8174
11.4328
28.7721
143.483
189.3
49.2671
5.92128
11.9038
-13.5485
44.6511
57.2052
43.9941
20.4837
30.4001
1.79071
32.6093
-14.5766
723.6
0.0379767
-7.63448
107.553
-25.316
-25.8819
-14.3296
42.5358
28.0562
21.7418
4.22638
2.60112
-7.2303
172.7
20.1661
146.392
3.21937
53.8445
28.8005
40.8
7.31871
-25.3854
34.6335
989.57
14.2758
22.7433
61.7689
-11.2497
342.055
379.877
431.841
79.4404
170.319
41.3927
-0.62262
54.752
107.666
53.8608
37.7478
46.5597
-7.64184
21.6838
-4.35407
-12.0119
283.963
24.5404
101.913
27.2744
20.2561
2.45101
315.24
56.0737
-0.480445
94.9843
44.4506
4.2323
-3.28516
-13.4879
-12.827
-3.33222
7.70671
11.1781
24.3215
-52.6121
-0.953177
7.85134
10.6767
56.1672
27.364
-20.1365
-12.1787
-3.99704
30.8494
-4.89515
9.6363
166.126
22.655
-9.0845
16.4179
58.3104
-15.5213
1.3706
30.7761
282.806
-34.7557
12.1447
-10.0617
41.2922
-26.2156
14.2758
30.2395
14.9872
-16.0612
145.033
-24.5841
2.03736
30.3892
4.59273
1864.21
113.355
29.2014
245.211
101.054
252.194
-11.7549
11.4219
87.9328
3.26769
14.3995
6.47077
19.2365
-10.7098
21.0989
-17.6783
-9.05241
289.118
13.5375
8.37256
-7.07442
-2.91577
151.652
0.353471
80.5796
3.66842
0.126464
-18.6177
-27.9705
-37.149
5.87939
5.9102
34.3371
-2.85001
-0.394843
-11.8229
-7.30781
15.6537
-1.83565
26.2559
-35.3158
13.5344
-36.2324
2.08451
335.392
7.53424
44.9362
12.6103
32.5907
-2.82724
12.5183
-18.0778
-13.6862
24.3081
60.4484
-7.42736
238.946
1.62516
29.8526
6.34925
10.7241
39.5216
11.5302
10.7957
15.2069
5.35095
139.016
34.5847
433.81
24.4256
97.4728
1.15735
18.9951
29.9098
-29.9904
-3.93546
14.0939
23.8041
17.672
-12.3888
22.2675
32.0224
34.1373
4.59273
8.88326
791.767
12.3348
20.0088
55.7115
23.4673
35.2426
7.67376
15.7056
1.39362
381.716
60.8187
32.355
10.7174
-0.811698
95.8953
32.3713
180.329
13.9948
13.3305
4.16998
191.446
37.8972
-2.49918
-11.034
-7.56258
-26.1989
-17.0048
45.7092
1.27395
10.0332
78.1431
-1.92883
14.2455
-7.74517
-2.88381
642.672
19.4677
-9.10436
274.967
5.7884
-16.5808
-7.94493
24.5772
28.5815
18.2119
-2.37753
270.555
43.548
36.3983
-3.41267
20.1853
-22.6663
12.4017
-3.75346
3.5608
72.0199
95.3561
-13.7411
34.1373
70.185
46.3646
40.4458
109.204
-28.2566
63.1123
-17.3771
124.795
-17.7621
325.723
5.79969
29.1485
1127.83
-35.0303
26.6339
-24.8433
364.85
51.4484
19.2365
16.3396
32.3937
39.8396
9.8333
39.6733
-29.1527
306.257
29.838
56.5755
37.4761
16.1088
19.4515
-27.5294
27.9095
58.2365
37.7385
140.843
19.3445
15.8906
-2.45257
36.763
2.08424
-33.5447
-45.4036
49.7795
13.1569
399.717
-11.3816
-5.99163
19.0321
6.87115
3.78611
16.8253
-24.5011
-6.13036
17.1771
-19.6938
45.6405
-0.567725
28.0562
20.6836
-9.61923
40.2197
33.6007
23.2158
-13.6388
59.3044
30.1513
58.3819
25.7883
71.4289
36.0778
-15.5213
40.726
64.4078
65.9278
-19.7632
38.664
28.1737
83.262
-33.7118
25.5202
190.785
4.03957
56.6379
-1.94039
24.4008
-7.18577
32.78
41.5845
151.199
-31.1962
18.6859
17.9936
9.84857
16.9355
173.354
-15.2414
160.16
384.911
-1.6081
-0.520345
27.4452
7.66246
-20.3289
31.4105
79.1813
8.86687
8.18581
16.5953
36.0517
-22.1533
40.8
-11.4219
-17.8891
-6.59592
10.553
24.4256
27.0401
-22.4674
-19.4574
15.247
-26.2423
-2.0614
29.676
14.0939
25.1682
452.38
-5.84348
28.2743
126.814
17.7112
-13.6055
-12.2075
36.1158
14.3866
-32.3696
-10.1378
-0.895514
-11.0669
206.86
-20.6941
47.8891
37.1227
-33.1562
-12.7215
20.0217
94.5519
482.131
-8.02325
533.706
27.6581
44.5035
33.8585
33.3084
58.8806
26.0899
-1.5206
46.8465
11.1647
87.3233
46.9781
32.57
11.826
87.8796
3.88858
69.6728
84.5902
39.6434
38.0852
19.6388
9.66177
43.5194
4.89561
10.241
6.59721
202.358
-13.2567
18.2325
-15.9457
-9.01526
21.9211
35.5525
19.8677
0.478243
48.5933
-27.845
1.35372
14.3268
217.558
-12.8326
-11.6931
-41.7582
-6.12566
17.311
42.0205
33.3038
-8.51881
4.64848
-10.0617
30.0478
10.1735
-43.0822
12.4017
-18.4862
-5.69745
-5.62753
57.9087
175.603
-32.9278
-25.5073
-5.4589
-15.6151
27.6239
8.40726
-35.3408
2.96448
39.8639
25.945
-18.8862
38.5504
-13.7244
29.4746
-36.3747
-34.6287
7.67376
279.949
-26.3163
530.938
44.8293
-22.9692
-15.5856
-17.236
1.24895
-16.6562
-9.43665
16.9046
-3.78947
-30.1233
12.6103
-31.5486
24.7179
-19.3408
-25.574
20.047
67.4116
-38.8771
11.3133
-8.43054
-0.248903
4.47519
-19.261
177.371
-25.9511
29.5364
168.88
36.0778
-17.3954
29.4816
58.7856
63.447
157.866
18.3112
-57.2445
243.691
8.2994
-21.3314
7.75073
385.982
151.794
164.73
17.842
8.30164
41.9591
123.467
5.78549
-23.1114
13.9631
212.68
41.4959
79.2193
44.6857
-32.0047
19.8097
-4.35407
-15.503
92.9358
23.9982
-15.362
-10.8285
250.5
103.284
-28.1773
-25.2619
43.9992
-2.94931
49.1546
-26.8635
-26.2531
5.04024
15.3294
-34.0073
0.369308
36.4895
18.9307
1.41528
-0.868133
24.3656
-2.88381
42.9711
-31.1321
-10.9784
-23.0091
33.0674
3.91433
-31.5733
1.3453
-5.17776
12.0355
-9.03487
18.3112
233.236
16.1752
-5.55949
39.2215
-14.0341
36.469
4.37615
37.5197
54.7262
31.7275
20.9291
53.815
-3.84057
20.5887
14.322
3.90152
52.0453
15.6376
10.1618
-7.32672
-14.951
41.8018
42.344
344.604
10.228
19.7781
16.508
19.1376
-4.22858
97.082
-27.8196
-1.45815
[truncated: 54,353 more chars]
