# Supplementary material for: Nonlatching positive feedback enables robust bimodality by decoupling expression noise from the mean
Source: PLoS Biol. 2017 Oct 18;15(10):e2000841. doi: 10.1371/journal.pbio.2000841 (PMC5646755; doi:10.1371/journal.pbio.2000841)
Supplement: S29 Data — The corresponding mCherry fluorescence values were taken according to the gating strategy in S28 Data applied to the flow cytometry files (S27 Data) and were used to generate the numbers in Fig 3B and 3C and S7 and S11 Figs. (ZIP) [file pbio.2000841.s029.zip › S29_Data/LChITF Iso 8/5.txt]

"Y2-A"
89.2298
-1.87384
10.519
-22.4886
21.7726
-3.85146
-40.1466
85.6748
133.081
-3.28335
16.6785
-6.68018
5.62242
-28.2143
12.3273
-11.7767
50.6216
90.42
-18.9288
-6.80825
-12.3024
-28.5422
-23.5466
156.237
19.9797
10.6658
14.6408
0.808172
-15.8988
-12.2596
-5.04313
-0.201046
38.1828
-18.5496
8.08172
-30.2928
27.3868
9.81013
-45.2788
26.6658
2.10663
-11.8678
29.5371
-25.3015
8.44492
-37.4322
-8.96635
22.2442
-1.86328
2.26028
89.1727
160.674
27.3715
1.27335
14.8208
8.18167
37.9301
-20.1213
-1.52675
-8.20177
31.0553
-5.87454
-6.90074
17.4742
5.30667
26.2501
111.125
74.2569
35.7855
151.999
12.8256
-1.94965
-12.0684
0.361415
105.306
33.7908
-1.6484
4.63781
21.7274
12.8184
129.623
11.4581
15.3237
122.882
382.541
5.08751
121.454
42.9665
21.643
37.645
31.3345
53.3062
30.7332
21.0084
14.7745
15.5796
27.7915
22.4958
14.4404
-15.2141
30.4759
-18.3868
152.932
27.456
-22.4299
-19.0951
85.527
-13.8217
48.4926
44.2804
-6.80589
101.2
-2.46178
-12.1298
-27.4383
-26.7252
-13.34
-18.2868
-32.0827
27.1355
32.4511
-0.0260687
13.3957
46.3664
40.034
-35.2267
-35.7256
-30.2943
-2.89138
-10.2048
-2.28338
-22.6893
13.0073
-12.1161
25.6167
-30.1333
22.1023
8.24346
5.54908
32.5274
-17.3756
112.838
-15.5852
334.045
-33.629
-7.77795
-6.51604
-14.3091
8.38612
11.0255
37.9887
39.6568
49.4264
32.5636
47.4716
7.66083
33.6836
13.0702
18.5511
-4.85337
52.2759
-25.0653
1049.57
16.4278
58.1089
29.3163
-13.761
24.7025
13.6347
121.388
896.35
-40.3832
686.223
94.442
0.240622
42.3857
13.8051
9.84676
48.1734
18.8813
-21.261
40.9284
51.543
14.9981
-7.5488
-2.28948
-32.1657
-43.3201
3.1985
5.81759
58.7954
-11.6745
15.211
-18.6954
18.4113
226.959
6.58412
0.80559
5.98246
0.744002
25.5115
9.37055
158.579
24.2595
31.0679
-8.02854
-11.2226
2.33885
-2.06221
-12.4304
176.978
123.257
-4.80595
66.2823
79.9498
23.7842
-3.89198
14.7915
34.4347
0.191021
10.9366
19.8905
-1.43427
286.323
-9.67159
6.05109
-6.2456
86.6961
3.74655
-11.2328
-28.9989
46.3186
261.188
1630.59
13.5595
14.0227
26.4344
-12.7821
-21.7235
100.948
51.9856
-13.562
-3.79132
46.2619
0.359845
15.2241
31.9923
-36.7966
42.762
24.0334
19.3622
-12.3073
23.439
7.11474
6.65703
17.0978
-25.2657
25.4781
31.1213
-29.3409
10.2318
-22.3757
10.6688
29.4058
42.2241
-6.33357
-24.4102
6.25921
173.664
175.439
3.14223
-14.8614
-6.32802
-14.5902
-5.04588
13.9185
-7.40499
-8.26961
512.032
18.636
20.4258
-41.7728
66.3398
-16.1475
40.8795
17.8107
28.4959
-3.03264
138.235
5.039
7.7982
6.84128
-7.43741
14.6381
-17.4455
169.533
16.1866
31.1559
24.6993
-0.233149
19.431
28.1113
-0.587717
15.9811
-40.5568
18.2523
1.65257
22.9426
-9.59391
68.3649
151.773
22.0881
-9.06045
22.7661
44.4923
21.2934
13.499
-11.5536
-5.47078
38.3381
640.521
-20.8153
-11.3556
-2.74577
-13.7387
-9.51857
-4.13466
-7.56938
34.4014
-24.8719
7.88981
-21.2074
-22.0279
7.24546
-46.7475
-45.2593
111.55
-16.1831
45.8674
46.6328
-50.0924
-15.2216
-7.19481
-18.0361
21.2347
188.475
13.283
-28.1606
-33.7815
273.424
-59.2013
-7.69425
42.4011
-7.40119
-19.1795
6.8275
2.21366
-15.403
222.587
-29.439
-40.3832
32.5978
10.5266
2.56069
7.9727
151.94
-6.26842
44.6765
107.765
18.7462
-24.4154
-52.8893
-19.0473
39.1388
-16.4792
-13.8601
12.8808
-3.24121
-0.718591
47.834
-20.007
-13.8581
20.6396
-26.3684
30.6693
18.1639
18.5476
-13.1926
44.4144
-7.86698
-6.79145
25.4117
4.46568
28.8869
77.5198
41.2831
-16.2379
23.7794
72.9329
22.0196
16.5071
81.5881
-1.21893
-3.26655
28.7607
-3.24046
23.5072
11.0758
-13.3588
416.254
-27.1737
-17.907
41.3753
-14.5878
2.83294
13.8674
278.987
-11.3653
2.37991
40.9824
39.6574
60.5554
258.492
0.0307609
212.563
1.51611
-21.7528
55.9864
244.757
42.7519
4.37738
75.1754
38.8582
36.1354
-16.2308
21.9807
36.7769
-10.9308
36.5427
51.5484
1.92319
-10.8404
33.4886
9.38112
26.6231
12.336
35.1113
37.4485
32.9936
93.1026
-20.7865
-8.68493
21.0635
4.24159
21.5086
15.3398
5.04501
130.479
-30.2374
-38.7599
45.5851
-2.59948
-31.8589
-8.21241
9.267
12.3273
87.5488
1.89591
6.08698
35.4191
2.56208
-17.9246
-41.6606
-38.5391
197.467
4.98714
20.0361
18.3889
-1.06589
12.2122
7.35241
-12.2596
4.32721
-37.6824
17.0576
8.08172
1.56628
18.0164
15.4323
59.5612
-7.2637
-26.8603
-48.2366
9.36875
104.959
-36.4952
-38.0144
23.1812
2.82189
18.8953
26.678
2.77831
92.0267
-33.3969
-15.2442
-11.7327
-61.8874
14.4028
-25.8771
346.934
18.8738
-44.2929
-35.9488
24.0334
366.393
560.901
24.5745
12.1817
-5.40131
-19.781
-16.7207
-31.4544
315.802
-13.5907
16.6176
14.8716
-29.4792
-43.2243
16.6195
20.9167
30.3435
49.311
65.4635
-7.4655
34.5264
48.3678
19.8687
39.0038
11.8736
43.3163
23.8656
13.6466
69.0392
30.4139
2.10663
-17.49
32.3482
-33.7348
-25.2508
-24.8959
45.67
-23.415
3.19731
-16.712
10.519
-3.74791
-10.0865
-1.9774
-2.66524
-28.6433
-1.85222
-12.6537
-18.9288
-23.6748
87.0231
-43.5347
160.112
32.5491
31.2241
29.4064
-7.84801
171.348
-10.2766
7.35241
56.8011
-5.82324
10.0718
51.1852
8.6461
7.93606
16.4577
-11.5457
26.6658
30.2176
96.828
0.489101
125.561
11.256
-10.2582
25.3107
42.5527
37.6359
287.173
30.1826
-35.2709
-14.2273
-35.8589
12.6302
-43.5471
-11.8341
-9.01049
27.3856
13.1187
87.9778
-17.6578
21.9565
-1.40928
10.0583
6.43829
-13.5497
30.675
40.5944
51.8952
-12.3103
7.35241
-36.6224
8.07534
-17.0676
32.5606
15.1835
1.56628
49.8756
-20.1749
170.131
-22.7901
21.0436
114.551
342.331
-2.59948
26.2371
3.03198
282.193
-36.1395
63.7401
-2.06221
77.5247
35.1761
-62.902
-8.68036
18.1056
-24.9415
11.8297
59.8413
19.7085
22.3449
8.35516
54.927
58.7975
35.7983
178.622
-4.05592
70.4903
34.173
35.1983
10.9431
66.0212
35.8398
16.2432
26.726
7.49469
40.504
28.1112
167.95
220.349
6.96398
33.755
37.9461
63.5301
30.6731
169.482
27.6798
-2.93189
47.5416
40.5944
42.5249
35.2555
49.5339
160.263
54.2041
19.5996
79.2898
46.6506
100.027
31.1131
24.0113
0.629243
31.3619
53.002
-16.2308
18.2325
33.0287
-0.447932
23.4374
0.0491277
7.90025
84.5446
10.3076
17.0875
-1.72821
9.77508
14.0773
16.3943
13.8674
3.49911
121.693
-11.3652
35.3602
19.0426
43.6888
22.3599
3.77889
38.2745
49.5846
53.0529
-18.9417
8.19774
18.9317
129.896
-17.1744
246.652
19.1805
29.5761
-20.916
6.05109
3.9807
-24.9863
-10.7553
1.87249
86.2187
19.7268
-32.3922
62.5366
233.332
-0.550822
-18.5861
79.1518
0.904241
248.525
-43.1033
12.4023
104.844
-26.7692
-3.72629
-20.1499
3.55999
-16.1786
-2.93204
-36.0384
-25.4207
19.4306
4.98714
-15.5712
3.39638
-12.1507
-17.0104
-16.0077
51.1789
48.5247
32.5606
15.1835
170.232
25.5127
18.3317
53.8398
-6.32667
24.6765
38.9075
15.928
45.9262
45.0267
16.3335
83.1513
38.63
41.2297
19.8986
44.8743
29.1939
70.6822
16.8884
11.7092
26.0488
13.8065
92.6453
8.0021
69.2197
31.6121
69.6424
20.9731
58.6813
31.7303
-7.4655
17.6598
408.188
26.9729
54.1124
62.0352
1.56628
-27.6712
29.5761
24.7918
45.2102
-15.6159
90.4443
-48.7273
-9.35871
-30.873
-41.7625
28.8034
6.57002
14.4417
13.2731
24.8039
72.1188
-12.7821
-36.7161
8.88204
-3.25468
28.4583
25.6597
16.1611
46.0478
-4.00047
50.8114
32.08
17.7003
39.5012
17.2713
272.698
35.8189
57.1592
187.628
4.58183
93.8492
30.3898
17.8255
44.5053
81.3337
20.4938
21.1206
-6.68002
-19.9248
29.35
33.1546
-0.35175
-6.52847
50.4559
0.858899
219.845
27.9099
70.0419
20.8057
24.9483
10.9366
252.275
13.5583
53.939
-9.67159
17.2955
-28.7344
47.3408
-7.49784
69.3521
-47.7396
-4.28118
174.981
-23.415
-13.6693
0.154605
6.06327
-35.2709
-42.3383
-7.7479
22.0005
-0.725416
-9.47366
289.689
-24.8951
15.0144
-16.4018
14.8044
49.4137
-14.1764
-30.4163
-16.0504
43.7935
-2.45269
-7.84801
2.68224
60.9379
56.0781
28.9699
45.5567
245.302
4.44961
3.93915
22.181
-15.4015
1.57281
796.907
77.0693
6.87287
-1.38497
54.3463
-14.9809
-34.6211
-11.7774
118.759
-19.2915
93.8579
176.603
2.77831
-3.55064
-31.5228
-16.1013
69.0888
27.6227
-49.1693
-26.2801
-7.49604
31.143
11.1411
8.57916
-19.2729
44.9994
199.116
50.4116
-14.3045
8.31235
-30.4163
81.2748
34.9722
-0.578628
27.7592
17.6748
36.5751
27.9671
-6.63737
107.401
-48.9268
15.694
22.6798
17.4521
5.31441
525.888
-10.8046
3.33921
-15.2938
22.9177
-5.38963
-24.9863
64.2074
-26.2385
-38.3692
-13.6515
41.9219
188.354
14.4417
-27.9564
2.31514
42.1337
32.0566
-34.842
-15.2442
31.3708
59.5265
-16.9098
27.5213
-1.64254
131.318
19.4254
-22.8303
14.6631
19.3622
14.0687
5.24068
44.1384
35.8385
-8.39912
31.1213
602.219
-1.01261
31.9722
12.5392
23.4835
-43.1509
-16.2296
233.634
18.0173
-0.605903
3.87929
-15.6983
-10.8421
281.686
66.3923
106.913
57.3227
-37.0689
22.3841
14.8036
289.937
11.9919
60.6892
2353.48
19.3582
15.9366
-3.36321
143.145
18.2944
34.8818
-9.37011
21.7726
438.428
552.058
196.245
-7.47442
17.3314
-13.3066
-25.5489
-27.2949
-54.7791
-8.55409
23.1788
34.9722
-4.32676
-8.56216
-10.2766
-2.01792
-34.7484
2.45314
-33.9342
-21.7873
22.6798
155.24
23.6386
-18.3009
170.131
-0.301259
21.0436
-5.38963
81.8355
-43.9914
-8.02931
68.1588
10.3182
74.4118
15.1471
150.366
25.2671
28.3085
-39.0191
253.764
-13.3701
25.7486
-5.12874
12.1382
20.962
36.9041
87.3756
49.7959
12.8661
48.9373
49.663
63.9391
30.8188
78.8566
43.5083
38.4402
31.3869
41.9783
7.24725
33.6122
75.4685
11.1236
50.3527
41.5314
11.6028
25.8852
13.9266
-10.2766
29.8412
-5.82324
49.4272
88.2721
21.2002
7.18847
7.93606
50.1909
-35.9085
0.428892
18.9732
-0.623399
-8.88123
-0.00157762
-22.4772
-25.2508
-13.6515
-1.18165
-29.0372
8.81951
5.7768
17.7708
35.8047
556.934
-17.9754
-32.1108
-6.06578
-20.6579
-9.96004
-20.2549
-33.5017
17.5513
14.651
10.9149
26.8584
-1.06293
304.549
20.2332
445.189
-1.64283
85.3042
-2.63286
12.3806
21.2589
2.73552
3.86119
-15.5681
-21.194
6.61688
1.16269
31.8118
-8.73332
83.7085
6.77295
36.8754
-3.61697
-8.20208
-1.47173
-16.2903
0.800001
-7.40499
21.7155
-8.95789
13.0138
-0.188922
-28.6544
6.36969
13.8375
14.6426
6.23971
17.8107
39.7403
2.58956
8.92409
-2.45726
-11.9861
0.0588586
-36.1862
19.9347
21.7856
5.9586
21.7916
391.68
1.28635
19.7293
-4.94949
-4.23644
-5.84369
22.9426
-18.9642
8.39481
25.5115
-4.47355
5.62242
23.6467
-26.3403
8.57916
-6.15448
50.6216
7.30812
6.31021
17.6827
-49.1569
105.764
13.8084
31.2241
65.0137
78.359
27.0451
-38.3876
18.5968
-23.504
29.6271
-25.5009
55.9864
177.29
31.5075
88.2939
8.87309
184.187
50.0916
357.242
-39.0418
-4.19606
15.928
-18.729
26.9293
180.858
-11.7952
-18.5861
-14.5515
21.519
17.0641
-42.7672
-42.3383
-18.9923
-21.0583
-7.53946
-11.8341
-46.4918
20.8463
-22.3556
-2.1264
-3.15261
6.22976
27.7955
18.6148
-1.31856
-1.77627
10.5386
-9.33615
151.978
50.799
-9.6632
17.228
33.7908
18.9663
12.1341
6.73489
18.4406
487.57
33.9469
234.589
-2.67994
20.8459
-7.85698
33.5962
36.6356
15.1562
158.771
529.319
40.1035
-8.97667
74.6431
13.1255
63.1661
-20.8363
84.8238
-31.5053
16.2315
28.3063
-13.9966
-20.0322
-14.6344
-0.0699741
-1.61703
60.2039
14.3919
-1.17018
20.8546
-0.725416
3.74835
-45.0809
-21.4059
-36.1395
-1.85222
19.4287
-21.0459
-21.6726
81.2748
33.0981
5.04357
25.8852
34.5414
7.52703
116.985
84.2548
25.879
-1.13808
12.8829
27.365
31.5075
-6.86702
80.7976
26.8727
38.8472
94.8729
342.506
21.5502
-4.67354
-26.1878
-5.21821
7.25165
-5.61141
28.4972
6.71384
-22.9848
35.5745
32.9936
-15.5932
57.9243
74.711
286.244
-13.562
18.6975
35.0175
58.4559
88.3126
58.2292
62.5289
35.2657
35.2778
64.3398
51.4109
20.2332
47.8865
80.8161
17.8378
38.5966
40.4916
27.0984
24.4759
14.4169
53.7687
34.7279
-18.1036
16.2421
23.6395
126.831
45.1087
3.04231
13.5208
47.428
-1.78279
17.0303
13.9508
73.8367
-1.48041
22.2992
-3.96611
216.105
25.9174
8.81822
24.1413
17.3574
182.138
23.7278
11.4397
32.1412
21.6106
28.6935
-5.69217
26.494
22.7226
181.184
0.703884
50.3531
38.4187
-16.5173
18.7922
-30.2494
13.5672
2.5896
-0.483176
-3.53652
52.6855
17.8039
40.1891
78.8566
30.3898
23.8906
28.8599
67.2174
31.7382
-3.24229
9.24954
55.9749
56.524
302.083
21.2
20.4859
78.7415
23.282
-0.0781339
50.2418
63.4827
55.476
20.2632
18.9535
-7.9935
23.0169
-6.86049
46.3435
14.2881
126.989
4.68359
4.69679
6.02618
323.969
202.41
-40.8432
-10.1528
3.25217
33.7004
66.7268
-8.09698
-17.0384
64.4036
62.2929
-25.7435
-21.595
14.4153
48.0202
38.5515
-9.62267
12.777
2.49557
-2.937
-4.67201
7.11474
41.4607
195.874
19.8559
21.7509
-34.9631
12.1058
-26.1239
23.7872
29.4058
4.74281
8.65896
127.389
39.531
-1.23705
23.7384
40.5061
14.3866
33.8643
8.66451
17.2689
-12.5421
42.0295
-18.6494
4.84886
6.03463
9.26564
-0.188922
3340.92
6.36969
-16.1475
5.27225
21.2322
12.1885
9.75526
128.152
20.1685
-23.072
0.301931
-10.112
-30.64
-1.81521
7.14179
235.125
8.69034
46.1484
-3.41173
-22.7219
44.2804
28.8014
7.49661
-34.3209
40.344
-3.07543
14.5042
31.6376
-5.16834
-20.8383
12.1429
-5.03022
-13.1445
100.799
11.5543
-9.09307
12.393
241.755
-23.2049
-9.47366
-19.5318
-0.53228
19.2054
9.18219
-18.0526
-16.0505
-45.4088
1.14865
-18.7404
550.259
-18.844
-30.7762
-38.0136
-3.72629
60.4349
-22.6769
-29.297
57.9751
60.476
-13.2393
54.6499
35.9657
24.9481
9.24147
311.126
45.7708
-20.6929
35.2493
-1.13808
42.868
42.3575
44.626
36.2365
220.416
-3.30834
151.39
39.7843
-11.8678
165.407
9.36875
18.7523
-17.7545
115.659
36.2997
21.5625
20.0639
18.8953
13.5595
34.6374
-18.4043
53.6225
-1.87384
39.2521
50.0675
3.76998
-10.7796
2.56208
53.2899
76.4055
0.816244
242.445
79.9498
117.488
80.2331
25.171
27.2047
27.9671
21.4736
21.1938
-0.201046
34.4347
28.302
5.31441
62.994
125.154
29.6838
60.4592
-0.00157762
13.1301
10.3565
-9.90338
8.18868
29.0588
6.94544
-1.71946
147.081
5.95851
60.7354
10.9928
53.8596
14.549
-11.2876
16.2769
35.9671
48.9572
52.607
15.6772
5.28069
179.581
56.8435
51.55
50.2183
372.1
667.399
23.46
-6.8521
2.73552
163.157
14.4169
158.416
31.1478
35.5599
-6.85925
381.685
164.312
105.079
-8.20208
24.7652
38.0576
94.5033
48.817
30.3975
59.8654
33.5443
16.3232
17.6141
21.3338
53.998
41.847
2.81812
69.7254
109.411
25.7907
46.2685
34.0351
27.456
-20.5559
-22.8433
10.6655
8.36332
33.0532
1.17083
-9.60348
27.4138
13.8088
48.7261
68.7527
40.344
-1.20136
27.6227
46.6302
58.5499
26.0133
-6.59772
39.9474
-3.7742
22.0881
45.2548
32.5378
28.4915
-18.859
34.5899
177.202
52.0645
37.2808
68.615
18.0245
43.0002
31.0679
48.1934
35.6291
52.9386
26.9858
3.49911
-15.1135
20.4939
18.4936
487.559
7.85467
-12.5332
140.426
0.0307609
-11.3225
18.3827
289.342
18.5051
14.2465
72.737
2.50331
37.6941
35.11
67.9945
-21.853
23.8547
14.2881
9.68396
79.6462
10.319
296.506
46.607
61.855
-0.782428
6.52644
15.19
-31.5228
-16.1013
5.37057
1.38577
-52.9174
-39.3986
15.3524
22.7203
7.62945
-10.5597
-13.46
35.2778
8.44646
-7.87779
-19.5799
62.0754
89.0523
61.1063
-23.7187
-6.63481
-22.3757
10.6652
-0.879385
29.2737
30.1607
-19.9777
104.323
18.1348
-1.74291
-30.6909
-12.7161
4.32445
57.022
-13.0272
-2.64741
4.16057
3.64344
129.122
-13.6618
-18.0216
198.301
11.8619
12.1885
9.75526
66.3078
59.5239
-8.07946
-12.8165
-6.36391
-2.52905
54.4068
-8.0752
-10.3773
-28.791
1.17083
32.1955
25.5115
-16.8664
-33.8365
17.3314
22.3006
-18.0526
-23.5468
-71.6457
23.1788
44.3425
-4.32676
12.7667
44.8487
-29.9543
6.41538
-18.8188
78.3528
-8.63434
256.512
27.7594
-14.3633
1.37683
4.27624
0.635774
38.8472
19.9103
-31.5455
1.42613
2.80952
-7.44714
-14.5885
310.85
11.2552
17.2528
17.9582
27.615
26.2041
212.904
-15.5932
12.9467
6.3076
58.5448
-5.12874
-36.5875
-9.02301
25.5314
-2.1264
17.4621
32.4667
46.5361
-14.1814
4.69832
-6.00372
92.8641
354.43
8.46747
-34.492
34.8694
23.133
51.4612
1.98712
-13.6941
36.9021
0.994682
23.6515
13.0711
21.2517
10.6199
10.5211
21.8829
15.1237
51.1761
25.1629
60.0614
53.5746
-20.2023
76.732
18.5517
-13.6618
28.8585
28.7285
-12.7335
-16.1511
12.6722
15.2945
10.5027
16.2116
-9.31147
27.7565
-41.8084
-21.6217
-4.42813
-28.3441
-10.0675
-6.80589
24.3632
-6.20992
8.48488
-25.5642
89.4669
-0.221494
9.82419
-50.8234
79.6093
49.3177
-0.0260687
-30.3858
26.5468
2.15133
96.9662
0.678625
0.380507
-69.4587
-26.5461
-26.0855
8.53588
34.2609
50.8114
147.114
41.4503
-17.907
54.4938
1632.72
658.756
7.02401
19.4896
44.7286
52.9797
-28.2318
42.8565
240.182
39.7138
131.77
54.3787
-11.3225
67.1084
88.8171
5.38664
383.438
52.1223
-12.4892
52.6867
10.7472
29.5761
17.2955
-22.2562
-15.6159
-3.25903
-11.246
-22.4772
-25.2508
-21.1478
13.8109
8.44409
8.81951
-26.0823
-18.2996
24.5604
-20.2784
-53.5827
-37.733
40.7412
-43.5471
-33.7764
6.90655
-22.1289
43.335
-9.23715
-68.6558
7.16679
9.99184
15.8037
19.6909
1.49254
2.9089
-15.8954
-17.6254
-11.9823
-25.5928
-6.63481
258.734
-26.8125
5.04297
40.3501
-51.3112
-48.7731
-1.69841
-0.300018
30.2976
2.2052
47.9198
-26.0057
-0.360717
20.4777
-2.71983
15.8249
13.8666
14.7745
39.9425
25.9174
35.6143
40.6773
45.4684
13.4723
60.272
29.2433
27.456
7.49649
29.2689
-1.9774
31.0679
8.83805
187.428
36.072
50.4116
23.1768
15.8086
23.305
60.6601
5.27045
208.83
37.3375
85.1919
31.6581
38.1828
188.973
34.883
58.5358
54.0467
69.7693
116.425
57.4727
30.4742
18.7391
44.9892
100.312
53.8149
53.1663
25.3107
5.07138
18.8953
21.0558
147.081
-1.53775
-4.85694
20.3631
241.266
18.2971
21.8991
13.4783
10.5389
-5.87454
-6.90074
28.7186
37.1658
18.6148
23.0443
56.3198
-16.8324
10.5065
-8.72616
8.35772
-13.0054
370.489
8.7911
59.0907
-10.0817
177.989
22.6644
306.11
46.2272
14.3866
-16.7354
-2.57989
-10.8421
409.123
32.6591
-26.1457
-15.7659
4.16057
33.6285
-18.9296
-19.284
-23.6154
30.7041
-28.4609
-25.2929
4.13306
-46.1362
-15.5757
24.6648
-8.23798
-20.5559
-30.564
-19.7477
-25.0429
4.91896
-12.4146
48.9656
14.7459
38.4187
206.497
213.695
-2.1384
28.5597
6.33774
59.4869
-14.2791
136.768
85.862
17.7776
86.7434
34.9801
25.5772
7.23786
-23.0453
6.44093
103.701
16.081
43.0232
20.7173
34.2609
-1.13758
105.013
11.5612
12.0332
29.7952
72.8198
24.2925
64.1118
46.259
4.20907
26.3411
119.659
34.7134
26.9204
579.976
24.144
48.4967
86.5085
19.4414
-1.16955
43.7235
-29.8537
4.63554
8.385
14.8243
109.435
11.456
-21.5515
47.0725
17.7003
15.1384
-23.9581
29.0699
29.5128
45.7265
11.9324
-16.0505
-28.5422
-29.1688
15.6825
698.392
-15.5712
1.52232
-29.1769
-17.7729
9.22648
186.112
-18.9417
96.2788
-12.9274
-5.03674
-2.18186
7.08734
-9.67159
84.7619
2.10663
-21.9997
183.657
129.322
-55.2358
-24.8959
28.8034
-40.2816
-17.4174
-46.4106
-0.969825
2.07156
-24.0265
-40.4642
-2.1257
7.00797
-34.1768
-22.532
-24.9526
251.485
-27.9778
126.247
-35.9488
35.2778
13.74
28.9221
2.82426
-4.12965
34.768
189.512
-29.0138
-17.6254
16.1287
-29.3409
-4.76075
-29.872
439.83
115.613
-8.20764
-9.41768
13.2941
-27.474
-25.0862
27.5051
2.00522
-0.70582
-14.4162
-14.1925
-18.6494
-10.1437
-12.706
9.26564
-3.93705
-0.543373
17.6141
0.719051
40.8795
375.431
-0.930009
202.784
-21.7733
280.664
19.0426
-6.36391
-13.7734
-7.43741
-11.5989
-38.0603
-29.118
-13.7985
19.9115
-1.53766
6.79912
31.8595
0.988619
14.5042
1.65257
0.453857
1287.26
57.1205
38.0733
7.80614
-5.34494
-11.7297
-18.062
-35.2267
-28.2293
-16.7152
-16.9469
384.395
14.0557
-1.65318
135.766
37.6272
-8.96558
12.2033
220.015
-5.87122
-20.7357
-31.3533
-13.2393
58.786
91.2506
-17.9325
-36.5135
18.5968
-25.378
11.8235
-2.07511
51.3013
13.3095
17.4521
-26.5447
-0.724232
2.31386
100.791
1022
29.4769
113.614
-12.8048
48.2778
-16.8175
-1.47008
42.8589
256.758
-6.40463
1.84127
64.8528
-23.0895
26.0652
-16.1812
26.6857
8.39011
1915.64
53.5441
-22.7411
17.4621
433.517
27.7955
12.9926
44.9907
43.659
0.0977968
31.1533
28.1452
7.67451
63.9174
3.45527
4.79822
155.909
20.6724
39.5811
2.76375
8.60895
-39.6554
75.2752
-6.34552
23.757
0.40234
42.0295
63.8095
-4.52147
-5.20976
72.9839
39.1665
25.6936
45.7251
15.7116
25.887
4.36564
17.8107
137.192
343.67
52.0276
33.15
56.5239
32.9915
24.4217
12.764
147.044
274.808
21.7856
4.08454
16.6334
33.036
188.097
41.2298
57.5083
64.7069
504.796
50.1115
22.2673
54.8018
52.4741
83.6168
72.9852
23.5717
25.7046
31.881
39.8202
61.656
25.0509
68.2825
59.5389
-5.74299
42.8565
28.413
32.2175
42.9747
33.764
10.1635
9.2922
46.4937
2.61005
31.6236
-2.62008
-14.3633
37.6941
48.2285
8.96141
5.32094
-18.3118
3.9807
-56.8454
30.4742
14.991
26.2485
-21.5026
-2.40711
83.1513
-15.9188
-15.5434
7.93734
4.65237
-70.8782
-21.7235
-5.87383
-9.85862
-56.6656
-26.2801
-0.589712
-16.5068
-1.64254
0.133182
-23.6782
31.5176
22.1593
-5.00069
12.0555
14.0687
3.36661
-2.7133
33.9644
-27.1398
10.4856
-44.3334
-25.3755
-16.7535
-41.8051
1.29483
-19.62
-11.9558
14.9452
7.67192
-27.474
-8.12075
27.3877
-4.35403
-1.74291
1.16825
-25.6606
0.800001
-24.2716
94.1157
-9.47502
14.8036
-23.0322
-4.87471
4.46718
18.3907
24.9804
-2.80408
-8.9854
-40.514
-13.5647
336.749
35.9092
3.00642
18.0857
18.7995
-4.10261
-60.5491
122.681
79.9048
-13.8217
20.9511
132.826
3.05099
-4.93183
13.1188
85.6193
2.86268
-8.69763
-17.0881
-7.04241
99.1019
13.7104
-0.0260687
7.09557
24.6727
35.8845
5.13692
366.122
-3.36763
-28.2293
-43.4127
-42.9521
46.4423
-30.1856
-35.7185
-13.9902
276.742
-35.7555
40.8429
373.686
10.8832
-3.82125
49.394
-30.4941
20.5444
-20.2212
8.77765
-16.4057
10.9936
-29.8809
-13.4001
36.5875
-6.81279
25.2527
-22.7076
6.12958
31.6301
17.168
-25.5362
2.57858
119.135
37.6459
-26.2865
-7.54456
29.7955
-34.8384
7.29828
-43.8059
-30.4239
-22.4759
16.1978
-4.3907
136.807
31.143
-43.2069
-21.4059
12.5862
-10.7796
16.6785
-6.80825
-47.9096
-41.6606
2.69031
34.4232
14.3575
10.6658
-11.5961
-6.68809
-17.7729
27.0301
-39.4335
31.5012
-1.13808
39.1198
25.4909
133.688
-24.1501
-4.24537
-1.23829
29.4769
27.4065
83.885
-32.7977
70.2891
-3.34415
20.3701
394.502
20.0639
21.0558
111.474
54.5454
43.4398
10.1356
14.7409
-21.0583
20.5715
42.5138
69.572
58.2292
8.18096
18.3992
27.7815
64.5294
75.9128
35.2257
25.3977
131.416
201.64
51.736
21.2589
37.5944
25.6613
46.2724
59.0907
21.7774
46.8043
62.0198
44.3531
44.2543
42.4976
179.205
51.9392
-11.6051
24.2258
17.8949
22.6525
6.97167
205.106
85.0811
1.65608
41.8165
5.30268
16.8736
74.4105
-3.96967
9.86112
9.72417
52.6692
5.90425
-8.37444
2.45662
-27.7529
9.30036
-1.61703
18.9745
44.377
34.4371
17.1065
31.6125
44.0409
45.0292
560.081
215.966
28.8265
53.8647
11.0208
73.9871
41.8214
20.5887
4.89678
-13.1182
18.0245
-13.9096
6.96398
-15.1807
21.3027
38.2974
192.598
208.838
58.786
21.8537
-0.578628
18.3889
8.30444
-27.1432
9.22648
-10.3855
-16.2875
39.1543
36.3087
-26.0459
59.6185
17.4958
67.6792
192.532
43.6316
28.7468
38.8472
29.2806
20.9284
303.151
-0.938611
2.82272
-39.3063
-10.8404
14.7479
-17.7928
-22.3342
-29.544
-2.84389
5.81969
-35.2709
-21.7235
-17.1182
235.644
-63.7614
-24.9526
-20.2549
0.231527
3.88131
-31.1744
-9.71184
49.3333
19.6779
73.3095
38.315
39.5012
95.9821
23.4477
290.008
19.4896
50.3508
20.4938
12.9977
37.2343
60.2721
64.0767
26.8222
26.1081
26.2677
48.6476
42.7456
-5.82324
25.0643
39.5464
26.8224
9.06254
31.1349
-3.30834
22.0799
325.786
30.4139
-14.76
-6.2456
-7.49784
-37.4697
19.7268
5.08915
1694.85
23.4366
-2.42489
3.90274
-29.544
23.393
32.0566
-24.0265
36.3725
1.62243
46.3634
385.614
-35.6504
-9.96004
62.204
-3.51661
-3.61495
-59.2854
-2.21557
12.789
-8.74882
-8.5592
42.1796
16.4851
39.5866
-21.5176
25.4781
10.5065
-46.2075
156.409
1.98712
6.92065
1.29483
2.86875
239.169
14.9452
-21.8518
6.87178
-2.59738
35.0014
-12.9873
149.219
0.40234
-8.79401
62.6442
1.96534
16.0933
-12.706
14.8878
42.9146
-36.1506
739.13
0.719051
31.5092
6.00713
3.30189
-8.07946
13.4204
-11.9861
12.4635
156.843
-8.50327
-25.0429
-6.32543
326.424
317.894
-25.5466
-3.74778
-41.8172
175.277
-3.07543
730.397
11.0229
36.0611
68.3649
92.4212
-5.64827
-4.14883
-1.56419
19.0179
1.38878
-1.19544
-23.9824
-39.4737
-0.309208
-3.59672
-12.0788
12.7092
-20.8153
-22.6
-25.2346
-19.3609
586.434
89.5686
165.665
-11.6056
-5.69531
32.5274
-19.2497
-18.811
192.436
-33.2722
-28.0068
63.4366
21.595
-42.42
8.38612
14.7737
2.38145
14.7635
4.04958
-57.0277
7.66083
127.387
16.8183
124.457
179.712
-10.0727
-6.06102
21.82
4.97963
-19.4661
14.9928
49.8836
-2.66524
-30.5173
3.76998
111.035
37.2932
13.8065
341.896
580.529
12.0606
70.0304
59.3351
111.865
18.3889
2.68224
-27.1432
37.3375
-17.8818
30.5641
-30.1861
8.19774
-12.9274
32.4446
44.6698
21.7646
40.8205
4.17702
-9.13777
27.4876
34.2223
-11.246
-16.855
-10.2582
-6.80385
-23.415
1.32324
-29.8305
-33.2921
47.7559
35.8047
-20.2784
-3.99976
123.2
12.6749
-37.5245
316.127
11.6042
-7.26474
-5.48902
-27.4263
-20.9562
14.6631
-3.12663
19.6909
22.1073
1.03483
270.097
238.978
-13.8773
40.4916
16.9797
-30.5607
35.028
126.557
14.2812
1.82671
17.0422
68.615
16.8668
21.7726
3.6448
46.0605
18.2084
-3.72629
24.8276
26.0488
-8.68232
2.69016
-6.05339
-10.4282
23.1788
164.283
35.0286
83.9812
30.7932
-38.3876
48.5819
-14.1336
-15.1936
43.2945
49.3112
12.3942
13.5583
35.8398
46.2283
32.3482
-11.2328
-38.3692
-0.533048
40.0478
-17.7928
10.6936
20.7693
2.31514
-8.46609
37.6788
-57.7597
-20.8664
248.762
-22.9324
-15.0357
21.8991
2.10559
13.2516
-25.5522
-13.46
29.6556
30.6066
-6.68513
4.69832
3.36661
-36.4465
-1.64283
-27.1398
19.8559
59.2323
-19.9706
21.4762
1.98712
33.1576
5.04297
15.9872
14.2812
-13.1658
50.7754
701.538
16.2421
29.3792
78.8419
-8.20208
-16.4643
-8.79401
7.58754
507.099
71.1098
37.2924
8.82696
21.3622
-10.5253
35.2573
-23.7453
38.4254
313.354
-12.403
7.05002
25.6537
28.4129
1.13235
19.9597
-22.8433
-19.3196
-19.7477
-11.9244
4.91896
82.7953
-5.85535
33.036
4.43851
22.4891
-23.0765
27.2255
-18.068
7.00795
14.771
-8.91647
-11.468
36.5058
-12.5265
8.96964
11.5543
34.0105
33.2479
-10.5658
4.12864
644.56
446.179
-2.70852
38.9461
1.67352
13.0073
57.3706
-7.49604
4.90605
-7.5996
-6.41337
72.5563
-1.85222
13.5832
15.8086
-22.92
96.3936
4.43811
29.35
-2.45269
83.9812
15.8007
8.46406
74.8188
-14.1336
47.4307
21.3162
144.889
145.869
48.0015
-3.30834
-24.6641
185.961
20.8473
6.87287
-1.38497
-18.729
-32.747
44.4445
25.0553
-0.926243
3.19731
3.90274
19.1817
19.6449
39.5529
345.164
-40.4642
192.777
-15.4808
-36.0508
44.9344
434.194
19.1005
30.1182
-33.0485
3.40662
29.6556
24.9844
17.6777
15.9427
-15.3741
6.65703
80.8161
-27.1398
89.1964
34.8694
-27.4668
34.5946
6.91703
-0.711371
-13.1658
9.54599
0.637015
10.6199
42.3802
-0.605903
18.8718
-2.57989
-25.8346
-27.5347
12.0444
-20.5235
-2.64741
21.0272
183.554
27.9221
1.33069
326.807
27.761
-10.6269
14.0625
240.265
-19.8992
26.5389
-17.6083
18.0857
-13.0596
14.6381
12.5395
-27.2439
-6.30219
-13.8217
-1.53766
-5.85535
6.79912
-3.05776
28.1113
-39.9431
4.73675
-66.7937
3.25982
-2.09556
24.8167
-11.468
4.64667
6.21417
-19.1414
7.80614
20.892
53.8626
287.411
14.2671
5.62242
330.994
20.5114
23.5717
63.186
134.955
13.5832
-3.93628
2.56208
10.1864
1890.5
6.43844
6.31217
55.5869
155.196
-17.7729
1.73021
17.7255
23.0679
5.42115
17.5681
34.3186
74.6549
-14.5527
46.4427
-39.6566
26.6658
26.4695
26.726
14.991
-21.1478
-8.67791
-23.415
5.07138
-29.8305
7.93734
19.6449
41.4269
0.336315
10.1356
48.2374
-15.4361
-3.79132
14.4028
-1.51422
95.7106
30.6698
158.954
-4.47355
11.2446
16.1504
-2.66524
368.659
17.3314
-26.4251
-14.3045
-12.3024
-17.2978
-14.1763
476.703
392.919
25.6583
18.3889
17.6748
186.5
-0.143852
-36.6224
-18.9417
26.9384
3.93915
26.8224
16.5588
107.972
-29.5453
12.7095
7.19501
34.1621
24.5954
-15.6159
4.23723
312.981
-40.2433
201.866
15.6849
-4.67438
5.07138
24.5175
33.9307
-22.1525
-22.7404
-11.688
7.45307
-6.21191
2.23391
2.10559
-8.68564
-7.83777
0.811131
34.6834
168.284
-12.0836
3.97937
-2.77692
32.9744
31.1213
79.5722
7.60932
-15.5681
-0.579232
482.798
-7.54362
35.7829
143.066
18.1162
27.3877
1.26816
67.5975
-30.6909
-1.47173
-5.04588
27.0369
0.0912712
-23.2621
31.7544
31.6702
1.33069
13.866
0.719051
33.3832
15.61
-8.42627
6.00713
-29.2696
241.171
32.1611
14.2508
-13.7734
-24.304
205.793
-21.1937
193.896
130.505
-2.5773
247.713
-32.0923
-2.57121
-3.05776
-5.62185
-4.33585
-44.3049
-7.98458
1.65257
49.1796
-17.0902
6.52074
-52.4999
-9.77102
-3.47087
29.4998
-19.9361
-10.8639
-3.86643
166.483
318.743
-19.758
10.4099
29.5757
-33.9337
-0.111202
-27.1086
-4.36838
-5.77044
31.4726
32.6063
25.8757
20.5416
66.2606
-6.13122
37.411
-30.5777
-5.16126
5.72637
-9.65202
2.85429
-1.19059
-2.85828
7.27741
-3.24075
14.7635
24.6643
38.182
-6.79175
38.1013
13.283
-3.79775
-15.0408
-15.1821
29.7871
18.0383
5.71727
-17.3054
331.723
-4.3907
7.83586
22.0783
6.13844
-9.79687
46.1262
14.9928
42.3874
14.8892
6.70509
28.1328
21.0795
-2.06221
6.31021
2.69016
14.5613
-8.55409
27.4759
40.6508
31.5074
38.2895
-27.1432
5.47835
-2.88923
195.482
-9.57138
62.5457
3.93915
54.9334
-4.05592
233.534
-1.43427
35.1983
-4.04939
45.4065
223.246
16.2432
45.4667
-22.4904
23.475
53.8149
4.44055
-21.541
61.2934
2.02867
52.9149
44.0078
9.56782
-46.5153
-40.4642
-13.3701
18.2524
-54.3911
-11.8341
-14.6327
-22.2573
26.3701
-21.8041
22.1473
-0.329473
99.947
-10.4333
-19.6645
23.9813
105.983
71.4457
-25.2657
4.86341
16.1287
-4.97803
12.1058
215.631
-8.07188
102.494
38.476
-23.2002
20.5674
52.6495
15.6295
29.3606
16.1433
126.831
336.626
-14.5902
-40.6531
27.0369
-7.40499
12.3451
26.6494
13.0138
31.6702
44.4342
8.24375
8.21531
30.6026
19.6847
47.2366
-6.78077
584.262
-15.5757
4.05006
-6.36391
34.9523
-26.1781
299.496
-15.5715
-21.318
5.9586
-41.4626
3.05099
-1.18369
-21.2024
4.42084
98.8372
-30.2066
1.14865
417.191
28.3319
362.528
-7.35041
17.2713
10.3292
50.1275
-10.4955
27.862
9.24939
-31.3533
-24.4836
129.064
41.5314
39.7138
6.20748
49.5339
56.0781
45.8365
64.2973
66.2938
391.871
24.9483
12.8107
55.4977
51.0396
179.501
-0.301259
37.9102
60.2027
12.4951
30.4742
189.279
24.3745
-6.5101
21.9557
58.7885
25.3107
23.812
32.0137
43.5446
59.0003
48.9232
-10.9081
0.765263
46.6
14.5042
456.829
18.6975
211.18
26.5968
39.5869
39.4886
26.9216
67.1249
27.7815
47.4732
36.4184
34.6834
33.9644
2.84528
29.2263
61.1063
-3.10396
298.838
58.2091
190.579
21.9096
55.3426
34.8959
26.1896
18.9163
45.6146
61.2197
25.5136
40.6236
24.494
-15.6983
30.3874
60.7701
-19.5864
3.91182
-23.0134
10.2027
28.8591
71.6082
190.965
20.3967
51.1869
42.784
28.118
35.0551
4.23892
22.8426
505.363
652.37
245.785
25.3588
21.1973
90.3133
26.167
24.6199
37.7151
599.101
1201.98
33.9731
1.62741
57.1594
9.71965
37.5329
5.35787
64.167
793.445
22.0056
10.0838
371.027
80.2398
24.8992
27.4512
51.0515
42.8451
23.8063
-4.99437
175.377
26.1566
43.2061
30.5128
25.0993
156.373
39.4207
20.9315
8.28506
26.7874
48.5359
47.4275
139.545
63.4495
-31.4311
40.2221
104.404
0.344347
-23.9019
16.6158
-18.6365
-17.1483
844.31
-6.81279
36.4971
-18.9595
-31.3517
-2.10309
40.504
-5.62198
12.4023
14.8892
-4.53931
9.39217
22.9536
-9.55847
-6.80825
17.6827
698.595
88.8974
38.1713
6.8612
-17.4452
-2.22582
-19.8066
-25.2691
-9.51418
42.0884
43.6826
1.67302
23.1903
11.4354
17.4521
12.8107
31.4502
-28.4123
5.85476
-8.11966
35.6057
-20.6031
-32.747
-28.644
64.4107
98.7747
-5.46759
-7.05519
15.8968
-1.67657
-37.145
-25.4717
-33.9848
1.38577
-4.19171
-31.9023
-17.4563
-14.6327
-12.8869
-22.3556
-24.7044
16.5371
10.1815
12.7369
4.78296
26.4682
-8.39912
49.841
53.6101
-49.9556
8.35772
-22.3757
-19.3163
8.49095
-15.7039
-24.4102
5.79785
-27.474
14.368
34.8839
115.586
-13.8243
7.8986
0.576316
28.911
20.706
6.72292
11.6568
45.7251
19.4597
10.519
136.807
-2.59021
3.6448
44.1864
-21.147
363.591
24.8276
29.7969
-12.4304
13.9346
224.457
13.9347
118.756
23.7278
46.273
31.5074
10.1785
15.9603
378.418
169.525
47.4307
9.16928
8.19774
99.5165
15.578
35.2995
4.18793
584.3
-19.0419
32.288
358.179
63.0948
9.85943
1.87249
37.4929
173.4
58.7885
12.1922
71.3691
4.1892
11.4419
0.336315
-31.0939
-3.99976
-4.33784
7.85611
54.5794
240.014
-36.7966
-5.96371
1.54459
9.99184
17.6777
23.439
14.611
14.1533
5.85344
32.9744
53.6101
21.2589
-8.50888
33.8462
3.17251
78.1315
32.8538
-13.8298
11.197
35.7829
-27.474
25.5136
20.0088
18.8718
-5.21986
-18.1643
83.2589
15.0838
34.8339
5.51751
14.8036
29.4417
0.747489
36.3263
46.5017
53.0914
44.0476
95.9623
-16.1511
-13.5647
-2.45726
307.649
34.8655
-8.15125
-14.9337
-41.5839
-2.453
17.7337
10.5644
428.928
42.4064
-8.67996
50.6001
-6.20992
29.0996
-21.8161
61.3559
421.443
29.0095
60.5621
-13.1445
5.2215
39.6653
536.26
50.1145
142.311
2.02548
79.5675
2.91368
25.8276
1.76286
-8.36797
-24.9831
-45.1258
20.2282
28.8582
42.7423
97.3783
56.8902
63.2092
-3.81848
110.963
17.3275
25.9861
-1.76989
-0.281686
11.9279
27.8921
22.9962
12.8894
20.9162
113.145
8.20078
6.24216
9.53489
26.1873
-3.79642
91.6397
-25.4681
6.79387
1.96914
-15.4314
24.3757
8.70157
24.7025
31.1337
11.2446
18.0245
16.7633
51.6827
6.96398
24.3847
86.6718
24.1747
58.7841
-6.68018
-15.4237
-29.1688
60.6601
23.7278
25.6583
20.263
6.43037
6.58999
-0.143852
-10.3855
-5.82324
55.0494
9.56135
124.274
-0.30779
-10.8046
14.5836
37.9102
3.9807
-23.1122
24.852
305.471
-5.61058
10.3565
-4.28118
30.6775
-14.0447
10.6936
-9.21573
9.8114
17.7708
2.07156
-40.8931
-19.8495
22.2372
-22.9324
-33.7764
-8.08598
-1.51422
-5.39067
16.9998
-61.1595
-19.0822
5.29272
-14.1814
12.1946
142.048
-21.454
110.801
-19.6435
-10.1291
29.2472
-68.6963
-29.1236
-5.50914
-43.6791
-0.579232
2.86875
-19.452
-18.788
-1.69841
-27.474
3.12365
-11.8503
20.7459
4.91638
-20.2124
-2.94813
-1.78279
-21.3881
36.0197
412.19
-5.81112
-4.2915
6.36969
-18.0216
17.4537
42.784
15.4833
-3.3943
31.224
22.6841
15.2746
25.3588
-1.29151
-5.2641
-16.9366
410.678
7.73006
21.8882
-3.04425
12.8718
265.181
19.09
43.1551
280.846
21.0634
25.0784
65.1091
13.8319
252.96
46.5066
8.40723
17.4029
14.3654
53.6881
8.88505
308.025
17.2471
191.155
-8.21241
7.39293
77.9196
-19.2729
-0.188143
23.1768
-1.05798
-34.1644
-40.4132
6.31217
-0.63506
14.4139
-22.8405
-40.2617
21.1938
-6.79479
15.578
-2.18186
-6.34643
24.8027
194.494
185.231
39.7843
-9.13777
-47.4751
-3.25903
-3.74971
-44.966
-25.2508
-21.1478
19.4331
14.0663
-11.0898
17.3077
70.2447
65.7898
-46.5153
-21.7235
63.4666
29.4968
7.45307
27.5213
294.588
11.4759
200.658
-38.6707
-7.83777
25.9075
11.8659
30.7962
40.3056
-2.25559
16.0274
11.4756
38.4525
14.2337
32.9953
-38.7112
-25.3755
-21.1903
0.994682
-19.452
-15.0399
-27.474
-2.49855
-6.34552
3.14223
39.4865
1056.27
-5.21986
17.6666
138.772
23.5895
178.449
430.931
-17.0555
243.085
4.49562
16.5166
54.9654
0.944057
-25.852
-3.03264
20.1685
-2.45726
37.7833
3.00642
27.456
15.0514
-19.0951
-19.7477
33.0532
21.7856
9.70674
23.6657
30.6754
43.1039
3.16041
44.0921
-8.69763
8.88202
3.52664
9.82419
7.27268
47.7502
2.46604
18.0152
5.62242
-15.7087
-26.3403
-0.791174
-4.28041
22.5106
28.5758
-26.4251
-21.8008
83.275
-37.9125
268.808
26.9269
21.8537
16.288
22.137
28.9192
-10.2766
9.22648
-36.6224
13.6975
1.67302
10.0718
20.8057
51.1852
6.062
18.3317
-37.7826
17.2955
35.8398
-17.49
2.36317
-22.4904
-37.4697
4.73429
1.34102
23.4366
3.19731
20.7693
30.4261
34.6374
33.9307
-25.9006
0.765263
18.489
20.1264
5.17862
-3.79132
2.23391
17.0981
-14.8593
-21.8041
430.694
5.29272
128.058
34.5443
32.8093
119.559
-12.0836
22.72
-25.2657
16.1078
47.9879
32.5033
120.802
9.48339
-0.575618
16.2874
6.61688
57.3847
-5.66955
30.1607
-13.7429
21.8829
24.494
-26.9427
7.8986
-29.4087
-2.94813
-33.6419
2.2865
14.8878
-2.06299
21.9454
2.62156
30.7041
10.3144
24.7478
-29.2696
-21.061
-23.072
9.67226
18.0857
5.68106
-24.7173
-28.6899
-17.8736
3.06814
31.1559
1.64092
-1.18369
14.9929
-25.5642
20.1264
-15.214
-1.42021
29.2596
14.0557
15.2134
497.461
18.8865
22.8935
64.6771
14.5203
13.8674
16.7457
-6.99042
14.8717
50.3527
93.0682
68.7618
57.7443
53.282
54.2041
2.73297
43.6826
46.6506
70.0419
48.9167
39.0476
94.8531
43.5433
57.6871
27.8097
105.377
50.8323
23.7395
30.4742
24.3613
69.3521
-0.887905
143.77
66.2847
47.7995
23.812
26.3915
96.0184
92.7335
63.9157
34.0695
15.7578
27.8594
76.3484
3.30455
-13.1617
12.5288
30.3449
26.4685
41.3626
18.0152
-17.8034
-1.04037
5.76806
0.404753
29.0699
-6.09445
56.9709
115.943
35.4863
-6.99042
-15.1133
27.8639
28.413
17.225
13.7037
16.7377
5.65296
47.6448
-1.9522
46.4937
6.35819
44.742
27.365
46.5001
13.7477
54.5607
-0.497236
69.8686
23.1246
33.225
278.531
22.8024
104.5
0.935455
17.8153
-37.4322
-10.8404
16.622
21.0009
12.6225
138.648
14.253
-11.8451
3.57636
17.552
45.4263
-5.12874
392.574
100.622
38.6499
19.8109
-5.87454
51.1953
46.5361
18.6148
58.1092
804.53
30.0829
17.0658
-20.9076
-1.94965
6.67229
0.361415
5.98
30.0427
13.3441
53.3635
53.5865
11.5569
268.205
11.5755
14.1867
9.60154
-13.6532
10.8837
18.6036
-21.4605
17.6989
36.3554
28.5047
18.5511
16.6486
58.6831
57.7765
33.1811
18.5191
32.3499
-7.14243
42.4684
-16.6713
9.65238
-23.367
6.20475
-29.627
13.0485
26.494
11.4782
14.3919
-12.4146
32.099
27.8643
32.7965
247.726
22.5404
3.4838
38.1969
50.1166
33.6947
35.2622
12.1554
0.536338
6.86911
36.059
-0.258408
8.8138
-3.12031
23.5772
95.4971
-1.77148
32.3868
3.63693
4.75049
-24.9831
-7.6445
20.2282
139.428
46.4905
26.1638
0.668245
-39.4257
28.5045
587.864
18.4899
-37.3771
-30.2667
23.469
0.683474
34.623
104.729
-21.9814
18.5116
26.5384
40.504
43.1037
21.7726
-15.0959
70.4233
-6.15448
-58.0742
-18.2759
16.6785
-3.06012
27.053
-34.1644
294.918
6.8612
14.6408
21.4229
-17.8818
216.097
12.9174
13.8199
-22.2978
26.8224
-7.80405
23.6386
4.18793
14.5836
-54.6492
-23.934
3.9807
-51.2232
21.1038
-13.12
-51.4877
6.96322
19.4331
21.5625
10.6936
-14.8379
-13.1513
8.63079
-30.1568
-10.559
-16.3731
-6.60242
-12.7711
1288.78
8.66482
32.9293
285.454
36.2148
29.6695
-9.49623
16.8798
6.17771
54.5471
-15.2854
10.4204
13.4799
28.4688
54.4056
30.2107
29.0007
274.726
39.0554
54.6605
15.2062
34.0643
255.941
11.4756
40.6948
1.51335
57.959
49.754
39.5191
50.0752
53.3062
71.9626
43.4972
99.136
334.303
29.6351
11.8619
29.055
50.9847
-19.8992
-9.81657
-8.07946
32.1611
325.346
6.84128
1.93292
-41.8084
-17.8736
192.349
42.4003
7.83267
-20.8479
3.05099
-8.67996
13.1188
23.7751
-4.63358
205.659
1.14865
97.4517
81.7428
200.422
-0.791174
14.4602
9.39217
-12.6537
-20.8029
-8.68232
-16.0505
78.2796
2.69031
240.57
59.3351
21.9102
57.7443
53.282
0.967794
27.9671
2.73297
112.243
15.694
-11.0534
11.8299
3.44034
49.8756
-1.43427
35.1983
78.9433
93.0799
32.3482
-3.74971
0.0116228
23.475
-21.1478
41.9219
19.6885
-31.7045
26.4344
-35.2709
-37.733
81.9706
-34.1768
-54.3911
5.03249
2.23391
5.75538
-14.3078
14.651
54.0184
28.7325
-12.3073
180.861
142.66
-32.762
-4.50692
91.0914
-33.089
-2.88668
-37.3683
-33.7805
11.4201
154.31
-19.464
-32.5649
-53.9456
131.761
-17.6399
-22.0764
-7.60095
5.43328
113.775
2.59312
14.6426
-17.7966
20.9997
-29.2696
-19.1869
-53.057
159.598
-6.36391
0.0588586
-26.5914
-41.8084
4.61519
3.06814
36.7781
-9.03392
40.9963
21.7916
-1.18369
43.1039
-51.8011
16.3783
-22.7103
15.4464
-13.342
32.7577
33.7071
-13.5192
-5.31232
11.5217
-10.5658
-3.36763
1.75577
-43.4127
28.2624
0.856754
-21.4492
-13.5278
-22.6893
13.0073
42.2318
-7.6445
43.8507
-19.1018
31.786
2.54231
-33.8035
9.76387
27.5183
-27.6501
46.6009
-1.76989
-9.65202
-6.51604
40.0389
0.889851
-0.725416
-46.8514
-0.716148
-13.9096
1.34179
183.68
37.2932
-49.1569
-19.9248
128.676
51.8952
25.8852
23.297
-30.8913
11.1005
-17.8818
53.0529
-24.5639
25.0643
-20.4237
32.4446
104.64
-23.213
0.439797
170.131
-5.92346
-9.99373
-1.38497
-16.8682
101.211
-25.2508
21.3071
-11.7952
-16.712
105.389
778.642
48.9232
-51.7086
-15.2442
5.13391
-54.7915
-39.3986
-26.8266
-12.7586
13.35
-1.74088
173.959
212.391
27.0481
23.439
23.6571
22.523
30.1842
-19.0335
18.6651
72.2646
0.361415
41.5873
31.9168
22.7145
-5.92222
22.7025
43.4347
34.8014
-20.3835
10.7097
-2.23478
54.2109
4.77644
-2.39866
55.1803
49.4738
34.1269
27.9214
12.9005
39.9425
1.55454
412.302
299.298
-5.84373
39.8462
-1.52023
29.35
15.1878
50.8818
77.8326
227.345
380.794
207.014
10.5644
6.79303
0.336406
215.284
10.5473
174.979
13.1188
-15.5802
47.8403
-1.20136
50.1115
11.0229
15.4464
14.7689
319.49
54.9399
-20.6408
263.843
4.05801
32.1364
36.996
11.923
206.528
-7.61456
7.18706
5.77361
17.7233
-4.15744
-39.5559
-7.60747
4.75049
-21.235
14.2671
-14.9923
16.1504
-28.2143
-13.9096
1.34179
155.569
-5.15742
-9.55847
135.621
-32.2903
-27.2947
25.0528
33.0981
3.1695
72.1823
11.1005
109.275
5.42115
32.5606
20.8057
38.0668
5.31441
42.3793
4.18793
-15.2938
21.0436
7.72883
-6.2456
64.2074
35.6057
-16.855
-21.5026
-17.7928
-21.1655
-5.46759
9.8114
79.615
-27.7747
2.63933
-7.7479
40.7412
-24.8064
22.4456
38.7657
11.6042
2.10559
43.2367
28.7957
-7.83777
24.9844
-2.937
171.49
33.3517
14.1533
9.60157
-21.5176
-6.38099
69.9846
2.73552
11.3575
-26.8125
21.9096
19.7353
259.784
11.197
-9.19468
-4.98518
33.1087
211.046
31.2532
18.8718
137.975
-29.4087
9.4616
-10.1437
-5.20976
57.9914
41.0405
-2.41744
15.74
-18.0216
33.3832
8.11378
33.0078
9.37055
18.0245
67.363
2.95696
-2.40635
82.4808
6.08698
24.1747
51.2878
-36.0384
-16.0504
34.4232
31.2241
50.0212
35.2555
34.5414
12.9746
-14.1336
32.4382
-17.0676
40.0569
28.6964
-13.4263
10.5202
17.3064
23.9539
99.0242
2.30296
46.2283
17.3557
-1.87564
-35.5956
-28.9989
-34.2662
56.9144
-6.54844
132.508
3.90274
-16.4255
56.4195
32.1954
-25.4717
-0.251631
40.7412
110.126
-7.53946
-4.33784
-20.2549
11.4759
28.7957
-7.83777
17.4881
353.136
79.661
27.2718
-9.13909
-44.0064
10.4856
36.7435
8.14043
12.1058
292.467
36.9021
171.535
3.03676
266.07
47.0273
-16.2296
51.7505
-6.2281
7.62742
4.91638
26.6393
137.383
32.6591
161.261
16.0933
270.278
7.39158
29.7961
184.989
11.9919
-10.5253
21.2322
-4.67814
7.88119
26.9524
72.6423
-9.95353
19.0426
1498.51
-11.8994
20.6736
10.8899
79.8594
-1.87384
-8.28744
-8.02854
-24.341
24.8276
5.43405
-4.93418
-17.9246
-22.92
30.675
162.409
-9.94896
7.14452
77.6449
-8.40254
5.47835
113.303
139.26
-15.1936
11.4354
-9.67812
44.2534
-3.30834
22.0799
16.5653
71.6434
-11.0118
-17.49
69.8295
1.87249
4.73429
134.4
4.44055
122.762
-11.7952
-29.8305
-7.05519
-21.5846
7.83258
313.734
-13.3701
29.4968
-32.3027
-35.6504
79.0706
63.9498
7.62945
-49.9151
22.1473
97.122
0.621506
10.1815
25.3131
10.8629
59.1309
-7.26503
-23.3916
27.3522
193.673
92.6907
0.113057
-9.94595
65.0131
23.4835
4.91083
20.5674
32.0348
41.8665
29.2617
27.5051
13.2496
10.5386
-21.9125
45.7776
-13.0272
59.1968
4.16057
20.51
11.0555
-32.4025
41.9769
96.2964
27.761
15.61
4.69219
26.6219
-16.1511
213.197
-17.4498
49.0276
-6.27718
-29.9262
-0.354477
284.279
-1.00701
134.253
31.1559
13.4549
-5.85535
19.9176
15.6829
26.2373
1.28635
19.7293
-51.8011
63.2299
44.2522
63.7185
-13.8346
-15.0959
-39.8877
-7.47442
-22.024
12.9303
-10.4283
-30.4163
-6.68002
30.675
109.935
12.5398
12.7667
-12.3103
87.1748
9.22648
-25.378
39.9345
-0.201046
11.9459
-7.30524
56.8074
27.8032
33.009
33.3243
-0.301259
73.5175
9.60289
-6.2456
-7.00716
-24.3644
-13.1068
-47.7396
-28.644
23.1812
-0.926243
3.19731
120.095
0.441071
6.52644
33.9307
-50.2635
84.0813
162.555
7.05269
5.03249
-33.3733
-12.8869
7.62945
-40.5448
-28.4525
38.0889
46.5361
31.7332
28.6665
20.7125
16.1608
101.234
18.9189
45.1768
-0.292865
14.9169
41.3425
1.29845
426.708
81.7475
35.5599
58.2717
8.13328
46.2272
62.9949
51.868
26.3681
44.2718
23.0651
51.3998
93.7946
137.908
15.405
39.2507
46.6627
51.3473
308.066
55.872
43.721
27.181
73.4735
13.834
48.2795
20.0315
608.346
206.147
89.239
31.3268
82.4808
107.287
24.1747
13.8065
43.9196
16.4354
12.0606
62.5342
33.0981
87.5025
25.8852
32.6673
10.3381
232.24
28.9699
62.4233
29.784
188.108
47.0427
73.674
63.4105
45.1904
12.6212
-3.11236
27.6029
42.3991
22.0409
19.6761
2.82272
-20.5656
127.192
4.13434
2.9657
5.12624
-3.78092
137.004
-29.6487
104.696
36.993
-21.0583
-54.3911
-38.071
-7.13642
-26.0054
20.7479
-23.6782
-13.46
1.54459
-8.74882
-4.81107
10.3205
53.9664
-28.9502
39.5866
4.71934
14.2337
315.979
-33.089
25.2243
37.5944
23.7872
1.29483
-12.1238
-19.452
48.9014
-16.2296
-2.49855
14.2692
3.14223
-20.4836
73.4909
-6.91995
34.5332
-7.40499
-10.1437
-38.943
17.6989
4.49624
-7.1026
14.7745
43.6906
1.32196
-13.34
39.8462
34.9722
43.2988
30.2671
4.74402
34.3157
-9.01223
119.87
50.8568
24.5967
27.5104
6.32608
80.8247
25.9903
81.5222
99.0612
22.9375
8.2118
-9.85351
7.70788
-6.55901
26.4578
-29.1514
-1.72821
-3.34338
8.45514
8.24515
-18.9897
16.7457
6.12804
9.24954
288.908
121.685
-18.7099
-1.08088
-15.0707
31.5012
-1.13808
31.6236
15.1835
96.1628
-47.1594
-4.47236
26.6767
18.3317
7.92516
2.10663
-14.0571
-12.1698
-24.3137
6.02618
-7.74088
48.7365
0.386212
4.83977
192.996
46.1121
-9.97105
-17.0384
11.9298
15.4413
-48.2323
-23.469
-10.8971
-24.94
16.1611
19.8109
76.5844
32.4547
56.8295
25.9214
5.4963
44.9907
16.9644
108.73
17.0448
39.5546
-28.4039
-25.8755
26.5947
18.7983
9.59599
14.0081
293.467
410.12
55.5975
40.5061
36.8754
73.2197
196.071
-9.90502
9.00961
31.7221
-0.845762
60.1338
-4.27273
4.49624
124.082
-0.189544
7.27828
38.0684
14.673
3.75516
21.9367
-32.0807
69.3407
33.017
46.0605
63.186
37.9461
18.5525
11.9324
68.2825
127.005
41.9194
35.0286
47.8194
35.4634
49.5846
51.1789
20.4137
223.715
54.5389
26.8224
22.181
61.1199
21.0545
50.1909
-5.92346
62.2731
15.2251
1.25067
4.23723
15.0042
4.73429
27.5779
144.996
19.6885
5.07138
28.2656
13.5595
9.56782
-27.7747
-29.2198
-22.7404
29.4968
-11.688
27.5213
5.98204
37.7128
290.613
17.5513
33.3917
29.6556
41.851
23.2999
27.7295
27.2718
759.228
-0.902856
38.5966
66.7285
2.51823
28.9724
125.675
6.92065
102.194
-13.8298
3.70078
9.54599
-4.98518
21.8643
14.2692
46.2458
43.2347
4.91638
22.8911
30.5614
107.622
34.8339
95.4727
33.5443
8.82696
163.791
43.8226
72.7386
75.5802
49.6698
64.1032
23.9166
23.7797
58.398
49.8581
34.9523
-3.68927
18.3862
13.9855
15.2496
43.3373
36.8807
-6.79238
63.9581
-26.4836
29.0484
13.17
-4.01246
206.596
19.4562
38.8722
283.697
58.0576
6.55945
41.4503
75.7963
71.3604
90.3599
25.3217
23.8906
23.2377
-16.1786
-10.4283
-15.4237
43.7935
29.35
-4.32676
37.1296
-8.56216
23.4566
-3.89198
-6.63737
-9.57138
11.9459
-22.2978
379.147
-4.47236
191.595
3.33921
-22.7901
-18.3118
14.2881
19.0543
223.949
14.0671
-41.1803
-14.5885
9.12572
-8.98412
2.9657
-7.05519
12.1486
13.316
-22.1525
-55.4567
16.615
29.4968
29.9419
-34.3229
9.73018
15.2241
-7.36308
-18.056
-20.9562
9.04086
266.739
-6.68513
8.44646
0.55551
-1.77627
31.1533
13.1526
5.82137
-3.82371
11.4701
-6.38358
25.9369
215.83
13.3322
19.0718
247.608
5.08751
-17.2273
48.5887
4.77644
17.9673
204.686
39.2507
50.4109
50.0564
47.5991
46.1262
-22.4886
21.7726
33.6299
59.1789
43.1254
29.7969
47.6677
-0.431193
10.1866
41.9194
139.92
42.5249
19.3259
1.90483
37.4032
29.6271
-1.13808
55.9864
21.7428
10.8928
-14.3633
15.2053
8.87309
36.1354
173.05
31.1547
-46.538
74.0372
41.2786
6.02618
37.2367
9.38112
-12.7323
1.09164
25.741
589.591
-8.09698
-11.4162
335.907
0.493454
-16.9098
-9.96004
-3.38829
20.8463
5.75538
5.28069
40.9
-6.87476
66.5425
7.11474
-8.3355
7.7275
-34.636
-4.50692
8.63247
-68.6963
-34.7458
91.9423
366.741
29.4058
0.994682
10.533
-35.6546
0.175655
-36.8443
-38.1058
-1.66035
-5.29107
-12.0503
15.2237
-2.40876
337.195
-7.33257
15.8249
34.4813
58.4897
27.9214
54.1299
34.3203
9.05081
-26.2299
42.5514
-1.38327
7.8501
8.73523
20.81
86.4891
-13.9966
39.0009
6.91733
13.9855
19.9347
49.8965
58.4325
18.5075
166.095
55.0383
71.2149
40.6417
72.2031
2.54677
31.3708
54.1264
47.3055
1.65048
29.0095
64.3102
22.4627
-11.6451
64.0281
62.5228
64.0988
29.8668
28.2624
40.2121
40.395
70.8052
-0.200547
48.6145
25.3652
40.6092
1.72583
63.3317
2.62126
9.00914
18.6675
66.2606
18.6703
41.623
21.7634
-1.87384
39.5763
0.833701
-7.35041
2.83294
18.2684
17.6155
12.8694
3.62719
-20.1089
1.75328
-0.24706
60.2721
-1.51566
26.8222
335.329
11.2752
-30.0632
33.3752
49.4617
10.4984
50.2482
2.50331
50.8126
3.2509
36.1354
-6.86049
33.225
54.5805
57.4727
51.0889
29.9835
15.0042
8.48243
29.452
416.735
27.1847
21.938
0.154605
45.4187
45.8818
48.9232
9.70665
15.7578
-20.8664
50.1115
-16.9098
12.5288
112.804
20.8463
73.2218
394.239
35.2657
46.5222
79.5219
30.9352
38.9739
128.471
14.0897
46.0929
23.625
13.7626
178.898
103.187
23.7872
138.102
47.8463
59.2587
31.8118
24.5385
-6.85925
31.2346
21.7655
46.2458
3.87929
1.16825
-5.53093
968.119
28.5234
89.8505
44.7887
5.07883
36.3263
112.094
47.4692
23.4328
56.6069
10.0858
42.6573
34.0351
23.6211
31.918
-8.0752
23.3559
40.5495
6.79303
49.0621
-7.72941
44.2804
36.2976
88.0815
115.467
35.6075
29.2689
9.267
42.3123
-15.5248
-14.9707
21.0795
37.2932
6.31021
53.2899
-7.92746
38.2976
56.912
332.949
261.791
68.9887
34.5414
52.33
100.184
27.9099
71.916
256.938
37.1735
66.7421
23.0169
-31.2234
-4.25627
327.257
391.232
-12.183
70.2891
-33.6841
-50.1958
31.6145
0.01079
-12.7323
-15.775
-56.7179
28.0782
29.2455
104.347
-45.1494
15.6779
7.945
-50.1063
-32.8393
67.8137
145.6
-32.5646
31.0553
-37.7337
-12.5229
2.48163
-35.7332
9.38349
-3.19262
217.489
18.0349
9.40451
39.5336
284.034
-3.38672
36.6019
12.4071
5.57485
15.6295
44.3531
42.3802
106.216
3.87929
26.8132
72.0145
28.2023
49.8264
71.1098
39.1665
27.5676
53.2213
148.77
44.6276
32.4766
154.617
200.91
42.6573
36.8981
64.0202
-10.112
23.7079
28.1698
18.3862
21.9099
45.8446
70.5345
109.867
49.0621
22.2556
32.5495
97.4518
169.952
44.0921
0.672704
12.6301
35.3858
24.1393
188.305
13.0924
22.0881
28.4209
49.003
171.689
48.7259
7.39293
23.5717
33.2009
22.5106
30.4498
22.3006
28.799
8.31235
-6.05339
58.786
12.4834
46.273
248.185
-4.6544
5.47835
-17.8818
56.8011
43.805
7.68729
45.563
10.9366
109.846
65.1834
18.4394
24.7918
195.135
12.4951
14.991
-3.73651
23.475
-0.533048
53.1663
14.0663
31.3083
144.458
-25.7959
20.8122
-22.1525
-1.1088
59.4818
23.9193
7.45307
50.0101
19.1005
41.461
37.6145
-19.93
56.8435
19.5518
30.9352
22.1073
47.8865
73.3198
-8.39912
17.9819
98.5876
36.2514
-4.76075
91.1038
26.2371
38.6392
1.77073
31.0679
-6.15448
34.198
18.5525
4.43615
40.1715
-19.1719
58.786
109.935
8.7917
52.1221
12.0526
-2.78034
12.1033
5.42115
41.9309
54.9334
10.9366
21.7646
24.8027
87.6722
9.06907
18.9732
-21.2381
54.837
44.976
4.73429
226.229
53.1663
25.3107
28.2656
30.4261
30.8893
300.048
22.8251
6.38746
12.8668
7.45307
18.1509
32.219
107.053
46.9848
-27.4263
252.657
40.9
189.902
43.9146
30.9352
33.3517
10.4052
35.8385
34.7044
151.041
53.6101
23.133
38.3428
20.7278
81.8833
3.1689
21.6094
53.6365
9.32298
56.3976
13.7555
25.5136
53.742
26.3681
87.3753
6.02454
191.731
47.6517
11.3357
47.9524
157.834
56.0331
1.33069
53.2213
47.5707
52.1239
135.55
19.6847
11.6293
-38.6399
27.6648
-6.20539
58.398
291.699
62.9928
14.9928
40.5133
11.1411
40.4383
28.1328
7.96105
18.5525
19.4287
34.5493
18.3095
328.778
176.852
38.7768
33.3814
51.5676
59.8263
92.6881
53.0529
11.0434
36.3087
108.887
71.8
39.0476
74.2384
39.7952
78.3018
18.4394
112.873
30.2176
3.12473
26.726
14.991
73.1002
0.986161
-11.7774
25.0553
30.9329
35.0564
213.798
54.789
62.7484
56.4195
2.21038
17.6319
22.2372
121.326
-14.4991
-15.9728
19.088
-2.45125
59.2646
59.1663
21.2103
-5.01464
250.809
-0.125902
69.3536
17.4221
-9.13909
-12.0032
23.625
-27.4668
-12.257
-11.1313
-11.82
-26.8162
-17.746
-10.0817
1.82671
3.92379
66.2293
-17.5899
14.3866
15.1237
-13.8243
0.40234
-20.0384
19.5407
18.8319
-42.0028
-23.9504
9.26564
12.9295
14.4492
23.2363
274.333
14.6426
2.49158
6.56626
163.429
-40.514
288.16
351.741
-45.7193
10.5894
-5.56334
-22.8433
-23.0677
-15.9995
1.19407
39.6918
-0.233149
21.7916
-18.0503
35.6076
289.595
-18.068
96.9631
33.5117
6.07606
-15.2161
2.77261
-33.1412
-30.0111
-13.5192
5.93208
4.02539
-6.10748
109.374
-33.3527
-15.1108
-35.9165
-11.093
10.2271
12.284
7.08695
-17.0671
13.0073
14.1208
-43.7238
-20.763
8.9838
-32.2203
3.67502
17.5348
-19.2497
-30.0554
-23.9693
21.8961
6.08314
22.238
131.289
-45.2593
-14.0123
26.9204
21.5046
202.18
-23.8555
7.26724
125.864
399.877
8.20078
-4.47355
-7.49604
19.8986
93.6
-15.5248
48.7476
47.3164
-3.93628
-12.4304
-10.4283
-17.2978
-44.1613
-16.1766
-4.38319
-0.578628
104.596
2.68224
-17.7729
-7.64012
-25.378
-6.91719
-32.0602
-10.5429
28.302
416.628
-24.6707
16.1424
24.8027
23.9539
-45.2788
99.7544
-9.13777
-26.8603
-10.7553
133.057
-14.9809
-51.4877
-19.2737
11.9368
47.7995
16.3158
-7.34166
45.1751
-48.3894
-40.4642
147.8
125.074
-18.7839
14.4028
4.10798
-11.0129
-24.2297
-29.3004
20.2853
24.9844
8.3074
32.8093
3.36661
25.3977
4.71934
17.9819
-23.7187
-18.6276
-11.82
138.102
4.91083
-18.788
-10.6074
327.337
-16.7354
4.15047
0.576316
62.6442
78.802
-47.625
-42.6911
157.317
44.7887
-0.543373
-8.62284
21.3338
130.835
9.98784
-0.930009
28.4959
-59.2546
12.6722
98.7423
17.1685
-19.4824
-28.766
56.2808
14.6381
-41.8084
33.0078
-28.1108
70.4984
-7.5996
16.0754
63.186
408.568
-29.5203
-23.6748
8.31235
-24.7941
-19.7985
6.31217
19.9797
140.203
25.171
-25.2691
17.7255
-30.1861
25.0643
47.0427
682.746
20.3069
10.5202
-5.1824
31.4502
-32.1604
39.7843
11.477
-6.2456
-5.1331
11.2428
3.75976
-8.38417
-19.2737
66.5401
30.3713
-17.649
329.34
3.71534
72.349
334.857
3.57636
0.685402
54.7967
4.24159
-4.72836
287.079
31.2819
36.7758
2.46959
34.3407
48.4102
7.37036
28.1242
26.7924
11.3422
14.2867
-3.71395
22.667
37.6805
29.6922
41.1539
-6.44617
-16.5052
139.039
496.685
-9.14467
8.38595
64.8309
194.603
43.3172
-22.1577
22.62
18.0348
30.3874
34.3095
73.8886
30.0763
43.516
72.9839
65.4034
38.812
116.94
32.5782
52.1239
154.617
69.7254
131.9
63.272
173.705
75.2646
76.095
48.0707
76.8956
-11.5989
59.3912
42.0965
42.4235
76.1335
73.425
-26.4701
38.1717
59.9705
59.3824
45.9662
66.741
18.7409
27.3948
31.0679
89.4229
30.0069
34.198
27.9228
41.9175
38.2974
-11.6756
51.2898
69.6424
88.4395
43.6888
301.596
5.65296
13.9116
-5.70033
52.1159
88.8171
26.0014
25.4909
42.7519
-8.74109
8.6461
47.2915
35.1983
9.06907
28.5399
-12.8859
-6.2456
17.3557
359.832
420.777
115.659
25.0553
60.9179
-11.0898
-33.2921
15.8968
-15.5932
-45.1494
-3.06273
120.389
0.493454
102.093
58.4434
5.04501
703.943
32.9293
0.595526
17.4742
33.4177
48.5998
-14.0423
7.11474
-17.7058
5.85344
-14.0213
14.2547
-38.7112
-4.76075
-3.63508
6.92065
109.991
-12.1238
29.2737
-26.2843
17.0422
-42.4665
-19.3651
16.1433
168.06
-7.36511
3.04231
9.77267
-1.07406
-7.40499
-4.52147
6.03463
24.1739
4.14179
192.839
9.15235
32.4462
33.4137
43.1105
-2.42617
69.1189
43.5943
-24.009
59.335
-1.67875
93.9854
235.254
19.3232
120.298
-18.8106
5.87924
24.5967
47.0915
12.8718
51.5372
84.6823
37.5329
3.4838
39.8041
11.0229
62.298
11.8364
-51.0005
-24.053
54.6252
-14.3139
135.313
-5.7405
-39.6646
0.151416
15.8493
27.2765
10.8351
-7.60747
-6.4939
-17.0148
5.23567
184.406
164.557
-24.436
8.16451
-43.6125
-5.69255
-4.34082
43.5645
3.49733
-44.8734
-50.8815
9.41353
-7.74982
54.3007
25.081
3.31848
23.1968
31.2235
1312.78
11.4653
105.781
0.145859
17.2713
35.135
203.148
39.1064
27.053
-39.7866
73.9048
49.4157
16.2315
21.9102
27.7592
19.5488
115.286
-3.89198
68.3253
289.185
115.991
17.5681
15.1835
11.8299
24.0551
25.5127
6.062
7.08734
288.305
46.3435
19.9103
-9.0567
95.1294
0.935455
-23.4142
-5.57307
169.07
63.4736
1.88486
17.2528
8.5879
23.8669
13.0857
62.9787
5.45043
-21.8034
-10.7509
58.4434
98.7483
25.5314
34.8034
-7.7486
38.0768
39.0399
213.518
140.568
23.0443
24.4607
31.1533
15.0267
31.1003
14.2547
-19.9706
-10.3829
7.60932
-9.94595
40.6502
42.2241
8.65896
144.256
45.1532
-6.85925
6.87178
-4.47145
20.0088
127.568
-14.7613
-2.40876
14.6318
29.848
19.769
-28.6356
23.3211
45.7257
17.2603
16.6771
39.1374
64.3053
46.5321
35.6143
2.25899
-31.1436
-2.45726
4.05006
61.1892
1.93292
18.3862
-21.1937
6.48926
10.5644
-0.703236
0.336406
-2.10722
29.9854
-13.7062
94.6919
-31.1864
24.1414
26.6908
-32.0827
2.77261
10.8437
-14.6826
1.38878
8.17489
13.499
80.4665
1021.06
-18.5892
0.856754
-4.58258
14.5832
-21.4864
-11.8646
5.47396
25.8504
-23.6157
-7.85745
-16.9397
11.9126
1.36505
16.7962
4.14167
-21.2074
-12.6575
27.8602
-22.3846
-37.763
-0.893838
-23.473
-2.09292
-23.8555
3.51911
7.79771
174.993
34.3532
-15.7982
337.496
-31.9087
-22.5371
-2.9793
20.4167
40.504
7.49649
21.7726
3.6448
5.08992
28.5758
14.8044
-3.06012
167.608
-43.5347
529.177
123.053
18.162
-10.4362
19.7085
7.35241
-25.378
26.816
6.32367
30.1761
17.4521
22.9286
3.33921
-9.67159
213.876
-26.8603
22.9779
-16.8682
9.38195
-4.63604
-34.2662
11.9368
-23.415
23.812
43.5446
2.77831
-46.5153
-38.5901
125.311
25.7486
-13.562
-22.532
-30.5748
4.10798
9.60186
15.1257
-10.5597
10.9029
10.9149
21.2362
-8.5592
17.8168
95.1958
-15.8318
13.3497
-15.8954
32.9953
-42.4594
-19.7533
1.98712
-8.07188
113.739
-26.9483
-1.92142
-9.19468
122.451
-2.49855
91.1059
15.1237
-43.8093
24.7652
-12.5421
105.748
4.84886
-10.832
337.227
5.43328
80.0415
10.1178
-23.6438
14.6426
2.49158
75.3476
259.337
-21.061
-17.4498
35.9092
-15.7342
-13.7734
456.918
-38.0603
-0.679995
570.887
-7.15986
-20.8479
4.89678
1.87429
141.713
-18.844
40.4383
-17.3989
2.83294
231.912
-6.74738
-28.36
-26.3579
-23.857
-13.2393
20.3677
37.7833
30.3435
384.769
5.49334
-31.8284
37.3375
130.169
244.208
174.087
60.6716
56.413
4094.53
53.6237
34.173
8.96141
3.44687
32.0917
42.4801
352.814
-9.37191
-5.61058
2.86023
70.6815
195.595
63.1674
-11.0898
120.381
62.7484
39.5529
-6.731
40.9778
33.2449
-6.06578
-0.0431917
-4.33784
-14.6327
86.3402
21.2994
12.777
342.625
17.4881
28.9221
29.0612
16.4851
33.9644
32.8303
100.441
57.3582
6.26637
40.2168
166.905
29.4094
40.6502
42.2241
59.2587
46.8043
48.9014
34.3702
18.1162
36.758
68.7345
45.1087
31.1533
22.8911
47.428
66.3923
13.2097
23.5895
65.4876
57.9071
21.9454
55.0954
11.9634
55.872
19.3582
44.0476
125.947
92.5447
27.6648
21.9056
47.1536
17.9989
21.8338
22.5477
6.91733
5.55222
33.9902
65.8261
29.3844
52.7137
12.8718
45.915
34.0825
78.7624
27.8467
58.5448
36.3228
5.13902
15.706
37.4428
34.3252
5.59613
-30.3858
-20.3048
11.5217
18.2554
-19.9361
4.12864
-30.1034
-2.18327
88.2325
-30.8195
35.1979
-45.1781
5.511
-10.242
12.4982
-26.3852
89.5686
-17.9935
-7.85745
217.319
2.54231
-26.3073
-1.48052
79.9922
-1.41313
11.3486
5.34051
8.47649
-4.93872
17.7564
340.861
54.1189
28.4124
-8.66961
11.8644
-42.0351
7.66083
-24.4112
11.0549
13.8873
3.55015
3.04574
-4.18696
27.3856
20.6149
119.837
5.08992
20.6366
4.21291
14.8044
-4.93418
-4.80611
-51.031
21.3047
46.2166
21.9102
7.14452
-34.7991
-19.6469
18.5968
-16.0077
-8.79126
-39.5564
-14.2911
-11.0534
19.3261
13.7477
18.9535
5.12496
17.3947
13.7542
29.4769
19.9103
-14.6789
21.5502
4.69679
-5.57307
107.226
35.3626
29.9958
-8.98412
-13.9009
31.1196
-13.7192
-26.4087
37.9301
-42.6101
-21.595
24.7102
3.17094
27.4055
31.0553
-20.8671
15.6001
27.7955
72.9627
51.1553
60.0679
38.6496
41.2636
5.80044
35.8064
-30.2779
5.54662
12.2945
-18.3792
20.9725
30.0427
-22.2631
305.425
71.3902
15.6295
36.8568
40.6236
34.9014
120.343
-5.98292
127.299
27.2652
5.78589
12.5939
73.9209
45.7257
9.18079
663.201
41.8165
12.7989
50.0477
-1.15857
52.0276
-0.583196
97.7534
413.427
63.0633
67.5252
37.1268
5.04326
17.7337
48.0457
31.1559
45.314
20.3816
265.42
34.4236
26.2373
3.16041
53.6225
31.8593
63.0021
29.8817
49.8086
58.5008
30.9439
96.3263
404.549
-35.1014
7.37548
18.4936
37.7833
540.089
36.1925
9.24147
11.2752
27.0301
-9.44846
44.6196
49.4617
83.1604
47.0427
58.6815
18.4329
96.0172
25.828
-5.92346
37.9102
-3.51557
-24.9863
34.2223
26.2353
16.8782
563.206
27.5779
92.5217
62.792
-4.29895
3.90274
24.8039
30.8893
43.301
-1.53775
173.179
16.615
46.3634
282.54
18.6975
5.03249
35.9671
23.6574
42.2997
-18.993
0.595526
-5.01464
-2.18959
11.1185
-25.6814
-2.7133
9.60157
-8.39912
38.5966
42.3657
-6.8521
10.2318
18.8537
111.868
51.5945
16.1552
11.197
-1.23705
34.9828
35.7384
38.6496
111.146
49.5257
43.516
251.02
153.484
6.95289
47.5991
193.748
85.8571
103.691
19.1256
10.0858
40.7832
17.9989
803.319
45.0364
57.7416
-0.578936
120.807
57.4161
36.7781
37.8177
16.6334
51.7767
159.986
54.3483
30.9737
6.2949
61.3559
54.1264
24.8167
-2.09765
38.0733
7.09557
52.7837
28.3883
53.8626
26.9156
15.373
-18.859
-24.6721
42.0862
34.7728
40.8201
352.124
254.762
-15.8642
111.824
-0.148237
53.221
24.2897
45.6458
194.394
7.42591
22.8823
8.77765
302.186
425.162
1.97824
22.2071
-0.893838
58.7795
57.1118
37.2625
57.867
326.389
19.4414
242.459
58.716
-28.9167
73.2531
54.2983
99.2772
41.0399
4.51696
72.3632
65.5925
44.2614
22.3855
2.95696
31.3268
104.97
60.4349
16.4354
308.163
98.1414
59.3351
1.29544
31.5074
17.6748
55.3157
56.0781
27.0958
58.6751
9.16928
73.7901
47.0427
69.9259
46.5439
19.8905
109.136
142.128
82.8878
50.8323
58.5852
-24.3137
-16.4626
0.01079
73.4748
12.336
-0.495963
44.238
143.702
3.57636
32.5445
49.1745
47.3451
42.1233
167.139
29.4079
6.79076
30.1182
-21.8041
12.777
-5.95167
24.9844
291.291
12.1946
1.49254
149.086
-1.64283
-14.0213
-13.8773
306.609
-31.215
8.35772
3.86119
214.942
325.508
-41.9408
-12.9428
-25.5999
-34.3577
-10.0936
-9.97623
0.131158
-30.6909
130.65
-32.2198
14.8555
-10.2161
20.7784
23.8383
2.70641
21.3628
-12.7248
168.476
-3.96611
11.8315
1.55454
-18.7336
33.1811
3.5266
28.6018
-31.5053
50.9017
93.0483
1.93292
10.8899
-19.3196
3.06814
48.0225
19.0771
27.4138
65.5927
16.2789
49.7143
5.4007
46.1262
-11.2442
14.2764
28.0077
36.6901
23.8306
1.89591
2.33885
3.55999
-1.18605
28.9271
-23.5466
21.3047
42.5249
31.5074
13.9266
4.71593
57.9522
-12.2596
41.8085
-0.201046
38.1828
28.302
28.6964
31.5513
64.8681
30.4249
46.4427
-5.92346
4.17702
37.7139
-0.623399
144.792
13.1169
-5.61058
-40.2433
6.96322
-2.80031
16.3158
9.52494
22.9299
36.5115
63.9157
15.3288
-14.2273
142.177
16.3783
3.30455
8.78062
200.885
39.5869
20.7479
-8.68564
12.777
5.29272
21.2362
32.6703
287.682
29.1458
28.3422
38.4525
4.86341
42.3657
-1.2299
126.424
131.298
14.4169
25.6577
96.5721
29.2737
99.2782
22.6644
15.6295
23.7384
23.6395
7.62742
10.5386
15.3949
9.94665
28.911
3.8394
-2.64741
2.2865
37.3766
33.5443
27.5676
15.74
30.7041
19.3582
32.8032
20.9997
-1.15857
2821.9
-4.33133
52.7758
-6.36391
16.2116
39.4142
44.6231
1047.02
27.104
34.9273
33.03
86.5434
24.1297
72.3914
37.4817
44.0921
6.2949
40.7411
37.2598
81.0387
38.0733
53.9472
28.4209
52.7511
40.7442
36.2859
32.2396
-5.7405
5.31299
9.52175
10.4099
40.8201
48.5252
143.578
496.628
59.254
31.7558
27.3198
23.8306
44.9994
587.271
42.0455
7.06507
32.5491
68.7054
44.399
16.5148
19.5488
8.46406
11.1005
32.718
69.9195
-13.3195
45.6791
20.8057
64.3037
42.7957
48.0015
41.6693
25.9357
45.4065
45.2102
31.2357
21.1038
24.3613
108.163
43.7959
33.1824
20.7693
30.8893
69.5379
19.077
-28.2828
41.9149
21.0635
-3.25468
50.0226
21.7833
36.6775
-20.8671
-14.397
11.852
-9.68586
7.37036
45.9278
27.7295
132.219
52.7051
4.71934
21.73
32.5033
57.0834
11.3575
36.9057
27.5318
88.1388
24.5885
15.8822
40.4681
39.0554
19.0532
22.7025
17.1977
14.1867
-3.51692
-2.40876
1.51335
344.691
-12.0902
-3.58444
30.8174
25.111
2.26773
67.2768
375.4
93.3838
20.0626
164.696
52.9646
236.486
38.7203
24.5582
15.2746
21.6106
79.0689
-18.8106
142.663
79.9842
4.45202
316.957
33.4865
368.254
13.4678
28.5597
34.4487
3.26496
50.2547
9.34426
-19.1414
17.1765
11.5217
102.588
8.17489
28.4915
18.6224
-2.18327
-12.967
-10.3876
-12.0788
25.8276
-15.1931
16.7554
-21.4864
-0.620246
33.3467
13.8657
18.3795
22.4157
154.342
-30.4941
-70.7536
31.6083
-37.3771
-39.6371
23.469
-0.984215
-30.2039
334.091
18.5116
388.632
-12.4139
272.36
-1.70951
-26.2865
-37.5296
-10.4756
16.6686
-23.1912
112.539
-30.4239
-15.6613
1545.46
-22.1492
3.33761
6.13844
-3.20211
-29.1388
32.1737
111.309
-31.6185
-19.9281
-12.642
-3.60749
-10.0166
-2.17514
12.1876
3.75371
88.0286
-15.4079
10.9378
14.7759
-52.2785
49.8744
11.2446
19.8986
234.155
-21.4059
26.7017
16.6785
0.688014
4.56422
-6.05339
-2.93189
-14.3026
40.5944
-8.07489
-13.4702
0.808172
-14.0247
9.22648
45.8365
-8.79126
-45.1786
9.56135
57.7883
1.14983
14.5836
-5.92346
1582.14
-32.4825
9.85943
61.8558
-51.4877
-32.3922
0.692419
-10.2966
-19.2915
-24.2083
7.93734
10.2746
30.1826
95.9137
-2.98287
7.24463
-2.36236
-27.6175
14.0123
2.22139
177.331
19.8109
-22.7411
21.2103
33.4177
82.4721
180.466
431.133
34.9015
-8.39912
6.73747
59.2323
-27.4668
-21.6273
-14.8795
-15.5718
38.476
-10.0817
-7.54362
18.9163
-46.2146
119.316
8.64701
18.1348
116.323
1.16825
-20.2124
17.4429
57.022
-24.2716
8.59699
9.26564
14.8036
123.145
13.866
-3.02908
22.1388
-3.13062
-6.55221
20.9997
-66.7509
-19.3239
91.1941
-18.5453
-30.8632
21.1973
7.85436
132.989
125.796
59.3695
15.6964
14.7459
23.4262
24.7122
48.7773
129.046
686.357
11.9599
35.1241
-3.03468
28.0725
37.1363
39.567
-27.1737
39.5763
-4.7885
-1.72821
11.6491
6.58107
297.504
75.7115
16.6176
-3.86908
-21.983
-15.1133
39.1083
20.9167
15.3509
26.8222
44.8487
-7.4655
34.5264
1.79593
63.3603
-8.63434
42.7519
39.5682
194.406
51.1279
287.368
44.4694
-4.4526
-31.5455
7.04833
10.3058
10.319
-31.81
0.403985
202.155
9.38112
13.5047
10.7484
43.0707
25.4974
40.6287
-7.66803
21.3001
21.0635
-42.6101
-10.3506
39.7027
18.1635
27.4055
40.4256
-28.3633
13.714
13.726
50.2843
24.376
24.9184
-3.65034
304.767
1.90824
-39.1771
37.6805
-20.9076
-36.4312
35.9687
5.98
43.1612
44.2662
35.5599
67.642
21.2517
33.1087
33.1273
-1.74291
259.789
9.94665
73.8886
35.6985
390.906
47.2641
20.0714
53.2213
44.6276
49.3432
116.577
11.9599
35.161
-0.583196
60.272
29.2433
57.4411
42.749
29.4061
-20.6847
35.8411
53.7473
40.0593
29.7384
66.5297
17.2159
60.0217
13.5672
6.33774
23.8797
10.0838
14.954
48.3807
-10.3334
169.202
-13.7456
-15.2509
0.380507
-13.2368
-47.1609
-31.7077
62.7009
104.113
18.3313
-13.319
-9.48153
-15.8642
-13.7387
110.422
25.8504
11.9916
250.764
1.80095
13.7867
41.1591
19.1342
-4.34082
16.6158
-39.2512
1.59238
-4.64197
-6.81279
2.76392
-28.3298
-18.2333
16.6376
-5.32075
-16.1659
88.7856
84.9529
23.5572
15.1571
-5.67182
-0.0482926
5.43266
52.2759
6.79387
-3.65306
6.77085
14.9928
-10.0865
44.8743
12.3273
-2.40635
5.64404
-0.188143
-8.68232
-25.4208
-22.92
25.0528
55.5869
-19.3193
5.27045
456.206
5.47835
-34.7484
48.3678
-1.13808
54.1124
32.9872
89.6036
6.25144
24.5757
14.4953
71.7426
88.7169
38.8472
18.0362
2.1877
25.789
6.55765
0.948656
-11.1953
-3.34415
27.8664
22.4996
26.6231
442.247
38.6158
-6.22292
26.0652
-3.06273
41.6782
-16.3731
-17.8468
32.2064
5.04501
53.5441
14.7402
9.96586
17.4742
42.788
60.5256
28.2088
31.1533
20.6489
225.066
112.151
110.494
12.2945
0.361415
24.7207
134.053
6.78489
-7.54362
84.5086
-25.0862
20.0088
22.62
15.3949
-18.1643
34.5332
-14.9013
-7.08383
20.51
-24.5518
11.9919
-3.02908
46.5017
-38.7379
0.944057
-57.3806
21.9056
34.0351
-10.112
-11.8994
1.93292
-0.354477
38.7765
-32.5391
-2.5773
-37.1449
-28.3441
181.087
-8.67996
-1.87372
20.027
10.3589
185.311
90.409
-28.3346
53.0658
-30.0111
-15.3932
-24.053
99.6028
-18.062
15.373
-20.733
-34.0424
-12.967
13.9752
-30.8195
27.7017
-18.9412
539.62
6.62456
29.3648
-24.5111
8.9838
160.043
3.38694
-7.56938
4.89678
-16.8664
1.15792
-0.103332
16.0754
-17.3989
13.1403
-14.5277
53.2227
20.3657
8.0021
-11.3652
44.7305
34.0352
45.336
32.4444
459.177
34.5264
-9.44846
29.6271
-8.63434
110.334
30.1761
242.34
20.3069
57.3718
30.4249
25.828
1.57281
24.7918
425.646
51.0889
59.9685
23.475
27.5779
51.2922
66.5401
24.5175
49.1668
59.0003
63.9157
-18.4043
17.6319
20.3631
211.281
3.30455
123.645
35.9671
97.683
344.961
17.5513
12.777
10.9149
38.1028
223.825
27.1871
44.5961
32.894
166.033
59.2323
4.3923
87.0685
45.0906
61.2649
60.9648
42.3922
50.5524
41.4051
24.9999
109.945
59.2468
46.2458
78.8419
37.8837
152.376
62.6442
39.4467
-2.64741
43.516
86.1024
50.4109
65.0489
56.9695
11.9634
30.6026
20.9997
-6.78077
48.2795
-9.95353
60.272
62.9765
48.0707
24.4217
46.4972
17.7337
38.6754
94.8741
30.3215
-1.17018
41.4693
32.7965
4.09745
55.2852
33.9541
-1.04037
33.879
185.937
27.1958
23.2377
-24.6119
-5.74314
11.7502
157.301
52.2268
60.2721
34.0916
73.6739
74.8338
45.0083
83.2521
-28.1891
202.041
-3.01215
40.9939
29.239
50.2482
-12.4892
63.931
66.9691
36.1354
68.1022
48.2176
3.04366
24.6765
23.9149
25.2983
5.67133
26.2477
32.2453
19.8323
40.7335
58.0633
55.4824
-11.8451
-17.9754
-6.06578
14.4028
-7.13642
5.85372
30.1182
49.4104
24.0214
209.566
-3.12663
-19.8036
310.171
37.0998
-32.6984
-16.6354
-29.0138
-13.8773
8.63247
-25.3755
-16.7535
-28.6866
-11.8236
212.764
-11.2917
15.1682
-31.2221
-19.3651
257.898
8.76443
11.3756
4.91638
-25.8346
-38.7791
12.0444
-11.1531
171.641
-35.1948
179.806
18.5517
-6.16557
4.49562
68.1854
40.8795
27.7915
-7.48924
50.0477
46.6301
-1.38327
-1.52023
48.0906
17.0619
-1.59201
8.49216
2.45662
-1.51597
3.67816
78.9678
97.6852
33.1326
19.4445
95.8173
89.7085
38.4187
2.22338
37.5329
20.3504
47.5672
22.0056
46.8132
44.6325
29.022
21.8616
23.7031
64.17
27.8526
29.4285
-1.05533
-4.99437
35.527
5.72478
38.009
-8.5445
60.0354
19.0574
28.8998
157.972
16.6768
-10.6686
-20.6878
26.9052
80.0758
9.29998
4.14167
-9.96302
0.460941
9.11953
433.593
14.0083
-33.952
19.248
76.6077
176.464
-6.79554
-10.5399
17.4866
49.7941
433.074
7.44664
-7.54456
31.6696
-36.7125
9.17235
647.724
-1.77899
-19.1795
-26.2241
3.07937
-34.3758
30.3247
14.582
-1.35782
7.06973
-6.95024
-12.2723
4.06271
30.7237
20.8553
14.2747
-4.93557
13.5949
20.0624
-26.0963
-11.8906
5.32113
53.417
-50.6523
-19.0473
85.9904
-11.794
-41.0341
23.1882
-32.2892
-11.026
-1.82877
-20.9441
-65.395
-34.8017
25.9841
-10.8841
-3.00413
4.12193
-21.9225
-5.85442
3.85991
97.2319
-7.65735
3.49418
-12.1278
-28.4193
8.64491
-18.7404
-11.9605
-8.28744
-15.5248
7.30812
-4.80611
-56.6532
-27.2947
107.512
23.7278
21.9102
9.01858
21.4229
-15.8988
-3.89198
-31.0002
17.4457
-24.5639
30.6865
240.071
17.4521
-28.4188
12.3942
7.93606
33.3243
-15.2938
6.05109
-9.13777
8.74693
0.489101
-9.37191
28.1226
-9.90338
68.1588
8.44409
10.6936
206.302
-7.05519
87.1113
-50.2635
67.2946
-1.18866
39.8041
-36.9879
285.752
26.5842
-2.45125
10.5389
102.27
24.1105
-8.77481
16.5511
11.1185
52.487
13.674
-1.77627
-19.4465
376.721
35.7855
-19.0335
21.6648
37.8427
95.635
9.59599
21.5044
-2.17408
-7.18372
96.7281
12.5126
180.042
46.1458
28.5133
53.2739
9.4616
51.7005
36.0197
61.6553
56.9695
19.4597
82.109
53.0914
51.5438
73.4735
40.0709
50.1535
12.5353
32.1611
61.1025
40.5745
11.3033
23.3559
175.482
18.0374
30.3215
42.4064
60.6605
59.0847
5.35787
24.8116
3.26496
11.2059
-15.9556
-3.21179
1.24691
23.7031
146.629
3.48972
177.48
113.263
14.2069
221.242
15.5203
17.6031
19.5665
643.807
277.214
8.9838
-10.4972
-11.6056
-3.82125
23.157
-17.3756
-24.4332
-16.4731
-21.2074
-14.5316
20.3639
-67.7481
6.60243
-18.0572
-8.48048
21.1221
5.39318
2.17552
497.332
-1.2541
2.03863
48.6761
-13.308
-31.0903
288.408
-40.0578
1.96914
-52.9127
-1.86121
-0.668764
15.3321
353.788
-12.6022
1.44753
19.2867
-34.761
253.314
-19.876
-37.2407
-6.34002
150.612
22.9652
-38.0336
7.63691
25.306
104.953
-7.5488
-30.4005
-34.0398
-35.8238
81.9093
-5.42681
0.69939
-75.3928
-9.32504
-15.3219
4.89678
-1.87384
16.1504
-3.85146
-15.7837
16.3343
54.3698
270.33
-28.2991
-38.5393
439.974
-36.6651
13.8084
-0.63506
-23.0674
10.8926
-8.56216
-40.2617
9.22648
6.20127
-11.4454
15.694
-9.17931
-15.3003
18.0164
-3.30834
40.8205
-39.6566
6.05109
41.462
-35.5956
-57.1099
-19.2737
0.692419
-4.67438
66.9156
22.9299
633.632
-14.6562
66.3576
31.3708
-30.0282
-13.7082
-5.26235
-11.0129
-1.74088
-34.9226
25.8954
16.5371
9.99184
36.4184
45.9278
18.3591
128.471
7.7275
-0.902856
31.1213
-25.5928
-4.76075
16.9797
29.4058
34.7279
-19.452
-11.2917
-23.7258
21.8643
3.02481
-2.47997
18.8718
-8.96799
-12.5421
12.0444
-20.5235
-27.6986
29.7961
-49.2691
10.1178
15.7116
57.7461
34.3507
-4.67814
420.176
36.3228
23.9166
-21.1979
49.0276
-13.8602
-4.40311
9.01585
3.1692
68.3334
42.4235
33.03
24.6993
16.6334
18.0435
25.0532
1.87441
59.0847
-42.4308
16.6451
33.5096
27.1355
15.5845
5.59613
3.34744
157.731
39.6326
344.343
107.5
11.6249
5.5039
-28.4202
11.3958
40.2121
117.341
-3.74791
23.6467
-30.0884
1.08289
-17.3989
283.449
-12.3024
28.9272
19.4306
18.1056
5.04357
-4.09988
8.30444
-14.0247
-23.504
-5.82324
13.8199
47.0427
30.5705
-4.05592
25.5127
197.217
41.7576
-10.6086
27.6029
-11.9489
13.4321
1.42613
0.935455
12.1931
-22.4397
26.6409
33.4886
15.3787
-13.9009
27.615
39.3226
21.7493
226.161
-11.4162
25.0483
45.4263
-7.00281
-2.85429
0.347321
41.5893
28.3425
11.9291
20.2732
67.1369
36.2288
36.4184
34.6834
25.8554
29.1458
45.2088
351.422
59.2323
21.2589
96.4388
54.461
18.1614
30.9797
61.1328
1.82671
112.62
-6.85925
14.368
33.8643
66.7606
21.191
32.6591
3.8394
66.0048
54.2432
84.1441
12.5751
58.8435
-4.90315
48.3758
10.3144
25.0784
12.5353
37.7833
18.0857
9.01585
-23.0677
42.4235
34.0696
12.8853
29.2879
10.0607
46.852
36.5959
51.9855
54.1264
15.4464
12.8949
58.9946
60.5621
9.34426
3.34744
118.376
37.7586
12.6332
43.484
20.4964
1.56486
18.8921
30.8418
10.4099
153.264
22.2882
11.1332
36.8611
-0.148237
46.4651
248.124
5.26101
16.7935
36.2755
-11.7534
33.6628
151.207
11.7053
125.312
-20.5106
6.60243
15.676
227.652
112.951
39.1264
41.5309
40.0561
32.5636
32.4791
1.06839
48.8903
9.32071
1.82577
50.4102
15.7614
217.194
16.9617
29.3425
217.731
42.693
40.8029
43.9497
105.262
60.7088
50.8404
74.2448
72.3632
20.6149
61.128
26.1336
21.6976
-4.28041
48.7476
59.782
15.6805
-12.3024
-4.17933
19.5569
15.6825
36.9027
59.6184
30.7932
-12.1507
11.1005
-8.51143
35.4062
11.4354
24.9483
9.06254
68.6162
60.4099
63.3093
-0.301259
45.4065
60.2027
-0.623399
6.1113
157.42
20.6264
-10.2582
53.1663
25.3107
20.0639
-5.46759
21.0558
190.185
50.7973
4.5134
39.1038
378.518
114.678
13.35
41.3626
0.684695
7.15476
37.1518
42.0406
49.6759
46.4701
104.108
30.2163
21.5859
32.9744
42.3657
6.26637
40.2168
28.224
16.291
63.139
47.8463
6.78489
30.1607
57.4716
38.6321
8.76443
317.293
53.2739
31.9504
17.9673
124.101
31.7544
106.633
14.4492
62.5917
23.2078
37.1314
51.2173
15.9366
20.9997
32.5746
22.0426
23.7797
50.9017
44.2359
57.4411
39.4142
10.8899
18.1617
229.503
53.6679
23.6596
20.9511
68.1568
76.8371
27.5233
90.9438
-14.3198
16.3783
39.1339
41.0059
72.1131
49.3177
7.4702
60.2474
81.9736
17.5452
52.3556
22.1796
49.5825
53.9386
31.6586
36.6096
23.7426
9.22209
91.4427
11.9916
24.0017
174.215
92.4975
226.692
37.8749
18.148
433.596
-27.0698
39.3986
3.70095
769.085
158.866
36.3153
6.86068
110.337
31.5421
2.00543
23.5904
6.50961
2.76281
28.8585
-48.8939
10.1094
198.886
-8.33822
150.423
36.5571
88.3494
-9.07587
148.578
20.1939
39.567
14.0557
22.7097
-7.5996
-41.7617
-3.72629
-3.28335
-0.188143
-6.80825
-4.80611
-52.905
-16.0504
36.2972
1.29544
14.6408
2.68224
8.46406
123.545
-8.51143
11.8235
-20.8158
143.13
17.0576
-20.0293
-9.67812
12.3942
10.8355
-15.2938
107.251
-5.38963
77.3258
3.74655
-16.855
90.9413
41.9219
-12.1706
-4.29895
-24.2083
-1.433
-1.67657
-57.7597
-25.4717
-43.3552
-47.2952
-26.2801
7.85611
2.10559
33.8664
-29.3004
170.199
172.085
0.621506
12.0555
-11.6259
-19.5799
-5.39096
-32.762
-8.25506
14.2547
-53.7038
-49.7383
-7.38321
10.6688
-2.4533
-16.9139
11.4201
-18.1036
-11.8503
9.50149
3.04231
17.2689
-48.6344
-19.514
-31.4467
22.3841
61.6553
-11.7878
-12.371
-8.65128
44.6276
32.4766
192.099
-33.0177
-24.8091
20.0315
15.2945
-2.61578
14.3375
-14.9337
-32.2136
-13.6974
32.7262
23.6829
24.6993
-5.85535
-4.44528
6.31257
-11.244
-12.7691
60.0217
-0.264329
32.3078
32.5747
21.3282
157.383
70.8695
-8.45937
-9.99748
10.5846
37.9331
92.5079
32.2396
-15.1108
18.4315
-3.59672
42.0862
52.0645
56.0214
24.2517
8.49863
11.0962
76.4502
40.1026
97.0902
20.5416
53.1421
20.1057
31.7888
34.1941
106.571
48.8299
-17.1483
11.9279
38.3712
22.2699
22.9962
80.3558
69.6419
55.0486
21.3192
274.682
78.8753
53.6225
39.3556
57.3799
31.0679
25.7046
4.21291
46.6635
36.4233
-7.92746
72.0308
49.4157
79.9498
82.1072
38.2895
14.0863
37.3375
49.5846
220.939
28.8125
39.5464
62.4296
20.3069
64.8681
19.1805
63.3093
33.4319
66.0212
137.039
33.1098
35.6057
28.1226
12.5854
47.5441
36.5551
21.938
5.7768
34.1743
73.2861
2.21038
4.5134
25.9853
87.5928
119.497
85.6173
34.093
37.7128
75.0958
6.30689
42.762
52.1444
64.3398
167.742
26.7924
9.46813
51.7681
1.90824
67.6446
71.4137
-9.6632
14.9169
20.9761
26.2946
0.225662
21.5044
38.594
37.1813
13.431
30.1988
11.5755
-3.51692
-17.4013
-4.10885
17.8949
5.0976
15.8249
25.111
28.5047
-3.93768
-2.09205
79.2979
42.784
9.37735
286.18
389.584
-5.13141
-25.8831
31.224
200.72
-26.1781
385.703
-23.0677
-29.118
-0.679995
1.17083
16.6334
44.2804
-3.05776
-9.95805
263.358
4.42084
-7.71776
13.5723
-45.2012
-14.094
-12.5265
-9.3964
53.6225
-35.607
-4.46428
-9.47366
-34.5244
178.441
-8.41145
129.19
-25.7311
196.53
20.9167
0.358405
0.585283
74.8338
91.86
23.282
262.948
-28.312
-3.04666
17.0576
-21.9033
16.1424
-20.1749
37.0724
-17.1679
11.477
74.3392
-3.25903
-9.35871
19.7268
-11.7774
25.0553
2.82189
-7.34166
15.4336
139.585
256.945
-33.3969
-19.8495
16.615
12.6302
-43.5471
-33.7764
257.107
47.0832
13.2516
-31.1744
-26.5784
-19.0701
-12.497
-25.2867
53.9664
13.3497
-36.5101
-12.0032
12.1058
3.86119
12.5428
18.1614
109.691
22.4414
232.56
15.6295
8.74585
8.64701
-19.3466
30.1162
4.15047
-25.6606
23.2888
124.789
22.9012
46.747
31.6702
228.093
32.6066
127.087
13.736
-0.930009
6.00713
-12.403
-0.44624
4.05006
-19.4824
-4.40311
-15.347
-14.1255
-2.55406
44.2743
15.3289
-9.60348
6.31257
16.8669
-2.46178
29.0996
19.4134
59.4818
36.0611
-15.2161
32.7577
176.754
-13.1445
1.47337
-1.56419
7.77353
-8.69171
148.432
-30.1034
271.43
344.98
-0.83445
8.96102
-22.6893
-32.7308
14.3723
23.9763
13.8657
-3.07989
-26.7459
78.6404
17.2601
5.02951
106.571
1.97824
-39.6371
-32.078
1057.48
3.51911
39.6568
-36.7768
13.0688
-30.0333
65.5925
10.5282
-8.02854
-11.2226
-27.6462
-28.2991
-33.0452
-2.93204
787.924
516.058
20.0361
42.7518
-10.4362
-27.1432
258.477
-49.7409
34.3123
11.0434
11.9459
27.8032
18.0164
17.3064
7.08734
84.0317
-5.38963
-11.8678
267.99
-24.3512
-25.2508
-36.1403
124.381
1.32324
-5.46759
2.31514
24.5604
-42.3383
-32.1108
-0.488293
31.4155
-15.0357
12.5288
18.9722
16.9998
-49.9151
-20.9562
145.848
90.7663
29.0612
12.7369
-6.46143
-36.5101
6.73747
-15.7304
-14.3484
225.749
-31.7461
-17.4422
26.5947
13.3441
-47.836
-0.761378
7.80881
33.9469
7.82739
25.4311
0.231213
3.21344
3.38741
33.5962
14.1468
33.8969
31.3345
182.617
13.8666
-7.1026
27.9214
-5.84018
34.3203
-3.74111
21.9367
1.65253
17.3574
2.2279
23.7278
20.81
22.7708
66.5882
22.1343
21.9099
28.9781
63.0383
91.126
37.8177
57.3989
21.3051
39.3557
51.5884
45.6503
61.3559
770.02
81.0387
29.7615
66.1843
22.4627
23.9622
30.2949
30.2623
93.218
0.678625
26.6174
9.06112
56.3734
23.3455
40.395
76.4274
26.0364
60.9725
40.6092
181.636
301.338
109.443
43.7718
18.2316
76.7664
23.8194
20.9591
14.5164
8.53747
-10.589
29.7315
202.352
10.8147
21.3227
49.9642
22.2525
35.3747
286.415
-1.74271
21.7163
0.887412
25.2516
62.5917
29.8169
64.4573
-35.3726
6.65431
-12.6203
566.918
20.883
19.0351
46.2542
-6.04299
-21.6426
-7.18168
23.2275
-18.5
38.6376
173.101
-2.42638
-42.9629
1.22784
14.6915
282.053
193.034
-11.2969
-15.2991
20.3981
-21.1644
-22.2934
47.551
-9.80044
-12.9
479.806
518.787
-27.9136
46.1262
170.54
-33.8365
25.4458
12.5862
-13.0966
-33.2684
-26.4251
-3.06012
-6.68018
-59.1539
10.0603
4.98714
492.301
301.373
-38.3876
-7.64012
-31.0002
19.3197
-18.9417
-8.66886
5.81322
45.563
530.99
5.835
-0.497236
15.5206
25.7288
12.414
5.93583
31.4112
-6.54761
-3.699
-22.0848
24.1182
29.9958
120.326
16.0842
-2.37003
5.58941
31.1196
50.9361
-27.3457
16.615
44.4893
-4.19171
-5.66539
31.2694
-7.13642
-14.761
24.496
4.43283
-13.46
35.2778
34.3547
4.69832
190.773
29.1458
30.2163
17.8378
19.8559
66.7285
34.3774
421.778
35.028
30.9797
23.6515
13.0711
159.933
61.2197
44.2543
-0.605903
28.2421
14.2867
39.7577
15.5688
68.2664
20.706
8.59699
47.2641
74.858
65.4034
25.6936
81.3323
17.5856
59.6202
28.7285
43.4884
-11.8276
64.0202
-10.112
557.817
7.14179
-8.0752
-8.50327
29.2818
18.5075
61.147
30.6754
52.4742
1.28635
70.3291
40.0281
65.104
29.7636
64.8669
33.7334
27.3948
22.3855
34.8161
1.34179
31.881
324.678
41.0413
15.6805
60.7862
-11.6756
10.1866
28.801
42.4685
44.399
470.039
25.171
-37.4506
13.9116
20.2568
32.5951
-2.10962
59.2241
16.515
1072.6
80.7976
10.7472
24.891
-34.9715
42.3991
-10.9308
40.7815
-19.6793
11.2935
577.616
24.1182
13.5047
34.8248
27.615
9.33754
43.301
-3.41182
19.5059
20.3631
38.8671
-4.19171
20.5715
25.6472
22.7203
15.6772
-9.71184
44.6481
34.3547
30.7962
45.9278
20.2332
29.1458
52.7051
14.0897
34.8485
27.3731
17.5108
38.3428
60.0832
36.9057
1.29483
38.476
3.03676
29.9377
106.997
24.9999
44.3531
34.8839
21.8829
33.8643
38.6496
-10.8421
56.7983
9.4616
16.0933
22.9012
29.8804
11.0555
14.4492
88.8286
202.049
71.832
38.4254
26.6219
195.618
44.5313
-11.8276
15.2945
10.5027
49.9448
11.3033
-8.0752
27.104
87.4011
70.5113
64.0547
48.4926
68.6433
103.764
73.0889
42.5158
74.0772
15.6652
50.1115
56.0005
19.1945
70.9909
58.688
33.7071
27.7103
45.2875
45.2548
57.6108
23.1674
32.2396
610.827
18.4315
0.151416
19.5974
64.7579
55.8127
16.666
8.49863
91.681
42.717
97.3783
71.8828
16.3576
56.1516
51.8812
97.9124
50.349
24.0812
53.4541
92.5127
45.8674
43.6109
10.3076
35.8281
26.3828
47.2564
2.83294
-20.1089
-16.9874
15.2945
13.4769
32.4444
31.7303
-2.95495
-13.1966
57.7381
34.4692
24.1273
32.9872
70.8629
4.37738
11.4572
14.4953
9.89844
-25.6012
31.1547
17.802
-0.92541
-41.1803
-18.3367
22.4996
4.83977
18.2447
-24.9636
-3.9199
418.602
6.07094
-3.25468
-27.2171
-14.6327
15.2241
45.1108
-4.9375
20.2732
190.825
49.6759
14.611
128.471
56.4532
-8.39912
216.654
319.235
-8.50888
30.9797
21.7774
31.8118
139.318
34.9828
87.3578
59.3642
60.1013
194.197
7.8986
51.1761
79.5108
13.2097
16.0933
657.693
68.2139
32.5782
74.6127
43.721
19.6847
36.9292
-24.5844
6.11299
142.783
6.86116
-12.9231
-3.46608
374.872
-22.8433
-9.94927
-44.1105
-4.42813
19.9115
8.67319
16.8669
0.988619
-40.5568
3.25982
16.1412
-9.37011
-4.46428
11.1411
1.08289
-11.7767
18.7625
-25.7721
-29.297
-25.4208
-25.4207
13.8084
12.4834
16.288
15.8007
2.84186
104.804
28.9699
45.5567
-5.82324
124.39
22.6798
1.56628
23.6386
0.439797
20.2058
-32.1604
22.9177
24.5954
1.25067
-24.3512
-41.7625
38.1737
-10.2966
-23.0396
112.599
-42.6624
0.904241
3.94563
-9.03402
-44.2123
-22.7404
27.6227
-54.3911
-17.4563
15.3524
35.7404
-26.5784
-21.8673
-8.5592
-2.79794
8.98881
-23.328
24.5941
21.7509
-25.5928
-21.6273
-22.3757
336.756
-2.4533
0.994682
113.607
121.767
-37.3057
-12.4814
23.7384
16.1433
-3.61697
-36.3131
-13.6532
37.3443
-24.1992
246.852
13.9508
160.044
6.01586
-18.9302
117.848
2.46115
132.739
6.94416
-17.0881
7.8501
10.6093
9.65238
-3.16558
25.658
12.1115
38.6754
24.1297
25.5398
-8.67996
69.3408
21.9011
44.0921
-19.942
59.4818
52.2524
19.1945
24.1393
261.394
39.9474
28.0849
3.34744
17.1765
39.6326
72.6033
13.7971
17.2471
72.9703
-1.72265
2.73082
-2.70852
5.42165
59.8589
126.816
198.503
49.4729
44.6164
18.6675
15.6608
-8.00528
22.4184
-7.97236
77.5229
-10.2032
36.2626
26.2801
-5.87576
24.3157
-8.65215
26.9449
-8.13185
12.8822
76.6042
31.5421
54.4793
25.4645
-17.8532
0.88874
17.6141
-15.1607
13.8575
191.389
26.332
-21.0536
-6.29096
-15.6351
3.33761
-33.2169
-4.17467
-36.9353
-44.1314
-1.55948
38.22
-14.7519
366.599
-8.68371
-5.14577
-6.17451
-14.8519
-38.1275
14.6915
-17.7975
-24.3573
-45.0301
-24.7783
-9.58692
-28.6606
31.1175
14.7549
-63.2113
8.65174
-12.1361
-12.5108
7.70788
35.8281
-8.53663
-7.35041
-16.4618
-0.91519
20.1425
25.0509
8.31251
193.719
36.8463
-5.97395
47.6598
0.967794
222.87
17.7255
156.127
-17.0676
28.8125
30.1761
42.7957
66.7421
30.4249
18.3317
426.986
49.1546
168.899
10.621
20.6131
5.63382
-2.76197
417.384
47.5441
29.0588
61.2934
22.6434
116.633
66.4966
-12.7821
311.86
20.3631
48.2374
-13.562
79.9951
37.8412
37.7128
35.7404
46.5101
48.3962
32.4806
-2.937
45.9278
31.4776
4.78296
56.4532
2.84528
76.0779
68.6026
-3.10396
10.2318
41.3425
15.9872
28.2866
43.7405
59.3456
68.7345
11.3756
122.983
56.6243
55.1479
28.2023
31.0858
52.8863
8.32861
64.4664
16.6771
5.40422
45.5647
50.2803
16.8736
25.6848
28.6018
41.5833
89.3201
22.6841
10.5894
296.161
76.4822
-4.32707
8.69034
27.4078
17.203
95.3442
70.5174
8.18664
11.9171
27.6227
16.6451
7.95012
-20.8383
12.1429
-15.0186
-11.6451
-35.2974
24.6401
5.13692
-18.062
-62.1534
-16.7152
4.60489
-4.58258
22.0795
18.5401
21.6171
164.298
-13.505
-24.436
88.7494
-64.2273
-13.1888
197.17
25.6442
-29.5241
-26.1328
-17.1483
0.980228
-34.9238
-30.9693
-52.6927
-21.9814
387.703
-1.57262
23.1895
283.689
13.7384
325.282
320.63
14.9429
-43.1518
-38.5866
355.875
-43.0084
-24.8017
-13.1056
3.07937
8.72776
-29.6455
16.4401
-40.6834
2.61275
6.77844
118.543
-8.04858
44.2522
24.3631
-21.3309
-28.2143
-17.3989
-3.72629
24.8276
157.233
-21.8008
-21.6727
-55.7161
-35.728
29.738
37.7833
11.6028
264.114
24.3936
68.2596
14.6346
41.9654
172.179
49.8538
35.2557
26.8662
30.1979
-2.3713
45.5057
354.834
5.11406
31.1547
4.06177
7.04833
-14.0571
-6.54761
52.523
94.1073
11.2552
-16.4804
-21.3972
12.3789
-15.5932
-46.0864
36.993
31.8159
18.1509
17.2264
7.72779
24.496
-4.08964
5.29272
6.2437
0.811131
17.8168
419.409
49.7605
33.9644
12.2156
38.6175
39.9996
40.2168
28.224
12.5428
5.04297
30.9797
36.77
-9.41768
346.878
17.5036
250.5
19.8914
23.757
45.1087
44.2718
28.5133
19.317
42.0295
15.0838
-2.64741
-14.5801
50.4109
-6.16557
21.3622
32.5782
79.3283
51.5438
279.621
-4.9067
35.161
21.9056
39.6573
21.7471
64.9373
36.9024
17.7337
106.142
14.7594
101.89
3.16041
179.025
-4.94949
10.7561
29.7636
62.298
84.1094
102.357
181.681
329.044
58.1179
52.2857
17.6827
42.6723
12.0606
65.0137
128.959
10.3381
29.8412
51.4587
20.4137
38.1828
56.413
51.1852
16.5588
72.3643
30.4249
-5.92346
49.1546
32.3482
20.6264
34.4256
40.3032
29.4342
22.6434
32.3002
17.7708
530.558
110.906
2.63933
16.615
40.7412
-9.81391
7.45307
344.238
48.8589
-16.1819
37.1398
22.1593
119.016
55.8405
19.7755
716.864
31.1003
40.4916
58.9575
-13.0054
-11.82
18.1614
38.476
224.177
71.1672
60.1458
-8.73332
-6.24668
6.77295
1.26816
-23.1946
17.2689
459.723
0.0912712
49.8264
2.2865
39.2507
39.1665
-0.543373
13.8375
35.2573
354.816
30.9291
56.6069
-19.8992
126.99
-11.8276
9.67226
21.7471
3.80699
12.764
-11.8233
10.2374
14.3125
29.2818
52.8103
12.4213
28.8014
28.1113
25.6492
21.6033
2.54677
48.2374
3.52664
69.7943
5.39862
435.682
3.72206
3.34744
245.813
38.8701
210.574
84.7135
46.7334
-2.18327
11.3958
34.5899
14.1581
3.54759
31.7479
-0.871704
-17.0148
35.2207
11.9916
28.0379
11.9126
-6.13122
35.5369
76.244
-8.90939
65.3415
18.8448
-32.1408
34.7134
234.942
32.749
13.6258
15.294
15.697
276.108
-34.5389
62.0087
148.002
20.4252
-16.0978
219.068
258.716
9.38319
55.5532
137.146
23.9523
558.988
61.4176
24.9089
167.638
30.2996
13.3591
42.3857
32.5457
5.06989
324.354
-25.0091
46.5506
-9.36475
44.5622
175.856
16.65
50.0502
-11.049
30.6844
-21.0448
-3.52969
5.29287
23.4507
-2.94254
1.62125
32.2194
-10.5004
-6.63339
105.514
35.375
59.7506
5.46111
70.3311
-4.05644
36.3886
6.19971
367.383
53.6225
58.0963
226.046
-11.3477
14.2014
211.791
13.5832
5.43405
-10.5564
4.56422
104.313
-17.4452
166.44
21.4229
6.58999
52.33
32.718
26.816
26.9384
26.4279
93.3955
1689.68
11.6842
65.1834
12.8172
39.7843
32.0917
12.4951
64.2074
88.0795
43.1151
8.83728
56.9144
154.621
93.1525
9.52494
22.9299
-39.0191
33.4816
23.9193
16.8234
29.3953
19.1005
10.5389
23.559
9.96586
7.18074
87.9552
-7.48311
23.0443
0.0977968
316.751
-14.8143
-30.2779
5.54662
8.54635
5.98361
80.9426
-1.81642
18.9663
16.1052
-37.7813
0.213715
4.07926
23.557
-5.39099
3.21344
16.7296
-28.9568
-18.577
6.45454
21.3628
324.607
382.12
24.1449
9.37735
25.6848
-17.0881
-16.3758
-18.3868
33.0981
-25.1046
-45.5565
98.3185
16.1634
-10.0675
-8.67996
-3.74778
10.6567
21.6033
-18.068
-0.488312
54.1264
28.0725
27.7659
-6.95993
16.2394
10.5846
36.059
-5.88061
106.265
147.971
-13.0159
168.465
99.2143
17.869
38.7351
35.459
415.656
55.0951
7.13508
50.5267
99.9938
1.36505
31.7888
43.3151
104.011
88.302
6.4559
-22.3429
51.5587
40.1043
153.424
22.3678
24.8687
-9.49112
46.6046
34.0352
49.311
26.2677
4.54131
140.197
0.735987
25.4909
48.3741
15.6218
18.9535
10.7472
-10.6086
153.165
36.7769
-31.5455
7.04833
27.1724
-4.67354
60.0192
234.014
8.44409
5.7768
-3.30706
9.56782
-39.0191
-52.7255
3.25984
14.9493
-11.8341
-33.3733
13.35
28.2442
-49.9151
14.651
25.9075
17.4881
-31.048
2.82426
-19.1222
-13.9577
-8.39912
2.98934
-11.1313
-19.3163
-23.068
162.164
-10.0817
7.44891
18.9163
8.74585
1.26816
-18.6095
173.582
-14.5902
-5.04588
36.4073
-14.5801
29.8804
37.2924
57.5527
205.021
-6.77721
50.2498
463.512
4.69219
9.75526
107.537
8.92409
304.89
46.9105
190.8
-9.94927
-34.7402
7.83267
-13.3516
-12.4281
-28.6987
19.7293
-16.1939
-6.11051
21.5133
28.703
-9.37011
36.7652
-0.103332
19.8236
-17.3989
-20.5929
169.131
46.6635
-10.5564
223.83
25.0528
34.9722
-47.7579
-14.1336
15.5716
-9.57138
245.694
-8.78487
-50.9076
4.89797
51.0396
-54.6492
720.07
2.10663
-9.99373
-3.25903
-11.246
11.256
-36.5335
6.94544
-27.6699
41.4269
-22.1525
-51.7086
-52.7255
134.444
-18.3808
-3.61495
264.928
-13.46
-13.4479
-36.8598
-42.2924
27.1871
-20.9963
-21.454
-3.5169
5.65638
3.92637
-11.5373
1.79849
-5.26078
11.6022
15.0502
2.09973
6.51188
197.89
38.5495
-26.0057
8.83564
-7.85698
14.8555
10.3986
-20.451
23.8383
8.32861
0.748111
-16.4729
20.4252
175.007
190.805
104.018
20.9997
-4.9067
10.7982
25.6537
19.0426
16.1249
355.418
3.80699
-0.354477
6.91733
-24.4328
0.233797
120.644
20.8546
12.8718
29.0484
11.5937
48.7773
-20.8791
30.4338
373.393
24.1393
27.1355
3.72206
23.8776
442.958
73.4691
-13.2368
100.89
15.1439
12.1012
6.66181
59.5608
-39.5559
179.799
-15.6128
114.17
37.1201
37.4082
41.8977
-30.4941
-9.44068
-0.592686
53.6225
-7.49604
12.4023
21.6976
13.5832
26.0488
-3.06012
21.4308
-47.2828
-12.3022
21.8537
25.6583
108.344
10.1785
-30.8913
27.9671
49.5846
41.8085
41.9309
36.1927
3.44034
40.5052
38.9465
27.8097
51.0287
210.128
25.6135
43.5926
20.6131
2.86023
12.5854
268.684
21.5625
17.0212
41.6705
45.8818
43.301
-12.7821
58.8613
44.726
1.83087
25.6472
39.5869
31.9923
72.7471
39.0259
43.9146
-4.67201
18.3591
4.78296
24.5941
14.0897
6.73747
66.7285
-10.6002
19.6021
18.8537
-26.8125
160.59
21.6094
214.806
-0.0473521
9.54599
8.64701
12.5126
15.1237
-4.45395
199.053
0.576316
23.2888
43.1948
23.5895
167.204
106.717
20.4258
23.8195
236.88
296.822
80.2349
43.721
26.6219
59.5239
16.2834
52.7758
44.2359
68.6855
18.7995
-4.10261
-2.453
57.089
25.5569
30.3215
14.7594
18.0435
67.4667
6.90855
34.7218
-31.1864
51.9855
26.0154
14.7689
41.8214
7.4702
-6.02289
22.7987
32.1364
35.122
-3.06951
24.2446
-0.309208
52.6253
19.5974
31.0247
27.7017
24.1623
-2.74577
-6.24244
-13.2667
53.9614
34.4804
1.51288
74.2372
37.4815
34.8911
-0.103332
61.053
20.0824
35.6291
9.83511
28.9271
14.5613
12.0606
47.5416
40.5944
40.6508
252.647
42.0376
2.84186
38.0604
50.3987
66.2938
41.4205
194.595
-18.3009
10.9431
43.5324
13.351
1.25067
26.726
10.3565
21.5625
20.0639
9.52494
45.4187
44.0078
41.4269
0.765263
260.244
23.8746
-4.19171
7.45307
38.7657
-25.8771
22.7203
2.55876
-5.96371
15.9427
16.4851
-0.839236
-7.26503
16.1078
42.3657
8.14043
16.9797
23.7872
27.5318
33.0218
-46.2146
25.5136
16.2607
2.00522
-0.70582
22.8911
-10.6681
36.4073
33.8245
10.4711
75.3751
46.6627
160.626
51.3473
-8.65128
48.3758
174.906
15.9366
54.7328
-18.0252
46.4054
62.1461
25.4952
274.833
10.519
36.7652
9.267
21.6976
3.21585
9.39217
108.508
-23.6748
-2.93204
-21.0459
-6.68002
414.859
31.2805
63.3665
147.145
27.9671
10.2292
30.5641
33.5321
145.005
28.302
75.5481
352.017
34.173
7.92516
37.7139
28.6001
18.7391
11.256
-4.63604
86.8995
222.088
50.049
15.1471
337.529
12.0097
31.6075
25.7933
13.0753
13.4783
-7.26474
7.62945
34.4179
55.8805
31.5296
23.1103
27.0481
19.6909
25.3977
33.9644
-6.52505
2.98934
62.9804
109.34
34.5946
3.86119
25.6613
29.4058
36.6019
16.1552
18.6933
-1.23705
14.3866
46.9828
-4.45395
13.5208
23.0651
49.5257
16.9579
-12.0177
26.1322
27.5676
49.4732
21.2322
34.6772
37.8662
4.46363
308.775
-26.8201
34.0351
12.4635
24.4217
5.04326
4.61519
23.6829
42.4003
41.5659
24.1297
51.7767
159.986
48.7261
16.2789
49.7143
111.243
51.9855
65.3708
72.865
45.8761
75.5546
7.4702
67.0657
28.4209
26.5142
44.4923
34.4118
12.393
31.8593
42.3874
222.911
16.0754
62.309
97.2633
55.0359
119.509
2.69031
302.415
96.8164
151.221
18.3889
10.3381
2.73297
56.8011
1.67302
19.4421
9.56135
99.911
29.6773
40.5052
26.6767
55.8131
12.8172
30.2176
11.7335
24.3613
7.50789
-25.2508
3.21508
64.4107
17.8144
68.3706
47.0491
22.2372
29.5415
-0.0431917
6.90655
485.615
35.7404
517.927
-13.46
27.7815
43.725
19.5518
107.772
42.722
64.7531
62.0754
47.8229
143.544
14.2547
-21.8446
2.73552
20.7278
486.682
16.2874
55.3426
-28.1583
24.5385
-27.474
48.1012
53.6246
288
122.217
186.109
90.7552
15.0838
51.7005
-5.20976
20.51
29.4417
214.363
10.8944
41.847
59.0401
26.6219
0.715497
10.7982
94.9942
32.1611
406.017
1.93292
316.363
1.29513
10.2374
16.1634
9.70674
16.6334
59.273
36.2976
56.2223
23.7751
70.3291
23.1615
33.2449
33.5117
32.7577
43.6955
1.848
80.1842
43.4134
37.7586
35.9878
13.0002
9.06112
11.3958
25.2196
40.395
82.2584
1.76286
53.6225
5.62242
36.7652
1.77073
40.4383
18.2084
9.83511
19.4287
40.1715
7.06507
4.56438
27.4759
16.288
55.8702
64.5264
8.46406
12.9746
-12.2596
159.997
28.302
475.705
76.1125
32.2989
413.76
-2.17533
84.7619
18.9732
90.4443
-5.61058
-19.6286
136.274
64.4107
19.6885
12.5676
-9.21573
11.6855
-9.03402
-4.85694
22.2372
78.2225
3.30455
50.0101
37.8412
-5.39067
26.3701
-16.1819
43.725
25.174
25.3977
39.5866
0.97121
6.73747
62.9804
60.8316
24.4759
18.165
78.1315
40.3501
63.0069
7.44891
133.234
47.4887
19.8914
16.2607
243.76
-11.9502
13.2097
54.2432
69.1515
10.701
11.9919
57.7461
30.6026
27.181
101.584
12.6722
31.2759
11.5463
19.873
31.2041
13.1773
9.01585
-2.453
23.3559
36.8013
21.7856
49.0621
239.647
36.7842
34.4236
29.9854
-8.08398
128.425
19.4134
23.8745
33.5117
103.527
18.5171
30.8836
62.4362
14.9665
410.02
5.89946
89.4699
32.2396
20.3055
9.52175
83.4985
190.745
-3.94868
31.7479
25.3652
-2.49431
70.828
32.6063
37.4082
38.1496
8.86131
-15.0629
37.8749
21.8961
154.134
59.7193
46.9558
19.4241
37.9887
-10.5399
36.2272
-21.4204
35.7718
11.1948
9.32204
42.914
52.2759
-8.19866
65.1535
89.968
14.3238
23.7203
152.139
94.2196
272.897
29.1939
8.83805
116.214
126.379
174.978
68.7618
50.248
208.989
101.779
47.5531
50.7908
14.641
21.1428
-8.73456
111.936
34.9028
-20.3011
8.9224
-27.1623
-48.6766
-10.8404
234.014
39.3662
2.9657
5.58941
149.186
-41.8302
-28.2828
-14.3071
19.1894
7.98972
-57.2022
-7.14894
8.79314
19.8109
-18.1451
24.0473
9.24443
-1.31856
-9.27253
158.59
110.748
-5.91506
26.1613
-32.6831
-31.4977
11.6022
22.5464
-27.8853
131.137
9.54599
-25.5999
1.26816
11.3756
10.5386
-12.5421
24.4541
29.2117
4.16057
106.717
61.6553
56.9695
-14.2735
35.2573
15.61
14.0625
32.244
15.708
128.864
10.6612
69.6424
36.8263
-5.56334
53.9934
13.9855
48.0457
431.372
65.3592
19.431
37.4817
-6.20992
92.9779
20.6149
25.5208
-7.5996
2.95696
21.9565
52.9386
27.9228
13.8065
43.9196
-11.6756
56.912
40.5944
12.5398
46.4999
-2.01792
4.60703
99.9046
42.9025
26.4279
39.9408
39.0476
48.0015
3.44687
71.6434
31.2357
185.531
18.7523
-14.0064
-2.40711
83.1513
28.5521
53.3781
58.2935
4.08445
-21.7235
20.3631
-40.736
-21.595
-3.40081
14.1887
55.9696
54.9434
109.303
24.0473
22.3629
73.1017
1.16827
118.244
24.562
9.07747
48.6501
-0.823976
20.6724
-0.984385
100.438
-20.9147
50.9123
37.695
11.5755
24.5941
-11.7791
46.7146
2.90237
40.7049
30.7332
7.88992
29.7955
11.9634
48.3758
64.3358
29.055
25.0784
297.53
16.2834
65.8942
139.813
29.3301
46.9105
3.1692
21.7856
47.1881
20.3816
33.036
55.0383
136.219
235.247
-14.3198
42.6152
44.7561
66.0462
44.754
133.957
60.5621
47.1289
91.344
15.6712
34.1137
57.0787
63.3089
8.32209
-1.80874
11.5612
4.29864
-20.0389
4.61205
44.7088
-5.19418
468.861
-14.5316
16.6158
-33.629
-47.1333
4.72836
19.4241
19.6305
-18.9595
79.2182
18.5116
28.4124
221.841
-48.0212
165.538
-15.7982
-11.0798
-24.4125
3.69984
26.0474
-19.8459
22.2908
-19.4431
-5.52712
-54.7867
15.0054
24.7025
-4.17467
-50.0538
72.0607
-3.52725
22.6347
28.5157
29.5128
17.6155
1.62505
24.8687
57.0382
62.5342
53.7693
33.3814
43.9117
6.58999
41.0856
38.3402
125.361
86.9085
48.9167
62.4296
479.453
55.4977
30.4249
70.8056
27.8097
37.7139
-7.49784
20.6264
-0.887905
57.563
53.1663
175.236
10.6936
4.1892
40.2596
52.6713
180.247
-2.98287
29.7334
160.681
14.9493
31.2694
52.8337
37.7128
43.2367
25.0476
355.731
232.055
43.725
47.6628
68.4166
46.4701
205.308
35.8385
-8.39912
61.0854
79.847
13.7626
26.35
481.059
35.028
27.2316
38.644
-0.0473521
120.116
49.9753
68.6171
42.4976
46.9828
13.5208
-29.4087
38.2813
11.3357
12.3451
30.3975
54.2432
33.5443
42.5601
41.9485
42.7536
73.7061
60.9142
34.1181
213.197
35.0241
187.709
38.6137
55.567
24.4217
2.74113
-2.55406
40.5262
26.5733
-9.60348
14.2954
10.0607
33.0078
54.3481
77.9946
57.9927
166.001
66.9341
37.5032
39.8202
14.8044
-4.93418
-1.05798
10.8132
55.0379
24.7213
457.857
41.1006
-1.84331
43.8967
-9.44846
67.1084
44.742
16.1206
140.203
472.894
21.2505
33.225
396.598
2.1877
230.062
-6.56081
-6.54761
-43.0544
-27.707
179.666
-18.7299
-8.98412
197.869
-24.8588
31.8263
50.7973
-5.28588
-1.1088
22.2372
63.23
3.30455
-0.0431917
29.3953
39.5869
11.3776
6.30689
16.5251
94.3248
34.5443
47.8018
8.98881
17.9014
20.846
2.84528
38.5966
34.8694
23.3502
28.224
8.79471
18.1614
30.9797
14.2812
29.9377
43.2792
11.8814
61.2197
14.2692
1.26816
39.4865
23.657
4.15047
-3.17182
0.0912712
7.9087
42.9988
39.1665
31.3158
34.4807
36.2248
14.0625
2.58956
59.5239
25.6537
36.7396
16.2116
22.5477
18.3862
44.3987
12.1115
44.2743
22.8252
6.31257
46.852
34.7218
15.6652
-0.221494
13.5723
34.3252
18.7146
14.5918
363.879
-5.34494
19.8893
23.6467
-6.41337
188.748
31.881
28.5758
48.5376
11.9324
124.504
-19.1719
53.1638
23.7278
68.7618
42.7518
49.5339
4.71593
52.33
68.3253
31.6581
85.0344
63.9093
-2.18186
51.7496
71.6543
132.65
35.306
45.2102
64.9689
52.963
33.7316
50.6114
-2.76197
12.5854
40.3032
6.94544
-11.0898
47.2927
28.3085
11.5807
28.8763
44.726
179.422
5.17862
-5.66539
138.091
-10.8846
36.292
100.858
11.8659
55.2981
25.8554
12.2792
26.4682
8.46747
19.8559
42.3657
-25.5928
45.0906
6.92065
42.5243
44.0982
278.524
9.32298
37.657
64.869
74.3567
19.143
330.412
47.6517
20.706
59.1968
52.8863
56.1173
573.275
241.211
34.4807
-2.09205
8.08335
35.2877
274.936
-30.2066
24.8537
71.4261
13.3393
64.5519
0.145859
0.404753
-17.3388
2.62296
46.6026
-18.8616
12.9977
-9.61739
39.6574
35.0286
-24.7146
-19.8066
-21.521
-24.5067
-27.2521
69.9195
-24.5639
-12.417
122.027
-6.11943
11.7725
-18.1049
50.0916
-24.0492
10.7965
-8.43488
37.4929
-8.38417
-11.7774
34.4256
25.6861
15.4336
60.8744
28.3085
13.4548
-10.4791
-18.9923
78.2225
33.2896
33.69
17.2264
37.7128
78.844
58.7807
51.2213
19.5518
40.8479
-0.839236
52.7051
4.71934
257.883
-13.4113
29.9095
152.849
0.361415
-7.13846
13.3441
21.5044
65.9049
341.211
-13.8243
-12.7161
-10.6681
10.1703
-26.1457
-0.104689
99.1366
-1.12658
-19.8957
14.6426
4.36564
-12.1744
16.4204
-8.07946
10.519
22.489
6.78012
-16.9699
-19.5318
6.96398
49.6846
23.2377
29.738
32.1611
24.7213
46.7228
73.8818
-7.5744
37.1234
8.23225
685.673
-0.746012
53.9963
11.8736
50.8126
32.3872
8.13204
63.2101
64.8878
0.0491277
6.02618
44.733
-28.1002
224.105
5.12624
29.9523
6.75672
56.6707
-2.85429
-5.27488
-8.07345
36.7758
106.492
-27.2999
-2.79794
3.36661
144.534
-27.1398
19.8559
306.609
0.861453
-9.25727
-2.4533
66.587
-2.58544
18.9163
-21.8518
-19.3466
-27.9798
-16.4643
-33.1569
30.7851
-23.2621
-3.85282
-14.2735
296.487
0.715497
7.7982
-10.112
-11.1855
-37.8358
-38.0603
-45.9846
11.5808
0.000347376
36.8936
35.6588
-11.5087
32.3078
35.8189
8.43352
33.017
229.978
31.881
34.198
8.18428
30.8011
8.93914
45.6676
91.1942
46.273
29.6333
83.2671
415.136
42.9597
13.9774
43.6826
22.2877
36.3087
45.1686
69.9259
3.44034
39.7952
-2.57854
15.3062
65.1444
17.802
15.9412
-13.0693
13.1293
-5.23599
21.7064
27.615
410.388
12.3789
-9.5421
28.7964
34.1819
23.6574
51.67
20.3624
-12.5229
34.3407
12.8029
369.065
53.0294
-39.2576
79.879
-16.8324
3.92637
43.3027
-11.5373
28.0354
11.6058
25.6577
64.7129
3.92379
21.2517
83.7085
34.9014
28.6873
52.5651
21.7155
4.16057
48.5368
31.3158
55.0954
40.0744
142.079
62.4617
45.9216
-22.7103
-33.3794
34.9722
17.1486
12.2403
7.85436
39.6124
17.1004
-32.0923
16.1695
32.5495
406.673
17.8552
-70.5418
-13.6068
9.14884
6.07606
89.7316
4.64667
-10.6524
-24.3889
19.0505
-16.5893
12.6332
512.299
3.19161
-48.0979
-8.28188
-7.57654
15.0951
0.527721
-8.63384
-17.9148
-22.172
321.254
24.173
8.07211
32.723
39.567
-10.3071
46.0605
23.8306
28.1328
15.4573
12.9303
26.9249
44.5464
42.0457
92.5192
108.061
47.8194
46.7078
34.5921
15.5716
22.2877
29.6773
64.8681
37.9211
72.6797
52.1726
77.2656
33.9658
41.7186
63.7167
54.3595
21.6009
62.5366
11.399
65.7898
202.735
15.7578
52.2222
53.8596
-13.562
161.126
23.7731
28.4708
60.1033
128.121
33.3917
52.1444
26.8584
40.8479
34.768
50.831
59.2323
-8.72616
23.3502
20.7278
10.6688
15.9872
64.8809
37.657
36.8568
40.6236
46.9828
48.0199
26.8132
70.1404
24.4541
818.194
9.78277
46.747
175.619
26.9844
-3.02908
37.1314
8.92409
13.4204
44.3226
18.7995
33.1543
46.1717
49.0621
55.5248
204.964
59.9705
31.2714
139.67
4.42084
12.897
184.112
235.407
3.74835
606.481
9.267
46.0605
51.9416
31.881
41.0413
-2.93189
23.1788
36.8463
25.6583
21.4229
-2.78034
54.2041
8.35516
210.474
20.4137
75.6641
74.2384
30.4249
83.924
29.6838
55.7138
8.66586
60.2837
128.863
-2.81268
15.9412
-9.3212
5.37758
11.2552
4.13434
6.71384
-38.9143
-29.0808
3.94563
-28.3626
16.3783
3.30455
173.698
-29.6252
-46.167
-9.71184
44.6481
-38.7339
-19.5799
152.031
-19.6435
-0.758791
3.01028
-6.63481
-18.6276
-11.82
-49.0257
11.5569
116.406
-27.8798
20.4777
549.193
68.5671
26.6494
55.0954
37.1314
377.305
-10.5289
-17.4498
54.6498
53.6929
18.3862
-17.4455
23.3559
46.1717
42.4003
56.5584
26.0038
63.0211
19.431
45.9662
56.0005
4177.75
45.691
63.6798
31.5141
-27.2
-1.33773
29.3253
58.5478
33.4748
17.4944
12.3328
5.54192
15.0951
23.3146
18.806
-15.1408
14.606
-8.62314
3.38694
307.274
444.822
-11.7534
-16.9369
253.392
46.6009
44.2522
-1.87384
19.8986
177.245
68.8082
-5.60036
177.848
-3.06012
690.472
-28.5422
-40.4132
43.7935
113.739
20.263
15.8007
-0.906272
9.16928
47.5531
20.8057
16.1424
-7.90519
-37.7826
21.0436
47.0842
11.7335
3.74655
-7.48464
23.1812
33.744
9.75654
19.8323
23.6233
-17.4673
-48.8975
770.735
20.5715
35.0175
56.5818
63.9498
20.7479
-16.1819
45.5991
80.2033
14.1533
17.8378
57.3582
28.224
250.549
33.154
57.2167
414.121
142.605
63.0938
51.7505
28.4421
29.1792
-5.98292
80.4478
-8.95789
39.2507
20.4258
3.20476
2.62156
-23.6438
-18.0252
70.7683
-41.8126
11.5463
-10.112
6.84128
-16.8077
-11.5989
-32.4381
-0.725416
-5.62198
8.65418
1.77073
25.4458
1.34179
-14.5277
33.545
-6.80825
23.3049
17.5566
8.73527
-2.45269
25.8852
-4.6544
3.60428
6.4811
424.118
20.4137
19.4421
22.6798
12.3942
4.18793
59.5612
9.79922
2.10663
-19.3641
43.5926
11.2428
-5.61058
-32.747
58.7885
17.8144
-6.17302
-12.9639
15.4336
5.95851
291.246
-0.251631
31.3708
-19.1842
-10.8846
17.0981
15.1257
-29.3004
-2.21557
44.6481
-8.74882
2.6852
17.8168
31.4776
-45.8168
-22.2576
-12.1473
145.418
126.699
-38.7112
12.1058
91.9423
218.69
-0.579232
596.011
39.5811
15.8822
34.8459
31.5591
39.6679
-12.9047
47.1828
31.0532
-3.51692
12.7577
17.8949
35.7709
29.4605
75.795
47.0633
22.7097
-14.1588
71.3604
24.7676
22.0165
233.133
26.116
-5.11636
11.1236
52.7758
28.4694
38.0666
52.345
-1.9522
4.32721
9.16928
13.8199
45.1686
21.2002
18.0164
-25.7971
-9.77925
-22.7901
341.509
17.0992
-2.49746
69.3389
5.08915
13.8109
98.3993
18.1898
-35.4527
7.93734
24.5604
-5.28588
248.762
-32.3027
-7.53946
5.03249
28.4708
24.5944
31.9923
2.55876
18.3992
39.0259
21.2362
4.55926
259.571
27.7295
6.65703
17.0978
8.46747
66.7076
44.2397
-18.0965
-17.8792
71.3276
-21.1903
23.4835
8.65896
-15.0399
15.1682
356.71
-15.617
-11.1132
-48.3234
-36.905
27.0369
-3.65686
-15.7659
41.6419
22.3841
14.8036
10.0894
12.7685
32.4766
6.56626
7.88119
-64.8768
-26.8201
19.0426
-17.5216
-14.9337
6.91733
-25.3699
49.9198
-0.703236
-3.41173
16.1695
-4.93183
256.747
6.90855
53.4625
-29.3124
-9.85864
29.7636
32.313
8.39481
24.9548
25.8362
34.0431
105.225
35.122
-42.4249
6.00271
3.89955
-13.9529
22.2882
-0.871704
587.836
53.9614
-26.5981
-15.0656
19.8893
-11.2442
21.7726
247.273
-28.6433
13.1403
-23.5468
-11.6756
-23.5466
17.5566
34.9722
-30.5637
27.7592
0.808172
4.71593
18.5968
-8.51143
15.5716
265.916
34.4347
26.4279
26.8224
-28.4188
537.133
7.93606
53.939
-19.0419
36.0361
33.9658
460.397
-8.88123
-13.12
7.50789
325.2
278.703
34.4256
-0.926243
-0.550822
22.6434
21.0558
25.2671
60.1676
-42.7672
-13.3701
117.578
-7.93984
-18.7839
190.565
11.6042
22.622
-33.0485
128.969
18.4112
47.4732
-14.0423
-11.6259
-0.839236
-9.13909
-30.8879
130.447
19.3848
0.861453
770.354
59.3945
-34.3124
-6.50158
-2.58544
-7.54362
-8.12075
-28.7169
11.3756
68.6346
-25.8346
8.29627
-2.64741
373.352
-3.85282
108.507
20.4252
18.5227
39.9425
20.2952
23.8108
2.58956
400.604
143.72
71.5164
34.8655
54.4068
22.1343
23.7839
28.9781
351.644
21.7856
65.9287
14.7594
34.9101
32.5495
29.2689
162.94
12.3273
96.9192
39.3772
51.0646
10.1192
9.12131
37.3604
-14.4867
-9.49112
79.0127
17.225
39.9407
-3.87699
37.3375
-27.2521
30.5641
9.16928
6.32367
43.2945
51.1852
65.2845
44.2534
-7.05647
23.9539
-30.2863
4.17702
7.72883
18.1173
25.789
-8.43488
-18.6915
40.9848
44.9884
37.8675
17.9582
5.12624
38.6158
9.19856
0.685402
32.3079
-44.4841
377.581
22.8361
27.4055
46.0478
73.6961
16.5511
3.62223
99.3387
34.2887
47.0633
90.8924
77.0576
15.8262
36.012
27.1958
8.89808
9.12131
14.8716
-10.7386
-37.6021
-2.12113
34.0916
53.0591
1040.14
-26.3151
155.19
11.9804
22.2532
42.3575
67.1148
-10.6152
112.657
-0.497236
20.2058
39.0541
298.405
93.9359
-9.99373
49.2148
16.865
215.529
14.1046
20.0817
1052.04
300.798
73.9928
52.6713
-19.8495
9.1187
14.9493
40.6397
26.5968
271.971
150.058
19.4254
9.02882
70.885
23.2999
50.6129
191.71
46.9495
-18.7065
22.688
32.9092
-24.0014
11.6022
37.539
7.72193
-4.73252
98.5641
280.81
7.80881
298.308
25.4311
-7.26505
19.143
-3.17182
36.4073
28.2023
-16.4542
48.621
33.5443
4.14179
-3.93768
14.7745
538.348
-9.01649
40.5944
22.489
40.5133
17.3314
2.69016
-6.05339
-2.93189
41.9194
55.5869
12.5398
40.8777
0.967794
-2.88923
32.4382
18.5396
105.139
42.3793
-5.92346
24.5954
-0.00157762
3.75976
-19.6286
12.5854
8.18868
19.6885
29.4342
388.086
22.9299
40.2596
22.6863
12.0097
12.8668
36.993
23.9193
-5.66539
23.7731
101.559
31.9923
184.343
18.3992
104.618
199.273
13.9296
21.5649
40.8479
2.9089
85.3042
55.4632
64.8545
4.60958
290.593
153.098
27.2316
10.533
13.0711
27.4865
70.4912
211.901
660.84
19.317
77.6367
6.03463
237.817
16.3232
36.3547
6.34125
33.3832
15.9366
28.4959
138.235
314.26
47.1536
121.089
28.0077
16.0754
387.399
45.4424
29.7969
115.134
3.31694
41.9194
83.6979
68.7618
45.7858
19.7085
-12.2596
38.0604
38.1828
45.563
25.9291
48.0015
9.60289
282.982
-0.887905
-6.15525
29.0588
86.3616
17.3077
47.7559
39.5529
-2.47478
-35.779
19.4261
193.522
-10.0758
51.67
151.547
139.276
28.7186
-0.315527
27.1871
876.16
224.129
-31.215
148.913
17.8613
-17.578
18.9163
-12.4814
16.2421
106.953
-10.0761
-61.2679
-22.3975
-25.1362
26.6494
37.2924
25.0819
-5.97215
6.23971
-0.930009
9.75526
-29.2696
-24.8091
-19.3239
10.5027
12.764
1.29513
-6.30219
53.6447
0.336406
-41.4626
33.036
-6.80589
125.563
27.5233
-0.885448
-36.8086
265.629
26.0133
25.2614
19.3326
15.9298
-1.65318
-1.04037
22.6347
12.2033
8.89808
43.8524
31.6101
5.50125
24.2421
67.2193
59.3351
38.7768
12.7667
55.1561
0.967794
28.9699
43.6826
-11.4454
19.4421
24.5539
242.34
-0.30779
49.8756
47.2805
107.054
-4.37153
39.8445
-7.49784
34.4256
42.1773
29.4342
571.745
22.9299
53.3781
45.1751
79.476
72.8369
3.70494
162.454
15.3524
28.3425
40.0401
89.6137
47.4732
19.5518
29.6035
17.0978
44.2397
30.6292
3.17251
50.5524
62.0198
11.8814
31.1358
20.0088
45.1087
360.989
-1.29775
60.7701
16.9579
222.241
48.621
37.2924
3.20476
118.785
59.6202
28.7285
44.2522
54.3481
59.254
48.6224
31.0679
14.4602
52.4957
41.6942
34.4212
27.053
46.4205
23.305
113.134
63.0832
37.1296
383.118
27.9671
8.35516
56.8011
204.464
71.8
27.8032
25.5127
15.4323
56.6509
43.3361
28.1094
55.6889
47.5441
21.938
180.065
49.63
32.0566
7.83258
25.1281
284.606
14.5042
-0.0431917
28.4708
39.5869
121.947
33.3917
42.774
26.8584
7.11474
336.493
135.164
523.98
175.424
534.753
13.9799
9.48339
10.6688
10.6652
51.5945
23.6515
32.0348
-3.11112
29.2617
25.631
26.3681
36.7755
51.3998
8.59699
22.9012
93.5986
49.4448
55.872
54.9654
50.9847
236.848
40.4877
13.1773
158.941
-6.20113
23.3559
38.6754
156.718
9.13718
48.0003
138.681
12.4023
111.653
37.9461
39.1672
30.6731
8.93914
25.1791
60.6601
35.0286
39.0036
57.1898
97.3076
105.139
30.5705
-11.5522
107.972
39.7952
31.4502
275.186
43.5324
18.9732
4.9988
45.4667
20.6131
28.1226
16.3158
19.6449
35.8047
24.6992
6.38746
33.4816
65.104
16.8234
8.78062
-3.38829
0.231527
-19.93
39.9769
8.3074
34.6834
-12.0836
37.7126
224.129
-14.3484
-8.50888
16.9797
31.2835
33.154
225.883
3.70078
109.333
1.15075
3.14223
26.3681
-0.70582
56.6243
234.835
43.9035
24.4541
40.4561
9.78277
31.6702
10.701
36.3547
15.7116
52.1239
60.5876
2.58956
16.4204
3.16494
26.5389
53.6062
7.55512
-4.10261
-24.9418
21.4818
21.8088
23.1792
7.49661
542.891
8.48488
-10.5717
18.0152
7.49649
23.6467
496.095
185.554
17.3314
754.063
-2.93204
1.44287
6.43844
55.0379
111.809
46.273
32.6673
67.3225
60.6716
318.782
56.8074
7.18847
30.4249
-13.4197
36.0361
65.8249
34.9839
41.7186
404.797
35.0742
32.5515
18.1898
9.52494
28.5521
81.4891
54.5454
13.4548
-2.98287
27.8594
44.4893
-0.443579
-0.0431917
38.7657
-11.9499
34.8034
10.9921
19.3362
92.4368
-11.5599
-16.9925
24.376
24.9184
144.534
32.9744
10.0145
-2.88668
6.91703
32.8538
14.9452
21.2517
49.8765
21.8829
157.553
25.5311
51.3998
24.4541
26.1322
34.8818
118.066
61.128
25.4458
21.9565
0.0218432
19.2054
7.30812
53.1619
30.8011
-4.17933
13.9347
81.8239
25.6583
63.3665
23.297
8.46406
63.5744
12.1033
41.8085
1.67302
68.1679
13.7039
24.0551
8.6461
15.4323
125.154
12.8172
149.302
17.3557
7.49469
-9.35871
-10.2582
3.21508
21.5625
65.0415
17.0212
28.5521
38.3856
37.6788
-33.3969
8.26153
115.94
33.2449
-9.81391
147.462
39.5869
28.7957
25.8954
21.4259
62.7944
44.5961
32.0904
34.7044
62.9595
77.9729
-10.6002
53.3353
183.083
29.9377
33.9088
49.3627
34.9828
81.7356
51.868
28.2421
18.0348
21.0171
-8.79401
111.671
14.9928
44.2614
16.7633
1.08289
20.0824
44.9994
13.5832
26.0488
-12.4304
-10.4283
-8.55409
17.5566
-17.4452
42.7518
12.0526
12.2122
264.099
-12.2596
51.1789
37.2803
17.4521
42.7957
31.4502
415.741
50.8323
16.2432
28.6001
157.42
3.75976
19.7268
21.3071
29.0588
14.4417
2.02867
-33.3969
-12.3532
10.9928
38.8671
-41.673
29.9419
47.2115
35.8388
-3.06344
-0.341507
7.16679
53.0954
8.3074
177.112
77.8715
142.66
-15.8954
21.4762
1.98712
-15.5681
21.9096
19.7353
-13.1658
39.531
265.493
4.89888
46.2458
-3.61697
-11.9502
15.5688
3.8394
34.1456
121.71
156.295
148.77
25.5115
24.2595
51.6827
1.34179
48.7476
4.21291
33.545
45.7937
-6.05339
47.6679
71.9045
44.3425
36.9027
52.1221
47.6598
33.5893
10.2292
3.54709
30.1761
38.0668
35.2995
31.1349
2.31386
179.501
346.401
378.99
-2.49746
19.2298
1.87249
28.1226
-12.1323
25.7039
51.2922
21.5625
6.94544
17.0212
122.012
2.21038
19.5059
35.3556
-21.0583
20.025
541.965
60.1033
11.9291
52.1323
55.8925
28.7325
47.8865
30.9563
44.2188
208.666
25.6613
61.2649
107.816
48.0143
63.6709
63.8939
8.13328
168.041
256.141
549.233
36.7755
24.9392
42.0295
562.311
21.0272
57.9914
35.0639
321.213
216.237
296.72
112.829
4.46363
37.0351
12.4635
1.29513
21.4818
29.3051
4.91896
92.1656
33.5
53.6508
28.8014
28.1113
-0.587717
-10.5717
12.897
58.5499
12.8949
282.008
51.1918
37.4553
22.0881
138.372
83.3157
11.0962
40.8429
15.7397
188.919
399.103
34.4014
-11.7534
97.3811
22.8823
11.7053
14.7108
21.595
-6.81279
36.4971
62.3516
44.2522
74.1715
16.3343
48.7476
1698.37
5.43405
-2.93204
14.5613
77.653
68.1564
46.273
30.7932
30.9529
11.1005
13.9774
86.7861
37.2803
60.6716
50.7908
10.9366
-1.43427
8.96141
1.57281
26.6658
18.1173
28.1094
29.9967
83.4451
18.2076
25.0553
0.154605
13.5595
345.026
2.21038
-17.3102
-1.91726
12.5288
26.4685
33.8664
10.055
20.2732
60.5916
40.1665
60.9203
23.9813
25.3977
41.4607
36.7225
21.2589
47.7131
5.73526
10.6688
44.3984
59.0907
61.1328
71.1672
45.1532
98.0885
51.7505
16.2607
41.3606
62.2465
4.32445
70.1404
16.9579
72.8997
35.0639
36.3547
384.801
24.7478
4.46363
46.4054
70.6313
54.6498
383.442
31.2041
22.5477
18.3862
23.6829
38.6522
28.4474
187.173
44.2804
13.8088
97.4518
44.3899
36.5959
103.746
51.3153
38.1948
67.4279
21.5257
334.12
248.314
264.464
73.9223
9.51619
36.072
63.5301
27.053
59.5389
38.2976
34.4232
46.2166
59.3915
65.4485
4.60703
18.5396
47.0427
-2.18186
166.068
22.9286
55.8131
14.6913
37.9102
35.8398
104.009
-13.0693
22.875
23.6233
48.5539
37.9301
4.24159
-15.9728
34.0805
-0.577188
10.5389
-15.2449
-3.15261
8.10382
12.8029
65.4664
-6.94075
18.8385
12.4127
28.2892
26.4361
-27.2495
3.86119
-8.07188
-10.2497
16.1552
-54.3953
-23.7258
1.24958
-5.49104
-13.8243
2.45038
15.7925
-16.7753
591.432
-16.4542
-2.06299
-24.9062
-21.7413
6.34125
7.14631
24.9804
-30.9151
-18.0252
-13.5647
347.993
107.124
19.0227
73.3002
540.668
35.8281
13.9522
13.2643
21.0195
25.3217
31.3869
38.2302
3.49911
16.7457
75.3211
49.311
18.6118
1.90483
178.829
9.2922
102.716
42.868
471.519
12.7669
13.7477
1.37683
-17.1679
81.0137
-23.1122
-18.729
-38.3692
23.1812
-30.9113
-14.8379
-38.9143
244.533
32.0566
347.039
-1.1088
42.6152
-6.06578
35.0175
-7.13642
13.35
35.7404
-33.0485
57.7545
29.6556
43.725
79.5219
38.4315
8.98881
-0.839236
22.72
-32.762
-15.7513
-27.4668
-6.63481
356.186
-21.4941
184.821
11.197
0.175655
-4.98518
173.664
8.76443
33.8643
-4.45395
12.0444
1.96534
325.314
-5.72689
16.6777
-13.6618
-21.7413
-14.2735
6.23971
30.37
203.827
3.16494
19.0426
-3.68927
-57.229
31.1559
-29.6487
-15.2257
18.0435
13.8088
4.42084
20.1264
27.8895
510.645
-50.2899
49.003
-37.5996
-17.1758
131.336
0.856754
304.638
8.96102
-2.59948
-2.59021
-41.3328
-34.5244
-23.0211
-24.341
-18.2759
-27.423
-46.0356
47.1536
-2.00293
22.1308
26.0014
16.1206
22.1372
17.4958
43.3163
25.7397
62.3723
235.428
-1.56043
14.5446
17.802
8.44492
322.388
163.448
52.2292
40.447
10.7484
6.89555
64.167
9.86378
-4.72836
37.8286
14.4153
46.0478
-33.9855
0.595526
54.9555
27.7955
12.4127
45.1558
47.0508
11.1688
21.6648
7.85768
28.4688
7.55391
92.0549
171.43
-0.300018
26.5495
367.448
-8.20208
17.2689
40.1554
-12.706
31.7544
31.6702
-0.543373
24.0129
62.4617
45.9216
19.1256
10.0858
-15.5757
191.457
27.456
-11.1855
5.04326
118.933
14.3125
312.244
38.6392
-1.9774
53.5567
20.0824
19.2054
29.7969
21.3027
92.6453
-34.1644
2.69031
36.2972
64.9573
19.5488
372.033
39.2115
0.858899
30.5641
112.243
32.5606
43.2945
73.674
31.1349
445.619
7.19501
107.251
60.2027
8.74693
26.726
-25.2508
18.2076
248.069
25.3107
214.085
38.3856
457.47
-14.2273
57.6078
29.5415
74.3729
17.2264
37.7128
28.2442
17.5513
50.2583
52.1444
49.3472
13.9296
51.55
29.6035
40.3902
92.0605
-1.83989
15.1708
17.0658
145.884
-1.94965
114.376
-22.2631
-14.1028
38.594
-26.5369
45.2901
35.9384
-8.30214
-20.3835
44.4429
-9.73105
22.3518
-6.46796
251.289
164.393
38.3137
28.8591
8.82696
0.747489
-29.266
372.589
-19.6707
-49.8843
-36.0535
51.8907
-10.9425
37.6766
5.90425
-4.62631
-15.0625
82.716
110.804
6.89564
-8.66645
26.4768
9.12367
-9.02102
30.0366
-11.5087
64.167
38.1969
27.6278
37.4428
22.1437
-20.6408
12.7178
73.3985
68.8552
11.923
49.1062
9.25203
29.6758
3.89955
19.5974
36.6469
9.25913
61.1188
31.8593
53.6318
29.1939
111.912
22.5106
26.7017
38.1693
57.0381
-11.6756
13.9347
74.3276
18.162
37.1296
167.6
19.7085
42.9597
43.6826
20.4137
55.0494
29.6773
66.7421
31.4502
12.8172
1164.22
30.2176
34.9839
28.6001
31.8575
69.3521
3.21508
38.1737
80.7394
64.6225
32.0566
-28.1542
16.2769
-3.38829
17.0981
208.155
-4.9375
287.354
64.5294
38.4315
239.499
23.5236
39.5866
23.46
212.885
64.8545
13.7626
13.9799
60.0832
102.494
11.197
108.871
-3.11112
27.4865
38.6321
-11.9502
30.3874
9.94665
68.2664
1.96534
22.9012
54.2432
78.5219
338.663
30.7325
32.5782
41.847
14.0625
34.1181
146.893
42.6573
113.735
41.5314
70.4728
174.347
2842.6
-2.453
17.7337
34.0696
66.7692
38.1717
21.9011
60.9587
617.24
80.3633
-1.42021
53.6225
20.6149
44.1864
25.7046
28.1328
-24.6119
-57.5902
-1.99486
2.17604
34.0916
16.7377
15.0233
38.2745
28.0329
36.3432
14.757
49.8538
48.3741
39.5682
-2.3713
583.47
295.594
188.576
9.68396
18.2927
30.9337
22.2442
12.5676
-22.3342
22.9299
60.8744
30.1826
-29.6487
-38.5901
-28.3626
8.88204
-51.0434
-37.5245
371.297
3.41866
43.725
27.1871
12.7369
1.03483
123.92
-15.7513
-51.8297
-28.6866
-19.3199
550.096
15.8822
297.215
9.07031
28.4235
13.3322
9.70146
16.0607
-33.502
9.77267
13.6948
40.1554
56.3133
66.693
30.3975
46.747
52.2849
23.8195
75.7101
74.6127
49.3432
152.743
347.087
238.722
42.6573
21.9056
84.6349
19.873
-15.5715
73.9556
53.6447
30.3215
64.8952
45.668
36.8936
47.8403
-1.20136
16.643
60.8687
156.139
9.34426
52.0732
43.4134
65.8696
89.4699
39.5068
72.0713
19.7803
8.96102
5.42165
43.9294
-29.9197
49.5145
8.43352
-6.66256
15.1384
6.02695
32.818
40.7572
-29.4792
-13.2393
31.6121
22.8472
27.7592
12.0526
1.73021
-21.6299
1123.27
459.337
-5.03674
23.6386
13.5583
-60.2714
24.5954
8.74693
176.161
-9.35871
2.86023
109.388
-34.6594
-8.04709
212.211
8.40051
-39.0191
-25.4717
-18.9923
16.3783
-39.3986
10.6547
54.5794
417.575
9.04086
32.4806
34.5443
21.5649
-13.9577
148.282
-30.8879
46.1138
-42.4594
-6.63481
-11.1313
-2.44968
-4.62752
-34.4446
-26.2843
-16.6909
-4.37262
-10.0936
-19.3466
22.62
0.40234
-36.905
15.7925
-5.53093
46.0783
-33.3208
92.4467
49.1106
25.7907
22.7907
4.88048
100.545
-31.8003
-26.5914
-64.2972
-47.8587
19.9115
20.9511
-37.7145
34.9101
-4.93183
-26.2367
25.5208
5.51887
-36.3984
11.2662
-14.5277
145.989
58.7841
-36.6651
41.9194
63.0832
239.737
24.9419
-9.57138
2.57554
20.8057
-13.4263
-22.049
22.0799
-49.027
167.221
-23.1122
118.065
74.9743
-17.7545
2.56648
4.1892
2.77831
32.0566
-29.6487
27.6227
-11.688
11.6042
-1.64254
18.8738
16.5371
2.49557
2.6852
3.36661
-36.4465
-1.64283
-8.50888
-7.38321
-0.575618
31.2799
15.9872
36.77
-11.0687
274.251
4.99771
27.3877
176.293
139.849
4.15047
62.4205
49.5257
-9.27906
31.0858
29.7961
-0.543373
32.4766
45.9216
0.384927
-72.3731
-6.06844
16.2116
1.93292
14.6381
-23.0677
-2.88107
16.1634
24.6993
-9.60348
33.036
55.4966
-3.74791
282.268
128.519
-1.85222
13.5832
2175.6
25.0509
4.56422
1.44287
25.6019
31.5074
66.4005
-30.8913
-15.1364
-23.504
0.579073
-60.1712
32.5606
-18.1114
37.6941
118.594
56.8578
78.2026
40.525
4.06177
44.5297
-27.1755
4.69679
-9.3212
-23.9589
50.3552
121.825
22.875
141.647
20.5819
4.88266
-45.5783
-2.04584
4.43353
37.9301
23.559
88.6766
15.6001
14.677
71.0886
122.37
29.2793
63.7524
28.2892
311.294
-26.5298
11.1688
246.553
24.7243
303.656
270.091
34.8459
32.0728
37.8125
1.06819
-9.90502
12.7577
22.6525
62.6765
34.4813
39.1658
56.004
36.1943
-16.8596
89.4031
22.0426
-21.1979
8.71535
-2.22854
-24.9418
-25.0429
10.5412
64.0547
-33.9663
25.5398
4.43851
-19.3284
13.7912
78.2225
9.82419
3.52455
4.64667
47.4436
7.80614
23.8776
10.519
0.000221881
12.4023
-0.103332
164.127
-6.15448
-18.7188
95.3892
-23.6748
15.8086
-53.5317
-8.68036
19.9797
33.5893
-14.1336
6.20127
397.101
203.965
100.475
58.5358
-4.04939
55.5175
112.758
31.4112
2.80952
-14.9434
11.6484
44.4268
30.1397
54.789
88.9854
142.627
5.95851
23.2541
55.9704
239.837
35.2657
74.6332
29.6035
21.6496
18.9719
0.97121
23.6041
53.6101
47.7131
57.2167
402.3
368.468
46.2458
48.8569
-4.45395
19.317
323.44
76.732
252.456
47.4692
15.9366
180.295
133.774
44.5313
84.6349
38.6137
94.9224
46.9105
7.14179
40.5262
18.5075
45.2175
224.641
72.1519
67.518
9.106
28.8265
65.1091
10.0838
54.3094
44.6325
29.022
38.7282
70.9561
55.6655
59.8898
43.2061
19.2684
-8.63384
13.9443
66.5947
-21.235
112.057
-1.12687
-39.7166
-3.82125
-22.9978
-24.4332
31.2664
27.8602
-48.6215
12.2246
126.246
99.1067
-5.11482
8.64491
14.2764
-11.3477
-7.03148
22.3006
-5.11636
-5.86926
376.989
22.8472
17.4519
14.8637
-9.33957
6.41538
11.1663
89.5972
64.4542
78.4752
35.2557
-16.2374
12.6212
-1.44517
-4.37153
-14.9941
-26.2253
-28.9989
327.035
-11.7952
0.154605
20.5819
-11.8451
101.028
15.6779
86.6558
-33.2397
-21.595
2.22139
40.4256
24.1105
2.46959
19.3482
69.0249
62.3997
9.46813
36.7755
0.178242
50.799
24.7207
58.1537
2.09973
26.4126
-4.98518
46.2272
61.2383
48.8569
14.2867
244.205
691.622
-2.64741
128.184
79.4298
68.9905
57.3543
29.3301
7.55512
-5.97668
37.8177
35.3741
65.8322
47.789
69.392
39.8041
21.8616
38.6956
41.6812
124.316
392.768
24.2826
69.8682
10.1962
169.668
42.4833
-13.2667
-10.4972
9.00914
7.42315
-4.95395
1.14865
152.882
237.474
67.4882
4.21291
-19.9267
75.7787
-17.2978
481.056
613.628
-17.7729
1.73021
298.835
64.2973
-1.17259
5.81322
-10.6589
-2.18186
57.3718
4.18793
31.4502
-7.79752
-10.7553
-22.4904
27.2231
11.6484
29.7404
3.75892
11.6306
315.935
5.12624
31.1196
98.7248
219.094
10.0557
41.6782
-8.87688
117.361
59.1663
-5.02667
30.5926
49.3472
42.0406
32.8093
65.2108
10.4052
41.4607
53.6101
15.6367
36.4687
131.298
27.5354
61.2649
49.7204
40.5181
365.396
18.8718
10.5386
405.201
17.4429
28.2023
16.0933
15.405
42.9988
27.5676
73.8361
53.998
14.9996
-11.4659
-3.3943
44.3425
37.6766
34.0152
6.61809
-14.41
-28.181
7.73006
18.14
167.496
19.8893
10.5282
-36.1395
-5.60036
-8.68232
50.1686
-34.791
319.281
40.5944
-2.45269
68.9887
-4.81403
1.73021
-51.615
-5.92999
-20.1749
-17.1679
-9.13777
-41.8529
0.489101
-24.3512
27.5779
8.44409
16.3158
187.561
52.9149
-14.0883
-16.5303
36.993
-2.31765
-20.6579
-11.8341
-11.1112
-28.4525
20.2853
2.49557
-4.81107
21.5649
-2.7133
116.423
343.925
340.321
65.7054
-43.6791
0.994682
11.197
376.863
-36.8443
430.429
0.131158
92.9975
-18.3383
-28.0197
-40.1287
-37.0689
14.8878
-18.9296
-30.5284
-44.2301
139.4
-2.22402
59.6506
24.3699
40.6773
37.8352
2.15612
4.74402
6.20475
21.9099
18.0607
46.1484
50.9362
12.8853
58.0964
25.6492
29.0996
15.6652
65.104
14.771
54.9399
9.34426
16.4659
9.68021
76.3514
26.6174
26.1186
-11.5536
24.5143
281.967
167.831
93.294
-2.49431
20.4665
110.183
28.8582
25.8757
-0.0731161
26.1666
67.8599
50.0071
287.881
37.4815
31.143
35.5039
33.2009
24.3847
431.5
57.9079
32.6752
196.346
-27.2947
186.223
198.072
44.6258
744.812
17.8344
214.502
49.3048
9.16928
56.9235
15.1835
47.4371
7.18847
104.646
335.887
58.5852
-42.1174
10.7113
58.7885
44.0513
72.5378
84.4876
28.5521
29.0152
39.5529
-25.9006
-14.2273
69.0888
267.503
-7.93984
18.1509
7.72779
10.055
136.465
18.4112
14.1533
50.831
32.8303
36.7225
102.336
-3.10396
74.387
25.6577
32.8538
29.2737
11.197
39.531
17.5036
85.5826
48.1198
43.2347
70.5087
292.757
60.7701
33.8245
61.1188
131.081
152.882
44.9994
30.4498
10.1864
18.3095
25.1791
54.1009
39.7138
49.311
24.3936
40.1486
-0.0781339
0.735987
42.868
21.7428
27.7594
10.9366
-3.30834
-26.5382
6.05109
-36.2307
88.0795
-26.2253
463.88
15.3965
52.2292
52.4846
428.56
4.43353
21.0635
-35.1138
0.347321
1.29688
33.0277
-2.1264
-12.5229
28.7186
29.9982
49.2812
20.7125
80.7631
56.4212
29.6922
17.9167
0.361415
28.4688
30.9797
11.4201
-29.348
34.9828
175.439
119.334
-8.20208
-8.22168
-24.3626
-0.716148
-11.3477
14.2014
2.33885
160.982
-21.8008
175.104
-22.92
-12.3022
17.5566
44.3425
14.4139
-5.97395
212.578
45.9454
-20.7586
115.177
11.8235
127.235
285.56
-20.4237
185.181
-8.74109
52.6867
-9.86757
11.7725
4.38391
-4.25627
222.309
-35.2936
-6.54761
-31.81
-3.99275
1.88486
39.7416
205.365
20.1188
21.7493
-28.7117
101.028
6.3076
34.9017
-15.2449
-21.8933
-5.01464
9.0548
-3.87403
15.0057
14.611
172.645
134.03
25.4781
6.26637
26.5947
33.9589
34.6229
44.2162
4.99771
12.3951
8.76443
-12.9873
-28.8168
-35.2049
-48.1494
38.2813
-7.40499
-12.0177
7.9087
190.966
-4.87471
216.135
-10.3003
52.8588
-36.1905
-5.32027
57.3543
34.8818
13.1187
-3.85146
8.57916
-24.8951
11.2662
-14.5277
14.8044
15.6805
-19.1719
-46.0354
34.4232
130.55
3.1695
22.137
-29.0173
-14.1336
28.6901
-18.9417
471.092
0.191021
54.9334
-32.1669
21.7646
-8.93053
29.5761
-11.5457
17.2955
-39.9788
-25.7478
-3.73651
38.4675
0.692419
23.4366
-23.0396
-20.4601
9.8114
-46.5153
-53.5827
-41.4811
-45.4212
-30.0282
-17.4563
-15.2449
17.4742
5.4963
-13.0207
39.5866
85.3042
12.3597
62.9804
-4.97803
34.5946
-1.76101
18.165
-8.0755
27.2316
-10.6074
89.3307
5.0163
33.8643
-4.45395
-10.8421
-46.2753
461.82
-16.7753
-8.26961
4.16057
31.7544
-2.41744
-8.62284
6.34125
33.3832
13.736
17.2515
-16.1511
174.288
42.3874
19.8236
14.4602
-10.7796
42.9154
11.9324
25.1789
-21.0459
0.816244
85.0229
42.4685
580.382
23.297
-10.2766
23.0679
23.1903
11.8299
-11.5522
59.2459
15.4323
222.605
9.79922
7.72883
-30.6085
17.3557
-0.00157762
389.817
-8.38417
-32.3922
-17.7928
-37.3267
-14.5515
53.3781
28.3085
-31.5228
-7.93984
-39.3986
-13.7082
0.231527
-64.9076
10.9149
0.621506
-1.06293
255.823
10.8629
-25.2021
-17.6254
27.3731
-16.2224
30.8465
275.601
-30.5607
162.164
38.644
1.24958
1.26816
-3.61697
-1.29775
30.7851
-20.5235
36.0197
176.058
27.9221
19.4882
7.14631
74.0326
17.2515
10.7982
156.696
29.9853
27.3948
-31.9625
-8.28744
-13.6507
-12.6537
15.6805
-2.93204
-10.5544
18.1056
-0.578628
12.7667
15.8007
32.4382
-33.9342
25.0643
-12.9274
11.8299
3.44034
40.5052
289.046
42.6946
-0.301259
21.0436
-9.13777
-13.7419
18.7391
18.7523
-25.2508
61.3111
66.2847
-40.2816
11.399
15.4336
-8.46609
7.69376
-55.8857
-49.8345
-15.2442
-16.9098
27.5213
-22.1289
219.497
-7.36308
182.469
-28.4525
17.4881
-8.5592
139.631
-58.9353
-15.7513
18.0028
-57.4519
-29.1236
16.291
-6.20143
184.653
-11.9558
-43.1509
112.62
-40.5924
-0.624484
-15.5984
-3.61697
-13.8243
-10.8421
-29.8938
866.919
-20.2023
17.6147
-3.35447
7.30672
20.3967
35.6143
379.883
-33.9547
11.7352
45.1892
252.062
375.034
-2.91443
0.145859
30.9439
199.4
-4.93418
34.5493
-15.4237
250.067
169.961
3.39638
38.2895
-30.8913
16.7227
-29.1262
47.4307
86.9085
73.674
-9.67812
18.0164
-7.05647
335.157
-12.8859
417.293
186.022
95.5758
-9.35871
27.2231
25.0553
-4.67438
-21.1655
-44.823
2.31514
83.3632
15.19
-63.3819
133.824
18.2971
10.6547
-7.13642
-3.61495
-14.3078
-5.95167
-10.6229
128.248
38.4315
582.453
1.03483
3.97937
-34.636
17.9819
126.699
235.12
-5.50914
-30.5607
12.5392
-23.3682
6.78489
1.82671
15.1682
-3.11112
3.02481
59.3642
18.8718
-27.5347
-29.8938
-32.6325
-3.93705
-2.41744
2.62156
-6.77721
-0.349951
15.61
-2.80408
4.13306
8.92409
-30.5683
4.05006
-25.1046
76.1817
-5.97668
-8.0752
214.511
-23.1688
14.2893
7.83267
-35.8404
29.2879
-10.554
34.6704
62.0651
30.8188
25.4458
16.3343
30.0069
41.0413
17.5546
36.4233
47.2101
42.9747
34.5264
7.41813
20.2568
-25.6077
43.3163
5.12496
410.949
-42.4677
841.008
14.0539
-34.6586
-13.0693
9.77432
35.3626
6.71384
14.9597
-36.208
-28.2828
75.648
21.0635
-29.4916
280.13
5.96952
6.91908
18.9722
22.622
-63.0336
16.5251
98.996
-8.74882
7.11474
44.1384
3.97937
10.5065
-32.8717
15.0502
30.2107
167.682
10.9444
32.1717
71.4282
21.8829
-0.70582
34.1355
60.7701
15.0838
29.2117
23.3211
397.514
96.5146
52.6947
32.005
208.77
44.7305
43.4055
22.3599
43.1343
8.28945
-3.82627
22.1308
-3.01215
481.399
25.4909
29.6335
-21.8596
26.4497
-2.3713
39.8835
2.50984
29.4769
42.3991
-1.56043
14.0539
10.319
0.0491277
78.678
62.9787
-22.6606
0.685402
-7.00281
-10.3506
167.96
21.6849
-20.8671
9.96586
96.1849
28.1242
92.3848
26.3347
4.9164
71.2487
28.2892
52.673
-7.78913
8.35772
-17.4422
14.4133
10.533
-26.2843
30.1607
-14.3555
10.6199
25.5136
0.131158
-8.20208
-40.6531
40.1554
22.5801
8.59699
-20.2023
142.324
24.1739
-11.7878
128.184
45.6966
-10.6269
6.56626
34.1181
-14.277
1.42783
-11.8276
30.287
7.55512
-9.72481
-6.62921
18.0374
-9.03392
-13.3516
21.7916
4.43851
3.74848
-6.50765
6.2949
12.6301
198.43
9.82419
-58.3196
17.7651
49.3177
115.467
41.2297
19.8986
-20.7181
18.2084
1.89591
-10.7796
-25.5489
-34.1644
-8.55409
21.3047
18.1056
-4.32676
42.7518
12.0526
1.73021
0.579073
-28.312
27.365
515.581
39.8835
-21.853
29.4769
34.9028
-31.5455
61.3962
44.039
17.8153
-46.8025
360.225
10.462
16.8338
18.0011
-45.5783
24.1911
51.2852
189.729
-25.7435
-53.4541
138.104
76.1312
45.6623
54.0064
34.5443
38.9739
2.9089
43.3348
81.5561
124.804
121.076
81.229
0.861453
1.05009
30.3465
37.8391
30.2107
-25.3472
51.7125
-9.67035
11.5569
7.70998
11.5755
259.689
24.5941
18.206
153.313
67.3293
59.1244
24.5266
18.2161
232.778
44.788
23.0759
50.2803
23.8108
906.826
87.6349
18.1575
17.9989
555.872
-11.2442
-26.9531
-26.3403
166.001
-17.3989
7.51811
-12.6537
209.707
-49.1569
4.43811
-2.45269
308.869
6.43037
-32.7654
12.0376
-20.6929
323.855
6.35819
17.9946
55.8704
28.6391
45.4065
-1.6415
-11.8678
477.885
236.144
23.475
18.2076
60.6625
220.214
21.938
18.8953
64.1593
559.376
196.974
-19.8495
14.7409
50.1115
46.4081
53.7582
26.4685
56.3552
37.4815
-23.5292
294.374
65.9971
27.1958
23.8906
26.116
93.5825
78.0757
-32.4378
14.6408
49.5339
53.4416
-9.51418
-25.378
17.4457
-20.8158
94.4048
205.839
-20.1749
140.146
-34.0345
17.2955
58.3286
19.2298
9.36875
0.0116228
-4.63604
8.18868
6.94544
-12.9639
373.38
12.1486
-29.6487
-47.9605
421.177
-24.8064
-33.7764
-9.96004
-31.4993
16.9998
-38.6707
-7.83777
298.584
29.8592
37.4945
8.05177
58.1938
606.492
39.3896
4.86341
113.58
-10.6002
-12.257
7.60932
15.3503
17.0923
-4.73252
20.8263
849.173
96.6603
-0.53228
9.39217
13.5832
9.18219
-16.1786
6.43829
-15.4237
-23.5466
-11.823
16.5148
-8.40254
21.4079
23.0679
-11.4454
-3.16268
14.2683
-3.30834
142.128
30.4139
-33.5006
-38.1047
33.7316
-14.9809
-28.9989
25.0553
4.69596
38.8046
-35.4527
-53.4437
24.5604
-32.9679
87.8295
-0.488293
-19.1842
-28.1542
1.28435
56.4535
-38.6707
1.53256
48.3962
-18.1192
208.832
42.1796
91.4477
-13.9577
-3.5169
-34.636
107.937
29.2472
-45.9902
-7.38321
-8.07188
308.642
85.4957
6.51188
-6.38358
95.8899
41.4432
154.005
-12.8872
-4.28282
-4.10885
9.53402
12.5939
19.573
453.335
66.741
18.6373
36.6901
76.3044
16.8884
38.1693
12.0605
-30.4163
133.875
80.2331
28.9699
39.9345
33.5321
36.3087
82.6499
-7.80405
70.4903
11.6842
38.9465
16.5653
97.8803
30.2176
145.554
172.903
24.3613
24.3745
56.9144
40.3032
29.4342
7.65087
24.5604
-1.1088
35.3556
76.3484
14.549
59.9269
24.7227
20.8463
37.6145
-23.6782
323.872
35.2778
19.5518
25.3131
52.0923
105.983
33.9644
4.71934
64.8545
19.3848
35.7203
25.6613
25.6577
42.2241
147.34
43.0562
20.7904
2.51108
147.427
31.1358
0.131158
14.2867
-12.7161
87.007
67.5576
4.84886
16.7619
59.7812
63.1749
56.941
8.11378
68.4104
65.9772
67.0201
14.4093
64.0202
42.3618
53.6929
28.1112
42.3874
37.378
66.6752
18.2084
11.7092
254.685
47.5397
-1.99501
1319.22
110.872
0.358405
32.4444
14.8637
9.40109
176.955
-7.5744
50.2418
55.9864
38.6094
48.3741
50.1026
51.1279
-10.6086
48.0213
-3.4345
20.1668
-0.938611
356.122
23.4366
66.0334
25.2671
-22.7404
344.34
20.1711
18.6975
21.8991
146.862
240.692
36.5574
222.632
39.5866
51.7151
28.3102
-5.69778
17.9167
64.0797
18.7983
48.0143
-5.44654
99.9625
-0.624484
1.14865
331.71
-4.46428
-30.0884
141.897
-0.188143
-25.5489
-29.1688
44.0713
-0.143852
22.4107
63.3603
31.6581
19.4421
33.9242
53.0593
16.5588
62.994
47.2915
59.5612
106.521
42.5954
-16.553
-2.81268
236.181
30.3713
-4.53056
24.3301
47.9862
-24.9636
-46.0864
-3.99976
33.2449
-22.9324
112.401
-7.13642
-16.7334
-34.9226
-35.9488
166.462
13.74
-14.1814
-0.381523
300.082
-6.52505
-10.1291
25.4991
-8.50888
-20.5017
565.392
3.1689
8.49095
-10.0817
-16.9139
3.92379
-38.7184
-19.3651
57.2902
5.85341
16.5059
31.7221
7.65996
22.7004
0.937255
28.3319
10.204
24.5087
15.9514
43.8524
149.676
35.4863
30.4909
202.152
35.9657
24.9481
-4.81403
-25.2691
-3.89198
-29.1262
36.1863
-22.6898
298.168
19.3261
-22.7966
19.8905
5.21327
5.85476
-60.5935
13.6076
-30.873
140.022
6.57002
-1.433
-16.6691
-48.3894
-46.0864
1.62243
-0.488293
-2.31765
-16.5068
-3.51661
-1.74088
-55.5373
-26.5784
27.7955
-9.49623
41.2426
172.97
96.7456
9.40451
32.9953
-29.3409
-2.88668
-11.1313
441.7
-12.1238
-4.4595
17.0422
25.5115
-15.7087
-1.9774
-0.53228
1.89591
34.198
-13.3066
-3.06012
-2.93204
138.25
-12.3022
25.6019
20.263
15.8007
-27.1432
53.0529
-24.5639
86.3981
30.5705
20.3069
53.6237
-35.1675
16.4577
-2.17533
34.1621
60.4592
-20.6163
-22.4772
-49.6136
-2.40711
249.943
25.3107
-16.712
2.77831
82.6564
-44.6413
14.8208
-42.6101
43.9974
2.22139
-19.3179
4.34366
174.896
46.5361
31.7332
18.9719
-0.902856
-30.7438
-4.48599
-46.2075
-14.8795
-8.07188
53.7687
-4.62752
-21.3261
-7.54362
32.0348
-44.3406
-8.12075
-15.7158
-31.2828
36.4073
-18.6494
-17.6399
29.7961
20.0714
203.118
-25.2929
-41.6757
-32.4423
2.176
-43.8452
-11.8994
0.582556
-10.8863
-37.5513
4.00517
24.5967
57.4954
28.8149
67.7063
48.9373
-12.1812
100.483
66.9341
50.6216
217.856
29.7969
43.7915
60.7862
15.8088
60.6601
47.6598
27.2047
39.2115
12.1033
47.4307
49.4272
33.9242
45.563
14.6847
57.6871
-7.79752
182.213
47.3408
35.6189
19.7268
20.0817
51.2922
-0.926243
24.5175
54.789
70.2447
48.9232
23.8746
1.43049
26.1937
31.2694
58.3276
26.3701
42.762
98.996
86.8285
88.8922
476.963
44.5961
27.2718
15.9637
44.2188
104.21
27.3856
66.7502
423.436
171.623
327.429
28.1328
37.9461
7.30812
20.3657
-0.120944
-21.983
3.62734
14.7455
15.2945
99.6839
105.533
106.693
37.5121
86.1289
-18.0047
29.7495
1.12805
33.3816
17.4958
3.2509
0.635774
50.0916
51.7694
19.2298
208.033
-14.0064
25.7039
197.469
4.69596
98.7747
-14.8379
28.5521
40.2596
45.1751
28.4473
48.4741
53.8596
14.9493
39.7152
62.0757
25.174
59.1309
32.0904
276.459
147.313
-14.3484
2.73552
5.73526
8.79471
14.4133
640.051
-10.0817
148.004
47.0273
19.3777
48.1012
16.1433
13.2496
14.2867
2.27641
-5.04588
32.6591
-3.65686
11.6568
26.1322
31.6702
12.5751
43.8226
53.0914
17.8107
41.6144
0.715497
22.0426
30.287
17.9989
-2.75224
20.8263
-14.0553
51.4335
7.64212
40.3143
8.24515
177.787
-50.0939
-24.4836
10.6093
12.5398
35.2555
30.7932
8.46406
46.7078
25.2218
-3.94918
-12.9274
13.7039
7.18847
33.009
19.1805
44.5687
64.1471
41.462
19.2298
18.7523
181.251
30.6775
90.903
27.5602
37.6359
242.196
29.0152
-3.41182
10.1356
31.6075
44.4893
54.7078
153.807
161.854
5.28069
33.4037
15.614
19.5518
207.097
-6.00372
10.3415
23.6041
57.3582
41.8736
55.2094
118.179
94.9981
29.1057
162.332
28.0636
-10.6074
188.557
6.89036
24.494
111.738
-25.8346
-27.5347
386.149
-2.64741
5.51751
23.6374
-22.4886
34.8911
25.7046
26.9249
23.3049
23.305
62.5342
46.2166
145.599
70.8628
62.6524
33.5893
41.8085
307.146
68.1679
33.9242
77.4222
31.5513
44.2534
48.3168
51.0287
-4.37153
51.0889
22.5004
-0.887905
55.0403
242.702
387.381
33.8878
140.996
51.504
35.8047
36.3725
99.0739
1.83087
79.9951
103.207
2.55876
47.4732
23.2999
43.3348
30.9563
30.6292
51.4612
29.4058
34.7279
38.644
16.8192
37.657
23.7384
79.9789
57.3902
-2.23478
52.3368
337.496
-13.6431
85.1653
30.7332
31.6696
16.6486
53.0609
80.5919
106.27
-32.0807
2384.3
-24.009
-2.75224
-8.78777
11.6025
73.3224
72.488
-29.2812
50.8397
25.9903
46.9032
125.298
51.0485
139.396
-0.483176
21.3282
50.2547
-25.326
24.8992
441.62
82.9107
42.547
8.12409
18.9523
17.8039
28.9447
-8.28744
383.651
28.5758
29.7969
2.56208
-46.0356
-10.4282
0.689973
14.3575
6.91764
-27.3028
-34.6395
18.5968
32.718
81.1639
-30.1861
18.9317
4.33359
-17.1744
23.6386
21.0545
1.46514
-7.2637
0.0116228
213.11
11.9368
-9.21573
32.7634
226.959
-72.7523
-15.2442
1.43049
-7.53946
490.416
112.675
28.2442
25.8954
-20.9442
-8.5592
33.0274
9.40451
54.5262
17.0658
37.4057
-6.44617
116.554
4.10593
15.0502
70.5031
28.0636
45.1532
61.2197
31.9903
33.0274
24.7652
390.382
60.7701
25.4636
21.0272
33.0078
46.8519
7.39293
53.5567
44.4453
61.866
36.2953
64.5343
197.593
48.4787
64.0767
66.1776
1.90483
-15.0707
33.3752
-1.13808
147.816
33.9242
131.77
-2.18186
-8.93053
-4.15706
-19.0419
13.351
-64.3416
-41.231
5.63382
-15.5256
6.31462
0.947823
-30.5359
-33.5786
6.06327
336.362
-39.0191
-4.85694
-5.87383
-4.23643
-37.9249
-16.9098
9.60186
13.2516
-3.06344
83.9915
25.9075
13.74
32.6703
34.6834
-4.12965
-3.5169
-29.9848
33.017
-24.4662
-28.6433
341.102
-11.4325
-12.3024
-51.031
-22.6096
322.092
94.0053
24.7213
-1.28878
5.49334
-33.7024
21.4079
-7.5744
37.1234
-5.82324
17.5681
172.605
23.0743
72.3643
101.628
24.5954
31.2357
69.8295
14.991
-23.3767
218.084
-31.7045
300.292
12.1486
45.1751
-14.6562
14.7409
-19.1842
-20.6579
9.60186
54.4811
15.6772
14.651
46.5222
24.9844
8.3074
42.1796
80.2033
8.53109
416.274
-0.902856
34.8485
141.199
13.9799
24.4759
1.29845
25.6577
37.657
-4.98518
8.64701
10.6385
36.7755
51.0021
15.5688
15.1562
20.0901
13.9508
28.8591
62.2378
116.003
122.401
72.7691
25.6848
-15.2141
11.5982
19.9796
18.936
7.77832
-20.5559
-32.2136
192.45
-1.18369
342.954
-4.33585
34.7218
-7.98458
11.0229
4.20199
38.3799
36.1992
-9.3964
15.3024
7.77353
196.292
470.081
-21.632
25.8276
-0.200547
-28.9827
-30.1333
29.5985
-25.4897
279.163
10.0386
-31.8589
-23.28
-21.147
-16.8448
-3.28335
43.7915
166.361
8.7917
7.14452
-25.4288
773.083
23.3477
24.9419
3.54709
-8.66886
88.2721
59.6185
-6.86702
48.9385
106.325
26.765
-42.4677
48.2176
-10.0748
-48.4121
-7.9442
-10.3089
-0.92541
-8.38417
5.08915
58.7885
51.5476
27.5602
24.5175
169.107
21.519
626.703
550.532
18.1509
43.335
33.8664
36.292
56.8435
23.2999
353.817
29.1458
43.7477
43.965
150.038
36.9021
49.7204
37.434
62.0198
173.051
29.3606
379.712
38.7495
43.2347
57.3902
6.02454
44.2522
331.71
40.5133
27.3198
57.0381
5.191
-1.05782
78.1321
83.2671
109.664
11.0434
64.4197
309.85
39.5682
6.99903
20.2058
17.0992
6.87287
223.503
18.7523
21.6009
140.022
238.699
9.56782
11.5807
40.9778
243.14
-30.0282
18.1509
90.315
515.6
-6.81157
233.929
26.8584
30.7962
53.424
12.7369
17.9014
9.60157
-8.39912
6.73747
8.14043
49.8836
35.5039
27.3198
50.0675
3.76998
94.1681
18.5525
356.889
18.3095
0.816244
85.0229
149.29
201.821
49.5339
19.7085
39.9345
32.5606
-9.17931
290.071
-20.916
41.462
19.9913
240.37
164.929
-34.6211
-6.15525
49.4181
40.3032
6.94544
32.0137
35.8047
2.63933
22.2372
38.8671
213.2
12.5288
39.5869
-8.68564
37.1398
74.6332
41.851
59.0462
41.785
69.4382
250.419
15.0267
22.667
-9.6632
-0.823976
22.8466
37.539
0.225662
-10.3547
44.2162
-0.300018
2.18661
27.3877
46.2458
26.3681
57.3902
19.143
36.1836
-12.1812
674.81
13.5232
-6.53739
96.3263
67.3454
22.368
39.1083
22.7908
13.4769
51.1851
26.1081
-1.84331
559.265
-18.8188
25.879
316.482
10.4984
40.8779
-12.4892
-6.11943
-12.4827
48.2176
7.72883
-9.99373
19.2298
13.1169
-14.9809
422.651
79.4032
151.954
9.8114
23.393
-0.488293
286.289
-33.7764
5.03249
-14.6327
-18.5091
60.6548
-11.5859
408.217
152.61
6.57239
12.7369
59.1309
4.86341
10.5065
-8.72616
0.861453
9.48339
-6.19782
21.9096
17.8613
-2.58544
170.493
9.54599
-1.23705
-11.8689
8.76443
15.1237
10.5386
15.7925
15.0838
-17.6399
399.589
144.198
-26.7803
61.4942
56.8395
-14.0485
-39.9386
-9.0684
-17.592
3.74835
-13.8346
-17.6578
4.21291
-5.81034
-36.7933
-1.05798
-6.68002
-2.45269
125.211
2.84186
14.8487
4.60703
43.6826
65.3913
13.8199
24.5539
36.1927
237.699
139.831
602.015
54.7768
30.2176
-30.6085
13.6076
7.49469
-21.5026
-24.8959
10.0627
29.0588
192.478
13.5595
7.69376
1377.77
-49.8345
119.452
-9.01049
-29.7535
110.703
1.53256
-2.59948
-3.74791
132.955
-17.6578
76.3044
67.4882
98.8533
32.608
12.8694
15.8086
27.6798
38.2976
49.4157
91.1942
42.5249
68.9887
0.967794
50.4559
0.858899
9.16928
94.4048
0.191021
39.0476
47.0645
20.1175
41.8652
289.972
19.9103
377.001
10.319
404.847
217.147
74.9734
-31.4729
-6.40463
8.87437
14.0227
82.6564
127.773
-29.2198
-17.3102
-16.9098
-21.2044
15.2241
-46.167
-2.21557
16.5371
-1.06293
105.898
12.7369
2.9089
-3.5169
42.2007
23.625
-31.7461
-49.3013
-2.4533
4.74281
-16.9139
-6.38358
230.21
-10.9318
-12.7873
17.9348
31.3244
29.848
15.1562
3.22354
32.0707
48.6224
32.942
297.444
20.6366
420.479
46.4205
248.193
48.0907
15.3509
43.6888
16.8974
28.9042
-23.504
-16.2875
-39.5564
43.805
13.7039
-6.34643
21.1428
30.6208
-17.3145
-23.4274
-44.0289
-56.1729
2.27805
40.9848
20.6255
7.88248
1.09164
31.8263
61.1046
-2.47478
30.6705
49.1745
-12.625
-25.3431
7.84359
-17.4438
6.79076
17.9368
29.7327
13.714
13.726
18.4251
18.6148
59.9833
23.0443
-9.27253
21.783
-9.33615
37.6596
-7.57184
19.7908
285.216
204.331
30.2107
44.2162
24.6754
-1.66035
-4.35403
56.3531
51.0021
-35.0309
160.096
-38.2547
-18.3282
7.39158
112.255
5.07883
17.5856
-10.6269
-14.6076
-6.06844
-39.9386
100.545
1.93292
-32.4381
-6.30219
8.6671
265.884
29.2879
341.77
13.1188
-38.069
92.8179
-57.4233
-21.103
-20.8362
-20.1609
-33.9568
157.395
10.8437
-16.5893
7.01098
26.9156
-33.8515
38.63
1.87429
308.505
18.8865
290.885
79.6697
13.8674
18.4916
20.4938
16.7458
52.2268
19.0426
72.7368
42.0376
42.1973
-6.63737
86.7861
73.7901
101.785
70.9067
23.6386
24.0616
43.5324
22.7214
406.049
36.0964
-20.5656
15.3965
39.1108
20.6255
22.875
134.437
427.254
-15.5932
14.8208
-8.87688
-27.2171
-3.40081
-9.94752
348.808
15.1257
-51.7892
1.53256
-2.20354
2.49557
-42.2924
-32.762
-21.3526
-31.215
0.113057
91.25
15.9872
16.1504
-11.3477
-0.53228
-11.2226
-59.154
-62.2754
11.9344
-13.6971
-2.01792
-49.7409
-29.406
-8.63434
12.8829
32.0719
48.2285
97.9795
32.288
24.5954
16.2432
39.367
64.4107
32.8069
10.6936
50.7544
145.207
60.1676
37.8176
52.0303
7.45307
52.8337
62.0757
-5.02667
22.1733
123.562
0.950192
-21.5176
160.432
-23.5014
-13.0054
-38.0569
78.1315
49.7204
-4.4595
-21.8518
-15.5984
9.50149
-1.29775
30.7851
-24.2716
-21.3881
7.9087
16.7619
-22.6777
11.9919
2.59312
200.175
-23.4188
-10.8595
231.938
228.053
-7.19433
239.225
5.68106
31.5046
36.4743
205.467
-3.51434
3.14751
275.241
51.5372
-33.3839
39.407
63.9299
12.1817
41.4503
9.51619
-14.5878
0.958876
38.8831
13.8674
337.083
15.4984
144.182
58.786
278.657
50.248
53.282
63.749
15.7857
20.5366
48.3678
79.4468
42.7519
13.7477
22.7016
-7.9935
67.9945
-3.11236
29.4769
-4.4526
-24.0492
53.4093
5.67133
-14.5885
7.25165
-11.2336
251.092
34.8677
-9.97105
-35.779
86.8924
34.1819
-38.8619
-17.8468
7.84359
34.9017
29.1812
-26.4893
32.4547
-23.7553
10.9289
58.9072
51.55
61.4627
64.7531
459.377
23.46
613.935
26.8811
60.3315
39.7132
33.7908
24.5885
8.38595
34.8459
-7.79628
77.1493
7.72748
10.7097
53.9872
22.3518
16.0208
32.0228
14.4679
32.6915
298.725
11.6381
6.34125
48.0003
252.999
-7.5996
31.0679
20.0824
5.64404
-7.68441
21.3027
2.69016
10.1866
133.749
203.638
65.2406
19.5488
-4.6544
29.8412
-36.6224
-5.82324
198.842
21.2002
-1.43427
22.0799
7.19501
45.4065
1.25067
43.5926
-14.9809
-18.6915
17.2706
1.88486
45.3638
32.9508
143.807
129.278
44.238
-26.8376
-9.5421
19.4261
24.8116
9.86378
17.2139
27.5338
16.1611
-35.8596
24.9584
240.488
91.5137
39.2295
39.3685
-5.58802
22.667
33.9324
22.1959
28.224
68.7612
-31.9065
47.0273
38.7309
0.40234
0.576316
-29.8938
4.84886
-18.3282
-0.104689
5.43328
10.3144
24.7478
-26.8201
-5.32027
-11.9861
-7.43741
-60.5491
-32.8661
36.7781
-10.908
-0.697145
15.6829
12.233
-38.6827
44.4893
42.882
36.0611
-33.9568
31.8331
14.5918
29.4998
-3.06951
9.75084
-13.2368
-4.05734
20.7661
9.25913
-28.9827
130.564
51.7484
-5.62198
21.7726
-11.3477
-6.41337
13.1403
-7.03148
-0.188143
21.3027
3.31694
-10.4282
32.5491
-4.38319
31.2805
-4.09988
17.8344
12.9746
-42.2446
19.3197
51.3013
18.9317
30.5705
224.479
-26.5382
112.873
5.85476
204.762
71.2261
-21.541
32.0137
-10.8033
119.452
335.415
6.90655
-31.4993
3.88131
81.2695
-19.0822
-2.20354
-12.497
205.766
2.1053
-2.77692
1.13621
-10.3829
-20.5017
-4.32375
561.34
-19.4661
330.057
118.9
2.27882
48.2535
79.4597
27.99
11.7502
12.9977
138.434
-2.45269
-21.6806
6.58999
7.35241
-14.1336
39.1198
16.1206
100.848
6.25144
33.946
25.7397
49.2538
133.372
40.7815
14.0539
-0.92541
-1.82494
25.3107
27.5602
50.7544
45.4187
42.1337
65.7898
15.3288
13.8837
93.215
18.2971
20.5715
25.6597
31.0553
1304.03
69.2145
31.8723
17.4221
45.0754
59.2643
20.6489
30.1633
18.9398
12.8256
69.2649
32.2169
11.302
6.51188
32.9718
-26.5369
13.431
5.83591
79.779
-39.7161
46.7146
34.5655
43.8516
138.138
13.866
0.719051
39.0054
2.49158
-2.80408
15.3775
8.21176
25.7907
-30.5683
7.7982
-0.654981
-9.31147
-4.10261
-28.6899
-17.5466
8.6671
414.505
43.1039
-8.08398
-10.5717
-30.2086
27.1355
9.96231
-26.6376
7.80614
0.277261
186.921
6.30082
227.143
3.62983
-20.4633
4.60489
-4.58258
117.657
-1.98527
18.0152
3.74835
-11.3477
-22.084
6.58107
5.14995
26.9858
30.6731
637.999
14.5613
38.2976
79.4007
66.8313
53.7693
68.9887
62.6524
29.0788
39.2115
294.807
7.29522
20.8057
51.1852
25.9291
76.1125
37.9211
52.0649
10.9431
47.2805
56.2204
46.8633
0.986161
40.3032
50.049
15.1471
107.263
38.3856
50.7973
-27.7747
28.8763
29.7334
87.5928
-4.19171
-0.0431917
8.78062
13.4783
39.5869
35.7404
128.121
31.5176
50.2703
47.4732
62.6553
62.9928
9.267
16.3343
9.39217
19.2054
530.173
73.7766
-4.80611
-2.93189
48.1471
50.248
79.519
34.701
52.33
53.0529
26.0359
41.9309
218.958
130.46
42.6946
35.8398
34.9839
30.4742
37.4797
37.4929
68.1588
17.8144
14.4417
20.7693
219.707
201.429
63.9157
-12.7821
-31.0939
57.6078
351.881
-1.91726
20.9746
37.6145
-18.056
37.1518
38.1028
12.7369
17.0978
-4.65099
23.6041
55.4841
73.95
66.587
19.9034
3.70078
230.686
30.6221
46.1283
52.605
3.04231
21.191
28.2023
46.0783
41.6419
69.2358
37.2924
10.701
10.1178
25.887
98.0689
-6.78077
29.5388
41.5314
32.9915
38.7004
-20.5559
18.3862
207.341
29.2818
5.38905
48.0286
11.9348
-15.5802
27.2255
21.2874
48.5042
104.948
279.133
55.4308
113.786
52.9386
31.671
47.5397
19.5567
33.302
32.6754
59.3351
38.7768
22.137
53.282
10.3381
61.7003
87.0659
-3.01215
33.4976
55.476
277.991
228.849
12.6212
26.765
26.8727
35.0991
6.7918
18.1173
-21.9997
-22.4904
-10.2582
-45.5106
-14.0447
-11.0898
-29.544
-8.09698
-32.0309
-12.4331
73.5373
127.93
-42.2097
30.3324
-32.4363
40.5239
2.94428
-11.4967
11.8399
49.3333
1.74816
-7.48311
116.748
-16.8324
43.2818
195.102
35.3144
19.7908
-5.26078
35.9651
22.5464
22.7145
-21.5991
44.6776
-20.401
9.70146
37.6125
21.783
58.896
36.708
146.59
22.3841
52.2849
43.851
335.108
45.9216
77.2216
-34.8918
20.1685
-0.583196
122.116
44.2359
38.7004
-7.43741
12.5395
-1.00701
23.6829
42.4003
35.9437
14.7594
51.7767
2.86268
-16.1939
31.3708
52.2524
194.679
54.9399
202.373
280.709
17.1439
46.3664
36.7559
48.0096
-11.3477
23.5717
51.9416
30.0069
41.6942
26.0488
442.968
34.5493
293.171
71.9045
160.535
42.7518
311.954
68.0455
11.0434
23.1903
12.8107
31.1349
17.3064
41.462
4.9988
43.1019
55.0403
36.5551
175.192
107.019
23.2541
3.4965
-18.7839
20.025
34.093
15.2241
-8.68564
11.8659
27.0481
47.8018
14.1533
-4.65099
38.5966
40.4916
28.7552
26.35
31.2835
32.8538
41.1821
28.2866
24.9999
12.494
61.1209
31.2532
13.2496
8.07258
38.2813
-9.27906
208.434
37.3766
18.5517
14.4492
146.896
19.3582
30.9291
43.4884
-12.403
-19.1869
-9.95353
43.4055
11.3033
29.6306
-2.453
21.7634
33.7334
38.6392
57.9927
31.0679
16.3343
129.775
35.4191
306.289
7.06507
-10.4282
128.676
36.4154
373.907
46.7078
27.0958
88.6602
62.5457
71.4055
17.4521
51.7496
22.9286
61.4353
3.44687
30.4139
70.5911
28.1094
0.0116228
60.9563
8.83728
21.5625
35.0564
30.1397
36.5115
30.1826
40.1207
9.1187
70.7262
18.2971
-18.7839
16.2769
460.315
16.0627
-20.8671
8.09179
48.9373
-1.87384
347.86
7.39293
2.95696
14.4602
17.3314
-21.8008
-39.7866
38.2976
17.5566
36.8463
145.599
24.0111
-4.81403
177.892
-10.3855
15.5716
11.8299
1.56628
-1.43427
-24.7718
-37.7826
33.225
29.2806
28.4246
7.54539
187.811
11.6306
39.3226
10.0557
47.3004
54.8414
-42.2097
180.258
201.595
365.191
-10.6489
327.632
36.4184
35.2257
31.0199
41.4607
42.2007
76.0779
66.7285
21.2589
21.4762
28.224
27.5354
29.4058
8.38595
237.245
-2.17408
22.7025
28.4421
17.9348
-29.7538
-24.8976
14.6318
50.4628
2.90237
594.291
6.55945
3.96902
6.4559
-16.7207
-23.9581
-25.278
-11.7166
10.1192
25.9879
-7.61705
22.2417
40.5944
10.6658
1.52232
42.9597
28.9699
88.6602
11.0434
37.6723
266.703
61.1199
34.173
93.2944
16.5653
81.0137
47.0842
25.6135
64.2074
507.884
3.21508
55.0403
53.4217
244.952
75.1172
26.678
51.504
31.6075
57.6078
23.9193
20.9746
47.0832
125.696
46.5222
32.4806
19.5518
89.5737
16.0274
30.2163
32.8303
124.825
6.26637
88.9426
39.4684
89.3796
80.0056
38.476
16.8192
17.0422
-4.98518
18.1162
34.8839
27.5051
-12.7161
-16.2903
4.89678
54.3481
254.157
18.6373
36.6901
39.1672
70.0304
48.0907
61.2656
20.263
51.5676
24.0049
18.5051
104.202
55.8704
11.4572
16.3694
9.89844
28.7468
4.91773
-31.5455
25.789
52.4723
24.3745
-10.2582
1.34102
53.1663
38.4291
34.1743
227.666
125.76
-2.98287
-2.1257
38.8671
3.30455
-11.2876
30.2166
-16.1819
14.651
-11.5739
47.4732
233.195
42.1796
50.2183
21.6496
-5.58802
11.4226
18.4478
-16.9422
-2.69804
-25.8791
9.42798
2.09973
-26.0613
-40.5924
-2.59738
-28.7169
-7.36511
-21.3205
-46.4493
-4.52147
-14.5801
-3.85282
-19.284
40.8795
49.1106
21.7634
-5.62198
109.854
234.155
23.5717
18.7625
-14.5277
11.9933
140.306
-18.2348
52.2268
52.7758
107.18
36.1925
59.8413
38.4491
119.796
79.2898
31.6581
47.5531
45.1686
62.4296
35.2995
2123.76
42.6946
50.2985
32.288
39.588
33.1098
26.726
13.1169
430.147
10.7113
44.0513
25.6861
1036.51
96.0184
64.6225
24.6992
17.6319
-5.66539
27.5213
2.23391
26.4685
25.0476
14.651
59.6406
30.6066
27.0481
8.44646
12.2792
52.7051
-17.7695
49.8619
6.26637
28.9724
163.157
33.1576
14.4133
32.8538
21.7774
41.4051
0.637015
91.2048
117.343
40.5133
48.6224
175.371
80.6067
92.294
48.5376
19.5567
-19.1719
77.653
29.4064
44.0713
44.8337
55.2068
56.8011
6.35819
7.26071
29.239
31.5075
4.37738
48.9385
3.2509
-0.408925
-11.5457
47.2805
-22.2562
24.6765
18.2927
8.43172
2.82272
-18.3367
33.744
22.875
3.25217
47.9862
-14.6562
4.5134
312.717
48.2374
-0.443579
-15.0357
17.2264
33.9647
61.5147
47.4732
64.5294
60.9203
33.7334
141.713
76.8586
50.4116
-0.249019
20.4938
-16.3608
192.908
27.8639
70.6359
6.43037
-40.2617
-0.143852
-34.7484
167.371
28.8125
-1.68304
165.503
-28.4188
795.754
-33.2934
50.1909
-15.2938
7.92516
-3.51557
402.301
129.8
-1.87564
0.0116228
-56.755
-8.67791
-22.478
68.8445
46.8189
76.236
-22.6606
28.5597
-15.4361
363.526
45.3374
28.3425
58.2292
-3.06344
18.3992
31.5296
13.9296
36.5574
7.11474
12.2792
37.7126
4.71934
46.0929
381.572
28.7552
45.839
39.4684
64.7129
77.9994
11.197
68.615
39.3556
33.017
70.4233
166.26
28.1328
21.0795
425.225
14.5613
30.8013
77.5267
63.0832
63.1396
54.2191
-7.4655
98.2446
-3.82627
-13.3195
32.5606
0.191021
178.622
31.5513
14.2683
-2.17533
-3.31924
-22.2562
-39.9788
-20.6031
-14.0064
-2.40711
41.9219
-17.7928
27.5602
0.154605
66.0334
-31.5228
-61.0789
-22.7404
-41.673
-46.8948
1.28435
-27.8795
-20.4815
-6.81157
449.434
10.9149
46.5361
24.237
149.938
16.9644
153.852
187.114
125.487
4.79822
37.6929
49.663
139.515
322.485
28.5157
15.9514
5.37318
16.7457
-25.7311
29.8643
392.37
27.4759
158.717
68.9887
17.6748
12.9746
38.0604
-0.201046
41.9309
18.9317
32.4446
37.1735
23.6386
16.4577
-45.2788
96.0063
26.4695
-51.2232
-3.25903
-13.12
-22.4772
9.38112
43.4897
57.3136
-4.34885
-23.6775
41.6782
29.3953
15.3524
15.2241
2.00725
243.287
24.0334
137.428
596.764
62.7944
26.4682
32.8303
15.6367
182.646
20.0391
93.1241
105.942
3.03676
9.32298
166.968
18.1162
48.0024
23.757
-26.9427
34.1355
19.317
275.9
78.6061
397.302
39.2521
3.21585
131.206
15.6805
55.164
-6.05339
266.934
42.4685
18.162
37.1296
25.171
31.7153
13.9774
62.4233
59.7691
53.1753
15.1835
96.1628
67.0575
60.399
113.695
45.4667
108.694
13.1301
244.615
231.203
59.0439
2.9657
-19.2366
28.0782
7.32449
36.056
6.51604
13.4658
5.04501
195.973
32.4547
48.4102
56.0961
59.5886
107.053
25.3341
72.3507
6.26637
40.2168
31.9722
6.92065
33.154
21.6094
63.0069
35.9198
168.88
11.5755
29.1792
5.85341
-2.40876
389.669
62.8725
30.1487
12.5939
-7.1026
363.351
22.1693
41.2365
98.7734
21.1055
4.10197
-11.0491
-5.34015
-3.39004
-26.9402
408.883
-50.8329
11.9348
213.056
14.1071
238.679
1.38575
23.6374
5.62242
11.1411
-23.0211
74.9845
-29.5203
449.588
-23.6748
-23.5468
-19.7985
124.984
14.6408
-16.0584
8.28945
9.2922
27.753
2.61005
20.3792
10.4984
26.6767
-11.5457
52.9027
80.8174
19.9913
266.606
9.38195
-32.747
-13.6515
19.4331
-11.7952
9.52494
45.1751
-24.0265
-0.251631
89.4669
-30.4286
-8.08598
41.461
2.00725
-49.9151
-5.96371
25.9075
27.0481
34.6834
33.3517
36.6421
13.3497
-4.65099
8.61154
38.6175
100.187
63.8313
12.5428
36.9021
119.061
29.2737
-5.66955
48.9014
18.1162
12.3951
25.631
71.3457
-15.6983
15.5688
30.7851
16.9579
-10.1437
17.279
131.08
50.4109
186.681
1.87429
48.0096
28.0077
17.9495
-2.40635
16.8884
225.576
25.1789
48.0907
40.6508
76.485
30.7932
-19.6469
-12.2596
37.2803
98.1529
315.429
6.062
98.9166
41.6583
153.05
15.4816
22.4872
31.8707
-14.0064
130.652
41.9219
83.4067
-0.550822
63.8729
67.9074
27.1412
37.6788
-33.3969
46.3634
29.5415
18.6975
295.513
20.8463
16.9998
24.0214
-4.07761
49.3472
21.4259
42.1796
17.9014
32.0904
57.3373
42.3657
38.1255
17.728
-30.5607
61.2649
23.4835
259.784
20.5674
-5.44654
-10.6074
8.66451
-27.7087
8.59699
7.9087
26.048
79.4583
126.281
175.812
300.468
47.7957
9.75526
62.5597
35.0241
49.8581
14.3375
14.6381
10.5644
481.971
160.937
25.5398
34.4236
-15.5802
27.2255
-18.068
38.8671
18.5192
19.1945
-2.09765
115.217
76.8106
293.503
26.2371
289.764
457.169
21.9565
22.5106
41.6942
42.9154
17.5546
-8.55424
-20.1089
-18.8615
192.782
58.398
45.336
39.9407
-9.33957
13.9116
65.5142
27.753
54.1124
72.3426
12.7669
45.6068
811.683
8.87309
21.1428
35.0991
184.828
-6.07013
14.991
13.1301
0.986161
36.2997
6.57002
25.6861
37.9224
25.2671
0.336315
-12.3532
16.615
777.249
7.05269
40.6397
24.5944
39.4886
-21.8041
6.43333
4.78296
22.72
0.97121
68.6026
-21.8446
12.1058
33.8462
44.0982
33.0218
2.51108
48.1012
16.2607
61.9753
241.651
49.8086
10.7121
22.5106
56.0338
244.317
51.8388
108.117
74.6109
25.171
27.2047
35.4634
159.875
56.8074
9.06254
-25.7971
31.5579
86.6359
11.477
2729.13
22.4872
29.9967
31.3261
253.691
137.755
20.0639
22.6434
15.8968
27.8594
1.43049
9.32714
184.018
23.1735
22.1473
62.6553
122.764
275.719
13.7626
26.35
14.4169
137.97
20.5674
32.4961
33.1087
68.6171
582.966
4.91638
6.02454
30.5614
64.5182
15.0838
15.405
67.3617
31.3158
47.5707
39.0359
46.2995
120.294
11.4397
11.5264
-0.878174
47.4342
0.358097
-18.8106
133.316
13.3523
20.9511
-22.7219
-19.3284
-9.37011
162.328
9.267
-38.2725
-32.3914
3.76998
17.3314
-0.188143
37.2323
121.693
-3.24229
16.7458
16.6195
45.336
64.3035
135.726
-13.1966
48.3678
-12.3825
241.519
53.6019
147.7
-3.11889
45.1904
12.6212
79.3465
-13.6266
53.6434
175.714
10.319
-20.5656
-20.2107
125.573
35.9935
-7.34166
11.6855
40.2596
-10.9081
51.365
-3.99976
59.4818
5.17862
-50.643
-11.8341
-9.1388
16.9998
-18.056
78.3693
6.2437
2.9089
-12.1473
-4.50692
8.63247
-38.7112
250.112
0.113057
77.9994
146.13
5.79785
-18.1036
-8.12075
-21.338
-18.6095
4.91638
-1.47173
54.9242
5.71347
8.59699
47.684
30.7332
30.3787
87.8916
60.5572
65.2728
14.9928
239.902
33.545
8.18428
492.448
-23.5466
133.749
40.5944
51.8952
52.1221
-27.1432
8.35516
46.4937
23.2248
23.6168
97.0999
21.244
253.212
12.6212
174.816
12.6705
-25.3015
-17.792
-7.44714
35.618
-10.8582
14.2101
1.3781
55.4824
-4.34885
-0.17177
15.6779
60.4189
-35.1138
35.9546
23.6574
38.5515
12.8661
30.5806
80.4589
38.0368
16.9644
29.2793
-33.699
55.4841
-23.7187
2.73552
23.6374
54.2446
44.1864
-16.8448
32.5471
-4.80595
1.23901
-15.8988
-11.3882
43.6826
44.7765
0.191021
-21.9033
27.3868
6.062
-20.916
13.5474
2.10663
-18.2516
-22.4904
134.944
-30.873
-49.2588
41.9219
-2.80031
-4.29895
99.4801
780.053
-38.4511
33.9307
-3.41182
-29.2198
31.3708
-36.0508
73.0454
-12.7586
-26.0054
16.9998
11.852
16.8798
8.05177
5.72
8.66453
-1.83989
0.178242
378.761
20.3219
7.42068
10.4204
17.228
37.8391
185.233
41.542
24.5766
96.6456
24.5941
-8.03096
166.431
35.4702
50.0752
28.9433
21.3628
9.76399
26.0474
22.2708
24.5745
17.8039
32.005
21.0195
4.70701
33.2609
60.719
5.37318
-7.61721
-7.61705
35.3602
146.762
7.3674
-3.71737
92.6224
88.003
38.9974
36.3432
31.6236
52.1223
60.1829
14.4953
202.927
-3.11236
362.864
22.8024
10.7965
5.63382
44.0897
-23.0218
47.5441
-19.6669
-11.0898
-5.18113
40.2596
35.8047
-1.53775
-1.1088
22.0005
-36.0508
-50.643
-26.8266
28.4708
35.8388
106.955
-44.2929
-4.08964
-11.5739
41.851
60.7812
-3.5169
25.3341
-7.38321
22.8502
5.98
-1.81642
30.2107
-4.73252
51.7125
-34.0332
19.0532
56.4357
-1.54294
210.964
6.96157
115.831
39.2184
17.8949
-1.71037
36.4396
324.962
5.43265
58.6831
104.628
37.4883
87.529
16.6451
32.3499
42.4684
35.8026
7.77832
70.3363
-21.6217
-6.30219
23.6374
3.03198
-7.5996
6.70509
48.7476
24.1747
79.3988
-12.3024
-28.5422
-34.791
26.9269
-19.3757
6.91764
32.6673
-19.6469
22.3449
413.153
-3.16906
4.44961
116.778
-62.1454
-34.6211
-44.9668
-35.221
74.9299
29.2455
238.455
-18.2472
-21.595
-1.52675
-4.32532
-8.20177
152.87
-4.00047
-3.15261
18.4251
16.7407
29.9982
24.9184
5.72
63.0125
-3.71395
5.80044
45.1768
-7.78913
-11.32
-0.823976
22.8502
58.4538
-9.14467
-12.9428
102.35
1.26816
0.131158
-35.2049
70.1404
-14.9013
12.3451
-16.4542
37.3766
1.68514
-2.41744
25.1103
-34.8882
25.3069
-25.852
214.934
4.89678
5.62242
-4.46428
1.08289
-3.72629
-7.03148
2.56208
-6.68018
-23.5466
-4.93223
9.01858
-6.52847
283.843
144.882
2.57554
14.2683
23.9539
7.72883
-28.7344
0.489101
-28.1126
-20.6031
27.2231
-51.1328
2.56648
-4.29895
-3.59353
-18.2996
45.1751
-24.0265
-27.3457
3.25984
-41.673
74.9195
14.4028
-20.2549
7.72779
-36.7966
-22.8303
68.4166
-27.0762
-1.64283
-14.0213
17.9819
8.63247
17.728
-24.2498
-21.1903
1.29483
-15.7039
-5.66955
-9.19468
-78.0738
244.779
22.62
4.54813
-3.65686
-14.5801
27.9221
21.3622
116.911
20.2648
2.49158
15.9366
34.1181
16.8668
25.5208
2.95696
23.8306
3.55999
-6.80825
4.56422
-45.4088
-2.93189
41.9194
16.2315
31.2805
33.3814
6.43037
6.58999
26.0931
30.5641
-2.07511
351.152
148.242
-15.3003
-5.1824
-26.8603
0.489101
-28.1126
26.2485
-36.4952
-60.5032
-21.1655
-22.3342
0.441071
37.6788
-7.15995
37.9301
-21.9953
11.5917
48.1485
-6.3277
54.4811
0.684695
42.774
51.55
52.0923
44.1384
28.3422
44.0747
47.9669
57.3582
11.8886
40.2168
48.8388
1.29845
124.983
79.7055
14.9452
35.7829
536.62
36.8568
4.89888
66.7606
45.3799
-2.23478
27.974
31.3345
51.4321
40.1035
93.5138
300.468
34.6772
165.303
14.4093
11.5463
10.5027
4.96722
-20.5559
35.2528
3.0449
9.70674
10.5473
-6.80589
1.87441
104.36
0.988619
-44.3049
-11.4659
-40.7756
-15.2161
39.9474
-11.6451
116.502
41.5067
-12.738
9.52175
42.0862
-28.9827
-19.3609
5.47396
12.7319
1.80371
6.01574
-17.4593
7.95721
9.11953
-43.3852
-34.9238
-10.3545
-2.59948
269.866
18.0245
-0.53228
-25.7721
38.1693
268.681
33.0981
5.04357
63.3665
19.5488
-0.906272
33.5893
14.7915
24.5539
64.3037
12.8107
48.0015
-10.8046
38.9465
-37.7826
193.458
49.2148
1.88569
1.34102
-0.926243
2.02867
42.1337
129.508
-38.5901
-18.9923
46.3634
-49.1693
51.8841
-5.26235
18.9722
-7.83777
10.9149
8.11777
117.003
15.9427
14.611
17.9014
256.978
2.98934
29.2472
-33.089
-24.2498
4.74281
8.65896
326.263
-46.2146
19.9902
14.3866
-19.4465
37.8837
30.5614
21.4147
-0.773342
90.3676
69.1515
-17.41
4.49562
40.8795
84.9505
-21.5447
-3.36321
105.663
-6.06844
83.7498
73.3905
4.88048
-11.8994
-11.1855
574.984
-15.5715
-5.28579
19.8893
20.6149
23.5717
318.613
96.2654
128.253
-11.6756
23.1788
25.171
11.1005
338.191
14.7915
-14.4071
34.883
-16.4268
27.7021
20.3135
4.17702
0.232564
-9.99373
9.85943
3.75976
19.7268
-6.17302
11.399
245.944
-3.55064
-10.4791
1.62243
5.13391
-56.6656
-24.4061
-11.8341
20.9746
217.525
213.302
9.04086
13.74
88.0813
12.4023
20.5114
32.942
27.5787
9.39217
4.21291
-0.188143
-4.93418
79.5269
83.9018
-1.05782
45.6676
27.5324
53.9962
100.134
21.5825
26.0931
55.2068
45.5567
20.4137
26.9384
105.139
-1.28861
23.6386
10.9431
13.5474
-23.1122
15.4816
-0.00157762
55.3341
149.392
40.0478
10.3182
28.2656
22.9299
-27.7747
-53.5827
-11.496
31.3708
-39.799
-9.41352
-16.5068
39.4886
35.2657
16.5371
0.621506
25.174
115.353
18.7748
134.64
-1.94965
7.85768
258.979
0.225662
92.7189
44.2162
-30.2851
-22.1762
17.0803
978.594
-9.13912
-23.0235
41.0924
31.9504
16.0933
36.0197
39.2507
46.6627
55.067
48.3758
51.2173
59.0401
2.58956
280.664
18.7409
49.8836
31.7558
51.6827
61.3119
-3.72629
26.7017
60.6601
42.5249
40.8777
40.1636
12.2122
24.1618
240.071
71.8
25.9291
19.1805
194.494
3.44687
334.013
13.351
8.74693
19.2298
28.1094
29.452
56.9144
42.1773
130.634
9.52494
32.7634
92.0267
45.3139
396.193
50.3482
155.059
-4.19171
14.0123
296.45
27.5338
14.287
8.56648
15.5881
50.2843
-32.2406
8.53109
8.61154
49.8619
-38.7112
-2.88668
88.1942
-4.32375
171.835
-8.20764
-30.0324
-13.7429
20.7459
-10.0761
-16.4643
-20.0384
27.0369
-27.0103
-12.706
12.9295
-30.5284
-8.62284
50.2498
21.2322
205.217
15.3775
-10.5289
-2.32031
105.25
-28.8527
102.419
17.8625
273.972
-41.2994
35.8643
16.266
17.5705
301.965
31.6125
-10.8951
7.94498
1.39089
17.58
9.33184
145.832
-15.9556
-3.21179
-15.6197
42.4437
37.9331
3.48972
35.0507
-12.2997
-6.86844
-6.40782
47.0633
16.1504
36.6901
16.3343
121.836
52.9386
44.7894
32.5471
23.3049
13.9347
64.9573
23.7842
190.089
25.3307
32.718
34.3123
63.5172
81.2863
37.1297
45.6068
135.146
31.3619
24.891
55.7138
117.362
0.313634
22.0409
12.1931
-16.8175
97.8554
59.7255
237.224
3.25217
23.1742
46.8085
27.5213
-10.8846
15.2241
6.30689
-26.5784
-15.322
17.4881
10.1815
14.0687
37.0998
8.53109
7.7275
147.313
2.73552
-24.2498
-32.4347
-17.4458
32.8538
29.9377
28.2866
27.4865
0.000221881
29.2689
-13.2218
55.4308
33.755
1.68592
-1.18605
100.142
-21.0459
62.6604
36.2972
96.8164
20.0361
338.854
23.297
6.58999
1.73021
339.907
168.857
34.3186
16.1424
-38.9156
43.5926
-7.49784
-14.3001
-0.926243
-6.17302
-7.34166
88.5222
13.0857
-21.2154
-13.2902
32.5445
41.6782
448.395
4.64197
62.1915
66.8892
14.287
80.718
27.7695
27.7815
17.4881
59.0462
106.44
51.6346
30.2163
8.43352
60.191
-14.1588
24.5087
17.2713
15.9514
258.149
19.4896
-16.1786
4.56422
21.3047
34.9722
70.6359
4.60703
45.5567
-20.8158
38.1828
0.191021
0.585457
-9.67812
29.5761
27.4876
6.1113
3.74655
-1.86244
-24.8959
0.692419
-12.1706
576.662
11.399
13.5595
375.717
28.3085
-16.5303
-23.5976
18.489
27.6227
-9.81391
18.6975
66.8767
18.9722
9.50351
20.2853
36.2288
28.9221
-8.42014
16.4851
120.975
11.4756
-21.5176
4.86341
14.2547
-16.2224
1454.39
-30.5607
31.2799
-0.0473521
29.2237
19.0532
17.0803
25.631
22.62
36.7559
11.2446
-19.4568
41.1261
-4.28041
-14.9707
-5.15742
14.8044
17.6827
-28.5422
-19.9248
25.6019
16.288
196.425
21.4229
-0.906272
-5.76605
27.0958
30.6865
254.565
795.754
13.5583
18.3317
-19.0419
4.17702
5.85476
-30.6085
-7.00716
11.256
-8.02931
6.31462
12.5676
30.1397
36.5115
-5.28588
-17.3102
-17.4563
-18.056
14.651
92.4507
57.1722
5.85344
-2.63286
4.3923
-5.50914
10.6688
-13.6977
27.2316
-2.58544
-18.788
7.67192
12.3951
-4.35403
-10.0761
-20.0384
68.2664
-41.1382
-4.52147
7.9087
16.7619
26.048
-8.03964
30.7325
37.1314
62.4617
410.805
-26.8201
13.4204
23.6211
38.7004
3.1692
-15.9995
10.5412
1.64092
27.4138
-6.80589
39.3557
-19.3284
204.946
33.2449
-20.8362
-37.7049
169.564
-41.2555
-30.3858
13.4283
505.513
-3.06951
43.484
-9.48863
-1.72265
392.537
12.9179
29.1134
183.038
-7.6445
48.3392
-4.875
-15.5015
1.80371
22.8823
-20.1538
69.0896
301.829
-13.4001
49.7059
-19.9313
10.519
1.87429
4.90605
22.3855
21.6976
14.4602
5.64404
251.59
502.062
338.02
38.2974
-0.431193
-8.55409
36.2972
12.4834
16.5148
27.0451
26.0931
-15.1936
21.3162
18.9317
333.276
34.883
52.0649
-19.0419
9.79922
7.49469
19.4331
-12.1706
20.0639
0.154605
-16.4255
87.1113
-39.0191
-28.3626
8.88204
16.1412
648.427
-8.21241
-1.9774
-8.28744
-19.2729
24.3847
6.08698
-7.68441
-4.93418
51.1056
39.1083
56.524
69.9257
42.9747
15.0233
47.6448
241.676
17.6026
29.6335
13.7477
45.1904
44.4804
23.1246
31.351
23.6584
-18.427
22.0409
-15.9311
-39.3063
-7.09228
40.9848
-31.8483
9.75654
21.7064
256.251
222.981
256.008
-10.7509
77.7306
-28.8165
8.56648
10.9029
25.9075
34.3547
68.2775
62.7944
17.9819
87.0685
-4.57211
64.0797
67.524
-11.0187
73.9783
8.60895
-9.67035
65.9049
303.812
43.4347
47.9198
82.0982
22.6525
7.39158
11.0555
181.241
11.9919
462.544
2.49158
0.00702369
35.0551
-18.9622
9.86112
44.3425
11.4397
131.467
15.9884
4.33069
5.9803
-28.181
20.8485
26.4768
42.8569
-20.2654
-5.88653
109.145
81.3004
12.6353
10.0838
24.3244
-2.83717
8.0326
31.232
4.96243
21.0665
38.7989
2.6928
-21.861
24.2826
-11.1418
262.897
66.4181
68.4687
1.25382
26.0887
12.7319
-1.12687
3.38694
31.786
34.4014
394.919
1.80371
105.341
109.157
3.85231
-35.8889
113.424
1.14865
0.000221881
4.90605
59.1789
-11.2226
45.4424
11.0563
133.747
-16.0505
156.99
-17.9244
17.5566
36.9027
-36.5135
-24.5639
44.742
23.6168
35.2557
69.9697
14.4953
67.9945
-8.73456
65.9059
12.6705
135.881
118.47
53.1663
64.6661
6.94544
26.3915
-8.92926
75.1601
-31.0939
35.3556
59.4818
15.6772
-4.08964
100.87
24.9844
45.7887
10.3205
33.3517
19.8893
6.78012
-7.5996
45.4424
-28.5422
-34.791
15.6825
29.35
184.238
239.679
46.1274
-1.43427
38.9465
9.06907
1818.27
30.2176
-4.37153
114.807
-5.62378
0.0116228
10.3182
-26.7877
65.7469
28.3085
-4.85694
20.3631
29.4968
-33.7764
23.7731
-5.26235
-12.9853
56.9067
-9.71184
69.011
2.6852
4.69832
14.611
117.227
31.1003
51.736
1796.65
18.1614
252.12
8.64701
8.76443
-26.9427
-20.2124
15.7925
-23.2621
0.412436
11.1397
41.0405
21.9454
17.6141
-6.77721
93.3534
27.181
11.6293
-10.5289
162.598
21.7471
329.181
5.68106
-7.85074
3.1692
184.526
98.6455
24.6993
55.6343
-23.6902
207.533
9.14675
29.0095
116.784
-13.1445
28.3883
8.88505
-10.5658
-10.8639
-16.9849
-9.67954
52.6253
25.3652
-4.36838
106.674
16.4801
36.3545
168.305
-11.3175
-5.69255
3.15545
36.0682
53.6225
-37.4811
-17.5827
-26.3403
31.0679
-6.15448
31.881
15.4573
-18.9288
-3.06012
-34.1644
0.816244
32.5491
31.2241
8.7917
278.884
15.8007
-5.76605
152.385
595.645
28.5508
25.828
-0.301259
26.4695
63.0948
-0.00157762
15.0042
-19.6286
-15.5256
-3.05571
-2.80031
-43.6543
28.3085
-3.41182
-14.2273
12.8668
55.7337
-66.0359
-7.53946
-2.46378
-16.5068
13.2516
25.0476
37.1518
-6.87476
-8.5592
47.8018
5.24068
39.5866
-0.902856
21.7509
-36.8372
-10.3829
-13.6941
5.04297
23.6515
37.657
31.1337
-2.59021
37.378
14.4602
953.922
24.8276
253.687
-12.3024
-4.80595
11.9344
12.4834
31.5074
-23.3951
-12.417
-1.68304
41.8149
21.7646
48.3168
-47.1529
244.057
7.72883
249.249
-3.73651
29.452
6.57002
14.4417
97.606
39.7965
133.963
487.455
-1.1088
31.3708
65.1487
-11.2876
81.8692
24.7227
88.3126
41.3626
4.43283
3.40662
14.0687
13.3497
-6.52505
181.026
15.854
16.9797
-8.07188
8.49095
18.0293
168.619
315.48
44.3531
138.812
-8.20208
-14.4162
22.9012
31.7544
53.2213
21.3338
44.6276
101.817
12.1885
19.1256
-31.1436
127.738
359.079
87.4261
37.1268
5.04326
21.4818
1.19407
134.23
4.08454
33.036
21.3051
41.2298
21.9011
113.83
22.9426
-13.342
17.7651
43.6955
-26.6376
-16.5567
26.5142
-23.6842
-8.98982
-16.9849
10.9352
88.2325
193.886
-28.9454
110.161
-53.3456
-17.4868
-41.3777
29.7952
20.8356
176.996
9.51619
6.02695
-6.53739
52.0016
10.1192
11.1235
-21.983
27.8639
68.7054
23.7842
13.9266
27.2047
52.33
265.102
40.8715
-8.63434
50.3642
-0.746012
42.7519
15.6218
353.701
66.1204
15.6283
-9.0567
16.4187
610.02
-43.0544
-14.5885
37.2367
13.1293
-1.48785
-10.1528
18.2447
62.9787
-0.17177
-14.3071
30.4785
202.746
104.371
74.2571
36.6775
165.513
889.866
8.44646
-2.25559
-10.2096
20.846
-30.8879
6.73747
29.2472
68.1105
-8.50888
30.1967
-6.55901
2.09495
73.2344
0.404753
43.8524
16.6176
-1.99501
-20.1089
-5.74299
40.9824
7.79824
65.9507
8.08155
72.9597
-7.4655
30.7782
31.781
6.35819
-0.235558
50.8126
10.7472
26.765
-45.2788
2.30296
5.85476
-6.2456
-9.37191
25.3115
-7.44714
67.4772
6.00841
17.9582
7.32449
52.9226
-32.8393
-2.45125
29.2796
-35.8596
58.7036
15.0903
114.517
-4.041
86.1315
1.05009
-5.26078
31.9168
41.4551
61.0828
33.4332
32.1717
45.3087
2.00522
51.0021
-33.1569
38.2813
-5.53093
31.7544
447.713
353.655
36.3547
34.4522
29.6351
73.7061
-19.6707
43.4884
-14.277
117.62
-2.45726
22.7907
-4.48985
1.21908
164.977
14.4136
154.54
-8.17626
6.79303
84.6694
63.0211
2.56444
2.86268
87.3557
-22.4886
1.15792
22.3855
353.407
125.584
202.864
40.7983
40.0454
48.0907
74.6109
13.9266
-12.1507
25.2218
32.4382
-45.1786
166.983
16.1424
-20.916
22.9177
-16.634
76.8351
111.556
70.6815
40.0478
12.1486
624.262
-16.5303
1.62243
89.4669
82.4157
8.78062
17.2264
43.335
18.3992
16.5371
30.6066
32.6703
186.483
63.3367
69.5717
12.2156
31.1003
-4.48599
-4.97803
2.73552
12.5428
18.0152
7.49649
-13.8346
-7.5996
23.5717
-33.7113
-25.7721
-23.6748
-4.80611
8.31251
34.4232
100.621
127.085
30.6865
54.9334
31.1349
19.1805
48.3168
-35.9085
58.5249
-11.0118
-36.2307
281.599
194.901
-51.1328
46.3008
4.1892
30.8893
20.8122
-10.9081
-4.85694
35.3556
40.7412
-4.19171
391.09
39.7152
13.2516
88.7658
7.15476
18.4112
21.2362
19.5518
42.722
14.0897
-18.0965
-3.63508
3.17251
8.7911
27.2316
-11.9558
14.9452
208.197
11.8814
25.631
2.00522
-17.5724
-20.5235
7.9087
22.3841
-15.5359
34.4807
7.14631
25.3069
-1.48914
51.7484
-25.154
8.83805
3.76998
77.3015
250.937
-29.297
-16.0505
-10.4282
169.356
57.7443
12.0526
21.5825
33.5893
17.7255
27.9099
30.6865
24.9483
9.06254
36.7571
-1.43427
50.1909
47.2805
28.6001
-9.37191
20.6264
-12.1323
-6.54844
-7.34166
6.06327
17.7708
223.211
-3.41182
-8.60507
18.489
12.6302
-15.4361
14.4028
5.98204
43.2367
2.55876
55.8805
3.41866
-8.74882
23.2999
30.9352
20.2332
17.9014
-14.0213
62.9595
147.039
-8.07188
21.9096
-16.9139
39.531
13.7555
21.7655
128.585
5.62242
-18.844
19.8236
444.176
11.7092
2.56208
-34.7912
-21.0459
-8.55409
45.6676
31.2805
18.3889
17.6748
-2.78034
5.47835
-6.63737
49.3048
3.54709
36.3087
266.308
22.181
-17.5908
-12.6787
43.5324
-3.51557
4.9988
91.8277
-7.48464
-12.1323
-11.7774
1179.48
94.1444
349.481
56.4195
5.37057
44.4893
-15.4361
-0.589712
18.8738
19.4254
410.091
-3.12663
30.9352
57.7145
-4.58737
-10.2732
55.4841
214.288
30.8465
-14.8795
-15.5681
61.2649
21.6094
46.1403
46.8043
32.0348
-3.11112
36.758
35.0014
75.0938
6.79044
13.5208
55.1479
540.832
197.189
66.741
18.7409
14.2764
24.2595
23.5717
5.64404
30.4498
8.18428
13.9346
-4.17933
32.5491
21.8537
20.0361
248.185
-0.906272
40.2143
66.1714
14.7915
95.2696
27.3868
-3.30834
226.353
-22.7901
19.1696
-24.9863
2.36317
-16.8682
7.50789
-2.76197
-9.90338
56.9144
17.8144
29.4342
-3.59353
4.1892
42.1337
28.3085
-17.9754
29.4968
29.9419
32.219
45.2091
101.333
24.0334
24.9844
310.171
-17.2481
-15.8318
26.4682
132.156
2.98934
-31.215
-1.01261
-19.3163
-6.20143
8.49095
57.3847
13.2941
54.9849
154.923
40.6236
33.8643
-7.09392
-6.91995
28.911
15.0838
227.863
119.215
18.6373
38.5642
36.949
11.7092
11.9324
201.821
44.6258
43.9117
167.76
22.3449
25.2218
356.652
95.7684
93.3955
68.6162
66.0212
18.9732
1.25067
28.1094
372.951
36.5934
-8.02931
8.81951
13.2731
32.7634
0.336315
-21.7235
-0.251631
65.104
-7.93984
16.8234
10.6547
-5.26235
30.1182
-29.3004
20.2853
-3.12663
17.6777
32.8093
16.4851
-47.7545
381.551
-42.4594
12.1058
25.6577
15.9872
249.426
25.5136
0.131158
23.0651
92.6292
48.817
17.9673
6.03463
97.2625
10.701
38.2288
49.4448
25.887
47.4692
163.988
744.389
-10.5289
12.6722
-9.95353
56.5239
16.1249
33.792
3.1692
27.104
8.69034
160.444
1.87429
18.0245
1.34179
24.3847
41.0413
4.43615
21.4308
38.2976
70.0304
51.8388
24.0111
-1.06589
0.967794
224.744
-32.8743
8.07534
28.8125
353.891
62.994
-3.30834
56.6509
15.2251
-2.49746
39.8445
37.4797
738.394
-43.9914
-2.40711
11.9368
21.5625
1.32324
-25.7959
21.519
20.8122
-7.7479
3.25984
-19.1842
-45.0208
-6.21191
-22.1289
0.231527
-0.341507
3.41866
17.4881
87.0182
6.57239
10.8629
-4.58737
112.675
-12.1473
46.0929
38.6175
-42.4594
0.861453
-21.1903
-23.068
-0.0473521
3.12365
21.7655
-11.8503
95.7085
-8.20208
-50.0235
19.5407
97.5427
21.7155
19.1531
-24.9062
15.74
27.761
53.0914
15.3775
-3.03264
31.4129
111.861
-24.0609
18.0152
1.87429
12.4023
13.0151
8.57916
173.756
123.71
0.688014
-34.1644
49.9647
6.91764
12.7667
8.30444
6.58999
40.2143
-3.94918
26.9384
32.4446
-13.4263
-8.2205
44.5687
-39.6566
37.9102
20.8473
-41.8529
17.3557
-47.7396
-4.28118
15.6849
-29.8305
2.31514
0.904241
22.6863
-12.7821
-38.5901
16.615
50.5566
10.6547
-14.6327
7.72779
-21.8041
-7.82574
43.725
44.0537
-11.6259
71.4457
-8.39912
32.9744
12.3806
-12.257
-35.4942
3.1689
-27.1163
-8.20764
11.4201
-12.4814
143.58
211.164
3.02272
-22.4886
-26.3403
8.57916
-32.3914
30.4498
204.961
-21.0459
34.4232
608.436
5.27045
-16.0077
4.32721
-24.5639
6.32367
52.6649
0.585457
9.06254
29.2608
7.93606
33.3243
11.477
14.3691
19.2298
29.9967
-10.2582
-19.2737
47.5441
-21.541
-7.34166
25.2671
20.8122
-52.1375
-29.2198
16.2769
-20.2549
22.7203
9.50351
6.30689
35.2657
-9.6998
29.2596
41.2297
34.8911
7.39293
-17.6578
1.34179
-7.47442
57.9079
17.5546
43.9196
-19.1719
21.431
47.5416
55.5869
5.27045
13.9266
29.8412
-2.88923
28.6901
71.0135
-12.9274
4.33359
25.9291
83.6087
41.6693
46.4427
7.19501
22.9177
215.75
98.7021
-14.5034
30.9712
25.6861
-5.46759
358.144
-46.5153
-40.4642
18.489
40.7412
-21.0583
-18.7839
1.28435
146.537
7.72779
5.75538
-61.1595
3.41866
-5.00069
223.825
22.1073
12.2792
60.2014
141.526
23.6041
32.9953
255.734
-3.63508
16.291
218.687
6.61688
48.6784
47.0273
17.5036
19.8893
35.6075
91.1131
16.7633
25.4458
16.3343
168.688
22.9536
-6.80825
10.8132
2.69031
38.1713
34.5414
24.219
-14.1336
43.6826
-26.438
21.3162
28.302
5.31441
46.1274
9.81013
-2.28299
28.5399
429.65
104.946
13.1301
-10.2582
-32.3922
103.766
98.3993
-2.42489
2.02867
19.1817
39.5529
9.1187
-21.103
29.5415
8.78062
-1.51422
11.4759
-11.5859
29.6556
30.6066
23.2999
45.9278
-9.75185
-10.2096
-17.7695
1.11528
-3.10396
214.505
0.113057
44.402
12.5392
111.733
179.863
5.79785
1.24958
38.6321
20.7459
-13.8243
41.6318
15.5688
3.8394
34.1456
82.3542
39.1665
218.722
48.0003
-14.9923
14.2764
31.0679
18.2084
9.39217
2.33885
283.672
27.053
34.4232
4.98714
21.9102
31.5074
4.5563
29.0788
54.2041
19.3197
5.42115
79.4123
77.0277
184.808
-7.05647
10.8355
17.3557
-7.49784
-5.61058
12.2306
-0.533048
98.1439
4.69596
-6.17302
-11.0898
-7.05519
-12.2142
183.856
-25.9006
-55.4567
38.8671
-45.4212
12.5288
219.626
11.4759
48.8589
-36.7966
1.54459
-18.1192
-32.9221
-30.3666
6.65703
10.3415
-6.38099
40.4916
-12.257
-6.19782
5.04297
-10.2497
-26.9483
-18.788
14.2692
-26.8428
-13.8243
161.572
-18.1643
45.7776
42.3781
-33.733
36.7652
-33.8365
34.8161
5.64404
4.21291
12.9303
-33.0452
0.816089
85.7758
-16.0504
13.8084
80.0062
8.30444
48.5819
51.1789
25.0643
28.302
32.4446
-5.92999
21.0545
40.8205
-32.1604
-26.8603
2.36317
86.2055
402.936
-47.7396
165.61
2.02867
21.0558
12.1486
33.9307
9.70665
-2.98287
-30.2367
27.6227
-43.1467
10.6547
13.35
5.75538
-12.4338
33.4037
4.36964
62.6553
18.3591
-12.0836
18.6373
10.4532
-6.15448
24.1747
10.0583
-1.05798
-11.6756
87.0233
23.1788
38.7768
24.0111
10.1785
-8.40254
14.8487
35.4062
10.0718
24.5539
21.2002
3.44034
59.2459
-7.05647
37.0724
-35.9085
54.7768
39.588
-19.3641
6.1113
687.781
-22.4772
-34.6211
-21.1478
40.0478
-6.54844
-6.17302
-20.4601
8.40051
15.19
-29.6487
-1.1088
230.258
218.777
97.0079
-7.53946
2.23391
47.0832
0.133182
-10.5597
-9.71184
17.4881
23.2999
-4.67201
23.9813
-45.8168
3.97937
-17.7695
8.61154
40.4916
10.0145
8.35772
-11.82
29.4058
66.587
41.1821
218.029
-26.8428
-22.3576
6.02454
-23.7865
58.896
97.5427
109.108
37.3766
-3.93705
1.33069
30.7325
38.63
5.62242
-2.59021
341.102
-18.9288
-23.6748
-2.93204
-16.0504
36.2972
27.5324
162.692
206.955
12.2122
27.9671
10.2292
-3.16906
8.19774
-3.55711
13.7039
10.9366
-7.05647
3.44687
22.9177
86.4396
-15.6159
19.2298
20.6264
-0.887905
13.8109
25.3107
-17.4174
-1.71946
11.6855
30.8893
7.69376
-33.3969
-10.4791
18.489
16.3783
-9.81391
-35.6504
-4.33784
26.5968
176.847
-0.341507
77.4582
126.374
53.424
11.4756
-15.8954
32.9744
62.9804
-6.8521
8.35772
-5.50914
171.838
23.7836
10.365
22.6644
-36.8443
39.4865
-41.9353
-10.6681
-11.1531
-12.0177
-5.20976
-15.0972
52.2849
154.421
-3.02908
199.269
-2.80408
11.6293
-25.5214
27.6648
49.663
17.7003
39.5012
25.7647
-6.80825
-23.5468
40.1716
58.786
25.6583
35.2555
17.6748
-27.1432
-8.51143
39.9345
-13.3195
32.5606
-5.92999
155.987
21.0436
407.923
28.6001
-9.35871
-38.3692
43.7959
252.073
12.5676
21.519
26.4344
-55.8857
-29.2198
3.4965
20.1264
5.17862
-6.21191
221.5
247.608
54.4811
-40.5448
15.9427
-11.6259
-9.13909
59.0673
23.6041
739.518
28.224
301.149
14.4133
24.3155
26.4126
15.6295
40.605
171.808
-11.9502
36.0096
-29.4087
25.1629
13.2097
7.49649
27.3948
37.378
25.4458
-2.40635
48.7476
41.6942
59.782
23.1768
164.487
-10.4282
64.9573
6.91764
73.8968
82.3151
32.718
-3.94918
36.3087
135.124
15.578
25.5127
38.9465
34.2223
26.2353
271.207
10.3182
301.174
9.52494
25.2671
5.13391
-6.21191
-12.7586
146.409
-12.9853
-55.5373
-18.1192
-14.1814
29.0612
-27.0762
117.307
77.9729
-31.215
1.98712
-8.07188
27.2316
-5.66955
86.3827
-38.7184
61.2197
-0.534693
-17.2273
39.2184
21.643
13.8666
-0.189544
41.8165
37.1618
2.81812
50.1535
-15.5757
32.1611
-28.8527
78.0558
-15.347
-53.0528
79.5778
33.0532
16.1634
911.133
-43.3367
4.92505
4.43851
35.6076
-2.75951
19.1894
4.46367
25.7537
62.5576
63.6798
27.7659
-18.7667
-0.400695
19.0505
84.6102
-12.4398
0.380507
374.695
-6.34761
152.882
-26.7692
1.68592
-3.06012
-21.6727
115.557
9.01858
-11.3882
-31.0002
30.5641
-15.1936
0.191021
6.20766
-7.80405
2.30296
7.72883
8.74693
196.789
-47.3847
8.18868
19.6885
1.32324
13.5595
19.6449
114.516
107.158
-2.1257
183.17
-22.9324
-18.7839
-12.7586
17.0981
30.1182
-6.81157
110.24
60.5916
-14.1814
-0.381523
-8.3355
17.0978
-6.38099
-16.7535
6.92065
-11.8236
17.8613
-0.711371
-1.92142
35.7829
-29.348
33.1087
6.77295
1.26816
7.62742
323.508
189.683
-20.0384
30.7851
13.2097
-34.5065
-5.20976
22.7004
2.81132
7.71715
81.4185
44.0624
0.74889
223.702
25.1789
25.8057
27.0532
63.0832
430.683
53.282
30.9529
27.0958
18.5396
75.6641
22.6798
37.1297
35.11
501.011
126.928
25.5325
0.313634
-2.322
189.33
-25.8329
200.28
3.75892
-2.04584
2.32281
-14.4991
-21.2044
-7.13642
-17.2081
9.04086
28.9221
38.9739
-32.6984
-3.5169
-14.0213
16.1078
32.9953
11.3575
-15.5681
10.365
-51.3112
59.9228
-7.49604
-2.91443
223.16
40.3143
-24.8351
19.4896
14.7435
181.663
-3.24229
75.7789
59.3915
63.3665
66.4005
6.58999
4.60703
43.6826
264.042
64.4197
37.6723
27.8032
43.5433
104.539
-7.79752
450.205
41.462
6.87287
43.1019
45.9637
23.1812
51.5476
17.3077
21.519
50.7973
-6.731
57.6078
-11.688
35.5641
91.2395
52.8337
11.9291
16.5251
55.8925
38.1028
51.4109
46.8648
15.0903
18.0349
5.65638
95.7766
26.1613
10.4204
34.0946
100.62
173.409
80.5375
41.4051
90.5922
48.1012
49.8765
27.5051
353.393
74.4279
56.085
21.643
5.78589
1.34947
43.8516
180.122
75.1835
201.359
-17.6578
5.08992
-3.72629
3.55999
8.18428
236.948
-3.05816
79.9498
-19.6469
24.219
-31.0002
30.5641
-9.57138
-6.79479
-1.68304
36.1927
-11.5522
-6.34643
17.3064
-0.408925
9.06907
3.23999
16.1621
41.5431
175.714
4.68359
42.1781
-18.3367
39.1108
28.1218
67.8526
12.336
-0.73954
-6.22292
-3.06273
-20.1213
-36.5875
12.5413
-10.0758
23.559
-41.4818
20.2732
59.6406
17.4881
60.7812
49.6759
18.0028
28.224
20.0391
44.3984
55.3426
43.2792
6.25921
19.8914
398.57
23.657
9.77267
94.5033
15.0838
231.611
85.4816
61.8444
64.8762
26.1336
265.326
35.075
144.325
43.5683
380.247
23.1768
27.053
23.9317
31.6121
11.5464
20.9731
49.311
3.77889
8.28945
-24.441
10.8864
154.409
50.3642
-0.746012
35.8201
741.622
449.071
1722.58
22.0409
15.928
8.44492
-26.1878
3.75892
-16.4804
6.71384
-7.52906
3.00859
1.27335
-19.9293
49.1745
43.4508
25.4331
-13.3708
44.6621
9.24443
13.1316
9.92584
41.3273
327.256
254.907
9.54857
163.905
11.3575
169.964
31.2799
23.4835
-8.20764
-7.54362
17.0422
34.9828
3.02481
0.131158
-11.9502
0.40234
-8.79401
25.1629
-3.65686
8.59699
28.0063
-9.55925
-5.62198
9.267
27.3198
5.08992
7.96105
20.4266
219.954
10.1864
-37.9125
-27.2947
1376.25
23.7278
25.6583
40.8777
30.9529
35.4634
-21.6299
24.9419
-22.6898
32.5606
-15.3003
10.8355
-2.17533
11.2428
-14.9809
57.2081
-8.02931
30.6775
-12.1706
38.8046
30.1397
9.8114
22.6863
-17.9754
-39.607
27.6227
-66.0359
36.8916
1002.86
5.28069
10.9149
-5.00069
-8.42014
27.7295
1.03483
7.7275
-36.5101
1.11528
14.2547
-57.4519
18.0152
-1.87384
-8.21241
-5.72553
25.4458
12.5862
223.036
17.3314
29.7969
-18.0526
-13.5497
30.675
18.1056
114.676
30.5703
376.558
18.6625
53.2098
14.757
24.5539
49.3112
-7.80405
248.527
19.1805
61.5429
54.7768
24.5954
303.61
35.0742
64.4107
227.71
42.5527
32.0137
59.0003
97.6489
561.732
-15.4361
-3.79132
46.2619
41.5893
76.0329
7.24393
120.536
141.163
-3.87403
29.9982
10.4052
18.9719
179.152
83.1031
-14.1311
16.9797
5.04658
29.1057
-9.41768
28.2866
-13.7429
42.4976
-40.0612
-14.5902
-42.5272
12.0444
48.817
6.72292
-8.95789
20.4258
43.8226
-4.67814
-20.2298
12.6722
-34.3164
-40.0971
33.792
-39.9343
47.0854
-4.34876
23.1927
39.5953
3.50147
1.60974
7.94498
40.0709
51.9907
21.3282
29.9466
54.0029
-4.71123
24.5745
5.84308
-4.7885
-18.3359
402.009
31.3869
46.6026
131.69
-5.74299
33.4861
208.323
66.1776
54.3787
-13.1966
46.4937
24.1273
53.9963
109.325
54.876
134.425
-0.704469
13.4321
6.57085
-13.0693
2.27805
33.4886
18.7515
80.9711
42.6076
13.0857
34.8677
39.1836
43.7889
26.6857
24.7102
10.6672
-30.6906
31.0553
22.2365
-12.563
80.6826
87.3753
24.397
9.54857
-1.67489
149.632
14.9169
-12.0684
-13.6941
-0.579232
-19.62
950.104
33.9088
-3.11112
19.9902
-26.8428
-5.49104
-5.62198
-0.716148
-30.0884
5.08992
-12.6537
56.0338
-21.8008
4.56422
-25.4207
17.5566
8.73527
27.5324
310.951
351.029
11.9459
15.1835
13.7039
-4.05592
113.594
-8.93053
-13.7419
32.3482
-13.12
-19.6286
-20.4601
-40.3252
30.1826
-25.9006
-36.7161
-24.6145
22.0005
-24.8064
-41.2726
8.78062
17.0981
11.3776
-38.6707
-9.71184
12.789
56.8435
-23.5517
25.3131
235.751
-34.5724
-12.1473
31.1003
47.9879
-33.089
12.1058
9.48339
59.3945
248.672
45.9723
85.4957
9.32298
22.6644
19.9902
-15.7158
20.0088
24.7652
13.9185
-13.0272
162.27
163.456
16.6777
51.3188
42.7536
-6.87875
27.181
52.0276
-19.3239
8.64491
5.62242
1.77073
169.749
35.075
41.2513
14.8044
25.0509
-32.2903
17.5566
33.0981
8.30444
14.8487
113.303
28.8125
3.93915
26.8224
-20.9225
154.113
23.9539
119.639
-7.2637
10.621
-5.1331
16.865
-51.4877
21.9557
25.0553
32.2453
-2.65649
44.4816
44.9448
79.8453
25.0483
56.6707
9.86378
10.2642
39.7027
229.805
55.4181
12.8661
28.7065
81.1924
41.1036
89.9683
69.896
16.9644
3.04234
3.45527
97.3759
13.4799
28.4688
71.2722
-19.452
35.7829
2.51108
34.9828
8.64701
35.0014
22.62
6.79044
-10.6681
57.022
76.928
37.2924
59.4267
34.8818
24.3631
29.2689
3.6448
36.6901
3.21585
-1.40928
26.0488
-3.06012
19.5567
-52.905
90.7714
5.04357
40.8777
-19.6469
-3.89198
-42.2446
-3.16906
34.4347
-7.30524
24.9483
475.705
33.3243
7.19501
-38.1047
7.98536
-7.49784
-32.3922
29.4342
24.5175
7.93734
-8.46609
33.9307
-10.4791
156.933
7.45307
280.52
-14.6327
17.0981
30.1182
-19.93
374.484
4.69832
318.21
42.2643
-5.39096
-14.0213
353.44
44.2397
2.51823
1548.84
-27.9979
-19.3163
29.4058
12.2391
23.6515
-9.41768
15.1682
535.258
13.1187
49.8836
14.8892
-23.28
-38.0136
-9.34849
-5.15742
28.799
10.1864
-47.2828
36.4235
20.3677
43.4055
47.2101
90.5405
57.0302
-15.8988
84.1891
45.8365
7.29522
81.2863
78.9018
73.674
48.4179
810.746
12.8172
66.0212
25.5325
-10.9308
42.6556
111.505
-5.61058
-45.8655
34.4256
-14.0447
6.94544
-9.21573
27.1412
-3.55064
11.5807
-16.1013
145.926
12.6302
-13.1617
14.4028
-20.2549
127.57
18.3992
2.49557
2.6852
25.3131
-2.7133
37.7126
25.4991
4.60958
-23.0644
-4.32736
88.0813
9.267
1029.95
16.3343
24.8276
37.2932
-12.4304
-19.1719
-21.6726
6.91764
464.417
10.1785
-27.1432
38.0604
-5.82324
37.6723
9.95579
25.9291
31.1349
4.18793
-15.2938
37.9102
217.624
-30.6085
4.23723
-24.8959
36.2997
-12.1706
11.399
-20.1737
-36.5771
-54.0116
-40.4642
-2.1257
-43.5471
-3.79132
-30.5748
0.231527
-27.4263
-13.46
-4.07761
17.4881
-17.9295
-2.7133
63.9495
-25.2657
8.61154
19.8769
10.0145
-0.575618
15.9872
51.7625
51.7484
256.031
-1.9774
-13.6507
11.2662
13.5832
11.0563
17.5546
-1.05798
-36.0384
56.912
53.7129
14.4139
24.0111
32.6673
19.7085
26.816
80.2771
44.2534
42.6946
5.32094
155.976
-9.99373
52.963
-5.62378
3.75976
-42.1174
-30.5181
32.5515
-2.80031
28.2656
17.0641
-12.7821
14.5042
-17.3102
-20.6579
20.025
20.9746
17.5513
65.2508
18.4112
504.745
-19.6645
-28.9502
45.2088
-6.52505
1.11528
-66.8222
7.60932
36.9057
-13.1658
2599.51
-16.2296
-19.3651
1.26816
18.8718
-23.1946
-10.8421
-14.4162
10.1703
5.71347
-2.64741
586.995
16.3232
25.1103
46.5017
0.944057
32.1611
151.144
0.0588586
24.0084
-4.32707
48.7259
25.5208
71.1112
119.149
1.34179
123.71
28.5758
24.1747
-3.06012
-38.5393
-26.6681
-4.80595
15.6825
490.37
6.91764
25.8852
96.3855
74.8188
6.4811
68.0455
7.29522
13.3095
38.6312
52.9136
41.6583
155.78
3.12473
643.294
5.63382
94.6895
8.83728
41.9219
64.6661
44.4268
3.90274
-8.92926
19.6449
33.9307
103.41
17.6319
20.3631
40.7412
-2.31765
-24.4061
7.85611
18.9722
76.9699
44.6361
39.9769
-21.6777
38.4315
31.4776
2.9089
41.4607
29.2263
25.4991
242.399
3.86119
-9.94595
6.91703
0.637015
-8.12075
18.0173
21.8829
39.4865
37.8837
-6.91995
49.5257
7.58754
10.4711
32.2716
16.7619
9.18141
16.3232
11.9919
-18.0216
36.7559
-9.37011
14.2764
26.1336
-4.28041
208.043
21.0795
-21.6727
-11.6756
13.8084
66.8313
31.5074
13.9266
-51.5061
12.1033
-9.57138
47.5531
125.753
53.0593
1592.65
38.6312
-7.05647
33.3243
51.0287
37.7139
-8.11966
39.8445
14.991
15.0042
10.3565
30.6775
2.82189
-12.9639
13.5595
103.271
30.3214
-12.3532
-5.87383
14.5042
-11.688
33.69
-23.0785
-10.8846
3.88131
-13.46
3.41866
-16.2451
-12.3073
6.57239
-38.3206
-19.6435
93.9025
9.07747
28.0354
25.4129
-3.38672
356.13
0.889681
21.7274
-0.300018
57.3727
38.7495
153.805
224.182
49.1281
4.32445
240.68
35.6985
42.3302
324.109
66.3404
17.2603
56.0324
-20.8327
35.6143
2.58956
-0.44624
14.2508
4.96722
16.1412
13.1187
23.6467
-20.7181
-17.6578
8.83805
-13.0966
-10.7796
-3.93628
-1.05798
-21.0459
-10.4282
1188.85
-32.4942
-2.45269
-20.9665
13.9266
-21.521
134.789
-36.6224
11.8235
-28.312
-27.4095
3.93915
13.7039
18.0164
9.81013
3.33921
-17.1679
9.60289
6.87287
414.658
-13.1068
40.3415
-2.40711
53.4217
-10.8033
175.192
105.284
-25.4717
207.578
299.261
11.6042
11.3776
370.724
45.9278
8.98881
4.78296
0.000221881
-26.3403
-6.41337
50.0675
26.2588
11.7092
280.922
6.31021
-31.043
108.265
68.2826
23.7842
39.9345
12.9174
51.3013
15.1835
379.147
9.06254
23.6386
17.3064
35.1983
60.399
3.9807
111.059
-27.1248
139.373
14.4417
-5.18113
2.77831
-7.29877
67.8027
18.489
40.7412
-37.9249
-38.071
341.44
46.9848
10.9029
-13.4479
8.11777
23.2999
752.993
10.4052
6.75841
19.3848
-19.7533
5.04658
16.2874
154.668
-20.6621
26.4126
48.1012
279.367
-15.6983
0.40234
-12.5421
3.8394
42.3302
41.6419
22.3841
29.2596
-5.62198
18.0245
7.39293
-23.28
12.5862
-5.60036
-1.40928
-0.188143
77.5247
18.3095
11.9344
458.511
-6.20083
31.5074
10.1785
-15.8988
120.799
53.0529
3.54709
23.1903
17.0576
304.184
-7.05647
0.428892
-24.1303
-36.2307
-14.5034
-17.7545
19.4331
2.82189
3.19731
-24.2083
352.766
-3.55064
-29.6487
-33.905
-10.7509
-12.2246
13.4658
-6.19939
12.3146
18.4883
-3.15261
38.0889
20.2992
18.7538
255.428
227.93
-24.3287
47.0508
-20.9076
14.1686
9.42798
-26.0113
83.3486
64.8309
48.4257
37.7939
17.1977
53.542
39.5866
7.8986
476.589
25.1629
236.224
-42.6911
20.4258
16.3232
19.4882
3.02272
-14.9923
5.51887
80.6067
-4.93418
13.9346
-17.2978
4.56438
228.057
27.7592
38.2895
27.0301
-7.5744
59.6122
-12.3825
27.365
455.046
116.405
10.7472
4.38391
18.0362
-44.664
25.789
-7.44714
7.90025
61.5996
39.3662
15.3787
6.71384
14.4966
136.774
62.9787
-15.5932
5.45043
17.552
28.6044
22.8361
13.4783
28.3425
11.9291
35.2657
235.803
47.8018
24.9184
63.816
3.78231
49.841
46.1138
26.8811
32.7206
20.7278
1.29845
42.2241
96.7401
33.9088
68.6171
31.2532
115.486
-6.91995
49.5257
10.4711
217.804
131.08
46.6627
44.4342
19.4597
56.8395
134.003
76.1113
9.37055
16.1504
37.378
32.942
22.5106
365.908
11.9324
12.0605
5.191
364.385
28.801
128.676
44.399
63.3665
133.867
-33.7024
19.5338
56.1438
10.8864
-6.76028
42.868
38.6094
158.944
22.181
14.2683
4.18793
30.4139
6.1113
11.2428
-12.1323
-34.2662
193.183
2.31514
57.1262
54.5454
83.8447
-24.8064
-5.66539
8.78062
17.2264
215.749
18.8738
-8.68564
24.0334
24.9844
27.1871
5.24068
31.0199
-14.7613
-42.1323
16.1412
-18.7404
12.4023
-11.3477
-5.60036
-20.1499
-13.3066
-16.1786
-1.05798
-47.2828
-31.0429
20.9167
255.231
42.7518
23.297
27.2047
71.0707
34.5921
39.9345
57.895
75.6641
71.8
87.7733
261.645
80.1759
-0.301259
47.2805
50.8323
31.2357
47.3408
28.1094
48.7373
23.8298
92.5217
143.377
50.049
39.51
71.6556
14.0227
-16.5303
104.459
-17.3102
-20.6579
59.3804
60.33
18.9722
52.607
-8.68564
25.8954
162.714
45.5991
43.9146
17.8168
16.4851
-6.46143
984.116
-8.39912
55.4841
83.3204
37.5944
10.6688
227.757
89.9078
50.7754
53.1109
126.812
33.0099
37.6125
-4.45395
2.45038
51.3998
16.0208
-3.58444
25.1952
-42.7099
11.0549
11.0264
69.9275
11.2514
29.433
-22.7103
52.9646
24.7167
44.3425
9.58195
8.43352
3.03198
-24.4662
1.08289
306.815
-22.4669
4.21291
-7.68441
-3.06012
-4.80611
-37.9125
12.9977
1.62701
34.0916
-2.00293
13.1492
34.5264
5.54406
44.6196
64.4197
178.227
84.9184
48.4179
25.7397
54.876
36.7769
19.0543
75.4517
179.909
-8.38417
-21.1478
23.1812
15.9404
22.9299
57.1262
318.789
4.08445
19.5059
72.8369
33.2449
-19.1842
-11.2876
188.575
38.5515
-28.3633
23.0843
28.7186
39.2295
35.6204
39.4532
27.4052
11.2786
47.0299
-22.7817
-12.257
-5.50914
-21.1903
-8.0755
-0.879385
-0.711371
36.2443
81.8344
36.758
-4.35403
-10.0761
-3.34579
176.962
34.8818
44.9778
-2.59021
1.77073
2.95696
-13.6507
-11.2226
-22.024
-36.0384
-59.1539
13.8084
1.23901
8.7917
-7.84801
176.97
-16.8358
-2.95495
-0.0781339
29.6271
40.8779
-12.4892
78.9236
158.798
41.7576
18.2325
39.669
-17.3145
-8.43488
38.43
270.27
18.496
33.744
281.496
27.3286
40.7335
59.9373
18.0011
-23.0895
-26.4087
58.5448
-10.7509
-10.3506
21.9116
19.9092
32.9293
12.8661
6.21772
36.2148
25.9214
9.24443
58.1092
8.05177
1.97186
16.1608
7.53044
20.793
22.688
7.2034
3.67255
-29.6236
1.29483
117.187
33.6858
65.768
21.2517
29.3606
29.2617
63.1123
16.9978
23.657
0.576316
64.5182
7.58754
32.9598
4.16057
16.7619
37.2924
-4.2915
36.3547
11.9634
55.4966
9.37055
124.846
72.5563
5.64404
35.4191
23.1768
5.191
43.9198
51.8952
269.514
21.4229
14.0863
16.7227
15.8514
39.9345
28.8125
68.0518
39.7952
37.0724
-1.38497
84.3446
14.4595
70.0329
55.2957
29.4342
142.584
-3.30706
-7.15995
-10.4791
39.1038
46.3634
252.555
111.854
20.9746
20.8463
45.1108
10.055
20.2732
78.3813
41.851
103.885
62.7944
46.4701
27.2718
45.2088
-29.0138
26.8811
49.8744
25.1966
35.7531
-7.09151
17.8255
4.49702
14.8716
11.1236
46.6046
84.6349
22.8472
29.6333
-38.5472
-32.7654
11.1005
15.694
17.0576
49.3112
-15.3003
16.4577
17.2955
-3.51557
-2.49746
44.5297
55.2834
-7.44714
21.0187
9.12572
59.9809
52.8601
25.741
430.065
-18.4043
0.765263
46.3634
7.05269
51.8841
30.3449
24.5944
22.622
19.4254
44.6481
64.3398
47.6628
400.211
26.4682
51.571
79.826
64.8545
237.714
37.6929
42.1667
5.84308
79.5445
303.745
28.5758
21.3027
25.1789
47.5416
44.3425
36.9027
192.677
17.6748
172.27
-16.0077
285.437
12.9174
0.191021
30.5705
-0.30779
13.5583
134.524
72.7873
21.8654
0.489101
-0.00157762
13.1301
-26.77
41.9219
44.0513
1641.13
15.4336
62.0417
7.83258
-8.60507
37.2297
57.6078
-21.0583
-48.7689
14.4028
-5.39067
-27.4263
12.777
-2.20354
15.8037
29.0612
10.8629
16.1287
15.854
15.1056
109.994
63.139
8.65896
-28.1583
-9.19468
19.3777
14.2671
123.689
27.3948
-26.3403
-15.7837
-1.85222
24.8276
-3.93628
-1.18605
34.5493
-0.431193
-25.4207
23.1788
16.288
185.181
25.171
100.293
-27.2521
2.06509
14.2683
-7.05647
-6.03112
9.79922
-24.3644
11.256
-23.0218
-29.2926
13.1293
0.386212
23.8669
26.2041
94.8378
-36.208
-15.4361
12.5288
13.4783
37.7128
11.3776
-10.5597
6.2437
448.713
23.439
242.789
45.2088
4.71934
29.2263
248.513
-19.9706
578.074
43.2166
6.92065
21.9096
190.275
44.2662
24.3155
39.567
21.552
22.7097
429.995
28.5157
15.9514
14.5203
100.074
-1.18605
-6.68018
269.23
87.5025
16.5148
23.297
-9.51418
105.807
49.3048
-18.9417
-19.9133
11.8299
25.9291
13.5583
-43.4048
7.92516
-20.3822
-4.37153
9.85943
-49.6136
-84.866
-12.426
-27.1632
-21.1655
132.276
14.4966
9.33754
21.7493
-49.3264
-10.559
78.2672
13.0753
17.2264
41.9142
33.4037
43.725
225.699
21.5649
6.65703
23.46
44.2522
136.091
26.1336
32.942
38.8231
363.591
29.7969
4.43615
12.0605
8.93914
6.43844
43.7935
48.1471
29.6333
329.635
34.4347
23.6386
28.5508
42.6946
20.3135
28.5399
267.368
5.63382
21.9557
88.7735
14.0663
5.07138
348.731
19.1817
701.098
-12.7821
12.0097
50.3482
492.391
22.0452
-3.79132
346.113
22.8486
32.0907
72.8362
36.2028
26.8445
22.1733
-7.62217
7.50942
22.5866
6.79047
0.178242
-3.54896
-11.5373
30.0981
-8.0755
8.49095
158.584
-28.1583
-10.6074
419.068
9.70146
27.3051
16.3319
-28.4717
59.8331
362.723
33.8969
48.2011
385.016
10.1184
-10.4969
0.719051
9.02038
-6.87875
-8.42627
2.25899
-38.6399
1.87429
-13.8346
-41.3328
249.273
156.236
-34.791
-19.9248
6.8612
-15.5712
-9.72208
46.7078
-14.4135
23.1903
17.0576
-17.1744
16.1424
4.18793
-0.408925
-39.9788
2.36317
-20.6163
-36.4952
118.47
10.9998
15.3787
-0.782428
40.4899
-8.09698
-0.17177
23.1742
7.945
-0.980225
24.7102
130.479
24.1105
15.5881
83.0665
14.8666
76.8499
-6.94075
7.59406
60.0043
15.1708
13.3176
5.54662
14.1686
5.98361
28.4688
46.9093
-7.2706
6.51188
-15.2925
30.2976
20.8284
4.07926
39.2184
8.52457
-3.58444
113.192
15.3862
193.776
40.0744
19.6847
79.8594
3.74835
74.2465
43.0002
36.6901
14.4602
44.9994
71.0264
15.6805
45.7937
-4.17933
-2.93189
30.675
119.305
55.6434
59.6184
304.407
-6.52847
27.9671
-2.88923
53.0529
-5.82324
100.027
16.5588
115.468
60.4099
57.6871
265.816
71.4471
323.59
60.4592
-5.62378
15.0042
-25.2508
45.67
-0.550822
13.2731
199.092
44.0078
52.6713
-7.15995
4.5134
61.3559
74.5191
63.6751
52.8337
62.0757
67.5996
13.8032
1.54459
97.0699
66.6271
16.1078
61.1063
41.8736
66.4538
48.1465
27.3996
46.8043
-23.7258
1.15075
31.9903
15.3949
57.022
9.4616
100.426
73.501
52.3692
29.7961
0.747489
128.381
82.8438
23.9166
12.5353
129.612
8.62862
141.774
63.7771
-19.0951
8.36332
61.1642
90.2916
33.5
13.8088
1041.26
118.066
151.696
40.6972
457.737
61.656
70.0285
-15.4237
8.31251
136.172
27.5324
2467.79
38.2895
13.9774
53.0529
24.1618
51.3013
103.265
136.398
3.44687
58.5249
8.66586
-16.553
-0.938611
17.8153
-22.4397
2.27805
-14.9817
19.1269
31.3632
17.552
41.6782
-16.3731
-15.9728
58.4434
5.04501
40.5239
-6.87476
-12.3073
10.3205
-11.6259
-9.13909
-24.3287
28.3102
1.05009
50.6574
186.422
4.86082
-5.92222
-1.66035
5.95333
-13.9243
13.3497
7.35923
6.6505
-3.58444
1.34947
42.0618
16.6486
-18.3557
-16.1511
27.6648
-58.6792
129.612
-0.654981
-15.347
-49.3047
-44.1105
-11.4775
23.6374
-26.2367
-6.33835
27.0706
11.6491
-2.78926
8.89808
28.8599
5.50141
295.855
15.2945
18.6118
-26.2062
10.1635
24.0049
-42.3675
59.7346
6.75025
-7.84784
-8.74109
0.212801
51.9766
-27.4752
3.9807
64.2074
1.87249
29.9967
-23.3767
81.2773
-19.6669
31.3083
22.9299
42.1337
26.4344
64.4835
37.2297
33.2449
209.452
-0.0431917
90.1867
204.406
8.18096
46.5222
62.4657
62.7944
29.6035
16.0274
35.8385
34.7044
46.0929
38.1255
66.4538
43.2166
31.2835
61.2649
51.5945
33.0218
26.1896
41.4051
104.323
40.6236
26.3681
18.0348
-16.4643
40.1554
-22.3975
4.84886
41.1248
65.4034
20.0714
85.052
59.6202
60.5876
47.7957
124.073
46.1262
153.674
239.164
41.1261
38.5642
35.075
118.531
46.6635
42.0455
98.8943
98.1414
34.9722
488.78
15.8007
91.6854
-2.88923
28.6901
14.7915
17.0576
43.689
3.44034
55.4977
71.6543
27.7021
48.4245
26.2353
-1.86244
14.1046
-6.15525
73.781
15.9404
8.81951
32.0137
230.951
32.7634
41.4269
5.95851
15.7578
37.2297
123.2
11.2012
6.90655
22.8486
9.60186
22.622
13.8032
25.8954
17.6777
27.7295
5.85344
-13.8773
561.482
-16.2224
91.9423
10.365
3.70078
75.5997
6.77295
18.8718
18.0348
-3.34579
19.317
-9.27906
56.1173
33.5443
27.5676
36.3547
279.955
59.2447
58.0963
74.2465
29.1939
42.5712
125.584
2.33885
27.9228
8.18428
17.6827
17.6828
42.5249
21.4229
-14.0247
18.5968
-6.63737
11.8235
11.9459
37.6723
34.3186
39.0476
34.2613
2.1877
29.5371
0.935455
4.69679
446.077
-53.9439
0.01079
-21.3972
-15.4885
341.984
47.0491
39.6917
7.24463
51.9856
10.8008
1.83087
8.78062
9.73018
26.4685
33.8664
-4.9375
83.9915
44.6481
9.99184
90.7663
102.15
20.2332
12.2792
218.363
413.41
-12.4743
-13.0054
16.291
46.2724
44.0982
22.6644
-3.11112
79.9604
14.2692
3.87929
3.04231
64.1206
51.3998
54.4392
47.9524
-22.0764
205.604
21.3622
285.243
43.819
40.6463
28.4129
51.7321
21.8338
127.495
67.1119
21.9099
57.089
44.2743
40.5323
159.986
42.3781
3.74835
12.4023
13.0151
50.0675
32.3239
123.5
2.69016
-22.92
17.6828
47.5416
63.0832
36.9027
19.5488
44.0713
1.67302
54.5389
79.2962
69.0327
31.1349
2.31386
65.1834
36.9732
102.626
68.4018
-31.4729
177.254
16.3706
41.1967
-19.3414
-17.0384
-1.38061
-30.0282
39.7152
56.4535
58.2292
267.662
-5.93773
1.74816
33.7463
8.05177
-6.32799
28.0354
4.79822
-1.51265
13.4763
10.365
55.5106
5.57485
112.62
-18.1036
10.6199
34.8839
-30.6909
24.7652
-40.6531
19.5407
-29.8938
-8.26961
-25.8245
16.7619
-0.188922
173.745
40.1029
10.8944
22.8737
126.99
-34.3164
15.2945
-34.4749
-58.751
-28.0521
-20.9692
-21.1937
-32.8661
6.81627
219.602
-17.0997
4.92505
1.14865
95.5776
21.7726
-9.47366
-9.90261
18.7625
-31.3943
-12.3024
-35.728
69.6424
51.1851
-5.75106
-5.59144
33.5893
-8.51143
66.1714
3.54709
35.7983
69.9259
29.2608
26.6767
35.1983
12.8172
32.288
438.764
19.9913
43.1019
68.1588
8.81951
18.8953
36.0483
36.5115
73.2861
-3.41182
8.26153
23.1742
45.4263
-1.38061
12.1382
24.7102
-12.8869
26.3701
-32.2006
102.744
-0.381523
-19.5799
-21.5176
104.21
-3.10396
18.8537
40.3501
11.4201
-51.8368
25.6124
-6.34552
0.131158
-21.3205
-33.3308
-21.9125
12.0444
-37.3901
2.2865
5.51751
-7.68519
-28.6544
6.36969
63.3683
2.81812
-19.8992
-15.7179
16.1504
27.3198
-19.2729
1.89591
3.55999
12.0605
-0.431193
-16.0504
6.31217
-9.94896
15.9603
11.1005
17.4457
33.5321
22.6798
15.578
155.24
33.009
9.81013
61.4353
-4.04939
39.7843
15.2251
9.85943
-3.74971
13.1301
-4.63604
33.4886
134.944
-4.53056
18.2447
31.1196
6.89555
-15.1643
26.6857
-20.1213
79.6046
64.0656
24.5944
46.9848
-38.6707
-7.83777
378.232
58.9072
53.9664
-14.0213
10.4856
19.8769
23.133
17.728
120.053
5.04658
16.2874
-12.1238
13.2941
-6.85925
33.1087
34.8839
5.75336
-9.37011
-4.46428
-9.47366
1.08289
-7.47442
4.21291
-21.8008
60.7862
-12.3022
0.689973
8.73527
1.29544
25.8852
51.408
-6.52847
20.4709
-29.1262
39.9345
-2.07511
100.027
0.191021
15.578
29.2608
6.062
-47.1529
4.17702
13.351
19.2298
-5.61058
-28.9989
5.08915
0.692419
23.4366
51.923
35.7619
13.5595
12.1486
11.4419
-2.1257
117.623
-15.0357
-26.8266
15.3524
-19.93
7.15476
3.41866
45.5991
-15.9164
-2.25559
-28.9502
2.1053
8.61154
-19.7533
-1.76101
-15.5718
244.791
-29.348
14.368
-4.47145
-9.23917
-10.0761
-16.4643
8.59699
-23.9504
5.51751
224.172
39.2521
-15.5248
5.43405
-36.7933
-5.74314
-14.4867
-1.99486
42.8565
71.5165
193.387
24.9481
44.8487
6.41538
3.67
236.711
20.4137
767.195
28.302
77.4222
35.2995
122.254
84.5655
-13.7419
21.1038
39.3538
27.1847
33.8878
70.2447
56.4195
2.21038
33.4816
33.2449
536.476
11.5917
1.29688
14.287
38.5515
-11.4967
34.3407
1.55854
-25.079
-48.8291
2.95696
5.08992
5.64404
26.7017
2.56208
-43.5347
38.2976
21.3047
-6.20083
19.5488
-27.2521
10.8864
52.2383
46.1056
18.3891
174.917
22.7016
-9.86757
54.876
71.8503
14.4844
-6.32667
-20.3011
5.17427
11.2935
55.9774
26.2477
15.3787
14.4966
53.6084
-32.4598
13.8039
29.4968
-51.0434
80.5416
691.878
51.8967
10.5389
-5.87454
19.3362
170.54
46.1355
31.7558
50.0675
35.6291
69.8052
44.7894
11.9324
12.0605
23.1788
59.3915
74.6109
12.0526
8.46406
7.35241
-2.88923
131.764
-3.94918
58.7975
5.81322
58.6815
16.5588
62.994
7.93606
40.8205
62.2731
3.12473
60.4592
11.256
8.48243
31.3261
30.6775
47.7995
297.426
64.1593
30.8893
26.4344
-20.2784
-2.98287
95.3257
101.693
22.8361
-26.8141
14.1887
-14.397
39.9629
7.18074
3.62223
112.999
20.7125
6.79047
-18.7065
28.2892
20.8139
-37.7742
-1.94965
-17.6906
-31.4977
9.72813
-7.2706
45.8673
145.416
-9.67035
19.8914
29.3792
7.62742
1.16825
0.40234
42.9988
35.4183
20.0714
41.9769
49.4448
52.1239
62.4617
36.5513
390.191
-16.1511
31.4129
-9.95353
65.8942
44.2359
38.7004
20.6736
155.193
16.2877
12.4385
115.489
17.203
121.117
44.9779
83.7453
38.4699
5.35787
26.6856
-5.66069
24.0178
523.076
45.9148
-19.781
-10.8396
-15.9077
121.342
34.4821
37.3604
55.9749
60.2721
99.3563
-10.3855
23.0679
14.7915
68.1679
79.2962
51.7496
7.93606
31.4502
-2.17533
36.0361
18.9732
34.2223
60.6625
220.214
72.5378
20.7693
45.4187
59.0003
67.8027
25.1281
96.9631
23.7731
118.199
18.3992
65.2628
69.962
49.5368
280.186
-2.7133
65.8235
32.8303
32.9744
66.7285
2.51823
416.904
16.2874
17.8613
22.4414
39.531
68.716
18.8718
19.317
46.1262
35.6075
37.378
29.1939
27.5787
30.0069
-8.90555
18.5525
55.0359
36.8463
33.1546
24.0111
42.0376
27.9671
4.60703
36.1863
4.48412
16.631
36.7353
36.2365
48.9385
10.7472
32.288
-28.7344
-20.1256
3.74655
3.75976
-45.8655
-30.5181
23.1812
4.69596
-6.17302
-20.4601
-12.6774
19.6449
245.7
-12.7821
-32.9679
-22.7404
-7.53946
14.4028
4.10798
5.85372
5.75538
4.43283
-16.2451
-16.0555
-58.9353
-16.6354
-27.1398
42.3447
354.843
79.5722
-31.7461
14.4133
36.7559
48.0096
16.7633
-28.9022
-17.3989
-9.34849
-2.99924
-30.2341
-9.49127
-5.11636
-13.2393
88.3831
24.234
-18.7099
13.0403
327.604
17.6026
-7.73182
34.8612
20.2632
59.6689
51.0287
67.6989
49.2148
82.4705
4.73429
66.2847
59.0439
85.6562
48.8803
79.615
6.38746
37.2297
65.104
7.45307
51.8841
58.4559
73.3201
210.029
23.1735
37.1398
80.2554
89.6396
16.7407
50.6129
13.2163
8.66453
234.292
13.2967
67.6656
316.424
28.0354
10.6688
33.154
12.2391
-4.4595
236.308
27.3877
-17.4725
37.6125
-28.8168
2.27641
57.022
97.5427
23.5895
84.7454
14.8878
237.817
12.5751
43.8226
22.1388
11.8619
-17.7966
118.451
12.393
-14.9923
8.65418
-5.72553
115.401
27.5787
-24.341
244.093
-16.1786
-19.1719
-29.1688
-12.4285
19.9797
-4.32676
14.6408
-8.56216
330.803
-31.0002
-3.94918
30.6865
116.383
15.578
-24.6707
-4.47236
16.4577
-7.79752
22.9177
188.657
-12.6294
-3.74971
-18.729
295.569
77.5291
44.0513
11.399
399.617
8.40051
33.9307
-33.3969
-6.731
52.2222
25.7486
-58.5396
5.57901
114.678
206.379
9.50351
-4.9375
-0.341507
9.99184
15.9427
-11.6259
-32.6984
5.85344
-44.0064
70.4767
-12.4743
2.73552
-33.6201
-15.5681
147.472
19.7353
-0.711371
-7.54362
24.5385
6.25921
16.2421
1.15075
-6.2281
480.929
108.696
29.2689
10.4532
11.2662
-20.1499
-2.06221
-0.249019
39.2344
134.812
43.4055
28.4694
24.9481
141.363
21.5825
275.344
13.6975
5.42115
32.4446
104.64
25.5127
-14.5527
22.0799
6.05109
2.10663
30.4742
43.1019
-3.73651
-2.76197
-30.5181
-21.7964
-17.7928
-8.60507
-47.2952
5.57901
8.78062
-7.13642
11.4759
69.4736
14.651
37.1518
27.0481
51.55
10.8629
57.2568
-1.64283
291.451
74.2039
44.2397
15.6367
21.4762
-16.7535
-21.1903
-6.20143
23.4835
102.362
20.5674
138.857
2.51108
-15.617
439.682
5.75336
-17.5724
-18.3383
-5.04588
238.806
-28.0197
46.0783
59.9703
415.251
-0.53228
26.2588
21.0795
4.43615
57.0381
-24.7941
-17.9244
-8.68036
29.6333
21.4229
-14.0247
15.8514
16.6655
34.4347
9.56135
66.1778
-9.67812
194.179
39.7952
53.939
-15.2938
64.1471
93.9359
-13.7419
204.762
344.827
1.88569
-23.3767
-15.5256
23.1812
-4.67438
-1.71946
-12.6774
1866.77
60.3064
-11.496
18.2524
-28.5546
-28.1542
-0.589712
-20.2549
2.10559
9.50351
-14.3078
18.4251
20.4888
33.7463
78.8086
12.4127
24.5411
54.5471
-19.0335
31.7835
0.361415
86.5648
359.878
52.6995
75.8523
184.771
328.274
30.3162
33.9644
27.5763
69.2034
16.0208
597.991
33.6285
35.4183
8.24375
2.59312
67.1164
4.36564
360.765
-31.4742
12.393
80.5851
31.143
24.2595
29.1939
-2.40635
50.6216
30.4498
12.9303
-49.9118
7.06507
-14.1763
100.565
31.2805
33.3814
-7.64012
111.429
8.07534
-26.438
4.44961
43.2945
28.6964
-17.1744
76.1125
2.31386
20.2058
104.646
272.168
18.2927
15.928
15.9412
82.8629
25.9923
1.88486
163.43
424.631
-4.72836
26.5842
-0.577188
1.16856
64.7885
28.7065
37.1658
28.1242
16.1608
35.8064
63.4254
131.396
11.2446
21.7726
12.5862
7.51811
2.33885
-3.93628
4.43615
27.0532
-3.05816
14.3575
-23.5547
-32.7654
-29.1262
49.3048
-22.6898
-3.04666
39.5464
36.1927
-11.5522
23.9539
-4.04939
19.1696
13.351
16.2432
-1.38497
-13.12
279.247
179.022
-15.5256
-12.426
0.947823
401.205
176.36
116.528
120.705
18.489
65.104
-17.3102
23.7731
172.774
9.50351
7.15476
31.5296
-15.3741
174.519
-29.0138
1.11528
36.7435
-27.4668
0.113057
-28.6866
8.7911
-10.2497
-19.452
457.909
21.8829
35.7384
6.79044
-5.21986
-21.9125
15.7925
1.96534
643.905
142.841
404.255
0.719051
-8.42627
49.8744
-15.7087
26.1336
-12.0356
-7.47442
9.18219
-31.1711
-2.93204
-13.5497
-4.80595
23.7278
4.5563
-21.521
-11.3882
-8.51143
-18.9417
2.57554
173
5.31441
-2.5983
-25.7971
9.79922
-31.6266
-22.4904
9.38195
-2.76197
-13.6693
17.0212
13.316
-12.7821
81.3501
97.1998
68.8521
-22.9324
-3.79132
1.28435
9.73018
5.85372
5.75538
-19.93
9.02882
-29.9848
35.5039
77.9196
-2.40635
-24.341
212.234
23.1768
-34.7912
199.341
-2.45269
16.5148
19.5488
-45.8839
27.0301
-26.3151
6.35819
59.2241
63.3667
158.051
60.1829
0.635774
53.8398
-7.18263
-0.447932
63.7167
58.1077
23.475
57.563
53.1663
40.3032
5.7768
285.299
94.6075
69.5379
-2.98287
104.459
4.64197
28.4583
10.6672
6.79076
59.1663
100.947
-2.21557
12.789
0.621506
6.43333
14.0687
102.692
-32.6984
-5.39096
-10.2732
83.5742
27.3731
-38.7112
2.73552
-7.38321
-17.4422
29.4058
12.2391
18.0293
162.996
125.738
0.637015
16.2421
-8.21958
-2.47997
30.1162
0.40234
-16.2903
21.4147
-7.40499
-12.0177
11.1397
7.30734
261.243
334.303
85.8571
11.8619
21.5588
24.7478
-12.403
-9.95353
30.287
-4.48985
34.9523
9.42919
31.5046
18.1617
-12.2514
13.4549
3.51498
-6.31934
4.43851
-10.5717
18.2523
3.52664
11.6983
9.14675
38.3799
28.703
14.9665
68.9398
22.7987
24.6401
252.514
11.923
13.499
12.393
-8.21241
1.77073
32.942
96.9192
-1.85222
-3.28335
1.68592
-1.18605
-0.431193
-6.68002
32.5491
72.4535
40.6508
237.1
-5.76605
-21.6299
38.0604
60.6716
2.45952
395.12
-16.4268
38.9465
-30.2863
15.4214
-18.5081
22.9779
-9.37191
-13.1068
-43.9914
-0.533048
40.0478
21.5625
-21.1655
2.02867
22.9299
24.5604
9.70665
-13.3701
70.7262
-22.9324
-18.7839
-30.5748
73.4484
2.00725
-34.9226
-7.83777
13.74
-34.5724
-7.26503
-45.8804
4.88434
24.2873
-6.44617
52.8317
13.1761
-5.39654
29.2237
105.161
17.0782
-21.5515
281.256
19.1454
6.37109
28.799
23.305
89.3201
168.087
35.2555
40.1636
40.3232
11.1005
2.73297
7.29522
101.391
45.563
183.351
14.2683
107.262
89.5462
32.0917
26.726
3.75976
23.475
16.3335
188.354
52.6285
66.4966
41.4269
251.461
13.8837
63.4666
233.77
38.9118
13.0753
57.5063
11.6042
48.9572
37.6145
326.772
119.599
393.224
66.2138
58.9072
22.502
1.97186
113.612
13.7626
-21.6273
-19.3163
-0.579232
6.61688
192.303
4.90605
8.57916
-21.147
58.5608
-3.93628
-45.4088
8.31251
-15.5712
14.6408
-14.1844
17.4457
-41.4305
25.0643
-9.17931
40.5052
304.039
18.3317
-11.5457
-1.44517
-1.38497
-0.00157762
7.50789
-47.7396
12.5854
30.6775
-0.926243
-4.29895
-35.1662
28.0782
-2.61361
-21.2154
-45.1494
19.4261
30.4338
-38.8619
-25.3431
184.006
-17.4438
1.16856
27.3071
8.18096
48.3842
67.1369
32.4806
2399.75
57.7145
36.6421
56.4532
229.607
46.0929
102.336
4.3923
18.8537
304.897
36.6019
64.8809
65.545
82.1589
13.431
54.5616
7.82739
46.0458
32.0903
-8.03096
21.4147
-20.5235
-40.1287
-0.104689
584.165
1314.44
7.14631
27.3856
-20.6145
4.90605
-3.85146
21.9565
9.39217
-8.90555
-3.93628
-10.5564
-2.93204
-21.0459
-10.4282
4.43811
-13.6971
1.52232
-30.8913
-12.2596
5.42115
23.1903
36.1927
16.1424
6.062
47.2805
-32.4825
6.1113
-3.73651
-36.4952
-51.1328
2.02867
0.441071
15.8968
32.0566
197.113
-44.2123
22.2372
25.7486
-45.4212
-23.0785
236.492
165.149
-16.7334
-40.5448
307.005
-4.07761
-21.8673
-41.611
-40.1946
5.85344
295.344
8.63247
0.644168
-21.6273
-59.8571
28.4688
33.9448
8.43352
43.3244
-6.66256
11.3903
9.77508
22.5106
35.4191
36.2953
117.008
12.6873
156.364
23.7842
50.4559
90.5342
106.076
39.9408
12.8107
87.3569
13.5583
78.3018
18.4394
54.7768
28.3436
26.5506
59.0315
14.0671
187.456
-12.7145
44.733
5.63299
-7.11005
6.71384
0.441071
27.1412
22.6863
-7.15995
198.399
12.6302
74.5191
-3.79132
26.5968
13.2516
-49.9151
-26.5784
-16.2451
92.7794
119.559
-51.5026
-12.0032
-16.2224
-9.94595
-13.6977
8.49095
32.0348
-29.348
12.494
370.342
24.494
30.3874
10.1703
-13.0272
347.803
20.51
50.4109
-2.41744
4.49562
21.3338
126.18
-23.4188
77.2216
29.2433
-6.27718
15.0514
-11.8233
2.74113
6.81627
522.161
24.6993
-20.8479
94.8802
20.6151
20.027
-31.1864
-7.98458
-2.59948
44.2614
-15.7837
12.5862
-9.34849
7.96105
35.4191
-0.249019
16.7457
-40.7236
-26.3577
204.575
77.422
29.8562
15.0233
14.9144
10.8864
-6.76028
11.0088
-4.49414
260.144
30.6143
5.12496
39.8835
-36.8455
1.36593
19.9103
-28.9989
-8.02931
26.9293
-2.80031
-12.9639
30.4261
10.2746
41.4269
74.711
44.4893
-19.1842
35.0175
32.219
22.7203
-6.81157
-5.96371
46.5222
15.614
32.6703
48.3442
55.3827
47.0829
17.8378
19.8893
13.1187
51.7577
-3.85146
63.186
16.8884
-15.2415
9.24939
-14.4867
-20.7355
1.62701
37.7833
15.3509
206.733
55.864
-1.13808
31.6236
62.9722
37.1297
33.946
-4.24537
39.8835
25.7288
27.4065
4.06177
21.5634
24.412
33.4886
-14.9817
-1.48785
27.3286
31.8263
47.9862
1.27335
-15.0357
34.093
465
35.7404
34.4179
102.744
47.6628
55.2981
44.1384
122.046
23.46
81.7211
-14.3484
195.764
36.9057
63.0069
37.434
17.0422
240.517
156.797
25.5136
33.1273
24.494
-13.8243
-3.34579
262.946
42.0295
-1.78279
38.582
93.5986
46.6627
167.511
679.936
54.9654
34.6772
62.2291
23.2043
25.7907
29.4019
6.84128
24.4217
187.052
130.178
6.81627
40.5262
41.5659
57.8629
49.9026
86.8974
24.3632
94.6919
135.605
31.3708
31.6376
28.5648
7.27268
49.6243
40.504
7.49649
25.5208
7.39293
51.6827
57.5638
36.072
41.0413
45.6656
8.31251
73.7785
42.4685
33.1546
55.8702
43.9117
53.0529
27.9099
163.745
54.5389
62.4296
39.0476
237.282
23.0169
21.9807
59.2656
-9.0567
23.9149
-21.5533
60.9188
-7.44714
-7.09228
27.8664
6.00841
18.7079
-6.36174
104.347
-62.016
15.6779
-44.4841
-21.595
30.3324
33.156
355.367
89.1513
-42.4188
-0.329473
-27.2999
20.2332
-10.2096
0.231237
295.344
10.5065
-19.7533
-22.3757
-26.8125
0.357801
46.9093
57.3847
5.57485
-6.85925
349.826
29.2617
218.66
137.209
57.022
496.523
87.8922
6.95289
53.2213
34.4522
44.6276
171.484
56.6069
48.7259
53.6318
-1.9774
8.83805
28.1328
-26.7092
-7.74528
397.181
186.038
3.62734
55.9749
64.0202
94.0617
-17.9325
156.515
-22.6326
-14.1336
21.1938
170.339
36.3087
9.99957
20.8275
48.3168
-24.6641
15.4214
45.2102
85.5836
28.6001
-9.37191
10.7113
45.67
214.967
69.7815
30.8893
78.9083
-19.8495
39.1038
29.4968
82.0153
20.5715
27.5213
19.1005
63.9498
16.9998
52.1323
78.3813
39.9769
36.4184
32.8303
8.61154
42.3657
390.667
12.5428
19.8893
16.8668
59.8668
31.881
101.011
44.8566
8.0021
22.368
18.4936
34.0352
28.4694
41.8147
-21.521
-53.489
8.07534
-20.8158
4.44961
-1.68304
-3.16268
-9.67812
18.0164
38.0094
-38.7196
23.8547
-18.427
143.855
308.296
-18.6915
-5.21821
44.733
0.01079
6.00841
-12.0268
-17.3626
261.63
-9.5421
36.056
-6.06578
-9.41352
94.9877
35.9671
6.79076
22.7004
0.937255
35.8281
12.0781
352.47
15.3973
-6.53739
-4.22038
36.3561
202.278
4.25397
-7.61705
55.9749
21.2
46.7228
1.90483
-5.70033
33.3752
-3.01215
205.912
17.9946
40.8779
29.2608
22.0799
-15.2938
9.60289
195.392
54.3595
-2.40711
41.9219
134.007
7.65087
-16.4255
24.5604
-24.0265
115.083
5.37057
31.3708
-2.31765
6.90655
24.5944
69.4736
5.29272
13.0151
8.57916
1.34179
24.3847
176.627
-16.1786
-32.9171
-37.9125
-27.2947
10.0603
38.7203
36.9027
31.5074
-0.906272
-20.7586
-16.0077
8.07534
-5.82324
45.6791
26.8224
-19.0485
10.5202
13.5583
18.3317
3.44687
7.72883
-4.37153
17.3557
20.6131
36.5934
-28.644
74.718
36.6989
21.9928
-21.2154
-47.0234
8.18167
51.0485
-10.3506
13.4783
26.4685
11.3776
-23.6782
228.295
47.4732
43.9146
520.609
42.2643
58.3273
81.5561
14.2337
79.847
13.7626
-2.88668
61.9572
-11.82
31.2799
34.7279
50.5524
5.32218
28.4235
26.4506
11.5755
-21.3205
-31.2828
10.1703
-37.3901
166.603
-21.1581
17.6141
4.46718
20.2648
2.49158
67.8513
-33.0177
149.479
-13.7017
11.5463
13.3138
30.1967
8.43352
4.58183
15.1384
0.404753
-0.91519
14.5203
171.289
25.9879
110.449
-18.2348
-13.2393
42.8565
84.6349
27.5324
55.8702
28.9192
15.9603
18.5968
309.8
215.282
27.365
46.5001
19.3699
51.7496
289.046
53.939
25.9357
45.4065
45.2102
44.3542
54.3595
518.228
12.5854
38.1737
124.636
25.6861
24.5175
67.9074
19.6449
63.9157
0.336315
-2.98287
82.2073
340.636
18.6975
233.669
45.3374
15.2241
84.4662
21.2994
36.4184
72.1647
29.6035
21.6496
38.6496
37.5155
28.3102
-32.152
22.8502
105.005
-23.2002
-3.11112
14.368
19.8914
7.62742
-5.62198
9.267
-6.41337
-9.90261
-13.0966
-14.5277
14.8044
-34.9192
-40.4134
-14.3026
6.8612
16.288
12.7667
-2.78034
33.5893
28.9699
26.816
-5.82324
40.0569
7.68729
-17.1744
-5.1824
25.828
-11.5457
60.399
-37.2488
-45.601
-10.7553
-38.0144
-23.415
-34.284
-7.34166
4.1892
17.7708
-33.3969
-12.3532
-30.2367
18.2524
-60.4137
-52.517
57.5063
-12.7586
-1.64254
-14.8593
-40.5448
-32.2006
256.418
21.2362
364.519
593.697
-0.839236
-10.2732
4.86341
23.625
-16.2224
-12.257
183.772
16.291
48.1465
38.476
-0.711371
7.67192
-42.4665
12.3951
8.76443
317.866
395.428
19.8986
-9.47366
10.4532
29.4528
208.486
27.9228
-4.93418
73.9048
27.4759
19.5488
-6.52847
-31.0002
30.5641
-7.69731
83.1604
22.6798
1.56628
31.1349
-22.049
27.7021
17.2955
3.9807
-24.9863
-1.38497
-14.9941
-11.2328
3.21508
21.3071
-12.9639
-3.30706
25.2671
7.69376
35.9436
-17.9754
42.6152
158.852
-1.91726
27.5213
-24.003
3.97966
10.9149
-16.2451
23.2999
29.0612
59.1309
8.46747
-19.4995
-23.7187
-41.1164
-17.4422
8.49095
-21.3261
5.79785
-36.8443
6.87178
16.1433
27.5051
-8.20208
253.401
43.6798
17.6666
-26.1457
2.97479
17.279
14.8878
23.2363
-31.1436
198.068
210.197
74.3077
40.504
33.7334
-0.716148
19.8236
33.2009
-5.60036
26.7017
-57.28
275.057
-8.68036
-0.63506
36.9027
-17.2183
-36.6224
34.3123
-22.6898
30.6865
32.0501
2.45952
-30.2928
31.1349
34.173
23.9539
-19.0419
9.79922
3.12473
-3.25903
18.7391
-14.0064
41.9219
0.947823
36.9305
35.7619
37.6788
-50.2635
-29.2198
164.666
-17.4563
11.6042
9.50351
-8.68564
-11.5739
315.465
-17.9295
12.1946
-13.9577
-5.39096
17.8378
12.3597
47.9879
-31.215
7.60932
10.6688
21.6094
-19.452
11.197
5.79785
-27.474
1.24958
4.89888
-19.3466
49.5257
11.2446
21.7726
3.6448
-0.791174
-20.1499
71.9025
-10.4283
93.0682
29.6333
0.808172
-29.0173
7.35241
-21.6299
34.3123
76.6357
-8.66886
36.1927
-28.4188
-8.93053
-49.027
13.5474
11.477
311.107
-32.3922
25.3107
-33.5786
604.354
30.1826
-33.3969
10.7561
3.30455
-15.0357
12.5288
-29.3004
113.065
70.1516
30.9352
-9.75185
-10.2096
-4.65099
27.3522
29.2472
-13.6941
8.49095
53.7234
3.02481
-0.605903
203.567
-16.4643
-31.2828
8.29627
-0.773342
157.834
48.621
138.492
-0.543373
15.7116
46.5017
17.4841
-6.55221
24.7478
616.122
1.29087
4.96722
-26.8159
15.8596
14.3125
23.6596
46.6185
27.4138
6.31257
129.311
4.73675
-23.6902
31.8593
32.942
31.3268
5.64404
32.3239
47.6677
-28.5422
-2.93189
6.31217
-19.3757
31.7153
-4.7633
21.1938
5.42115
45.6791
21.2002
211.462
211.045
246.968
-0.301259
43.5324
20.8473
-36.2307
17.3557
3.74655
-35.5956
-14.0064
1.34102
53.4217
-15.5434
400.08
69.5379
-34.842
-0.251631
20.1264
-19.1842
-31.9023
-0.589712
22.7203
571.723
13.8032
24.0214
5.29272
118.688
21.4259
3.36661
12.2792
45.2088
27.3522
381.572
-8.72616
28.9724
7.60932
33.1576
253.994
33.0218
3.70078
24.5385
2.51108
14.368
8.64701
-9.97623
-3.61697
41.6318
-6.91995
27.0369
1.96534
192.303
348.577
10.5282
-30.0884
23.5717
-13.6507
13.1403
-22.024
160.982
-14.3045
0.816089
-2.30526
17.5566
36.8463
39.0036
-17.7729
74.8188
-6.91719
-5.43118
3.44034
6.77203
-5.92346
26.6658
9.60289
-4.37153
-10.7553
8.83728
19.4331
135.881
-30.5359
47.2927
6.52644
-19.8495
98.8372
-11.2876
-11.0129
5.75538
-23.6782
39.0139
2.49557
2.6852
3.36661
6.65703
12.393
-46.8514
154.831
-18.844
34.8161
-22.024
1.68592
-14.3045
-17.9246
-60.4013
-25.4207
-1.18409
33.1546
-32.7654
33.5893
6.20127
16.6655
287.434
-1.68304
3.44034
3.0239
4.18793
-37.7826
30.4139
7.72883
-30.6085
22.9779
-1.86244
10.3565
3.21508
10.0627
15.1471
22.9299
17.7708
-31.5228
435.549
12.6302
-24.4061
20.025
-20.2549
243.762
-11.5859
7.16679
26.8584
12.0555
6.57239
5.24068
-1.64283
66.7285
-27.4668
-1.01261
-8.07188
14.4133
10.365
11.4201
-12.4814
121.19
25.5136
186.801
50.7309
-21.3205
-25.8346
-25.6606
3.8394
2.97479
26.6494
-9.47502
11.0555
6.95289
283.731
19.4597
0.61751
-34.6632
13.5034
-63.0028
-21.061
-11.2442
241.038
7.39293
-15.7837
18.7625
-48.2609
25.0509
-45.4088
10.0603
-19.3757
-4.32676
7.14452
2.73297
-3.16906
-30.1861
36.3087
5.81322
11.8299
27.3868
-23.9231
5.21327
-5.92346
-15.6159
112.933
13.1301
1.34102
141.503
-6.17302
118.507
309.418
-18.4043
-1.1088
97.1998
27.6227
-11.688
-9.41352
18.1509
28.4708
5.85372
-19.93
-9.6998
-3.12663
-2.937
19.6909
14.611
14.1533
8.61154
106.084
186.177
15.854
-5.50914
38.7798
-8.0755
21.6094
-10.0817
-7.54362
954.075
66.2293
340.456
29.2617
14.3866
0.131158
-22.0865
-14.4162
25.1629
19.8414
19.1531
14.8878
22.2999
-32.4025
257.495
32.5782
39.0054
150.31
-31.1436
-36.0535
3.16494
30.287
1.13235
-15.347
-26.8159
39.6918
-30.2182
19.9176
6.31257
14.9929
16.2789
38.4699
-18.068
207.533
72.1131
62.4362
-31.8852
-15.3932
332.957
60.1817
72.1518
33.9541
61.053
64.183
-5.81034
41.9175
-36.0384
-12.3022
25.0528
1526.79
44.6258
-6.52847
5.47835
-29.1262
15.5716
26.4279
-11.5522
21.7646
17.3064
1.46514
3.44687
24.7918
-29.7525
-39.9788
13.6076
-1.87564
-15.8804
68.1588
-43.6543
9.8114
-46.5153
-68.5752
58.5448
-7.00281
-12.7711
10.6672
46.1461
36.6775
34.3287
47.4592
30.0192
73.2878
48.6501
360.871
71.5759
35.9651
134.99
28.3367
-14.1028
21.7274
-0.300018
20.9273
35.821
34.0643
51.668
102.539
-11.6051
65.4553
19.769
-0.188922
38.812
-6.74878
105.667
33.3832
16.1412
-18.7404
10.4532
104.97
345.293
31.671
10.0583
-1.05798
-6.05339
-23.5466
34.4232
57.461
31.2805
18.3889
246.47
1.73021
79.5697
47.4307
-5.82324
10.0718
100.892
37.9211
93.2944
-19.0419
51.0287
20.8473
10.621
-14.9941
0.947823
-29.544
774.894
99.0739
14.5042
-22.9324
-0.0431917
-4.33784
5.75538
49.4104
1.54459
124.31
-17.7695
29.2263
-25.5928
6.48365
-41.1164
-26.8125
233.679
18.7983
22.7004
4.68539
30.8188
-14.8467
112.256
71.9025
49.5418
596.643
16.2315
55.8702
71.0707
27.0958
14.7915
51.3013
56.8074
18.4329
61.1199
39.8835
-21.853
40.7213
18.0362
-7.18263
18.2927
-2.81268
8.44492
386.107
22.8928
14.7479
41.2402
79.097
8.5879
29.4891
-11.4162
-7.00281
51.8967
47.9219
38.0889
12.2792
24.5941
17.8378
23.625
-16.2224
10.2318
-9.25727
20.0355
242.749
96.7401
-5.66955
339.382
102.35
14.3866
158.59
40.1554
1.96534
-12.706
33.5443
25.1103
25.0819
74.6127
116.81
104.018
-40.514
-28.5572
33.15
-4.48985
-11.1855
-20.9692
-28.6899
-42.2365
-8.17626
99.6619
36.7842
-12.4281
22.4891
-6.20992
135.605
27.3948
7.39293
31.671
-22.92
111.386
46.2166
8.7917
27.7592
30.7932
-6.52847
57.9522
-14.1336
-1.29499
39.1543
63.4827
40.4834
82.1073
30.6143
41.4423
55.7138
-7.18263
35.1593
17.802
48.4811
28.1218
58.0633
42.364
-15.5932
-9.5421
56.6707
21.1082
-23.469
-22.1289
168.897
13.2516
0.621506
-2.79794
25.8554
0.231237
-8.39912
-19.4995
-10.1082
10.0145
13.1761
-5.39654
4.86082
16.5666
39.5691
26.5681
38.5495
28.3422
9.77267
-16.2903
70.1404
13.2097
179.137
13.5309
16.1412
29.9853
46.7483
18.2084
51.0646
-1.18605
-6.68018
-44.4717
-9.49112
44.7305
51.1851
39.2265
28.9042
22.4107
22.2532
34.8612
11.8736
45.1904
177.539
-14.3568
44.4694
35.1593
-10.2957
-7.44714
20.3701
48.7365
46.3557
79.8453
16.6948
36.056
4.64197
9.73018
15.2241
10.1815
0.950192
23.9813
6.65703
116.423
14.0897
44.2397
4.60958
-9.94595
-13.6977
34.7279
-2.58544
-11.2917
-14.3555
23.7384
40.5061
-11.8503
58.2272
-26.9427
9.77267
40.1554
11.3357
-28.8843
7.9087
8.24375
15.7116
97.1015
38.0988
-32.7891
28.4959
-23.072
32.1611
12.3767
1.21908
30.9809
9.72843
16.7966
18.9745
351.724
-23.659
199
63.7698
367.053
26.6856
126.278
23.2022
67.4279
42.7585
17.7776
24.8992
55.5948
40.5697
41.6812
-7.75467
23.3075
81.7335
16.8668
1.77073
-12.0356
423.007
35.6291
41.6942
11.9324
8.31235
8.93914
32.6754
122.504
16.288
40.8777
-23.3951
-6.63737
-30.1861
118.768
32.0501
4.33359
16.5588
38.6312
-23.9231
5.32094
43.5324
-4.37153
405.287
389.804
3.75976
49.7119
10.7113
58.7885
377.635
27.5602
7.93734
-8.60507
-0.251631
126.948
-24.8064
-9.01049
309.452
228.295
16.5371
0.811131
107.772
95.1958
-13.9577
-14.7613
64.6895
8.61154
16.1287
-46.2075
-4.76075
10.6688
16.1504
-3.85146
2.95696
-18.0526
-27.2949
12.6873
23.1788
233.623
87.5025
27.0451
-14.0247
48.5819
15.8514
51.1789
-0.201046
-17.1744
136.083
21.0545
29.5761
-15.2938
24.7918
558.704
-11.8678
109.185
-16.855
-19.6286
11.9368
86.3616
21.0558
23.393
52.6713
-17.9754
3.4965
-24.8064
-45.0208
233.669
-14.3078
-2.21557
29.6556
12.0555
210.846
15.2238
4.86341
10.6688
5.57485
-1.23705
14.368
27.3877
29.3792
507.166
41.6318
-14.4162
206.947
14.2192
-23.9504
35.5026
5.43328
2.62156
-21.7697
25.887
270.581
74.3794
45.2795
21.7471
404.143
12.764
-32.4381
-4.42813
3.0449
136.11
106.096
23.6467
-3.85146
-8.28744
-4.28041
15.0144
-3.28335
31.671
15.6805
-6.68018
106.391
439.221
10.6658
0.808172
27.9671
15.8514
49.3048
21.3162
84.524
4.33359
53.6237
-8.93053
16.4577
-11.5457
34.1621
249.483
216.768
54.837
26.2353
-27.1248
-28.644
41.9219
15.9404
25.6861
24.5175
44.0078
50.7973
-16.5303
-4.85694
-17.1182
55.7337
321.15
32.4806
59.0462
16.4851
-15.8318
26.4682
2.84528
29.2263
151.061
2.73552
15.1056
231.805
-0.711371
31.8118
97.6271
-16.2296
19.9902
8.64701
-28.7169
-3.61697
-15.6983
-5.21986
113.244
-18.6494
38.582
-3.3357
36.7559
-8.21241
11.1411
10.4532
-0.53228
-22.4669
43.5683
38.1693
3.31694
-8.55409
38.1713
46.2166
51.8952
52.1221
-0.906272
29.8412
12.1033
56.8011
-11.4454
56.413
9.06254
36.7571
6.062
22.0799
85.9058
67.8953
4.9988
37.9704
9.36875
35.6189
3.21508
51.923
-1.433
163.241
15.3288
-17.9754
12.8668
53.8596
-41.673
84.2898
35.0175
19.8893
42.3874
199.993
22.5106
193.494
17.5546
-6.05339
15.8088
56.912
1.29544
20.263
4.71593
-16.0077
6.20127
78.5097
196.968
38.0668
14.2683
-8.93053
55.8131
7.19501
54.7768
17.0992
26.726
3.74655
-11.2328
-25.2508
-2.80031
21.938
84.4876
-7.15995
13.8837
16.615
12.6749
-2.46378
9.73018
37.6145
-33.0485
-9.71184
20.2853
34.3547
197.727
353.817
280.271
3.97937
141.526
1.11528
38.6175
41.8736
106.935
439.83
44.0982
25.5256
24.3155
26.4126
-18.1036
38.7309
31.1358
-15.6983
15.5688
60.7701
51.7005
16.6777
6.95289
30.7325
8.21531
44.2522
-5.62198
74.2465
37.378
168.134
1.89591
22.9536
19.4287
19.5567
13.9347
27.5324
327.61
-6.52847
2.73297
54.927
69.1394
47.5531
91.105
6.062
-0.301259
71.6434
20.8473
13.6076
-1.87564
-28.9989
41.9219
14.0663
-15.5434
0.441071
50.7973
-10.9081
0.765263
29.7334
33.2449
-32.3027
24.3197
21.8991
75.1942
24.496
-38.6707
-7.83777
243.299
28.7325
51.55
14.611
25.3977
26.4682
17.9819
14.2547
-14.3484
19.6021
11.3575
-9.94595
10.6652
10.533
28.0636
7.67192
19.3777
49.9753
42.3802
20.0088
28.2421
19.9089
52.8762
19.317
3.8394
32.9598
22.2999
-15.5359
31.5092
19.3582
59.0401
20.9997
16.4204
17.9989
91.8881
68.6605
42.4003
18.5075
31.162
330.526
13.1188
14.4048
60.9587
19.4134
242.903
31.8593
87.9778
27.3198
10.7121
3.76998
6.08698
63.5301
21.3027
6.43829
8.93914
25.1791
25.8852
92.6374
85.3008
168.522
-2.88923
9.9494
-20.8158
32.0501
38.0668
35.2995
19.8905
34.173
80.1759
-24.6641
-28.7344
19.2298
-5.62378
44.9892
-6.5101
6.96322
25.0553
10.3182
57.5452
17.0212
19.6449
13.4548
-4.85694
-11.496
20.1264
132.615
-5.66539
3.15842
-10.8846
33.8664
46.1262
16.8668
29.2689
-13.2218
2.95696
-15.5248
-10.7796
33.545
-19.9267
27.0532
83.1489
61.2091
-16.0584
-0.906272
44.8337
-15.1936
47.5531
54.5389
30.5705
-5.92999
107.972
34.173
72.6797
-11.5457
131.614
18.9732
8.74693
22.9779
-14.9809
-4.63604
-34.2662
5.07138
7.65087
-8.92926
43.301
-22.1525
-47.9605
29.7334
16.3783
-6.06578
-0.0431917
21.8991
577.444
508.005
-27.4263
12.777
29.6556
17.4881
28.9221
30.9352
44.5961
123.92
38.5966
100.462
120.053
-0.575618
177.457
38.476
46.1403
395.604
0.637015
42.479
204.404
10.5386
62.2465
72.0145
24.4541
61.0708
67.8788
46.6627
61.3008
36.3547
53.1929
102.724
55.292
39.7403
40.504
48.7259
59.254
83.5418
72.5563
13.9346
7.06507
13.9347
94.3933
68.7054
12.5398
443.088
470.247
-26.3151
37.1234
352.089
33.3816
-13.6157
-12.5904
-33.0974
87.573
6.7918
9.68396
5.17427
-17.8052
-23.4142
49.1297
5.37758
13.5047
34.8248
8.87437
114.285
8.63079
-38.082
-22.6606
-3.06273
-36.9879
49.6196
16.2769
20.8463
-33.0485
33.3917
30.6066
49.6759
35.2257
18.8385
40.5237
-22.4546
47.0299
138.88
-10.6002
-9.25727
3.17251
74.3834
120.935
25.5256
200.701
244.266
31.2346
143.58
89.3493
84.4641
-6.32802
6.02454
32.4354
137.607
20.706
41.6419
31.7544
7.30734
21.9454
-3.85146
141.638
6.96398
63.7401
-8.90555
20.4266
13.8065
-8.55424
524.307
130.001
38.7203
27.5324
127.085
15.8007
19.7085
29.8412
-12.2596
54.927
30.1761
-2.18186
40.5052
37.0724
127.135
11.477
31.8707
-25.2508
3.21508
19.4331
210.843
-15.5434
22.9299
36.5115
181.982
0.336315
35.119
99.2823
100.61
88.4409
50.8313
50.733
-18.056
22.1473
48.3962
28.7325
341.891
36.5574
25.8554
19.7755
-34.636
29.2472
-34.9631
-16.7535
-26.8125
10.6652
34.7279
29.2737
4.99771
25.5136
23.757
0.131158
593.005
7.58754
-0.773342
-5.20976
50.4951
25.5115
61.8444
1.15792
13.0151
17.9495
-3.93628
34.4212
2.69016
20.1835
32.6754
25.0528
31.2805
22.137
23.297
8.46406
22.3449
15.8514
47.4307
40.0569
22.6798
28.6964
18.4329
61.1199
-14.5527
61.4353
1.57281
710.504
77.3258
22.4872
-14.9809
-17.7545
196.244
38.1737
12.1922
16.3158
-5.46759
41.6705
33.4816
50.1115
-20.2549
17.0981
45.1108
386.742
27.7815
13.74
105.759
25.8554
-8.3355
148.282
-14.0213
21.7509
-10.6002
8.35772
36.9021
-2.58544
20.7904
11.8814
38.7309
21.7655
35.0014
84.4641
-10.0761
6.02454
46.9429
29.2117
69.7529
12.9295
14.4492
43.851
55.4966
0.000221881
147.335
33.6299
42.5712
46.8735
-3.28335
75.6507
23.3049
97.0202
-6.68002
53.1638
166.157
211.418
21.4229
17.8344
18.5968
12.1033
34.3123
-9.57138
32.5606
-26.0459
28.6964
-0.724232
17.0992
-21.2381
62.3333
5.63382
-14.0064
10.0627
-2.80031
194.352
11.6855
331.907
-25.9006
-77.9455
-10.559
-33.2397
10.2642
3.04263
32.9293
9.11799
293.899
36.4184
47.8018
58.3273
27.3522
98.5876
21.2589
19.6021
15.1056
1.29845
44.3984
78.8864
195.54
522.24
343.085
68.0427
85.133
37.5726
124.101
125.458
52.2849
96.3249
96.1645
65.2728
35.6143
31.307
-5.84373
45.4684
11.5982
30.287
16.1249
29.3301
-7.43741
42.3874
17.9495
-11.7767
15.0144
191.62
31.671
11.9324
-25.4208
18.3095
-14.1763
19.9797
-17.2183
21.4229
-4.6544
31.7153
-21.6299
38.0668
12.8107
40.5052
16.4577
92.2581
32.0917
-13.12
11.256
-10.2582
-41.7625
8.44409
78.16
6.52644
15.19
-33.3969
-34.842
-30.2367
-51.0434
-15.0357
-36.197
105.308
16.9998
-20.9562
39.0259
38.1028
36.4184
8.44646
327.122
-38.3842
12.3597
21.7509
-1.2299
33.0078
-18.7404
27.3948
-1.9774
91.0381
10.7121
-5.81034
-12.4304
58.9121
25.1791
28.801
61.2091
53.7693
211.418
19.5488
6.58999
23.3477
231.212
7.68729
83.0444
322.032
46.1274
9.81013
18.3317
7.19501
19.1696
-24.9863
281.122
-17.7545
-13.6515
55.0403
29.0588
2.02867
-10.8033
0.904241
39.5529
0.336315
-10.4791
-4.19171
-3.79132
428.571
20.9746
174.52
144.436
-6.81157
12.789
19.3622
8.98881
13.3497
8.46747
51.736
-12.4743
-10.3829
3.1689
149.878
11.8814
587.731
18.7409
31.143
-7.5996
1.08289
-37.4595
21.0795
63.5301
-6.68018
18.3095
23.305
34.9722
50.0212
82.1072
25.171
22.3449
19.5996
244.208
12.9174
41.9309
5.81322
390.391
44.6698
3.0239
15.4323
426.878
47.2805
-8.11966
11.7335
56.2204
-5.61058
45.9637
-9.90338
35.0564
26.3915
15.4336
14.0227
65.7898
611.282
-2.1257
33.2449
-15.4361
7.45307
25.6472
-1.51422
24.5944
581.094
31.5296
33.0078
13.1187
29.2689
-16.9699
145.386
-6.15448
13.5832
7.30812
2.56208
123.257
12.0606
93.0682
39.0036
34.5414
-10.2766
16.7227
23.3477
47.4307
16.6655
30.6865
51.1852
1.56628
55.4977
17.3064
55.8131
314.542
234.491
15.4816
-5.62378
39.367
14.4595
8.18868
21.5625
494.908
36.0483
77.741
54.5454
73.4249
10.8008
-16.9098
18.8738
253.684
-25.6414
16.5511
-1.99997
37.4945
24.9184
-5.5244
-40.2582
214.792
-14.9923
19.8986
-6.41337
1.89591
49.1905
-22.6769
203.087
-17.9246
-58.5272
-47.9095
12.8714
328.264
9.72874
-1.28878
-33.7024
2.66725
-1.9522
30.5641
-5.82324
37.9102
19.2298
13.1169
20.6264
-45.8655
228.103
11.9368
23.4366
29.4342
9.52494
-3.30706
-25.4717
5.37057
-6.06578
-5.66539
-21.2044
33.8664
-46.167
18.3992
33.4037
27.0481
23.5236
228.867
-12.1473
23.6041
57.3582
-42.4594
210.008
-17.4422
17.8613
12.4071
-1.92142
-1.69841
11.3756
-8.20208
-22.0865
-16.2903
40.1554
76.928
151.026
5.51751
108.507
43.851
50.2498
154.291
-8.42627
2.25899
-33.0177
20.1685
-47.4348
-2.61578
15.0514
21.7634
13.1187
34.8911
1.89591
4.21291
41.0413
0.688014
32.6752
-17.2978
23.305
8.18624
31.2241
162.465
14.6408
30.7932
3.60428
-2.88923
16.6655
53.1753
35.7983
58.6815
29.2608
114.758
67.1651
32.288
3.12473
45.4667
26.2353
5.63382
-6.5101
29.452
45.67
0.947823
5.07138
13.2731
446.469
36.5115
39.5529
-46.5153
13.8837
-7.98456
59.3804
5.98204
26.4685
-9.23715
7.15476
46.5222
88.8922
7.11474
8.53109
11.4756
8.46747
10.4856
0.644168
13.9799
12.5392
25.3575
17.0422
-34.9702
51.8494
25.5136
22.62
1.16825
202.801
-20.0384
60.7701
-48.6344
-3.85282
-7.68519
-13.6618
0.747489
-8.65128
29.6351
-3.13062
19.6847
22.8737
10.7982
484.8
44.2522
9.37055
38.6392
14.2014
-3.93628
-18.0526
-10.4283
12.6873
2.69031
19.9797
44.6258
-45.1786
15.694
3.93915
63.4105
122.964
0.439797
45.4065
90.1877
4.9988
142.918
1.87249
21.6009
-6.15525
47.5441
32.8069
1.32324
-3.59353
13.5595
-0.969825
20.8122
-44.2123
743.753
50.5566
29.3953
25.0476
16.5251
13.74
124.499
89.0313
6.65703
-29.0138
-10.1291
304.735
21.4762
21.9132
46.2724
44.2662
92.4663
29.3606
28.2421
1.16825
49.5257
5.71347
-1.46163
78.5219
35.0639
45.7251
13.8375
27.761
49.3432
6.56626
-27.3955
42.6573
26.5389
1.13235
40.5745
-1.00701
33.0532
186.703
2.21047
8.18664
16.8669
121.227
30.9737
29.2596
26.2371
12.4023
9.267
-21.4059
16.8884
34.198
-27.2947
10.0603
34.9722
3.1695
27.7592
2.68224
-45.8839
-3.89198
47.7106
34.3123
-45.1786
2.06509
86.7925
-33.2934
20.2058
12.8172
-14.5636
9.60289
-9.99373
49.2148
116.191
-11.2328
-15.8804
6.96322
32.5515
-13.6693
157.863
21.519
-22.1525
1.62243
46.3634
-6.06578
9.32714
15.2241
161.303
-27.4263
30.6066
27.1871
23.9813
42.2643
22.72
-34.636
34.8485
57.3582
32.7206
18.8537
12.5428
74.0833
18.0293
-5.66955
47.0273
722.152
12.494
16.1433
6.89036
12.4126
-8.79401
51.3998
2698.75
21.7155
-27.6986
42.9988
168.477
-8.03964
74.2372
16.1504
14.8892
38.5642
19.2054
4.56422
29.5539
21.431
49.4157
66.8313
54.2041
-1.01517
43.6826
13.8199
44.6698
53.6237
47.2915
211.468
-21.2381
135.422
-11.2328
-0.887905
51.2922
25.3107
21.938
10.2746
2.21038
85.9554
-32.3027
11.2012
40.6397
15.2241
26.3701
29.6436
70.885
34.3547
51.4109
57.2568
22.72
53.6101
141.199
17.728
-6.19782
36.6019
31.8118
50.7754
-12.4814
160.545
224.282
41.3606
-7.09392
1705.98
26.3282
17.9673
9.26564
21.3622
-14.2735
39.0054
405.416
319.535
38.63
31.8593
59.254
3.6448
4.83102
16.3343
13.1403
12.9303
300.667
5.191
242.445
72.4535
48.1471
52.1221
19.7085
-27.2521
347.281
53.1753
11.4354
14.6847
2.31386
65.1834
77.0693
40.0478
10.3182
25.6861
-9.21573
9.8114
103.978
-44.6413
-8.60507
-11.496
5.13391
-21.0583
-28.1542
3.15842
-35.2474
17.0981
181.918
31.5296
336.079
30.7962
27.1871
878.555
30.2163
23.6041
27.3731
-21.8446
-8.07188
29.4058
89.0758
16.8192
161.345
-6.24668
261.646
21.8829
91.1234
-10.8421
4.32445
137.607
16.0933
169.078
41.1248
39.1665
2.62156
41.847
4.69219
44.5313
230.812
4.88048
14.3375
1.19407
-4.45137
62.1806
12.8853
44.2804
11.9348
20.6151
8.78261
-0.885448
-29.3124
-2.36238
52.2524
17.3205
21.7634
7.49649
-1.9774
16.0754
20.0824
41.2513
-1.40928
15.8086
-4.17933
15.8088
101.89
16.2315
31.2805
271.388
13.9266
10.3381
29.8412
47.4307
3.54709
240.071
175.854
45.4174
224.479
52.7064
-21.2381
-3.25903
28.1226
25.0553
25.3107
14.4417
9.8114
-8.60507
10.9928
-30.0282
-0.589712
-5.26235
-1.64254
9.50351
-6.81157
14.651
-5.95167
38.1028
49.5368
135.883
23.9813
14.1533
45.2088
-12.1473
27.3522
199.787
8.14043
2.73552
18.8537
42.5243
27.2316
-13.1658
30.1607
386.695
42.4976
114.449
92.9975
6.02454
9.94665
-11.0328
-55.2847
-9.14945
-29.1514
30.1309
-1.46931
2.83294
7.02401
17.6155
-3.99715
37.3604
-55.7161
-28.2318
12.8714
75.2646
24.7213
2.45935
12.9896
-16.8358
96.3706
-10.3855
0.191021
3.44034
46.1274
31.4502
1.57281
43.5324
52.7064
17.3557
-20.6163
-5.61058
-45.5106
32.5515
8.44409
27.5602
-7.34166
-1.433
57.1262
88.2786
41.5658
6.38746
46.3634
1.43049
-6.21191
54.7078
39.5869
95.7106
11.9291
14.651
19.3622
92.7794
33.3517
23.5236
41.4607
-8.39912
40.2168
30.6221
21.8643
6.77295
13.2496
10.5386
-8.96799
8.07258
62.6442
28.2023
90.3676
-7.60095
46.6627
-19.284
21.3622
37.1314
51.5438
23.6374
13.1187
29.8817
14.4602
17.3314
13.8065
-1.05798
-7.92746
-6.68002
113.134
63.0832
25.6583
239.529
45.7858
44.0713
19.5996
54.927
7.29522
23.1903
30.1761
21.2002
44.6698
23.6386
11.6842
53.939
78.9433
69.3521
21.9557
38.1737
25.3107
22.489
40.5133
33.545
-10.5564
12.0605
-22.92
25.0528
27.4759
61.2656
37.1296
27.0451
2670.4
36.4662
51.1789
14.7915
39.5464
18.4329
55.4977
64.158
226.353
28.3436
10.621
37.9704
13.1169
-7.48464
20.0817
30.6775
23.812
-14.5515
-5.66539
-2.46378
20.9746
32.0907
58.2292
-18.056
50.2703
98.0729
17.6777
57.1722
5.24068
27.2718
41.4607
23.46
44.2188
34.8694
-3.10396
6.48365
376.8
8.79471
27.2316
34.8959
52.6495
-1.23705
25.631
37.6125
12.4126
-3.17182
176.253
17.9673
29.8804
20.4258
613.567
186.252
35.2573
13.736
19.6847
56.6069
5.62242
173.572
28.0077
28.5758
35.4191
21.3027
-14.1764
179.479
-17.9244
56.912
40.5944
38.7768
17.6748
19.7085
41.0856
38.0604
7.29522
39.5464
60.5556
10.9366
53.6237
112.884
250.716
-38.7196
20.1066
10.5399
-22.1752
-4.19606
-59.921
-30.7675
-17.3626
284.825
-13.7192
24.1911
-3.06273
34.1819
-23.8694
6.51604
4.09545
19.8109
15.6001
-9.68586
11.1185
219.364
6.79047
24.397
-7.31802
-22.7817
-7.57184
62.8943
8.79471
51.8946
21.7774
1.82671
39.531
27.4865
18.0173
23.757
39.4865
11.6467
23.2888
21.0272
37.3766
10.701
43.851
32.4766
126.506
271.293
7.49649
13.0151
-8.28744
57.5638
112.466
51.2878
13.9346
-4.80595
48.0907
21.9102
26.0931
0.858899
88.6602
50.3987
23.1903
54.5389
38.0668
22.181
40.5052
22.9286
155.139
110.269
47.2805
14.1046
25.3107
18.1898
105.102
94.1444
66.4966
30.1826
18.489
59.4818
3.70494
10.6547
45.3374
28.3425
37.6145
37.1398
738.053
512.431
36.5574
16.4851
-6.46143
27.3522
25.4991
-31.215
21.4762
25.6577
33.0218
-30.0324
18.0173
16.9978
34.9014
24.7652
6.19851
40.1554
22.5801
25.4636
47.2641
20.51
53.2213
32.8032
345.213
-25.5214
14.5463
10.6612
348.878
8.62862
24.0084
462.315
31.1791
-6.32543
4.08454
129.077
18.741
6.90855
25.3515
-18.068
48.2374
9.14884
43.5574
-17.0902
27.1355
480.91
9.37055
18.6373
8.57916
-8.02854
19.2054
10.1864
-4.17933
-2.93189
46.2166
40.6508
192.677
36.4154
-8.40254
-5.76605
68.0455
25.0643
-1.68304
6.20766
134.625
-5.1824
1.46514
-26.5382
26.6658
654.282
85.5836
29.9835
-7.48464
-4.63604
-51.1328
25.0553
-0.926243
-6.17302
-18.5861
-7.05519
62.0417
17.2029
250.016
12.8668
65.104
130.741
-20.6579
14.4028
-3.38829
-14.761
16.9998
-10.5597
74.6211
26.8584
0.811131
27.1871
53.9664
15.2238
-8.39912
32.9744
42.3657
20.7278
123.113
164.339
55.3426
6.78489
22.4414
2.51108
21.8643
77.9875
6.89036
80.716
-1.9774
10.7121
0.464782
12.9303
-27.423
1.44287
57.0382
49.4157
51.8388
123.11
39.0036
-8.56216
8.46406
54.927
455.197
32.5606
87.3569
-17.1679
24.7918
24.5954
64.2074
-11.2328
-32.747
2.82189
181.234
170.695
6.06327
35.8047
-1.53775
-0.251631
36.993
27.6674
35.5641
72.4989
26.5968
35.8388
-9.71184
-0.329473
15.614
0.811131
-6.00372
16.0274
15.2238
-10.1291
6.77085
20.6149
36.7652
35.5039
-10.1615
-30.5173
-9.34849
-3.28335
24.1747
517.93
137.623
-2.30526
30.675
6.8612
120.748
570.684
-7.64012
-8.51143
23.1903
20.8057
4.89797
214.083
4.23723
7.49469
44.9892
521.977
83.7999
4.69596
3.19731
0.154605
9.8114
21.519
-1.53775
-31.0939
-2.1257
44.4893
-4.19171
59.9269
344.238
-7.13642
2.10559
-25.5522
-4.08964
12.789
41.851
-6.68513
-10.2732
211.032
13.9799
16.9797
-28.6866
31.2799
25.3575
19.9034
-3.79548
-25.5999
12.494
21.7655
18.8718
-0.70582
15.3949
-33.1569
51.7484
11.2446
6.78012
134.829
-6.41337
140.023
15.4573
14.8044
-8.68232
19.5567
-28.5422
98.2677
33.0981
23.7842
-4.09988
10.1785
-0.906272
1.73021
-8.51143
11.8235
-11.4454
34.4347
-1.28861
16.1424
-1.43427
-17.1679
-13.7419
19.2298
-17.7545
-9.90338
21.3071
-10.2966
12.5676
-1.71946
77.2778
265.148
30.1826
85.0982
27.6227
-15.4361
12.5288
26.4685
22.622
-27.4263
29.6556
44.2522
22.489
-5.72553
6.70509
-15.5248
88.103
28.5758
-1.05798
-7.92746
-21.6726
40.0454
36.9027
35.2555
87.0152
-21.521
35.4634
-12.2596
66.1714
9.16928
30.6865
18.9317
41.8149
-15.3003
44.2534
59.5612
56.6509
18.9732
229.887
9.85943
29.9835
-5.61058
-34.6211
-13.6693
60.1247
-5.18113
-2.84389
-1.53775
10.9928
36.993
9.32714
-7.13642
2.10559
15.1257
4.43283
27.7695
35.2778
317.528
10.3205
14.611
-0.839236
2.1053
-21.5176
16.1078
40.4916
-25.5928
-4.76075
13.2315
14.4169
31.1337
5.62242
66.7502
-23.0211
-3.72629
107.287
22.3006
2.56208
-17.2978
-29.1688
36.8463
108.117
29.6333
28.9192
-2.78034
-6.63737
45.5567
-26.438
-1.17259
279.427
23.0743
10.9366
53.6237
245.942
5.32094
45.4065
-4.37153
114.316
88.0927
-42.1174
-17.3996
424.231
-0.926243
-8.04709
13.5595
21.519
11.4419
-3.41182
16.615
29.4968
-9.81391
10.6547
-9.1388
18.8738
-25.5522
-7.83777
24.0334
53.0954
-6.68513
17.8168
31.4776
6.65703
0.231237
-12.1473
14.2337
25.4991
0.000221881
224.172
18.6373
64.8011
29.4528
11.2662
58.5608
19.4287
0.816089
13.8084
16.2315
1.29544
53.9962
58.6751
9.16928
60.6716
18.9317
45.563
7.18847
2.31386
130.776
14.6913
28.5399
11.477
1.25067
170.552
12.5854
-9.92115
-1.71946
54.789
128.341
90.1527
-31.5228
182.55
546.976
20.1264
-2.31765
67.4232
-11.8341
-8.68564
9.02882
3.41866
34.5443
19.6909
12.2792
5.85344
-32.762
57.3582
64.3624
-20.5017
-28.6866
5.04297
3.03676
-7.54362
71.2147
12.4023
1.08289
-0.53228
5.64404
-5.15742
3.55999
-6.68018
3.31694
-6.68002
36.2972
38.7203
6.91764
53.9962
19.5488
4.71593
-10.3855
36.1863
136.606
36.3087
18.9317
24.9483
20.3069
44.5687
-4.04939
34.1621
-4.37153
5.62062
61.8558
-38.3692
20.0817
17.8144
6.94544
36.5115
28.3085
79.0471
18.489
51.9856
-30.4286
1.83087
228.046
48.8589
-18.056
-0.341507
39.0259
118.688
0.811131
-2.7133
92.0605
26.2371
282.268
3.6448
-4.53931
6.96398
408.568
-18.2759
-16.1786
-10.4283
-0.431193
13.8084
9.01858
34.5414
-27.1432
71.7936
14.7915
30.6865
33.9242
45.563
29.6773
453.964
44.5687
-2.17533
43.3361
-14.5034
-24.3644
-3.73651
-0.533048
3.19731
2.02867
-8.92926
42.1337
26.4344
-40.8931
-16.1013
53.8596
-36.0508
3.15842
37.6145
4.43283
50.2583
38.1028
30.7962
60.9203
53.9664
34.768
33.9644
19.7119
21.7509
-9.94595
377.982
40.3501
-4.4595
18.6933
-0.723318
27.5051
-7.36511
21.0171
99.9018
28.911
8.64491
0.000221881
25.5208
5.51887
274.697
3.21585
7.96105
5.43405
10.0583
36.4233
396.871
-2.93189
34.4232
21.9102
44.6258
43.9117
-2.78034
16.7227
53.3327
26.9384
9.56135
99.911
-2.18186
16.1424
-8.93053
23.9539
43.5324
35.8398
-15.6159
99.8146
-22.4904
-21.5026
-23.0218
10.0627
21.5625
10.6936
-12.7821
-23.5976
143.815
3.70494
-45.5673
26.4685
151.933
339.891
11.8659
23.2999
-4.12965
25.3977
9.60157
0.97121
16.1078
64.8545
-6.8521
184.807
16.8668
317.875
95.474
23.5717
-1.85222
-20.1499
7.30812
139.369
27.053
38.9242
21.431
43.7935
76.2581
15.9603
3.60428
-12.2596
45.5567
43.689
14.6847
11.6842
18.3317
-34.0345
36.0361
15.2251
1.88569
38.1737
21.5625
-3.30706
19.6449
93.9008
1485.03
175.911
18.2524
-22.9324
10.6547
11.4759
24.496
21.2994
16.5251
14.6631
92.4507
28.9221
17.8168
1.49254
33.9644
14.0897
12.3597
53.6101
26.35
1.29845
55.6427
29.1057
29.9377
20.7904
289.243
23.7384
1.26816
-12.5421
-2.94813
-8.26961
22.3841
27.9221
27.3856
-1.87384
36.7652
18.6373
46.0605
20.0824
16.8884
2.33885
31.671
0.688014
-6.68018
-29.1688
141.245
44.3425
351.746
22.137
23.297
6.58999
113.023
323.041
24.5539
34.3186
168.358
21.0545
10.8355
-15.2938
32.0917
-21.2381
73.5777
69.3389
-7.48464
-21.5026
26.9293
109.644
22.6434
34.1743
42.1337
24.5604
-14.6562
424.304
-7.7479
44.4893
8.92675
-1.51422
10.9029
181.455
23.1103
32.6703
388.882
143.922
25.3977
11.4756
6.59341
2.98934
85.4692
8.14043
19.6021
-5.50914
31.2799
10.533
26.1896
35.7829
0.637015
18.0173
6.89036
9.50149
18.0348
7.8986
26.8132
34.5332
-3.65686
426.514
22.9012
41.1248
29.7961
20.0714
34.4807
-1.15502
18.3907
13.736
51.5438
371.45
5.17596
25.6537
15.2945
81.7172
416.102
-11.8233
-15.9995
-17.5466
-2.5773
0.336406
16.6334
-2.57121
6.31257
31.8595
8.78261
21.6033
53.6225
427.184
-2.40635
-13.0966
36.072
1.68592
11.9324
8.31235
-6.05339
43.9198
26.9269
36.8463
29.4064
57.9672
135.726
-0.0781339
83.975
-4.88621
202.164
78.3592
41.8587
151.302
58.6242
15.6283
28.5399
15.2251
39.8445
24.3745
15.9787
101.892
51.5476
196.226
18.8953
0.441071
17.0641
-6.731
16.615
16.3783
27.6674
-9.41352
-5.39067
31.9923
-40.5448
-13.46
-5.00069
217.01
115.289
31.1003
21.7509
-1.2299
5.73526
-6.19782
-26.8162
-36.3186
16.8192
-3.57248
6.25921
5.0163
35.7384
13.1187
4.83102
106.289
1.89591
37.9461
228.448
-51.031
-6.68002
17.5566
27.4759
70.6359
36.4154
-2.78034
2.73297
30.5641
11.0434
18.9317
36.1927
-0.30779
66.7421
25.828
-22.7901
21.0436
17.0992
202.888
5.62062
18.7523
15.9787
-11.7774
8.44409
55.2522
24.6992
86.9723
33.4816
14.549
52.4307
54.4811
4.43283
40.9
23.2999
32.8093
41.4607
81.7001
6.26637
153.786
6.92065
42.5243
315.838
-6.33357
20.5674
9.54599
439.168
27.3877
27.5051
39.4865
22.489
23.6467
5.51887
10.7121
9.83511
-22.6769
-4.80595
55.5869
78.1321
70.8628
30.7932
12.9746
72.0734
36.1863
19.4421
-12.6787
31.4502
15.4214
24.5954
-8.67791
0.947823
-12.9639
45.4187
42.1337
11.4419
-22.1525
-36.7161
18.489
59.4818
14.549
25.6472
2.00725
45.6623
-4.08964
179.581
21.2362
45.7887
19.6909
3.36661
18.9719
-1.92142
18.9163
-36.8443
10.5211
363.7
8.29627
483.6
34.8339
-10.832
44.8729
11.0555
6.36969
21.3338
40.8795
120.558
20.1685
293.645
62.9765
19.9597
183.717
14.6381
48.1468
-2.55406
23.6596
128.613
13.8088
28.1113
-21.8161
5.13389
1.65257
182.238
69.1169
55.2465
47.4436
356.046
84.6102
35.9878
7.37796
136.958
14.1581
26.0364
30.9874
16.7184
19.4879
1.51288
88.7494
29.9147
24.7564
353.606
30.446
22.2071
23.469
343.638
30.8749
-2.09292
9.87771
37.7828
58.7968
111.274
40.4238
71.3791
121.089
0.464782
48.5376
-2.30526
-4.80595
47.5416
42.4685
44.6258
49.5339
50.4559
22.2877
41.8149
25.9357
45.2102
29.3617
324.703
5.62062
58.1077
-13.6515
41.9219
23.4366
46.3008
29.0152
48.9232
-10.9081
-10.4791
-9.62196
50.1115
8.92675
21.8991
11.6042
-12.8869
10.9029
14.6631
36.4184
20.2332
16.0274
34.7044
4.86341
38.6175
-1.01261
-17.4422
548.522
1026.11
59.2587
142.382
11.4201
6.25921
38.7309
44.3717
163.175
-26.9427
-5.21986
38.2813
-21.3881
461.433
26.1322
41.0405
15.74
4.46718
20.9997
33.2869
5.039
39.6573
285.99
42.4485
500.435
-5.97668
36.4743
18.0374
42.8704
40.5323
24.3632
-2.46178
113.83
24.1414
34.187
-20.8383
30.8836
34.3252
-5.64827
47.1615
51.9886
41.9081
9.75084
38.5209
67.0571
-0.111202
-21.4864
55.6017
8.9838
34.4804
36.7652
9.267
42.3123
58.1179
75.4274
23.9317
145.119
68.1564
1.23901
35.2555
176.97
516.336
10.2292
55.0494
54.5389
30.4249
25.9357
30.4139
15.2251
-9.99373
36.0964
35.6189
-11.7774
26.9293
26.3915
29.0152
9.70665
-4.85694
9.1187
7.05269
-5.66539
6.90655
62.204
-10.5597
-15.334
21.2362
-0.758791
-21.8446
28.9724
75.0757
68.7612
18.0293
-29.348
36.8568
38.6321
33.1273
20.7459
102.368
-8.96799
62.4205
5.71347
38.582
9.26564
27.9221
10.1178
50.2498
62.4617
39.7403
49.8744
66.7502
11.1411
23.5717
59.4378
16.8884
32.3239
-5.81034
13.8065
-8.55424
66.2823
60.7783
14.0863
25.2218
47.4307
24.1618
24.5539
115.468
17.3064
20.2058
7.19501
52.9027
73.3211
-6.2456
106.82
44.9892
-9.90338
51.2922
8.81951
-1.71946
4.1892
-18.4043
-49.8345
-9.62196
110.082
-1.91726
13.4783
0.231527
35.7404
-4.9375
7.15476
34.3547
51.4109
168.284
39.5866
92.9445
34.8694
-6.8521
36.4687
12.5392
40.3501
34.8959
-0.0473521
33.9088
24.9999
51.8494
23.6395
44.3717
31.9903
54.7503
35.4183
422.412
11.9634
61.4942
56.8395
28.4959
13.834
35.161
22.7907
-17.6083
34.9523
-4.10261
1.29513
-15.9995
12.4152
22.8252
16.8668
368.475
-3.85146
19.8236
1.34179
-11.2226
54.8127
31.671
-6.68018
74.5314
-8.55409
58.786
51.8388
17.8344
-2.88923
24.9419
7.29522
11.4354
965.729
32.2989
35.306
94.1322
62.0767
116.681
59.9685
20.6264
105.934
3.21508
51.2922
17.8144
81.9081
47.2927
53.3781
22.6863
7.83258
167.557
6.90655
15.3524
23.1735
496.286
35.2778
19.5518
15.9427
14.611
128.471
15.2238
72.1857
113.559
104.222
-11.2442
14.8044
43.7915
21.4308
-1.05782
44.399
31.5074
38.2895
35.4634
167.371
-20.8158
41.9309
32.4446
29.6773
48.0015
17.3064
5.32094
19.1696
15.2251
-4.37153
94.1924
5.62062
-7.48464
4.73429
-26.77
-6.54844
375.254
17.0641
-7.15995
-34.842
14.7409
68.8521
100.756
-35.6504
21.8991
22.7203
37.6145
-3.06344
143.962
75.5842
4.55926
-0.923874
23.9813
19.7755
33.9644
15.9637
-4.50692
49.8619
-3.10396
13.9799
13.2315
385.478
77.8314
22.4414
13.2941
189.918
48.1012
27.3877
21.8829
-19.4465
-16.4643
208.598
51.3998
0.0912712
-10.832
33.6285
420.538
-4.90315
29.6351
56.8395
25.3069
-29.2696
4.90605
226.23
12.9303
8.18428
-19.1719
41.9194
55.5869
241.403
523.673
125.419
17.7255
180.489
-15.1936
38.1828
62.4296
14.6847
26.6767
98.9166
12.8172
64.1471
22.7214
29.3617
41.7186
111.262
70.2883
21.938
3.90274
41.6705
45.1751
17.2029
-4.85694
160.918
42.6152
-6.06578
11.2012
-0.589712
28.3425
24.496
-6.81157
-4.08964
44.6481
321.415
119.559
173.449
13.3497
66.7076
154.81
13.2315
6.92065
35.028
44.0982
27.3996
22.4414
13.2941
44.3531
36.758
12.5126
41.3606
85.4816
22.3855
347.785
-19.2729
45.6656
102.016
284.427
-8.55409
28.801
340.501
44.6258
25.3307
194.759
8.35516
54.927
12.9174
41.9309
22.6798
15.578
22.181
61.1199
-5.1824
50.1909
-28.4123
45.4065
195.135
19.2298
33.7316
18.7523
10.3565
14.4595
40.0478
11.399
13.5595
40.2596
32.0566
35.9436
-12.3532
50.3482
48.2374
-13.562
-20.6579
-10.8846
9.60186
157.555
-21.8041
157.08
17.4881
2.6852
38.4315
64.7531
52.7051
46.1262
-1.87384
18.0245
22.3855
475.222
6.96398
18.7625
2.33885
7.30812
17.5546
25.6019
31.5074
-2.93996
-17.8818
11.0434
51.3013
-7.30524
23.0743
24.0551
49.8756
-18.3009
63.3093
-17.1679
26.6658
33.7448
15.9787
8.83728
85.2808
86.4045
-12.7821
2.63933
-11.496
20.1264
-21.0583
380.392
-8.08598
-7.13642
30.1182
230.169
256.418
11.8659
0.811131
19.6909
-15.8318
22.72
169.637
27.3522
64.8545
187.52
19.8893
26.2371
182.942
24.2595
224.097
30.0069
17.3314
-1.18605
28.9271
436.226
-16.0504
33.0981
1.29544
72.0227
6.58999
25.2218
49.3048
-3.94918
25.0643
47.4371
5.31441
38.6312
127.876
27.7021
-5.92346
49.1546
-15.6159
39.8445
11.256
14.1046
-8.02931
32.5515
45.9254
3.90274
18.9382
-29.6487
0.765263
37.2297
48.2374
98.8819
65.8238
19.4254
1399.59
55.8925
2.6852
34.6834
91.4477
-0.839236
153.905
30.9563
14.2337
49.8619
-3.10396
-9.25727
70.6389
6.91703
40.3501
34.8959
13.0711
330.011
33.017
37.378
36.6901
20.0824
18.7625
47.3164
37.2932
36.2953
60.7862
-11.6756
-17.9244
68.1564
289.902
67.1146
61.7003
53.0529
14.7915
43.805
37.6723
93.3517
-14.3633
9.89844
66.2281
48.2176
212.083
12.6705
10.3058
-0.92541
-33.6841
-55.818
20.3701
0.01079
39.7416
338.71
32.9936
-6.22292
11.7379
-39.0081
822.138
119.235
-45.2299
28.7186
-15.1184
11.2576
6.17771
-31.7613
9.40451
7.67451
26.4485
0.937255
35.8281
8.32997
13.2643
87.1659
25.1117
10.0583
17.6827
242.571
30.675
57.461
3.1695
42.9597
-10.3855
-3.94918
36.3087
18.4329
40.5052
67.9062
52.0649
110.269
52.9027
17.0992
3.75976
-14.0064
-9.90338
30.6775
13.2731
41.6705
32.0566
-20.2784
44.726
51.9856
-30.4286
36.8916
34.093
2.55876
70.873
185.203
62.4657
38.2925
6.57239
49.7605
37.7126
69.3746
-16.6884
3.94731
13.3301
-10.3071
-5.40131
-14.8467
-23.9581
-2.34632
-30.2341
-39.4763
-38.8495
16.6195
38.7768
36.4154
31.7153
-8.51143
43.6826
-5.82324
55.0494
37.6723
56.8074
48.0015
9.81013
44.5687
58.5249
-24.9863
39.8445
11.2428
164.929
4.73429
17.8144
12.5676
60.4112
40.2596
37.6788
21.7634
74.9629
40.5133
20.5114
63.186
56.2438
36.072
37.2932
32.5471
34.5493
-7.92746
-4.80595
85.572
29.4064
43.9117
15.9603
78.5669
79.2898
12.9174
52.6649
83.0444
31.1349
49.1655
57.6871
66.0212
288.839
14.3691
73.5777
26.2353
350.462
-45.8655
21.9557
32.5515
25.6861
64.6225
51.7484
28.1112
29.2689
43.0002
38.5642
299.318
43.1254
11.7092
18.5525
25.0509
-2.93204
236.822
38.7203
51.8952
31.5074
23.297
-4.6544
16.7227
38.0604
7.29522
5.81322
14.6847
38.6312
52.9136
65.1834
1.57281
28.5399
26.4695
21.8654
30.4742
35.6057
20.6264
-6.5101
44.0513
25.6861
11.399
131.626
45.8818
43.301
5.95851
39.1038
40.7412
7.05269
48.6825
3.15842
41.461
35.7404
10.055
33.3917
145.848
49.3472
21.4259
30.9352
29.6035
10.4052
20.846
19.7119
27.3522
61.1063
26.8811
36.4687
-7.38321
8.7911
87.3697
-18.788
37.657
31.2346
23.6374
9.37055
25.5208
38.5642
-5.60036
111.035
42.9154
-4.93418
-13.5497
-17.9244
40.0454
686.876
41.0856
-14.1336
4.32721
43.805
483.7
30.5705
119.216
30.4249
38.9465
39.7843
30.2176
-23.1122
-13.1068
-39.8884
-0.926243
100.649
-20.4601
60.4112
21.519
5.81969
-22.1525
10.9928
38.8671
132.615
-28.1542
-2.46378
26.3701
-33.0485
70.873
-4.07761
-5.00069
15.9427
-0.902856
27.3522
-19.9706
10.2318
-27.9979
-28.6866
25.6577
-4.62752
1.82671
15.1682
-6.24668
31.1358
22.62
-2.57989
-7.09392
-44.4013
43.9035
4.84886
18.636
149.736
81.3323
4.69219
19.1256
-36.7658
22.0426
317.866
26.2371
14.2764
29.1939
1.34179
31.881
41.0413
6.43829
-22.92
8.31251
23.7278
31.2805
33.3814
8.30444
22.3449
27.0958
-1.29499
15.694
37.6723
79.8606
9.81013
92.2581
24.5954
31.2357
13.1169
28.1226
-17.7545
-9.90338
-4.29895
-12.9639
19.1817
180.815
131.382
30.3214
32.6244
567.59
40.7412
121.371
35.5641
179.321
67.6979
-23.6782
12.777
396.973
32.4806
23.2999
40.3056
46.4701
12.2792
16.1078
203.043
124.55
15.1056
18.165
243.049
5.84786
22.7004
-4.68494
11.4653
584.854
2.27882
8.89808
55.0968
135.235
45.336
-7.62512
12.2122
-5.76605
55.2068
24.9419
24.1618
53.1753
47.4371
-0.30779
19.8905
7.93606
15.4214
6.1113
11.2428
26.2485
3.21508
64.6661
68.7896
13.2731
34.1743
60.1676
2.21038
27.8594
22.0452
8.78062
22.8486
5.85372
0.684695
14.651
32.4806
43.9146
308.297
18.3591
14.1533
-14.0213
25.4781
40.4916
2.51823
96.4388
16.291
70.6353
30.9797
697.328
28.748
44.3531
460.297
31.2532
45.1087
-21.9125
34.5332
33.6285
59.7812
19.4882
32.5782
22.1388
41.6144
-9.81657
59.2447
-5.62198
55.5058
14.8892
56.2438
26.0488
193.717
66.4084
-2.30526
25.1791
60.6601
89.3765
59.6184
27.0451
-0.906272
16.7227
43.9624
2.45314
-7.69731
547.929
41.4205
36.1927
25.5127
13.5583
25.828
-0.301259
122.243
5.85476
-9.99373
92.3183
4.73429
-0.533048
42.1773
333.738
11.6855
117.096
32.0566
-14.6562
10.9928
68.8521
57.6525
13.0753
40.6397
41.5893
52.7054
48.8589
-27.4263
-2.21557
10.9149
60.9203
22.1073
44.1384
7.7275
62.8154
12.3597
51.736
118.71
17.728
54.461
25.6613
55.6427
32.8538
23.6515
52.4265
0.637015
21.8643
6.77295
35.0014
10.5386
40.504
74.9629
25.5208
37.378
19.8236
26.2588
25.1789
-17.2978
28.801
627.177
1.29544
74.6109
26.0931
291.339
41.8085
-11.4454
39.9408
1.56628
70.4903
28.5508
22.0799
39.7843
17.0992
6.87287
60.4592
5.62062
15.0042
12.2306
-28.644
12.1922
-8.04709
-24.2083
-1.433
-10.9081
-21.7235
23.8746
35.0175
18.9722
20.7479
426.098
28.7325
25.174
404.417
-4.58737
24.5941
-4.65099
57.3373
-0.737856
-6.8521
-24.9385
55.3426
34.8959
24.3155
58.2717
79.9604
177.313
38.7495
76.0634
-5.20976
48.621
35.0639
-12.3994
329.486
33.0078
5.62242
23.6467
16.7633
216.6
16.3343
34.4212
-4.80611
27.0532
16.288
37.1296
23.297
34.701
37.3375
10.2292
43.6826
18.5396
26.4279
56.8074
34.883
176.602
52.0649
34.1621
35.8398
-23.1122
43.5926
11.2428
36.2997
0.947823
35.0564
35.7619
47.2927
49.63
33.9307
-25.9006
57.8444
-4.19171
408.503
32.0907
-6.81157
29.6436
17.6777
51.55
22.1073
22.72
14.0897
53.5891
71.3276
29.4058
17.8613
230.463
30.1607
-6.85925
14.368
29.2617
58.2272
4.91638
255.275
-8.79401
45.7776
-9.27906
-30.7584
28.0063
50.4109
-19.284
26.9844
25.0819
52.1239
58.7136
19.6847
84.7179
-4.9067
14.5463
36.7396
-19.3956
57.3706
27.3948
23.5717
12.5862
5.64404
48.5376
-4.80611
33.0981
452.458
3.60428
55.2068
155.559
0.986161
915.237
45.9254
24.5175
-16.4255
19.6449
52.6713
152.136
471.156
-5.87383
211.281
-31.9023
33.1435
236.492
28.3425
-4.08964
12.789
38.1028
30.7962
242.705
21.6496
39.5866
44.2397
10.0145
506.111
25.6613
18.0293
91.7819
17.0422
-29.348
28.2421
27.4052
24.7652
30.5614
139.481
11.3357
4.84886
13.5309
177.847
146.925
45.6966
21.2322
-4.19437
-0.583196
29.2433
12.764
25.658
3.51498
15.6829
29.2596
9.37055
64.8762
-13.2218
25.4458
25.7046
13.1403
6.31021
6.43829
-28.5422
10.1866
11.9344
21.9102
37.1296
27.0451
84.1891
39.9345
22.2877
75.6641
151.99
27.8032
38.6312
13.5583
260.086
34.1621
11.477
-3.73651
6.96322
85.0254
192.478
-26.0823
9.8114
30.8893
-17.9754
18.489
38.8671
-22.532
85.6173
15.3524
28.3425
-1.74088
4.43283
3.40662
83.27
55.2981
33.3517
4.78296
-15.8954
27.3731
-31.215
12.1058
-2.44968
33.154
21.7774
-22.5361
7.67192
-27.474
21.7655
-8.20208
-7.09392
-10.6681
27.0369
82.3542
17.6141
24.0129
15.61
19.6847
-14.277
138.098
60.272
-2.52905
14.6381
8.79139
13.9855
29.3051
25.5337
27.8778
51.7767
73.779
43.1039
27.5233
36.7652
16.7633
23.5717
194.371
2005.27
26.7017
38.2974
5.191
-4.80595
64.4082
79.9498
36.9027
35.2555
13.9266
-15.8988
144.159
38.0604
13.3095
28.6964
-5.92999
42.3793
44.5687
24.7918
-1.6415
17.3557
1.87249
-42.1174
-8.02931
-4.29895
-37.3267
19.1817
-12.7821
14.5042
-32.3027
123.645
-15.5822
467.002
11.3776
26.9216
7.15476
39.0259
193.65
23.2999
89.0313
93.3218
28.3422
-14.0213
21.73
12.3806
-17.8792
-5.50914
301.149
4.74281
23.6515
20.6149
59.254
155.444
563.303
41.2513
15.4573
29.7969
34.4212
28.9271
-4.17933
19.5569
17.5566
329.201
27.5324
49.5339
29.0788
-19.7558
448.481
-3.94918
34.4347
28.6964
12.8107
51.7496
43.5433
38.9465
326.516
107.054
-6.2456
4.73429
-9.90338
74.0364
38.8046
77.2778
30.8893
-27.3457
27.8594
31.3708
8.78062
-7.13642
206.379
20.7479
56.9067
16.5371
29.0612
38.9739
8.53109
9.60157
34.8694
11.8886
-4.76075
7.60932
20.0391
27.5318
47.8463
19.9034
-30.0324
-10.6074
147.427
31.1358
33.1273
-16.4643
266.917
-14.9013
334.684
7.9087
39.2507
159.296
72.3724
-8.02854
-7.03148
-18.0526
-1.05798
368.76
-1.05782
36.2972
20.0361
37.1296
27.0451
6.58999
-6.63737
-5.04313
29.784
7.68729
32.4446
31.5513
33.009
-5.1824
22.0799
41.6583
180.143
51.0889
-5.61058
-12.1323
-6.15525
23.1812
27.1847
-15.5434
35.7619
24.5604
-0.488293
0.359845
-21.8041
1.53256
10.9149
12.0555
44.0537
55.8405
-2.7133
17.0978
-17.7695
925.051
10.0145
220.127
-18.6276
-8.0755
46.8043
26.4126
204.91
72.4641
16.1433
64.9864
18.8718
-25.0687
-48.1494
27.0369
18.8319
8.59699
7.9087
42.3781
-16.8664
34.8911
-15.0959
-7.03148
12.9303
0.688014
-40.4132
441.096
21.8537
-13.6971
360.788
183.515
38.0604
-2.07511
34.4347
32.0501
19.3261
22.181
2.31386
42.6946
-13.4197
24.5954
2.36317
56.2336
321.158
34.681
8.81951
125.717
21.0558
34.6374
35.8047
-10.9081
-46.0864
32.2064
-3.51661
9.50351
-6.81157
187.065
64.6684
97.0699
-4.58737
-16.6354
-10.1291
6.48365
595.377
51.8946
319.586
-0.711371
-15.0399
17.0422
-6.34552
-4.35403
-9.23917
-26.9427
8.29627
211.861
-10.1437
61.6553
-13.6618
-25.5179
143.953
197.394
13.0151
-19.2729
47.3164
27.9228
403.74
-34.1644
18.1056
70.6359
29.6333
-1.06589
141.523
11.4354
36.1927
65.2845
3.0239
-3.30834
443.745
-22.7901
15.2251
-8.11966
2.36317
386.056
-29.9734
-8.38417
83.7999
-12.1706
-15.5434
-24.2083
4.1892
10.2746
215.715
-61.5079
10.9928
18.2524
230.067
78.6676
-8.08598
-12.7586
-7.26474
-1.74088
-3.06344
63.3767
10.9149
34.3547
2.6852
17.8168
1273.98
-8.3355
2.1053
154.645
14.2337
-6.36005
407.317
-17.8792
3.86119
-6.19782
16.2874
21.6094
5.57485
17.0422
-16.2296
96.8455
232.515
-6.91995
378.653
102.3
174.701
31.7544
11.0555
6.95289
0.747489
10.0894
18.3907
24.9804
6.56626
28.4129
0.0588586
10.8899
475.434
323.206
10.5644
164.215
-5.28579
206.838
28.1113
-21.2024
-21.8161
44.4893
6.77085
1671.67
-5.72553
1.34179
0.0218432
54.8127
138.493
6.31021
-16.0504
6.31217
27.4759
33.1546
36.4154
360.788
52.33
28.9699
54.927
22.2877
10.0718
118.652
-5.92999
27.3868
28.5508
52.963
1.87249
33.7448
-21.5026
1.34102
36.2997
85.2808
10.6936
-18.5861
11.6855
23.393
26.4344
-24.0265
-2.1257
46.3634
12.6749
38.7657
37.8412
35.8388
39.4886
21.2994
-5.95167
34.3547
300.662
27.1871
53.9664
300.082
-19.6435
38.5966
34.8694
-8.72616
4.60958
-22.3757
29.4058
0.994682
355.361
135.57
-0.624484
21.7655
859.59
11.3756
4.15047
362.271
42.0295
16.9579
14.2192
279.648
18.636
35.4183
-0.543373
6.36969
26.956
8.44032
19.1256
20.1685
-38.0645
47.1536
8.71535
1.93292
-19.0951
-10.3773
134.253
33.03
208.358
-20.8479
25.5398
4.43851
2.86268
20.1264
1.87429
18.0245
-5.72553
12.3273
-4.28041
-26.2151
-5.15742
1.68592
129.999
-36.0384
46.2166
-2.45269
158.23
-2.78034
11.1005
-8.79126
-15.1936
11.4354
31.4502
-28.4123
73.5175
37.7139
-4.37153
39.8445
31.8707
-19.6286
5.08915
135.625
66.5401
-20.4601
47.2927
21.519
35.8047
-14.2273
170.288
-26.2801
-6.21191
3.97966
37.6145
-31.1744
7.16679
8.11777
-17.2481
-17.7058
286.963
-6.52505
12.3597
-46.2075
-4.32375
117.487
8.49095
-28.1583
-2.59738
11.3756
-41.9353
15.5688
40.1554
-5.53093
-23.2621
249.663
29.7961
5.07883
373.883
-8.65483
-9.81657
21.7471
1339.3
86.2659
-19.0951
20.0358
165.785
1.87429
45.1985
17.7003
20.7606
6.02695
12.2033
-7.96852
163.793
29.8641
-27.6052
42.8565
74.3276
48.1471
58.9042
286.588
64.2973
31.6581
77.5382
138.872
1.56628
42.8023
47.2805
57.4727
25.2983
27.1856
80.634
-29.5811
-18.7299
55.4396
379.939
56.1892
31.1196
26.0652
32.5445
43.5523
-27.2171
41.5768
38.7782
21.6849
-20.8671
2.46959
0.60756
-2.18959
27.9851
67.4795
15.548
13.2163
15.1708
-4.041
22.4132
-6.44617
2.23548
7.85407
28.3367
68.5346
5.85341
19.769
-9.20664
36.9567
30.8174
37.875
129.121
-14.2735
18.3907
6.23971
2.81812
34.1181
-29.2696
173.842
145.452
103.074
76.1206
-25.154
6.96398
-14.5277
-0.188143
-45.4088
-12.3022
366.738
59.6184
28.9192
-0.906272
170.396
-21.6299
102.873
18.9317
13.7039
7.18847
-5.1824
-15.2938
45.4065
-5.1331
78.7092
1.88569
74.4296
-8.92926
0.904241
24.5604
-9.03402
-72.3233
22.2372
23.8746
-1.91726
0.359845
5.75538
-16.1819
12.789
9.99184
4.55926
46.1262
18.6373
43.5683
138.493
-10.4282
32.5491
38.2895
90.923
26.8224
-0.30779
49.8756
-1.43427
37.0724
28.5399
-16.3775
16.865
1.88569
-19.2737
34.681
-7.05519
62.7484
24.5604
87.8295
46.3634
-9.01049
18.9722
16.9998
-25.5522
-4.08964
24.0334
-6.68513
-4.67201
-17.2481
-17.7058
-1.64283
0.97121
40.4707
31.1213
1.98712
8.79471
153.094
-11.9558
180.086
-19.9777
-4.37262
-0.723318
3.04231
107.398
19.5407
-13.0272
3.64344
20.4258
113.191
4.46718
-19.8992
104.501
-13.7017
-9.0684
21.7471
-18.6818
-24.9418
-17.8736
40.5495
18.0374
20.9511
42.3781
-11.2442
12.4023
-4.53931
11.2662
146.642
-18.9288
-19.9267
-12.3024
31.2241
-0.578628
22.137
30.7932
-49.7409
38.0604
-20.8158
8.19774
-12.9274
-7.80405
46.1274
-5.1824
9.06907
52.9027
-22.2562
-8.11966
54.837
22.4872
129.322
-14.0064
31.3261
47.5441
45.9254
9.52494
3.94563
-16.5303
-16.1013
29.7334
123.2
-26.6805
-50.643
18.1509
-7.13642
-12.8869
-7.36308
-25.5522
16.5251
12.789
17.4881
-19.8036
377.637
8.98881
20.846
343.925
28.9724
1.98712
-4.32375
-8.22168
-15.0959
23.5717
25.7046
112.466
30.4498
12.9303
-23.6748
107.638
-4.17933
-6.68002
-1.18409
-30.8913
-26.3808
-40.3706
9.9494
-13.3195
41.9309
-26.0459
14.6847
18.0164
61.4353
-12.4827
6.7918
9.68396
12.6705
0.935455
27.1856
68.1588
54.789
55.2522
56.4195
7.83258
81.3501
46.3634
-33.2397
-36.5875
-3.40081
175.585
72.3831
8.56648
16.6143
54.9434
51.2073
37.3554
50.6129
13.674
72.3828
65.7706
58.2952
68.5165
55.6427
89.0758
-15.7039
18.6933
39.531
-19.9777
16.2421
57.3727
22.62
-4.45395
-5.21986
-12.5421
72.0145
18.636
290.291
-2.41744
-8.62284
47.5707
1.52412
34.3507
19.6847
35.9922
-18.0252
22.0426
52.7758
8.62862
68.6855
3.80699
-23.0677
21.4818
10.5644
1.17083
-11.4775
29.2879
18.741
-1.87384
13.0151
14.2014
-11.7767
-7.47442
2.33885
31.671
206.835
-6.68018
998.446
-23.5466
30.675
38.7203
-4.09988
103.882
15.8514
-15.1936
32.4446
5.31441
12.3942
-8.93053
181.483
54.7768
3.9807
-30.6085
-31.8607
39.367
-30.873
-26.77
6.31462
3.19731
-5.46759
22.9299
12.1486
47.0491
-52.1375
24.1112
27.6227
-30.4286
-37.5245
1.14865
-3.74791
6.78012
28.0077
45.6656
2.69016
0.816244
27.4759
10.6658
-9.72208
4.5563
-29.0173
12.9746
-1.01517
-5.04313
-13.3195
19.3261
27.3868
2.31386
68.9315
-34.0345
3.9807
7.98536
189.279
28.1226
-32.3922
45.67
32.8069
10.6936
26.3915
-46.5153
-17.9754
22.2372
-15.4361
1.83087
0.359845
187.54
20.2732
4.36964
21.4259
57.1722
132.677
30.2163
-23.3916
1.11528
29.2472
148.695
5.73526
44.402
27.5318
-7.54362
24.5385
40.605
12.3951
20.7459
-6.32802
32.2615
-1.29775
53.2739
18.8319
8.59699
0.412436
24.2582
26.048
6.95289
-1.12658
42.7536
163.661
-2.80408
49.1106
178.752
-8.07946
-8.23798
21.8338
-9.72481
-19.3196
12.1115
151.119
231.681
47.1881
59.737
29.2596
-3.74791
-2.59021
29.8817
31.0679
23.8306
43.1254
21.0795
27.9228
19.4287
10.1866
40.0454
-0.578628
16.5148
-4.81403
-10.2766
27.9671
-12.2596
41.8085
27.9099
32.5606
38.0668
258.313
327.237
-3.30834
44.5687
12.8172
17.2955
39.588
14.3691
648.425
59.0003
-17.9754
-5.87383
20.1264
-15.0357
-9.96004
7.72779
30.1182
-12.4338
49.5368
53.424
18.3591
958.683
12.2156
40.4916
135.046
-24.9385
23.6374
43.1037
68.6243
5.51887
16.0754
36.949
20.4266
-1.18605
13.9347
34.4232
40.5944
34.701
21.4736
19.3197
-5.82324
55.0494
22.6798
56.8074
16.5588
42.3793
0.439797
301.423
43.3361
111.059
33.7448
-21.5026
-15.5256
26.9293
21.5625
10.6936
157.576
37.9224
8.40051
37.6788
4.08445
145.068
20.1264
361.652
16.2769
-26.0054
134.603
11.8659
13.9296
81.535
-29.0138
19.8559
23.625
-6.19782
20.0355
47.8463
-18.788
2.51108
29.3606
12.3951
35.0014
160.444
14.9928
-8.21241
11.1411
68.5493
11.2662
27.9228
-3.06012
12.0605
3.31694
150.615
51.8388
10.6658
8.30444
100.293
35.4634
27.0958
68.0455
5.42115
6.32367
15.1835
34.3186
-2.18186
77.9865
-18.3009
25.828
-5.92346
51.0287
48.9583
-32.4825
15.4816
-0.00157762
15.0042
10.3565
60.9179
266.272
7.93734
40.2596
-35.2709
24.1112
27.6227
-28.5546
41.1863
42.5138
144.663
26.4685
48.8589
19.4254
33.3917
12.789
49.3472
270.677
14.0687
21.6496
5.85344
-40.2582
53.6101
135.794
11.3575
153.098
33.154
36.6019
196.066
-5.66955
2.04972
-14.3555
63.1123
3.87929
-25.0687
36.0096
38.2813
-3.65686
-0.773342
-25.8245
20.51
18.5517
51.9305
36.3547
13.1187
160.454
-3.85146
14.2014
87.5488
-1.85222
21.0795
11.0563
-16.1786
12.0606
41.9194
42.4685
-20.9665
23.4566
14.8487
-16.2875
-0.201046
-4.92072
41.4205
26.8224
-11.5522
68.6162
48.4245
-3.51557
8.74693
71.7036
123.7
162.156
-8.02931
14.0663
-11.7952
-3.59353
-3.30706
57.1262
-65.256
-7.93984
3.15842
-9.1388
-57.4114
7.15476
18.4112
-6.87476
-2.937
-8.42014
76.4552
9.60157
-14.0213
-2.63286
32.9953
107.466
398.163
3.86119
1.29845
78.1315
448.896
5.57485
62.0198
6.77295
9.50149
-21.3205
0.40234
-21.9125
38.2813
23.5895
51.0122
13.0138
24.3631
19.2054
25.0509
15.8086
3.31694
-31.0429
62.5342
64.9573
1.29544
97.0997
32.6673
-0.906272
24.219
-4.7633
-15.1936
50.292
17.3064
20.2058
34.1621
3.9807
25.6135
-11.246
9.38195
117.178
40.0478
6.57002
21.938
20.7693
24.8039
36.5115
9.56782
-9.03402
-6.731
18.2524
-13.562
-15.0357
170.9
52.607
2.55876
-0.341507
10.9149
120.975
24.5941
358.918
31.1003
21.7509
-46.2075
0.861453
-21.1903
392.975
62.8389
121.103
-20.6621
13.7555
1.24958
-13.7244
1.16825
-46.4493
-3.65686
-8.26961
39.7678
29.8804
39.1665
-23.0322
13.866
34.4522
21.2322
59.0401
-1.48914
-19.8992
10.7982
-15.5757
11.5463
14.3375
-3.68927
110.215
3.1692
38.63
11.2446
-6.33835
14.8892
-0.53228
16.8884
-12.6537
-6.05339
10.1866
30.675
14.3575
40.6508
40.8777
-8.40254
-16.0077
64.2973
5.42115
58.6815
1.56628
21.7646
-5.1824
5.21327
9.06907
45.4065
133.291
5.62062
69.3521
-17.3996
6.31462
-2.80031
323.663
2.31514
14.0227
48.9232
-25.4717
147.563
-4.19171
17.2264
9.60186
39.4886
-12.4338
100.474
101.2
-0.53228
-5.60036
-20.1499
9.18219
4.43615
28.9271
12.6873
15.8088
41.9194
36.8463
72.5099
-4.81403
12.9746
12.1033
8.07534
35.7983
51.1852
27.8032
1.14983
-8.93053
27.7021
-30.2863
49.1546
20.8473
28.1094
50.6114
295.215
-0.533048
34.4256
-14.0447
57.5452
24.8039
27.1412
17.0641
47.188
-21.7235
33.4816
22.0005
1.43049
37.7128
-36.7966
35.2657
66.2138
193.84
137.757
10.8629
-12.0836
23.6041
31.1213
-23.7187
19.6021
31.9722
6.92065
21.9096
-13.8298
40.605
21.7655
14.3866
52.605
94.8716
47.254
-12.5421
30.7851
-13.0272
16.0933
-14.5801
1.76938
23.2363
66.2098
-18.7404
12.4023
172.311
-15.7837
102.541
-10.7796
-17.9246
-49.1569
-12.3022
23.7278
-9.72208
-16.0584
0.967794
293.213
15.5716
-33.9342
26.9384
13.7039
18.4329
15.4323
18.3317
24.5954
12.4951
-8.88123
18.7391
13.1301
-12.1323
28.8034
17.8144
-0.550822
-37.3267
45.8818
0.197493
-10.9081
-32.9679
52.2222
87.5928
-26.2801
-19.3304
5.98204
2.10559
15.1257
-9.71184
46.5222
0.621506
718.578
17.8168
-19.5799
-34.636
92.9445
25.4991
-12.257
5.73526
-6.20143
47.8463
19.9034
47.0273
-14.3555
218.641
1.15075
14.3866
31.9903
-8.20208
6.02454
23.0651
25.5115
50.6
5.51887
-0.791174
-7.03148
5.43405
386.746
-8.55424
-22.92
-47.9095
60.6601
-0.906272
108.552
8.07534
133.76
33.9242
32.4446
25.5127
46.4427
-22.7901
49.1546
35.8398
-11.8678
71.2129
8.83728
25.0553
-13.6693
2.02867
-20.1737
-10.3402
-1.67657
-9.62196
-22.9324
-5.66539
-3.38829
496.761
-44.2929
-26.5784
7.16679
-14.371
4.55926
-15.8954
-4.50692
34.8694
-1.76101
-45.5532
8.7911
297.097
31.1478
1.82671
17.0422
8.74585
5053.63
51.868
56.3531
-6.91995
23.2888
228.727
23.5895
41.1248
29.6351
15.9366
71.5994
17.5821
23.9166
-6.27718
-28.4655
-4.32707
-12.2514
27.431
76.1335
267.266
118.066
1.15792
22.3855
19.8236
-16.8448
-10.7796
63.5301
23.1768
669.732
10.6658
24.0111
310.029
2.84186
30.6865
32.4446
38.6312
-12.6787
33.3243
37.1801
28.5399
-3.51557
3.12473
-29.496
48.7241
0.0116228
90.9413
388.624
21.5625
-15.5434
3.90274
15.4336
27.1412
47.0491
-16.5303
153.185
93.6601
20.8463
56.3552
-21.8041
7.16679
9.99184
36.5574
-22.8703
14.1533
45.2088
19.7119
31.1003
46.1138
19.6021
-15.5718
3.03676
71.3902
-27.474
46.2272
21.7655
42.4976
278.53
-10.6681
68.2664
268.083
51.7005
176.575
54.2432
160.981
10.701
87.7312
6.23971
17.8107
1.87429
1.15792
13.0151
-19.5318
-9.90261
22.5106
4.21291
97.2633
-32.2903
45.6676
68.7054
36.9027
27.7592
-12.3103
-19.6469
173.273
2.06509
43.689
187.099
-0.408925
-22.7901
28.5399
-7.2637
32.3482
28.1094
20.6264
-6.15525
-18.0482
35.0564
-16.712
7.93734
60.1676
41.5658
288.355
33.2449
-33.7764
21.8991
9.73018
43.335
-3.06344
49.3472
29.0612
22.1073
6.65703
17.0978
4.71934
16.1078
29.2472
27.0984
24.4759
66.8908
23.4835
98.6141
-28.1583
28.2866
2.51108
49.9753
8.64701
176.293
-25.0687
0.576316
62.6442
15.0838
46.0783
17.279
-2.41744
160.043
31.1337
-9.37011
42.3874
995.026
-6.41337
-6.15448
0.464782
-24.551
-1.18605
-23.5466
5.04357
27.7592
117
-17.7729
129.167
-36.6224
30.5641
376.878
24.9483
29.2608
-14.5527
106.413
41.462
-28.1126
-26.2253
-12.1323
12.5854
-54.0116
8.26153
42.8519
-2.46378
-16.6351
16.9998
11.9291
-34.0747
17.6777
8.98881
135.968
16.9008
24.5411
47.0508
29.6922
33.6576
42.2795
54.4056
26.4626
35.9198
20.8284
56.5531
24.5941
10.7097
25.3912
328.125
63.1936
50.4951
-19.284
47.5991
136.457
49.3432
15.9366
50.9847
14.5463
-26.8201
13.4204
16.2116
73.1474
323.859
-13.6974
6.48926
18.0607
34.904
30.3215
1.64092
22.4891
3.16041
83.4475
230.022
383.962
105.846
44.4923
35.9878
24.2446
53.6225
22.489
-11.3477
2.95696
83.8007
16.8884
-8.68232
-25.4207
53.1638
852.065
8.46406
52.33
15.8514
66.1714
25.0643
36.1927
473.831
62.994
21.0545
53.939
49.1546
21.8654
266.116
20.6264
-25.2508
-30.5181
378.011
-5.18113
29.0152
455.596
-14.6562
58.8613
5.13391
-22.532
37.8412
140.786
29.6556
39.9769
-6.68513
27.1871
31.4776
14.1533
33.9644
-17.7695
-4.50692
38.3428
43.2166
14.4169
12.5392
36.6019
21.7774
-3.79548
35.7829
-1.23705
141.805
-23.0947
7.62742
49.894
-1.47173
53.2739
-1.78279
19.8414
19.1531
37.3766
46.6627
21.9454
4.49562
54.9654
19.6847
245.562
3.39366
-43.6825
225.755
-2.55406
18.0374
11.5808
46.6185
-21.7984
33.7335
-2.46178
40.504
-13.1182
145.461
20.5114
-0.791174
-6.15448
41.2513
-1.40928
-18.9288
-19.7985
397.992
183.023
-4.81403
-8.40254
-1.01517
138.48
-23.6614
2.06509
44.2534
20.2058
32.0917
15.4816
7.49469
-2.40711
25.0553
74.0364
36.0483
14.0227
7.69376
7.24463
42.6152
-22.9324
5.57901
23.7731
41.461
262.502
85.0177
20.2853
-42.482
72.0256
23.439
23.9813
6.65703
-10.1291
29.2472
69.9846
-23.5014
22.6019
5.04658
61.2649
14.2812
67.419
30.1607
10.0073
10.6199
3.02481
13.1187
6.78012
-0.791174
160.637
-8.90555
3.55999
-9.80152
190.097
25.0528
5.04357
21.4229
8.46406
206.003
10.2292
22.2877
93.8943
17.4521
8.6461
15.4323
-6.03112
31.5579
28.5399
29.9967
-12.1323
78.1777
169.358
225.836
2.31514
34.6374
32.0566
-27.7747
-10.4791
104.696
38.8671
-6.06578
7.45307
26.5968
37.7128
416.176
-8.68564
98.984
33.4037
25.174
27.7295
46.0124
260.726
-13.2218
27.3198
1.34179
9.83511
31.671
2.56208
7.37532
304.105
-30.1058
20.9167
9.72874
24.9481
-7.62512
-16.8358
431.828
-52.552
-11.6024
83.1949
9.13477
940.035
192.721
34.883
4.18793
-24.6641
30.4139
5.85476
-18.2516
-11.246
11.256
-10.2582
3.21508
25.0553
27.1847
78.8654
-7.05519
-9.17284
-16.5303
384.949
20.1264
-56.6656
-18.7839
-42.7437
11.4759
20.7479
2.55876
18.3992
29.6556
94.3248
17.6777
117.227
-21.5176
25.4781
14.2547
-36.8372
20.7278
74.387
6.91703
34.7279
-6.33357
-0.0473521
19.8986
-7.5996
46.0605
1.34179
22.5106
29.7969
-16.1786
-19.1719
17.5566
109.935
53.7693
35.2555
4.5563
0.701475
56.413
24.9483
7.18847
77.9865
32.2989
61.4353
57.7948
79.1397
-28.7344
21.1038
-0.00157762
-49.6136
45.67
25.3107
18.1898
6.06327
169.57
51.9856
48.6825
115.602
-1.51422
403.156
35.7404
0.684695
215.188
15.614
-14.1814
21.5649
-2.7133
18.9719
-21.5176
-2.63286
-1.2299
238.868
1.98712
-12.1238
-9.41768
35.7829
8.74585
-10.0936
13.2496
-0.70582
-5.21986
-18.1643
-1.07406
26.3282
-23.2621
21.0272
191.05
202.399
53.6318
7.39293
-4.28041
-43.0817
268.456
22.3678
54.1009
60.2721
37.8397
30.5703
44.6196
18.5051
1015
0.585457
80.2771
-20.1749
12.7095
-14.3568
111.936
29.2806
-18.427
14.5446
23.4242
5.67133
11.6484
25.9923
13.1293
13.5047
-4.53056
10.7484
48.6929
196.037
-32.4598
-13.2902
38.1667
-26.6805
11.2012
33.1435
45.3374
153.905
61.9774
34.4179
52.1323
69.011
113.065
2.6852
85.2832
31.4776
28.3422
8.14043
57.0834
52.5869
27.5354
53.7687
45.0352
62.0698
42.1191
10.9444
30.2976
16.1433
-2.47997
-11.9502
32.2615
-16.2903
14.2671
82.4591
-30.7762
15.0144
-5.15742
34.9722
27.5324
9.01858
32.8269
16.7227
40.2143
15.1835
36.7571
-5.92346
26.6658
39.588
16.2432
36.0964
18.7391
9.38195
-17.7545
26.9293
192.103
1.32324
168.821
-1.433
21.519
30.1826
-25.9006
32.6244
33.4816
-33.7764
5.03249
7.72779
155.681
31.5176
42.774
26.8584
401.861
5.24068
40.3902
4.71934
-40.5853
-8.50888
20.7278
-2.44968
64.7129
34.8959
88.0338
33.0099
42.4976
-23.1946
182.933
-5.62198
6.78012
42.3123
5.64404
-12.6537
24.1747
-34.9192
208.837
-1.05782
19.4306
36.8463
35.0286
177.685
-17.9325
280.204
31.7153
-22.6898
17.5681
15.1835
19.3261
-17.1744
66.7421
-12.6787
52.0649
91.528
6.87287
13.6076
63.7167
-28.9989
1.34102
53.1663
7.93734
53.3781
-31.5228
12.8668
42.6152
1.43049
-0.0431917
35.9671
35.8388
11.3776
-8.68564
24.0214
20.2853
68.0879
40.1665
669.992
26.4682
-8.39912
29.2263
330.972
66.2365
52.5869
21.9132
70.3351
14.2812
26.1896
47.0273
47.4887
6.87178
12.5126
20.7459
-13.8243
55.1479
1.96534
16.0933
4.69219
25.5115
13.1187
18.0245
-4.53931
27.5787
9.39217
14.8044
-4.17933
41.9194
53.7693
32.6673
15.9603
415.899
21.4736
69.1394
26.8224
9.06254
51.0396
78.3018
20.3135
497.878
34.2223
59.9685
31.8707
-21.1478
58.7885
-2.80031
285.299
27.1412
41.4269
32.1954
24.1112
42.6152
-15.4361
196.187
0.359845
5.85372
-34.9226
115.851
17.4881
49.6759
-10.2732
57.3582
-34.9631
-10.3829
20.7278
18.6373
42.3123
9.39217
-16.4018
22.3006
10.0583
15.8086
-36.0384
-6.68002
43.7935
78.0757
72.5099
4.5563
10.3381
26.0931
6.4811
27.9099
47.5531
48.9167
11.8299
35.2995
42.3793
9.81013
12.7095
7.92516
17.3557
-18.729
-15.8804
163.736
-8.04709
47.0063
2.31514
135.837
-47.9605
207.533
-17.3102
-26.8266
-3.38829
22.7203
-14.3078
25.9075
2.6852
72.1647
252.617
55.3827
26.4682
68.6026
-21.8446
6.92065
209.316
51.5945
-2.58544
-24.3626
40.5133
13.0151
19.8236
-15.5248
832.107
120.405
33.545
11.9324
34.5493
-13.5497
0.816244
741.495
273.035
0.808172
-8.40254
46.7078
-14.1336
126.142
1.67302
53.1753
24.5539
47.4371
155.24
38.6312
-29.5453
25.828
29.6838
9.60289
-4.37153
50.5982
142.441
2.86023
25.0553
10.3182
-1.71946
93.9008
-3.41182
-8.60507
24.1112
16.3783
-0.443579
6.90655
-9.1388
5.75538
-21.8041
35.2778
54.9694
8.3074
-15.7179
16.8668
34.8911
-13.2218
3.21585
5.64404
37.9461
189.093
-15.4237
0.816244
61.2091
12.7667
8.30444
2.84186
42.9597
8.35516
16.6655
39.9408
208.461
55.8131
206.576
52.7064
525.989
54.837
500.374
-27.1248
-21.1478
40.0478
57.1698
-8.04709
43.5446
10.2746
193.226
223.779
14.7409
27.6227
8.92675
18.8738
-8.68564
29.6556
34.3547
27.0481
25.8554
-2.7133
39.5866
327.059
21.73
-0.737856
56.8661
-8.50888
-14.8795
42.5243
24.3155
65.768
6.25921
38.7309
31.1358
40.6236
40.5236
52.8762
-12.5421
28.911
15.0838
-6.39554
7.9087
20.51
18.5517
40.1029
19.4597
181.434
61.1188
33.017
61.7408
19.8236
20.6366
22.3006
55.0359
94.5194
6.43844
14.3575
10.6658
14.6408
8.30444
37.3375
-16.0077
5.42115
48.9167
51.7496
38.9465
-20.916
-19.3641
32.3482
62.8303
51.2922
15.9404
1.32324
32.0137
36.0483
267.022
-5.28588
-19.8495
327.71
65.104
68.8969
7.45307
110.93
35.8388
67.4666
83.6168
5.51887
21.6976
38.8231
15.0144
391.492
53.2899
35.1761
28.801
38.7203
250.546
561.868
-14.1844
0.967794
-23.504
36.1863
16.6655
75.6641
73.2796
107.407
89.6474
158.571
32.2989
458.737
305.172
-6.2456
-7.00716
74.9611
9.38195
-2.40711
-1.18165
-0.926243
-2.42489
135.087
6.52644
45.1751
4.08445
-25.4717
18.489
66.9781
-37.9249
-1.91726
-8.08598
67.8262
13.2516
141.24
35.2657
33.4037
53.0954
3154.86
30.9352
23.9813
2.9089
39.5866
-4.65099
-19.9706
42.0909
1.98712
-0.575618
21.9096
23.4835
44.9302
105.123
19.9902
559.62
9.37055
55.5058
20.5114
32.942
40.6972
48.7476
28.799
34.5493
-22.92
280.052
43.7935
1.29544
29.6333
8.30444
11.1005
68.0455
-26.438
109.397
24.5539
75.5481
19.8905
22.9286
292.053
97.8803
222.39
50.5982
31.8707
-4.63604
-4.29895
13.2731
42.1337
493.077
-9.1388
37.6145
58.7807
10.9029
34.3547
30.7962
-4.67201
26.4682
-6.52505
19.8559
241.017
36.4687
126.861
368.612
10.365
31.1478
56.1746
111.207
319.841
132.333
21.7726
59.8668
51.6827
40.6972
7.30812
-16.1786
13.9346
-6.05339
0.816244
58.786
66.8313
44.399
53.9962
-15.8988
-1.01517
32.4382
18.5396
32.5606
35.7983
26.8224
-7.80405
122.964
0.439797
44.5687
1.25067
65.5907
-36.4952
-17.3996
45.1322
19.1817
4.65237
283.181
11.5807
10.1356
232.133
35.119
3.15842
64.0781
67.5996
10.9029
50.2703
6.2437
23.2999
154.624
22.1073
303.83
19.6021
-3.63508
-19.3163
38.476
-7.54362
28.2866
-12.4814
18.1162
10.5211
-6.2281
-16.7354
-3.17182
62.6442
3.8394
-2.64741
24.7753
37.2924
-9.9137
-10.4969
-23.6438
-4.09808
30.6026
12.1885
30.37
19.8986
-33.8365
106.289
16.8884
14.8044
394.37
44.3425
-39.7071
-27.3028
-18.8845
-17.8818
-26.438
8.19774
24.5539
25.9291
49.8756
109.136
-0.408925
64.1471
33.9658
-0.623399
118.065
-43.0919
-8.38417
3.21508
17.559
-12.9639
7.93734
10.2746
-18.4043
-13.3701
31.3708
-4.19171
-15.0357
33.1435
-5.39067
43.2367
-6.81157
25.8954
112.114
28.7325
2.6852
34.6834
-4.12965
28.3422
8.46747
113.559
27.3731
-34.9631
5.04658
-11.8236
25.3575
10.533
9.32298
51.7505
31.2532
8.66451
114.894
40.1554
-26.1457
347.803
16.6777
6.34125
49.8744
9.267
14.2014
3.21585
148.516
460.832
15.8086
5.191
-25.4207
156.237
27.4759
31.2805
357.595
-12.1507
-12.2596
-0.201046
32.5606
7.68729
-19.0485
122.964
3.33921
-35.9085
49.1546
11.7335
198.649
12.2306
-13.6515
34.4256
7.65087
-7.05519
32.7634
13.316
-24.0265
7.24463
27.6227
42.6599
1.28435
-27.7511
476.244
225.573
-32.2006
5.29272
30.6066
0.811131
195.853
1.49254
2.84528
34.8485
299.113
-42.4594
0.861453
-8.07188
32.4961
6.87178
93.0974
91.9604
-30.6909
-8.96799
32.6591
32.9598
-25.8245
389.617
19.4597
893.58
182.402
15.3775
-40.514
47.1536
18.0857
5.68106
222.659
-28.6899
126.733
46.852
-8.08398
29.0996
5.13389
-18.9622
30.4389
34.6317
-3.7742
-13.5192
44.2522
18.7409
33.017
34.8161
30.4498
25.0509
146.993
10.8132
201.341
34.4232
40.5944
482.93
60.5492
-9.57138
10.0718
22.6798
19.3261
-2.18186
271.331
438.23
270.294
52.963
67.4648
28.1226
0.692419
3.90274
-20.1737
37.6788
7.83258
-16.1013
16.615
31.3708
42.6599
-26.2801
42.5138
3.97966
-22.3556
-1.18937
9.02882
-5.00069
-12.3073
5.24068
14.1533
27.3522
38.6175
-14.3484
-4.76075
26.35
-8.07188
6.91703
10.533
7.67192
28.748
263.52
3.14223
13.2496
3.04231
19.143
-36.905
80.6761
17.9673
-1.46163
46.747
42.9146
89.4118
26.956
50.2498
15.61
19.6847
-1.15857
-17.4498
51.8189
1.51959
-9.94927
321.332
-4.42813
20.9511
-26.4701
74.2655
1085.77
28.1113
89.3675
570.705
-27.4383
25.7486
36.0611
18.5171
105.846
187.381
-26.6376
133.369
-3.47087
10.7591
19.1212
11.1261
-19.0499
183.81
34.7728
112.035
161.17
214.801
-0.103332
119.149
16.8884
17.3314
93.5152
40.5944
10.6658
238.815
14.8487
26.816
12.9174
1160.75
5.81322
225.473
16.5588
10.5202
338.797
3.44687
37.9102
-4.37153
43.1019
65.6039
-8.38417
-39.8884
118.759
-9.21573
45.8818
-29.6487
29.4968
-32.3027
-1.91726
25.6472
-5.26235
-16.1819
95.2359
22.1593
15.614
28.9221
29.0612
35.2257
2.9089
-10.2732
42.3781
63.0021
18.6373
27.3198
33.2009
30.0069
412.106
12.0605
5.191
27.4759
111.865
100.848
38.4491
31.7153
111.149
51.3013
103.265
5.31441
25.5127
-16.4268
31.5579
51.0287
47.0842
14.3691
41.7186
-2.76197
-0.533048
43.7959
21.5625
9.52494
-3.30706
30.8893
-19.8495
237.755
31.3708
20.025
0.359845
71.446
50.733
31.5176
1.54459
-18.1192
38.4315
305.091
188.441
129.542
239.122
38.6175
51.244
19.6021
-1.76101
14.4169
29.4058
66.587
38.644
22.4414
48.1012
8.64701
44.3717
24.494
40.5236
45.3799
49.5257
5.71347
37.8938
18.636
29.7961
-4.87471
19.4597
59.6202
118.684
25.3069
81.3003
-1.38327
-14.6387
71.4261
79.648
161.391
9.267
2.95696
0.404753
-23.404
10.7721
25.1117
-0.249019
-9.49127
-14.4867
230.389
-0.24706
-9.06836
-10.886
36.1925
5.65296
10.1635
14.757
4.87619
53.9963
81.2141
11.4572
70.8056
16.5653
41.6583
39.588
42.4801
21.1038
391.678
18.7523
-2.76197
-0.533048
10.0627
15.9404
-7.34166
33.9307
0.336315
-16.1013
36.993
-4.19171
49.8744
16.8668
34.8911
13.1403
43.7915
10.1864
87.0233
11.9344
216.757
24.0111
272.548
-14.0247
67.3225
-45.9928
21.1938
27.9099
15.1835
7.18847
48.0015
36.0471
50.1909
-13.4197
-14.5034
149.924
-35.5956
17.8144
17.0212
17.7708
47.0491
-24.0265
-10.4791
-20.8664
48.2374
-37.9249
-7.53946
29.3953
22.7203
11.9291
18.3992
27.1871
275.719
10.3415
27.3522
27.3731
174.932
21.4762
13.2315
8.79471
6.91703
18.0293
13.0711
-13.7429
-4.47145
20.0088
28.2421
-23.1946
-5.21986
-3.17182
45.7776
2.97479
-7.08383
41.1248
16.6777
-19.284
10.0894
5.27225
41.847
8.44032
22.8737
48.2795
-21.1979
108.998
61.1188
22.489
31.143
7.39293
10.4532
16.3343
-14.9707
21.0795
18.5525
2.56208
8.31235
-26.6681
-1.05782
17.5566
16.5148
-34.7991
13.9774
34.3123
53.1753
26.8224
3.44034
19.1805
16.4577
-5.38963
9.85943
-3.74971
18.7523
-23.3767
336.799
55.2957
93.1525
-5.46759
6.06327
90.8594
22.6863
-35.2709
6.38746
35.3556
50.9596
77.0682
4.43283
192.687
10.9149
4.55926
-0.923874
295.721
235.293
9.60157
64.6895
31.1213
203.261
-13.0054
-8.07188
18.1614
66.741
-3.74791
33.017
16.0754
43.5683
-11.4325
32.5471
-8.55409
40.8777
25.3307
32.718
-7.69731
45.563
-0.724232
79.1506
37.0724
6.05109
35.8398
27.4876
17.3557
-1.87564
35.6189
-45.8655
-13.6515
25.0553
-12.1706
11.399
60.4112
163.241
251.461
98.2167
24.7227
146.31
-29.3004
54.0064
130.855
131.806
10.1815
21.5649
51.7484
-5.62198
139.839
16.7633
-4.53931
168.134
30.4498
14.8044
-14.3045
199.467
-2.30526
-6.68002
25.0528
68.7054
42.0376
277.218
-6.63737
16.6655
18.9317
9.95579
29.6773
44.2534
28.5508
55.8131
414.598
-2.49746
37.9704
65.0593
27.1847
5.07138
9.52494
7.93734
47.0491
-12.7821
65.3407
78.2225
-11.688
-46.8948
1.28435
-16.5068
5.85372
88.2143
-3.06344
95.2359
16.5371
32.8093
-2.7133
17.0978
-6.52505
89.1964
8.14043
220.127
-22.3757
102.498
16.2874
3.70078
95.753
-14.3555
27.4865
-6.2281
-13.8243
3.8394
-2.64741
158.57
352.325
10.5282
91.297
35.6291
-18.2759
-11.4325
38.1693
156.364
115.761
26.9269
72.4535
36.9027
31.5074
4.5563
-27.1432
22.3449
71.0135
234.96
32.0501
55.4977
58.5358
26.6658
144.536
68.717
32.3482
28.1094
1.88569
-15.8804
-23.0218
19.4331
-2.80031
-8.04709
21.0558
25.2671
37.6788
-10.9081
-21.7235
5.37057
48.2821
25.6472
48.8589
29.6556
-5.00069
36.5574
-9.75185
10.4052
184.52
40.6502
59.0907
-11.9558
7.44891
146.353
-8.73332
33.1087
23.6395
38.7495
58.2272
22.489
23.6467
31.0679
5.64404
18.5525
8.31251
1762.31
34.9722
203.695
128.295
36.3087
36.1927
27.8032
28.5508
37.0724
48.4245
47.0842
-4.37153
2.36317
-5.62378
28.1226
-10.2582
-11.7774
23.1812
171.488
12.5676
7.65087
34.6374
28.3085
43.4398
-21.7235
29.4968
14.9493
2.23391
148.283
-2.21557
71.836
68.4166
675.699
10.5065
156.192
-8.50888
91.9423
359.245
143.724
27.2316
8.65896
-5.66955
19.8893
43.0002
25.4458
209.363
9.39217
62.309
29.7969
-32.2903
24.7213
54.9332
-14.9618
33.3752
-18.0047
57.35
29.6335
80.7976
1.37683
-10.6086
215.009
16.1621
-5.30856
10.7965
25.2983
89.0298
-8.38417
26.9293
10.6936
-11.0898
275.929
30.3214
50.1115
370.622
-22.532
134.343
116.552
26.4685
41.3626
287.417
389.464
29.6556
30.6066
-1.06293
18.3591
152.834
20.846
-14.0213
2.98934
-33.089
4.60958
-18.6276
-4.32375
5.04297
-4.4595
11.197
33.9088
6.25921
34.8839
21.8829
10.5386
257.149
-8.79401
30.7851
80.5851
184.816
69.2371
137.272
-22.6769
-9.80152
4.56438
23.1788
33.0981
20.0361
57.7443
16.7227
-8.51143
167.371
34.4347
18.9317
-9.67812
42.3793
-7.05647
23.9539
858.021
37.9102
20.8473
1.25067
24.852
3.75976
-8.38417
188.099
-6.54844
5.07138
5.7768
-3.30706
8.40051
32.0566
230.846
-36.7161
16.615
40.7412
-41.673
20.9746
-12.8869
22.622
22.1473
-0.329473
15.614
-10.4333
60.9203
37.0998
-4.58737
26.4682
-19.6435
-15.7513
32.9953
587.227
-26.8125
33.154
-20.4391
-42.4665
-8.12075
16.1433
-6.2281
3.87929
27.3856
-3.74791
109.854
-28.2143
6.70509
44.4453
14.8044
-8.55424
-19.7985
28.801
38.7203
-15.5712
12.0526
-4.92072
-24.1718
19.3261
-19.0485
23.6386
98.9166
34.9839
26.726
22.4872
-0.926243
22.9299
-17.8364
414.505
-35.8589
33.2449
3.15842
11.6042
56.4535
45.1108
-22.8303
12.789
407.483
44.0537
-2.25559
21.6496
41.4607
223.985
12.3597
79.847
-44.3334
-13.0054
-2.44968
-2.75345
19.9034
14.9452
294.404
-29.348
40.605
36.758
1.26816
13.2496
8.07258
30.7851
5.71347
-2.64741
-18.3282
24.2582
-0.188922
-4.2915
42.7536
34.3507
-32.7891
-18.3557
-2.32031
26.5389
16.1249
14.3375
26.2958
333.229
-2.453
34.8818
9.37055
10.5282
179.807
-0.53228
20.6366
47.3164
160.982
-14.1764
-17.2978
-16.0504
234.948
39.0036
15.8007
11.1005
56.8011
2.57554
-9.17931
21.2002
-0.30779
36.7571
109.136
31.4502
-15.2938
43.5324
-17.49
39.8445
468.515
33.7448
-21.1478
-8.04709
3.90274
12.1486
166.989
-42.7672
-25.4717
-11.496
18.2524
0.347321
14.287
92.8995
-2.1264
30.5806
169.274
-9.68586
26.111
41.2426
53.0294
-3.71395
39.5546
-15.2854
54.2723
171.59
58.4538
7.44891
39.531
32.4961
31.2346
-10.0761
-16.2903
25.1629
35.5026
6.36969
19.4597
33.3832
21.5588
-33.3483
28.8265
31.1337
8.65418
331.606
27.3198
27.5787
33.545
-27.423
-10.4283
-25.4207
46.2166
9.01858
36.4154
11.1005
47.7106
-10.6653
51.3013
300.042
-2.18186
33.009
-5.1824
74.5537
82.1576
21.0436
48.9583
1528.61
22.9779
37.4797
1.88569
214.63
299.318
15.6849
-19.6669
226.917
115.083
18.489
19.1894
144.797
18.0352
282.18
313.565
45.5851
143.988
419.665
46.8648
81.1404
24.397
45.1558
509.958
27.1742
50.8207
281.515
37.0091
45.7265
3396.31
779.491
58.4545
49.311
-4.81403
-6.52847
16.5588
49.8756
395.868
38.9465
-9.67159
24.5954
24.852
-1.86244
-4.63604
20.7693
-1.433
42.1337
45.1751
19.077
338.097
27.6227
3.30455
-22.532
61.2545
227.122
41.461
29.6436
25.174
90.9054
-8.3355
12.2156
19.8559
46.1138
64.3624
0.861453
6.92065
278.356
3.03676
20.5674
50.7754
469.766
57.3706
179.911
121.098
28.0077
21.6976
27.5787
1.89591
6.08698
26.9249
57.0381
3.31694
30.8013
64.4082
40.5944
31.2805
3.39638
8.30444
231.478
26.0931
-27.2521
9.16928
41.9309
111.155
34.883
63.3093
-20.916
51.0287
-5.38963
-17.49
-8.88123
-3.74971
-26.77
-19.6669
-0.550822
-29.8305
66.4966
43.301
9.70665
8.26153
-20.8664
74.9195
8.78062
37.6145
3.40662
29.6556
-1.25256
36.5574
33.0078
24.3631
23.6467
-16.9699
6.70509
348.044
20.6366
6.08698
7.30812
2.56208
68.2825
182.601
53.1638
38.7203
70.6359
-16.0584
37.3375
0.858899
-6.91719
1.67302
11.4354
218.542
47.2915
233.849
417.615
22.9177
2.10663
102.45
45.4667
-7.49784
65.6039
44.0513
11.399
42.1337
4.5134
36.993
-36.0508
5.57901
79.0706
170.772
22.1473
24.9844
175.099
200.144
44.1384
-14.7613
92.8005
21.73
44.2397
-14.3484
21.4762
45.0906
-23.0644
20.0355
8.49095
10.533
-25.5999
-0.723318
27.5051
-12.9873
-10.8421
15.7925
20.706
57.9914
59.7812
-8.03964
81.3323
-3.02908
41.847
28.4959
-31.1436
29.5388
-13.7017
210.197
-10.112
35.6075
29.8817
38.8231
15.0144
-14.5277
42.9154
15.6805
25.1789
-9.80152
-6.68002
55.5869
563.515
135.741
19.7085
42.9597
-2.88923
69.1394
34.4347
58.6815
33.4254
79.8606
19.1805
48.3168
124.117
30.2176
-6.2456
19.2298
-7.49784
35.6189
487.95
207.095
6.94544
5.7768
65.7898
35.9436
-2.98287
20.3631
8.88204
-4.19171
-0.589712
47.2115
-16.6351
26.3701
55.0326
19.8893
0.000221881
-26.3403
29.1939
20.0824
9.39217
9.83511
114.13
2.56208
225.704
-26.6681
-17.9244
38.1713
192.394
33.3814
30.7932
45.9454
32.718
34.4347
17.0576
36.1927
44.2534
42.8023
15.4214
22.7214
-2.49746
43.5926
20.6131
-12.1323
325.554
40.0478
21.5625
91.9838
-16.4255
0.904241
47.0491
322.676
6.38746
134.489
0.359845
16.9998
-1.18937
44.6361
97.122
-40.2582
44.2397
-16.2224
413.156
180.023
16.291
31.2799
40.3501
18.0293
-13.1658
2.04972
-19.9777
6.87178
59.2468
134.327
5.75336
23.6374
95.5776
29.2689
19.8236
103.538
29.7969
274.43
23.9317
-19.7985
100.848
68.4342
20.4709
-10.3855
32.4382
1.67302
18.9317
8.08172
284.134
26.6767
7.19501
47.2805
127.669
30.4742
35.6057
-7.48464
-15.5256
45.67
-12.1706
36.0483
17.7708
30.1826
-35.2709
143.194
-1.51422
-5.39067
13.2516
-40.5448
17.4881
34.5443
19.6909
-2.25559
8.53109
20.846
-15.8954
23.6041
36.7435
210.54
39.4684
-32.4347
6.91703
63.0069
-25.5999
302.974
12.3951
19.8893
31.8593
42.3874
11.1411
8.57916
-9.90261
-7.47442
22.9536
-18.9288
-16.0505
-6.05339
0.816244
26.9269
16.2315
1.29544
37.1296
23.297
-12.1507
50.4559
229.495
11.8235
98.0369
265.81
49.8756
6.062
96.0063
22.4872
491.017
-30.873
-9.90338
-15.9188
33.1824
-20.4601
7.93734
44.0078
24.6992
-0.251631
1.38577
-54.7915
-9.41352
31.2694
-7.26474
-25.5522
40.9
69.962
32.6703
4.69832
22.1073
96.6122
8.46747
91.0704
6.75841
-1.2299
-14.1311
-24.2498
-32.4347
81.8797
55.3426
-4.4595
48.9014
-19.9777
593.454
40.5061
69.4716
-34.439
-1.47173
0.576316
28.911
0.0912712
8.59699
4.16057
3.64344
80.3959
49.4732
38.9091
35.0241
19.0426
-2.52905
24.4217
-2.453
15.8596
36.8013
36.7781
148.388
99.0924
-14.3022
164.918
-4.33585
34.7218
3.74835
-0.103332
10.4532
-6.15448
-37.4595
-25.4208
1.44287
-27.2947
27.4759
3.1695
20.263
6.43037
4.71593
15.5716
80.3838
33.009
-29.5453
-22.7901
6.05109
18.9732
16.2432
16.865
9.38195
115.304
160.619
84.774
80.7823
-10.9081
-16.1013
10.9928
728.568
144.26
-2.46378
-26.5784
24.9844
4.69832
205.308
-19.6435
14.2547
-14.3484
25.2243
-2.44968
-2.75345
-6.33357
-31.9065
-22.3131
505.373
1.15075
181.179
258.752
-8.20208
-12.7161
-6.91995
13.9185
-17.6399
-22.0764
-5.72689
16.3232
0.747489
-4.90315
24.0129
128.054
27.181
-10.8595
-19.8992
-7.9425
306.764
24.6648
-0.741716
-50.9543
23.6829
23.6374
33.7334
31.143
138.578
362.778
6.43829
-19.7985
-10.0054
12.5398
30.7932
19.7085
71.0707
36.1863
14.7915
56.9235
47.4371
-2.18186
33.009
11.6842
59.5612
10.9431
48.9583
13.1301
-27.1248
-0.533048
12.1922
26.678
17.7708
60.1676
15.3288
-10.4791
37.2297
87.5928
-28.5546
50.0101
-7.83777
27.7815
8.98881
19.7755
28.3422
15.9637
14.2547
-55.5778
-2.88668
-1.76101
3.17251
18.1614
-0.879385
3.70078
15.1682
-34.9702
46.2272
57.4901
35.7384
4.91638
23.2888
20.706
38.63
39.3556
53.5567
3.21585
-22.024
12.9303
-10.5564
-6.68018
-32.2903
68.2826
21.9102
507.52
-14.0247
12.9746
28.9699
41.8085
43.805
32.4446
181.06
49.1655
3.33921
-30.2863
116.621
9.36875
15.0042
-21.5026
12.5854
17.559
60.4112
36.5115
37.6788
-50.2635
-6.731
33.2449
-34.1768
3.15842
7.85611
-29.7535
52.607
203.084
-30.3266
13.74
-6.54607
20.2332
8.53109
18.9719
42.3447
42.3657
-38.7112
364.43
-11.1313
246.801
42.3781
20.6149
26.1336
24.8276
17.5546
43.9196
5.191
6.43844
36.2972
57.7443
364.377
-17.7729
-45.9928
8.07534
-9.57138
47.4371
48.3168
-11.5457
234.687
3.9807
274.103
33.7316
22.5004
-21.5026
10.7113
41.9219
25.3107
27.5602
-18.5861
17.3077
83.3632
35.8047
183.995
-10.4791
54.0963
119.897
15.3524
0.684695
-19.0822
24.0334
-1.25256
12.0555
21.5649
74.1234
-7.26503
-27.1398
34.8485
44.2397
-23.7187
-16.0051
11.3575
20.0391
1.29483
64.7129
-4.4595
-3.79548
0.637015
14.2692
36.7559
-3.74791
9.267
22.5106
309.686
5.43405
30.8011
-36.6651
4.43811
33.0981
12.0526
180.878
121.67
11.8235
-15.1936
47.0427
26.8224
-2.18186
4.18793
-6.03112
-15.2938
45.4065
11.477
70.5911
4.23723
-18.729
-32.3922
-25.5445
10.3182
-18.2996
25.2671
15.7578
1.62243
33.2449
5.17862
-22.532
-9.96004
2.23391
35.8388
35.7404
9.02882
5.29272
-16.0555
104.024
-19.5799
8.46747
272.855
77.9729
9.48339
27.5354
21.9096
21.6094
25.5256
28.2866
1989.63
-3.74791
14.2764
306.815
9.83511
5.43405
6.31021
193.845
-26.6681
-34.791
6.8612
16.288
127.085
23.297
-12.1507
210.754
41.8085
34.4347
9.56135
62.4296
-0.30779
33.009
-14.5527
46.4427
-28.4123
39.7843
213.876
3.12473
-8.88123
-39.357
3.75976
-27.1248
-32.3922
100.018
42.1773
43.5446
83.3632
588.654
-48.3894
201.29
10.7561
-22.9324
34.8818
18.7409
29.2689
-15.0959
-8.28744
-2.40635
-5.60036
-12.3024
-24.7941
-14.1763
17.5566
7531.24
18.162
-0.35175
263.177
-29.0173
11.1005
51.1789
244.057
19.2298
172.413
275.499
-8.02931
718.46
2.82189
-6.17302
18.8953
4.1892
12.1486
32.0566
-25.4717
76.3484
87.4914
35.9671
13.35
-18.056
21.2362
-16.0555
216.468
265.736
-6.46143
43.3348
64.8335
300.987
8.35772
30.0981
389.23
14.4133
21.6094
42.3922
-11.2917
805.224
20.0088
172.545
12.4126
112.535
0.412436
59.8654
50.4109
62.5917
30.7041
29.6351
17.8107
18.2944
1.29087
1.14865
24.3631
46.1355
332.793
56.2438
26.7017
54.1598
10.1864
118.882
49.4157
168.031
3.1695
35.2555
-27.1432
46.7078
413.153
38.0604
-0.201046
28.302
23.0743
7.18847
25.5127
7.93606
203.864
260.194
60.399
-13.7419
-9.37191
-4.63604
310.562
15.9404
12.5676
5.7768
512.061
67.6639
-14.6562
12.8668
11.6042
52.607
7.15476
24.0334
2.49557
34.6834
177.655
-10.2096
2.1053
-36.5101
-27.4668
16.9797
-19.3163
44.3984
23.4835
34.8959
359.773
-26.0613
21.2517
164.293
-19.464
44.3717
-4.45395
-27.7087
92.6292
19.1531
22.3841
3.55921
-21.1581
72.899
24.9499
24.5745
23.426
20.8356
155.952
62.8031
-7.96852
30.7339
-9.49127
12.9977
74.7156
19.0426
215.876
24.9481
24.234
-7.4655
33.5893
10.2292
69.9195
48.5247
92.5307
43.2945
162.692
133.688
77.0495
23.8656
43.6316
106.314
49.8953
58.4097
17.8153
13.1676
67.2218
15.3787
-8.27869
19.6449
-7.15995
100.948
-45.4212
-37.5245
256.979
230.643
-23.6782
-17.2081
340.751
0.811131
34.8818
-11.9605
24.2595
70.4233
8.83805
16.8884
51.2878
13.9346
34.9722
-0.578628
134.581
-17.0104
-4.7633
26.816
-11.4454
263.071
30.1761
44.2534
-8.93053
-11.5457
185.961
22.7214
-6.2456
172.903
232.383
44.9892
-10.2582
18.2076
41.9219
-30.9113
-11.7952
-22.0477
8.40051
-14.795
-3.99976
-4.23643
-47.2952
46.2619
7.85611
15.2241
-31.7259
11.8659
-4.81107
-2.79794
37.0998
7.7275
-53.3767
40.4916
-51.6124
0.113057
6.91703
3.03676
-7.32061
8.13328
8.74585
25.5136
23.757
38.63
34.8911
675.497
22.6347
17.2713
30.9439
38.2302
189.032
-3.24229
-11.3652
49.0277
22.8472
172.999
31.7303
-11.2136
6.41538
-35.6854
258.386
61.0982
64.3037
62.994
32.2989
57.6871
25.9357
189.71
77.0693
335.456
14.1046
77.5291
147.5
52.6285
16.3706
35.5745
57.3565
18.1399
16.6948
49.1745
-10.7509
0.347321
36.9041
-29.3004
-0.341507
3.41866
-10.6229
79.5219
23.439
5.24068
66.6271
22.72
289.577
31.1213
-27.4668
-4.32375
4.74281
122.977
-0.0473521
3.92379
12.393
-16.8664
21.7726
20.0824
-28.0891
4.21291
-29.169
168.235
0.689973
34.9722
1609.24
102.722
75.7708
-23.3951
-25.378
73.6676
25.0643
26.8224
20.3069
53.6237
297.675
28.5399
60.2027
4.9988
19.2298
-14.9941
-11.2328
115.659
32.5515
-4.29895
11.6855
38.3856
155.745
-20.2784
27.0022
-13.3701
306.859
-11.688
-22.532
155.907
16.9998
-38.6707
123.347
6.2437
-8.5592
8.44646
42.722
17.0978
-29.0138
104.222
-29.9848
4.90605
-11.3477
29.1939
-24.8951
5.64404
0.464782
391.492
-14.3045
133.875
418.607
3.11307
3.1695
15.8007
128.953
40.9939
51.7278
425.061
-6.86702
32.3872
21.2505
25.6135
36.0964
18.7391
48.7373
8.83728
42.1773
57.5452
90.1098
26.678
68.3706
41.4269
362.031
21.38
39.1038
43.5523
-32.8393
-14.3078
387.59
0.621506
30.9352
-0.381523
19.7755
3.97937
25.3341
23.6041
208.233
-4.68494
-1.04037
20.7606
13.5232
14.5203
19.4896
125.313
846.957
33.4861
30.287
37.8397
51.1851
88.1119
76.4788
13.8544
76.4851
159.925
47.0645
19.1805
37.0724
82.1576
22.7214
138.057
7.98536
231.496
30.6775
29.0588
17.7708
28.3085
-2.36236
-15.4361
-37.5245
58.3276
-3.61495
-44.2929
24.0214
366.064
21.4259
37.7126
16.1078
23.625
113.305
-24.9385
18.1614
1.16269
-45.0249
123.864
-26.9427
15.5688
62.6442
-28.8843
-12.706
286.627
50.4109
8.82696
68.2139
10.0894
42.7536
30.6026
66.741
11.2446
87.365
14.8892
16.0754
22.5106
-2.93204
-28.5422
188.097
29.35
29.6333
21.4229
16.7227
-14.1336
1.67302
8.19774
221.331
15.578
6.062
18.3317
-4.04939
54.7768
24.5954
66.843
-5.1331
-16.8682
11.256
-4.63604
-15.5256
13.8109
45.9254
-9.92115
0.154605
7.93734
32.7634
-5.42471
-3.41182
-17.9754
-11.496
14.5042
46.2619
-1.51422
45.2091
80.718
80.2433
27.7815
19.3622
377.498
57.1722
55.8405
21.6496
99.5567
34.8694
15.6367
344.253
50.0206
98.4461
38.644
48.9014
-8.73332
94.8541
55.6161
0.131158
-0.70582
126.139
77.6367
35.6985
14.2192
49.1382
42.9988
47.5991
44.6276
19.3582
88.0813
21.7726
76.0455
32.3239
11.0563
15.8086
-4.17933
75.6526
39.0036
21.4229
257.715
-7.69731
43.805
45.563
9.06254
6.062
42.6946
-0.301259
36.0361
-17.49
11.7335
1.87249
29.9967
-0.887905
58.7885
119.014
-2.42489
35.7619
9.8114
29.0152
80.7823
-35.2709
-17.1182
87.5928
40.6397
92.1891
20.7479
-40.5448
-17.2081
24.0334
270.677
317.667
33.3517
49.7605
43.3348
49.8619
-6.8521
16.9797
-26.8125
-2.4533
104.236
3.70078
28.2866
23.6374
16.1504
41.1261
1097.67
31.881
2.33885
0.688014
-8.55424
-26.6681
-10.4282
75.6526
248.616
-2.45269
29.6333
47.6598
68.4342
33.5893
-17.8818
32.4382
8.19774
5.81322
15.578
16.1424
22.9286
46.4427
-28.4123
56.6509
18.9732
-0.623399
-3.25903
-16.8682
3.75976
-32.747
-8.02931
2.82189
3.19731
116.347
15.3288
-15.2442
-22.9324
118.023
-6.21191
76.9699
60.6548
5.28069
32.4806
23.2999
34.6834
8.98881
1.03483
32.0904
100.297
40.4707
14.2547
-12.257
27.5354
-19.3199
34.7279
-10.0817
-9.41768
11.4201
-8.73332
46.2272
10.6385
18.8718
16.1608
22.8911
10.1703
-10.1437
21.7634
0.000221881
31.143
17.9495
-19.2729
20.6366
4.21291
1.68592
10.0583
68.2825
-37.9125
150.742
16.288
43.9117
5.47835
4.60703
43.805
39.5464
41.8149
27.8032
36.7571
23.9539
58.5249
4.9988
34.2223
144.315
-23.3767
12.1922
223.918
-39.0191
-46.0864
-11.496
23.8746
11.2012
18.8738
1601.14
25.9075
21.2362
21.4259
226.38
21.6496
17.0978
-2.77692
199.766
2.51823
10.2318
49.8884
88.0338
80.7605
31.1358
48.1198
13.2496
-14.5902
23.6374
492.776
21.6976
16.8884
4.21291
65.4042
398.118
124.505
248.616
8.7917
43.9117
-12.1507
49.3048
-15.1936
28.8125
-9.17931
99.911
-2.18186
55.4977
52.9136
253.428
-0.623399
2.36317
16.865
13.1301
-8.38417
-21.1478
32.5515
-12.1706
27.5602
30.1397
-37.145
22.2372
46.3634
-30.0282
81.8692
20.9746
-3.51661
-38.6707
-2.21557
42.774
23.2999
27.1871
38.9739
23.5236
20.846
315.814
29.2263
34.8694
64.3624
7.60932
14.4169
-2.59948
1.87429
21.7726
241.651
42.3123
18.2084
-8.90555
30.8011
95.1462
43.7935
53.7693
27.7592
25.3307
35.4634
638.041
151.598
60.6716
28.302
144.889
51.7496
82.8987
147.642
52.9027
-26.8603
51.0889
20.6131
52.4855
6.96322
32.5515
53.4217
-6.17302
37.9224
34.6374
33.9307
-24.0265
10.9928
156.933
-15.4361
-5.66539
169.95
30.3449
-20.4815
85.4816
-18.7404
19.8986
37.378
42.3123
8.83805
-23.6748
4.56422
14.5613
-14.1763
23.1788
38.7203
36.9027
40.1636
200.381
722.374
-3.94918
69.5315
38.0668
-9.67812
477.163
-8.93053
5.21327
12.8172
28.5399
-7.2637
-11.8678
24.852
5.62062
-15.8804
-24.8959
36.2997
115.266
1.32324
71.3691
-2.98287
46.6
50.1115
-15.4361
-27.7511
-14.761
31.9923
103.758
183.317
36.2288
-6.68513
8.44646
10.8629
4.78296
127.668
-2.77692
49.8619
-18.0965
-13.6941
92.8239
1.16269
27.3856
-3.74791
55.5058
-7.5996
96.9192
-1.85222
7.96105
27.9228
-3.06012
21.4308
-34.1644
-14.1763
144.993
34.9722
25.8852
25.171
220.234
12.9746
-17.8818
24.9419
-7.69731
18.9317
38.0668
73.5284
1.57281
62.2731
50.8323
-26.8603
2.36317
-3.73651
-8.02931
-6.54844
3.19731
71.3691
19.6449
47.0491
-46.5153
-12.3532
151.548
-32.3027
-31.9023
219.497
189.414
-2.21557
5.29272
6.2437
23.2999
34.6834
16.4851
16.1412
158.255
77.2415
-0.91519
445.555
2.62296
-10.7386
-15.1133
428.914
13.4204
4.10654
98.0367
-33.862
0.0307609
11.1005
15.8514
48.5247
23.1903
296.293
15.578
12.8107
387.207
79.1506
20.2058
-7.79752
47.2805
33.9658
181.161
9.38195
-25.2508
-2.40711
26.9293
-0.926243
6.94544
30.4261
27.1412
78.9083
-18.4043
73.8538
-9.81391
-0.589712
-9.01049
11.4759
-11.1112
5.28069
41.851
32.6703
22.72
85.3042
14.2337
-23.5014
-9.25727
-17.4422
-6.34552
27.5051
-5.49104
21.783
-5.04588
6.4222
-13.0272
4.84886
-14.5801
13.0138
57.9071
40.1029
-19.8957
35.2573
-4.19437
-32.4423
28.4129
-8.22168
-3.74791
-9.47366
-4.53931
9.83511
13.9346
-16.0504
26.9269
21.8537
-4.32676
13.9266
-25.2691
22.3449
23.0679
52.2728
34.4347
27.8032
1.14983
0.439797
-9.67159
39.7843
369.424
-2.49746
24.852
1.87249
3.21508
23.1812
40.3032
-9.92115
51.504
92.0267
4.08445
-12.3532
110.318
16.3783
-34.1768
-1.51422
-3.51661
7.62945
-21.8041
3.40662
31.5296
36.2288
13.9296
14.0687
-6.00372
-15.8318
31.1003
19.8769
-44.3334
-21.6273
-5.50914
-11.82
18.1614
38.476
-13.8298
-9.41768
13.2941
-34.9702
31.2346
25.631
163.175
14.2867
21.0171
8.07258
75.7626
31.0858
58.5085
18.636
41.0405
-6.16557
-3.00064
10.0894
-9.72028
12.1885
-10.5289
20.1685
237.423
20.9167
396.647
61.903
-17.4455
-6.62921
-23.1688
19.0771
13.8088
38.4699
226.274
88.0813
49.8836
129.207
6.70509
570.181
9.18219
6.31021
6.43829
-52.905
293.65
39.0036
27.0451
-2.78034
44.8337
-16.0077
28.8125
5.81322
77.4222
73.5284
31.4502
-20.916
39.7843
34.2223
-6.5101
-0.533048
42.1773
32.0137
30.4261
34.6374
35.8047
321.231
-17.3102
35.0175
88.4409
-15.334
41.851
-4.81107
27.1871
18.0152
0.000221881
46.0605
-2.40635
11.7092
-1.18605
42.0455
-11.6756
-23.5466
56.912
49.9647
38.7768
33.3814
17.6748
156.515
22.3449
780.47
193.608
52.6649
153.366
79.8606
24.8027
19.1696
20.8473
-2.49746
9.36875
108.707
45.9637
86.8995
15.9404
35.0564
30.4261
39.5529
-14.2273
50.3482
9.73018
24.5944
31.9923
8.18096
35.2657
37.1518
28.7325
15.8037
30.9352
127.055
281.341
-8.39912
89.1964
27.3731
28.9724
1.98712
8.79471
212.932
-5.66955
4.38515
8.74585
29.2617
281.241
55.5058
74.4304
164.94
26.7017
9.18219
15.6805
57.0381
7.06507
-1.05782
643.495
1071.33
36.9027
46.4999
8.46406
47.7106
309.8
14.7915
105.649
134.209
22.9286
29.5761
7.19501
45.4065
56.4545
3.12473
32.3482
5.62062
-36.4952
-24.8959
32.5515
146.332
22.9299
32.7634
15.19
-9.03402
-2.98287
-5.87383
12.6749
-22.532
36.8916
9.73018
30.2166
-13.46
-4.07761
-19.9932
205.084
12.7369
65.8235
-10.1291
267.254
13.7626
-1.01261
-16.7535
-28.6866
81.8797
32.8538
66.755
-1.92142
2.04972
-12.4814
8.74585
-2.59738
29.3792
-26.1058
-26.9427
33.0078
230.51
29.2689
-0.103332
17.9495
28.1328
15.6805
45.7937
-32.9169
34.9722
46.4999
40.1636
-6.52847
1.73021
28.6901
74.7616
90.6566
75.1537
45.563
-10.8046
61.4353
5.32094
41.6583
169.917
20.6131
41.2411
5.08915
15.6849
27.1847
18.1898
5.7768
34.1743
41.4269
-39.0191
-31.0939
-30.2367
27.6227
-21.0583
254.83
51.8841
-21.8041
37.1518
28.7325
27.0481
5.24068
51.6346
7.7275
12.3806
-14.1311
3.86119
-13.6941
29.1057
10.533
21.2517
34.8839
21.8829
790.987
46.1262
23.6467
-7.5996
19.8236
3.21585
-11.4325
25.0509
-47.2828
-25.4207
23.1788
55.5869
38.7768
24.0111
25.171
-10.3855
602.154
22.2877
39.5464
39.9408
132.751
9.81013
44.5687
17.0992
25.6135
7.98536
86.2055
20.6264
0.986161
33.2001
38.1737
10.3182
3.19731
18.8953
9.8114
93.9008
-31.0939
35.3556
21.7634
5.51887
243.096
-1.40928
-1.18605
30.8011
-36.0384
15.8088
60.6601
44.399
237.655
12.0526
-25.2691
196.633
21.1938
-30.1861
45.6791
28.302
23.6386
6.062
3.44687
10.621
21.1038
2.86023
-8.02931
17.8144
7.65087
28.5521
30.8893
32.0566
-14.6562
-16.1013
73.0454
5.03249
-11.0129
18.8738
1.53256
7.11474
-8.3355
0.231237
16.1078
32.9953
-42.4594
59.3945
29.4058
42.2241
-4.4595
39.308
159.933
31.1337
41.2297
29.2689
40.4383
18.2084
41.2513
-16.4018
3.55999
6.43829
-17.2978
15.8088
14.3575
333.005
66.4005
-6.63737
45.5567
3.54709
26.9384
11.8299
12.8107
4.89797
22.9286
53.939
-2.49746
15.4816
39.3538
27.2231
20.0817
79.4032
21.5625
5.7768
49.1668
37.6788
-31.0939
99.0739
36.993
3.70494
12.5288
316.949
86.8917
48.0003
6.78012
8.57916
10.7121
11.2662
-14.5277
-24.551
-25.5489
-6.68018
8.31251
36.2972
39.0036
40.1636
-15.8988
12.9746
25.2218
38.0604
26.8224
38.6312
-3.30834
25.828
1.57281
144.732
22.7214
6.1113
22.4872
35.6189
17.8528
33.2001
41.9219
32.8069
95.0266
35.7619
39.7965
-12.7821
-1.1088
55.9704
72.6003
-30.4286
20.5715
26.3701
15.6772
18.3992
80.2554
277.983
4.30364
7.59406
-10.0761
-39.3212
29.6922
-3.82371
44.1536
-8.43308
-46.018
32.942
25.7046
4.21291
457.084
2.56208
188.223
-10.4282
34.4232
29.35
3.39638
92.6374
156.515
63.5744
12.1033
22.2877
30.1761
24.9483
48.0015
37.9211
44.5687
-30.2863
52.9027
18.9732
-2.49746
-27.6219
211.768
73.1002
-19.6286
3.21508
17.8144
170.695
12.1486
-36.7161
-7.7479
53.9043
36.8916
9.73018
238.14
-14.3078
1.54459
-10.6229
0.811131
15.9427
25.3977
11.4756
49.841
68.3278
16.9797
36.7559
-7.49604
18.0245
-0.103332
27.3198
-13.6507
22.5106
-10.7796
3.55999
23.1768
-12.3024
12.0606
30.675
5.04357
25.171
-4.6544
24.219
28.9699
56.8011
3.54709
26.9384
56.8074
22.181
26.6767
80.1759
-0.301259
45.4065
22.7214
51.8505
32.3482
-13.12
22.5004
145.289
-13.6515
60.6625
26.3915
51.504
17.2029
-1.1088
39.1038
61.3559
35.1637
88.0379
14.4028
0.359845
26.3701
49.4104
26.2371
64.8762
9.267
81.6677
36.949
22.5106
20.4266
26.9249
-11.6756
23.305
51.2898
42.4685
121.463
45.7858
27.9671
4.60703
38.0604
9.16928
58.7975
67.1651
64.1471
13.351
-1.86244
14.1046
17.8144
21.938
-7.34166
129.752
-6.731
29.7334
-30.4286
-9.41352
140.915
3.97966
61.1188
21.7726
7.39293
10.4532
44.4453
22.9536
21.4308
16.4354
49.9647
61.2656
40.8777
2.68224
19.7085
-1.01517
58.7975
2.06509
58.6815
34.883
2.31386
8.96141
37.1801
30.4139
4.9988
-13.12
-18.729
-21.5026
-26.77
2.56648
25.3107
20.0639
73.2432
28.5521
45.8818
37.6788
148.816
-28.5546
101.156
141.839
24.7227
146.409
54.4811
8.18096
5.29272
30.6066
190.429
56.2222
29.2689
10.1864
16.4354
3.11307
68.7618
80.2331
12.0526
4.71593
29.8412
62.4233
27.9099
9.56135
84.9184
36.7571
-1.43427
38.9465
3.44687
17.2955
-13.12
-9.35871
55.3341
497.969
145.251
5.07138
0.154605
-2.84389
28.3085
-25.9006
40.7412
-13.562
-24.4061
20.025
15.3524
46.9848
40.0401
177.695
12.0555
38.4315
1.03483
15.2238
-12.1473
227.877
42.3657
17.5108
23.3502
73.2016
3.17251
36.7559
101.2
23.6467
3.6448
10.7121
-16.8448
177.848
-12.4304
-12.3024
-32.2903
17.6828
43.7935
59.3351
63.1396
-15.3443
21.5825
101.056
64.5771
62.4233
14.7915
58.7975
37.6723
5.31441
55.4977
78.3018
-15.2938
15.2251
54.837
-1.86244
53.1663
6.57002
8.81951
7.65087
15.4336
50.7973
-31.5228
-4.85694
18.2524
39.3122
12.5288
-5.26235
-5.39067
24.496
-6.81157
7.16679
21.4259
17.8168
43.3348
340.177
29.2263
64.8545
23.133
231.372
47.8463
152.962
-8.73332
38.7309
8.64701
36.8754
-3.61697
24.7652
133.635
-3.65686
8.59699
56.1173
580.772
23.4328
64.1032
40.7832
42.5203
66.7247
49.8744
18.7409
266.933
-2.93189
176.852
55.6434
438.18
12.2122
29.8412
62.7031
304.178
11.0434
214.345
330.027
115.468
21.0545
-4.04939
54.7768
623.441
26.726
26.2353
-3.73651
2.86023
18.2076
27.1847
6.06327
18.9382
19.077
-31.0939
106.57
-11.2876
14.4028
-10.8846
24.496
-18.056
1.53256
22.1593
-12.3073
308.839
-23.328
26.4682
83.5951
-29.872
409.709
-26.2843
26.4126
1.24958
33.0099
3.14223
26.3681
79.879
-12.7161
-18.1643
75.7626
0.0912712
36.7559
14.9928
49.8836
20.5114
44.1864
85.6748
30.0069
52.9386
37.2932
-9.80152
21.431
10.0603
38.7203
42.5249
52.1221
17.6748
-12.1507
11.1005
1.67302
41.8149
-9.67812
15.4323
44.5687
67.1651
32.288
45.2102
61.8426
2.02867
28.5521
54.5454
-42.7672
-10.4791
-24.6145
-0.443579
20.7479
9.02882
215.188
21.4259
7.11474
113.479
-29.0138
34.8485
61.1063
54.9921
33.7334
-0.791174
29.4528
28.1328
9.83511
11.0563
23.3049
-28.5422
38.1713
21.9102
29.6333
28.9192
-10.2766
35.4634
-8.51143
49.3048
-5.82324
11.4354
15.578
20.3069
4.89797
29.5761
-15.2938
41.6583
52.7064
61.2208
49.2148
26.2353
175.274
38.1737
27.1847
-0.550822
-12.9639
17.3077
105.852
71.412
38.63
14.2764
121.711
4.83102
36.949
24.8276
0.688014
-6.68018
-17.2978
2.69031
58.786
8.7917
20.263
54.2041
12.1033
294.807
7.29522
501.077
660.257
85.8993
37.9211
9.06907
34.1621
7.72883
23.7395
69.8295
7.49469
166.804
104.06
86.8995
23.4366
36.9305
17.0212
21.0558
40.2596
-10.4791
59.7185
51.9856
1.43049
9.32714
20.025
352.458
0.684695
50.2703
25.174
360.771
237.625
57.2568
376.919
211.011
76.0989
359.934
48.1501
86.1597
60.1458
19.9902
66.7431
89.3493
173.582
32.4354
120.74
15.0838
27.3377
112.339
67.2775
33.0078
7.49649
48.0096
269.762
-3.06012
74.5314
-1.05782
131.875
70.5795
42.5249
10.8926
19.5488
-0.906272
48.5819
-1.01517
32.4382
114.117
23.1903
20.8057
12.8107
48.0015
4.18793
44.5687
36.0361
11.477
6.87287
507.87
142.441
-4.63604
36.2997
4.69596
18.1898
-24.2083
28.5521
81.4891
11.4419
-0.251631
12.6302
16.8234
2.23391
18.9722
9.50351
403.609
14.651
33.4037
23.1103
31.0199
32.0904
15.9637
42.3657
-12.4743
27.0984
33.1576
44.0982
36.77
50.5524
92.0049
34.3702
49.9753
21.7655
29.3792
54.7503
60.0614
14.2192
22.9012
48.621
113.775
51.3473
-1.15502
20.2648
92.4467
135.877
37.8662
14.5463
42.4485
420.962
60.3065
40.7411
20.3932
-3.97171
44.0021
125.444
-2.18327
26.3883
10.2271
100.365
25.8276
27.9998
4.75049
56.9692
237.645
166.719
56.8902
258.112
72.3632
24.3631
16.1504
13.0151
-0.791174
25.7046
34.198
24.1747
-6.80825
2.69016
-14.1763
199.89
8.7917
12.0526
15.9603
38.0604
41.8149
19.8905
-14.5527
-17.1679
43.5324
80.8174
-9.35871
-19.2737
29.0588
54.5025
51.0409
18.489
190.666
-17.3102
284.815
39.0139
108.366
4.78296
-15.8954
32.9744
1644.69
12.5392
34.7279
121.99
-1.23705
16.2421
48.1198
-5.49104
-23.1946
7.8986
43.9035
-22.3975
76.0634
15.405
20.4258
56.8395
42.1735
34.1181
0.715497
34.0351
272.959
22.1343
31.2802
36.4743
59.2447
46.8519
49.8836
29.8817
21.6976
31.671
28.9271
3.31694
47.6679
208.711
24.0111
-6.52847
10.2292
19.3197
65.3913
17.5681
18.9317
26.8224
33.4254
158.571
1.57281
28.5399
9.60289
34.9839
41.7186
22.4872
24.3745
2.86023
16.3335
43.7959
2.82189
12.5676
22.6434
45.8818
82.6564
7.83258
-1.1088
24.1112
185.044
27.6674
-24.4061
23.7731
9.73018
31.5176
32.4806
10.1815
49.6759
89.5737
157.653
297.239
-14.3484
18.165
16.2874
248.371
31.1478
26.1896
49.8765
-5.49104
182.953
431.835
23.5895
444.566
14.4492
33.3832
23.1063
40.504
28.1112
36.7652
26.1336
17.9495
1.89591
304.064
31.671
4.56422
209.464
323.029
62.6524
60.9379
64.5771
36.1863
7.29522
25.0643
47.4371
18.4329
52.9136
40.8205
-5.92346
67.8953
3.12473
2.36317
43.1019
39.367
72.2007
55.0403
19.6885
-0.550822
37.6359
13.5595
24.5604
390.571
14.7409
25.7486
-4.19171
29.9853
34.8911
31.7558
79.7937
36.949
91.8511
36.072
-1.18605
727.954
-7.92746
14.3575
23.7842
95.2256
33.5893
-8.51143
28.6901
-0.201046
55.0494
37.6723
56.8074
39.7952
30.2176
3.12473
9.85943
-30.873
-19.2737
36.2997
12.1922
43.2581
9.8114
63.9157
-14.6562
-12.3532
-4.19171
3.97966
30.1182
4.43283
33.3917
10.9149
6.2437
223.825
2.82426
42.2007
2.98934
-1.2299
-2.88668
-2.44968
-24.9421
45.9723
6.78489
84.2856
92.4663
12.5126
35.7384
18.0348
9.77267
92.9779
-18.7404
34.8911
18.6373
128.778
5.64404
33.545
315.531
73.9047
-8.55409
56.912
33.0981
63.1396
50.248
65.4485
0.858899
131.886
0.191021
38.6312
922.48
44.5687
-9.99373
67.4648
-8.38417
8.83728
111.262
10.3182
23.812
11.399
6.06327
23.393
43.301
67.8027
79.476
16.615
51.9856
37.4381
5.03249
70.4891
76.1206
35.075
28.1328
-33.0452
162.613
-2.93189
71.9045
336.697
21.9102
46.4999
30.7932
-0.906272
13.9774
45.5567
20.8057
9.06254
55.8131
-17.1679
66.0212
65.8249
6.87287
126.052
63.7299
47.7995
43.2581
53.3781
32.0566
-16.5303
-10.4791
7.24463
80.0965
5.17862
-3.79132
26.5968
48.9572
17.5513
31.5176
34.3547
15.8037
29.6035
-21.454
45.2088
47.8229
31.1003
77.9729
14.2671
13.1187
29.2689
101.096
329.044
20.6366
52.2857
126.379
310.664
28.9272
63.3665
25.171
-6.52847
44.8337
109.555
26.816
14.7915
26.9384
35.7983
54.9334
24.0551
8.6461
-10.8046
7.72883
5.62062
0.0116228
-30.873
23.4366
411.744
13.2731
17.3077
36.5115
37.6788
285.194
10.1356
40.9778
33.2449
562.177
25.6472
7.85611
48.9572
41.3626
-10.5597
38.63
23.6467
47.9345
24.3847
2.33885
17.5546
15.8086
23.9317
12.0606
186.223
31.2241
12.5398
173.936
19.5488
21.5825
29.8412
45.5567
17.5681
30.1761
37.1735
66.7421
187.836
33.1098
9.38195
45.9637
61.3111
15.6849
23.4366
20.0639
15.1471
9.8114
2024.9
43.301
-18.4043
22.2372
22.0005
-2.31765
31.8159
143.713
-24.1313
24.496
-12.4338
46.5222
90.5767
53.285
-0.381523
497.785
70.4233
48.1934
22.5106
26.7017
37.2932
319.279
51.4159
10.8132
-29.1688
49.4157
259.86
42.5249
25.8852
15.8007
10.2292
24.9419
45.6791
-9.17931
32.4446
-0.30779
38.6312
32.2989
-34.0345
43.5324
-11.0118
218.642
216.007
159.988
-10.2966
10.6936
-20.4601
25.2671
28.3085
-1.53775
20.3631
183.17
1.43049
18.1509
19.1005
93.8365
-2.20354
-2.937
29.2689
7.39293
23.8306
185.554
12.9303
165.734
42.6723
60.6601
35.0286
21.4229
106.678
0.858899
77.4158
29.784
55.0494
56.413
48.0015
443.745
316.716
24.3745
12.2306
121.281
36.2997
-2.80031
14.4417
453.679
39.7965
49.63
9.56782
-9.03402
19.5059
117.578
-7.53946
23.7731
28.4708
152.031
143.962
52.1444
88.7026
51.55
37.0998
105.983
22.72
33.0078
23.6467
16.7633
32.942
23.8306
574.28
25.8057
6.43844
31.2241
12.5398
50.248
49.5339
2.84186
24.219
-6.63737
73.6676
164.717
54.5389
49.1655
12.7095
47.2805
32.0917
-11.8678
39.8445
35.6057
43.1151
-12.7145
24.1182
-5.23599
8.5879
306.851
35.5745
25.4974
-8.09698
53.1593
13.5672
-40.736
6.51604
19.088
1.29688
400.246
18.9523
16.8668
49.8836
48.6224
32.942
27.5787
3.76998
36.072
114.13
13.8065
12.0605
233.074
91.2506
6.43037
25.2218
75.5417
-13.3195
53.1753
34.3186
59.6623
27.3868
136.398
-7.79752
36.0361
41.462
29.3617
11.7335
31.8707
10.3565
-15.5256
47.5441
25.3107
23.812
18.8953
4.1892
57.1262
56.4195
84.6693
57.6078
-0.443579
35.0175
32.219
26.4685
106.955
44.6361
48.3962
223.635
100.818
77.0679
0.97121
199.766
21.2589
13.9799
35.7203
22.8466
17.0782
-1.9774
36.6901
-19.8658
20.4938
-10.7386
34.0352
68.9887
32.6673
71.0707
19.5996
58.6751
-0.201046
58.7975
39.5464
27.8032
21.0545
53.939
80.2836
4.17702
20.8473
10.621
5.62062
3.75976
-21.5026
-24.8959
38.1737
29.2596
3.74835
46.7483
-0.791174
156.889
283.006
44.7894
40.0454
38.7768
16.5148
10.1785
-30.8913
134.789
38.0604
-5.82324
64.4197
0.191021
38.0668
7.18847
8.6461
-4.04939
17.2955
7.72883
-24.9863
-8.88123
5.62062
24.3745
-28.644
28.8034
23.4366
-14.8379
13.5595
-27.3457
10.7561
-26.6805
-3.38829
13.35
43.2367
10.055
76.5072
122.436
27.7295
-2.7133
11.4756
-10.2732
1.11528
8.14043
4.60958
10.6688
34.7279
10.533
131.137
48.9014
-23.7258
3453.28
568.993
16.2607
48.8569
154.822
11.2446
6.78012
141.638
40.6972
16.8884
26.7017
48.5376
107.51
28.9271
-10.4282
38.7768
37.1296
19.5488
55.3157
468.373
124.547
51.1789
11.9459
30.5705
157.114
61.1199
43.5433
59.5612
20.3135
62.0767
175.539
88.5702
14.991
-1.86244
-23.3767
-15.5256
51.2922
6.57002
33.1824
337.529
22.8251
50.3482
220.652
1.83087
73.4484
26.4685
99.4587
10.055
366.975
12.789
500.997
32.6703
27.1871
246.995
248.412
11.2446
25.5208
29.1939
21.9565
7.51811
22.3006
10.0583
14.5613
-17.9244
65.0137
18.3889
145.111
27.2047
37.3375
-6.63737
-11.4454
30.6865
18.9317
9.06254
79.8606
36.0471
12.8172
34.1621
133.291
-4.37153
-42.1681
15.9412
3.79726
-7.09228
51.2922
2.82189
287.881
16.8668
31.7558
23.5717
22.5106
31.671
21.3027
428.526
42.5249
50.248
27.0451
-14.0247
41.8085
7.29522
47.5531
49.3112
14.6847
55.4977
-1.43427
5.21327
18.4394
26.4695
-8.11966
-3.25903
65.5907
-5.61058
203.385
53.1663
30.9329
113.767
13.2731
24.8039
68.3706
13.316
70.7262
-21.0583
-7.53946
15.3524
-5.39067
15.1257
25.0476
5.28069
128.981
45.5991
29.0612
18.3591
6.65703
2.84528
8.61154
12.1058
-1.76101
241.179
59.0907
1.16269
-11.2917
243.804
-8.12075
-13.8418
25.631
26.3681
21.7634
-20.6145
29.2689
1.77073
27.3198
474.161
-20.8029
-54.7791
-34.791
10.0603
46.2166
39.0036
-3.89198
107.681
113.023
18.5396
49.4272
114.509
30.5705
37.1735
6.062
23.9539
-19.0419
360.053
-17.49
24.852
28.1094
46.8633
-17.3996
36.2997
-4.67438
27.5602
-20.4601
24.8039
9.73018
43.335
-7.83777
27.7815
2.49557
28.9221
17.8168
31.4776
42.2643
286.963
-12.1473
30.0981
57.2167
-1.92142
41.4051
-21.8518
61.2197
36.758
22.3855
36.949
26.2588
24.8276
12.9303
53.1619
30.8011
10.8132
12.0606
55.0379
123.053
143.724
179.004
35.4634
8.35516
7.1383
2.61005
126.264
45.1686
-1.28861
-26.5447
3.0239
-49.027
-20.3822
-18.3367
1.62945
-20.2285
-40.1378
34.8161
20.4266
8.18428
-6.68018
136.376
19.5569
47.5416
34.9722
37.1296
86.0632
53.0529
27.9099
45.6791
262.56
41.8149
10.8355
-5.92346
32.288
17.3557
5.62062
54.3595
12.5854
40.0478
12.1922
42.5527
-3.30706
101.397
-2.98287
80.3332
57.6078
5.17862
1.83087
40.6397
5.98204
444.385
6.30689
22.1473
42.774
38.1028
-1.06293
34.6834
37.0998
-12.0836
33.9644
53.6225
39.3556
19.8986
-22.5921
19.8236
25.7046
45.4424
12.9303
19.4287
-11.6756
-12.3022
66.2823
31.2805
117
48.5819
-4.7633
42.9025
45.6791
9.56135
36.1927
10.9366
46.1274
24.8027
35.1983
-9.67159
36.0361
-6.2456
-13.1068
-8.02931
154.621
-21.1655
53.3781
28.3085
-35.2709
-8.60507
38.8671
5.17862
121.771
23.7731
28.3425
26.3701
-16.1819
12.777
39.0259
24.9844
113.255
113.415
2.98934
27.3731
38.3428
31.1337
33.7334
14.4602
30.4498
28.9271
-4.80595
79.4007
81.8239
149.347
63.3665
8.46406
18.5968
-10.3855
53.0529
33.5321
56.9235
474.33
24.9483
44.6698
29.2608
67.9062
205.846
36.0361
206.38
-8.11966
51.0889
5.62062
26.2485
35.0742
55.0403
-19.6669
18.1898
3.90274
55.2522
30.1826
742.895
-3.99976
123.2
-24.8064
290.437
24.7227
11.4759
18.8738
-19.93
25.8954
12.789
-10.6229
15.8037
79.8594
27.3948
31.0679
3.21585
18.5525
15.6805
8.31235
-28.5422
-19.7985
47.5416
213.008
20.263
2.84186
26.0931
30.844
21.1938
14.7915
163.745
0.191021
39.9408
9.06254
51.7496
87.6722
16.5653
47.2805
30.2176
-2.49746
7.98536
1.88569
25.349
30.6775
25.3107
-11.7952
500.817
291.384
26.4344
-3.41182
296.868
12.8668
-19.1842
3.15842
201.674
31.8593
70.4984
31.0679
38.8231
121.836
22.9536
47.5397
102.016
3.31694
40.1716
83.1489
6.91764
44.6258
25.171
27.9671
47.4307
21.3162
358.138
51.1852
42.7957
51.7496
129.75
-0.301259
43.5324
8.18868
40.3032
42.5527
65.7469
19.1817
351.355
24.5604
-10.9081
-2.1257
16.1504
-13.9096
-3.28335
12.9303
0.688014
12.0605
87.6499
-10.4282
30.675
44.3425
25.6583
31.5074
512.428
164.012
228.492
23.0679
24.5539
43.689
1.56628
30.4249
18.3317
32.288
36.8579
26.726
13.1169
16.8782
45.67
27.1847
31.3083
22.9299
32.7634
65.7898
87.4804
-33.905
-4.9368
67.9151
-46.3582
2.76791
19.088
-8.07345
48.0202
-39.6077
-20.0192
4.35569
-7.62217
33.9448
379.499
-12.8976
25.1966
-23.404
-19.2129
23.2377
-54.5969
-5.74314
-59.4643
4.56438
30.675
27.4759
-0.578628
9.16928
218.093
37.6723
25.9291
274.763
24.8027
65.1834
41.6583
9.60289
-32.747
18.2076
19.4331
68.4142
10.6936
21.0558
21.519
32.0566
5.95851
-12.3532
59.7185
7.00797
-19.1842
-3.79132
-2.46378
52.8337
345.513
25.8954
42.774
55.2981
25.8554
73.3198
-17.7695
96.7136
-1.2299
19.6021
35.7203
14.9452
-16.6909
-10.6074
34.8839
33.1273
30.1162
46.1458
6.02454
32.6591
-20.5235
-10.1437
25.0819
29.6351
8.44032
20.9997
-19.8992
171.968
700.318
30.287
3.00642
7.55512
-15.347
4.61519
10.5644
38.6522
39.6918
5.38905
53.6508
59.2447
23.6467
13.0151
31.0679
176.184
27.9228
6.31021
13.9346
340.649
19.5569
171.779
19.7085
31.7153
-14.1336
47.4307
25.0643
51.1852
259.061
85.7981
2.10663
-13.7419
22.9779
5.62062
10.7113
21.3071
-17.7928
17.0212
4.1892
27.1412
34.0695
19.5059
-3.99976
-22.532
-0.589712
20.9746
52.607
30.6698
12.777
3.41866
4.36964
27.0481
38.63
22.489
1.77073
12.5862
-0.188143
-3.06012
21.4308
10.8132
-21.6726
28.801
347.941
-26.8156
59.6184
17.6748
27.2047
3.60428
-21.6299
38.1828
49.3112
48.4179
46.1274
13.5583
89.6539
17.2955
45.2102
-6.2456
28.6001
24.3613
5.63382
43.7959
40.3032
30.1397
60.4112
42.1337
-5.28588
6.38746
44.726
72.6003
-2.31765
-9.41352
14.4028
19.1005
28.3425
39.4886
87.7396
33.4037
54.9694
323.151
21.5649
1.03483
2.84528
8.61154
40.4916
-6.19782
48.1465
44.0982
27.3996
18.6933
11.8814
29.2596
9.37055
9.267
60.4349
24.1747
-32.9171
-2.93189
43.7935
12.0526
-10.2766
11.1005
15.5716
24.1618
6.32367
155.24
32.2989
10.8355
55.7138
34.9028
-9.0567
49.6612
40.304
382.359
51.0038
44.9884
54.7341
151.017
27.615
49.8602
-2.47478
-11.4162
43.7889
75.4114
-9.41352
-2.46378
-14.6327
-5.39067
2.00725
-23.6782
18.3992
5.29272
8.11777
19.5518
51.7484
20.6149
33.017
13.0151
8.57916
23.8306
-5.60036
19.2054
3.55999
-23.6748
13.9346
248.193
45.6676
226.127
85.6284
-1.06589
-19.6469
104.804
-2.88923
47.4307
77.5382
163.235
54.9334
39.0476
-5.1824
24.0616
32.288
-24.9863
-21.5026
-21.1478
-17.7928
-30.5359
0.154605
56.6631
36.5115
30.1826
71.5508
-0.251631
7.00797
-28.1542
2.23391
11.4759
10.519
22.489
31.0679
-17.3989
1.89591
-20.8029
2.56208
6.43829
275.057
190.097
27.4759
25.6583
8.46406
26.0931
176.741
-13.3195
19.4421
28.302
30.5705
7.18847
103.503
-4.37153
364.058
29.9967
-23.3767
58.7885
-34.284
33.8878
32.7634
20.8122
-18.4043
4.5134
10.9928
66.9781
-22.9324
-5.66539
86.3402
-9.71184
18.4112
2.49557
17.6777
17.8168
76.4552
195.938
58.3273
19.7119
16.1078
77.9729
137.668
160.594
12.4071
-18.7404
33.017
36.6901
16.3343
21.0795
-51.031
10.1866
-6.80629
38.7203
-13.4702
176.97
-15.8988
9.22648
-4.7633
7.29522
41.9309
11.4354
26.8224
31.1349
335.898
20.2058
-0.301259
120.173
89.3318
11.7335
5.62062
-12.1323
14.4595
77.5291
12.1922
44.4268
-5.46759
519.314
-10.4791
-32.1108
368.703
-5.26235
22.622
-40.5448
14.651
10.1815
74.0388
-2.7133
48.957
-4.65099
14.2337
38.6175
-18.0965
14.2764
-7.5996
10.4532
-17.3989
3.76998
13.9346
83.2752
79.4007
38.7203
85.8553
8.30444
0.967794
18.5968
-21.6299
23.0679
20.8057
54.9334
-17.1744
107.972
34.173
27.7021
-22.7901
32.288
-3.51557
-4.37153
176.174
-6.15525
15.9404
21.938
76.9913
11.4419
217.728
-16.1013
-3.99976
48.2374
-9.81391
40.504
-16.8664
16.1504
5.51887
31.0679
-23.0211
-5.60036
-1.40928
-51.7858
87.0231
-9.80152
32.5491
29.35
26.816
-7.69731
19.4421
62.0352
43.689
325.78
31.1349
-10.8046
113.909
11.477
-17.49
15.4816
-22.4904
41.2411
-19.6286
-21.1478
0.692419
-19.6669
-2.42489
9.52494
90.3962
6.52644
-12.7821
43.8688
-37.733
128.867
-20.6579
21.8991
-20.2549
15.2241
28.2442
11.9291
7.15476
1.54459
24.9844
20.4888
178.592
82.4931
47.0299
90.1544
12.8256
25.4129
50.9576
63.7759
43.3292
23.3785
126.675
39.5691
28.4421
25.4311
-16.8664
66.7502
154.756
18.2084
537.669
135.621
-17.2978
-19.7985
405.488
55.8702
41.8085
-24.5639
28.8125
107.013
340.772
-23.9231
87.6722
67.1651
19.1696
-14.9941
7.50789
-40.2433
26.9293
8.81951
28.2656
-5.18113
-17.8364
28.3085
7.83258
19.5059
33.0078
21.7726
1.77073
128.519
21.0795
32.5491
40.8777
2.68224
8.46406
186.391
3.54709
171.241
118.257
24.9483
9.06254
0.439797
-60.2714
24.7918
-30.6085
9.85943
-1.87564
-20.6031
6.96322
28.8034
75.9105
76.9913
-8.92926
8.40051
328.159
-16.5303
-14.2273
46.3634
-39.799
-9.41352
126.711
37.378
-10.1615
360.509
58.9121
35.1761
-12.3022
34.9722
35.0286
10.8926
25.171
-16.0077
32.4382
-2.07511
8.19774
67.6574
26.8224
25.9291
16.1424
29.5761
-0.301259
20.8473
8.74693
3.75976
89.0673
18.2076
75.6551
6.94544
5.7768
4.1892
32.7634
0.765263
7.24463
8.92675
177.447
4.10798
238.238
-9.23715
-29.3004
3.02272
91.8295
109.854
-11.7767
-24.341
33.545
-9.80152
32.5491
8.73527
312.39
61.4924
8.35516
38.0604
41.0284
32.5606
-1.68304
68.0518
1.57281
39.7843
30.2176
-23.1122
18.7391
-6.5101
12.5854
223.706
27.1847
27.5602
37.9224
-3.41182
-21.7235
12.8668
8.92675
13.0753
38.63
37.4815
34.8911
-1.9774
49.8086
22.5106
26.7017
-0.188143
26.9249
27.053
34.4232
284.279
27.7592
2.84186
3.60428
-19.7558
5.42115
37.6723
51.1852
-28.4188
62.994
19.1805
33.3243
74.6614
142.858
13.351
11.2428
3.75976
150.911
20.0817
29.0588
35.0564
320.62
160.2
4.08445
-1.1088
-0.443579
164.328
15.3524
26.3701
362.379
7.15476
-0.329473
51.2213
168.666
21.7726
167.875
15.0144
54.8127
35.4191
0.688014
15.8086
314.412
15.6825
24.0111
-10.2766
-4.7633
30.5641
205.946
-10.8046
12.7095
-2.17533
13.5474
-3.51557
-39.9788
7.98536
0.0116228
-8.02931
28.8034
49.6735
-12.9639
-16.4255
4.65237
28.3085
-11.496
3.25984
-41.673
-15.0357
8.78062
200.885
50.8313
11.3776
18.3992
50.2703
109.317
29.6035
4.78296
45.2088
6.59341
27.3522
64.8545
-16.2224
17.728
0.113057
119.365
10.6652
27.2316
29.2737
31.8118
187.582
2.51108
21.8643
8.64701
40.6236
-8.20208
34.1355
15.7925
98.6094
11.1411
-0.53228
34.198
0.816089
3.31694
4.56438
70.0304
64.9573
126.858
-29.0173
7.35241
499.36
29.784
53.1753
38.6312
180.35
-15.2938
45.4065
305.705
261.188
12.1922
1.32324
-14.8379
-16.4255
8.40051
65.7898
32.1954
17.6319
147.8
14.5042
269.422
-28.1542
83.7433
-23.6782
16.5251
33.4037
13.9296
-6.46143
-8.39912
164.159
38.6175
-14.8795
-21.1903
27.5318
8.49095
-6.33357
-3.79548
9.54599
-14.3555
8.64701
27.5051
-24.2317
10.5386
-21.9125
62.6442
1.96534
563.321
-1.46163
33.6285
20.4258
8.21531
24.0129
11.6293
27.3948
-22.5921
53.5567
192.497
-31.3943
-0.188143
-4.17933
-8.55409
25.0528
16.2315
44.399
31.5074
-1.06589
-15.8988
-23.504
69.7802
25.828
498.2
152.228
30.2176
-0.623399
-1.86244
23.6374
157.422
98.6094
20.5114
27.5787
155.569
22.9536
7.30812
13.9346
-17.2978
23.305
55.0379
12.4834
383.605
44.6258
30.7932
196.633
6.4811
139.26
56.9235
53.0593
16.1424
36.0471
22.0799
33.4319
-3.51557
19.2298
9.38195
-15.8804
-13.6515
294.921
-0.926243
51.923
-8.92926
-10.3402
26.4344
-38.5901
1.62243
-34.1768
50.0101
2.23391
165.149
22.622
-19.93
5.29272
23.1103
23.9813
61.0049
5.85344
0.97121
27.3856
-9.34849
13.5832
20.4266
-3.06012
100.142
34.4232
16.288
19.5488
-47.7579
57.9522
128.016
157.221
25.9291
64.8681
15.4323
5.21327
37.1801
32.288
8.74693
29.452
261.188
-25.2891
-2.42489
-20.4601
17.3077
30.8893
592.402
7.83258
-18.9923
119.452
-9.81391
-13.1617
35.7404
-10.5597
-18.1192
12.0555
74.0388
-8.3355
260.726
-12.1473
229.751
23.625
-12.4743
-4.76075
-24.2498
-2.44968
15.9872
-0.711371
-28.1583
56.3976
10.0073
-19.464
16.2607
13.1187
12.4023
13.0151
32.942
-20.5929
-3.28335
39.1672
-6.68018
-13.5497
11.9344
16.2315
21.9102
9.01858
-10.4362
-6.52847
20.4709
75.8215
6.20127
9.16928
26.4279
81.1703
260.187
16.1424
11.6842
-7.90519
-0.301259
-42.871
204.762
-9.37191
13.1301
-30.873
-41.7625
17.559
38.8046
110.725
-22.0477
0.904241
20.8122
-33.3969
-32.1108
16.3783
108.252
-5.66539
-6.21191
22.622
118.751
-41.571
-7.82574
39.9769
72.3632
32.7964
41.4503
17.0125
22.8935
8.45514
37.0091
1.62505
37.3604
-6.99042
27.4759
37.1296
34.5414
45.9454
29.8412
64.5771
26.9384
468.708
38.0668
-26.5447
16.1424
0.439797
-22.7901
425.842
93.9359
-13.7419
22.9779
-34.2662
21.3071
461.031
6.71384
51.9779
106.082
-9.97105
283.749
50.3482
85.4816
52.6947
3.21585
11.2662
36.072
-3.06012
12.0605
6.12804
29.8643
25.0528
136.172
44.8337
-17.8818
-17.0676
26.9384
0.191021
21.2002
18.4329
21.0545
48.3168
7.19501
31.1337
0.000221881
271.023
10.4532
-2.40635
28.5758
31.671
0.688014
27.053
-22.92
10.1866
21.3047
27.4759
-10.2766
12.9746
-8.51143
54.927
16.6655
75.6641
107.407
44.5687
31.5579
39.588
77.3258
26.2353
20.6264
15.9787
55.0403
53.4217
12.5676
253.44
12.1486
33.9307
-22.1525
7.85611
24.5944
30.1182
-27.4263
9.02882
6.43333
19.6909
57.3706
56.2222
53.6318
132.955
33.2009
-16.8448
20.4266
-11.6756
28.9272
38.1713
23.7278
16.288
40.8777
27.0451
-19.6469
-29.1262
154.252
49.4272
23.0743
20.3069
55.4977
-10.8046
22.9177
-32.4825
7.98536
7.49469
-22.4772
295.215
41.9219
119.014
-4.29895
28.5521
15.8968
-1.1088
25.7486
-9.81391
2.23391
22.622
-1.18937
5.28069
33.4037
98.0729
10.1815
122.764
106.44
78.942
4.71934
53.6225
121.815
14.8892
16.0754
40.6972
13.1403
28.5758
11.0563
-22.92
113.26
23.1788
242.994
-4.32676
18.3889
19.5488
-4.6544
36.1863
320.264
73.2796
-7.80405
49.8756
280.701
-17.1679
21.0436
20.8473
64.2074
14.1046
56.9144
40.3032
33.8878
44.0078
22.6863
0.336315
7.24463
22.0452
62.9928
-16.8664
14.2764
14.8892
4.83102
21.9565
33.755
60.4349
20.4266
8.18428
4.56422
-4.17933
38.1713
10.6093
3.1695
24.0111
10.1785
-8.40254
27.9671
13.9774
-18.9417
7.68729
34.883
46.4427
10.9431
37.9102
43.3361
171.029
37.4797
3.75976
-43.6366
339.898
25.3107
23.812
5.7768
44.0078
26.4344
-24.0265
-19.8495
-26.4886
33.2449
1.83087
0.359845
22.622
-34.9226
66.5425
25.8554
-10.2096
35.8385
169.637
53.6101
41.8736
14.4169
27.5318
40.3501
61.1328
9.32298
34.3702
46.1283
29.2596
167.95
59.8668
23.8306
56.2438
21.0795
80.3967
135.621
32.6752
10.1866
62.5342
59.3351
44.6258
6.43037
27.9671
7.93606
222.605
-2.17533
32.288
24.5954
40.6061
60.4592
-1.87564
1.34102
32.5515
1764.44
10.6936
-18.5861
92.7335
32.0566
4.08445
6.38746
31.6075
25.7486
-9.81391
3.70494
10.6547
71.3477
93.3618
16.5371
84.9545
68.2775
27.7295
74.1234
41.4607
21.5859
23.6041
340.067
181.897
1.29845
27.5318
34.7279
29.9377
92.0049
33.1087
38.63
130.468
27.5787
33.755
-22.024
39.1672
49.4137
8.31235
-19.1719
23.7278
87.5025
52.1221
40.1636
54.2041
21.4736
23.0679
7.29522
18.9317
49.3112
113.594
1.46514
157.12
34.1621
7.72883
31.2357
-9.37191
28.8034
272.687
16.3158
-3.59353
26.678
42.1337
264.441
-20.2784
-21.7235
76.5851
50.1115
170.497
79.9951
46.9848
22.1473
80.2554
47.8018
132.677
307.578
12.2156
31.1003
55.4841
-21.8446
-11.1313
42.5243
57.2167
13.0711
26.4126
188.044
21.8643
49.8765
120.071
32.6591
166.687
104.759
511.077
25.1103
2.59312
53.998
32.244
6.3377
14.2671
-20.6145
-6.33835
23.5717
14.4602
18.7625
36.072
35.4191
-21.8008
8.31235
-27.2947
43.7935
33.0981
21.9102
39.0036
45.7858
6.58999
35.4634
5.42115
23.1903
15.1835
23.0743
85.8993
53.6237
20.8473
-0.00157762
-8.02931
41.9219
10.3182
5.07138
23.393
32.0566
-46.5153
257.512
16.615
12.6749
432.866
49.073
27.5338
293.523
29.1812
76.5844
47.4472
39.0399
77.3922
268.223
-29.0138
49.841
-0.737856
300.495
154.822
16.8668
496.524
106.031
31.881
-0.188143
15.6805
120.756
-6.05339
115.008
64.9573
-4.32676
25.8852
38.2895
3.60428
8.35516
38.0604
18.5396
100.027
33.9242
-5.92999
21.7646
-5.1824
172.903
234.257
7.50789
-17.3996
36.2997
68.4142
3.19731
13.5595
28.3085
-18.4043
-5.87383
20.1264
93.2597
28.2442
49.4104
3.40662
-9.6998
-8.5592
17.8168
-4.12965
-15.8954
32.9744
-21.8446
3.02272
7.49649
4.83102
6.96398
481.657
-7.03148
-12.4304
-19.1719
-19.7985
4.98714
13.7037
-7.4655
101.993
16.7885
17.6026
35.3717
15.6218
99.5383
424.916
69.8686
51.9657
23.6584
103.387
61.3962
1.92319
24.1182
89.966
68.8445
20.5819
13.316
315.179
15.7578
61.5926
-6.11049
-17.3102
-14.6327
3.97966
69.4736
31.5176
94.3248
43.9146
27.1871
-4.12965
-0.839236
15.2238
72.3507
-38.7112
227.623
-16.7535
-6.19782
65.0131
-38.7184
-10.0936
-21.2206
-18.6095
-4.45395
-37.079
-21.9125
17.6666
-3.65686
34.8339
7.9087
1.68514
-43.6469
-1.87384
40.5133
-18.844
31.0679
21.9565
24.3847
5.43405
4.56422
3.31694
-23.5466
48.0907
-30.5637
-9.72208
120.908
-5.76605
-16.0077
41.9654
35.3717
0.629243
40.7322
103.602
33.0287
-7.18263
-0.533048
62.792
29.4342
-3.59353
-10.8033
118.066
53.6318
16.7633
14.2014
1.44287
12.0606
55.5869
40.6508
42.7518
67.3225
132.044
45.5567
5.42115
43.805
35.7983
26.6767
42.6946
41.6583
17.0992
-21.2381
48.7241
-11.7774
47.5441
-40.2816
229.959
0.154605
13.5595
21.519
22.6863
-32.9679
55.7337
541.161
-1.91726
-10.0957
1.87429
23.6467
14.2014
-13.6507
-3.28335
124.376
-6.68018
-7.92746
-2.93189
34.4232
160.535
40.8777
68.2746
46.7078
180.769
114.897
-15.1936
25.0643
0.191021
56.8074
14.6847
-11.5457
24.7918
24.5954
34.9839
13.6076
21.9557
43.7959
-12.1706
142.584
82.9
0.197493
-31.0939
-17.1182
25.7486
-17.3102
-3.79132
216.802
0.359845
13.35
60.1033
34.3287
31.7332
28.3226
23.426
9.59122
5.76806
30.9439
12.6462
21.3636
-13.3675
161.986
-36.6651
2356.94
16.5148
37.3375
-4.7633
47.5531
7.68729
13.7039
-0.30779
42.3793
26.6767
87.6722
-28.4123
32.288
0.232564
21.8654
11.9368
-4.67438
27.5602
47.2927
484.413
32.0566
-37.145
88.8464
145.926
308.733
-26.6805
-9.41352
16.2769
-3.51661
13.2516
-40.5448
-4.07761
13.9296
192.105
22.1073
21.6496
22.72
25.3341
25.4781
1.15792
6.70509
3.21585
15.4573
29.7969
53.1619
19.5567
-2.30526
4.56438
15.6825
23.7842
87.7294
12.0526
16.7227
25.2218
49.3048
7.29522
11.9459
32.2989
57.6871
10.9431
47.2805
5.85476
14.3691
19.2298
9.36875
-8.38417
-6.15525
13.5595
47.7559
7.69376
12.0097
7.24463
27.6227
-22.532
29.3953
125.696
-11.5859
39.0259
-2.937
21.5649
27.7295
-14.9923
119.224
2.95696
3.21585
20.6366
37.2932
8.18428
-7.92746
30.675
40.5944
61.2656
33.3814
-10.4362
-15.1364
32.718
19.3197
140.354
32.5606
32.4446
3.44034
29.2608
-22.7901
36.0361
52.7064
49.2148
3.74655
-27.1248
1.34102
36.2997
-12.1706
-26.0823
34.6374
65.7898
122.151
-29.2198
-2.1257
76.1113
50.6
4.90605
1.77073
14.2014
-15.5248
5.64404
11.0563
11.9324
-6.68018
109.512
-4.93223
-0.63506
5.04357
24.0111
-7.64012
-23.504
11.8235
-58.2971
28.8125
7.18847
36.7571
-14.5527
53.8398
63.9299
43.3244
79.5445
35.7531
49.1305
8.45514
31.3869
1.62505
2.37991
27.9902
40.9824
64.0202
16.288
-14.0247
117.922
-31.0002
336.037
-7.69731
26.9384
28.302
16.1424
163.484
20.2058
-20.916
39.7843
62.0767
-17.49
3.74655
-14.9809
-55.2358
-26.77
0.947823
65.0415
-12.9639
178.941
50.7973
-12.7821
-12.3532
7.24463
1.38577
-9.81391
-11.8341
17.0981
-14.9923
16.7633
47.9345
-8.02854
3.76998
-5.15742
-2.06221
-14.3045
13.9346
-51.031
36.4235
30.675
18.1056
85.8553
-23.3951
11.1005
-14.1336
9.9494
-33.9342
-12.417
-3.55711
23.0743
-2.18186
42.3793
-22.049
44.5687
-4.04939
54.7768
-34.3566
-14.9941
-28.9989
-23.0218
197.469
6.57002
-11.7952
-7.34166
-6.59202
-40.8931
131.95
64.8669
32.7964
34.5669
60.116
21.0195
70.2993
5.14995
64.4671
12.8694
11.7502
18.6199
72.8415
34.0916
54.9332
-27.1432
-13.3195
4.44961
-7.30524
28.6964
-22.7966
93.9161
89.4579
-6.86049
368.683
356.386
44.5297
-3.73734
-33.347
46.0692
1.3781
102.334
66.0411
-8.87688
29.3953
56.3552
40.0401
68.9989
308.158
55.2981
31.9569
15.0267
63.9299
55.2852
47.0725
25.1966
5.08992
6.31021
15.8086
-2.45269
389.454
-2.93996
0.967794
-0.143852
-16.9447
13.8544
55.9864
63.3667
218.021
65.8051
39.7952
74.5537
-19.0419
69.7693
-7.2637
83.6076
-5.62198
46.1355
18.6373
21.9565
2.33885
33.545
38.1693
23.3049
7.06507
-27.2947
10.0603
34.9722
1.29544
35.2555
0.808172
-34.6395
24.219
58.9549
64.2973
24.1618
28.8125
321.051
-13.4263
51.7496
4.18793
-17.1679
101.628
-5.38963
-26.2385
-18.729
-34.6211
-8.02931
49.4181
89.4044
50.7973
-39.0191
10.519
31.8593
18.0245
-6.41337
23.8306
-7.47442
-1.40928
7.30812
21.3027
15.8086
34.4232
93.0682
68.7618
27.7592
-29.0173
322.196
-34.7484
169.245
27.9099
75.6641
-28.4188
31.1349
6.062
-47.1529
-6.2456
4.23723
91.8277
-20.6031
-42.1174
21.9557
64.4107
14.0663
100.649
365.598
2.31514
49.63
47.0491
-1.53775
-7.7479
186.918
-30.4286
-7.53946
-0.589712
33.0078
82.4591
-5.72553
-22.4669
-3.93628
15.6805
59.3351
30.9529
18.5968
-40.3706
296.682
33.4254
34.883
29.4878
54.876
-38.7196
252.491
8.74693
19.2298
56.2204
-0.887905
38.1737
14.0663
201.848
5.7768
19.1817
29.0152
7.69376
-46.5153
-17.1182
-34.1768
8.78062
22.8486
33.9647
42.762
145.452
257.83
-7.68441
40.0434
4.56422
-34.1644
-23.5466
339.896
8.73527
31.2805
316.365
-1.06589
-30.8913
22.3449
-55.3631
11.8235
241.946
-1.28861
288.298
171.69
-46.4119
31.4502
56.6509
-8.11966
6.1113
11.2428
-9.35871
-17.7545
-24.8959
34.4256
-15.5434
47.0063
0.441071
192.059
52.6713
-40.8931
-66.7011
-13.3701
-11.7327
-51.0434
-20.2549
-3.51661
18.8738
-4.08964
62.4517
13.674
-5.5244
-24.3287
33.9114
48.9249
-2.16693
67.8278
24.5745
0.937255
167.95
80.4815
46.3194
74.9845
54.8127
72.9004
27.99
19.2465
12.9977
52.7758
20.9731
275.359
20.6455
32.6523
53.99
-11.4454
-5.92999
16.1424
2.31386
22.0799
-52.7751
39.7843
11.477
-39.9788
2.36317
29.9835
5.63382
36.5934
182.933
-9.37011
10.5282
-24.4662
17.9495
5.08992
-5.60036
2.33885
-5.81034
40.1715
-1.18409
18.162
142.077
12.0526
-14.0247
9.22648
15.8514
34.4347
307.538
4.33359
119.632
-2.5983
27.7021
-28.4123
0.232564
222.39
19.2298
376.686
1.88569
-17.7545
8.83728
32.5515
-16.712
194.651
33.2449
16.423
2.23391
18.9722
37.6145
-34.0747
7.16679
9.99184
-8.5592
-17.7905
88.3123
11.2446
370.274
18.2084
-13.0966
-16.4018
11.0563
-3.06012
-42.2873
40.5944
12.5398
20.4709
47.4307
-41.4305
39.0038
39.9846
1.37683
45.5057
-4.98642
40.7213
16.1621
-22.1752
37.0334
115.253
55.2966
20.6639
492.635
15.0033
8.5879
39.3226
17.552
215.966
-9.41352
0.231527
-16.1819
3.40662
24.0334
-5.00069
10.1815
10.3205
34.768
-4.50692
-4.97803
30.8465
33.0078
5.62242
16.3343
16.8884
4.56422
7.06507
-29.1688
58.786
12.4834
1.29544
-11.5961
42.0376
31.7153
2.73297
30.5641
-9.57138
47.5531
22.6798
24.9483
61.1199
33.3243
52.1726
39.7843
22.7214
-13.7419
28.6001
-5.62378
33.7448
-8.02931
41.9219
46.1262
76.8369
46.1355
151.696
19.8236
-8.02854
0.464782
44.7894
0.688014
-16.0504
525.547
455.254
263.228
-18.9417
103.659
7.18847
66.7421
-27.6712
20.2058
-38.1047
15.4816
-44.966
11.2935
103.478
0.01079
39.7416
12.336
25.741
54.3151
59.2306
-7.66803
13.8039
45.4263
37.0377
9.73018
17.0981
-25.5522
-2.21557
14.6631
-25.6154
39.3685
38.0368
19.9089
9.54857
28.3226
158.359
18.9615
-2.91443
22.6347
182.533
16.7457
172.293
41.5314
45.336
34.3185
0.0307609
30.7782
7.41813
289.342
22.2532
3.93915
-11.5522
25.5127
-14.5527
35.1983
39.7843
9.60289
13.6076
14.991
-43.9914
-49.2588
17.559
2.82189
334.907
21.0558
25.2671
50.7973
82.2073
42.6152
-4.19171
-16.9098
-2.46378
13.4783
30.2166
45.1108
204.273
19.8986
5.51887
14.2014
81.9266
3.76998
-14.5277
46.6635
60.6601
40.5944
385.479
85.8553
32.6673
8.46406
7.35241
-8.51143
62.4233
-18.9417
33.9242
34.3186
4.89797
77.2765
3.33921
47.2805
28.1094
28.8034
-30.9113
22.6434
51.365
230.87
174.52
313.102
-4.08964
42.774
15.614
8.3074
21.5649
12.7369
0.97121
23.625
-18.0965
36.7559
-3.85146
-6.41337
-6.15448
-18.2759
20.4266
-12.3024
-12.3022
6.31217
259.86
28.9192
-4.6544
-21.6299
11.9459
-5.43118
11.8299
136.807
49.8836
13.0151
-3.72629
-3.28335
9.18219
-18.0526
96.3935
31.4279
-31.0429
21.8537
16.288
23.297
-8.40254
18.5968
250.11
24.9419
115.991
10.0718
3.93915
75.5481
10.5202
6.062
340.779
41.462
78.0874
285.347
-1.86244
-47.7396
526.08
229.328
49.6735
20.0639
166.946
47.7559
30.1826
-14.6562
-16.1013
-0.251631
25.7486
38.9118
-20.6579
66.8767
51.7484
20.6149
-1.40928
5.191
-32.9169
51.2898
55.5869
-4.32676
243.277
15.8007
-55.2542
-17.8818
19.3197
41.9309
19.3261
-0.30779
53.6237
59.5612
-37.7826
-3.31924
16.1412
14.0557
13.3393
46.0605
38.8231
7.51811
39.8202
46.6635
-7.74528
5.50125
18.6199
170.293
311.397
18.162
20.263
245.359
-23.504
25.0643
11.4354
23.0743
-15.3003
46.1274
-20.1749
49.3615
23.6584
-5.30856
42.6556
32.0707
54.3481
109.854
-11.3477
19.8236
306.815
54.3698
28.5758
234.07
32.5471
10.1866
78.0757
65.0137
3.77889
53.99
56.958
42.868
287.86
37.1297
13.7477
4.89797
28.5508
10.8355
-15.2938
11.6733
13.351
34.9839
-1.38497
11.2428
-28.0994
283.97
5.08915
17.559
-25.2891
6.94544
-11.0898
22.9299
60.8744
-38.5901
35.119
18.7409
14.8892
610.413
13.1403
-12.6537
-12.4304
15.8086
57.0382
28.801
46.2166
-11.823
10.8926
-1.06589
-0.143852
-17.8818
2.45314
-18.9417
-1.17259
15.1835
279.821
38.6312
16.4577
37.1801
26.6658
2.10663
-11.8678
-0.00157762
-5.61058
-25.2508
33.0078
11.2446
19.8986
138.578
-12.0356
-11.7767
-7.47442
2.33885
193.717
-4.17933
-16.0504
13.8084
263.608
21.9102
-0.143852
-14.1336
25.0643
24.5539
53.9963
9.99957
29.4878
69.8686
30.6208
230.002
1.1696
39.669
40.7815
38.43
11.2935
114.722
-14.3001
-15.5434
-26.0823
38.3856
41.4269
-29.2198
20.3631
36.993
-21.0583
5.57901
14.2671
-15.7087
-3.85146
20.0824
35.6291
11.7092
9.18219
8.18428
83.2752
38.1713
229.875
24.0111
-4.6544
20.4709
169.525
21.1938
27.3948
7.39293
10.4532
20.0824
341.102
14.7435
-16.3608
14.8717
17.5566
10.6658
27.9821
-20.584
28.9042
-18.8188
13.8544
42.868
29.239
45.563
-5.92999
55.4977
4.18793
52.0649
21.0436
18.9732
-17.49
3.74655
22.5004
36.7559
13.1187
-0.716148
25.4458
-0.53228
30.0069
7.96105
22.3006
40.0434
15.8086
-37.9125
-10.4282
10.6658
12.7667
32.6673
-42.1357
132.915
6.20127
19.3261
-0.30779
42.3793
11.6842
18.3317
-28.4123
39.7843
88.3137
3.12473
-34.6211
-23.0218
43.7959
17.8144
248.7
-5.46759
266.558
17.7708
9.56782
-52.1375
-15.2442
-8.22168
-18.7404
151.696
-17.6578
23.8306
269.887
-3.06012
-28.5422
23.1788
23.297
4.71593
7.35241
214.502
534.688
1.67302
4.44961
39.9408
27.8032
31.1349
-14.5527
55.8131
-4.04939
120.369
5.85476
147.428
-8.88123
67.4648
18.0152
492.88
51.7577
-22.5921
-4.53931
-19.2729
-1.85222
3.55999
11.9324
-6.68018
-4.17933
132.812
131.487
91.7004
-7.4655
21.4079
23.3477
46.6506
77.5382
73.2796
83.0444
77.9865
49.1655
52.0649
4.91773
-20.3011
10.7965
45.913
169.07
23.1812
-44.0298
10.6936
-14.8379
-12.6774
242.659
28.3085
-35.2709
36.3725
18.2524
-28.5546
-28.1542
20.025
4.10798
-16.1819
14.2014
74.4304
30.0069
0.464782
20.4266
68.1544
8.31235
30.675
29.35
-0.578628
267.64
15.8007
11.8235
9.16928
18.9317
30.5705
22.181
33.009
22.7214
-24.9863
4.23723
588.455
13.1301
-28.9989
-38.0144
-9.61494
-3.73734
44.238
256.575
4.43353
17.3153
193.24
69.3407
25.4458
20.0824
18.7625
4.21291
-16.1177
7.24725
-7.61721
0.358405
39.9407
7.52703
55.1411
56.1438
55.864
59.2241
-3.11889
66.7421
45.4174
46.4427
54.7768
25.6135
73.5777
37.4797
48.7365
-10.8582
18.2447
58.0633
209.156
-17.4673
-6.11049
-11.2876
-34.3229
8.64491
7.49649
10.5282
2.95696
324.678
235.944
51.2878
10.1864
14.5613
-17.9244
71.9045
33.0981
21.9102
46.4999
8.30444
4.71593
16.7227
39.9345
-15.1936
13.8199
-7.30524
136.083
-7.05647
44.2731
19.0543
16.4187
31.9083
13.5224
9.12572
413.386
286.944
14.0557
-14.7716
22.3855
4.83102
-20.5929
20.4266
-10.5564
-19.7986
18.3095
-10.4282
71.9045
12.4834
24.0111
-14.1844
7.35241
-42.2446
-26.438
30.6865
0.191021
53.9963
422.294
100.791
22.1875
86.6359
54.837
29.9835
39.367
42.3781
28.1112
109.854
124.771
16.3343
39.3772
47.3164
45.6656
27.053
23.9317
8.31251
49.4157
44.399
55.8702
111.378
19.7085
31.7153
-4.7633
34.3123
48.5247
88.2721
542.191
61.5364
7.70907
-2.3713
6.15031
-14.3568
6.55765
9.77432
62.2304
25.4545
-9.86629
41.1967
-11.8451
-18.9124
15.6779
22.9375
-33.2397
-6.60242
-6.21191
-7.26474
133.192
28.7065
58.7036
76.5212
46.7257
56.4336
64.5519
24.5087
7.90102
105.412
34.5493
-21.0459
40.1716
58.786
66.8313
55.1561
222.87
8.35516
351.029
32.5606
155.24
167.232
63.3093
31.5579
107.251
58.3286
76.2133
37.9704
7.49469
0.0116228
14.1046
6.96322
68.1588
74.0364
27.5602
45.1751
15.3288
225.653
59.2447
48.6224
176.308
118.471
21.5736
16.3943
24.1747
-12.4304
-8.55424
-6.05339
-36.6651
28.801
38.7203
5.04357
29.6333
4.5563
-27.1432
16.7227
2.73297
1.67302
53.1753
15.1835
8.08172
-11.5522
-37.7826
26.6658
49.2148
204.285
21.3071
1.32324
-20.4601
28.5521
34.6374
15.3288
5.37057
22.0005
-39.799
33.0078
-9.37011
57.3799
-13.2218
-25.154
94.1681
20.4266
10.1864
-37.9125
-1.18409
31.2241
35.0286
123.337
17.6748
45.5567
1.67302
58.7975
32.0501
39.9408
22.181
19.8905
38.9465
-9.67159
41.6583
26.4695
16.2432
200.523
20.6264
-14.0064
1.14865
7.49649
-16.9699
31.0679
-9.90261
-3.72629
36.072
29.7969
21.3027
64.4082
61.2091
27.5324
670.564
36.4154
80.441
13.9774
47.4307
-9.57138
54.5389
48.4179
48.0015
36.0361
-19.3641
2.36317
12.393
14.9928
4.90605
269.762
23.5717
-26.7692
31.881
21.0795
27.9228
-1.18605
-2.93204
-21.0459
19.4306
14.4139
16.5148
2.68224
-27.2521
225.467
-5.82324
-6.79479
-3.55711
41.8149
22.181
12.3942
15.4323
691.121
5.32094
51.0287
11.256
-10.2582
-34.2662
20.6149
-3.85146
34.8161
1.34179
18.7625
22.9536
10.0583
-9.80152
17.6828
44.3425
100.621
40.8777
23.297
59.8263
15.8514
47.4307
27.9099
83.1604
35.7983
53.0593
-0.30779
70.4903
41.6693
13.5474
8.64491
3.74835
23.6467
5.51887
-12.0356
106.289
0.0218432
-7.03148
10.0583
-11.6756
12.0606
47.5416
55.5869
10.6658
14.6408
23.297
44.0713
36.1863
15.694
15.1835
169.106
-17.1679
21.1038
13.1169
5.63382
-34.6211
108.163
30.6775
-0.725416
-11.9605
-22.5921
152.882
28.1328
-15.1807
14.7435
27.053
12.0606
29.35
35.0286
115.84
526.469
23.0679
1.67302
64.4197
13.3095
152.385
3.0239
43.6316
15.6283
27.6029
29.2806
17.1802
-14.0439
-3.05571
11.2446
3.03198
-38.2725
6.96398
86.2289
-27.6462
-28.2991
26.9249
47.6677
141.794
25.6583
31.5074
133.867
-38.3876
22.3449
19.4421
110.761
77.4222
46.1274
50.1909
13.351
16.2432
34.2223
35.6189
-0.887905
-21.1478
53.1663
124.636
1.32324
15.4336
21.7634
46.8519
-18.844
14.2014
-26.7692
-7.47442
497.092
39.1672
-23.6748
-6.68018
1.44287
6.43844
20.0361
38.2895
-7.64012
-12.2596
-28.312
51.3013
5.31441
6.77203
7.08734
3.9807
20.6131
261.443
14.4417
15.1471
7.93734
65.7898
3.4965
-7.53946
5.03249
34.8818
71.2147
70.4233
25.7046
-18.2759
129.122
40.0434
-2.93204
-36.0384
-21.6726
23.1788
38.7203
36.9027
29.6333
36.4154
72.9447
58.6751
-17.0676
28.8125
33.9242
36.1927
-52.7816
109.846
29.5761
-4.04939
180.339
18.9732
12.4951
11.7335
-13.12
-34.6211
56.9144
21.5625
56.3766
21.519
-9.03402
145.461
3.6448
32.942
-6.80825
-1.05798
13.8084
138.046
132.152
-15.1364
-49.7409
5.81322
227.347
3.44034
25.5127
36.0471
29.5761
3.44687
24.7918
-8.11966
52.963
0.986161
42.1773
650.742
15.8968
47.0491
-12.3532
-6.06578
-15.0357
-11.8341
34.093
22.7203
58.2292
7.16679
225.509
51.55
-10.2096
48.957
34.8818
14.9928
16.7633
19.8236
-3.72629
3.55999
66.2803
21.4308
73.7785
55.5869
6.91764
16.5148
0.808172
-10.2766
27.9671
-2.88923
34.3123
35.4062
10.0718
20.8057
36.1927
13.5583
48.3168
24.7918
50.8323
-26.8603
26.726
37.4797
7.50789
-23.3767
26.9293
12.1922
245.657
626.379
-1.87384
13.0151
14.4602
22.5106
30.4498
7.30812
4.43615
36.4233
-19.1719
-6.68002
184.897
74.384
19.5488
19.7085
131.041
2.73297
-2.07511
43.805
45.1686
7.49649
3.21585
18.7625
30.4498
8.18428
-24.7941
-12.3022
344.193
2.84186
29.8412
-1.01517
53.0529
17.5681
13.7039
79.8606
-5.1824
42.6946
25.9357
76.2133
34.2223
5.62062
-11.7774
-6.54844
1.14865
49.8836
164.814
89.164
12.5862
3.76998
352.136
26.9249
-17.2978
302.541
34.4232
27.4759
21.9102
22.137
2.73297
29.784
60.6716
26.8224
39.0476
42.3793
139.83
16.8668
49.8836
16.7633
210.978
55.6897
114.34
13.5832
8.18428
-4.80595
34.4232
42.7518
47.6598
2.84186
17.7255
26.816
-20.8158
32.5606
13.3095
86.6468
-22.7901
28.5399
15.2251
9.85943
159.307
-30.5181
14.4417
73.2432
345.269
57.1262
33.0078
16.1504
179.807
29.1939
-28.6433
15.0144
15.4573
27.9228
23.3049
-21.0459
21.431
30.675
12.5398
14.6408
21.4229
19.7085
108.552
-23.504
32.0501
265.81
42.3793
47.2915
-7.79752
54.7768
-24.9863
21.1038
163.042
13.1301
25.5115
46.8519
-7.5996
16.0754
-2.40635
44.9994
-14.5277
148.739
220.082
-2.30526
182.601
55.0379
94.9423
-6.20083
-0.35175
-17.0676
47.5531
34.3186
14.6847
38.8582
41.7576
13.7542
31.351
1.1696
10.3058
14.0671
30.389
44.733
294.239
137.898
166.296
3.71534
14.253
-24.9636
-65.7641
45.663
84.7817
-20.1213
14.0123
16.2769
-13.8439
288.606
22.3855
-4.17933
-27.2947
46.2166
25.6583
-14.0247
65.2344
15.7285
39.1198
17.9946
17.4521
-0.30779
13.5583
40.8205
-54.6492
234.687
0.232564
-34.3566
369.68
191.166
87.8365
7.50705
9.75654
16.0842
44.4816
26.2041
53.6084
479.16
1.7023
4.24159
-8.47649
15.3398
33.156
18.4883
-3.15261
21.2223
-25.2657
-13.1182
8.65418
83.8007
114.783
18.5525
4.56422
14.5613
-4.80595
10.0603
19.9797
5.04357
32.6673
-15.8988
380.128
97.0425
63.417
32.288
-13.7419
24.852
7.49469
46.3186
-0.926243
-4.29895
5.81969
-27.3457
54.0963
-39.3986
10.6547
4.10798
198.784
5.62242
33.017
39.2521
12.3273
3.76998
1.68592
-42.2874
59.5389
-8.55409
30.675
31.2241
237.428
42.7518
42.1973
305.329
17.4457
37.2803
11.9459
33.9242
3.44687
64.1471
-22.2562
26.726
0.0116228
-30.873
14.4595
28.8034
9.8114
-3.55064
-42.7672
12.0097
149.674
-2.36236
-39.799
-3.79132
38.7657
15.3524
11.4759
-24.2297
-23.6782
-13.46
54.0184
56.8435
-6.68513
4.78296
7.7275
-2.77692
-17.6254
42.3657
4.89678
1.87429
19.8986
3.6448
2.95696
-0.53228
-16.8448
-1.40928
-13.3066
4.56422
-28.5422
-17.9244
30.675
37.8397
36.1925
37.3525
43.8967
9.2922
14.2465
69.5532
16.3694
63.3093
-15.2938
343.383
30.4742
-7.48464
-28.9989
-6.15525
6.57002
-0.550822
7.65087
2.31514
83.3632
-9.03402
36.7559
114.318
14.2764
7.39293
21.6976
21.9565
26.2588
-6.68018
-36.0384
6.43844
38.1713
415.408
-0.578628
29.6333
4.5563
8.35516
28.6901
5.42115
32.5606
54.9334
7.18847
21.0545
-11.5457
43.5324
30.2176
9.36875
-39.3438
44.2614
20.5114
-32.6503
6.96398
-35.1425
-16.0505
-10.4282
38.1713
48.0907
24.0111
15.8007
50.4559
420.65
-22.6898
13.8199
63.9093
0.585457
5.31441
-13.4197
116.621
22.7214
-15.6159
-5.62378
13.1301
-39.8884
-1.18165
715.168
-18.7404
34.8911
20.5114
-19.5318
-24.8951
37.2932
6.31021
0.816089
-24.7941
15.6825
31.2241
-10.4362
11.8235
451.449
25.0643
17.0576
68.0518
21.7646
9.81013
48.3168
556.296
60.399
39.588
36.7559
16.8668
21.7726
-0.103332
24.3847
24.8276
7.30812
4.43615
-6.68018
-28.5422
-1.05782
51.2898
31.2241
81.8803
25.8852
64.5264
2.84186
36.1863
18.5396
68.1679
17.0576
23.0743
37.9102
146.41
-19.3641
22.9779
-18.7422
43.1151
-6.5101
6.96322
17.559
2.82189
256.196
-12.9639
63.9157
-33.3969
155.059
-28.5546
-3.79132
16.2769
17.2264
333.815
19.8893
14.8892
-6.15448
7.51811
-3.28335
14.8044
4.43615
-10.4283
-52.905
-21.6726
43.7935
18.1056
-2.45269
258.269
34.5414
-23.3951
8.35516
19.3197
-9.57138
40.0569
260.686
8.08172
1.56628
-7.05647
14.2671
-5.62198
-0.103332
31.0679
29.4528
24.3847
-14.5277
198.463
-3.06012
1.44287
-17.9244
23.1788
5.04357
10.8926
4.5563
17.8344
11.1005
-11.4454
17.5681
28.6964
-11.5522
16.1424
37.9211
-17.1679
-14.76
7.98536
-3.74971
-2.76197
33.2001
55.0403
0.947823
-28.6618
-27.9564
15.4336
-12.921
71.5508
4.5134
260.244
31.3708
-21.0583
45.1892
119.003
26.4578
23.3225
9.39217
36.072
13.8065
13.9346
1.44287
8.31251
51.2898
53.7129
51.8952
65.4485
0.858899
56.8011
16.6655
154.375
60.5556
2.50331
7.70907
41.7576
29.4769
-21.3192
-8.11966
15.0042
-14.0064
27.5779
79.6586
25.6861
-24.2083
0.904241
28.3085
-50.2635
-17.9754
-7.7479
194.415
-13.7082
9.37055
38.6392
-33.8365
8.57916
21.9565
-22.4669
4.21291
-6.80825
6.43829
-19.1719
-17.9244
8.18624
10.6658
76.485
1.73021
-12.2596
75.5417
-18.9417
10.0718
26.4279
34.3186
31.5513
329.111
31.4502
-13.4197
15.4214
113.593
31.143
-22.5921
-10.1615
85.6748
5.64404
-31.3943
11.0563
598.643
19.4306
33.0981
385.479
95.2256
-8.56216
2.84186
9.22648
40.0569
45.1686
19.3261
87.3569
11.6842
12.7095
1.57281
34.1621
3.9807
-0.623399
51.0889
28.1094
-13.1068
-8.38417
-9.90338
51.2922
29.0588
-8.04709
20.7693
15.8968
-31.5228
18.489
33.2449
12.6749
-18.7839
37.4815
36.7652
11.1411
31.3268
26.2588
43.7915
82.0277
6.43844
38.1713
79.9498
6.91764
83.2671
30.9529
29.8412
45.8365
-7.69731
28.8125
18.4329
42.3793
58.5358
-19.0419
30.4139
18.1173
11.7335
-0.00157762
-5.61058
-25.2508
10.7113
143.121
34.681
29.4342
13.2731
39.2521
21.6976
16.3343
-31.8373
22.9536
14.8044
19.4287
-2.30526
6.43844
53.9962
25.171
-6.52847
189.137
456.257
86.006
-11.5522
42.3793
32.2989
-15.2938
21.1038
161.181
1.34102
31.3083
56.6631
19.6449
28.3085
-29.6487
-31.0939
1.62243
8.88204
179.185
36.6901
13.1403
-10.7796
5.43405
-14.3045
-8.55424
-36.0384
157.174
37.7833
28.4694
21.5825
56.0781
64.5771
81.1639
-16.2308
18.0152
-31.8589
3.03198
-21.4059
5.64404
-12.6537
-38.6674
-6.68018
25.6019
126.858
5.27045
10.1785
-30.8913
19.3197
18.9317
34.3186
11.6842
25.828
-11.5457
45.4065
219.755
-14.9941
9.38195
-30.873
4.44055
4.69596
662.869
-7.34166
-10.3402
-9.17284
-40.8931
6.38746
9.1187
36.7559
-11.2442
638.34
16.0754
-0.53228
-3.28335
14.8044
-18.0526
-34.1644
-34.791
6.8612
145.599
63.3665
18.5968
557.457
24.9419
-11.4454
25.0643
249.442
59.2459
15.4323
48.3168
-28.4123
-9.13777
-41.8529
0.489101
-3.74971
7.50789
-14.0064
-10.552
-6.34761
-10.1615
-2.40635
-24.341
-12.4304
-52.905
-42.2873
46.2166
8.7917
31.5074
-45.8839
7.35241
54.927
-1.17259
5.81322
6.20766
35.2995
34.883
18.3317
121.089
-0.716148
-17.3989
0.0218432
75.4274
13.8674
24.1138
37.3604
-6.99042
-24.4836
303.352
60.2721
30.3435
24.9481
29.8562
26.2677
113.237
6.20127
6.32367
15.578
27.8032
6.77203
32.2989
22.0799
115.891
13.351
20.6131
0.986161
4.44055
36.5551
-39.2008
-10.0957
-23.2049
-3.85146
12.3273
-9.90261
9.83511
-21.6727
-19.1719
-23.5466
13.8084
19.9797
29.6333
2.68224
0.967794
9.22648
-25.378
9.9494
-20.8158
-4.92072
94.2888
5.31441
66.7421
18.3317
590.03
226.995
6.87287
4.23723
3.75976
-12.1706
282.433
-44.823
-22.0477
-8.46609
32.0566
200.861
14.7409
25.7486
42.3781
-3.74791
29.2689
-13.6507
16.8884
-22.024
-11.4325
189.969
134.502
1.52232
-16.0584
-36.5135
31.7153
-66.6075
-8.79126
-27.4095
152.385
152.949
27.7021
58.5249
82.6915
-11.8678
-18.2516
-20.6163
5.63382
-19.9223
12.1922
134.382
-24.2083
23.393
54.5454
-4.85694
61.3559
-0.443579
-26.2801
46.2619
-5.26235
22.622
36.7559
-9.37011
10.5282
13.0151
19.5567
-32.2903
4.56438
45.6676
15.8007
-25.2691
11.1005
-45.9928
-26.438
37.2458
48.3741
55.4977
49.1655
84.7619
56.4545
4.9988
51.0889
74.0364
21.38
263.8
54.5794
67.5996
4.43283
323.872
91.4998
11.1185
44.9907
22.688
-13.4113
279.597
30.3429
41.2871
88.2927
-21.5515
39.5763
17.0125
150.33
12.2033
141.957
28.8599
11.9324
229.452
58.786
29.35
31.2805
26.1081
122.607
18.6625
38.9974
-6.76028
27.8754
31.1349
8.96141
12.8172
52.7064
-39.357
125.574
-28.9989
168.133
351.143
5.07138
-24.2083
238.447
8.40051
-19.8495
50.3482
65.104
-24.8064
204.23
15.3524
62.0757
18.0152
9.37055
7.39293
-25.154
1.34179
22.5106
-6.68018
-49.1569
85.1492
-4.93223
14.3575
38.7768
-4.6544
9.22648
19.3197
-39.5564
-20.4237
-6.91081
-13.8427
-2.28299
4.17702
-7.00716
-22.4904
-28.0619
7.90025
37.2367
28.4972
-7.99223
13.0857
59.2306
21.8881
-22.6606
-5.12874
-15.9728
39.7027
48.0202
35.8281
-4.7885
8.83805
1.89591
-27.6462
-18.0526
-19.7985
4.43811
66.8313
157.07
-10.2766
11.1005
184.517
26.816
-7.69731
-16.1651
20.8057
45.563
205.839
6.77203
15.6283
-4.25627
0.313634
-25.2883
-43.0544
325.554
25.0553
31.8593
5.84308
12.0781
73.4933
68.4253
14.5203
35.4191
15.6805
100.142
51.8388
59.3915
50.248
42.0376
21.5825
71.7936
41.0284
66.2938
32.0719
230.013
165.347
18.1173
-14.9923
239.164
-11.3477
62.9271
-29.9632
-10.2766
265.102
28.6901
-28.312
40.9939
98.5795
40.8779
69.5532
64.2464
-10.6086
53.8398
14.2881
84.6466
59.5222
117.128
19.1446
40.0478
-20.4601
44.0078
-27.7747
-12.3532
84.0813
587.731
126.72
-9.47366
57.3049
-31.3943
4.43615
36.4235
47.5416
8.7917
42.7518
30.7932
113.412
-9.51418
-10.3855
62.4233
353.997
30.6865
50.7908
15.578
-13.4263
36.7571
9.81013
115.783
-5.92346
17.3557
277.36
-11.7774
103.766
42.1773
-2.42489
120.095
165.822
41.4269
-31.0939
104.696
3.25984
-22.9324
-48.7689
102.484
142.562
-23.6782
-19.0822
18.4112
33.0078
67.4666
8.83805
32.3239
9.18219
446.844
17.6828
19.4306
-9.94896
142.077
13.9266
6.58999
20.4709
6.4811
28.6901
9.16928
94.4048
15.1835
17.4521
3.44034
19.1805
410.012
148.48
28.3436
6.1113
191.153
-13.6515
23.1812
19.6885
18.1898
2.31514
25.5115
0.000221881
-26.3403
179.119
-8.02854
20.6366
-3.93628
-27.423
-29.169
20.1835
-12.3022
28.801
109.935
115.613
447.55
25.3307
37.3375
257.606
353.997
26.9384
5.81322
47.4371
323.489
589.922
-9.67159
289.035
51.7484
26.2371
36.7652
20.5114
66.9341
53.1638
59.3351
27.5324
16.5148
53.282
381.403
95.4335
-2.88923
28.6901
59.7691
-3.04666
2.06509
118.652
-5.92999
34.883
4.18793
33.3243
-30.2863
22.9177
26.4695
17.3557
18.7523
-15.8804
174.981
29.0588
31.3083
-5.46759
-7.99223
37.4485
49.8602
-2.47478
17.0782
25.3001
45.8113
-21.147
-18.7188
-27.6462
-0.188143
-27.423
0.816089
-45.4088
-21.6726
10.0603
1.23901
-13.6971
25.8852
-14.1844
379.14
3.54709
2.06509
212.355
9.06254
100.475
328.401
18.3317
-0.301259
9.79922
-1.6415
-23.1122
24.852
0.986161
-9.90338
-7.34166
11.6855
39.5529
-25.9006
-31.0939
29.7334
258.178
-9.41352
38.63
13.1187
117.963
42.5712
22.5106
-30.1732
-23.6748
-37.9125
-23.5466
45.6676
37.1296
8.30444
-6.52847
64.5771
47.4307
-2.07511
13.8199
32.4446
7.18847
3.0239
283.424
-28.4123
202.828
-3.51557
-26.8603
0.489101
16.865
-9.35871
46.1262
101.2
4.90605
162.94
-2.66524
-4.28041
9.39217
51.0646
1.68592
-38.6674
15.8086
-21.0459
-21.6726
30.675
46.2166
1.29544
-20.9665
-0.906272
5.47835
56.8011
-9.57138
30.6865
0.191021
26.8224
269.141
17.3064
13.5474
20.8473
-2.49746
25.5115
-22.5921
21.6976
-26.7692
-12.6537
18.5525
-42.4155
-19.7986
-19.1719
38.1713
321.761
16.5148
-12.1507
26.0931
49.5846
11.8235
113.145
26.4279
45.563
1.56628
23.6386
37.9211
-15.2938
352.753
11.477
737.759
28.6001
7.49469
-16.855
-6.5101
27.3856
-1.87384
-15.0959
10.4532
-24.8951
-3.72629
-5.15742
-9.55847
176.85
15.8086
119.509
-27.2947
25.6019
20.0361
205.081
54.2041
-16.0077
-3.94918
32.5606
15.1835
36.1927
-43.4113
22.7016
241.257
148.579
-21.853
38.8472
36.7769
35.8189
54.5688
0.833701
45.1234
30.3898
29.5128
27.9228
-3.06012
-4.80611
-37.9125
-27.2947
30.675
366.682
8.7917
10.8926
-8.56216
-14.0247
-14.1336
1.67302
71.916
288.797
28.6964
22.181
36.7571
7.93606
33.3243
-19.0419
20.8473
-24.9863
36.0964
24.3613
-23.3767
421.132
-12.9639
26.4344
-10.9081
-14.2273
9.1187
11.2012
141.839
11.4759
39.4886
-8.22168
74.9629
27.3948
-1.9774
-8.28744
1.34179
-13.0966
152.264
18.5525
105.636
-4.80611
4.56438
12.4834
27.5324
35.2555
57.0302
72.9447
-2.88923
560.925
-4.92072
-5.43118
34.3186
12.8107
68.6162
-23.9231
46.4427
14.6913
211.044
389.09
-28.2143
-4.53931
9.39217
17.3314
18.5525
501.064
-4.80611
1.44287
-34.791
57.461
42.5249
55.8702
42.1973
37.3375
-23.504
15.5716
-15.1936
10.0718
16.5588
-11.8678
2.36317
88.0795
26.2485
-14.0064
30.1397
247.818
184.563
255.638
46.6
-18.7839
-0.589712
9.73018
31.1337
46.8519
77.9946
-20.7181
289.689
-8.02854
-9.34849
-22.024
18.5525
-21.8008
39.2344
54.8538
48.6049
40.9824
247.679
56.8073
28.9042
102.995
63.3603
34.8612
11.8736
36.7571
852.399
-12.6896
15.2251
-17.49
15.4816
3.74655
-6.5101
261.836
3.90274
203.303
-25.4717
5.37057
10.7561
-34.1768
-0.0431917
177.447
36.7559
11.2446
12.4023
44.8743
119.149
18.2084
3.76998
137.272
4.56422
-30.4163
-10.4282
36.2972
25.6019
20.0361
22.137
12.9746
17.7255
30.5641
14.7915
26.9384
5.81322
56.8074
1.14983
-16.4268
27.7021
24.7918
26.4695
5.62062
18.7523
134.207
122.972
102.97
23.8306
-3.28335
181.596
261.183
-4.80611
-41.6606
311.911
42.4685
10.6658
110.218
23.297
-21.521
-5.82324
8.19774
49.3112
5.31441
1.14983
78.3018
21.0436
11.477
-36.4952
-21.1478
26.9293
-14.0447
-30.5359
442.434
17.3077
43.301
0.336315
-31.0939
25.7486
-16.9098
-41.8192
228.996
5.85372
20.7479
4.43283
549.723
23.6374
-22.4886
25.5208
-24.4662
21.6976
-13.6507
-6.80825
-16.0505
-30.4163
-23.5466
45.336
70.8628
25.171
-17.7729
12.9746
107.681
-22.6898
28.8125
-11.0534
30.5705
-28.4188
0.439797
35.1983
483.938
-3.51557
-15.6159
33.7316
11.256
179.022
72.5555
-2.42489
-1.71946
81.7428
16.7633
149.134
-11.7767
26.2588
67.2782
-6.80825
6.43829
-21.0459
-10.4282
40.9824
95.8793
112.802
116.777
44.8487
-3.71737
26.816
1.67302
2.57554
33.7334
3.03198
7.39293
8.57916
-29.9632
-16.4018
33.545
3.49911
41.1085
-20.7355
26.5953
26.8222
-13.0877
-10.4512
-20.6929
53.99
49.4617
170.304
16.1206
453.172
9.99957
175.665
-16.2308
16.3585
40.525
15.3062
23.9149
51.5352
60.1817
-14.0553
47.9345
5.08992
-17.7818
-17.3388
15.7414
-0.249019
149.804
-20.1089
193.845
10.0603
19.9797
40.6508
-12.3103
-46.8209
-14.1993
-7.5744
59.6122
11.9804
16.631
2.45952
14.6847
7.93606
18.0152
32.7964
26.4578
2.01993
-5.21745
109.655
-17.0547
10.0583
6.43829
-11.6756
-4.80595
4.43811
6.91764
16.5148
-4.81403
-32.7654
11.1005
77.4158
41.0284
41.4205
53.0593
5.31441
21.7646
38.9465
160.868
142.858
82.6915
10.621
21.1038
140.567
96.5635
61.3111
43.7959
31.143
-9.47366
-0.791174
661.567
9.83511
-0.188143
-33.0452
-32.9169
47.5416
35.0286
12.7667
-32.925
11.1005
5.81322
32.4446
40.5052
298.416
84.0317
45.4065
30.2176
1.25067
14.991
20.6264
11.2446
19.8986
32.942
16.3343
52.4957
37.9461
58.7841
-8.55424
-17.2978
-19.7985
47.5416
48.0907
21.9102
43.9624
172.993
-5.82324
20.3069
16.1424
2.31386
-8.22168
-16.8664
33.017
404.007
72.5563
0.464782
26.0488
-10.4282
34.4232
8.73527
572.886
-4.09988
-16.0584
-10.2766
12.9746
-19.7558
2.45314
11.0434
480.462
17.0576
9.95579
-0.30779
439.681
0.439797
8.96141
7.19501
49.1546
28.3436
33.1098
43.5926
24.3613
38.63
21.7726
10.4532
53.8156
268.456
48.5376
8.18428
10.1864
42.4685
27.5324
-10.4362
-47.7579
76.6929
12.7605
63.4827
51.7278
37.1297
13.7477
51.9766
39.8835
53.8398
14.2881
67.78
32.8078
179.959
-8.96635
107.514
6.57002
72.5378
51.7484
0.000221881
76.1206
8.57916
36.949
1.89591
13.5832
26.0488
10.1864
42.6723
-6.68002
53.1638
33.1546
40.1636
-19.6469
26.0931
-12.2596
18.9317
261.081
16.5588
44.2534
26.6767
52.0649
-8.94144
3.9807
-24.9863
-7.00716
254.871
-25.2508
6.96322
280.184
5.7768
167.233
10.2746
21.7634
-3.74791
-7.5996
18.8865
19.6995
50.1275
30.7339
20.3657
48.6048
207.901
35.9092
67.8248
50.4709
51.393
40.0569
103.659
29.6773
49.8756
6.062
44.5687
-32.1604
43.5324
24.5954
18.1173
62.3333
3.74835
33.017
294.125
151.008
-4.28041
11.2662
79.1756
23.1768
4.56422
22.0576
-10.4282
5.27045
-6.68809
47.8194
44.8337
6.4811
9.9494
36.3087
238.592
128.902
-3.51557
-28.7344
13.6076
59.254
-15.0959
127.582
19.1454
57.1809
48.2535
-13.2394
6.12804
18.6199
102.827
262.671
41.5879
291.066
11.1155
-13.0877
-12.2596
28.8125
-2.62008
277.01
-1.24482
30.1967
14.9928
27.3948
18.6373
17.9495
3.21585
354.22
18.5525
-12.4304
27.053
29.5539
-20.7355
27.8639
56.5804
51.393
93.6252
59.6122
17.6026
194.667
12.3725
48.3741
184.808
154.113
-2.28299
-20.1858
13.351
-7.9442
-14.0571
-18.6915
-7.09228
36.6989
77.9712
30.6705
-10.7509
10.6672
100.396
-24.6152
44.6481
21.2362
0.811131
-10.2942
-30.3666
85.3678
5.85344
-2.77692
27.3522
-64.9481
51.7484
16.8668
6.78012
-11.3477
-9.90261
11.0563
-3.06012
8.31235
91.398
34.4232
-2.45269
432.558
2.84186
796.334
195.762
49.4272
33.9242
41.8149
477.579
57.3718
9.81013
29.5761
82.6915
-9.99373
-14.9941
43.1151
355.185
-15.5256
55.0403
-0.550822
24.8039
36.5115
28.3085
-7.15995
27.8594
81.7335
-3.74791
-8.21241
-0.791174
253.021
12.9303
-29.297
-6.68018
-36.0384
-1.05782
25.0528
49.9647
20.0361
3.60428
-32.8743
51.1789
14.7915
13.8199
1578.15
43.689
129.003
53.6237
-35.1675
5.21327
7.92516
-27.8784
31.2357
36.0964
-13.12
-3.73651
126.711
61.128
14.8892
4.83102
18.7625
47.3164
7.30812
19.4287
128.253
109.512
253.689
29.35
14.4139
33.3814
55.1561
11.1005
4.60703
45.5567
-13.3195
133.25
8.08172
7.18847
46.1274
40.8205
26.6658
15.2251
-21.2381
-11.2328
-19.6286
-11.7774
4.69596
6.94544
-3.59353
9.8114
109.854
7709.12
30.0069
17.3314
7.30812
90.6432
-24.7941
-2.93189
38.7203
3.1695
29.6333
105.756
-0.906272
20.4709
38.3402
43.6826
11.0434
58.7975
47.0427
69.9259
87.7733
30.4249
20.2058
70.9133
18.9732
16.2432
15.4816
-15.8804
257.695
28.1112
63.0021
-18.844
24.3847
21.0795
2.56208
-6.05339
34.5494
23.7278
27.7592
17.8344
26.0931
-12.2596
23.0679
21.3162
7.68729
92.4147
83.6087
12.7095
9.60289
-19.3641
28.6001
31.8707
-30.873
25.0553
-0.926243
5.07138
15.4336
15.8968
-10.0865
28.0077
-24.8951
50.6216
15.6805
-2.93204
-19.7985
25.0528
-6.25726
1.29544
52.1221
55.1561
210.863
11.1005
0.858899
7.29522
19.4421
-16.6756
71.8
-29.5453
18.3317
9.06907
56.6509
28.3436
-8.11966
37.9704
26.2353
29.9967
-28.9989
364.261
-0.926243
11.399
19.6449
68.615
22.489
44.2614
-18.844
-4.53931
37.4815
57.3799
26.1336
18.2084
49.1905
-18.0526
-11.6756
77.5267
29.35
33.1546
46.4999
51.408
-6.63737
96.1564
52.6649
150.511
29.2608
513.085
-35.9085
52.9027
32.3482
19.7268
29.0588
-2.42489
-12.6774
79.615
45.1751
-4.85694
18.489
31.3708
-9.1388
54.4811
15.6772
12.777
318.262
15.8037
49.6759
-22.8703
2.9089
48.957
51.7151
-23.7187
8.35772
-11.1313
306.768
19.7353
323.502
-3.79548
26.4126
-12.4814
70.59
46.1283
44.3717
26.3681
57.3902
13.5208
13.2097
29.2117
-7.08383
24.2582
26.048
-9.9137
261.243
6.34125
-29.2696
52.0276
254.29
12.3767
5.68106
9.01585
-26.8159
-10.3773
-2.55406
1.17083
461.357
-15.2257
32.5495
247.377
107.81
113.117
243.14
7.95012
-9.59391
44.0021
100.799
-7.18638
78.2255
-27.4324
-1.49356
7.37796
-3.74791
-4.46428
-13.2218
201.608
3.76998
14.8044
