# Supplementary material for: Nonlatching positive feedback enables robust bimodality by decoupling expression noise from the mean
Source: PLoS Biol. 2017 Oct 18;15(10):e2000841. doi: 10.1371/journal.pbio.2000841 (PMC5646755; doi:10.1371/journal.pbio.2000841)
Supplement: S29 Data — The corresponding mCherry fluorescence values were taken according to the gating strategy in S28 Data applied to the flow cytometry files (S27 Data) and were used to generate the numbers in Fig 3B and 3C and S7 and S11 Figs. (ZIP) [file pbio.2000841.s029.zip › S29_Data/LChITF Iso 8/6.txt]

"Y2-A"
12.0225
13.8966
-21.7107
-4.76801
44.3577
-33.5875
41.5594
519.751
-32.8676
30.4464
20.2131
3.50928
-14.7033
-12.0713
8.68179
45.7935
28.4045
36.6314
24.2574
34.8121
81.6031
9.79997
21.4825
19.9614
31.2713
0.519401
22.5485
22.0836
114.114
2.12491
67.1334
34.6186
12.4727
-4.38585
62.7331
99.0121
11.3086
16.3453
16.4
-5.24852
-2.65817
14.1554
27.8945
67.4498
12.5514
54.2275
37.5797
-10.0684
211.795
287.673
25.4612
9.98733
20.4541
35.1124
119.875
32.7549
39.3095
31.5027
-25.1208
7.08998
3.59903
45.3981
-35.8807
-14.3974
27.0358
14.3171
26.3368
15.196
-9.35505
59.1431
55.5589
-6.45205
14.7907
98.7232
50.2104
15.606
45.9862
281.052
10.6259
19.8102
10.114
10.9428
-25.2695
38.5473
-26.9788
-5.36702
48.752
45.8025
24.8069
73.1623
33.1225
15.5187
24.8748
81.1866
18.5856
21.7003
13.2882
85.2575
22.104
28.247
87.5227
38.0006
23.4238
23.812
-25.4686
105.959
-9.86641
22.4475
47.8142
18.8943
60.8824
3.1161
-6.7667
15.8448
24.6709
40.9074
36.3417
49.1065
4.48201
43.1554
20.6039
31.2161
16.8003
27.7768
5.20926
-18.1897
17.8385
0.322914
-7.97607
43.6698
-26.7729
15.603
34.8946
9.35416
0.587247
267.369
-2.2529
39.8425
63.0135
-25.4154
-0.0891715
319.688
31.1202
9.48582
-2.56184
193.754
9.47453
54.5891
21.9499
210.458
-13.3601
-2.96115
21.5311
175.305
41.1658
27.7761
48.8736
-1.84264
40.7786
52.8502
-0.559804
65.5413
7.67329
-33.1748
-50.3291
15.2583
137.016
24.0101
15.9783
9.88622
-13.631
-21.061
185.159
156.749
12.8617
-19.3592
-18.088
-8.97448
59.2672
31.1604
-33.1427
3.10218
-27.431
11.0282
-21.4926
393.431
14.5394
-38.1376
-26.3522
4.32194
2704.69
-7.05673
-38.9334
-38.156
-7.48699
115.823
0.341419
19.7506
31.814
190.478
41.4242
16.0046
-0.651933
14.7482
-18.8615
51.5872
21.138
-44.5709
-6.00427
19.6378
-5.58485
10.3697
-12.6852
10.9372
24.8223
-2.91861
-13.8191
39.2739
74.494
26.7212
22.3108
-3.7393
-10.0809
10.3422
293.316
99.0744
15.8685
-12.2261
31.6162
16.3366
21.1428
-0.45942
31.9153
44.8978
120.303
2.88571
-6.11693
-14.0862
-27.5084
45.458
21.8436
49.9162
10.1484
25.2171
51.854
0.145703
30.315
100.191
79.1086
32.3204
48.3241
-3.98699
5.91145
195.95
-19.4292
4.07178
43.9194
225.181
29.8796
-0.0533059
6.7011
-8.35205
21.0444
16.0286
17.7344
8.717
40.6417
17.106
9.88973
3.80785
-0.333016
40.2408
19.977
58.3986
21.843
62.7331
10.931
13.1826
-2.39534
-41.696
13.4921
35.7108
-36.3914
-19.5778
24.1464
12.5514
-5.23822
29.4279
91.7089
35.7056
27.4129
31.8843
38.4227
31.0834
28.728
29.8245
13.8315
147.556
73.023
42.1253
48.6799
17.6447
-6.24203
7.64197
32.1891
6.25721
32.7247
58.4939
41.6908
20.2131
15.2818
23.5359
4.93366
17.1902
19.0342
53.498
16.7612
-9.42364
124.767
-0.837996
6.49
18.0873
78.123
41.4688
34.2526
22.5485
12.7133
95.3737
142.68
239.547
8.38169
18.0949
-2.51179
5.92479
58.9849
29.6717
28.1752
42.5822
303.132
2.24774
33.8367
36.6442
69.124
5.60563
8.8033
11.6284
12.5613
26.1165
50.6981
174.313
42.1708
2.97242
43.7205
39.1948
63.6527
30.8809
35.5614
70.8581
-0.757903
20.2084
-5.20167
-2.14753
90.2351
36.4061
48.8256
63.9217
21.6618
131.391
61.1811
44.1477
-30.1869
312.367
18.3513
42.2381
505.94
29.3666
36.6768
221.883
40.9279
-15.8991
44.1695
-4.48997
24.618
30.0113
27.0619
103.147
61.4125
20.004
24.889
34.2452
-11.4697
60.5719
41.0744
98.537
22.6586
23.4133
470.006
52.6099
61.2858
44.2509
39.8747
14.0535
0.778117
23.343
40.6096
93.849
35.9372
156.182
8.36184
159.693
67.9277
10.8428
97.2126
30.2743
27.4225
43.4272
25.1787
67.7599
62.8683
194.85
-15.8483
41.6591
10.4064
36.4751
23.7095
42.5157
50.8392
30.5045
-13.0587
33.328
27.9073
107.073
20.2817
40.2408
14.3467
-6.25992
49.0283
31.2133
96.4662
24.427
40.7082
700.434
82.5625
21.7047
6.65917
9.35376
31.2921
13.5024
8.81313
22.5871
18.0425
49.6671
36.7056
45.5946
33.5726
70.0535
33.2383
59.9046
49.6215
66.3704
30.8393
258.001
11.3901
50.9297
13.5798
63.3166
9.13148
50.889
96.6245
364.754
215.841
32.675
38.5055
56.1165
-15.0458
36.6862
45.4072
113.48
68.3342
149.272
26.7563
61.439
42.8999
444.405
28.0594
114.609
28.4103
23.7284
743.956
536.984
2.28983
-10.7739
-6.18555
44.1441
5.77513
37.5813
-11.4609
-12.7345
-9.92753
24.2425
-11.1461
111.746
46.8768
-2.80677
21.7131
-14.3755
-11.405
4.46118
44.912
0.895814
-1.91992
25.8805
-16.4337
-17.2729
11.6649
62.1241
-8.77523
21.4136
-47.5271
22.5887
-16.6631
-35.592
-33.5269
-6.28533
-23.3186
-52.8785
-62.046
248.649
-24.7522
-53.7344
8.50487
6.69169
-21.7451
39.0538
-29.0176
31.051
25.4951
-10.4663
8.75049
-42.9578
139.011
23.1238
22.8866
34.1945
-2.27568
108.985
-15.8194
-28.7995
-35.2836
-17.9248
13.412
-71.2678
-23.3446
4.17778
-13.9565
66.4601
-2.5274
-4.33593
-9.13093
-36.9619
-11.1847
-24.768
-9.57398
5.87304
254.54
42.1149
20.914
104.313
-3.45691
14.9444
23.1125
17.8678
-12.7027
-25.7664
-30.5484
14.1591
-6.4063
12.2814
12.902
269.298
210.279
6.40032
10.2245
115.572
5.7679
24.6928
30.6201
30.8506
41.6273
30.4464
53.9463
84.0941
633.724
25.41
357.258
2.19771
27.0528
88.3746
32.8833
22.3834
18.6874
29.1899
6.64048
75.3923
27.273
28.9788
16.2133
89.3674
54.5873
36.1267
53.9427
48.5221
69.5913
12.7854
49.6111
51.8281
27.4733
43.4061
34.6221
33.7974
331.188
-0.466555
230.884
322.443
-4.53224
46.0146
39.7254
-2.42712
-8.99049
34.5498
38.5167
-12.8795
-13.1141
39.5167
118.843
71.6567
85.2045
39.3142
-4.73102
15.5731
-1.69494
34.5211
190.638
34.3968
42.4464
125.22
7.35811
-24.1013
-17.7037
199.792
0.952316
1095.6
-14.7186
4.28052
-1.13885
77.1715
8.04393
-24.6864
26.5555
52.6063
0.635484
46.9806
2.06927
-45.6594
20.4558
51.454
138.061
41.3752
161.5
116.827
27.1025
86.6049
69.8018
78.3092
27.8721
34.0224
2.92122
27.4225
34.0568
26.1158
28.1981
34.5648
364.453
18.8825
0.0812451
22.5878
32.1428
7.73566
43.6229
-20.555
18.3355
-24.5665
35.8581
-45.3106
-29.0996
23.7171
8.73261
9.67292
23.3777
18.4273
-11.1802
3.22686
-28.5775
9.74401
46.9552
-40.1395
14.7761
-13.135
-23.0558
-18.3567
-43.6607
147.931
6.47639
-13.7383
-24.2172
17.1965
-6.86126
-29.1195
-25.8391
35.1315
-14.4571
4.97441
1.98419
7.74476
-9.98372
-3.8693
31.2156
257.771
37.3759
24.3096
6.64048
73.5182
-19.5787
-6.62847
55.5686
26.4763
45.0373
31.4539
623.86
62.095
-4.08115
2.75949
121.169
-10.008
39.658
19.9689
62.7331
67.153
-16.8024
-8.01754
-43.5701
-18.367
26.3405
28.8891
34.5874
42.4837
15.1382
-10.9145
99.9605
71.6123
47.313
20.2131
35.3684
45.2668
4.79529
6.80773
-27.7873
169.482
4.04166
42.2536
65.4869
11.1911
27.2552
17.2962
81.6209
33.0799
57.5082
-5.1028
41.2892
50.1946
1.67042
217.643
7.16325
17.752
64.9465
-0.637719
193.331
623.418
232.071
15.7706
13.9727
80.902
61.0529
8.76323
-5.92422
16.7951
1.39834
49.2611
-8.67215
89.3074
3.85825
15.241
-0.613388
127.315
66.8229
403.011
28.9426
12.1281
-9.22846
120.021
458.639
16.9656
339.137
-1.59037
43.4528
287.909
155.13
-19.618
-5.09034
3.54448
275.739
235.799
45.863
68.6947
44.3399
22.7914
33.0874
60.859
35.2939
61.9084
222.493
12.6519
20.9884
65.6959
46.0675
98.4884
59.7537
38.2594
40.2096
83.7131
43.2492
47.1816
28.9766
142.827
45.4389
76.4351
57.8572
11.5336
329.009
247.625
5.00881
24.2417
87.4376
43.1907
49.5573
25.2466
26.3788
-5.54095
48.2183
296.201
1958.33
20.8984
50.949
70.5169
-3.22873
247.436
132.654
-0.203648
7.7471
-30.3181
87.0925
38.7096
8.73261
18.0949
21.5036
-2.18743
-23.0101
3.28158
-5.24852
-6.4063
115.355
22.2723
133.042
-15.5596
32.2431
76.2795
50.4794
10.1484
-10.3902
10.6246
3.89384
11.5743
-12.4835
1033.48
95.9752
22.9501
-4.14975
-2.11292
-7.20702
76.0098
1.18553
-22.1651
8.31213
46.2081
43.1907
45.8092
-15.9829
264.385
24.4441
31.3517
0.0990375
13.0492
30.3343
25.5393
-24.7805
6.61894
47.3835
15.7259
7.7471
-37.8143
2.75949
-15.6302
-12.8159
27.1258
217.078
20.6789
-32.3804
-30.4516
-53.9742
-7.39271
-64.5023
-40.1925
34.4538
4.6686
-14.6225
21.9357
7.8761
-4.58683
-14.7536
44.0657
48.73
2.03539
551.752
27.887
2.31624
-20.6559
36.4984
283.565
25.7328
-9.1912
39.8861
21.4027
40.7129
-12.4549
-0.657122
-4.09007
-5.76036
-42.8419
8.53318
12.3849
-23.4105
221.25
-33.8921
-22.5716
25.6171
24.6928
28.746
30.3829
30.4464
27.7094
1.63521
-10.9551
6.66935
34.9187
19.0643
36.4231
65.8858
65.4869
1.82076
42.3084
27.2552
34.1628
21.6508
42.0973
27.4577
74.3748
82.6983
5.20457
8.49301
15.5244
32.5925
14.3063
15.5965
13.0669
-5.32288
28.4022
56.1738
6.24587
100.678
63.2517
-8.99665
43.2071
-4.53224
46.6352
168.649
61.2771
54.7319
119.383
27.9906
-21.3128
35.6324
32.8005
2.97242
9.98733
12.0225
15.8467
21.869
161.5
135.568
-4.75662
112.842
0.461303
74.561
31.6203
16.0397
55.5334
9.69398
66.4082
62.1377
32.8833
65.4869
84.2797
38.5602
29.1293
37.911
10.4064
8.36406
359.167
328.201
56.7414
31.9188
23.9577
54.5988
61.5112
49.6111
31.2133
20.9173
40.5836
10.2592
25.9236
101.264
20.0935
-0.466555
-10.8707
34.7738
-7.34334
20.7147
45.6982
-7.12626
35.0542
-25.8571
23.5242
-20.3758
18.745
17.0279
-15.3126
166.568
-18.2985
-14.121
-24.4041
60.8613
30.5656
-22.9929
-35.4281
148.582
13.9064
46.3351
-31.1956
29.3279
22.1469
22.3506
35.8688
23.5257
19.8812
21.567
33.8432
25.5062
11.5183
718.812
-18.9425
74.3604
403.933
18.6825
25.6184
34.5113
5.7679
37.8113
11.8794
-14.127
118.464
110.168
22.2499
40.4025
40.5409
32.1828
30.8009
45.2711
169.69
61.7387
-3.80144
61.049
31.0033
547.657
27.273
94.5711
-9.08663
50.949
29.2874
5.20457
17.8633
2.40592
17.6
-17.5528
30.5891
166.74
37.7726
-40.9301
21.8543
46.8035
9.994
8.49748
-25.8212
14.4292
32.8997
69.4934
-20.5148
45.6982
-17.8202
-44.6076
192.476
25.1795
14.1538
-25.998
19.7029
13.1228
20.7761
-13.4385
-17.9642
-20.8387
-41.3884
-13.2013
22.806
18.8864
20.9447
21.2497
218.257
37.9426
-30.2239
19.0299
42.2766
42.415
37.805
43.9194
198.945
46.0018
404.745
34.8121
87.2253
21.0444
21.6508
-1.00627
21.8355
237.419
28.3504
8.01567
13.1782
63.3131
26.0333
58.3469
-19.0737
58.9815
49.954
143.665
92.1318
58.9849
20.3014
271.804
25.7157
5.15564
120.314
71.3181
23.5788
-23.3259
1401.58
11.2278
842.763
84.717
10.6872
46.7313
33.8315
-0.698112
58.1212
74.0299
42.3278
32.4761
1.71347
276.201
73.023
40.2512
4.63931
24.9434
296.89
27.5945
-18.0771
-0.657122
22.3506
22.7504
16.0294
29.2515
-15.9143
30.0951
55.4913
20.8886
5.72938
-29.4527
32.5943
185.867
36.1549
7.17271
48.7973
544.358
2.19261
24.4953
3.55479
8.13175
-29.9546
204.402
457.467
21.8069
36.5705
35.893
151.687
130.692
40.3661
30.4904
0.32633
-14.2808
50.2646
-32.9512
17.0152
8.60307
28.0985
-33.181
6.69524
11.6231
11.4547
46.8496
-5.70504
212.087
1.08274
-21.2218
-11.5464
-3.81959
-0.539223
-7.97199
6.15762
19.4388
1.22628
-39.2453
163.292
12.5051
18.6195
12.475
28.1981
28.9426
255.757
29.1899
25.3811
41.6591
19.7767
38.7021
10.6566
-14.4731
46.9114
12.7133
44.7739
28.3618
-7.82928
40.2408
16.2208
23.7251
37.7839
27.4652
27.7976
43.1677
29.4638
30.3587
67.5699
-23.2729
19.7776
5.065
22.3684
35.7056
-13.8166
39.3806
57.1633
94.8017
0.616999
-7.65686
70.0535
61.3493
69.2749
10.2661
35.2508
-27.6781
329.078
31.4528
42.9544
51.0203
7.2228
37.7612
26.832
280.434
-1.77418
45.1811
42.2765
9.57665
19.9516
-41.4313
48.1234
33.3438
13.7319
133.001
16.2481
-8.62664
10.9428
-12.151
49.7917
8.6285
4.00331
61.8704
51.8226
448.727
15.4366
54.4216
1451.97
23.7522
36.1334
17.3786
18.5153
71.8163
5.46716
55.4335
33.903
169.59
-22.8736
-7.36025
29.4267
28.6303
36.5423
23.812
-32.9649
57.233
41.1881
-37.8112
210.858
215.671
214.556
3.1161
-10.5148
124.541
30.2931
14.6705
21.3492
92.21
-42.3696
90.7333
15.8467
12.4986
41.3752
0.32993
10.0053
-34.7417
56.6198
47.313
38.9538
27.2841
328.285
25.1787
448.926
82.3535
-1.92737
147.256
332.728
144.733
14.1545
-15.9988
21.8355
186.819
120.18
-1.35467
15.0522
53.9427
220.936
133.31
27.778
36.4927
33.0874
16.2289
167.094
4.97639
98.3403
31.5458
239.945
23.8416
-19.2072
35.9809
48.8293
29.201
93.4868
49.1097
57.9757
63.8166
-25.061
1377.46
21.5561
40.1335
57.0762
171.794
15.1382
34.0631
38.1163
45.8432
54.7457
30.4464
80.1832
18.5018
361.984
31.0322
173.6
30.3087
21.4306
65.8858
59.1202
86.1016
9.31702
38.5602
36.6255
56.6516
59.1321
8.36406
5.9059
48.0281
-26.6546
6.61894
30.5169
23.2222
72.4024
45.5816
65.5407
56.5132
13.4178
31.2247
22.4406
36.2309
-26.1727
134.411
1.40751
-35.2336
5.72575
-53.258
-12.0815
18.5242
-38.0484
-3.36415
-23.046
1778.37
3.84647
-43.8016
35.6324
-4.68084
42.3278
17.4836
24.2023
0.713048
1.3792
24.2973
-15.9708
43.0577
-18.3078
-41.9874
7.08998
11.0953
-3.32761
-56.4955
22.7687
-40.6344
-17.9418
-11.9199
-24.263
11.4479
-41.2142
-8.32327
29.3219
182.829
-9.77497
-22.6906
6.16987
37.1578
46.9232
10.2492
9.68887
33.8657
-11.4377
-16.2311
118.097
46.9806
-33.538
-28.7928
8.45953
9.65607
209.783
-24.8558
25.3736
-10.7391
-50.2735
-17.2775
-4.17318
22.1536
30.767
365.591
-2.64133
33.7206
-15.3774
46.9877
38.797
33.0065
56.7413
47.7867
18.1898
17.6349
49.7367
63.2222
14.0833
59.9288
31.0707
22.1589
55.3105
73.2422
32.7714
49.9678
-23.6333
23.3411
337.64
20.2927
73.8231
-18.3599
8.23015
28.1629
16.8558
158.653
160.897
0.778117
10.2245
96.8316
-5.47649
45.3075
53.1089
-4.75662
36.0051
52.9352
33.3316
5.38335
178.326
25.5484
5.94584
17.6825
22.7823
16.0167
29.8796
13.0652
16.0714
1785.13
21.0444
6.65827
18.0873
32.0985
17.386
33.7929
-17.2718
16.6629
-2.20708
6.85047
-4.38585
22.7914
36.8355
42.1183
18.4273
5.68638
48.2044
-24.8294
-1.50039
254.977
2.96403
-0.837091
-3.7647
126.869
17.2506
21.9316
582.714
206.246
-6.32031
30.0102
135.874
51.6981
13.7355
56.935
48.6602
141.451
11.1985
63.3618
66.0252
-15.7504
52.0676
78.5617
62.2647
-5.89567
41.5094
17.4617
77.6356
8.69488
17.6447
13.9727
25.6171
-24.2172
-14.6626
28.746
19.202
55.8204
31.6203
9.65958
-19.5676
31.1706
2.19771
72.0304
28.4045
59.1202
29.8796
5.56889
23.5677
-0.855788
56.6516
-0.837996
178.904
31.2058
31.2713
24.6023
19.2601
26.2966
27.7058
37.2777
39.6062
7.16325
109.581
-11.8821
50.9024
51.828
28.9999
992.942
30.0492
5.10093
-6.08875
2.24774
22.5923
-23.2729
130.968
7.4797
-17.4336
22.8728
104.391
39.235
18.839
-2.57218
104.015
66.6907
24.9799
18.5801
53.1869
-7.99113
33.6676
14.0143
14.6361
64.1512
141.671
10.8381
14.8434
39.0819
43.6986
45.7765
10.5689
305.676
-20.5994
14.1655
41.4358
98.6624
12.7138
16.6648
33.1309
22.0994
163.657
113.453
194.845
23.7444
29.1805
10.114
248.949
-6.52879
44.2358
46.8779
63.067
27.0619
-18.2966
121.888
68.9087
72.4779
38.0075
-14.4805
147.826
34.335
11.0894
34.8188
54.5177
30.9095
-4.13297
11.3804
85.6487
55.4953
30.5043
5.07132
152.568
94.7143
27.6149
29.0758
88.0398
-32.6476
1.54417
42.192
-12.9648
27.1492
141.797
-2.97001
30.8393
34.9874
28.4409
21.2497
19.6062
50.9976
43.5648
52.0722
18.5018
116.481
-6.44911
34.9187
221.463
321.281
62.1377
42.2536
41.124
-15.0458
182.863
10.3886
43.5332
38.5174
81.4526
29.3317
216.804
26.4763
5.68191
157.016
26.0333
48.9766
35.2742
27.1224
36.8355
-17.5043
60.859
301.411
23.8416
44.511
26.6106
65.6959
-27.021
4.78511
31.6427
22.4722
12.5514
17.2506
84.2126
31.9575
-0.698112
28.1362
31.0834
45.5946
38.1944
50.1049
58.0305
145.199
121.768
42.7471
19.1736
9.54946
6.15295
-1.08614
36.9648
13.782
83.6758
16.5247
132.921
-27.8494
4.78505
130.451
-29.0327
7.60629
-11.9751
30.259
-37.3741
-1.34167
-14.2573
7.83103
124.236
-26.5605
31.9307
2.75291
73.4071
22.2955
0.635484
-18.7102
125.691
11.4396
8.68847
34.6965
-24.8558
7.56999
5.19048
-26.8476
-38.8292
-48.2137
-33.9585
-5.0204
-33.8882
-26.0672
-69.7253
-18.6046
16.1399
107.341
2.80908
-32.41
-66.6981
49.7367
-7.99234
-17.7759
32.7548
-42.9549
-33.1261
-32.6425
-26.3958
-31.942
4.06533
-28.9023
-6.2293
-26.5389
-1.94552
-13.6577
5.14647
23.0242
13.8166
4.97441
-11.1343
-5.3737
-8.10965
26.1158
40.5859
16.9537
25.1945
-3.80144
-0.855788
315.273
55.384
240.748
34.9539
59.3823
90.1946
26.7563
-3.68842
65.1871
117.863
5.87304
14.6595
345.714
40.5837
-15.6302
30.2876
46.2058
34.6221
1.93825
12.5972
1.40751
-10.8707
28.2145
8.58623
16.0295
61.6277
-6.18923
-17.4238
1.9724
-13.8166
51.5411
32.9575
24.9799
417.756
56.935
35.1124
45.8734
33.6873
63.3618
129.743
-13.8764
25.8306
76.6876
71.635
-2.14753
37.7612
62.4393
60.769
42.4281
13.2183
26.4404
136.822
83.506
50.8061
8.54048
16.462
16.6648
33.1309
25.8476
-10.6309
49.7343
21.8703
25.4324
64.4619
40.9279
36.6732
21.747
28.1372
16.2153
2.699
144.747
58.1698
53.9162
151.189
4.2743
8.00825
1.64871
56.8238
181.629
11.4142
38.4058
65.2075
3.88414
42.5452
47.999
67.9856
51.5348
-0.550877
248.145
38.4923
102.578
12.2092
56.1807
-12.0328
-17.1965
49.6883
32.0127
147.089
21.8568
11.974
4.60041
24.0408
17.6011
7.87705
-12.3846
56.2739
66.8233
7.22313
1.80778
7.16205
23.343
14.3727
-37.3356
86.537
10.0053
27.1025
9.76814
45.4389
18.339
-3.98699
95.8666
167.839
439.717
6.43807
210.189
34.7574
48.6203
28.0577
57.3009
-13.9743
32.2888
8.36406
33.0799
33.1454
75.202
11.7638
20.6744
22.0836
27.9073
298.227
7.16325
17.752
33.0955
58.3986
559.7
27.1258
46.5383
61.9084
33.2119
10.7778
2196.51
25.4528
25.3998
57.8796
9.35376
59.4031
43.4875
29.8647
22.5871
804
4.36513
39.1948
41.9425
55.7271
22.4232
23.3846
29.6286
22.9217
-2.63197
24.2138
19.1612
-5.89567
150.205
90.5503
-2.54952
20.7146
326.291
1.88935
27.284
5.82852
46.1885
29.5804
20.4129
96.8492
4.36162
30.9937
39.2972
40.611
17.9361
24.0613
42.2954
19.8729
-22.2336
5.64844
64.941
-20.1707
44.5459
27.5003
90.4813
202.911
52.2485
30.5869
37.3263
57.3076
9.5401
-11.6292
20.7507
59.4118
16.1399
40.2904
36.9304
-17.9724
32.8701
21.3928
19.5949
34.9874
35.753
20.9447
13.7535
19.6062
28.5088
22.9501
57.6944
3.50928
45.2668
-12.0713
34.9187
19.0643
15.8084
26.5305
270.89
5.51676
304.678
17.8849
-3.31849
-0.837996
135.801
68.6871
16.2788
15.2319
-25.7175
-20.555
-6.02738
24.1592
-1.62323
280.777
36.4927
18.0949
36.8436
57.4502
42.1183
27.7976
0.0641805
-6.14347
-15.4591
-3.37445
65.6959
19.8306
19.7776
11.0279
36.9143
386.442
-0.557197
44.8572
494.852
-0.698112
99.3507
34.6745
235.357
64.3352
39.1948
38.8605
67.4008
47.7475
78.3543
0.432904
538.973
42.6972
250.976
238.427
1.6006
49.0056
195.498
13.9173
5.72208
17.0701
151.815
25.4099
-9.16401
42.4404
6.66642
-6.02684
29.3828
87.6917
30.9937
104.89
6.87777
53.5433
10.114
-9.67188
0.967472
-13.8603
2.12924
24.3891
38.7041
61.9179
42.6718
342.343
30.5112
455.91
49.3275
44.8225
49.8113
32.0289
64.6427
-15.3774
93.8393
168.108
62.9916
26.7562
107.757
10.6935
6.39051
19.5188
-9.22463
303.929
21.2497
-17.8751
49.1235
37.9426
183.257
24.6521
25.41
158.607
34.5491
43.397
47.8758
191.049
-13.1718
46.0565
124.707
-0.837996
-1.00627
434.13
38.7676
35.8467
32.3785
-1.81435
7.09109
26.0333
41.4803
39.0224
43.9889
21.843
6.85855
350.753
104.302
42.1183
54.0346
16.9308
35.086
8.90378
-22.1151
58.1996
1.03698
41.013
16.85
151.232
227.146
27.5538
202.279
61.9425
61.8694
45.9189
34.8315
41.8465
168.505
64.4313
57.6012
71.149
45.8734
16.5101
4.18104
36.7234
48.3194
39.2063
82.8794
-15.266
30.5802
75.7615
23.6874
22.5887
63.9217
80.6001
85.38
487.464
51.8107
36.6515
54.1461
70.6122
29.5957
-20.9383
15.0641
15.8714
232.703
31.9916
1.68072
587.218
253.029
3.87703
-12.9233
186.725
32.8224
26.5227
16.7545
-13.6114
32.8699
41.7348
253.325
-26.6478
1.44902
-33.0215
33.398
-2.96614
20.7633
-17.6339
76.8242
-25.6847
225.961
138.891
22.071
-5.62422
-12.7323
-18.9094
15.4335
228.664
8.39197
-21.8817
11.2699
-17.0255
33.6503
-6.24203
-24.2172
-1.54414
-12.4835
-44.112
34.131
32.3204
20.2131
-7.20702
-25.1898
-17.5551
-2.93226
17.1601
14.1426
16.7612
151.004
25.3811
36.0369
-12.0824
30.8529
6.90846
17.106
21.1341
-28.0513
308.816
11.0407
13.3693
-4.08115
10.2558
276.716
16.2289
17.1692
25.5911
19.6295
10.931
-22.4246
18.2194
-19.2072
-46.478
43.2071
-6.4063
-6.45929
5.40574
-41.246
-27.727
-53.031
5.50182
-7.39793
-58.7942
15.0177
184.6
-32.6348
-21.8718
52.3133
-14.2795
-9.86519
144.238
-36.5855
127.391
6.0551
-26.9948
-2.28035
-3.89723
86.6276
-26.5104
97.7313
-3.15303
-1.07519
6.82081
0.0998857
-7.29279
-43.0882
1.04706
-22.2825
-10.0335
-21.4446
3.34349
-28.3128
42.5013
-11.6338
8.50487
7.43808
10.4398
208.765
14.691
173.382
-0.808132
-48.4705
-16.8404
21.8375
-1.04913
628.256
-3.6744
-19.3514
-23.8367
-3.23615
-20.8401
336.06
-17.0216
-23.2773
243.798
25.2874
383.799
-11.1084
10.686
33.0065
-36.5463
177.173
-30.4811
19.7055
1.83274
-55.1363
4.7107
144.457
45.8899
-21.2468
-18.0111
6.47448
-7.18827
126.297
-35.2265
-25.503
262.421
5.61139
-11.8875
-9.64347
-8.59221
115.172
42.4837
-26.0912
2.204
15.3903
-3.28683
14.5909
-33.972
-29.6958
-13.9454
-17.5551
65.916
17.6825
-1.58054
134.083
13.013
-7.54957
27.3158
-6.47799
17.2962
-23.3268
-38.4876
65.0045
18.9801
-1.81435
-2.27924
-11.448
-16.6158
-43.4365
-2.86271
-10.0161
41.532
6.85045
111.459
22.1754
-7.43208
72.5673
-19.2072
-29.6114
-47.6358
-19.5778
11.0279
-28.1276
-45.5446
-1.49009
40.6723
67.346
43.2019
-32.5572
31.8843
8.43762
-2.64978
17.4836
14.8319
-34.8942
-6.11706
187.341
-2.85232
35.5614
-18.3078
-17.6245
35.201
26.0878
37.9018
-0.273468
26.5168
178.631
13.9173
6.82081
-11.1445
-7.29279
-43.0882
-8.32327
-11.0381
214.854
254.043
-2.27871
-0.201814
10.6421
18.3513
128.05
74.0972
18.6825
25.4324
90.7333
-16.0124
59.3503
-22.3431
-23.7279
-6.63069
24.7607
24.8242
16.465
-18.9795
-40.9402
-40.1823
-4.43667
-20.2911
-21.6729
20.9083
29.8796
-33.7865
186.611
-23.3446
37.911
-19.7469
-28.7643
72.5008
9.60973
-12.5991
20.6744
-4.15331
41.0258
3.41512
42.1149
683.388
-23.1265
8.73588
14.9444
6.24587
32.8603
54.7637
21.0852
-26.8003
27.2775
-14.8396
122.535
62.7646
0.370002
3.19508
13.4983
-8.33496
-9.13141
17.8288
22.4931
547.389
44.6576
27.0134
22.2648
28.5532
73.9601
33.692
12.1356
-11.7485
-11.0653
27.0249
207.505
-17.1401
26.832
64.5171
4.94674
106.922
2.07754
14.1655
1.21094
16.0367
-7.90091
1.2718
329.446
-34.9938
-19.6061
28.0528
-17.4851
19.8102
-51.7302
-22.7903
47.8191
66.6582
-43.8454
-29.7299
3.77437
-15.6438
-6.67133
-7.0522
82.5326
70.7828
110.896
5.21133
98.1631
72.7533
34.5152
12.3512
24.3503
154.226
27.31
20.9934
5.83255
23.9451
22.4868
-14.6064
52.3051
11.3184
-33.2922
13.1462
21.5104
-9.22173
-25.6298
15.0181
-19.5241
271.715
28.416
-3.9556
7.41151
25.6079
19.3557
9.16779
6.94002
3.58922
3.66529
13.4357
48.1186
37.1793
-11.3159
55.6828
22.0131
75.4981
-18.0425
25.5891
30.2336
25.6235
22.3676
79.9413
33.8203
59.8647
14.9392
42.3084
17.8849
29.1471
132.052
18.0873
59.3823
39.5948
6.1416
50.1946
25.5507
-18.1366
-7.54787
58.3873
-20.3154
36.8469
9.66155
61.796
45.6013
240.882
152.215
72.5252
21.6553
-31.7062
-1.77412
45.6982
6.54266
-14.6225
-17.4196
7.8761
175.105
44.1389
74.0508
108.7
37.6426
-4.06817
12.9579
167.505
48.6602
0.895814
54.3021
65.2359
114.751
25.479
16.4603
20.4656
64.1388
25.9635
63.9982
131.78
38.2802
46.9515
35.8107
26.2522
104.121
157.628
42.4404
29.1552
29.5804
9.70509
23.0365
-62.1677
-24.2913
17.7454
7.81481
-0.193343
-21.8533
-29.9546
15.1214
-11.0492
-8.17812
10.3336
35.893
18.6286
-13.6114
14.1292
37.9866
13.4448
28.6372
39.8674
18.5153
60.5719
31.7041
17.9522
29.0355
338.821
42.5452
42.3768
30.5043
199.586
10.6935
23.2669
61.2243
-0.79133
18.1336
123.386
80.5134
36.9421
16.3909
36.1427
341.778
344.18
13.2286
-9.12184
113.705
5.50103
-17.5101
26.3241
34.5648
4.63186
-20.4729
3.82938
16.3592
-35.5082
67.3971
-29.7014
77.1859
-32.2768
-8.37358
9.90219
-3.01475
-4.43433
18.6891
20.906
5.92151
16.2321
-1.58284
17.4903
72.2157
13.5342
9.84081
6.93291
6.66279
11.3973
129.411
49.4463
-38.4349
-7.12626
16.3135
-20.2349
19.5573
306.508
7.73519
47.8139
80.5892
28.2723
34.5096
37.2573
39.7976
49.5972
22.4476
36.1878
-0.504129
2003.91
45.7655
27.5945
-18.0771
14.3354
61.5022
32.1207
16.0294
205.226
95.6874
-2.60477
34.0071
7.60345
-20.0823
45.3123
26.7846
82.1354
48.7973
5.94074
41.3619
103.709
9.40077
37.6102
116.387
42.4217
0.963271
67.7521
55.3587
52.9792
-7.16993
20.2039
31.4341
26.9486
50.2646
-25.4549
25.4697
65.5798
-12.5663
-2.67509
135.311
35.8176
138.263
22.4868
18.1898
102.211
-28.6071
-6.53146
131.143
-28.8994
-32.189
27.1995
-16.713
2.78637
23.7308
25.0924
-10.3921
11.5524
27.789
11.9789
-18.3599
30.7189
-11.1925
-7.50707
10.6013
-17.1397
80.5186
-4.84408
-12.2643
-8.1161
165.064
24.6928
99.9605
-21.6232
122.212
43.5648
23.9612
-11.4832
-7.20702
2.92122
-4.43667
15.2861
27.2611
22.3834
-22.5421
53.5528
28.5406
102.236
340.074
-11.8977
57.5082
4.26753
-13.0587
23.9577
132.855
-24.6959
16.2208
-28.7487
-10.9418
34.9614
67.5306
-47.3182
-10.8707
-27.021
-23.3259
-17.083
-53.0409
821.225
-2.43126
22.3684
217.49
-43.8016
-14.3755
-2.03466
21.3278
18.2458
162.978
73.9844
3.70228
-20.9712
-3.31523
336.574
44.5713
26.0878
-34.0067
0.279911
99.9206
13.9173
-15.668
13.2183
18.9441
-37.466
2.08039
29.3219
62.8884
-45.3822
-13.3203
44.3753
35.2179
28.7245
23.4974
3.68994
6.87777
16.062
10.114
-23.3954
19.8066
-21.3566
17.1218
31.8854
59.3188
28.9359
2.31813
28.1847
52.0421
1.26336
17.3928
11.7564
-43.3289
9.97213
-21.4032
281.28
25.2874
8.98549
26.3729
14.2658
6.14147
6.55721
256.196
-27.3427
74.0996
136.311
6.587
11.2031
1.54417
49.6883
-31.7055
208.934
-21.2468
-10.3921
7.80426
170.218
-8.63584
-12.7377
-57.3622
5.6741
-29.9959
-4.39119
9.09719
-26.3032
7.16205
-21.0277
169.217
-8.39844
49.0486
44.4978
2.44034
212.171
-4.07469
140.779
29.0319
7.14648
-16.5518
17.4248
-45.4275
3.98046
50.4843
38.3292
-9.21052
-5.42414
-21.8197
-4.56968
-42.8543
16.6548
115.359
13.5166
-5.99639
-10.549
-20.7648
326.067
11.3241
-14.1192
32.9441
173.383
-10.4711
33.1725
-12.436
-22.1116
416.929
-41.9895
-37.2106
65.8581
290.69
7.30194
-45.9442
-2.22683
-12.1327
-38.1193
0.515887
83.8205
-41.6757
-5.30374
9.08594
16.3254
-22.2547
31.7002
144.22
157.12
-11.3159
36.9421
12.6427
21.1501
38.7076
-5.51208
32.1076
20.0013
-12.8249
29.1352
-7.54957
38.5602
8.51454
9.79997
-17.7046
443.147
16.2133
40.6417
167.031
1471.66
14.5874
63.5146
-2.20708
-8.48491
46.2059
27.4733
32.1617
164.272
8.38514
22.1754
-7.43208
12.5972
-49.1923
35.7108
1.08996
16.0295
26.0205
7.4797
-17.4336
0.383981
5.065
33.6128
224.986
-6.32031
30.0102
32.8005
31.0834
3.58754
25.0759
-21.1096
147.986
257.643
284.812
33.3767
-23.93
-15.7504
-6.02848
147.902
124.109
-13.3919
52.7538
2.46916
13.9173
-25.0383
-5.52231
152.003
-31.8438
-0.827006
-1.66774
-23.3186
5.21756
-9.57215
-15.5948
-23.7494
-4.61359
327.903
31.0546
126.306
-11.5459
46.0435
1.13223
-10.9892
178.063
33.0819
2.699
24.8069
26.3107
46.4199
-8.10697
124.215
-33.2212
-41.4548
4.34993
14.2041
0.169769
591.255
-11.6292
-26.1009
55.4953
30.5043
64.6533
6.94539
-49.8315
27.2479
-26.733
225.853
13.0771
-45.766
-54.6778
25.3254
-14.8389
4.66043
-36.7518
-53.4956
-7.18827
27.789
4.48262
23.2669
-1.01987
25.6171
-31.7134
17.1965
19.3757
65.9901
37.9426
35.2056
344.589
-25.9477
2.92122
27.4225
40.1713
26.5305
12.2686
33.6278
-24.4162
222.219
-8.35205
125.992
-19.5787
4.61593
188.693
28.3504
-18.2213
327.758
3.99897
-60.3031
-11.8902
-36.245
-1.57148
29.3392
15.8814
-2.18743
-1.80989
-13.6397
-43.5701
-12.7448
-3.64458
-51.3839
-28.9481
91.6128
-41.246
-32.4262
7.88025
-36.1645
18.6203
-16.7683
109.872
1.89925
29.0524
2.97242
171.157
-3.90873
2.58711
475.518
48.6602
-8.47452
1.82821
37.1249
358.38
-15.7504
97.0452
124.109
-2.14753
17.1465
15.5876
-16.0677
1.97395
15.0078
-23.3158
-10.0335
32.9033
-20.8165
33.1309
14.6032
38.0948
32.8677
28.0528
27.4925
-6.75257
39.0538
-6.52879
-0.741833
4.00331
43.1298
53.6966
4.57307
51.0438
37.5551
25.8052
317.981
86.7332
112.956
22.2634
13.7203
-9.52537
2.95966
-27.9412
152.724
389.421
-3.61212
40.6711
196.05
182.304
195.838
-4.29901
-46.0833
25.3739
-21.1108
49.6905
43.0622
-12.0328
22.1589
38.4439
7.64989
49.638
-1.09595
19.5949
19.9949
20.7604
-16.5367
96.2124
6.48777
328.359
45.4389
37.0797
-2.11292
9.65958
-30.812
5.94584
34.5491
0.293528
21.6389
95.4719
-15.0458
4.82703
16.0108
26.6666
-2.71206
12.1122
3.0948
5.86159
19.2601
26.2966
5.21702
5.41855
3.41512
117.078
1.22828
38.7177
34.0358
8.72452
28.9999
14.6792
28.1752
29.4638
-36.0738
-5.24852
65.6959
-32.6432
-6.45929
16.6501
-15.0091
-38.0484
103.458
-19.2979
168.546
-19.4388
123.714
10.4687
13.7355
22.3282
45.6906
16.3717
93.6378
10.2661
-18.7865
37.1249
0.432904
-38.2392
449.37
37.3322
30.4056
-26.5104
2.15398
75.5577
28.9099
14.3171
11.3443
18.9441
-7.48098
111.617
-24.1565
3.085
4.79235
-15.3972
-18.9425
31.2569
72.6992
-12.505
75.9713
24.3047
-17.4851
11.9881
46.5501
-30.8917
-4.55626
-30.7269
95.8326
-5.59596
33.0819
-14.1676
31.9329
37.0496
8.75963
-5.09603
17.3786
5.39685
62.446
1.71902
40.441
5.79197
130.235
128.926
391.816
36.923
47.999
141.074
30.9201
-17.4175
-23.5946
36.6182
18.2446
53.4387
35.5659
-21.4032
-13.4484
-11.0908
34.6455
3.1161
-19.8852
-6.64398
11.5524
9.0483
175.023
0.380784
-14.2586
31.911
1.86326
8.72727
-22.7619
27.7768
121.401
13.6694
-15.8947
-25.914
-26.7167
-1.30779
35.8316
87.1279
22.139
-37.1665
-21.9306
-36.0571
20.847
-1.98956
-14.1447
-20.4549
33.9313
-27.4419
32.9116
-42.8543
14.7807
-17.9625
6.47639
71.3602
-35.2773
26.8719
73.4864
39.8167
12.7168
-22.7276
4.03738
175.335
-8.1848
28.4346
345.644
-14.699
46.0018
33.6278
14.9392
16.0714
55.3662
13.5481
-12.0824
-2.88033
-2.5274
29.3973
-11.005
-38.836
-28.0513
3.34295
84.1293
9.62117
-28.444
12.1298
8.72454
-21.2524
-3.44554
21.843
109.585
20.3014
5.68638
3.22686
-19.2072
-3.37445
121.918
-10.1544
-32.6962
29.7686
-3.7647
70.6475
86.591
-4.30533
28.2093
-26.935
21.5561
113.542
15.6095
-0.160594
6.33525
3.25327
31.7936
8.39208
46.8058
29.6286
15.4254
-12.0023
27.7047
39.7759
-15.266
5.90211
15.5876
-2.54952
166.892
300.054
-18.7254
-8.32327
-7.28994
57.4329
-17.6964
63.3136
-32.0609
68.7382
14.6032
10.3789
28.0528
-8.11475
31.0546
-16.1229
1.57252
12.2119
117.258
4.88037
-1.61889
0.0262375
19.9634
51.4247
-20.1707
33.8069
12.6867
11.7706
-10.7324
-11.4697
337.934
-9.52537
4.83373
18.9104
25.2874
-26.6218
-7.36025
33.1748
23.6362
-25.7177
14.0535
-41.7803
-36.713
8.50726
-11.7405
79.6756
9.329
-21.4032
213.314
23.4514
21.4689
13.2642
24.6928
32.4941
-21.6232
23.9612
-7.73512
2.16332
-4.57505
8.68179
2.68993
82.7524
4.7723
69.235
35.554
16.0714
72.2328
26.6666
4.7842
13.9863
-2.5274
123.101
33.9726
11.7638
-7.43655
-2.27924
35.4036
13.3693
3.41512
6.50762
34.9615
15.2951
19.9689
28.9999
-7.80963
9.43451
-8.01754
-15.4591
108.799
-19.5248
8.53324
57.8796
204.257
-28.678
39.7394
1120.13
-5.52386
-26.935
-2.80677
-0.77571
139.298
18.5801
17.5796
76.3419
522.799
-8.47452
41.1836
25.8805
2.30697
-0.757903
-11.6507
27.9619
230.237
-18.4608
34.3283
-26.9124
16.9665
7.69974
-7.48098
122.861
-16.6603
-10.0335
132.229
-36.0119
-2.07588
16.2643
265.728
-8.75685
194.037
-3.80632
-0.61849
19.8102
-10.5007
-28.4125
-6.52879
137.873
12.3766
49.9485
-38.9113
50.1681
108.085
17.3928
-8.85834
-18.966
-22.6438
14.2041
15.1623
34.6577
143.918
26.3729
35.0489
113.591
32.3784
17.8016
235.581
-32.9649
53.4848
-6.11827
15.9573
37.44
9.04043
267.08
-9.21671
83.7009
-31.1296
0.852282
9.67832
9.0483
15.727
-31.4783
103.808
22.5407
7.48546
10.6013
27.8379
20.2805
7.08332
28.6619
19.7126
-55.8991
-2.35387
17.4329
4.14917
-9.14597
30.9059
10.8946
45.5358
-0.449891
3.98046
-24.4784
-47.8779
2091.62
586.781
6.29125
-2.69561
-48.4765
27.015
11.3901
10.0053
17.7322
24.7607
244.09
-5.86105
-3.45888
299.024
10.5559
19.0643
2.68993
34.0267
39.25
1.82076
6.7011
4.76641
13.5481
-13.9565
13.9863
1.22073
35.0195
63.9576
45.497
41.2892
181.379
468.313
35.8581
366.328
76.1909
-15.6302
153.976
14.3467
49.6146
12.8051
7.56044
-8.01754
-21.0813
187.78
45.0811
-2.71116
50.3833
-9.3869
33.1662
-12.7345
-8.05346
20.4943
35.7056
248.553
28.1362
49.6671
25.4612
53.1869
-4.243
39.2898
21.5105
35.5614
22.1323
43.5364
-15.7504
63.312
56.0729
14.7191
24.6428
49.3208
18.0652
22.5887
30.1885
11.2597
14.1655
-14.7862
1.21094
21.6589
46.447
-18.9425
165.696
21.4689
141.809
11.3901
97.7814
150.56
6.48777
41.6273
232.846
27.7094
18.5018
7.78551
4.93366
755.572
34.5491
13.412
40.3796
54.2425
-1.92737
40.4343
16.0108
13.5481
-0.837996
23.3566
6.84293
42.5157
7.73566
24.8823
46.9114
20.2095
16.6629
58.3469
14.6595
441.291
4.97641
-8.13398
17.1692
36.8355
49.6146
10.931
15.0567
301.203
12.6519
-1.50039
37.5849
61.0601
19.7776
24.1464
5.60563
229.02
12.5613
52.3535
13.2168
-13.8166
52.499
62.7855
38.5797
21.2317
41.0689
43.8166
-2.36893
29.9195
32.7549
56.1761
10.8879
6.0551
-10.1282
20.2084
22.3397
34.1537
-9.6438
22.7687
4.34323
10.5689
11.3443
45.1811
13.1337
1.04706
0.206324
21.8257
246.547
-0.404641
-0.201814
51.8716
17.4801
66.6009
-9.98882
29.1805
6.36589
39.0538
201.591
314.101
11.4996
26.2632
25.1878
-52.0298
7.56999
130.753
158.685
21.1409
-10.7324
239.655
6.224
11.0894
32.9447
48.8955
60.8946
-13.5033
30.1211
-8.05463
46.125
455.917
29.046
36.9304
38.2496
59.107
181.288
342.045
31.8178
10.9145
70.303
31.2271
11.974
-49.7475
24.6709
25.9149
4.48262
-48.3449
-5.57029
132.416
44.7044
29.9188
3.41392
5.20926
24.9138
170.863
-17.3464
62.4105
47.2527
29.6585
45.2019
47.7725
25.8871
-18.4259
6.18039
10.7945
47.084
6.47006
-11.0463
19.4097
25.4154
-12.8692
27.8992
-15.8254
38.6596
348.202
270.561
24.2128
61.2243
178.366
-10.6094
-4.75662
30.3829
32.3204
33.3316
-32.098
26.5262
4.93366
0.323645
388.748
26.5305
25.387
41.124
-15.0458
8.57517
14.1367
41.6591
-2.71206
12.1122
-0.653336
36.8935
2.11346
0.519401
118.126
31.4539
11.0407
9.62117
104.615
14.0039
16.2208
8.73261
27.4652
21.5036
29.6717
-1.80989
12.5972
-19.2072
65.966
31.9627
27.3269
-22.5054
-15.5596
17.2506
6.93907
41.1091
15.0909
100.501
168.691
10.3117
4.84649
277.979
324.053
8.20931
-9.86519
147.986
25.2587
26.1911
-10.8115
-26.9948
-15.3988
612.671
22.9093
-19.0141
-18.4608
-3.15303
-6.69739
-17.542
9.47022
219.469
93.7186
-4.57514
35.8136
-4.41126
-30.8149
7.09162
-32.0609
48.1234
10.855
-8.36172
16.8084
-9.98882
10.4398
-32.9895
27.8094
51.5673
-6.43033
-28.8528
-5.36702
28.1372
332.932
-16.0417
34.1773
-3.6744
7.06455
87.4704
8.02243
-6.98428
76.6114
45.5794
-22.6438
53.5594
-35.4375
14.043
-30.3699
-16.7306
-8.05463
25.5102
2.39334
14.0535
-26.7878
-47.9574
94.7143
-21.1108
8.46107
22.4475
-15.781
218.936
104.036
40.2677
49.5038
-8.51614
297.357
-35.4616
120.27
-6.86126
-9.44179
38.8162
155.072
38.1795
1.22628
-11.1343
1.26068
39.2342
35.6944
57.0536
8.37999
-7.41502
42.5961
7.5953
13.0492
24.6466
99.6747
16.449
30.9818
-2.27924
16.6629
11.4952
-45.3106
-11.8821
-24.0603
233.612
28.9999
16.9308
6.97499
3.28158
37.5849
-30.7692
-2.71116
37.2649
1.30704
22.8728
-9.92753
-16.987
317.893
-13.0933
96.5187
72.3129
8.11326
156.261
-6.11706
-3.81368
0.895814
97.4056
110.213
28.5439
-26.9948
-2.28035
21.0353
7.77618
0.595098
53.2727
10.5689
5.72208
39.5589
-3.73285
14.1655
-24.1565
4.95907
-34.563
-17.2712
9.16852
319.863
-26.6263
-14.379
27.2455
24.3047
25.6184
-6.42677
-12.3748
29.6835
0.967472
1.06593
-10.9892
28.1372
51.8226
-1.04913
-29.541
41.3032
108.264
-11.8551
-21.9626
-5.11021
20.3894
32.4609
29.1966
-3.57836
14.043
136.422
14.4342
256.02
23.0081
25.2979
-45.5285
23.2571
2.88506
-7.99234
27.2017
35.5659
-30.315
-30.6171
-34.8777
-34.755
15.3005
-9.69236
349.311
2.25485
-14.2586
0.0519047
-13.3916
9.30405
-15.3267
-15.4055
-5.07127
-36.5094
-7.17335
-19.2205
-3.18186
17.2676
18.4141
-9.14597
115.239
89.6054
35.9221
-10.6862
63.2684
58.3284
12.0923
-1.71425
-16.6685
-31.1901
29.1635
-3.49887
-15.8254
27.4152
9.76843
344.454
-8.67494
-22.6388
-18.7614
13.1981
17.74
17.4687
21.6997
14.0869
-3.26196
-12.3452
-2.43474
-48.0433
390.183
12.1304
-30.7451
-31.3007
-33.4625
35.873
84.5423
27.9167
-17.8332
-0.352761
27.2227
-27.3329
6.87643
-33.5875
7.82619
8.13127
2.73964
86.6049
26.6982
188.879
-45.8045
18.0521
5.94584
-14.1767
-5.32867
44.8722
-35.6606
2.95297
-0.855788
24.7925
-30.8231
-19.7469
1.22073
8.78253
-12.5991
13.1782
430.63
1.67042
23.3742
36.8355
-2.51179
213.946
111.798
77.7256
3.43477
22.553
-13.585
-10.8707
43.2071
12.3344
-25.2
18.5242
11.2278
-32.4262
-3.36415
-6.1794
46.7313
9.46867
-2.57218
65.6175
8.43762
137.905
249.868
-7.65686
10.0834
1.3792
37.4158
49.6215
63.3618
-25.804
-8.25417
89.5489
147.902
152.22
284.585
26.5168
34.3283
21.4136
-10.0458
13.2183
105.151
-26.2216
-21.4417
13.3248
16.0367
-0.404641
-7.69808
18.1384
162.654
2832.72
9.31214
-8.11475
53.5433
0.74369
14.691
-44.0101
407.738
179.169
-14.7374
48.752
18.0894
21.4397
2.31813
12.6867
5.0115
79.2369
-44.4656
-32.0845
-39.5104
10.4559
15.1623
6.54669
-49.1106
-5.48619
100.473
41.7487
21.5497
-30.5359
29.122
-2.37014
2.83887
18.6993
-30.7735
-30.315
-15.904
-4.84408
6.47639
81.8391
28.2567
15.6275
-38.4898
43.5013
82.9202
50.1982
-33.972
-27.8217
-38.3082
12.4299
-5.29855
8.31213
-1.58054
-4.59803
20.5093
-20.668
306.552
-25.2186
15.4222
25.3989
-13.7718
-8.08407
13.3579
-33.2138
26.2966
-13.5236
9.16668
26.4878
14.6595
4.63356
14.3467
-15.6302
-37.1787
-19.3865
14.0073
44.6642
-8.01754
-17.3331
-10.8707
37.5849
-36.3914
-43.9406
12.902
-35.6238
-30.5521
-16.4826
-19.2979
3.62775
-9.27199
-30.6832
-11.2192
-2.80677
-34.5089
-44.3606
-13.2791
264.956
-21.1096
331.644
-40.3336
-31.905
186.113
9.90108
-14.2046
20.0982
4.96508
26.0988
2.13564
-32.6963
8.63677
-40.2771
0.110027
74.2319
28.3849
-18.6335
41.7618
-14.2573
45.3123
-3.20046
504.195
-2.86929
-7.17772
80.7173
3.55479
148.687
-11.214
28.2399
-29.7899
-10.0522
55.3112
44.3263
390.631
19.1847
43.1772
35.1755
12.5078
-6.98428
-2.09942
41.8313
1.71902
70.426
39.4914
50.0414
396.575
39.8747
40.6786
195.914
25.7409
42.1943
102.454
15.1382
37.8113
32.4941
163.909
122.212
227.223
89.5536
65.3535
22.778
105.995
23.6743
101.523
66.4082
64.0118
53.498
71.1091
11.1911
-4.60392
45.4072
2.91014
30.8529
53.6946
266.637
18.8004
31.4539
440.202
51.8281
4.98448
45.2802
57.4502
47.7405
39.042
11.3086
31.3379
14.526
4.12181
18.8442
6.71216
90.9921
69.124
18.7241
-0.567031
24.7468
16.3094
22.3684
65.6907
122.99
39.3806
34.6745
237.231
23.1058
24.2023
58.8091
14.4977
54.2824
-12.2226
27.7545
36.0402
4.8643
241.348
59.821
36.0278
-9.6438
45.2575
11.8395
173.213
15.0924
77.0402
0.0152826
32.9062
28.3173
53.6848
-8.32611
20.2101
-5.82401
20.2254
28.7245
32.8677
63.6601
12.5
42.299
10.114
5.32065
-14.0251
40.4213
19.8729
30.2402
37.5076
49.9485
32.6841
43.5476
60.0438
46.4199
98.7148
19.2668
55.9966
64.32
22.3338
32.9447
17.0364
68.3909
-6.00704
920.302
38.6287
86.7263
49.6607
6.39051
57.233
31.363
62.809
309.18
-8.28469
27.1995
-1.72044
53.3862
3.1161
23.2184
122.592
227.616
33.1134
22.6345
54.6778
41.8645
41.6273
42.7019
31.6203
17.1558
17.9137
5.94584
55.1638
49.0192
70.3646
44.8722
11.1911
19.8196
47.8699
73.5182
-16.7676
-11.3136
7.77996
28.4602
29.2874
-19.1583
-15.8698
26.7688
25.0962
38.6692
2.47808
20.5631
58.3873
13.4178
259.861
39.6466
28.0628
4.3718
-6.49505
7.91203
-37.0108
6.93291
34.7738
58.8166
-10.8744
3.19508
17.2464
47.6683
1.9724
-40.0535
20.6399
-10.303
270.964
-8.75333
-17.0272
73.8016
-4.243
59.9046
-49.704
20.5689
16.5101
26.6698
-12.0023
66.0128
-7.76973
519.396
-19.8159
411.619
5.72208
-16.6631
16.8819
314.016
-17.5297
-32.689
-50.8016
-0.602271
1.4847
32.4726
-34.5987
11.1862
6.69169
19.4844
232.083
-6.52879
23.5547
-23.2306
11.2706
25.5856
98.2764
-22.0447
13.1922
10.8127
-39.9661
11.7706
-20.1027
-39.5807
-5.0204
-2.02911
166.003
37.6511
23.4133
-30.3699
119.382
10.5177
2.39334
90.8902
-38.0322
-49.8315
23.4998
53.8518
-23.3981
22.4475
-53.2623
-39.6853
10.3329
-14.8389
23.4011
12.4864
-14.263
-42.2512
-7.18827
-4.07017
294.963
60.3509
20.6666
-5.63301
3.10507
112.171
-15.0588
-26.5711
-10.6935
-29.0132
-12.7955
10.7646
347.268
-17.1932
62.0685
8.41712
108.346
-3.43334
-14.4343
-36.0571
140.787
-24.4784
-12.2706
0.159812
84.531
-21.8197
42.282
-54.0987
26.0251
-40.1882
-0.695823
34.1313
1.49987
-7.64632
18.72
-6.62291
-14.3904
-0.78913
19.2268
122.588
40.6688
-4.93975
11.6216
14.0045
-36.3673
-16.3082
48.9964
0.265781
-29.7757
7.30194
165.825
-13.4712
10.1484
13.9727
1.25423
232.53
-24.0329
2.50907
-21.6232
32.2569
19.202
31.4575
235.893
-9.08108
-5.29855
-1.0582
2.16759
17.8908
3.64269
-1.92737
21.6936
38.4996
-1.44442
-25.2009
8.36406
-2.5274
8.78253
-25.9975
-31.3397
22.5485
-0.405178
-33.9368
-42.8527
-34.0662
-19.3865
-49.3634
-27.8084
-0.645811
14.0073
-29.9209
65.071
-60.4367
-33.3595
-45.7617
-58.9331
-26.4534
41.2129
-14.6085
23.3054
31.0204
-35.3683
81.5471
0.161323
7.17623
2.65051
-9.59432
24.805
-9.41155
58.9872
207.517
-5.09145
6.41013
10.7279
-6.8327
117.409
12.9803
-0.837147
18.0071
132.137
-9.2603
30.1914
94.9142
207.617
5.42038
27.5087
5.23283
-25.6234
49.7343
737.577
15.7362
20.3132
2.84154
38.5473
94.8355
20.8699
26.2632
38.7041
51.4247
-22.0447
26.3107
-1.09595
10.2245
108.076
0.145703
24.6928
47.7172
774.387
45.4389
44.576
35.3684
34.0568
58.9119
58.3896
17.8908
28.0056
22.4355
32.938
21.633
24.7925
1.03607
12.1122
25.5836
31.2713
17.106
23.0082
11.3041
226.357
33.5295
39.6062
5.28918
32.7445
49.954
24.6654
23.717
33.4198
33.7974
23.8416
7.86994
23.5788
16.0295
6.92923
19.1246
6.93907
24.2425
65.6907
-36.3054
36.5486
70.4388
268.608
72.928
148.764
63.2234
15.8883
61.7983
78.3543
24.7958
-36.3652
22.3397
97.872
54.0744
50.8797
34.3283
32.658
31.1837
18.8405
52.6773
5.63748
2.92113
18.947
42.4404
98.4957
48.3211
37.2795
136.205
44.5882
10.9208
39.427
0.878845
174.607
262.502
12.9251
41.8649
-14.9621
-9.24143
90.1504
44.2957
14.0817
348.862
-1.98616
-41.7224
45.9883
28.6163
20.2039
10.8194
313.681
39.0202
-31.0771
-5.47364
-8.26353
35.5947
-1.32187
145.376
19.1193
30.1954
-5.62422
-12.7323
-5.18124
31.8869
268.887
-20.4661
-18.1335
-25.1463
29.9603
-9.06533
-9.5778
16.7818
3.58922
3.66529
7.81346
-19.532
-34.3403
-20.9168
-31.9306
6.95704
-6.09793
58.6315
-34.9091
-10.0181
-18.6305
37.7298
27.9898
48.0822
38.5055
42.9981
7.44296
14.1367
37.911
0.867799
21.8355
35.0195
52.7132
15.5119
22.5485
7.09109
0.25084
10.9114
15.878
33.0874
34.9695
16.2208
24.427
8.84906
1.40751
466.746
21.7047
224.051
14.7761
-7.51283
20.9987
-11.8016
39.235
16.9649
55.2893
34.3502
18.5801
21.9939
50.5342
49.6215
43.0577
57.7396
257.18
255.989
23.0195
68.8239
15.6561
27.4539
22.1469
-2.01222
0.261578
4.78505
31.1256
34.6855
-0.663129
-38.3112
-47.2563
-56.4238
565.366
-22.8782
-25.2283
-4.87851
-59.0026
203.465
-38.2232
-48.4705
7.5225
1.22277
0.824938
-31.4151
93.777
8.93862
-24.9736
-20.0886
-5.11021
-30.2104
8.09806
-43.2586
-2.66254
309.391
15.917
-17.2514
-18.6046
10.686
284.131
0.519273
-28.6619
156.316
49.7367
-13.6145
14.9512
-73.877
-47.1815
44.0661
190.059
-0.0828403
-30.7764
5.0151
1.57204
-3.81959
23.8236
-4.22386
56.7574
206.845
-46.7415
15.241
-19.354
42.9824
-2.51757
26.3241
317.549
29.9318
25.4418
47.2813
27.273
-1.00627
241.101
18.1529
11.4838
8.01567
502.309
25.8317
54.1443
9.62117
44.6446
40.2408
49.954
175.524
48.0799
42.1183
54.4121
29.4638
40.7629
-7.12259
204.377
119.156
-4.58522
24.1464
69.3239
96.8844
20.9987
12.5613
56.1016
253.097
3.05002
48.7509
38.4227
1.09836
58.713
54.1873
60.6832
20.1199
188.302
20.5689
38.9989
534.542
156.664
12.7122
44.8285
30.4056
22.2153
62.1241
21.2098
28.9099
63.0428
20.7146
-1.85878
29.1581
9.57665
8.7072
21.6589
25.8323
33.5314
53.7456
16.4772
1057.59
39.2972
19.0592
73.221
354.005
-20.5843
22.6177
20.8099
-2.55592
30.9483
49.0115
14.8804
-32.3521
197.282
9.69666
42.6927
-6.04725
-16.1549
42.7683
37.6299
-23.2561
29.9725
-19.5417
0.378667
33.9435
27.6932
369.189
13.5046
180.351
13.1462
53.3696
-7.34766
151.469
32.8217
33.8868
81.4971
19.9827
8.22583
73.9409
142.737
16.5446
225.622
41.6102
-23.629
29.342
22.4225
14.6583
7.08332
28.6619
45.9495
20.9376
9.82756
22.118
1435
60.5806
9.35416
11.8316
-32.4814
3.36929
19.91
66.4139
78.6216
-10.1476
3.00916
-0.267979
-3.63264
-15.6803
59.7583
10.4116
31.1633
13.5166
27.7368
289.302
-13.2685
43.0828
46.9313
28.9843
23.0909
61.055
12.2129
184.145
63.1576
-10.5619
20.992
64.6042
30.7632
44.8947
28.4282
6.70493
-2.48117
11.1729
38.8162
5.14647
6.15762
34.4314
132.411
-29.8749
26.4854
21.8754
52.3527
40.5859
43.1907
38.3129
158.305
4.82703
6.05184
-43.9415
-13.7718
14.4047
75.202
-31.3397
20.6744
61.439
-3.95178
13.3693
-11.5774
-25.3515
8.72454
-4.38585
-1.57148
8.72452
-0.985194
247.063
25.3641
0.415762
-42.633
-45.5409
10.4109
-46.7517
10.0909
-45.9312
-31.4891
-32.4122
-23.983
34.5498
12.2798
-22.2499
47.8139
14.9969
26.3982
14.6725
10.1468
29.7611
292.796
272.611
13.0772
8.38744
13.699
100.695
-7.31713
-10.7136
-10.4565
36.9648
8.15983
25.5798
-25.2
27.3774
4.70045
168.776
-9.16401
21.6589
-13.5231
-20.8165
49.9975
8.98097
32.8677
29.9269
-17.4851
2977.09
101.943
29.6835
17.9325
23.621
77.0919
78.737
8.3212
4.1922
39.4291
123.257
1.26336
54.8741
11.7564
-0.225352
-3.90317
27.3225
17.0364
14.6077
-7.36025
145.619
51.7472
39.8747
19.6757
25.686
-21.7205
111.581
-7.99234
73.0472
98.5371
440.076
90.9177
13.2721
59.0084
100.055
27.0892
47.1596
16.5446
36.3417
4.12892
-3.01425
114.37
43.0927
38.7123
33.4601
116.126
3.41392
3.33519
-16.5437
57.6162
60.5364
19.1417
5.29564
20.8391
34.654
27.7612
56.5368
105.506
33.2833
41.4618
18.6252
53.3217
41.3893
33.9313
32.5282
59.1486
20.864
74.7509
59.2743
26.635
113.944
-1.17868
374.663
18.72
52.5535
152.673
38.0834
57.3069
44.072
26.7231
118.839
49.1021
10.9898
-7.5791
32.1763
1.08274
42.4964
-2.17609
78.235
23.0242
-16.1684
-10.0181
18.8508
30.2336
-17.48
303.478
18.0972
1.9612
178.868
109.58
15.1344
1.95531
120.039
7.42703
363.853
21.6115
-36.9495
23.2222
910.11
-14.3885
24.6541
-20.3154
27.4765
32.1503
46.8035
15.6162
164.045
28.5268
4.21861
-15.5559
147.218
-18.5877
36.3278
-8.44987
-44.6076
-36.1603
28.4908
42.9831
45.0759
-10.0684
39.3806
38.4227
64.8166
148.668
-3.90873
38.1944
201.904
35.5417
17.7624
41.1836
59.6137
34.1661
17.9828
14.5862
33.5841
124.109
7.2228
42.4464
20.2728
-9.50849
-3.48655
23.5257
51.7403
-6.54395
37.5914
-25.0936
-18.6335
11.7768
-3.01291
24.6976
11.7921
-2.19762
-10.2358
65.5341
-21.2332
-34.8636
-7.79781
-42.136
-0.808132
-6.36403
20.8699
13.1447
10.5931
20.5026
-22.9818
74.0993
43.6088
-22.1625
7.0854
7.07122
-19.903
24.0276
10.1523
250.966
16.7838
7.81346
-15.7839
-7.79829
-16.9381
35.068
13.5798
5.22058
-15.2314
-14.7033
-36.4342
265.429
-8.55446
36.6314
316.612
212.848
-18.6594
-17.374
-39.2564
56.1527
-27.8273
15.3418
4.92456
-34.1508
38.4781
17.3985
14.3063
6.22622
-0.0516082
58.3873
-5.32288
29.3506
86.4983
63.6701
173.038
-6.49505
30.4008
182.255
8.80698
6.66279
93.8562
13.839
-32.8127
-18.3707
34.5498
-14.7536
0.962221
26.2413
62.0055
370.745
47.6281
48.5017
39.7976
40.2269
-3.78935
36.4984
60.5507
-11.7485
-26.0578
12.0323
207.505
-31.1956
29.3279
18.3987
11.1062
167.829
-40.2771
7.60629
-6.35291
-7.22236
0.532392
35.942
142.977
-17.1901
11.316
30.8639
4.06668
18.8731
-2.06741
128.072
45.1065
33.7594
36.83
64.5432
-12.6744
48.7994
177.605
28.6372
-23.8509
63.4929
56.8238
9.21529
29.1966
9.5401
59.0205
-9.75517
13.2545
46.125
47.3709
47.7867
-12.3502
79.7218
51.9778
98.4162
0.778117
36.4614
31.2393
2.01977
13.7535
15.8581
39.7532
2.33537
46.45
215.279
150.215
27.2841
19.0643
85.1488
22.7823
53.498
-3.80144
10.4492
45.9959
43.5332
27.273
53.3417
6.84293
52.7132
54.8673
43.3544
9.03731
19.6261
63.0725
23.7251
65.8949
38.7096
44.6642
31.9233
21.9675
201.933
46.9552
27.2739
37.2649
249.234
-6.18923
-1.49009
-4.30533
41.3278
74.2645
43.1287
12.1858
23.1058
37.3207
26.95
27.6161
58.0305
4.64395
61.7983
57.7396
43.5364
72.3307
80.1786
65.4432
14.7191
339.486
328.557
81.7835
18.8405
26.2522
44.1506
20.8211
40.5663
6.66642
40.8248
20.4129
447.3
52.0845
-6.88278
186.541
28.0528
27.4925
87.2765
27.8094
25.3303
3.0063
35.8624
28.1372
85.5557
64.5432
37.9254
120.014
70.7828
394.817
334.11
30.497
40.441
20.7845
19.6652
-9.75517
56.358
33.1748
18.014
36.1265
75.8977
12.5676
-23.5946
47.8626
-15.4886
36.5721
59.9288
-27.9624
5.46328
-1.95691
8.579
8.76323
18.4386
20.5433
143.764
175.686
2.40948
-29.2869
-19.3884
-22.3787
9.61882
-0.613388
42.9824
-0.643505
18.8278
-10.4128
-7.3544
-29.9038
-18.6416
168.597
-29.7014
35.9565
14.2949
10.8268
45.9743
0.733385
1.18787
-49.9958
-15.0441
223.305
-5.32288
145.543
-20.3235
9.32217
-6.87259
4.74935
-8.95457
-55.7515
40.6661
10.4109
51.6897
195.94
31.6427
-35.6238
50.9838
-2.43126
65.4719
135.031
44.2795
354.224
60.9115
400.274
36.2243
3.58754
19.4537
130.69
112.378
-0.978252
35.5614
1.51761
1.11616
12.7122
61.6951
202.82
-35.8807
24.958
416.842
-2.54952
13.2183
65.7958
10.4174
22.6951
23.6997
-0.829848
16.462
273.412
51.8716
10.855
36.2207
62.8528
46.7935
66.8479
46.0471
-17.997
18.4391
-14.0251
18.9958
95.6036
57.4448
12.0693
253.443
35.681
34.2594
-13.3438
54.9497
-30.1401
34.8188
-11.0746
36.5317
-2.25891
63.8543
98.7671
36.7546
47.3709
40.2904
88.8494
17.8776
18.2446
158.386
59.9288
197.863
14.6626
32.8217
-3.59451
40.2677
71.9441
-1.02178
5.93019
70.8925
25.0973
62.225
10.1042
179.9
19.9717
37.2082
5.55592
-9.70455
-13.5314
-6.94534
-7.17335
45.5439
34.1342
5.29564
26.4613
29.6353
-1.55927
33.2833
65.8246
42.988
21.4626
17.0264
39.5535
28.78
76.0152
77.086
25.141
70.1946
68.7206
11.3901
54.6778
15.6275
28.5088
71.6758
33.3316
37.2425
24.6521
6.66935
27.4225
64.0419
43.9194
43.397
47.8758
52.3684
-3.80144
-15.8483
19.1703
409.582
-6.62847
4.96886
48.1379
41.4688
60.4895
-3.68842
143.898
18.9915
42.7705
28.9964
42.4577
6.85855
45.2802
46.2058
42.1183
70.9012
78.775
21.9675
-7.96282
15.3662
48.8293
100.415
17.9036
56.0055
189.264
-17.4336
19.1246
53.7907
56.1016
13.2168
280.412
59.9953
55.2893
21.7131
61.6836
100.039
149.43
52.4083
15.8883
35.5614
48.3693
7.92917
32.9753
70.8082
50.4507
30.4056
685.635
-1.27897
49.5246
18.8405
47.0551
3.76341
116.302
310.364
24.6368
3.85532
-12.3832
6.16987
-5.94575
247.448
13.9973
-7.17772
0.132461
125.369
23.1243
-28.0806
15.1214
3.06628
6.58547
13.4042
-3.86023
-52.9668
6.63296
11.7497
-27.7847
-30.4101
-21.7771
24.0276
7.34122
38.5669
45.1474
124.613
53.9631
43.2395
27.5526
33.0065
15.5118
44.0385
-33.9019
170.614
289.047
22.5166
2.76977
48.8743
381.043
52.4994
17.9573
59.8112
66.8465
95.7231
32.1891
51.2348
15.8581
73.4864
281.571
16.6277
187.696
47.8988
337.656
45.7935
69.634
57.2461
52.3684
33.6799
32.938
21.633
39.785
21.6508
53.3417
33.0799
76.2489
71.4539
28.6304
5.68191
20.2095
97.2478
22.7396
644.346
13.0669
7.79558
51.8394
22.78
44.9294
9.994
42.2307
17.2824
-12.648
-21.1781
47.8922
-14.8396
31.9591
60.6907
38.4018
-5.2522
40.6764
-7.11643
17.6832
139.643
48.73
32.0204
145.857
-2.97169
16.6426
7.93843
4.61962
1.83285
107.713
17.4472
-34.2373
5.80133
32.3899
238.794
35.0907
-19.0141
-14.7126
120.535
30.7839
12.443
3.95161
-43.0882
-15.8195
66.8033
-43.9334
14.5879
97.2496
293.626
-6.88278
14.1271
65.5341
-2.49256
120.908
23.5547
-25.1047
125.818
21.4397
82.903
-21.2254
9.8965
315.355
21.2165
-7.65131
13.2882
364.493
-20.9996
2.01008
98.7671
19.888
13.6377
184.593
16.3157
-19.8464
25.3739
-9.86641
23.4536
78.6694
-2.6625
16.5367
499.464
-12.9648
17.7789
-51.2318
-37.6888
1.78932
151.17
9.98533
-9.52925
16.7838
43.4207
-10.1617
20.0076
22.1868
6.95704
385.582
96.2756
8.72255
15.1026
67.7149
-26.8503
168.545
8.72683
11.3315
27.0685
98.3352
11.3863
3.82938
6.98887
0.0990375
91.76
-39.0717
17.2158
220.442
-11.662
285.855
19.2725
38.2147
329.149
40.2408
-0.637719
62.1468
364.797
93.3899
39.4196
160.648
31.3926
77.2104
84.4365
225.978
6.65917
-19.3077
50.9838
-4.30533
226.642
65.6907
81.7608
80.61
49.6671
61.0685
51.2168
35.4467
15.7056
27.6161
54.2824
19.6365
48.6799
74.6062
69.7734
-8.25417
306.941
76.6876
62.2647
60.25
39.9505
49.5246
218.59
150.025
62.0477
28.1263
57.269
31.196
23.533
93.2987
5.42038
211.38
-18.1272
42.2381
31.8009
16.2481
36.3509
46.5501
66.6582
23.621
33.9884
98.6742
30.81
386.502
46.9254
50.1681
357.336
28.6372
66.1043
74.7373
41.8313
-20.7698
58.8742
45.8318
48.1059
20.7604
26.5669
39.0534
28.0395
33.194
38.8797
-3.04995
3.10035
0.11012
26.4854
9.24917
18.0972
43.1907
72.0461
-6.61254
33.2258
9.46937
29.9158
176.446
39.7046
107.998
-15.4102
2.87081
11.7763
3.06194
-16.2626
16.815
17.1578
-9.06774
4.97639
25.2517
3.81231
27.5897
-19.2072
-37.1076
72.3045
-47.6887
41.013
-58.1126
-53.0409
22.8728
-23.046
89.8348
6.58442
-5.61787
-12.342
27.887
25.2343
-5.66342
113.335
19.3212
-8.25417
8.96405
54.1988
45.3981
32.139
64.3133
53.2727
-1.77418
125.766
38.4336
18.8507
-15.7232
56.4959
-5.51501
4.28052
-23.6276
120.275
84.8806
1.55052
9.4419
4.62698
15.3111
11.3769
24.0613
70.3079
1640.87
12.3766
18.9958
33.7594
160.518
75.7876
-27.6669
46.4199
6.88556
255.399
41.7414
-5.84755
53.0757
22.3338
34.8188
-30.3699
28.247
17.6447
2.72826
61.2243
22.6345
22.8187
238.641
0.865575
32.2569
97.9127
53.9463
286.493
288.895
38.5285
44.289
32.1828
77.6526
65.8858
77.8609
65.539
270.944
1.01828
41.6591
1.03607
2.74186
51.886
20.8541
24.8823
260.09
335.709
-4.08115
25.2483
36.8355
16.2289
27.4652
75.8515
70.9012
37.5455
-13.6397
-6.08875
32.2328
30.0886
23.5788
19.7776
37.2649
16.85
95.0103
-10.8604
44.4204
46.7313
35.7056
4.92409
48.7509
147.119
49.8241
-1.25707
3.58754
33.2383
185.467
21.5105
35.5614
48.3693
30.418
1.11616
25.8306
29.836
45.3981
-7.76973
19.3358
101.998
20.7146
45.1811
18.7559
23.5359
32.0654
18.0775
-0.829848
-19.1453
3.54632
61.2419
45.5911
53.4825
58.0379
-17.4851
46.0471
137.551
-10.2769
-0.741833
54.3742
70.5632
43.9285
71.2882
57.6643
51.126
9.88232
64.32
12.9634
44.1891
37.6511
66.5168
48.3409
217.528
34.1119
47.062
22.071
-0.00202143
-7.11011
9.2016
84.4069
34.1741
50.6276
31.7002
9.28749
62.1614
-15.7839
4.07806
156.182
-32.8676
15.3903
50.1982
-37.7202
30.2743
-34.5601
-6.31074
-25.9133
38.2972
5.91573
38.5055
28.0056
-12.0396
-8.35205
22.9184
36.6433
-23.1421
14.4047
54.5873
-20.0953
-16.8069
-7.90144
-35.8109
-41.5625
-6.26799
-26.8746
9.67292
76.1909
68.3553
220.826
-22.4246
-47.3182
23.5294
-24.2099
436.757
58.8166
-6.5758
62.2142
218.713
13.4983
6.43885
-17.7053
-9.13141
-6.53404
-18.5793
127.116
-17.9642
357.723
6.06437
30.8565
-2.85232
35.5614
50.2433
4.18104
-10.1282
5.21592
22.3397
-26.5104
24.6428
92.4243
23.2877
113.643
16.9665
24.5663
-14.9772
16.0396
17.0729
154.884
240.925
591.8
185.331
8.98097
60.5836
24.3047
-6.24069
10.114
12.8169
4.7156
36.6732
27.3692
9.62551
35.6335
42.4522
42.0544
0.444064
50.6735
33.3015
10.6337
11.7706
23.0008
130.959
1.71902
38.5669
24.5326
29.0355
-7.8811
2.01008
25.6786
19.5188
23.343
63.0984
54.4936
24.6928
6.25721
6.48777
41.6273
34.1945
37.0797
3.50928
1096.62
1.04715
31.1706
22.8124
272.555
41.523
25.387
269.812
14.1974
-6.47799
13.5481
27.273
2.74186
-0.653336
31.2713
9.60973
4.26753
27.7058
11.4952
24.0298
28.9964
40.5837
21.8511
24.6654
36.8355
68.8739
60.3438
41.333
1.08996
-12.0815
56.0055
3.73156
12.5514
898.062
21.9316
30.0834
-30.6832
63.7434
126.504
-10.146
13.7355
22.3282
19.4537
31.3643
118.962
33.6873
52.1174
22.9217
10.4865
8.96405
39.2063
36.0278
24.0894
35.8872
19.3358
8.29514
1.19861
45.1811
116.207
29.1581
48.932
46.1885
8.54048
16.462
14.7907
117.464
37.092
-23.7494
27.2455
41.1713
19.9962
572.66
471.134
52.1723
87.1745
42.2954
5.87738
83.6817
-2.92319
45.0513
34.9966
17.3928
-12.6065
-13.3438
53.0757
33.5781
36.6929
37.6511
38.4058
22.104
22.6248
50.0414
38.6287
47.3709
27.1719
36.9304
-2.97983
38.4923
12.6224
92.794
58.0547
16.0782
7.16637
124.651
-16.713
62.7565
33.1012
23.2184
4.60041
20.9227
50.2778
81.3193
71.5953
15.7264
29.342
37.2082
89.8889
37.1471
5.20926
4.29906
15.9644
-3.42522
33.2534
30.5513
43.5046
42.777
195.127
282.031
37.1315
19.2989
3.29824
50.8321
46.7362
30.8329
56.3818
15.1906
30.6541
237.185
-10.9951
61.6324
10.4116
214.822
41.6276
59.5959
58.7914
-2.02412
28.1907
15.5946
44.1885
37.9675
60.8243
34.9874
39.5011
32.1891
30.6201
-2.88256
50.9976
26.6982
91.4276
385.819
29.1581
15.3162
19.5565
35.9008
59.1202
-1.92737
64.7971
34.7515
45.4072
43.9713
42.4502
38.7676
48.9651
111.089
60.0298
31.4539
46.648
5.87304
-7.82928
122.7
72.4509
56.5246
44.3318
62.7331
166.479
35.086
-9.83689
15.3662
-29.8321
-14.8926
11.965
-6.5758
4.11813
5.06915
-1.49423
0.816652
62.8064
35.6116
26.3982
-4.06817
4.52457
37.2573
4.1903
87.0785
9.32911
63.6724
143.947
10.4865
61.4379
63.5691
62.2647
224.614
41.5094
19.3358
42.0283
25.5615
46.9515
86.4105
30.0003
10.4174
-7.28994
121.151
406.268
-15.1943
44.3753
35.2179
24.9763
378.503
-11.8629
0.74369
173.987
2.84154
19.8729
-10.9892
61.8704
4.57307
15.4366
183.227
34.9966
23.0008
39.13
336.06
12.9634
21.3928
34.5874
33.1134
13.2642
24.6928
36.2423
6.48777
41.6273
28.5723
46.45
415.804
30.2743
-13.9454
1.18553
200.849
185.826
51.624
71.1091
55.3662
26.6666
14.1545
-4.7544
3.0948
18.1529
3.98753
4.26753
-20.555
39.1517
5.87304
3.41512
21.5002
18.0949
34.9695
47.1542
115.546
107.711
39.042
26.3011
27.5897
37.0148
7.86994
84.4365
381.525
190.318
110.553
6.92923
35.9912
-2.43126
46.7313
60.0685
4.92409
54.3731
62.7855
34.8315
45.5946
39.1948
51.3128
51.4713
20.5735
57.1132
30.5656
6.99214
18.9198
30.5158
21.4027
27.5945
79.3743
7.15433
142.291
-20.3531
4.78505
42.37
-12.1661
-13.0084
-2.60477
24.6368
-9.26315
25.0981
15.3273
13.6661
-11.5679
20.6863
53.3527
64.0368
30.1175
235.939
-1.23858
-11.214
33.8621
15.1877
18.0588
27.2002
39.6411
13.0064
18.2477
29.1218
36.1126
24.6892
-13.5293
31.4341
50.2646
34.5152
401.199
-10.1376
74.9501
23.5618
34.1119
45.1879
40.8117
-5.78111
18.6578
26.5541
109.779
12.8164
-0.071458
38.8162
44.5019
28.6464
13.8166
34.9595
-20.5046
286.981
2.19771
38.2972
39.6489
-2.72397
11.139
-11.2977
-45.7728
-23.3446
26.6666
-13.9565
-12.2507
23.7095
99.5649
-23.8435
20.6744
12.7133
-9.57398
-14.7417
-4.73677
-4.39392
9.67292
-11.8902
14.0073
3.43477
-29.9209
-32.3804
-19.2072
-40.8558
20.7183
92.9192
134.716
-50.6164
-12.7485
287.112
13.9351
392.715
3.98705
17.8288
3.75246
5.78352
10.9244
54.1239
30.4272
32.7306
-9.41155
54.3021
80.2284
53.59
8.96405
46.7025
66.0128
-20.8882
39.6353
21.2098
62.6431
6.82081
93.8032
28.3145
11.2597
4.79519
9.57665
10.5813
-10.2002
18.336
78.509
20.0125
25.8476
45.9862
26.1787
81.8404
23.5583
-4.87851
248.949
-6.52879
-0.741833
328.217
14.3412
193.473
24.4366
46.4199
21.8781
4.2743
15.5045
-13.3438
272.341
-0.155042
38.5669
44.028
10.8596
101.336
53.7896
259.14
30.9201
3.19726
-23.5946
87.218
53.8518
57.1868
28.0697
6.70783
57.1845
130.223
12.4864
15.7221
47.7039
20.9227
87.7591
49.4602
6.35608
577.264
685.265
9.09719
14.9262
5.28798
-7.90921
81.1358
4.72003
-3.42522
1198.09
37.1548
62.6223
36.4614
63.0984
9.51603
64.0482
41.8645
40.221
73.5499
65.3535
73.3778
6.66935
18.0521
34.0568
47.6675
35.9008
44.1277
46.7462
26.1836
12.3233
10.3886
60.3998
-0.837996
25.2307
16.2133
72.5008
37.7207
23.0082
28.1707
10.8392
29.7814
54.0149
40.2408
246.731
12.4807
112.747
79.939
388.821
-5.55802
48.2044
5.15564
24.7365
50.7033
10.4603
8.53324
61.6277
-5.63877
-0.567031
22.8728
53.7907
101.079
30.0834
10.5463
228.661
44.2019
45.5946
443.993
53.1869
65.5268
42.1253
56.1761
61.4877
2.30697
42.3456
50.1935
62.2647
52.7538
41.8246
45.7765
6.82081
3.84802
9.5738
16.8819
25.4099
28.3173
38.6923
-27.0668
42.6989
1.67225
40.6272
278.846
30.5985
53.7294
315.913
179.609
14.0859
297.168
-13.8603
138.936
50.626
48.0744
13.9434
-7.0522
48.294
48.115
21.1409
9.88232
89.7298
73.6904
-2.02911
34.8188
17.0364
70.2649
23.978
18.8767
35.0489
53.6212
49.245
51.5348
104.397
-2.97983
70.3514
167.57
49.5799
35.753
17.1965
156.413
52.8717
30.4464
37.0797
31.6203
30.2743
2.92122
23.6743
32.1828
40.1713
47.1452
64.7424
39.25
28.0577
12.3233
40.3737
43.5332
23.5249
23.3566
16.2133
31.2713
52.7132
11.7638
52.5336
117.661
26.0333
50.8506
-20.9477
370.076
316.071
55.5843
90.2578
75.8515
57.7827
27.5897
10.7778
2.24774
46.9552
130.401
42.2664
299.634
13.1019
27.544
239.323
37.3609
15.0909
1283.04
29.0524
17.965
40.0684
25.7421
46.7861
10.2661
37.4355
50.2433
2.30697
10.4865
61.6951
37.9018
-4.0216
19.3358
38.2802
10.5689
13.2183
13.3219
-5.60692
25.4099
4.95907
6.66642
1.46942
-13.3203
119.338
-0.389364
15.606
44.1121
14.9343
21.6842
-8.62664
-30.8917
25.4288
-0.741833
59.3188
83.2838
2.31813
45.0513
113.886
36.1334
107.334
26.0116
47.4535
14.8375
136.018
0.169769
0.924493
-34.118
17.0026
36.923
12.3918
56.7413
27.1719
13.8868
169.677
5.12612
47.8165
56.1807
7.16637
559.434
9.52395
44.0158
-4.38016
-8.64076
-6.64398
43.4115
59.6481
19.4752
2.60795
30.037
1.86326
70.5715
67.1932
-11.5786
14.5796
21.1657
12.6387
15.5588
52.8749
5.29564
14.6427
11.5592
81.143
12.6686
26.4692
-0.115493
0.847862
84.4928
226.96
-12.4494
475.191
-12.8692
6.66343
44.2818
137.205
12.7443
17.562
-13.2685
5.60151
35.6869
19.614
-8.76822
27.3219
229.605
11.7306
12.0177
93.1426
-16.1841
-16.4894
115.204
-0.760011
142.987
2.14476
465.034
17.0759
50.4055
-6.58877
10.8916
0.985756
109.212
102.561
-11.6907
23.2669
8.35046
19.9949
-16.7209
13.4484
21.4803
39.7532
36.0686
65.1907
-3.98699
52.7631
-15.8194
4.93366
64.0419
43.9194
22.7823
40.3796
24.2574
13.0652
14.1974
36.6255
41.6591
25.3989
255.741
18.0873
30.2245
-8.85093
22.5485
44.5724
177.833
42.7705
-0.988641
19.9689
-15.6302
34.0358
94.9316
45.8665
21.9675
-13.585
-14.6189
211.873
-27.021
-4.58522
35.3908
-28.1276
-21.1818
34.1172
-8.05346
44.8572
18.839
1.17595
29.0524
16.0909
11.8614
23.3846
11.1985
20.2583
161.603
74.2047
410.014
24.2138
67.8869
24.0894
35.8872
17.4617
188.205
-21.2902
22.6923
9.38561
171.587
3.95446
34.9441
-17.6964
29.5804
29.7832
183.269
-1.26058
12.253
6.87777
29.1805
90.6989
3.44658
-12.151
36.6732
-21.3566
4.00331
33.0819
23.3137
124.132
50.6735
68.9087
8.75963
34.2594
19.2526
102.848
50.4447
14.2041
17.0364
25.2874
-11.6292
25.6786
40.5028
120.46
57.157
211.219
-21.7205
51.6108
-30.4811
36.5721
37.44
190.366
-5.9521
27.1995
0.153624
81.4971
16.2346
21.3443
143.281
35.9152
25.9149
90.6897
25.0967
63.7702
40.5864
-4.84408
23.743
-20.469
-34.7417
17.2644
28.5723
29.5834
-7.73512
17.1558
-4.57505
6.80773
142.753
21.4306
31.0092
10.4492
-12.1002
708.827
214.68
0.867799
29.3317
139.967
-1.35467
153.733
68.9353
52.2702
127.687
-9.70335
77.7221
61.1984
50.9024
102.428
72.1034
85.8937
16.9308
-6.08875
7.86994
48.8293
-36.3914
-8.33335
204.057
236.116
6.92923
1342.22
42.5463
35.4869
43.2019
-0.698112
176.187
34.6745
46.0759
15.6095
39.1948
35.1124
80.5193
51.4956
348.22
-5.18929
19.8568
57.6898
52.3247
67.8869
290.207
60.25
38.0764
34.5321
38.6799
-9.27044
71.418
7.51155
21.6618
41.4358
48.0626
-0.829848
183.254
1.67225
33.1309
22.0994
-16.2531
85.3416
387.874
34.9888
-0.804572
270.609
-4.04968
186.5
-0.741833
17.1218
50.626
55.5707
-8.54539
-23.9188
37.5551
55.7903
-13.7292
-12.6065
3.52278
51.2016
27.9559
24.5326
44.028
-9.75517
268.127
36.923
38.6287
36.1265
248.312
3.19726
-21.7205
21.6257
-17.3627
19.7055
414.127
-40.1438
-19.0706
34.6958
-5.46857
25.2752
33.1012
-23.6333
-4.76992
45.2856
10.9224
28.8891
10.2245
29.3652
17.1965
17.5016
-12.2529
-1.41276
20.2131
24.124
45.2668
45.7935
41.523
38.5055
28.0056
-22.5421
23.5677
282.128
52.9035
1.03607
72.0823
88.3205
22.5485
-3.95178
11.4952
-0.333016
68.3518
27.4652
6.85855
20.9173
291.708
128.325
33.4198
43.1677
5.10093
-12.7448
43.2071
2.96403
-6.45929
177.82
26.2204
387.374
69.2201
41.3278
197.953
206.172
227.703
89.1795
58.713
64.4313
16.3717
498.436
40.2512
68.984
90.3881
34.8494
52.0676
56.0729
41.65
183.385
50.8797
53.069
131.984
25.5615
168.766
58.2995
9.38561
47.8987
37.6876
94.9142
77.8809
8.96569
42.9017
44.3753
44.5882
55.2268
-3.42959
45.11
3.55479
5.65264
3.94333
40.3187
26.5227
41.1174
53.8549
44.1143
9.87565
46.4408
-13.5435
359.485
-1.09207
32.9659
43.091
8.56931
65.971
15.2029
3.33037
3.74611
7.88242
-50.7685
73.1625
-14.5516
39.3832
4.64384
26.3855
20.6403
-12.0278
29.9603
-22.1838
-26.4444
-52.5586
-8.1253
-3.13313
22.2862
23.8066
-17.0697
29.0999
21.541
24.6568
51.2637
-29.1143
23.0916
-15.4055
-10.6935
10.3422
0.322914
-2.35387
60.5364
11.6454
46.5251
35.8316
62.765
3.39835
114.633
26.7951
115.742
30.2174
80.4694
30.8329
7.65608
-5.42414
-21.8197
263.422
234.508
65.3805
40.3966
23.667
53.9737
-4.92681
12.9684
22.4681
41.3091
58.9694
17.8351
0.773283
76.276
150.608
20.992
72.1005
27.351
36.1657
19.0114
56.4878
57.9017
170.187
12.2302
51.8359
216.033
23.8503
7.04999
329.462
3.49142
-2.49264
26.8896
24.7587
-2.57701
38.7094
26.9169
43.8816
25.2171
46.2318
3.89384
37.8113
23.1238
10.2359
36.0051
69.8018
175.761
-13.3573
210.943
44.289
49.5416
146.471
55.3721
56.1165
50.5465
47.2813
32.7269
16.2133
41.4688
17.386
43.1632
110.165
27.9073
23.3742
242.983
143.665
62.1468
31.2133
81.4737
39.042
39.4196
190.633
16.4
19.1143
91.9328
108.849
-11.1445
36.3278
491.926
17.2366
12.061
12.2798
-16.6277
29.9894
5.78352
10.9244
8.2727
27.887
9.8125
28.9825
35.566
30.8762
101.78
50.0957
-7.31713
4.27888
19.5286
13.782
19.9576
-15.3345
42.9654
2.13564
-32.7809
20.7248
53.6172
123.962
-26.1297
-36.7461
17.2014
19.2883
14.669
7.56784
-2.86929
-7.17772
103.206
-17.0599
-1.23858
21.747
300.106
24.3891
10.5931
-2.92319
6.06626
39.4291
33.3015
108.085
6.13418
12.9634
-1.7043
42.1539
-43.4884
9.50634
48.1674
36.7546
32.3784
17.8016
-2.42494
399.944
59.107
-13.6145
44.0683
58.0547
-13.9069
1.54417
32.8217
33.8868
21.527
201.767
-12.3889
4.60041
5.93019
-7.8183
25.0973
30.3658
19.4745
258.673
63.7074
68.6974
20.3416
37.415
22.1546
-11.6573
30.536
13.4414
5.1424
17.091
29.0319
-11.5942
41.5443
23.047
214.422
27.0911
23.743
11.3901
225.218
-1.00849
50.9976
77.298
52.0722
19.0299
1.04715
55.5334
18.1273
9.24917
105.035
42.0611
-4.73847
71.2958
36.9739
0.0990375
316.648
30.2688
77.1859
27.4134
-21.0324
43.1632
86.0034
-34.0662
103.959
14.3467
-43.7412
345.131
4.97639
21.5036
42.7902
7.56044
378.04
239.984
-45.7617
-2.71116
35.3908
20.0477
9.75431
50.0426
56.1016
71.3129
-6.32031
24.388
-46.2347
-4.243
28.0454
4.64395
157.376
4.18104
-0.757903
-9.77661
26.0878
15.4131
-30.2585
-3.46822
-16.2715
-16.0677
33.8331
-3.54466
20.63
-15.8195
-31.6528
-6.28533
-45.8074
170.135
-28.3128
1.2718
3.35877
-20.0012
-13.9839
-0.0581877
3.12964
64.7877
-53.6042
59.6686
66.5598
-21.4229
-23.2306
371.32
3.77437
19.9634
126.387
-50.1557
45.0513
4.25345
-37.155
8.95947
118.778
48.3905
35.7558
-4.5154
9.92252
102.273
32.0695
10.8266
13.1164
-12.7323
56.0533
37.5553
15.4335
114.346
53.3696
-18.5921
-5.01506
28.1365
-25.1463
-24.5703
-50.6845
160.541
23.1038
-5.82474
-24.9191
9.16718
12.2333
47.7779
455.692
-19.744
-4.16107
-6.94534
-10.2725
-9.04742
18.2609
-1.47303
18.4141
20.8391
551.896
5.93699
6.18039
29.5352
22.7211
637.067
1119.67
-3.58832
28.3091
-23.6938
27.2894
-5.37294
39.1436
61.0113
42.4077
21.0128
52.0997
15.6879
35.6869
62.7175
17.6447
132.039
-2.4939
97.5971
22.8187
189.916
23.3544
21.076
27.7094
22.2499
39.6446
-19.5676
19.0643
66.4082
54.6414
38.5055
7.44296
47.9306
25.3811
64.1479
418.953
214.511
3.0948
68.7526
78.9502
-14.4731
15.0522
40.8243
95.3737
82.7097
9.03731
27.1224
16.2208
-0.637719
24.6654
38.7096
83.3478
27.7976
13.1826
-11.7657
8.90378
-3.37445
-12.0285
49.7627
5.40574
208.005
-19.3077
-11.8016
-3.64979
-8.19438
17.808
25.4612
24.9799
27.9504
43.8166
-17.3615
5.55665
16.8207
31.5027
-7.06336
-15.7504
8.96405
18.5916
-5.20167
-22.7623
20.8946
26.832
128.235
14.3171
9.47022
-16.8513
-2.70107
2.91828
8.96569
-11.4462
36.8791
29.5957
0.613483
427.229
8.75184
104.143
11.9881
16.565
-36.5139
74.1545
1352.33
-18.4855
159.322
44.3263
12.0693
-22.0447
33.8069
34.9966
49.3275
25.4485
13.2882
-15.3774
-5.48619
29.4267
117.339
92.3485
5.07132
-1.10576
42.2404
49.6905
48.6844
2.9597
-9.70023
390.768
3.90176
51.5121
-6.25423
6.47448
39.6634
31.5371
88.8156
47.2324
4.48201
67.5183
22.478
46.2086
24.0897
-9.70455
115.779
32.41
42.2013
11.5673
33.2534
71.7808
491.406
50.2732
41.4538
77.7576
42.7537
15.3073
-2.2529
-16.3795
79.8801
7.40709
8.59311
33.4652
39.4709
8.68256
8.22151
0.1042
35.8485
1.33514
24.9257
59.7285
-14.2055
-2.83179
6.63891
9.30665
18.4057
26.3848
-18.7092
27.6601
256.583
-28.3656
-28.6708
166.633
5.53936
34.0504
-57.9503
266.447
255.508
-25.3714
34.131
141.016
-7.89788
202.16
-69.0512
-8.32318
-40.0439
-12.7948
-29.1692
13.412
242.779
13.013
-20.668
6.7011
5.11481
-7.39723
-37.5506
-14.7088
36.7837
-9.78796
-0.87732
-19.8813
48.0395
32.4631
7.44466
283.275
-22.1895
10.61
-1.58284
37.4332
15.6162
10.3715
-14.5221
7.86994
34.8232
-0.837091
10.6774
86.591
-6.1794
33.6128
15.0909
-19.4388
43.1287
21.5561
-15.7682
-1.25707
20.4541
43.8166
1.3792
58.0305
25.2587
41.1836
-0.356455
-20.1818
-13.8764
23.9566
11.0953
60.3906
-22.7623
4.34323
12.0433
-23.1642
60.1736
18.7559
-21.4417
9.57665
14.3294
10.8398
9.16852
111.842
29.5957
-3.13465
1.00861
43.0453
-17.4851
4.81763
2.61776
141.522
55.4139
-8.2381
9.62551
42.4522
19.5656
80.6586
48.294
-4.35884
2.40023
9.88232
35.3819
60.5719
42.3151
16.4818
116.328
35.0489
27.3843
52.9931
36.5423
-15.5434
25.1312
57.233
40.3202
297.935
46.0632
20.2848
29.0736
-1.72044
47.764
14.3605
83.3112
34.0412
37.1593
47.5861
-3.36735
141.289
378.613
95.5666
29.342
52.2007
18.6744
380.101
-9.78327
30.536
6.59409
-7.17335
15.5588
19.1417
40.9029
13.3428
40.8797
7.81106
26.7951
-0.449891
82.6912
13.003
15.1906
-8.70128
17.9191
-3.49887
27.8992
-2.7069
289.784
124.086
33.359
10.0657
-3.89818
18.72
2.74742
88.6832
34.8181
10.3388
-2.97001
60.8243
0.145703
32.1891
10.2359
0.39781
26.6982
344.427
11.0055
-3.45888
14.1656
48.0372
11.568
60.786
49.0192
42.2536
457.167
24.3096
83.5378
6.64048
13.5481
27.273
23.3566
6.84293
40.6417
796.717
34.2526
-9.31062
376.282
16.6629
103.324
16.5336
21.5002
111.798
-8.13398
137.109
293.583
64.6071
117.753
271.804
243.107
-2.34062
61.9477
-0.784105
4.78511
61.6277
-0.0165684
44.4106
16.3094
59.8497
506.096
-0.698112
59.9953
53.4152
23.5872
43.7205
44.817
53.1869
21.9939
15.8883
144.257
42.7471
-12.6856
17.9828
22.3397
66.0128
233.985
39.6353
32.4542
45.7765
-2.54952
0.0998857
264.259
4.79519
13.3248
25.5738
-13.9483
-2.27871
-11.4462
83.7307
23.9735
47.8603
24.3047
25.6184
29.1805
32.6028
39.0538
72.182
61.036
3.0063
15.2477
24.3891
70.5632
25.1878
-37.0373
95.6511
52.0421
-2.48477
17.3928
15.5045
-17.0919
36.2091
14.8375
46.0632
15.1623
124.613
12.7336
15.1285
62.9916
24.8821
21.5497
-19.2915
-6.72796
40.3664
14.0833
163.002
-0.78843
44.6477
25.3254
52.6275
51.5121
-4.38016
-16.0143
-16.5586
27.789
-12.384
64.099
56.2739
31.8483
25.5939
24.0897
132.992
-22.823
12.7055
15.5435
29.0829
-1.55115
16.3868
24.9291
36.0083
18.4141
18.965
17.7875
46.5019
39.6702
275.72
35.4918
13.9663
11.4042
17.0647
25.0319
8.54879
515.617
24.1511
3573.01
53.6521
35.2331
41.9248
161.149
60.0498
45.8509
26.839
36.6922
32.8276
8.26955
65.0316
-6.81382
24.7401
30.8711
4.86219
92.3877
4.01883
41.4952
-1.66474
7.1435
53.4596
3.11015
335.974
5.17593
335.085
61.1719
18.4839
48.1071
28.7636
1097.5
29.2864
0.590466
42.4576
38.1613
149.047
191.032
19.1051
96.9983
-11.9007
57.9808
23.0626
51.0122
32.2987
85.1551
-14.5705
46.177
-15.3566
71.2238
203.904
6.40032
40.2096
46.2318
3.89384
2.204
53.3394
82.8567
37.9426
82.0573
31.6203
13.4077
2.92122
14.304
20.9384
30.8009
39.6489
38.5055
42.9981
3.69483
10.4492
41.6591
6.65827
426.281
-2.5274
318.003
4.26753
-11.1847
117.661
46.648
33.984
117.42
-2.51179
24.6654
19.9689
51.4887
12.8051
0.0641805
36.9601
16.0825
27.2739
27.8945
56.2054
35.0402
20.9987
3.19093
16.7462
4.92409
6.56356
27.3353
32.4761
16.706
40.0684
5.12733
393.488
8.39208
78.6649
37.1249
-16.4337
-8.25417
27.7047
33.5841
34.1537
9.09686
-8.77523
6.42107
-6.29765
15.0924
82.6624
-3.73285
-5.41587
49.9367
158.466
10.8398
-0.201814
27.5087
82.0695
-6.88278
75.9713
28.0528
18.1222
16.062
208.765
44.676
19.8066
31.1173
37.7365
45.0038
145.526
27.0619
17.3107
29.5533
81.8482
60.4963
26.7489
258.396
12.9634
13.2882
53.3983
12.7336
26.3729
42.5452
11.7637
23.4238
78.1599
15.7608
104.085
83.8369
94.6681
59.9288
-0.78843
3.41823
74.0511
316.871
44.0158
21.8568
-8.51805
27.789
47.5861
2144.31
2.60795
37.5332
20.6039
38.7123
46.5785
393.488
39.0212
46.4387
28.6619
23.4607
-1.55115
15.5588
42.777
18.965
38.4022
35.2575
79.0256
264.802
151.349
52.7062
-1.98956
12.0923
-1.71425
-1.676
-3.07908
53.5264
-1.62481
20.4029
-19.5735
57.4002
38.9812
11.9398
5.47215
1.85337
-5.54252
182.658
49.8107
10.3388
22.975
30.7583
12.0225
30.8393
25.6171
183.804
41.5594
-17.8751
32.2569
11.7057
44.576
65.3535
22.778
-12.0713
17.1902
17.6825
71.508
32.8833
59.8647
11.1911
250.33
1.01828
36.0369
23.5249
34.601
38.7021
48.1379
45.217
-1.35467
24.4226
12.7133
-3.95178
17.1174
66.4777
12.4727
14.3548
52.7764
31.2133
72.1034
173.975
24.427
25.7157
353.732
-8.99665
32.9491
87.244
46.6352
30.369
196.22
84.2126
46.95
74.2645
72.1559
32.9575
264.86
350.29
49.4388
25.7421
69.2749
40.2512
78.6649
11.6773
14.2346
42.6972
26.0878
67.8869
18.4672
37.7612
26.832
34.5321
366.642
88.2846
35.8136
12.4553
188.451
7.09162
-2.07588
16.4772
-12.505
-0.0581877
46.2332
62.9137
115.062
3.44658
-17.7732
38.5473
-12.8633
37.5076
29.3338
-2.92319
-8.92627
31.9329
12.6867
205.537
11.7706
8.00825
-22.7141
178.638
162.889
612.031
13.2882
47.7761
-0.38484
65.7283
50.0414
70.4878
21.134
128.76
-17.9724
4.75912
44.0683
17.9522
-20.9446
14.081
25.6049
-44.248
31.5371
2.60856
229.017
30.037
-7.50707
6.85321
121.541
-7.56255
59.6359
1.46113
51.5717
1.39426
21.181
13.5195
27.7844
17.091
64.6391
20.2649
24.6777
8.05446
10.7945
39.5877
117.951
15.8404
5.78201
165.116
32.5282
17.9191
18.9899
78.499
-13.9513
51.778
52.872
20.2405
80.4348
38.2594
-14.1383
12.4986
-12.9728
15.6275
11.7057
55.8204
11.0055
39.6446
-0.826913
1.18553
-14.6689
67.7599
14.1426
22.4355
51.6787
36.0369
14.1545
-8.50253
-4.40147
36.8935
48.9651
-20.0953
149.985
25.8317
27.9073
29.652
59.3243
60.2727
70.5687
43.9924
70.9012
38.8341
10.7778
19.1143
61.9477
2.96403
16.0295
147.835
170.523
-6.18923
43.4875
-17.4238
102.953
46.95
-0.698112
45.0028
147.119
47.95
8.11326
129.15
27.6161
29.9195
30.8809
18.6948
68.984
26.6698
6.73836
117.66
37.3322
56.6425
44.7041
47.1316
39.9505
43.9024
-4.42359
41.4329
-11.2291
2.92113
-33.5269
10.5813
-8.32611
-7.90091
144.101
35.005
-29.3716
24.3047
-4.36662
17.9361
137.551
23.4563
12.3766
0.255177
24.3891
51.8226
12.0693
0.444064
31.9329
87.6494
51.8631
-10.7182
-6.98428
-13.3438
19.3425
232.229
-3.57836
29.0355
260.11
14.4342
40.5028
246.022
61.2933
86.9753
32.8701
-22.9849
218.356
20.5734
-30.7735
35.2774
38.4439
-14.8389
34.6455
471.633
28.8406
15.3005
29.663
79.4453
-27.7302
-34.8734
-1.82216
9.35952
8.72727
44.7044
140.489
136.473
-2.28701
2.84596
2.19698
7.01646
2.2751
-0.326558
6.54306
104.598
-14.6777
24.9211
-2.32396
116.424
7.38077
0.159812
37.6794
26.906
103.323
44.2818
55.8478
315.538
7.34621
26.2162
19.614
-12.5164
458.357
12.2129
30.4712
75.7359
42.5429
-14.3101
-14.6153
34.6192
2.4325
0.270699
58.3618
46.6573
-6.58877
18.3879
83.4447
21.8508
57.5835
-17.3129
57.4238
24.1061
0.778117
109.55
27.4912
148.381
-16.001
17.2644
43.5648
22.0872
48.4869
-3.45888
-4.43667
60.786
22.7823
310.99
1.82076
16.0714
8.51454
41.6591
102.236
-1.00627
76.2489
19.2601
61.9039
37.0761
234.055
114.569
-15.3255
40.2408
42.4577
6.85855
73.3912
34.9614
28.9999
54.0346
15.0567
40.7082
1.40751
7.86994
76.9403
-0.784105
36.6442
28.495
434.226
41.1091
37.5797
31.161
69.3656
38.4227
49.3427
42.9429
45.6906
23.868
59.9046
29.0068
33.6873
48.3693
245.936
16.1087
105.368
130.911
92.1092
81.1799
111.369
39.4553
75.1661
8.44858
-11.9751
7.77017
26.3441
-35.0749
-25.5017
-5.94575
15.0641
17.7454
30.3036
12.3139
-34.8636
-7.79781
-0.906594
156.68
-7.24109
24.3891
6.84497
8.3212
-40.7854
-10.7182
-3.23615
-60.1955
-0.155042
21.7003
181.954
480.685
-22.8736
-5.48619
6.9379
40.5028
429.68
10.3053
48.1748
133.827
-15.4886
100.29
-0.0413289
-45.766
80.2549
158.384
-41.0758
29.0233
546.595
-42.374
-59.1178
-40.9215
2.60856
-20.2339
-26.185
-15.0033
-0.273137
-26.3032
-39.7683
-23.8119
-38.3835
25.7571
-22.0878
-54.6745
15.2169
-4.70134
14.6427
56.5368
171.964
0.232323
6.47006
384.343
30.1831
-3.07908
40.4079
-50.3505
14.7807
14.1597
21.793
19.1388
40.8553
13.8139
-45.1276
-15.0132
11.3241
-12.5164
-0.78913
-23.3944
152.286
-8.59221
-32.879
-21.2346
-14.8468
19.0706
113.079
-38.4898
28.5088
-14.5312
5.22058
15.2818
-40.1823
-0.688538
32.1828
0.815868
285.152
17.8908
556.492
101.146
40.4343
-17.7224
15.4222
-25.2009
28.9788
10.5911
403.444
-26.1772
-15.3977
35.4036
12.7854
-4.73677
8.72454
19.0432
6.85045
45.8665
10.931
26.3011
5.10093
-30.4516
-23.9892
7.59982
-47.6358
-15.8296
29.7686
-11.261
38.7884
6.00618
-13.6757
24.2425
424.715
10.4687
-31.2421
-10.5313
-56.7168
3.68258
-6.60045
14.9467
-17.223
352.757
-60.728
157.015
243.479
-20.3348
-18.1456
-27.3121
1644.75
-50.4999
-1.67059
-26.2216
209.068
47.058
-21.2779
18.336
-13.5078
79.3243
19.7493
20.5565
-4.5527
233.128
9.06878
-40.262
21.6807
-17.5485
25.3261
198.937
48.6136
-22.9818
23.4996
11.7497
-14.6662
209.485
10.8194
4.45981
8.27826
-4.5154
38.5544
52.8525
65.8027
117.648
-32.0279
35.6812
28.552
49.6214
-27.9624
-21.8817
22.5143
-8.27967
79.6231
430.403
23.2184
64.0262
46.5296
51.3343
510.127
19.4745
88.133
108.685
53.7049
59.697
41.1632
40.8952
20.2018
124.239
44.0754
32.182
7.01646
59.5994
21.9528
88.6916
29.2724
5.60602
144.89
18.1184
-17.2454
4.23527
-8.54879
13.0293
359.043
-0.73897
-11.5124
-17.5544
19.4659
22.593
16.7077
4.60232
12.4986
217.537
-40.8995
10.2359
-3.35032
17.3279
27.7094
-22.7276
-29.6958
16.1781
30.3087
13.9343
9.66386
8.52043
7.39083
2.95297
-19.5964
-6.46019
12.1122
-28.7643
503.536
24.6023
11.7638
-1.81435
5.21702
26.0333
52.7247
-20.9477
-12.233
46.2059
12.4807
19.0432
14.3467
-5.93556
69.4046
-6.14347
-41.696
45.3513
0.103555
-38.2654
1.03698
136.59
-22.5054
-16.4826
41.1091
483.607
-2.57218
9.39552
287.673
-19.5164
-14.3755
9.20974
19.4537
-15.4874
28.0454
31.8133
18.3842
81.0177
-26.9948
-9.77661
689.507
-1.45354
-20.8882
24.6428
15.5876
-10.4455
186.731
-22.3889
-29.7816
-29.9698
-8.32327
10.5813
4.79235
-58.2979
-17.4689
-6.01156
-31.2456
4.75674
-3.80632
79.9664
-4.5527
-13.42
-40.262
4.81407
-25.1047
-39.1002
28.1372
-0.651293
19.5656
-29.541
-11.1707
-58.7068
-1.3479
-10.7324
-41.4548
-13.9069
-12.194
-47.2365
-9.23432
18.1823
79.8582
-10.7251
-27.176
151.248
-41.3982
110.598
47.7474
15.1411
38.572
43.0788
11.0369
-1.95882
30.6001
44.775
55.6657
-20.8179
34.7221
-25.3107
0.293975
-14.1218
-38.7526
-33.2091
-21.0008
251.16
-13.7326
-7.03903
-0.535995
60.5806
35.5911
244.88
-24.7417
131.672
18.036
4.56967
-11.3336
17.0647
70.0095
177.215
13.3677
22.277
-10.2032
375.211
40.8553
17.562
183.508
14.9718
28.1907
13.9918
8.09838
6.70713
-21.5203
62.3304
13.8917
48.1651
17.549
4.12536
38.3673
2.4325
22.7595
95.8432
195.112
99.1312
-0.966569
-2.22683
128.422
45.4935
33.2207
-2.32034
29.6119
1.61735
18.1221
58.7487
11.6402
16.1637
-16.2761
23.7169
23.1687
65.3761
32.8554
39.2327
61.3911
-5.73749
38.0551
21.0543
57.0441
11.6664
25.8729
46.8609
25.8676
26.3098
33.9938
82.587
51.5728
34.5494
50.6502
39.0138
42.6898
44.3561
8.83994
-1.3191
37.4414
387.032
0.0623567
55.7182
26.8667
50.1222
-3.85564
54.0599
9.60673
17.7221
21.0831
92.7994
60.7482
49.5799
33.1134
1.08274
40.6224
20.3127
14.9211
44.4384
29.5093
113.142
4.97441
3.85825
359.207
20.4936
-0.643505
34.5648
-32.8495
17.0085
15.0738
12.6111
7.5953
-9.43956
-21.492
13.6503
152.533
162.358
26.8409
-5.67381
-12.8272
-33.4339
26.5281
20.5666
78.3974
339.27
8.84906
-7.96282
-7.12259
61.9477
19.8306
-2.71116
46.6352
11.2278
38.7884
62.2282
59.4129
65.4719
5.72054
-37.2424
30.9473
52.4782
20.7761
20.2947
24.805
210.767
-7.53748
32.7503
30.5656
8.8662
-27.9319
27.0249
87.5646
2.53763
21.2098
77.6356
3.07268
172.618
-16.8513
33.9395
57.4329
27.7064
26.0351
55.6197
38.966
54.9614
551.984
52.4157
51.8554
36.6768
-7.68961
13.7539
-33.7028
88.2763
4.7114
219.551
200.413
1.3811
8.50703
37.9866
0.32633
29.5742
8.94528
15.7042
-6.71427
47.0002
-32.6264
22.4763
147.666
22.6248
40.6711
49.5038
-10.3902
29.3652
15.1382
34.0631
34.3682
12.11
56.6833
44.576
110.859
8.54342
36.7928
17.6825
20.9083
60.9943
54.2425
35.554
32.938
44.1218
10.4064
-1.00627
46.2639
54.5873
-14.4731
18.8004
18.3355
57.8924
52.7247
29.652
27.4652
48.088
253.888
22.1754
22.553
-0.521271
25.7704
4.12181
279.339
19.8306
21.6517
46.6352
95.5608
117.499
15.3765
26.1165
73.1138
47.793
70.4388
38.0983
26.0763
17.5796
21.9939
46.7861
36.5031
35.5614
72.7321
-2.28035
262.096
92.1092
107.417
68.2653
56.3219
39.5589
9.38561
26.4433
40.5663
293.399
-0.404641
33.1309
29.5957
11.8579
46.9232
2.19261
37.6138
490.812
111.205
-7.30106
-11.9263
435.747
22.7745
-31.9712
-37.9743
27.2477
51.1051
17.1929
1.4632
25.8119
55.0596
63.383
163.192
27.3437
-44.4254
-4.54915
9.58068
35.1895
13.1164
-5.23604
-9.53906
15.0665
-16.4256
26.2647
23.3845
-18.5921
-21.8817
35.6328
-27.0203
116.497
-1.95882
27.482
41.8445
39.1528
192.473
-30.1882
15.9815
-0.947843
9.6643
55.0118
64.589
-10.7203
10.8583
-41.8436
-14.5353
-9.74109
136.271
30.5955
-6.33487
44.9614
191.742
46.2294
22.11
8.66562
439.353
22.3996
10.4672
3.00916
14.7245
35.7227
-21.3025
237.795
120.981
289.784
39.7535
104.574
-5.77225
142.408
43.1832
190.154
47.4538
32.8276
96.0635
6.39548
48.1651
32.5416
0.377229
43.9895
-23.2488
354.757
107.092
73.3544
50.4055
-12.211
-17.2194
15.9783
14.3545
51.1157
35.161
53.9747
78.0385
36.8627
43.7562
6.79332
31.1604
28.7015
6.30214
80.3687
36.6035
26.7324
61.7215
13.4829
40.7763
12.4621
109.518
-7.85949
-4.27271
149.428
-5.73715
11.5068
-3.17516
355.145
-6.92855
41.0705
20.5319
129.628
-13.9098
20.0076
39.0534
-9.44179
27.5718
16.3909
21.1501
118.764
-13.807
11.5379
-10.2202
7.39083
-31.9124
-28.9062
-32.7149
-14.5629
-0.837996
15.8603
274.834
29.3973
54.5873
-20.0953
-29.9253
-19.1458
-26.4406
-16.6158
-26.5699
-30.9737
-11.8902
-6.25992
-24.0603
72.4428
28.9999
-24.6762
-52.4097
-9.8916
-3.64458
-45.7617
-21.4518
33.5167
-26.804
-10.8604
46.2945
52.3535
-29.8867
-47.5498
-6.5549
-19.5164
-23.7459
15.7056
-22.9837
447.836
-18.7865
-22.8452
-18.3078
-45.7355
20.2084
-4.95863
21.8317
22.1469
11.1062
1.03692
8.63677
6.57451
63.9922
-20.5075
-6.96387
79.446
20.9495
10.9208
67.538
47.7305
19.0592
13.2509
-3.94147
24.9983
-14.9621
18.8696
7.69146
11.4996
30.0113
66.8151
19.5656
275.932
99.3992
55.7903
25.6262
67.9925
-5.11021
14.7672
38.0831
1.71902
38.5669
20.7845
-32.244
46.2933
27.3843
83.3939
-0.550877
-2.04279
46.9256
36.0482
43.9992
-9.22173
-21.8817
30.0106
-30.7685
33.7085
-15.2
18.1116
17.6011
22.8696
8.23015
28.1629
125.552
40.5864
65.3192
3.41392
10.8315
17.4175
90.9271
20.9376
21.181
32.0835
60.891
12.7687
27.4063
64.5398
367.228
-8.27349
-8.23523
26.3524
432.221
30.7103
-26.1327
32.1003
21.9499
24.9257
-2.11571
-12.3315
-40.3131
23.5055
-26.3006
1.53914
378.709
-22.4574
18.2898
41.6058
35.3527
-11.8042
18.6896
659.848
3.0818
186.735
21.7611
19.4834
-13.148
4.3324
12.9595
19.5949
59.3503
22.6345
102.065
48.3241
7.25741
2.16332
8.54342
40.5409
41.5531
180.726
20.9083
42.2536
80.4794
22.4355
197.856
21.633
4.7842
-3.81737
41.5787
-0.697637
-37.899
56.7538
21.3481
18.0545
30.5891
16.815
-22.1895
33.0987
43.0554
206.771
19.7419
19.1564
-8.89985
-2.43742
120.981
-35.4543
36.3278
-8.44987
-37.1113
-6.17525
11.6242
8.31292
252.16
-46.6127
21.5769
39.3597
27.791
-2.97169
30.4272
40.2269
-9.41155
43.9947
62.4248
2.40482
23.2767
33.2167
10.0339
-10.6493
244.427
-17.542
-13.0186
17.0701
187.422
173.461
3.95446
-21.2779
-10.2002
-17.2712
-45.1794
42.5013
18.3513
16.0011
-8.11475
-12.049
10.114
-22.7903
-51.5064
17.9325
4.88037
232.639
-26.2107
-29.1601
7.94033
120.014
74.5309
-4.35884
-10.7182
-35.0953
-22.7141
21.2165
-8.58834
28.2596
302.831
95.5648
2.42626
16.0656
101.578
45.1879
106.404
50.9859
-5.79092
39.4293
0.440958
37.5091
30.8808
8.1034
22.5143
39.3307
26.5419
400.843
523.479
5.41965
5.06595
-22.6919
49.7147
117.118
19.0346
-1.21017
-31.2563
-21.9647
15.0274
-32.4732
2.3313
68.9697
42.5675
15.603
29.2724
88.6684
-11.8666
-23.8757
21.7841
2.69561
-3.8373
-6.39942
24.0949
41.3449
-23.1766
25.0881
-26.1327
28.3522
125.023
13.6813
3.50649
-17.9537
-2.83179
25.3796
58.0324
22.1539
32.007
-9.33891
42.6527
385.894
256.492
36.9215
44.9265
-19.407
6.82501
-10.098
-20.6443
3.79686
38.9342
-29.4943
390.071
178.717
9.68879
9.08594
-17.4078
-1.63998
258.859
28.4021
60.691
0.0592057
23.9213
56.0993
28.4754
59.517
171.758
37.366
73.6624
36.0197
52.9134
4.57021
296.524
59.2954
-1.72836
20.9447
90.5902
17.7322
28.5088
13.5798
38.9538
39.1165
26.5262
17.9137
13.4421
34.5491
45.2711
31.0092
57.9906
14.9392
43.5332
8.53234
1097.61
24.6023
56.2817
27.9073
50.8506
19.6261
44.3318
226.124
235.819
-3.68395
-21.0813
1.08996
-12.0815
-3.96459
172.398
-9.93736
60.3541
-2.43126
46.7313
11.3427
-2.57218
28.1362
44.0449
27.3353
32.4761
147.891
-19.2355
25.2587
1.82821
115.836
7.92917
2.99023
31.71
49.1462
1.6006
34.0131
21.2098
4.94674
13.2183
45.1811
12.2915
195.109
18.0775
-2.70391
-6.02684
-26.4387
66.8641
78.3214
13.7319
14.1271
54.2897
16.2481
25.4324
-0.193343
34.3687
1.9045
37.6102
56.4172
61.1623
45.2633
146.065
-22.9818
347.713
36.1126
13.4448
35.1964
22.0637
0.711681
140.22
238.788
43.2521
46.8391
-27.5588
246.576
54.5583
50.182
-3.91686
43.1775
129.752
35.635
-5.4736
-27.5039
-25.1463
125.538
-10.9394
-0.207465
-16.9513
4.99316
18.1844
-52.677
47.8406
4.67436
30.279
96.2413
-12.2477
-3.14531
-10.7203
-9.75644
18.7755
-4.36225
9.82756
3.37737
-6.15819
-13.8311
32.4464
-6.24444
23.984
-23.8757
36.7766
-25.4154
50.5106
-6.39942
-26.9759
1.60609
24.4783
