# Supplementary material for: Nonlatching positive feedback enables robust bimodality by decoupling expression noise from the mean
Source: PLoS Biol. 2017 Oct 18;15(10):e2000841. doi: 10.1371/journal.pbio.2000841 (PMC5646755; doi:10.1371/journal.pbio.2000841)
Supplement: S29 Data — The corresponding mCherry fluorescence values were taken according to the gating strategy in S28 Data applied to the flow cytometry files (S27 Data) and were used to generate the numbers in Fig 3B and 3C and S7 and S11 Figs. (ZIP) [file pbio.2000841.s029.zip › S29_Data/LChITF Iso 9/1.txt]

"Y2-A"
1034.41
-11.3256
32.4392
85.0489
326.799
182.273
16.6245
13.1235
82.8598
173.373
312.107
-12.5055
169.085
457.953
17.7049
3.47215
53.8798
5.26904
125.028
512.407
25.9519
5.65357
65.2477
104.234
154.934
119.084
186.34
76.9678
98.3645
435.103
26.2317
908.201
211.872
74.7026
61.8311
640.925
432.551
699.982
158.085
91.9597
285.792
114.305
21.9894
315.043
39.4117
114.8
38.5009
88.6336
118.199
341.469
364.49
433.218
56.7115
122.739
55.2149
-17.5156
-29.9208
407.249
47.8169
-3.0273
370.11
163.575
98.0457
-12.5549
76.3838
226.932
35.2325
1017.18
61.2937
52.0345
144.519
371.11
757.616
25.7554
40.1223
748.401
482.862
397.397
150.511
148.21
254.374
136.851
208.208
17.54
610.884
970.911
1385.53
111.54
367.668
609.487
2643.62
12.6688
86.1023
32.7664
17.2236
673.713
114.112
108.941
294.724
42.228
56.0018
1.09435
392.333
13.3146
446.211
158.218
8.0292
151.395
-35.6921
188.981
30.2063
12.2394
74.7206
-8.18737
14.9976
200.926
171.499
51.6115
79.3237
-12.6989
98.1322
429.999
-17.1426
140.087
689.303
217.794
324.332
12.9688
125.069
102.168
94.2957
417.109
388.155
901.749
-9.2891
-11.3739
72.2826
341.056
3.89474
181.167
137.739
375.029
389.02
105.706
230.613
1.61404
551.911
326.074
29.9798
134.574
999.34
231.465
109.359
46.9821
478.821
18.7281
87.5817
300.051
45.0339
129.863
45.1104
99.7147
59.0173
509.298
108.683
281.991
230.44
260.783
130.312
25.8761
39.3836
97.2352
71.1969
70.8085
102.731
209.522
256.496
481.182
273.784
63.2796
184.982
172.912
179.189
338.314
57.6522
197.232
826.293
275.308
196.489
22.7789
38.5138
185.181
158.517
191.593
528.531
417.855
238.152
94.2963
66.5621
13.4696
131.29
88.4961
297.288
108.246
82.9566
26.1322
43.4169
169.573
96.7785
118.052
163.775
327.27
1004.06
382.371
122.531
67.6237
-12.4664
245.219
319.724
-0.753525
176.958
58.629
29.5812
910.711
37.1814
-16.6454
224.009
616.167
327.75
40.6187
619.21
635.283
52.2467
23.1172
959.464
196.922
129.759
504.019
259.499
43.0198
368.257
-4.41188
42.4862
84.5095
0.339929
-11.4605
63.0868
2185.56
-8.30121
-28.9874
235.602
150.309
-47.4842
503.1
184.602
-5.38798
-41.0955
20.8585
455.728
267.3
-53.4266
43.42
172.089
-25.2068
289.393
0.778748
493.489
116.983
758.348
629.9
38.2035
389.618
287
-13.8213
299.35
104.831
318.774
-36.9055
-8.06512
48.423
75.2151
461.721
20.2021
84.5182
5.94463
1682.43
83.3406
266.828
161.102
314.42
56.5268
268.082
636.487
193.422
39.0017
477.651
545.613
499.685
2192.87
69.1942
9.62955
305.747
89.8259
849.732
16.5043
543.575
146.666
100.508
103.079
157.822
482.576
235.218
330.449
793.149
189.961
454.362
89.6792
479.408
698.492
349.632
82.9027
3.77951
290.136
234.388
359.107
213.03
146.985
337.463
70.2535
94.7869
455.718
14.9873
960.675
68.6098
261.584
226.865
284.598
74.0239
-11.2574
9.36504
44.6192
66.0548
954.855
294.892
129.441
65.5798
126.937
35.8076
238.063
66.0739
-6.47667
246.055
226.895
-5.23301
125.871
107.746
403.791
323.564
425.477
173.379
306.194
55.2674
330.367
23.083
264.807
54.0966
494.923
291.98
151.361
78.1603
39.853
529.639
177.144
24.8184
190.985
65.413
63.4301
451.298
398.398
309.659
34.5603
184.64
207.271
30.8602
117.274
113.974
298.009
246.791
237.175
21.9668
41.4775
995.616
331.27
341.912
-4.37177
515.338
181.111
201.234
621.61
206.133
196.085
72.647
82.5204
51.3166
52.6312
101.852
368.908
304.732
100.446
388.728
21.1477
-24.4477
69.0405
251.346
132.847
1024.41
224.277
15.7612
29.9598
-18.9678
-3.11971
535.925
131.33
236.58
89.8505
5.13321
112.36
28.4272
10.5806
576.595
3.92462
108.48
321.708
131.582
6.69132
173.412
48.1951
124.073
2125.94
83.7005
152.65
328.905
30.119
99.67
20.8585
210.226
289.789
143.35
474.455
144.145
50.2726
59.824
247.665
130.462
119.725
171.29
40.5601
67.7006
290.917
113.265
277.001
249.619
800.861
108.011
1316.12
302.847
134.318
450.794
536.496
260.013
51.4815
404.731
80.1619
2.17884
900.73
39.7483
63.4823
69.6
93.0123
21.3106
312.823
337.591
281.384
131.055
139.461
797.99
403.02
54.8487
86.3682
110.283
314.437
46.6233
1163.43
242.28
57.4265
145.609
113.677
110.155
47.4447
70.7256
182.79
223.362
343.497
367.067
1.0174
261.245
223.503
82.2168
143.612
37.4864
9.77125
915.485
199.61
34.7449
23.1017
277.781
105.628
426.251
1.59808
115.724
290.127
286.198
81.6402
55.1353
56.6658
134.648
61.4996
69.47
123.075
29.1293
71.3456
51.5129
231.594
390.126
114.313
19.8841
166.006
56.9805
215.62
320.205
124.624
129.298
1126.31
162.685
174.751
231.465
26.3674
12.1782
113.819
20.8151
157.478
30.4666
1.01959
8.04878
46.9845
73.4778
424.46
104.935
388.813
464.698
4.03614
793.731
486.896
31.8874
269.649
222.671
148.737
663.904
79.2731
43.6019
126.997
382.525
504.168
671.409
7.01473
101.966
88.8388
362.922
38.0667
29.4858
13.0086
104.992
41.4162
182.458
35.5454
491.151
237.102
841.807
136.913
32.2742
64.9033
93.2536
542.103
26.1322
332.023
351.358
273.878
136.579
153.225
171.482
20.0786
189.284
89.9775
55.8979
42.586
185.276
44.8789
77.4978
21.0837
403.508
197.18
61.9625
99.1758
274.994
32.5111
223.982
94.2957
315.91
123.911
71.5381
52.5551
-5.75166
332.778
468.493
118.213
62.1642
18.7354
137.96
643.948
55.4365
143.188
140.658
7.23623
272.675
110.557
198.646
106.463
4.70319
17.53
976.519
37.9702
18.4986
61.1531
5.62726
129.711
544.438
270.877
195.516
43.523
0.680759
13.9568
-43.3795
108.228
335.105
6.962
602.631
236.92
1319.06
234.29
1148.93
1159.33
14.1367
-19.8072
605.454
274.697
427.282
214.797
119.21
-19.5262
332.468
116.295
91.5692
184.594
550.962
11.2391
132.7
264.706
34.6882
159.959
-50.4693
4.68189
58.0835
286.233
318.792
534.165
279.717
49.7453
-16.3141
90.088
4.13732
45.8988
987.942
169.533
510.971
38.0576
278.327
116.913
120.86
-33.2021
64.3125
88.6447
220.889
125.11
65.7622
593.704
-21.0533
753.872
-32.5805
44.5338
-1.41856
288.427
153.385
88.3712
137.839
-39.7071
94.799
234.696
212.597
111.552
89.2049
42.8399
111.445
19.823
89.6112
76.8695
171.583
494.231
140.803
326.575
-4.78992
151.77
211.096
145.012
-9.95033
153.659
163.775
10.5527
78.2692
112.505
-19.8979
71.3718
701.553
400.767
329.095
276.608
143.225
-1.34113
65.1884
213.559
-28.4109
-14.7713
-7.89655
26.0251
16.1581
266.886
573.439
130.957
120.569
48.6679
-42.9584
661.993
153.569
48.2367
257.236
40.9874
-26.928
431.04
-7.09534
1391.5
259.633
-46.2387
348.996
12.6504
78.3576
-8.03053
179.092
298.764
498.945
329.551
151.831
16.522
81.7448
623.451
334.602
45.7852
16.9977
25.276
31.0687
182.104
88.0759
149.204
471.479
726.022
577.315
166.532
208.957
444.148
702.416
30.4475
-10.2893
1488.67
562.35
253.933
-28.1236
125.063
286.932
273.67
264.725
59.1156
317.27
223.147
118.455
184.58
703.084
67.9553
48.4837
414.174
-1.47314
150.866
152.759
160.307
266.73
137.226
13.7992
334.422
46.5757
37.0132
522.511
8.83606
308.402
894.717
82.9027
48.4407
341.21
-8.10971
34.7515
32.6667
35.7383
966.057
254.083
157.742
276.641
-26.9675
143.518
268.094
-45.2376
535.044
269.852
56.2167
293.87
6.08465
173.369
-29.3217
142.56
79.6445
84.3204
644.179
180.111
760.927
826.945
842.475
98.004
31.9919
311.484
19.6619
215.827
184.148
94.6276
234.203
92.6963
14.3435
-1.80979
369.767
428.252
587.304
214.563
88.6754
13.682
258.37
40.7766
82.6288
1049.1
74.524
279.733
66.745
124.67
-8.91483
-22.6681
20.9048
97.5469
1882.15
99.4841
48.2265
61.7343
82.5035
65.7791
336.131
1523.55
35.7525
823.308
673.76
21.0298
211.08
100.75
52.9716
63.2701
566.663
331.956
181.789
1079.86
75.9033
239.018
2.48702
377.107
757.803
263.208
-5.89818
299.382
151.446
27.5767
165.973
791.3
52.1888
198.682
631.216
361.824
194.189
145.564
75.9809
190.088
36.5204
31.0687
491.325
132.338
681.429
72.3031
56.3247
10.9844
81.5202
103.061
245.144
114.78
478.842
431.524
99.0834
184.841
35.6123
727.539
220.206
74.0479
42.2411
137.226
150.606
340.044
14.7165
263.775
35.2541
19.1434
-31.7408
-15.1422
-11.7376
141.207
1205.99
195.495
109.762
131.408
393.877
432.991
14.8631
100.394
541.581
26.3835
29.3681
157.638
519.323
-21.4002
448.66
198.754
-4.00816
251.112
61.8389
27.7526
-7.03381
2.00455
353.258
82.4464
1343.21
157.622
5.67851
81.0664
1.01959
345.381
58.2289
212.159
162.091
4290.05
212.259
87.1313
187.351
546.578
-5.55792
104.93
245.097
142.086
240.566
988.117
141.662
274.176
37.9797
407.059
46.4123
67.682
597.872
77.3299
1.39254
210.662
75.7203
144.952
158.649
45.073
111.155
17.0252
108.197
31.9037
-3.56134
92.5027
56.1601
123.834
463.487
115.288
137.158
163.149
34.1482
68.6514
265.668
257.06
25.2701
48.9898
16.6386
58.4531
102.122
18.5345
48.2841
324.275
343.671
41.3868
77.4887
395.145
98.5846
274.734
320.998
196.692
760.571
48.947
179.51
158.587
133.385
363.4
246.929
417.469
427.982
103.32
-21.1508
18.7443
140.577
5.69686
-9.69441
115.675
254.617
123.59
-1.21302
31.506
138.147
355.254
160.083
386.501
140.27
131.314
19.9006
273
-34.589
452.458
80.7159
32.7722
8.5799
49.0458
592.2
524.018
145.447
220.354
49.4842
348.679
112.184
595.94
1.86878
473.78
66.0548
49.6808
-21.8254
103.204
53.4076
41.2169
228.137
54.5483
80.6412
21.0963
748.772
39.9079
554.856
165.839
-16.5577
75.4521
156.472
311.039
156.415
668.393
322.916
381.401
-3.0273
255.792
-29.454
327.619
59.5966
71.9003
206.631
72.3214
2086.22
-17.306
1085.3
103.118
109.189
81.3518
56.9797
437.306
124.915
185.628
66.1777
22.6474
219.156
397.347
13.7919
144.241
146.322
176.755
714.989
52.825
30.0908
105.363
389.117
295.998
277.675
-14.0853
352.588
12.8905
176.519
147.1
713.813
318.837
103.569
196.838
36.3241
567.999
261.147
82.1755
340.339
501.496
225.421
230.106
58.0112
501.95
11.4656
10.3654
140.155
172.202
34.8988
49.989
6.39083
170.515
3.52096
9.99876
101.142
129.456
160.174
178.977
41.7184
117.824
415.352
14.9976
247.778
319.532
589.416
68.0793
144.723
263.987
447.803
107.483
810.18
24.7656
316.567
81.0286
35.3222
119.972
138.336
3.13469
162.188
188.214
230.641
385.097
180.994
35.9273
179.905
237.285
149.14
83.2174
121.917
12.8584
746.814
14.9795
148.046
24.0045
667.63
45.9326
25.0262
508.806
239.868
351.825
480.754
13.201
-9.75485
-17.4144
181.769
552.221
91.3817
151.787
125.114
168.218
2.56903
26.4829
14.0606
393.018
106.825
275.51
80.6595
226.438
175.645
241.306
334.279
380.681
160.238
55.6859
410.424
29.0703
-15.8549
60.5831
60.6509
624.902
-37.7573
31.391
207.203
583.278
293.943
356.104
16.522
406.802
540.891
33.1197
448.92
21.4223
86.3381
825.673
281.43
33.0122
-0.73061
119.155
227.52
46.9544
307.087
233.32
-11.2574
146.172
39.8178
26.9003
-47.792
163.031
70.7151
67.5227
373.421
2.89366
800.779
86.3399
24.752
90.8764
275.797
334.073
-2.82384
16.8109
449.127
67.5307
-27.5348
83.4242
699.747
64.6377
137.401
120.504
70.9632
106.369
123.858
68.9657
5.18358
182.282
-32.5805
85.3147
54.8034
237.836
12.9391
333.296
-16.5765
-10.2119
-22.8405
104.169
364.396
-4.49837
475.749
57.0972
160.378
258.277
104.98
-2.45994
165.961
65.8403
-4.18745
385.016
-28.7346
12.4455
-48.0167
-6.20219
680.272
41.9603
610.254
1058.41
219.327
94.4201
920.324
149.477
13.3644
-6.15831
71.2892
275.164
-2.39158
74.864
30.454
60.554
199.054
155.666
440.256
84.985
141.147
12.311
272.063
86.2883
153.544
100.394
185.509
-5.47559
383.567
38.4131
0.216035
88.2326
9.19178
81.6246
447.9
34.6572
51.5315
379.14
84.351
42.8299
42.297
187.403
-2.82366
6.05983
113.581
484.502
363.113
28.1935
-13.503
698.222
14.4447
577.197
113.69
89.9424
12.1258
-16.5786
-0.360793
303.627
757.105
1.4681
70.8717
5.24871
206.833
1636.54
62.9511
26.7992
6.12061
217.778
290.041
69.3851
231.003
33.2517
236.899
279.994
369.84
1178.14
1459.99
21.2001
417.138
438.969
459.973
-17.759
267.241
174.025
298.852
14.2008
278.892
10.6585
274.656
349.761
-20.117
586.478
-8.46309
37.2533
49.0828
233.307
798.146
238.252
197.272
243.69
116.909
49.2146
42.8615
274.797
260.5
388.333
44.0442
252.084
57.2337
504.737
230.93
263.05
109.534
99.0495
138.213
248.898
27.5767
111.625
802.888
305.917
82.1739
103.105
125.218
2509.5
902.586
456.659
27.2552
2.68164
485.514
23.4019
325.297
124.008
118.061
314.122
61.1136
134.147
135.691
329.938
466.382
47.787
1188.14
213.638
9.83279
55.303
73.752
55.2817
221.127
265.618
35.8076
455.454
62.3258
31.0046
448.454
84.4658
267.039
9.67923
1025.6
312.019
95.5217
79.5778
19.9657
580.052
43.8244
364.488
476.544
373.533
14.7412
264.413
120.429
20.3727
98.6344
37.4864
11.6453
139.622
98.4108
216.529
287.152
176.843
341.918
391.404
73.5575
4.332
79.1135
254.991
131.035
18.2474
176.814
96.5458
11.8368
177.229
948.5
26.5605
121.896
6.42977
93.8344
214.557
298.297
-3.75336
66.7454
62.9876
718.856
32.6176
22.5916
160.91
319.527
88.0681
271.734
546.869
111.032
-19.6597
325.147
-35.6198
188.781
742.331
16.9229
73.5701
-2.72854
358.499
120.073
129.7
34.6544
186.022
165.842
186.4
168.017
20.679
19.3169
68.4316
309.942
79.6302
36.1383
9.96458
58.6596
689.405
153.221
309.391
196.402
391.241
39.853
167.945
453.08
110.4
80.4055
784.009
55.5751
19.326
2.03269
295.603
123.578
24.4075
457.459
64.3917
161.763
94.6731
376.101
74.1313
402.402
140.803
163.531
153.234
51.4321
1228.76
22.459
40.5565
43.8126
44.3976
467.131
78.4687
134.242
54.353
110.971
124.629
109.309
1158.59
1022.05
248.215
40.9535
44.5095
188.928
198.117
205.329
-2.96079
1349.04
37.5127
456.928
31.9887
87.367
78.0973
126.581
118.874
73.2197
238.919
364.652
343.274
560.341
211.048
439.675
160.384
195.661
97.5542
22.2288
960.457
333.571
73.0833
240.343
182.739
1789.86
130.244
65.5798
-4.24753
476.213
65.6486
111.051
229.656
24.9154
39.4882
140.944
242.676
69.8299
64.6425
73.9556
134.997
99.9017
44.0688
345.549
555.643
855.105
34.3274
463.458
531.983
439.953
88.251
537.482
91.3906
102.523
96.075
181.063
160.277
173.844
139.136
1019.32
747.573
295.814
24.653
404.447
302.82
13.5563
615.521
531.342
177.286
185.269
326.963
201.607
194.559
93.7361
177.45
357.115
833.437
17.1146
43.5909
271.3
523.697
503.5
720.842
160.59
61.83
304.33
426.595
256.305
138.742
440.563
81.2369
97.168
100.459
10.4909
42.0254
113.914
1514.16
61.5442
485.604
207.142
55.8217
674.452
1288.65
402.313
6.39083
28.0858
26.0098
272.228
202.157
844.513
28.5119
105.888
116.214
9.44499
-0.324079
59.7138
95.4787
366.104
99.7944
176.746
4.1509
211.888
71.0648
59.4769
-14.3405
149.02
180.503
57.2886
345.051
105.271
202.48
513.365
4.81625
252.975
65.7389
156.805
684.966
-26.0305
2.0256
367.138
775.029
116.869
213.642
180.834
1616.38
88.6597
460.546
278.962
59.1636
-11.2477
336.382
512.058
419.054
192.148
5.16673
72.2844
323.666
-41.677
129.298
-40.3481
140.485
401.338
212.771
278.875
93.7315
11.0282
24.0201
132.685
97.9356
280.343
547.614
-17.306
687.061
186.514
211.326
67.2963
140.376
52.1857
144.593
205.306
277.01
201.621
69.7783
118.893
177.286
97.1879
266.993
1041.19
93.3593
106.855
168.08
79.7535
78.1888
129.559
1.43475
85.1653
8.69735
379.27
189.77
18.4986
108.005
22.8897
488.198
205.233
42.2411
379.174
240.3
-18.0599
73.9269
138.405
38.8873
14.6394
237.472
43.8909
467.086
93.7347
29.6404
474.268
98.6114
252.385
207.166
38.2889
161.301
287.816
347.022
183.653
-6.3432
49.4842
644.781
30.9204
14.9795
24.3576
293.87
141.51
1640.47
45.9113
35.5947
131.385
43.1598
242.236
38.5009
30.1179
234.647
148.972
82.7678
114.808
192.079
46.2026
168.73
133.635
74.0538
338.053
473.184
8.02733
184.253
0.563544
63.467
430.582
69.5103
89.4047
-8.8727
10.523
156.529
112
58.5516
37.3112
340.901
162.756
433.942
-0.351678
583.93
573.902
21.5964
27.3608
25.9733
184.741
91.4853
82.4917
574.507
357.425
406.92
99.8129
6.11992
380.749
756.156
32.1232
502.022
135.29
19.6635
16.6605
270.111
249.746
72.213
113.538
505.713
-1.22047
11.4405
99.509
65.4513
8.0292
40.8256
3.66327
69.0405
744.493
-17.1087
69.3455
566.369
141.496
250.262
225.501
39.7749
-25.5562
88.9194
-28.387
121.346
40.8763
758.463
14.1738
-32.9458
43.5473
140.27
115.847
91.9588
-26.951
-51.2132
49.744
25.1704
226.893
327.171
360.141
7.49103
51.7529
74.232
278.45
13.8769
1026.73
60.9055
-22.5018
206.142
14.6341
139.143
182.448
45.1081
130.244
168.653
33.9336
39.4117
4.2297
57.2416
-51.9213
882.818
95.8863
240.37
2.75544
232.314
367.605
10.3716
316.356
253.027
35.3911
384.166
42.7607
254.499
-3.06239
249.735
30.5474
187.905
54.7344
-9.80973
3.96377
313.014
64.2114
41.9964
139.439
133.708
94.9304
53.0592
654.208
80.475
421.71
33.92
373.613
37.4195
288.751
6.59201
79.0619
262.475
73.5036
159.783
203.834
34.5655
198.027
1038.2
148.76
649.721
402.91
119.499
80.6463
28.8278
32.0164
450.428
1189.75
270.999
810.717
325.009
1156.83
82.055
215.433
224.588
279.457
40.3504
33.3329
539.519
18.0322
792.119
27.0056
1006.86
249.009
744.009
49.1266
182.725
37.5036
693.479
164.594
143.786
95.3211
127.338
152.46
9.7731
67.5847
1028.71
1120.2
270.518
1099.17
114.91
595.146
3.97107
172.738
208.103
7.3668
205.341
140.531
1373.84
316.1
-4.6904
286.948
-31.6527
52.6254
149.091
-19.9377
456.322
180.842
605.902
7.02169
115.918
280.303
133.055
9.80796
49.8631
85.3263
5.16673
14.608
23.5586
-23.0366
294.213
59.342
417.469
185.52
-25.3555
142.359
-16.5786
184.66
243.657
344.811
164.512
119.567
142.913
801.333
43.6658
217.89
526.999
38.916
163.088
647.046
-13.6
23.2557
79.4685
135.582
64.9454
91.9247
-18.1553
45.1362
36.9821
151.689
15.0372
176.349
120.614
33.6713
105.093
109.289
353.294
375.164
108.802
405.213
151.11
-19.1903
175.12
314.219
266.088
340.407
-8.66129
599.121
49.4566
124.871
391.741
206.636
46.6096
1149.99
35.6123
1277.18
100.285
634.047
281.529
120.779
417.641
265.649
65.2392
29.4508
8.28361
52.9176
129.342
142.084
178.166
18.0266
20.0013
83.2665
206.278
201.438
501.459
183.979
86.2018
4.9012
-6.35281
193.132
164.658
98.3868
254.86
455.393
46.4933
680.748
126.226
135.063
-14.0588
118.054
108.196
431.092
28.5926
31.0046
246.055
97.5843
-44.5884
267.039
64.2077
117.116
65.5367
355.066
34.9582
124.265
591.052
214.563
51.1309
36.2015
-25.6734
78.4595
147.598
427.457
70.8398
-19.1793
108.145
-18.243
47.8334
200.081
79.1663
54.1778
20.9048
38.5138
48.374
76.0583
111.008
325.041
167.774
4.87196
738.118
43.9787
36.6895
451.306
255.916
387.41
19.228
252.56
368.149
155.518
151.126
122.523
27.531
432.895
106.13
112.002
376.749
118.783
256.904
69.9925
72.8051
25.496
124.484
1115.6
734.23
46.7668
-5.40096
743.125
65.192
102.862
55.5135
177.426
23.2574
82.4337
380.193
28.1161
396.369
75.922
68.4781
71.8275
137.226
73.9269
14.7165
250.657
327.608
327.427
23.5441
470.834
18.4556
286.763
130.84
509.876
19.9006
-11.8578
40.3737
135.74
69.4715
673.703
36.6909
1053.55
601.57
62.9972
241.024
106.036
300.609
230.613
-5.88223
270.801
88.0681
86.2018
55.8636
37.9438
92.7843
403.588
202.53
643.738
11.2318
80.0854
144.503
200.581
73.5701
-2.72854
-8.81781
276.409
172.723
171.03
657.742
937.9
168.017
65.6566
8.0725
244.594
219.987
74.008
112.975
98.0457
427.036
70.7616
101.369
220.765
258.182
21.9383
-23.8652
445.306
276.469
104.504
164.748
372.76
16.5785
146.467
167.824
425.061
149.147
339.644
223.841
60.9518
1584.71
207.022
297.185
200.181
151.832
63.1324
358.989
503.602
-4.18745
42.0617
-11.868
138.651
280.437
211.189
344.814
47.5825
169.848
-2.31565
191.216
24.5202
161.822
861.329
42.35
23.2848
225.421
170.136
56.1371
220.84
245.724
272.735
484.983
115.98
205.439
951.415
105.716
41.2042
63.4911
90.5836
254.815
21.1036
185.29
36.7902
884.96
248.317
149.011
122.826
-25.624
137.226
171.221
10.2087
1.59808
490.537
33.38
162.509
21.6701
767.28
66.0361
436.372
1130.09
351.98
11.374
475.299
29.3716
812.489
21.4223
60.1012
117.105
23.5724
9.3651
182.937
687.052
62.9328
221.898
526.715
33.4732
120.876
359.808
56.2167
74.0436
229.299
58.2265
-8.43657
147.552
348.633
72.2341
34.2857
9.50315
-10.8552
68.3876
333.893
667.657
94.6276
20.5591
450.643
3.0991
292.419
-18.1644
278.327
433.63
66.5118
180.441
64.3125
60.5337
128.858
153.843
113.943
286.293
939.405
111.723
135.914
290.31
556.418
337.044
80.8749
505.156
351.973
55.4436
67.9042
454.351
448.883
631.593
95.0554
9.61835
37.9687
22.0495
30.8173
6.87263
944.5
231.711
137.516
149.345
318.577
66.3232
169.848
331.268
552.911
253.716
182.918
199.772
276.284
47.3846
423.135
46.7668
82.159
92.8243
610.545
556.386
973.806
20.0039
-2.9795
73.5775
818.276
52.4789
90.3561
27.1776
964.229
57.2337
-6.88331
218.23
35.1392
230.157
578.552
400.231
6.40954
64.162
224.919
121.47
178.166
229.796
186.793
60.9884
165.725
108.827
223.927
10.454
47.1717
181.779
769.52
68.6098
149.14
300.609
88.1839
741.87
94.6387
9.35729
29.9798
132.7
47.3141
375.768
173.077
63.8487
533.169
74.9501
196.278
22.6892
299.907
182.266
-0.854476
64.2708
438.664
79.1
139.602
349.066
220.19
322.284
25.2299
160.521
108.76
223.59
214.609
234.979
540.651
238.537
49.32
68.0299
67.2151
932.832
17.0364
51.9233
187.904
64.8709
40.3371
170.096
39.8109
443.984
288.427
82.1708
107.112
428.32
-13.4701
227.858
60.4079
448.729
1234.12
57.8325
167.667
538.939
100.856
43.1363
325.565
97.6995
90.4425
55.7827
201.357
-15.0223
42.4305
66.3014
500.361
450.507
113.626
203.832
118.128
313.458
331.468
53.6568
7.50133
394.495
223.973
668.179
-23.7499
56.6415
143.11
59.617
76.3024
4.80348
92.6166
170.984
39.3868
12.7738
386.187
154.833
145.564
70.148
183.79
38.3944
805.058
144.623
56.2168
85.4764
369.949
264.346
78.4507
9.35729
74.9574
160.811
139.143
495.709
45.641
0.130486
936.093
133.046
117.567
791.056
90.9748
364.121
76.9695
354.588
132.106
159.605
66.0818
118.99
236.077
51.4668
276.713
-5.55792
394.519
145.024
59.0155
0.531066
274.208
154.237
531.782
56.3918
252.624
253.497
18.0193
518.224
48.5556
24.1835
897.39
142.719
44.136
192.25
189.718
160.123
342.062
34.857
170.276
117.067
138.714
14.4067
224.057
85.685
45.2256
34.2205
179.471
28.9433
63.0946
146.147
102.401
160.59
86.1929
2452.46
489.848
71.3718
182.436
10.5035
104.194
15.7885
34.2661
68.9366
258.536
6.61722
121.602
-4.45658
359.21
60.7387
84.3077
85.9799
463.523
858.265
35.7523
36.0553
166.687
282.495
76.753
714.959
317.033
53.6842
994.512
31.2667
106.998
466.982
11.4085
37.2653
74.3312
355.268
60.1597
529.484
213.096
61.3135
58.4802
92.5741
636.55
158.272
357.016
125.696
573.809
275.731
142.759
181.093
340.127
168.982
248.926
-26.1439
78.5605
20.4564
65.2651
723.243
43.3919
249.74
633.192
199.834
2786.74
416.444
819.908
889.319
403.537
212.189
154.354
398.14
951.75
117.713
173.754
1.05535
37.9251
123.72
1363.98
232.514
85.493
211.156
186.34
73.2197
59.0092
12.328
234.578
11.2392
16.1456
98.5949
32.9477
511.723
159.036
285.793
121.801
603.444
353.84
161.632
197.732
268.122
81.5186
46.8391
760.371
191.355
446.084
96.0589
-10.2248
98.004
45.8988
24.6718
120.43
285.782
316.662
10.2373
49.9508
84.3972
236.709
51.565
609.792
57.1414
214.175
680.88
28.6745
44.7263
1030.28
234.428
284.483
136.368
85.6565
45.4752
25.5155
521.972
363.125
102.904
27.9317
224.6
238.296
70.8628
272.835
107.26
405.625
617.549
643.929
95.3138
42.1046
231.592
185.565
51.888
38.5241
662.897
271.988
60.4575
5.18288
42.0617
42.4305
94.4123
68.7605
179.896
49.4566
675.846
653.607
247.438
2.59091
128.089
303.315
17.9997
122.935
34.5292
69.8734
805.445
1283.44
213.865
62.8392
222.802
377.853
6.39083
241.729
382.082
506.143
32.3071
483.404
857.833
139.559
7.41258
111.059
27.8689
437.84
67.4715
137.747
201.484
21.6264
90.5681
742.55
328.642
-2.90979
162.576
284.505
110.036
173.469
443.067
148.495
421.38
187.438
136.936
25.5228
1.26062
98.4697
64.5258
17.7797
104.157
9.3651
1.15307
-6.35281
179.125
327.702
72.1499
256.734
65.2339
41.6919
218.347
107.485
150.056
157.409
16.3672
39.4117
315.325
17.8862
150.478
193.162
300.24
154.595
45.2865
161.659
385.108
734.578
281.977
138.745
30.5613
327.053
463.615
126.482
66.1234
92.4235
94.2668
144.052
263.79
460.646
812.906
548.551
88.5787
662.698
398.284
103.529
303.429
11.0651
33.4451
238.296
77.8692
423.187
237.228
204.711
109.523
505.105
21.7386
262.106
233.259
117.274
98.9815
256.78
409.835
636.66
442.528
40.7901
752.751
311.065
362.896
77.5458
162.464
472.25
890.912
673.972
522.926
532.952
166.949
442.932
247.093
351.571
349.372
60.5031
59.5662
772.03
25.937
123.91
87.2021
325.687
299.639
12.5077
41.9981
380.41
245.275
256.689
211.915
217.84
382.205
351.835
66.4705
209.812
143.369
159.612
257.957
831.468
-9.0304
17.0307
413.953
19.9833
475.208
661.735
40.353
-11.7923
170.009
41.6136
126.804
340.056
156.491
275.722
37.6153
67.8109
307.591
195.233
16.1752
506.919
110.886
443.829
13.2115
-15.1428
299.692
80.2577
86.0609
586.871
323.49
134.718
98.201
591.536
1739.37
111.006
651.122
331.349
1175.53
340.838
151.108
161.175
646.954
321.425
70.3521
118.486
551.656
2.71241
35.3313
314.375
119.587
207.487
-25.4496
234.702
207.736
277.393
183.314
155.677
529.647
10.631
10.1779
235.171
657.792
-10.0913
218.535
-10.1558
103.832
140.658
-2.1341
40.2908
639.044
203.915
131.647
29.0661
461.684
5.75268
394.488
63.7057
110.07
131.385
69.3968
560.827
242.774
284.991
705.038
563.141
137.116
-3.25863
876.113
213.588
87.0741
31.2101
35.6715
73.6648
1470.23
405.519
184.578
356.604
68.0606
420.354
867.441
190.702
37.6512
68.9657
453.085
63.1677
21.1124
435.936
62.8259
533.665
210.351
110.4
241.575
200.237
111.602
115.84
46.0732
319.418
29.0926
735.758
265.854
42.1046
115.4
173.944
117.48
40.3981
132.537
195.151
261.327
72.4649
653.376
28.82
100.62
99.3113
45.7085
36.7896
200.083
9.43179
919.009
172.571
411.073
286.449
2441.17
16.1131
266.913
521.523
104.544
99.2406
106.522
320.687
180.905
256.535
-19.4491
139.944
190.049
301.497
11.8728
114.463
364.017
644.574
59.4811
184.537
28.0273
60.9104
7.81242
404.135
134.315
61.2518
120.117
241.919
129.094
516.611
62.9133
118.256
278.359
162.496
1787.33
540.115
92.5741
74.3301
774.84
301.959
307.481
7.84076
17.1103
148.382
169.849
8.41756
360.137
172.089
26.33
170.39
157.263
25.9097
131.038
-16.5782
419.068
3.53332
109.445
259.826
1649.41
56.6583
568.663
96.6971
46.4905
896.438
21.8042
57.3443
276.747
998.021
17.7483
32.5701
198.584
252.576
367.622
3.83832
237.311
9.76326
215.164
187.171
296.362
343.162
81.2807
264.097
189.555
532.106
606.104
573.102
1075.47
419.1
22.4939
74.0479
283.996
54.7674
208.702
-19.7764
70.8614
518.582
186.588
701.344
561.935
1144.71
50.7294
49.8857
211.156
21.633
13.926
9.50141
403.837
132.268
294.548
95.5721
565.247
106.091
-8.28176
-16.1081
584.811
63.4582
169.601
136.794
172.409
91.4708
96.0398
177.117
774.653
241.885
23.4226
327.949
57.5966
-33.5328
313.025
328.443
180.93
500.928
178.425
203.32
191.464
99.815
231.434
88.9481
318.656
592.781
330.801
-6.77543
594.998
-5.09113
77.431
54.9115
27.8597
280.657
58.2659
396.927
432.471
134.382
249.748
443.432
143.411
61.4004
24.8184
359.651
149.746
753.086
67.7565
308.379
48.374
86.6449
42.6554
25.0578
148.297
10.3124
149.929
594.101
118.141
-4.07221
430.518
31.6028
1.77537
373.6
34.2021
281.694
95.6957
684.686
735.602
336.05
276.554
80.8078
255.197
635.39
119.811
270.934
127.413
73.2352
3.13115
14.0503
472.481
245.709
448.053
85.3728
9.36867
203.323
165.496
-19.2152
573.482
-0.273661
2.94159
-1.87734
6.54667
337.77
57.2153
48.2703
187.489
132.674
119.136
115.644
682.144
27.4829
-14.1112
44.9076
13.4065
-0.872759
22.517
56.0058
93.6857
205.741
31.5163
-26.6104
460.253
746.441
75.4611
172.801
98.8861
155.592
132.889
164.738
882.397
9.66043
559.504
1378.96
752.596
116.63
115.145
109.677
65.3287
30.8602
79.7931
198.307
99.3583
231.798
415.211
164.396
631.808
107.309
43.9358
87.4575
35.5775
346.029
369.9
65.0123
183.644
88.812
132.367
856.007
30.1424
171.192
87.3402
72.3351
58.629
147.647
378.477
132.759
339.427
51.5948
90.4919
128.162
937.262
-7.66467
62.756
284.549
34.6124
31.0672
66.9773
347.535
183.6
308.2
237.386
191.428
180.23
566.313
17.9801
53.7508
390.907
223.735
129.616
258.081
287.73
220.592
190.624
79.0949
71.9593
53.7154
62.6947
175.232
33.9674
599.835
24.6066
602.497
159.612
110.663
470.24
355.914
120.55
47.0656
25.0851
243.441
157.689
136.104
12.6177
69.2242
219.448
13.6943
106.519
105.2
1398.75
132.646
18.9259
101.522
404.879
245.079
377.142
131.129
18.5146
411.29
2.38815
10.3975
220.596
41.8128
750.328
83.6555
1182.78
10.5152
-7.73745
96.3682
793.926
27.0447
112.287
45.5524
62.8771
186.97
537.409
-4.92723
167.038
1110.39
1026.45
43.1071
208.044
80.6595
14.6684
456.755
563.838
13.7795
433.378
13.7023
109.099
31.9774
220.99
201.906
144.955
551.944
407.265
450.842
135.156
127.76
266.199
213.514
256.723
21.8718
551.907
-16.6602
526.764
391.501
85.3728
600.378
108.694
57.146
75.8944
371.644
59.4955
234.276
129.037
19.8082
208.018
304.523
-21.3514
152.793
850.371
67.5489
-4.13265
158.748
48.0976
87.6336
-47.8443
236.062
-34.6059
428.8
69.3687
12.9023
46.8341
78.3048
172.071
-37.8548
28.7967
667.652
199.758
930.099
11.7428
60.3566
117.627
-18.525
528.531
15.4857
267.51
146.944
71.9722
2.52299
-8.1432
6.20755
206.306
55.7228
57.9862
88.1257
436.844
26.9104
459.084
210.041
679.005
179.006
390.157
43.5186
12.4295
297.527
613.317
513.389
1762.53
157.686
24.1349
54.705
197.7
5.41606
49.9081
246.935
63.7797
66.3092
26.3942
334.236
230.227
19.8738
137.927
96.1103
192.944
166.492
256.968
203.394
35.207
56.0102
46.1432
42.4927
80.5596
100.972
62.4726
149.868
269.074
363.08
57.0543
247.825
1019.43
188.26
474.142
417.296
230.783
26.5567
764.964
218.505
467.919
482.736
49.4467
35.9128
80.1367
234.953
230.756
467.585
171.878
260.499
243.651
116.267
533.591
85.9508
48.627
96.2384
313.438
24.7656
76.687
1746.14
40.0074
555.79
54.6715
329.917
166.662
17.9502
2417.87
-14.9978
214.797
12.3879
-49.5112
-29.2266
299.953
25.9769
12.1798
3.73509
354.193
1247.77
69.8029
315.798
-8.70696
3.87862
253.933
10.745
105.148
93.7596
1218.62
823.735
-36.9288
-37.0921
60.8913
67.7753
141.044
248.301
31.8035
6.48921
1024.47
494.818
474.715
143.394
390.527
403.844
13.6495
39.9496
-0.251292
601.122
180.08
353.824
108.257
603.947
-45.699
60.9518
14.5487
159.751
280.94
-5.80153
382.021
133.349
107.854
89.6035
10.466
646.991
452.477
12.2261
27.8474
98.3266
284.066
181.44
245.535
36.8954
492.048
113.796
63.9663
-10.757
-6.06151
176.994
-47.4753
507.842
1697.23
6.33124
202.385
93.0116
54.4094
56.3793
-19.9627
256.464
282.243
179.157
38.2773
75.4956
1212.12
494.669
481.335
-16.6454
-8.37531
582.434
16.6548
-34.4416
825.852
82.4011
326.233
1351.65
1390.45
205.658
90.8333
31.7754
109.636
635.625
257.957
158.678
216.799
49.0656
322.504
70.9985
518.485
495.151
-10.1753
174.478
59.0937
333.036
201.868
-42.7193
752.245
188.648
27.0874
126.506
699.261
230.644
-14.648
-40.9857
-0.691428
87.1283
541.28
144.153
121.656
376.36
212.058
158.573
-41.4443
221.889
143.634
225.122
-7.05995
28.9317
-2.23526
288.974
-19.9804
61.1596
22.2527
24.8873
128.559
522.25
-34.5893
238.519
390.687
15.7035
1811.8
-12.8137
159.386
815.612
-9.72406
-33.9692
346.962
239.189
198.859
259.317
183.512
71.4737
65.4631
182.565
127.074
140.651
397.803
82.6201
476.502
274.797
146.182
69.7414
96.518
17.8259
62.8559
562.833
97.871
182.623
648.151
160.702
29.6319
-32.3934
165.973
-19.8274
498.217
119.972
194.558
91.9588
1316.75
443.54
186.551
388.739
146.308
62.9278
509.025
64.8617
387.146
90.7137
54.4507
421.405
616.566
218.323
1012.57
35.1327
-31.8411
329.562
184.726
7.49299
223.938
-5.18457
179.174
21.6081
916.034
199.721
467.969
110.554
132.431
76.3892
237.994
12.1258
3.67811
468.805
-17.7394
143.942
11.2726
37.2651
282.578
260.152
-19.1142
146.661
149.158
216.08
180.409
-7.28063
342.999
686.401
18.2591
238.773
150.021
324.799
238.165
108.197
1.76419
1.91869
283.171
231.184
264.181
43.6966
143.399
65.9435
260.601
49.9108
89.5055
11.7421
127.332
-47.4753
309.191
255.582
98.7455
305.031
176.224
255.59
229.288
203.99
171.673
945.325
206.062
513.194
112.665
3.34784
-38.1898
30.7537
14.9673
-6.86784
44.9198
-12.9734
257.195
-7.60098
42.6145
58.9742
114.807
14.7505
344.137
148.056
92.2302
1220.96
10.3297
59.1077
442.893
34.1527
19.4214
199.489
-37.7573
121.346
-9.9046
57.2773
523.308
65.3073
313
82.1143
-31.7295
1.15998
102.46
1492.77
1100.88
311.226
17.7797
216.601
67.7864
61.1136
300.939
257.506
569.456
92.7646
-33.7462
-33.7385
603.091
79.1732
368.251
146.165
453.025
-42.9032
30.0414
751.982
-5.06968
566.101
52.863
237.054
427.596
416.532
797.402
412.239
250.118
299.202
162.135
175.009
15.912
127.968
36.2015
-44.414
93.452
91.3764
288.776
5.24747
-36.0459
141.879
253.497
250.232
38.9116
114.774
65.4222
54.1686
196.489
90.2453
17.8991
21.7104
101.637
79.5379
207.129
227.886
85.9435
92.7044
61.0524
43.1363
91.2434
-7.24824
322.827
814.779
83.2912
589.707
534.079
113.645
81.2939
121.234
31.8449
-16.1357
-6.06379
61.9056
-19.8979
43.2608
-8.71829
209.612
501.509
-47.6052
205.069
-44.4446
18.3368
-16.9515
34.3703
41.2874
58.6328
240.606
266.346
-29.6588
-5.7906
-11.553
72.0938
228.147
206.98
2060.05
95.5185
143.282
-1.87084
1.25319
170.813
429.481
25.4764
542.882
686.214
184.993
479.893
905.234
-8.9812
19.147
1.3212
395.236
-9.0658
370.979
977.459
55.6294
151.193
363.814
-35.623
96.8309
92.4414
698.183
478.674
334.363
2.48392
96.3683
16.218
11.4583
131.907
206.415
442.514
105.384
570.836
53.9867
34.9227
104.712
172.938
57.3443
23.7483
64.7362
289.119
256.265
17.7483
80.1619
-16.5618
745.969
111.748
303.992
50.3638
187.666
319.774
135.141
36.3031
93.5571
127.696
35.8815
123.326
239.976
647.054
642.966
97.1643
67.0602
102.845
89.5854
332.235
130.616
68.9254
1057.57
96.9626
164.049
219.614
44.7271
47.8691
143.179
133.542
37.0908
12.9372
211.266
414.255
28.8282
-23.8819
29.2035
120.43
13.9803
508.452
83.3741
491.48
93.0613
445.484
257.211
355.27
122.628
353.473
261.496
23.1628
288.902
44.4189
-2.7517
625.376
-19.2443
149.681
431.363
227.37
118.296
151.418
282.312
163.982
285.283
471.505
184.36
77.3256
33.4911
63.0271
354.204
51.5404
402.009
229.648
158.035
251.544
276.168
8.33461
1019.22
1219.55
436.304
32.9145
56.6658
148.083
106.477
58.2256
257.907
254.26
285.876
967.826
50.7309
460.059
68.55
348.896
272.893
190.424
357.161
345.587
103.176
-52.7339
119.582
202.862
193.984
28.7744
6.55596
303.586
205.648
50.8001
84.3893
120.422
70.36
51.1523
405.187
130.232
37.7902
317.207
122.739
26.1813
38.3483
26.8132
214.609
23.2096
90.4862
24.9571
69.0892
125.11
446.198
37.1066
98.8869
308.67
19.2383
698.305
184.64
190.711
419.621
247.197
721.227
270.156
285.891
142.077
43.5413
192.136
79.8346
89.6916
88.9563
96.6597
123.344
48.1398
353.367
92.0773
967.505
-7.93558
173.246
496.004
65.5625
602.284
552.27
161.231
71.9314
35.7646
150.577
63.4348
645.812
801.347
96.1103
87.9962
125.262
226.983
536.978
115.792
312.757
49.989
263.138
206.122
78.4836
-25.6085
39.2976
26.382
29.8803
40.7405
220.144
354.115
1119.76
592.521
160.506
2274.5
29.3926
-29.8086
148.391
530.119
51.7827
104.953
392.081
59.0367
1460.91
229.249
275.907
71.8953
200.249
1345.11
100.665
111.625
1118.85
37.1367
54.4775
737.668
524.125
188.425
100.133
142.56
237.045
280.319
39.6754
179.18
-0.785498
587.341
406.775
20.3547
30.9204
479.748
1045.72
1845.6
41.6919
60.9252
103.737
161.3
478.821
25.7375
648.627
155.604
99.8071
501.395
-1.32155
225.021
69.7296
25.2841
43.4124
384.673
368.241
202.343
439.398
278.587
170.604
315.808
118.986
133.59
47.4459
32.4227
200.072
132.684
14.5539
112.942
-6.34359
696.26
-19.1845
41.685
205.977
264.064
168.378
60.2602
141.587
136.455
126.658
178.474
132.012
525.72
853.824
278.972
32.7343
149.134
20.2707
191.188
231.553
214.996
942.903
148.539
784.794
195.735
-9.99397
18.0677
197.486
126.856
196.763
739.564
59.5285
306.19
-3.59081
191.807
327.678
76.0958
941.902
28.907
100.796
20.5299
80.2849
85.328
3.34784
147.839
261.661
263.633
85.1016
20.5895
-4.99377
151.742
221.285
51.0478
59.8654
178.914
1523.53
574.404
97.7676
106.204
102.481
493.056
30.325
52.638
21.0118
86.3967
36.6049
254.325
1183.88
219.65
326.832
136.174
-1.02355
-0.93063
73.3228
73.2225
1583.93
455.642
137.137
20.9312
-41.1364
26.0786
575.011
1105.55
-3.45971
580.237
178.786
40.5601
56.4562
22.9251
210.716
1031.86
52.1127
110.938
658.432
218.581
198.415
43.6279
660.794
293.614
-8.3524
197.29
100.717
25.2446
540.442
33.6659
222.591
7.80104
61.1484
56.6149
310.741
243.393
438.791
567.151
165.614
361.549
93.574
38.2615
158.933
161.266
151.961
305.186
22.0826
421.437
464.399
111.095
51.0887
159.054
9.3754
62.2451
111.511
293.314
83.4706
-40.6165
128.275
171.946
468.163
21.9545
-13.9372
152.587
262.813
297.691
492.911
282.639
157.551
355.358
-11.8578
115.336
8.30383
102.283
-7.17621
106.091
-4.53363
401.809
326.19
9.1103
107.757
830.198
149.92
376.329
116.655
574.419
300.514
-11.1139
153.661
25.7375
436.858
809.653
2.35564
100.345
191.707
63.8511
-12.7293
111.059
516.292
144.247
75.8297
271.091
133.123
66.5576
100.046
79.6302
221.671
321.06
812.034
108.445
419.338
88.251
344.453
539.292
108.145
142.927
304.751
42.2112
299.407
740.712
198.481
460.841
170.252
178.326
160.328
470.039
96.673
73.5264
176.989
87.1887
-10.1206
22.2252
72.0897
147.259
138.095
158.464
98.8035
75.2107
199.483
514.745
676.508
57.4231
96.2864
46.2717
238.737
16.1749
842.888
61.9056
248.094
783.517
51.2518
129.027
169.799
1663.42
38.2773
9.90327
351.921
239.796
211.991
164.518
102.862
514.757
422.434
80.5596
-6.86784
114.26
76.9818
15.4405
172.309
47.7298
414.085
212.71
328.278
12.4547
51.8565
342.362
58.2725
65.7565
393.338
421.033
691.927
4.81726
20.8044
338.33
299.303
254.342
19.1248
38.2261
-13.751
143.28
214.587
155.782
686.042
260.84
435.114
825.078
37.2393
44.2865
782.426
64.6776
16.0042
98.0644
176.582
41.9102
529.325
807.254
12.7653
269.047
25.1502
172.858
236.164
370.72
519.246
212.929
91.2158
310.239
444.961
367.448
265.156
862.065
64.8713
42.3729
364.657
414.927
78.6977
41.2242
175.804
176.625
94.6584
1032.74
343.888
80.5723
282.485
-11.044
213.7
124.708
111.122
146.566
49.6469
62.1531
139.17
124.613
194.847
73.9556
567.193
202.463
41.9503
632.48
356.604
152.394
111.133
177.785
204.443
95.2026
168.227
143.753
26.7346
597.106
201.507
35.1634
-10.7889
687.612
269.686
310.807
20.9048
137.839
305.121
231.606
245.94
49.5529
89.0628
38.6052
398.913
113.319
46.5077
431.068
94.9915
128.479
119.418
178.284
345.316
355.633
531.611
108.666
777.064
131.894
59.3901
125.548
131.916
147.36
105.009
75.6795
-5.46488
581.613
361.411
186.666
38.6019
-6.70028
191.688
58.0112
-5.92215
445.627
314.631
895.095
443.543
223.783
24.3376
-5.84937
39.9838
417.859
142.918
136.116
185.538
1546.51
786.174
417.002
390.817
-5.00924
99.745
274.452
31.5831
224.42
209.542
50.0655
190.068
249.695
101.231
709.926
166.921
694.564
25.6235
1016.76
315.651
133.19
520.029
550.185
208.341
281.105
124.841
1213.66
29.1996
34.4917
313.072
597.567
92.7646
35.5942
78.7055
142.071
71.677
2.82913
182.448
309.351
523.798
86.1945
20.1153
58.2964
163.1
240.362
675.216
135.066
62.2334
416.964
148.36
770.731
505.048
560.29
115.185
516.593
416.619
1618.28
182.505
111.489
231.104
15.5561
77.0066
52.0991
104.509
325.537
21.1124
102.352
171.522
14.5487
270.321
209.725
3.5688
44.6895
195.935
19.8363
189.718
28.9382
2.85572
8.62009
70.9509
253.874
36.6895
232.04
368.605
353.676
262.617
107.309
14.5532
19.9911
-11.2742
325.415
740.965
286.152
401.036
75.6935
304.781
140.113
669.103
75.6147
50.3163
60.7661
123.388
99.5467
-8.37531
640.53
29.7732
1224.93
27.5002
212.538
16.8414
-2.10124
560.974
236.277
281.558
39.2507
78.2218
34.6114
207.938
49.9825
58.585
635.066
48.0346
284.863
165.319
246.443
51.5591
19.7524
15.6055
58.5156
2.71241
-37.7573
276.894
584.355
181.25
76.018
235.046
137.251
104.663
73.1199
151.455
344.958
160.456
45.9959
418.724
429.292
501.289
173.498
16.8614
319.744
151.069
175.377
172.517
816.833
7.48322
219.26
241.396
172.877
8.45132
83.1223
182.718
938.895
-11.7438
99.5259
862.127
204.755
1.01959
146.73
1244.51
579.476
19.6619
272.048
235.183
58.0404
1102.82
645.904
772.691
216.483
253.72
44.023
261.026
129.905
244.192
35.356
325.635
374.983
110.195
115.753
80.0343
-3.2505
214.796
951.133
205.703
491.461
309.051
196.489
158.454
505.646
302.82
375.251
163.871
-15.8849
128.56
1139.17
13.9936
599.357
1519.28
578.255
55.7
564.342
75.45
379.996
133.891
121.191
-1.90385
940.108
0.709039
95.5632
8.67865
117.625
56.2834
116.909
-5.46488
167.444
705.769
105.744
279.769
7.0924
478.108
30.9801
239.48
777.526
45.7462
155.522
33.506
664.048
708.339
37.6264
292.802
18.6359
81.9699
27.1151
157.338
67.7825
126.773
81.0738
226.52
269.174
1.87913
62.2451
42.1701
15.9518
150.937
262.982
418.336
510.427
126.401
102.798
385.704
342.42
336.513
137.594
109.14
65.3073
196.808
149.581
277.491
274.774
243.015
47.8699
58.9036
185.664
137.72
56.542
517.237
332.863
1303.62
103.832
241.857
114.058
66.5277
54.3349
249.245
130.826
666.249
-12.988
267.051
674.651
477.387
326.288
123.745
159.777
14.1381
15.545
204.406
174.677
47.7729
215.827
386.547
192.079
-9.42599
218.617
288.67
707.099
330.801
81.3057
263.289
141.086
13.7127
629.435
558.019
20.7846
183.284
65.0418
96.73
968
1014.33
91.6591
114.139
59.682
373.229
72.247
16.5149
31.0807
159.733
43.9307
8.47792
76.0865
165.793
207.23
37.1373
14.4067
62.8869
12.5965
28.5983
22.0495
-0.623639
232.354
29.3121
204.982
162.464
150.656
100.508
1013.43
648.488
214.36
202.556
1194.43
314.09
917.214
39.8883
146.092
123.388
1156.52
14.1135
35.207
-53.1823
996.392
356.047
52.2467
236.075
24.5079
119.451
162.048
61.7605
658.737
510.062
1178.17
291.762
766.67
568.182
157.819
152.868
93.8929
188.75
120.685
34.5837
40.2988
92.0635
-12.9845
86.5515
-33.4895
34.0635
33.0418
-25.3156
137.123
150.018
67.3081
185.205
16.7204
123.977
242.906
8.24583
-23.1581
298.211
603.886
373.76
32.9788
33.372
20.9829
306.107
117.83
172.938
51.7221
166.177
167.81
137.32
23.8804
68.3481
109.407
157.354
93.2804
-9.06555
18.8308
137.2
-4.10186
165.177
317.9
17.0744
789.678
224.742
63.9775
684.308
29.8558
263.149
228.274
253.095
348.334
14.3014
24.3679
302.126
51.5404
36.619
41.649
173.252
-4.02412
171.946
-35.9604
91.295
62.8995
169.453
111.014
151.514
11.2758
89.6105
206.277
627.199
23.5071
17.6742
90.0863
74.0017
59.1797
28.1058
-23.2098
-21.3453
672.004
-10.4859
236.235
590.071
154.609
193.016
134.927
77.7918
-6.83289
112.574
-0.940305
176.15
365.499
219.747
21.6343
264.796
16.9994
50.989
36.5285
114.627
105.437
58.0404
175.155
316.068
0.0642743
141.131
754.34
905.895
351.37
97.9825
289.2
600.265
52.021
999.047
50.2251
220.701
238.504
70.4931
74.0703
261.925
320.755
79.7432
610.594
130.406
345.266
62.6713
85.3146
107.946
198.387
570.591
520.199
108.352
112.477
265.532
21.6575
113.796
51.0871
-2.31338
148.883
57.4724
164.888
4.45717
119.36
80.5707
-4.89131
16.1749
35.1657
373.001
77.5536
13.7705
554.44
181.031
58.629
205.743
84.033
1175.26
876.184
115.792
89.7433
42.3951
261.758
988.401
206.122
329.608
223.642
487.199
139.129
127.332
885.944
71.1308
158.362
136.143
100.582
113.726
-20.4382
493.219
75.1268
98.694
-5.22509
418.986
151.989
53.4715
288.076
34.1174
221.885
16.2341
289.457
25.3063
-12.9845
-40.885
155.791
215.848
10.553
317.638
462.569
153.766
65.4421
470.232
402.597
500.664
204.058
534.858
509.077
110.804
124.125
-16.0459
106.067
320.104
94.3376
203.589
100.964
281.634
201.647
192.414
358.965
379.074
-2.35657
57.1037
5.55495
391.257
107.127
-13.0283
119.244
292.747
211.416
204.037
153.933
149.234
255.081
189.977
393.408
100.958
973.823
249.256
-14.5916
1331.53
100.285
270.877
-23.7499
234.678
216.198
208.86
239.604
181.316
46.3174
850.007
17.6539
24.8066
398.891
620.347
26.3665
355.358
14.3791
321.484
45.7852
1177.04
38.3944
209.105
35.9273
7.49103
68.6194
139.824
259.71
85.0915
114.421
-0.260031
242.69
-28.124
-1.87935
351.966
39.8178
59.0511
105.611
223.144
109.63
98.8261
118.267
61.9005
105.429
55.3675
489.684
174.421
127.826
295.15
600.01
-7.00676
225.812
22.4331
90.8222
345.404
458.237
3497.73
506.917
157.953
287.296
280.859
325.635
418.087
188.906
80.1462
85.6565
-10.7468
-10.0917
19.1962
194.733
770.062
127.148
19.0308
55.3804
1718.17
287.17
103.901
175.27
242.878
83.3341
158.504
147.465
1653.97
323.691
110.818
161.657
-2.31338
10.6208
164.888
119.267
225.597
334.878
39.3412
-18.0098
40.5378
893.488
193.09
126.279
84.4903
54.0645
23.6219
61.0907
870.1
376.283
-1.95893
10.9444
-3.52689
33.3329
348.364
48.1149
-10.4758
106.797
72.8614
23.1172
50.542
180.399
472.023
722.698
254.878
122.215
508.813
632.52
-10.2327
394.167
1085.77
92.6676
-41.5054
-2.22723
310.561
134.114
352.768
464.483
140.586
106.477
26.3665
40.5154
-19.3541
23.5071
73.2197
180.823
439.615
39.6754
370.344
486.527
294.987
176.265
151.539
364.504
9.35729
431.03
157.063
217.854
77.7705
16.854
288.107
24.5632
54.4042
21.0963
184.678
45.5301
641.063
127.826
147.098
187.716
245.992
370.115
-20.6704
1346.8
500.952
98.4167
1353.8
263.289
223.545
-21.9252
136.354
303.769
23.9881
72.65
180.408
117.345
2.85578
379.992
583.29
175.992
329.548
-22.1987
338.364
29.6334
149.147
139.119
772.942
44.2273
754.985
184.534
225.97
438.564
53.762
92.872
29.4631
32.1071
84.8203
181.345
57.0543
81.8353
200.495
19.9417
-33.0242
85.627
266.103
482.366
141.737
87.6395
61.9056
88.798
313.621
914.261
109.816
244.162
138.277
3.44818
358.168
477.008
-11.6447
290.268
48.0173
113.707
71.9831
84.3077
39.1282
-7.35119
15.4405
41.1247
87.5921
70.2186
95.4937
36.5475
392.937
591.612
108.872
262.709
47.0158
241.123
77.9058
45.1672
417.369
114.702
225.633
289.848
68.3169
144.537
41.3634
11.4881
-10.914
456.581
-27.1897
58.4125
85.8822
155.641
123.538
82.9478
114.323
706.924
57.1626
-27.498
39.7749
251.806
77.675
24.0869
250.772
59.4358
325.269
53.2612
11.6882
59.6851
193.06
35.2626
112.574
85.493
100.586
40.3737
737.316
547.358
192.068
32.9428
1160.37
1034.48
229.789
145.447
104.162
154.432
97.5542
18.4806
173.349
50.5867
543.474
284.5
148.514
259.576
188.07
30.1155
371.999
217.379
100.7
52.6742
125.619
375.295
68.486
410.973
223.147
47.2408
668.089
238.315
455.888
40.2797
16.8109
72.4396
161.234
227.338
42.1947
30.7059
630.606
484.04
75.5569
627.561
263.79
48.8956
33.3585
252.56
786.557
84.8306
227.915
74.0703
48.2819
170.996
61.6741
15.2826
51.6322
39.0037
62.9398
185.97
49.5529
229.618
51.7236
258.358
19.6158
40.4377
35.2633
244.917
164.396
448.15
133.546
258.182
21.447
160.546
38.6824
189.99
3.73396
34.9156
438.09
121.876
227.479
88.2384
55
117.783
134.192
160.416
51.3958
500.909
110.166
18.6558
69.0405
274.609
102.862
340.469
6.39083
376.662
344.601
107.45
86.1493
539.876
152.247
113.829
623.068
277.278
643.745
22.805
808.979
822.123
69.5169
30.325
639.221
297.76
27.4795
15.3896
25.432
15.1822
222.137
306.799
210.28
287.477
4.9897
105.891
176.396
71.3485
193.373
90.1989
731.202
927.338
279.329
395.278
209.737
61.698
198.939
42.3804
323.999
452.4
629.017
-35.373
275.924
124.509
372.185
500.014
186.167
24.1268
401.575
14.2407
78.0962
203.417
251.638
140.072
-14.1108
328.673
142.006
94.0081
90.0454
46.1559
242.147
151.446
130.949
-42.844
-0.691034
62.052
-6.80041
196.631
191.644
177.794
23.6718
29.9901
94.1042
177.103
186.492
89.0928
105.561
7.91578
60.6509
49.5641
129.035
23.8948
55.6877
47.639
54.3793
157.077
537.987
21.7747
34.9938
403.942
19.5482
241.886
90.8683
320.785
194.898
1466.67
115.461
834.718
78.4507
115.253
3.73509
18.3823
37.9438
100.281
21.2781
455.529
89.0149
166.779
10.745
283.184
61.9005
53.4934
840.134
63.8511
-10.8552
25.2841
58.4049
41.719
220.19
87.0741
-38.1304
159.36
99.9017
2.83933
25.0837
-0.954615
105.479
24.9571
103.637
128.858
188.906
318.153
82.9565
42.3821
42.2112
129.766
250.955
329.548
97.7415
1.52239
207.243
1385.37
937.86
214.767
578.823
-6.62109
72.2968
283.017
361.109
72.2572
41.7168
170.101
81.4171
563.47
101.17
319.3
600.995
260.481
399.907
164.226
200.083
97.5129
100.042
24.5202
84.985
9.08689
19.8738
392.476
68.9366
209.595
108.917
-42.1085
-4.14842
35.3652
63.0271
31.8642
281.511
57.1626
25.3222
218.403
349.189
47.2712
5.34622
288.138
22.1356
282.45
8.55161
30.4288
288.321
444.185
22.1442
31.9887
117.352
293.373
510.554
266.248
233.297
139.765
163.364
104.942
167.935
1.08857
107.58
180.013
635.048
563.155
301.712
69.3352
59.6117
6.08465
197.732
129.974
764.749
125.55
65.0929
41.4298
60.0264
390.287
62.8638
30.5376
48.8585
-1.48488
170.849
530.85
15.9168
-20.6704
48.0767
-9.30606
382.886
49.691
28.8318
51.194
75.5262
65.341
278.783
217.017
51.9233
176.66
291.633
55.3296
168.222
167.247
61.6741
44.6895
676.828
85.3654
119.589
398.398
623.017
27.2186
22.2252
281.985
27.3192
329.492
59.3842
203.442
123.166
33.9812
39.8427
192.589
53.3061
130.561
28.0812
28.82
535.403
84.3188
-33.0023
241.063
754.807
65.6538
296.819
103.231
73.7406
325.804
87.3402
405.919
99.8584
241.351
58.0112
166.492
157.643
60.9651
561.511
241.144
103.842
294.001
71.8429
146.119
88.2262
245.951
136.702
48.2367
324.13
930.477
29.3213
44.3603
55.6296
268.168
37.8213
330
187.191
199.048
329.031
117.518
462.364
144.687
651.046
632.802
34.6766
39.5896
46.9856
532.579
363.813
172.744
-19.4321
21.536
107.138
37.1565
67.5594
86.0488
736.997
462.652
173.597
372.944
135.334
30.9257
113.403
23.5005
159.909
51.0193
85.1713
522.588
53.8798
110.217
111.91
109.751
810.384
327.677
2190.81
127.566
21.7747
17.8849
161.977
34.6463
516.452
212.09
439.685
300.939
315.602
193.132
97.1914
132.12
24.3498
89.9499
16.5082
270.328
229.591
26.9003
-4.68844
213.144
-31.6588
65.6486
251.606
51.6194
448.454
307.48
45.8988
406.981
2.36357
219.21
90.8222
160.521
150.502
27.2022
60.6909
343.874
157.953
120.534
842.019
-3.99942
336.879
39.5252
149.551
25.7983
284.137
141.985
147.881
14.8132
75.2527
297.135
35.2556
188.502
653.002
0.981654
126.686
415.044
143.959
114.351
338.62
274.656
147.529
43.5909
1730.6
142.399
128.638
592.914
124.982
341.066
249.982
100.758
226.823
351.167
177.295
91.0757
173.21
38.9515
1129.98
194.603
699.248
51.5948
243.228
123.477
808.888
64.9815
90.7238
151.774
179.683
173.043
174.23
122.262
273.509
284.369
57.1002
81.5251
148.367
93.0396
132.441
947.685
260.672
90.2951
52.638
289.849
99.7226
1087.15
130.637
209.365
195.287
263.114
239.248
27.0874
298.92
189.515
136.941
367.661
333.828
485.713
29.2936
90.8765
41.3225
5.47194
181.626
93.3761
151.653
13.4069
224.165
42.8887
28.8606
76.1674
305.707
593.026
23.6085
224.527
1064.84
104.263
87.8451
671.44
196.162
109.714
139.194
66.9839
21.3257
209.828
67.0434
-12.8137
299.941
51.7781
30.378
263.89
477.651
410.68
40.5384
208.229
107.518
3.60191
-5.36298
46.7224
-17.9605
135.029
549.602
414.33
331.303
93.475
142.954
64.9227
57.5275
94.9363
1468.85
311.688
503.255
67.8147
79.254
335.207
477.03
68.2166
-5.13899
58.585
63.4762
250.434
99.3306
38.4406
8.50796
315.456
472.684
124.369
220.104
16.5906
252.531
769.888
488.597
115.373
285.645
88.5249
410.135
121.846
127.092
603.579
14.1367
261.303
710.402
57.1351
-16.8718
424.692
117.336
143.518
83.2174
105.883
301.712
101.194
68.982
223.476
167.747
379.225
-33.6027
218.325
149.913
110.07
178.237
922.522
74.1082
180.463
76.9695
425.802
29.0322
575.647
-10.7549
102.124
480.628
214.869
46.9159
536.948
109.417
154.593
127.968
36.2015
38.0449
168.415
209.443
166.962
149.551
82.0203
293.678
114.816
-21.3361
150.907
55.7782
199.107
82.2888
104.768
312.681
150.215
130.343
181.433
171.636
397.74
857.275
713.269
211.506
193.904
218.474
61.5002
43.1363
220.554
126.605
438.009
45.2256
716.381
85.7677
364.401
166.168
252.969
971.967
304.308
134.919
111.301
186.715
372.498
122.531
58.2534
225.54
40.946
109.829
409.667
272.273
764.215
301.64
145.877
18.9619
139.676
676.138
106.61
130.476
93.0925
86.1818
419.564
287.361
37.4235
65.7374
39.8034
350.346
981.522
133.937
222.08
395.744
565.351
126.844
154.013
309.385
211.553
27.4795
300.248
79.7799
211.959
297.1
728.464
333.053
530.745
564.839
252.366
49.5762
109.639
693.639
80.9293
58.3398
29.2936
74.0099
363.885
1023.33
209.745
177.878
98.9983
46.7055
80.8733
117.851
180.66
152.034
180.347
392.501
113.564
884.198
322.974
61.1596
5.38615
639.581
166.04
43.6164
147.059
532.946
251.058
342.531
1282.17
46.1559
129.703
145.823
18.5047
24.6224
53.6569
90.651
803.828
37.7555
102.944
85.1132
449.414
650.397
937.534
530.522
351.918
213.415
588.087
630.211
222.344
333.015
68.6994
168.251
45.4665
295.86
63.0271
38.422
246.462
214.655
261.108
247.796
34.4139
73.9269
3.47215
4.80348
853.487
309.665
40.8848
153.803
415.329
136.193
107.84
49.5333
159.427
230.83
65.5871
265.396
235.402
177.251
246.261
470.493
57.836
30.9204
751.487
82.4536
402.566
112.906
890.845
1323.08
736.009
172.896
42.249
988.185
440.538
49.1149
148.972
77.3262
25.2872
76.7811
190.148
242.331
347.667
246.034
1042.57
553.413
123.235
27.7363
20.1761
224.167
533.216
452.105
41.0501
125.274
345.118
615.726
102.722
447.123
124.126
100.153
6.74603
205.884
4.62331
132.267
123.344
297.145
99.5735
722.003
588.017
171.372
559.722
114.288
83.66
426.122
383.604
69.3263
30.716
41.2909
122.531
487.415
289.258
280.826
285.991
27.3575
448.698
23.0217
661.141
164.833
301.425
194.691
424.802
634.203
372.914
50.3726
187.349
97.8994
236.028
438.042
231.388
192.095
53.6842
304.855
57.5036
348.753
50.9397
219.43
327.33
22.8859
44.1726
116.382
298.974
151.269
345.212
25.1077
38.7229
94.5538
192.098
1694.39
60.1041
13.463
62.0879
17.1969
-25.3156
1911.22
75.0557
622.04
101.041
3.42096
375.102
678.197
-23.6133
88.3153
64.1546
53.2946
317.837
20.2535
-12.7503
32.4934
8.68576
181.548
124.213
40.4777
46.237
388.95
91.3467
79.5925
465.479
147.984
7.07331
33.8234
44.2818
459.539
320.112
196.541
123.948
189.977
106.676
374.135
235.47
-14.1848
-18.8975
-6.8013
508.118
295.17
522.328
125.566
133.081
659.746
243.111
114.062
132.96
182.445
82.9279
-33.1493
763.148
245.621
364.356
641.374
172.129
198.306
63.8478
306.633
940.168
107.84
206.955
253.13
575.658
22.4836
3.02713
205.032
168.406
524.725
151.794
629.328
212.232
199.606
49.3891
80.5816
133.983
851.264
179.455
35.6898
42.2993
-5.638
78.0826
1094.01
998.865
57.1034
29.915
41.5175
12.2457
488.77
230.538
22.2726
458.74
147.708
1303.98
1159.8
841.003
438.701
132.684
162.605
21.9383
219.763
152.952
190.262
1041.54
-18.92
54.0598
200.815
248.409
468.165
934.381
-40.7916
30.8122
334.565
21.7386
633.171
32.7343
213.3
614.726
222.428
75.0683
305.888
12.4295
509.296
2.37178
110.465
34.0466
-23.4556
217.749
77.7596
340.874
410.666
47.3471
841.235
34.8275
16.5816
173.068
613.016
4318.03
575.197
747.348
900.085
-10.3922
19.3777
-3.69014
-14.4558
596.678
365.671
99.1571
83.3707
881.521
180.79
327.473
165.75
39.8034
288.547
135.786
1890.94
235.511
555.043
262.546
243.793
102.858
57.4646
305.87
359.016
298.166
516.694
100.669
45.3618
283.729
585.559
68.4098
485.617
344.962
1017.86
107.152
239.189
14.0398
277.678
153.349
58.1891
59.8199
176.004
200.198
845.058
872.592
76.6219
251.874
99.5597
140.991
77.6574
70.4601
173.927
898.312
271.055
610.71
53.7333
186.55
51.1127
235.65
280.118
26.1697
5.92698
13.2086
40.5337
202.792
342.718
105.207
186.716
43.3113
604.145
212.029
71.4887
105.728
37.1191
320.561
182.285
307.508
738.095
70.8083
48.4974
63.4762
42.4124
292.359
631.961
104.014
178.996
598.44
64.1378
1022.2
-15.2685
-9.72349
140.021
88.8685
77.2805
106.537
329.491
52.6034
137.967
226.149
390.824
548.035
917.331
16.0762
217.712
137.95
36.6958
130.925
227.697
50.5867
384.178
97.9139
160.229
300.051
45.0339
192.174
862.623
324.346
3591.1
390.727
49.65
230.454
248.244
419.142
185.597
369.767
30.9503
23.2096
259.541
2.40513
223.608
22.2375
68.8876
596.123
102.699
83.8944
1156.8
120.922
52.03
86.6625
162.874
50.4205
282.696
611.236
355.231
53.9962
540.855
153.41
45.8528
68.5487
46.5077
167.835
284.336
15.2406
58.5834
187.377
96.7785
176.871
193.386
53.3967
177.83
75.9611
515.148
662.64
203.988
317.371
245.686
500.235
44.5735
84.8661
42.0816
233.021
98.6097
-5.56421
245.102
262.157
149.217
-1.10544
22.4636
60.5985
397.244
176.307
212.217
96.9625
977.267
29.9014
-14.0523
436.974
218.602
473.521
27.5186
56.5619
103.238
974.298
8.73887
-35.2101
89.1502
5.81183
1927.87
-50.2156
15.7373
64.9598
283.835
23.4322
62.0784
86.341
165.162
0.330354
3.0567
18.4986
124.871
-14.9875
142.83
72.1552
124.648
-0.86237
609.684
129.73
628.493
36.9471
-19.5594
231.297
9.81411
52.1888
168.697
295.758
125.692
153.06
94.7216
28.9186
268.123
210.979
236.452
417.196
-25.0935
57.3106
94.4618
35.71
205.887
201.46
363.564
183.3
-29.5226
-4.66714
396.091
320.596
100.259
136.307
-65.392
61.9005
43.5851
81.6044
200.658
-12.7293
19.6619
202.708
60.4596
167.716
67.4107
331.061
123.753
84.9092
115.283
2.5949
4.66758
77.3678
419.338
661.715
113.879
93.1528
121.093
69.3851
88.5743
747.271
131.942
152.448
3.1012
65.6877
842.041
69.4991
475.903
50.6444
170.727
137.48
644.617
283.129
444.747
268.024
33.1473
130.353
332.197
353.759
349.409
-0.623639
676.508
166.119
203.108
40.6495
820.827
70.5228
1084.64
256.904
90.6072
185.249
216.651
81.7054
205.069
1048.14
456.868
2198.19
-7.27502
27.2319
245.102
57.8842
49.8913
21.878
6.39083
35.582
16.6394
13.7469
43.0457
822.86
255.321
95.4727
351.835
465.647
194.819
388.872
2.19022
209.232
145.585
635.485
35.9472
202.563
537.641
724.632
682.557
270.935
155.737
325.211
273.066
91.2986
616.952
17.6114
34.5837
138.915
39.4893
-3.40364
740.5
176.493
94.8859
555.04
185.208
-18.6476
-18.8909
54.1896
143.976
217.68
-26.4517
98.201
-17.5359
26.6732
1162.74
91.0749
174.656
177.8
19.8629
130.57
784.378
97.9643
29.5026
58.9778
1157.01
142.362
374.39
817.398
96.7557
220.786
42.8675
148.311
1069.4
614.901
308.043
267.845
1092.85
239.751
1142.94
913.853
693.41
362.635
145.262
97.871
73.9269
128.957
25.7027
-8.31499
849.739
249.695
203.988
1516.15
73.2182
25.5228
302.985
89.0994
439.339
74.0017
282.194
50.9198
-14.9978
70.4935
25.5063
289.365
586.685
2.80944
228.623
361.689
264.706
27.192
48.8562
38.4151
118.054
44.4782
148.252
307.403
302.206
1011.14
34.2857
99.4583
127.826
439.453
270.174
64.2077
64.6425
11.1887
182.361
287.697
88.8019
75.8821
111.101
163.638
551.539
188.828
45.1474
263.869
513.055
81.9084
347.684
52.03
37.3112
198.472
20.3266
-12.8284
308.379
846.726
330.663
565.076
115.442
70.9509
-17.8655
66.6746
181.44
123.721
252.413
199.694
788.46
483.757
64.2056
60.8024
21.8652
16.8368
2020.95
98.7455
363.555
66.3232
51.7822
203.832
194.964
56.9388
71.3718
342.671
6.75534
57.3425
43.8995
354.731
361.291
161.085
185.233
513.715
486.378
7.09598
958.813
64.4869
153.648
6.25062
26.1792
101.345
239.776
353.71
43.9817
61.7605
201.465
-22.1726
214.854
59.3528
271.147
-12.942
193.369
404.962
985.543
299.219
279.725
342.712
1.18296
194.908
289.007
345.769
450.735
293.366
8.10922
124.108
41.9102
49.5641
312.501
-17.2198
43.5473
40.9444
12.7738
34.8932
40.616
102.218
79.5183
522.996
60.8832
794.924
41.2242
242.908
975.658
469.605
88.1839
228.376
296.089
1366.19
277.003
263.324
118.73
28.2415
66.5261
451.637
61.3448
120.141
148.108
131.666
32.8787
214.196
274.003
162.091
255.182
379.051
361.639
102.067
447.253
224.952
918.869
120.86
129.842
340.829
265.665
60.14
308.846
241.204
74.2412
539.287
913.126
121.644
472.085
292.066
201.558
265.766
201.352
857.43
64.8421
606.934
21.4899
302.807
55.878
684.067
289.649
53.8259
466.89
152.287
351.283
14.3689
273.584
1165
186.242
400.47
223
622.921
111.752
25.7953
108.757
457.989
367.474
221.792
779.328
49.8589
34.8537
626.471
16.7817
218.966
271.961
96.5724
65.192
1189.82
4.91375
224.277
124.457
286.707
209.668
-1.72899
-12.6705
196.672
306.351
455.314
182.101
306.73
89.3628
62.0207
139.021
95.7415
458.93
46.2202
442.686
-45.5304
245.31
153.978
207.935
61.8506
179.208
77.9077
278.643
147.358
63.1116
83.7124
240.493
143.459
64.505
47.6304
15.6024
366.234
75.1766
45.6998
-3.48041
51.771
6.99555
-12.2977
1011.24
247.016
5.99037
118.7
168.43
274.138
154.796
100.585
477.031
367.83
85.7245
62.7259
413.006
14.9253
-5.31742
890.272
-23.1846
1248.52
218.912
224.197
26.4447
51.2956
101.053
86.4663
-39.0812
-0.129262
0.780182
-43.4658
13.2144
465.269
422.154
130.943
4.9311
11.2495
-33.3323
62.8035
-15.8549
8.10922
167.211
169.347
463.733
42.8275
53.8798
112.091
138.147
-51.4185
-34.8199
697.596
185.248
944.185
55.5079
293.615
139.699
133.866
168.797
150.838
22.8088
46.1307
387.201
31.0736
70.0989
16.9694
145.917
478.822
775.85
110.212
96.0398
357.028
15.6559
-35.4768
977.322
-2.37347
48.9261
30.0414
682.642
493.899
6.17472
326.22
161.559
10.2916
-35.2984
219.755
647.477
-43.7525
-16.8023
133.635
-12.1532
877.784
60.8896
111.164
-63.1547
197.463
96.0615
21.7216
54.9102
-6.99785
26.6235
700.461
112.66
52.5185
111.962
94.3522
218.619
108.791
658.383
806.007
111.945
-5.73207
-24.3182
210.569
45.1228
39.9484
448.872
336.746
190.323
20.8628
270.353
48.2864
81.4171
853.951
311.065
244.83
386.767
130.605
26.2227
911.527
878.495
1113.26
114.475
64.3703
222.26
223.81
212.302
230.106
56.1371
55.922
5.84344
126.557
200.125
194.194
988.896
133.827
104.922
33.506
52.4161
316.862
45.4256
267.502
49.6039
427.203
684.974
291.691
404.181
145.585
183.998
-9.20619
196.561
70.4096
54.5375
821.839
-9.91823
113.787
105.332
47.5965
79.9523
132.035
220.209
86.4508
77.1671
407.594
86.5235
22.164
86.3001
644.52
16.5394
110.858
427.072
-15.6618
-24.1286
191.591
28.9317
31.1047
109.064
73.7229
-0.684571
389.57
103.598
36.7295
164.303
184.676
416.556
104.465
234.969
56.1547
-0.42295
676.843
284.948
149.23
563.74
295.866
607.457
78.0197
43.3777
363.44
133.548
487.015
155.553
43.5044
178.977
186.544
701.514
215.937
75.801
2167.83
428.808
158.761
8.55161
206.591
134.648
20.6461
147.707
48.8553
31.145
-8.10971
72.2328
34.5408
51.5129
34.8168
646.873
16.1456
-2.65956
674.767
65.3323
527.548
-1.88711
98.9671
290.943
482.59
137.47
174.419
191.142
18.797
7.97783
12.264
90.5077
-25.928
150.415
533.159
241.699
739.249
687.133
421.729
19.3169
132.15
83.1797
69.8715
143.023
68.0299
248.999
121.984
1987.95
334.907
182.282
162.151
22.045
30.4406
119.77
52.2945
1274.08
125.853
113.966
1372.64
19.7223
87.3309
70.9509
222.015
49.808
198.684
475.427
415.211
301.973
300.338
3.30882
351.283
193.738
286.152
52.4597
596.684
241.063
374.372
343.016
160.012
128.089
584.425
242.888
625.185
323.135
13.0336
144.003
142.65
938.028
-2.27435
241.543
19.9063
391.069
10.139
43.0783
93.4761
4.37656
286.674
256.892
223.462
78.2218
563.098
108.612
625.004
493.196
265.454
40.6122
171.822
242.094
238.171
1.65801
27.4795
31.0542
150.115
51.5974
38.8075
602.519
167.136
1012.24
172.744
149.234
152.116
775.539
1598.67
42.9533
134.774
55.8948
44.8314
442.568
284.135
165.667
-30.6544
-9.13611
26.6732
202.888
837.465
51.7827
71.2196
155.948
182.744
154.685
508.553
491.844
35.3313
68.8724
57.7429
226.228
199.706
431.823
184.102
226.793
63.3736
204.403
115.478
192.415
1.01827
2.68164
370.104
171.624
1156.62
82.4537
4.9012
25.5063
-6.4077
80.6876
235.194
408.533
133.053
260.137
43.566
4.70319
580.154
261.42
429.599
76.1
53.4672
237.551
140.638
-34.1177
87.2769
119.924
18.1125
31.4116
116.179
184.54
5.55218
62.1322
60.9714
168.305
97.2352
44.96
55.816
859.854
1984.26
10.0561
512.104
109.803
154.172
7.88279
-13.5579
4213.12
365.488
138.199
109.463
294.986
244.278
157.712
212.802
676.186
424.635
67.9042
109.523
160.277
289.73
52.2103
895.012
83.989
33.9812
214.131
118.898
38.7318
64.9193
84.105
989.864
197.7
31.653
146.423
43.599
289.605
406.452
29.2053
644.394
43.7571
-2.27816
11.7776
21.4669
101.837
25.5211
33.7912
176.699
89.7433
8.66188
85.5963
21.3834
341.055
228.409
73.0308
17.0117
594.527
97.3467
61.3552
178.914
80.5012
300.791
110.886
48.1084
133.235
192.813
63.0868
52.871
233.453
253.189
154.671
945.855
63.1876
360.205
17.6114
471.632
300.701
74.032
704.883
-16.7326
140.899
144.547
571.921
595.262
313.286
447.577
67.9553
121.123
663.424
343.895
113.403
289.618
249.864
144.723
147.775
42.2848
127.88
940.813
39.0108
75.0922
203.559
126.823
167.81
19.5482
303.73
520.029
139.765
197.097
130.464
137.95
216.606
639.815
43.2063
-0.260031
207.083
324.676
1041.06
58.7594
277.492
134.92
170.041
719.842
99.3818
75.4442
62.8638
24.752
44.0247
362.004
47.7759
28.0553
154.54
115.543
294.293
60.5464
162.135
79.4316
177.082
-23.8318
51.194
479.51
25.7841
243.798
503.749
291.916
228.086
198.207
184.114
1096.16
1054.92
108.408
951.674
475.234
116.63
176.989
270.847
418.999
654.082
606.612
649.779
133.307
232.872
153.234
64.5505
156.798
13.0887
492.206
672.21
121.8
113.626
29.5435
54.4094
53.1907
429.318
47.5037
946.12
966.265
27.0329
48.3219
445.943
210.117
460.141
351.924
871.229
64.8839
98.7147
99.3003
54.9763
168.608
36.0553
410.316
132.57
38.3595
24.2792
-17.8004
11.5606
139.891
113.701
426.695
80.7613
120.28
172.578
11.0283
70.5831
158.491
78.9004
45.9752
499.828
-27.7268
253.744
-11.8769
819.817
21.5582
444.388
206.281
180.255
378.805
89.2637
100.247
159.612
483.602
548.951
643.093
280.895
214.393
392.885
532.671
658.618
219.634
245.267
96.1018
106.07
19.6224
239.813
18.3177
534.414
58.1862
66.7706
212.162
247.141
101.459
498.709
1016.44
177.89
931.67
7.77048
101.688
33.4911
295.411
63.7233
328.362
248.317
1.0117
-21.8758
506.417
8.17702
268.83
186.939
312.616
53.8136
-6.44092
43.8909
235.847
136.838
132.345
201.786
147.195
488.065
123.819
148.964
171.624
127.757
13.1132
141.708
152.943
8.58483
293.113
193.132
699.962
131.172
44.9723
230.152
212.232
21.5698
48.8562
705.583
99.3129
155.048
26.4373
43.1598
69.822
36.6268
759.13
21.0039
435.705
58.4049
4.23763
190.205
196.721
23.065
448.623
347.233
219.86
217.955
316.466
44.539
451.099
19.8933
77.8184
136.363
92.2847
897.508
116.013
102.786
-22.1987
816.251
503.772
174.726
135.76
124.67
38.6052
438.268
566.843
47.9339
145.833
324.246
179.324
134.101
209.373
32.1071
161.657
206.98
48.1021
961.366
285.567
168.086
52.4597
398.033
109.878
235.691
685.97
395.585
-14.3405
134.649
21.7479
117.313
118.862
192.625
104.648
298.198
473.738
29.7732
362.86
138.07
128.205
417.892
394.182
241.697
438.677
375.261
265.426
470.396
294.629
812.411
171.499
89.0928
128.049
67.8859
351.131
772.954
419.515
271.272
175.809
49.7811
1024.03
197.221
211.425
296.232
-8.21036
20.0013
323.358
628.62
275.619
557.511
70.4241
270.186
-2.59506
124.777
105.706
569.703
112.439
57.7377
66.0548
25.3179
1222.55
30.1155
23.4226
26.2244
44.4782
-11.044
185.589
84.8145
390.825
319.144
191.544
173.335
1370.25
167.281
244.553
106.766
173.281
95.6416
83.0351
521.956
143.15
407.592
677.069
73.6828
283.548
27.6581
312.594
-13.5571
211.219
191.652
46.1303
141.537
308.777
135.388
250.955
114.139
801.812
37.7714
128.469
157.07
160.391
21.0525
222.121
16.1164
16.603
77.7119
289.688
22.1448
179.943
228.05
194.072
129.559
525.226
92.6615
109.946
713.989
93.0303
345.537
278.656
171.271
-0.691682
196.335
75.0241
328.678
47.009
-23.7108
947.994
21.7479
68.5869
-4.82621
544.012
87.6772
81.5799
7.09598
528.275
-0.70845
312.358
319.36
410.395
576.985
106.764
86.655
5.51748
66.9774
19.6188
412.211
19.6809
5.93836
175.498
923.297
312.377
0.176488
49.0656
434.947
34.9758
-23.9657
44.1011
12.5706
282.453
-22.1046
117.434
231.361
461.964
65.8265
1443.16
69.6849
834.203
242.085
-0.952769
384.5
245.178
251.218
526.462
22.3305
140.228
352.178
30.2735
102.351
41.0146
156.297
60.4064
27.0577
31.1047
89.594
448.27
69.9748
531.55
110.334
247.901
299.099
48.1111
97.9643
131.896
80.5176
158.873
79.0156
429.251
57.4003
315.236
243.275
455.887
151.557
147.36
281.115
227.721
92.8409
133.672
274.033
358.627
19.579
67.1904
10.8912
18.2064
89.1365
654.836
101.643
413.884
402.956
97.1068
120.07
402.21
59.3567
32.8774
60.7777
155.679
171.453
197.861
287.052
170.535
132.338
47.9951
109.454
31.9619
127.176
64.6536
146.164
166.787
14.6341
32.8142
156.211
693.535
223.948
1.86151
469.891
30.1854
45.4592
40.375
440.958
61.977
178.526
205.197
86.1514
169.891
-11.1801
720.218
720.607
111.291
58.6903
60.5337
1.62277
299.398
253.169
511.245
-11.683
363.018
28.6086
40.3371
215.074
51.0553
190.985
160.99
25.9488
361.985
480.793
177.685
43.9307
692.512
430.285
118.941
128.519
213.3
112.477
162.458
696.321
198.129
221.388
126.05
74.5233
76.2131
110.54
244.83
229.367
1031.92
10.8028
428.004
60.1274
133.711
400.767
36.7404
156.668
53.2698
1286.14
31.4553
121.729
234.48
94.6983
215.117
400.342
228.025
-2.9795
148.026
565.741
13.7469
455.34
247.272
330.714
-3.83181
2.81433
105.264
703.985
126.819
1024.52
20.7912
92.1692
123.853
59.7541
100.568
43.5006
565.163
37.671
15.9902
46.3038
349.92
-7.11209
444.898
94.9449
57.0725
79.6542
586.817
249.385
212.114
165.162
86.5374
139.864
-8.44903
79.0273
-24.6877
168.759
230.36
136.649
368.864
125.851
235.409
600.451
617.773
155.782
86.6434
261.316
12.3641
78.3496
208.39
152.989
271.504
302.249
94.2162
33.2507
2.75578
503.701
9.46052
376.451
24.6224
-2.5651
22.6966
1127.01
273.888
18.8366
124.189
62.0054
337.045
174.06
135.458
379.766
166.223
33.3182
469.11
235.643
834.965
270.409
166.541
422.682
270.616
1555.96
108.454
216.701
742.135
139.082
306.413
237.092
1340.97
23.1017
41.649
17.7049
149.649
70.7464
187.053
136.273
45.7649
296.134
226.417
487.387
76.2233
105.966
53.2814
1351.33
178.949
89.1647
91.824
-6.35281
51.6884
85.0915
30.0878
-13.3785
199.586
1765.01
251.587
427.95
122.748
457.26
754.749
60.1705
397.358
963.752
-27.5585
230.643
532.544
186.022
42.0965
229.861
34.3094
190.246
113.363
246.034
201.119
-16.3031
65.1394
10.8697
342.515
96.9009
44.0852
35.1634
49.1812
786.938
14.8132
12.8303
23.5213
-24.7145
407.768
116.63
259.448
59.0777
287.856
151.536
150.8
396.51
16.8994
100.368
87.5591
420.039
290.041
49.558
456.648
31.8293
143.63
-27.402
38.7754
131.17
2.60496
899.11
176.224
317.434
195.06
356.725
217.108
42.3626
145.424
147.647
-13.2033
318.812
53.4689
121.602
334.749
31.2483
592.18
588.23
195.531
28.2561
109.144
149.821
147.562
-0.0836797
12.1847
48.062
121.197
346.879
-24.0229
687.946
37.2653
61.2127
6.01931
126.632
26.4266
122.812
81.911
-1.52957
459.39
109.026
164.226
64.6395
245.178
28.2041
102.923
382.151
162.717
280.964
86.4955
368.067
51.8045
-29.7508
157.858
143.25
379.681
256.386
163.412
180.545
855.764
234.022
106.07
96.5953
247.89
196.294
32.7408
41.9405
282.917
1157.75
202.704
807.813
28.5039
35.2535
299.615
157.681
19.4365
425.267
185.792
296.591
37.2393
557.781
732.765
62.7848
51.5591
8.50796
128.049
200.945
154.512
492.603
72.6205
50.0655
5621.38
-4.83485
49.1695
207.736
357.978
449.431
363.698
244.889
231.528
28.9186
329.115
169.809
81.6734
79.4693
-7.3935
57.1574
76.8237
35.602
301.366
81.0473
252.08
757.786
166.922
237.994
89.4558
315.043
95.6337
81.0664
418.936
22.6216
753.764
534.418
126.052
51.5241
43.0479
150.792
389.157
264.964
592.799
140.304
187.576
256.372
104.509
192.478
9.86797
184.64
353.755
146.007
209.716
1006.09
224.046
74.611
76.0583
79.1486
670.023
106.072
52.2103
1035.57
1141.34
115.606
240.923
31.3371
330.084
592.692
284.419
521.823
306.723
44.9478
53.6749
100.035
44.9634
16.9281
199.368
7.65359
55
175.879
413.428
162.29
38.2773
187.94
414.084
359.521
417.705
31.2483
157.396
258.394
401.679
172.559
386.506
39.2507
492.39
207.025
672.706
100.536
340.463
123.865
64.0582
-26.0728
376.471
930.779
67.8635
332.779
118.256
60.9677
198.103
327.431
35.9914
452.395
130.552
28.9615
200.759
82.5929
116.537
93.947
144.633
241.063
535.03
37.7978
130.857
121.668
204.562
617.317
-4.41745
45.3458
337.966
642.12
801.864
729.536
102.459
27.2549
461.533
25.7544
497.509
139.17
37.2393
83.6419
33.7383
17.2675
100.266
30.9444
285.278
-6.65792
631.284
357.479
164.384
670.097
19.528
112.888
267.706
311.126
203.929
142.559
53.6338
51.8604
90.9734
105.755
142.56
214.727
352.644
13.1132
113.597
162.313
8.58483
86.9655
35.71
47.787
1829.08
221.135
357.588
84.7954
75.9177
251.255
8.43003
515.356
8.87093
551.032
52.9554
4.76772
206.7
31.9919
47.7729
421.974
49.2152
274.538
-26.2926
23.3558
520.341
339.27
4.32437
532.956
207.067
298.508
2.46831
607.761
37.0285
90.125
760.432
722.839
6.11983
366.596
576.32
310.651
237.836
187.227
352.036
454.556
1071.61
16.0882
219.704
343.936
396.552
955.51
909.797
349.659
33.3892
116.225
175.331
126.914
50.1605
193.861
104.324
187.377
130.512
174.997
51.8939
157.407
98.1823
359.129
1187.72
97.5129
71.9314
427.444
37.1979
199.772
23.2848
-5.08926
157.122
100.321
-32.2594
12.9066
231.676
62.6128
121.789
69.9689
189.223
54.493
88.5291
541.5
286.243
17.7448
22.4051
135.873
37.7975
190.491
443.536
36.8889
373.116
435.123
461.184
346.486
301.093
489.528
383.379
336.455
100.669
577.597
75.7075
98.693
619.292
197.72
341.314
491.139
99.67
88.3248
159.626
49.9084
109.617
277.678
100.875
54.441
155.397
80.4266
170.213
330.987
434.569
122.564
256.078
77.0709
142.865
38.3021
128.556
424.028
22.2467
338.515
232.389
45.9182
405.758
966.156
-5.00924
279.655
-23.6821
156.386
29.7091
95.1093
61.491
132.524
31.0404
-16.0793
45.4214
147.707
244.647
507.867
342.233
4.89159
21.3732
342.694
95.5721
392.142
486.338
8.15964
36.541
657.785
239.381
108.896
73.1449
707.005
96.1299
193.162
24.752
1101
7.80516
11.7339
222.064
219.21
3.0991
401.114
6.19844
115.283
450.497
127.968
184.253
4.31168
38.9025
300.02
44.6029
284.308
141.053
6.60391
-22.9326
89.7758
260.207
79.0009
66.6248
179.132
19.1785
40.1825
59.0777
460.27
47.7268
98.5337
1015.4
509.779
16.2807
6.66493
250.603
485.631
88.5685
123.249
141.756
512.329
280.53
446.014
-1.14317
260.557
30.7019
30.1424
113.096
318.308
280.369
156.343
81.1178
158.892
91.7444
20.3148
300.072
315.838
668.641
63.5064
1.16562
868.956
186.301
46.6245
337.96
-7.35119
701.349
153.184
70.2186
14.9088
551.916
88.3973
404.135
339.695
655.681
331.019
52.4789
322.74
868.633
44.0628
263.381
188.02
41.649
-3.06737
0.838341
394.96
142.076
713.485
-6.44092
429.605
395.143
1188.19
674.319
24.4924
81.8455
224.032
473.072
142.56
139.594
16.0762
54.668
12.333
160.231
69.3274
224.883
743.646
81.0473
83.414
1333.12
7.62675
394.488
221.127
-15.4919
135.133
166.848
409.028
69.893
101.332
45.3668
252.046
303.908
36.0968
29.0353
134.877
435.65
915.769
91.8935
1070.67
34.6984
229.357
6.54165
56.753
418.511
161.733
929.286
189.451
200.15
-6.06082
580.41
126.715
4.72984
68.8966
944.985
622.02
483.221
380.726
304.631
79.8064
1323.53
145.13
1131.04
76.5731
35.64
250.539
954.942
291.832
30.2331
26.7243
117.627
141.387
14.3689
1.84428
934.486
180.619
974.5
143.16
99.387
58.8129
-14.8352
191.807
74.6792
17.9997
304.395
172.01
-16.9515
33.4332
984.106
587.578
127.036
145.965
523.493
635.251
687.927
487.705
846.973
295.613
249.167
285.798
58.4122
168.002
46.2344
173.696
24.5393
65.7565
589.699
6.01931
92.8984
119.392
361.164
146.561
96.3222
96.8189
60.8206
520.06
83.5299
649.708
4.9289
31.2524
39.601
149.91
188.66
13.7307
520.146
69.9503
561.137
615.919
752.223
-5.80966
210.163
14.2897
35.1065
3.93078
381.011
-17.4355
48.423
-35.3548
76.4241
1102.14
258.944
277.443
183.234
276.183
663.665
156.885
41.2331
22.5111
33.8079
340.756
775.346
7.39757
23.1498
395.897
48.3726
61.0255
27.0243
107.266
565.683
382.341
188.936
85.493
207.166
550.014
288.926
61.839
304.742
25.4514
133.817
170.643
-19.0007
184.594
43.0905
44.9723
75.4251
60.9252
-13.925
190.205
169.104
59.2334
81.5782
265.662
123.304
198.635
256.3
217.322
35.8953
388.933
155.187
121.843
204.057
83.927
125.22
293.855
223.7
279.72
756.356
673.352
24.8613
19.1272
37.526
156.94
178.803
522.685
175.874
199.683
85.8554
272.177
88.9083
491.987
25.4867
72.825
105.823
308.429
113.732
152.842
105.196
478.374
87.6418
238.839
181.755
44.3046
27.531
206.878
23.6712
40.7879
22.5503
75.6795
146.334
28.763
1142.9
122.947
182.905
133.855
819.5
125.159
449.691
127.137
187.628
139.676
132.847
16.1581
181.174
681.055
74.9374
91.6021
317.346
127.379
129.759
1159.94
95.4937
68.4066
583.151
278.572
83.7157
166.199
115.432
64.9952
270.967
186.254
23.8229
86.2676
125.952
386.464
76.2839
44.7854
4.05267
71.128
155.554
119.237
36.6782
1566.03
33.1265
161.415
1206.88
64.3305
-8.34023
10.1571
47.6304
70.5659
369.405
62.5664
213.456
423.807
263.54
112.328
412.477
54.9238
3.44541
598.316
425.171
557.781
230.515
137.208
323.28
338.291
90.9669
351.063
302.144
296.783
390.644
5.34622
83.8649
466.289
400.516
214.087
155.262
318.623
326.68
259.688
408.769
11.568
-18.6594
792.601
141.623
191.301
386.989
243.845
76.9882
151.621
463.934
92.5062
72.1385
19.6724
32.4378
859.722
400.244
202.396
771.379
321.459
101.282
102.269
1.32622
676.522
8.7422
141.981
116.179
1221.82
95.8654
200.553
67.2502
130.779
904.831
-35.9807
-23.6771
450.26
136.04
439.094
277.86
58.4826
202.444
34.2264
35.1257
546.12
26.8858
3.1012
83.4914
29.6334
53.5695
279.674
251.952
-15.2561
-38.4802
516.451
98.7396
80.0628
152.047
-35.1199
145.738
62.6765
765.869
1210.62
940.108
293.277
177.83
107.067
26.7324
117.191
24.1427
92.4828
346.898
-6.02629
116.829
36.7655
50.6578
269.255
-21.7202
175.935
191.783
320.408
427.432
88.5291
20.51
97.3678
23.7456
202.576
191.495
-7.33212
65.3763
66.8349
58.2857
666.291
128.78
345.212
201.27
49.5762
413.238
197.266
52.2318
34.9162
169.067
162.11
79.7225
49.4065
379.4
591.929
166.324
160.817
21.7747
237.393
104.092
124.496
166.923
312.008
-15.783
52.7939
199.804
330.979
12.333
771
136.547
196.764
348.218
82.9214
-0.919007
171.203
193.085
290.613
103.995
129.8
62.7685
515.312
57.089
153.024
116.256
182.361
45.6984
431.955
180.441
276.082
53.9732
782.921
333.033
64.2159
312.248
107.803
524.295
54.8034
63.5481
152.089
347.735
29.6334
263.196
394.536
565.218
496.364
278.237
291.563
20.2707
15.0253
542.893
255.916
108.257
152.632
21.8652
-0.029788
85.5341
302.434
376.107
132.367
83.8914
63.7797
-1.15723
-5.46488
152.451
29.2315
59.5662
149.84
84.033
371.286
-15.3928
222.305
48.1149
154.442
22.4636
56.8504
215.46
35.5025
31.3701
58.9742
222.93
35.9234
55.5582
70.5972
153.081
-5.44571
262.709
5.78634
37.2653
13.5156
319.66
185.722
106.274
130.654
34.1174
371.81
213.011
75.8132
475.082
101.434
603.693
418.247
282.031
504.44
295.778
106.915
318.441
314.685
11.5328
11.0296
131.934
-25.0322
24.7992
49.5465
505.243
46.4905
56.5902
109.33
61.6081
101.724
387.18
734.956
170.621
73.9584
60.4842
63.086
191.396
687.238
268.575
109.892
9.61633
-0.729241
144.062
156.338
138.003
111.781
30.7928
206.722
364.602
93.267
139.779
240.53
90.486
439.24
351.018
166.38
253.266
-9.00187
90.2511
82.9809
629.342
24.811
166.861
198.062
20.2209
-31.7788
427.1
171.96
101.746
35.2246
283.74
603.001
73.7835
8.43836
63.1821
18.7629
0.074663
112.12
138.163
61.7455
126.223
124.157
54.9318
685.415
281.762
808.315
52.6968
473.525
383.117
742.261
282.023
89.1647
219.26
98.6045
19.8841
359.035
289.365
30.0878
335.445
41.2242
42.7451
171.002
15.9476
336.121
14.0522
9.35777
18.2413
155.748
695.335
896.823
76.9695
215.907
201.446
215.827
118.99
221.084
62.7112
0.0642743
8.02733
56.8162
236.696
185.281
269.413
116.362
44.6029
-19.1793
130.634
298.474
625.046
662.976
118.522
655.753
350.162
191.445
552.008
130.138
135.914
14.2423
1118.55
926.664
438.564
301.139
47.8944
17.1146
92.3166
23.3211
59.3465
254.843
12.4455
324.922
36.9013
333.57
806.579
209.204
120.002
437.374
1014.03
4.40017
20.3313
-2.615
180.706
444.687
172.01
11.1595
91.5293
236.354
192.15
318.191
672.578
139.847
8.75955
70.1091
80.3577
939.355
68.3446
209.812
1226.58
56.5381
166.128
27.4937
462.302
279.412
49.0656
830.375
151.583
289.849
207.216
455.588
357.07
68.7925
624.809
78.0783
19.5912
452.593
337.566
491.139
489.476
418.16
719.972
351.633
368.238
82.7754
979.812
54.1977
496.469
436.33
22.3426
946.692
107.973
338.991
28.8606
12.4492
60.2043
362.131
677.359
679.532
70.8533
129.679
64.9077
234.783
68.5887
92.8472
345.341
676.055
-12.2367
279.947
56.1547
164.495
159.6
181.875
684.523
115.95
561.529
704.654
281.511
154.633
413.306
41.8424
77.2562
557.278
103.912
-26.5129
396.834
16.5134
261.835
1363.5
789.769
237.721
410.452
288.736
-2.58816
1374.95
147.195
802.908
522.074
476.333
-2.60468
398.391
377.446
93.4433
506.933
584.35
399.639
120.604
-3.61765
34.667
31.8466
68.841
28.1673
911.278
167.811
1070.64
243.761
1248.52
130.232
58.5855
68.3907
50.5441
85.2
64.9433
379.138
289.571
173.135
85.2524
384.715
53.0374
174.458
220.96
83.9813
130.138
42.2111
136.057
95.3138
152.675
63.3743
183.691
144.718
117.616
22.9865
416.356
971.673
273.878
177.808
1078.08
55.3464
44.1979
151.514
26.433
371.249
-41.6335
169.199
103.926
28.7481
-41.9452
157.48
66.1291
1128.91
-11.0158
142.755
205.185
138.454
725.892
59.9123
305.618
101.648
460.09
109.878
364.49
146.494
220.815
361.788
37.3311
42.9452
73.377
107.973
99.1107
519.866
85.5377
66.4131
46.0973
648.795
1009.89
417.165
105.966
250.701
245.957
-11.2997
35.3812
290.994
277.603
312.425
381.136
68.8923
324.908
264.489
10.3124
599.165
153.677
427.309
243.703
110.246
35.0897
100.943
393.455
-1.21302
1353.54
1110.03
15.3953
114.436
-41.3791
66.9731
113.412
144.896
16.0591
79.0344
47.8699
270.673
54.479
184.572
128.52
243.949
61.839
31.1381
515.471
998.617
246.438
275.482
408.188
84.7954
17.8217
139.344
516.302
22.5451
71.6961
-2.72854
131.737
13.2513
77.7579
-3.43923
-23.8734
-17.8164
702.126
363.633
431.611
68.4316
336.377
197.308
892.619
586.331
551.145
314.468
578.648
660.995
-25.7393
203.552
158.403
1156.13
-28.2903
288.318
746.168
6.65466
576.861
274.595
336.582
35.3437
-25.3618
113.974
74.9954
316.823
815.634
534.607
28.375
621.962
242.677
97.2453
-1.62872
1400.42
224.012
32.576
337.489
41.8815
76.5533
98.5846
344.075
109.492
161.703
95.1735
9.28547
818.667
262.59
111.565
203.873
68.632
79.9741
90.7238
234.233
442.052
71.1567
26.382
155.995
189.176
66.4705
93.6196
303.602
226.141
123.962
90.2998
47.9652
-4.34524
913.771
233.105
-49.2656
211.902
1275.49
288.667
453.913
-8.96395
-26.7898
209.703
13.423
33.6467
63.0154
16.0635
520.398
12.5118
77.0823
48.71
91.2087
71.8267
600.731
150.704
4003.61
73.8795
176.376
504.846
891.868
-31.5914
107.993
18.2399
467.337
157.667
250.589
556.601
524.761
101.274
118.679
10.0511
325.052
344.36
162.691
248.717
79.7661
266.905
19.1844
226.477
170.571
67.1218
-2.58816
381.454
40.163
101.331
87.1201
-12.0348
76.8315
25.5159
66.7358
128.525
43.2063
28.1057
366.959
308.01
271.87
30.9188
974.015
168.866
421.721
610.091
300.403
1053.36
-16.4774
298.898
161.659
47.7759
228.58
113.311
19.9657
32.7786
-3.21707
36.2015
264.807
155.296
342.501
523.034
22.0502
557.921
51.0974
53.6265
224.444
79.1663
35.3191
114.608
295.603
204.46
-16.1931
667.313
135.526
62.814
129.726
38.6664
25.7872
-36.9836
42.1367
240.145
26.0089
187.2
393.799
841.951
44.102
207.801
4.84249
104.663
319.245
60.1662
41.413
26.0959
321.935
418.45
53.326
2234.52
211.827
165.455
132.847
34.8988
57.4853
15.7612
58.0708
646.326
107.45
397.244
262.514
79.1588
9.26562
51.9849
77.7149
368.257
565.304
34.99
130.592
288.946
273.778
87.4496
15.3896
174.478
53.4715
190.607
190.624
227.507
-4.38063
10.2208
456.341
93.9375
667.512
1156.54
418.247
79.8934
1368.38
85.8822
837.801
325.937
104.789
67.3202
451.938
246.654
169.416
23.6935
133.548
108.005
129.316
157.822
1001.69
722.475
274.625
58.5156
147.016
54.0719
35.1392
115.839
426.753
173.469
19.528
195.347
108.727
164.573
313.099
64.7365
51.4074
84.4641
134.142
101.194
66.7454
5325.37
-19.5262
