# Supplementary material for: Nonlatching positive feedback enables robust bimodality by decoupling expression noise from the mean
Source: PLoS Biol. 2017 Oct 18;15(10):e2000841. doi: 10.1371/journal.pbio.2000841 (PMC5646755; doi:10.1371/journal.pbio.2000841)
Supplement: S29 Data — The corresponding mCherry fluorescence values were taken according to the gating strategy in S28 Data applied to the flow cytometry files (S27 Data) and were used to generate the numbers in Fig 3B and 3C and S7 and S11 Figs. (ZIP) [file pbio.2000841.s029.zip › S29_Data/LChITF Iso 9/2.txt]

"Y2-A"
524.45
219.572
99.8742
419.502
399.052
119.86
26.7162
36.6253
19.4639
13.2289
-4.45679
-23.9897
78.1957
-3.56922
24.0537
34.9811
374.787
53.2334
17.7819
110.529
132.246
407.938
413.109
-9.11883
481.301
175.862
483.069
94.1043
-9.92582
80.1721
96.2178
94.8855
69.5436
2.93745
621.102
-6.933
449.29
46.974
6.85546
-14.6393
187.3
117.234
1.80543
-30.7601
553.228
1.34765
280.562
348.832
1078.04
144.777
153.833
35.6243
117.448
8.14265
-5.60792
163.239
38.5184
103.167
111.383
54.4619
38.1438
92.7539
70.9678
11.9751
26.4649
275.648
223.283
180.181
-7.53093
228.201
22.9229
672.697
129.933
1472.31
112.813
25.3387
528.856
190.18
66.7101
7.6645
123.125
0.260622
414.567
68.6089
74.6272
-2.37235
173.783
123.895
91.8154
118.856
446.555
806.601
80.0724
353.324
130.489
-0.562557
30.1045
31.3182
769.503
174.84
327.941
72.4498
485
16.5043
-32.6637
64.4893
592.547
6.22588
128.846
41.9573
19.1993
159.462
42.8005
95.9614
303.709
969.49
10.5472
902.878
186.098
179.471
-37.2098
682.968
-12.4394
613.002
216.536
195.575
46.8034
195.284
57.3665
148.588
301.408
-21.1135
546.645
210.731
2.69109
6.02154
-2.01957
651.984
-6.06378
5.4395
51.2536
96.9289
174.935
318.424
32.7462
86.8945
112.403
293.033
48.2576
100.291
132.601
179.539
26.7297
-9.34584
550.537
123.722
49.3911
14.6339
69.7889
96.5211
20.5093
12.5506
58.0926
894.137
47.2849
-17.2391
46.7836
78.4591
201.353
167.73
239.858
32.1198
31.7609
100.77
-9.97601
12.2162
143.178
149.059
158.507
297.68
177.747
730.506
208.227
702.389
-14.0697
6.80875
37.0883
28.6632
177.704
94.3287
318.623
871.509
163.101
345.025
24.8512
129.044
27.7876
-2.40965
136.417
26.8955
1380.67
788.501
62.6915
605.882
30.0534
226.636
18.0474
86.9663
-42.802
16.0535
311.707
13.2179
39.5492
548.868
-2.71095
19.2164
5.34422
372.112
10.1978
216.48
97.3689
120.824
17.3431
228.361
66.9558
32.1671
113.208
-11.0029
198.991
179.737
134.035
628.793
63.904
114.724
964.852
4.18605
53.0114
385.554
145.196
0.531816
9.0165
39.3026
-28.8229
471.38
453.909
788.129
138.288
176.403
70.3736
26.0054
235.17
27.2063
4608.24
196.472
13.1891
999.381
919.503
240.259
33.5472
94.1827
76.463
-3.89561
54.848
-7.02323
456.983
813.651
107.37
-7.73252
22.4081
92.3085
51.6178
45.088
44.2689
28.4841
3.23302
-19.0499
370.439
58.8556
92.7446
3245.84
10.6356
80.3754
289.421
299.517
218.965
14.5528
586.984
424.858
5.20942
463.535
34.9154
45.1808
81.6482
-5.05894
40.7434
510.805
52.7701
12.5347
140.795
143.26
-7.69153
65.6969
122.683
86.369
30.3957
212.159
312.288
239.392
42.7981
315.317
75.1223
58.0583
126.819
41.8758
412.309
26.4323
3897.22
48.8192
219.343
26.1358
52.5878
4.67278
49.4564
195.396
51.1991
7.72423
390.454
194.272
207.633
90.7685
203.1
262.45
320.252
137.854
137.035
-7.12311
61.3291
33.9121
9.06113
19.9885
136.78
939.822
202.358
77.8976
95.3679
512.435
266.369
243.295
368.891
68.9007
140.956
69.722
244.153
63.4216
54.5931
40.4956
159.422
57.9452
175.788
202.85
72.2739
455.694
89.3714
58.336
386.888
350.255
61.9487
238.875
147.493
32.2697
37.8706
49.9187
131.633
157.051
26.8685
141.966
34.8299
23.4429
21.514
146.496
70.9239
-14.0412
250.383
408.646
44.8541
28.9469
-24.6374
963.96
144.097
-8.21322
196
102.405
21.8228
167.694
36.1094
124.399
12.3508
14.4896
179.284
28.955
12.2799
-19.0553
114.546
177.468
-28.0722
80.0175
157.384
107.002
443.385
-31.4856
-13.7949
53.8095
133.264
64.3199
54.7867
373.371
154.817
193.952
9.22337
130.775
131
116.253
77.2613
10.3697
81.7629
303.036
35.7267
74.4217
115.454
15.5447
74.9423
57.4573
14.8175
102.691
29.6228
771.311
48.8561
73.8597
152.305
142.771
83.1003
41.8331
229.364
34.1919
10.0599
116.359
112.141
335.568
120.538
109.873
59.5482
42.8148
230.816
120.489
7.26001
279.715
59.1141
109.419
129.421
141.72
392.053
83.8179
133.238
10.9352
310.469
101.173
30.7446
45.8929
61.8031
612.006
188.672
54.1385
231.325
48.9772
3181.83
350.15
11.6454
76.2812
78.298
49.3661
130.493
49.7891
8.28243
-6.933
378.075
43.2259
63.0774
5.97543
-25.06
33.6269
-27.3692
417.084
-10.1454
272.118
51.9261
50.8558
-5.17342
355.702
29.2077
60.8694
2.19329
295.812
134.01
1041.24
26.3369
328.992
3167.05
5.33349
463.2
60.5188
61.7205
72.8523
166.711
122.832
118.789
54.4583
1.16541
-25.8638
-15.5076
95.7563
157.112
376.061
20.5883
480.52
17.7819
326.046
677.599
520.382
172.205
107.636
-27.8595
177.703
247.076
799.787
178.437
175.607
507.459
268.632
72.3967
178.239
66.3785
19.3039
14.5065
65.7146
1106.93
50.953
6.79913
111.312
231.552
264.175
12.3434
332.088
258.073
167.048
28.5598
590.962
18.2779
359.043
150.825
-1.55484
69.0498
-28.8526
589.471
19.7917
-15.267
-20.6271
2.56441
-4.19184
12.7807
1.16499
-13.8354
-2.65061
83.6646
-8.46796
51.1019
90.6657
-19.5083
47.6957
64.7537
-13.4331
137.034
149.357
60.0089
124.995
284.82
421.846
19.8459
91.1528
26.8385
-22.0568
370.68
12.3883
2.79723
7.3493
177.627
12.9341
254.934
408.258
11.5505
144.852
31.7354
3.51187
29.9044
202.878
257.765
150.649
399.286
81.7503
242.128
138.86
59.3439
1113.17
43.8631
192.07
185.492
8.76155
62.6588
138.932
220.806
273.313
50.1601
335.859
5.06671
207.609
8.13667
33.0413
33.9364
583.898
12.0306
0.563261
57.61
133.181
79.944
34.0864
323.516
132.952
-40.4877
55.3895
123.62
89.1801
65.9708
248.703
37.9301
558.102
69.972
65.1295
14.2151
78.4221
-16.5605
74.839
642.568
5.54153
17.5898
133.169
115.483
103.447
-30.5002
30.164
1.56486
162.418
148.025
56.9815
150.841
170.499
81.6458
203.664
20.4053
47.6662
145.844
155.108
8.81484
1658.14
-3.10772
51.782
168.869
21.6781
25.149
-3.18487
483.631
183.018
845.098
147.983
8.59525
163.422
156.895
50.8558
38.9852
259.253
10.467
9.91901
412.171
115.956
184.138
-0.856039
190.004
16.977
366.608
-35.2341
158.781
20.7936
211.46
100.573
75.878
28.0699
186.593
-2.48285
87.8717
21.4293
236.384
-20.9484
20.175
-30.5405
321.927
39.9958
376.89
154.737
27.0231
240.444
82.5812
21.848
365.796
164.221
367.211
38.5229
-13.8935
688.161
188.754
398.628
78.9668
187.855
37.1111
482.267
156.959
4.84479
30.9391
178.936
258.94
159.005
40.3067
68.5988
11.3444
46.0081
189.157
90.9691
45.8135
40.9549
522.852
19.431
65.386
166.348
55.8842
72.312
396.634
9.08162
-10.6957
7.37257
84.0967
692.01
383.033
288.717
22.8619
55.7069
26.4158
-4.05734
5.59581
488.017
375.729
20.5737
61.031
59.3613
85.9976
40.17
112.695
284.524
24.0626
18.301
154.074
61.4314
495.394
93.0115
92.0324
8.28243
83.0222
98.8395
80.7072
31.2183
80.9381
447.205
53.2156
842.497
35.5386
21.7137
373.318
552.323
16.3188
5.87819
164.629
69.6465
727.686
775.74
9.13407
26.1563
143.447
392.403
241.865
96.7428
122.187
224.373
5.80111
292.045
362.943
35.5809
81.3444
-6.58094
29.944
57.2829
3.13935
428.952
576.879
48.4254
16.4269
60.3712
273.058
33.3204
81.2253
-18.5375
29.1744
-29.1989
-5.05894
99.4478
417.276
35.9605
362.872
1.76781
38.2231
109.737
138.612
111.669
7.80234
164.794
102.837
1.7934
570.195
128.455
446.751
383.475
84.7061
59.455
80.7638
35.2981
216.765
44.9512
41.989
-10.3291
59.9291
570.777
36.8725
1182.33
85.1476
285.11
310.761
260.195
321.9
200.926
168.11
211.357
45.618
248.559
20.8179
31.0484
142.992
104.462
61.9665
33.0924
24.7161
-32.5563
530.254
43.8453
104.115
161.101
6.72118
28.4895
25.7105
190.607
371.321
67.9152
1285.24
268.623
115.415
10.3244
-8.47105
97.7707
159.005
177.295
737.538
-3.8716
158.436
53.3097
29.162
-17.1411
1.86168
83.1493
119.734
1013.43
37.1436
106.113
76.1198
3447.51
42.4351
100.534
83.3613
139.787
108.193
214.488
1071.13
-19.0553
200.753
327.673
77.1428
45.5263
82.3352
55.9857
404.718
17.3459
143.447
165.641
-16.7562
1.16541
654.422
-26.752
511.799
173.979
346.076
123.662
201.285
2.78939
-18.7817
149.112
25.6281
338.997
82.7104
333.25
63.2786
9.77138
421.109
975.976
327.27
16.0559
58.8822
19.3039
277.484
295.462
132.362
-5.72845
-31.1174
630.728
214.743
124.067
51.9474
61.2964
114.574
95.2072
656.555
181.322
377.784
94.6574
111.469
588.776
263.953
29.0623
17.999
738.482
49.7562
262.246
-6.66037
212.82
97.1769
14.9801
173.104
260.206
168.972
-5.07352
61.7205
112.208
28.5903
122.832
113.167
58.2065
46.143
-27.7378
556.083
554.902
10.9352
18.1145
9.34394
191.914
381.351
243.588
195.964
7.28681
199.466
539.983
87.7808
44.5379
1125.76
3.33536
334.224
42.4117
107.885
913.456
1003.19
518.63
305.595
66.8256
347.055
853.877
131.078
6.36397
72.2561
103.005
971.865
161.548
36.9549
818.419
125.818
467.091
181.414
263.001
14.5297
115.415
113.343
5.94143
55.9313
12.1957
379.694
154.704
517.119
291.494
8.33216
126.613
54.0734
13.1061
383
194.697
128.867
224.55
490.288
49.8232
46.1833
53.6819
98.3538
682.662
207.254
304.846
169.51
156.583
127.122
41.457
846.51
348.615
66.899
564.056
125.743
19.8459
90.3287
81.7825
100.661
376.893
441.007
343.386
3.3627
16.1364
198.242
87.8968
112.869
49.7251
246.681
31.2966
298.096
57.5551
605.035
112.75
30.5337
54.2242
39.1191
131.104
482.653
88.8043
46.9621
29.2764
650.674
59.455
226.941
94.9512
331.683
71.974
53.3892
29.944
46.0385
34.9985
290.271
315.658
197.028
316.384
35.307
1004.06
54.749
413.613
216.979
4.38854
211.078
15.1957
113.507
17.6528
596.516
61.3582
103.196
64.9515
13.4717
289.783
149.819
356.814
495.795
282.915
136.032
43.482
274.961
91.2814
122.07
39.8042
72.7184
38.1129
134.47
64.8149
87.1611
156.447
165.237
213.353
192.106
92.9617
29.6963
17.4153
453.4
11.0081
132.978
32.3384
79.7288
15.7158
131.295
25.5283
982.384
-2.38918
603.14
89.329
11.218
565.009
224.847
132.246
404.189
14.7831
75.7772
131.436
123.355
67.1661
38.9157
122.215
359.265
618.029
1063.24
120.143
149.115
257.533
334.147
140.069
22.6111
43.4568
-15.6897
44.8713
17.6084
146.109
125.941
35.0808
395.684
49.1745
116.824
211.307
44.2002
79.6101
80.9041
18.45
119.017
227.894
31.7357
160.132
23.5398
-5.89671
39.343
347.393
-0.206332
786.77
-2.58314
102.357
53.5714
156.753
21.8228
548.13
214.354
36.7137
417.29
203.243
31.0205
158.981
99.5531
5.05414
9.40915
522.297
526.793
-0.768796
45.3511
537.181
-6.16066
39.5609
109.135
-20.1827
74.5772
147.321
1060.57
1090.3
16.6822
31.9205
125.987
14.1178
-8.19227
42.541
-7.37684
36.9404
-21.3525
144.609
148.6
22.3651
114.082
37.4007
47.3309
31.0031
25.0861
211.88
184.824
22.8619
-19.2558
491.184
10.9352
49.9736
127.41
139.44
325.129
187.366
439.592
113.709
938.698
58.9106
7.16261
50.2995
588.017
64.1193
93.1478
201.165
484.691
33.9364
334.647
47.6378
-1.31081
59.4841
71.3368
585.886
282.878
294.97
57.2636
44.909
66.6913
33.2068
111.896
193.285
64.167
65.2221
269.403
-0.777404
83.413
12.1437
559.118
20.629
-46.6563
-43.9405
184.472
-18.8418
275.602
176.825
19.6653
42.8568
32.3524
474.738
54.5759
453.744
3.90862
270.137
-16.9013
8.93544
18.5142
69.5099
-10.8103
-14.6822
28.018
5.72063
71.8369
-10.0798
70.3163
-18.371
120.84
-13.8748
9.53857
351.761
300.249
34.8757
-22.9871
72.5836
41.7811
-14.7856
-26.2508
104.801
55.8125
57.9117
58.1574
197.202
160.474
121.934
55.681
1594.09
-20.0625
303.578
61.2054
361.52
29.6228
282.179
75.0931
-27.3399
82.9646
17.2089
229.277
195.507
27.646
171.268
7.95495
13.808
77.0035
142.126
69.7245
69.4507
131.783
154.85
361.273
332.904
1345.29
-14.6865
38.03
170.304
348.496
41.7087
34.7512
7.6067
94.8687
161.543
224.13
223.642
11.5552
148.962
155.37
37.4596
17.7626
52.5977
49.054
28.8386
117.944
91.1437
6.22558
49.3625
126.06
61.3082
65.9739
49.25
84.0364
839.827
387.198
352.451
136.656
267.618
100.385
22.785
222.43
30.225
542.436
61.6489
129.415
72.0829
7.65821
241.196
440.816
144.692
68.6594
44.6721
39.8296
114.335
352.287
76.2189
67.6618
34.7702
26.3304
167.605
86.284
31.758
90.0692
157.147
204.261
495.444
35.4009
151.09
42.3866
141.652
61.1758
74.2966
568.744
506.5
56.9325
113.55
46.3487
130.558
13.9625
200.21
35.8348
201.831
89.994
216.824
177.999
161.35
143.534
9.74382
167.99
23.8244
195.108
141.157
315.282
17.2986
46.4662
4.89205
240.804
80.4379
162.634
108.511
136.868
137.231
81.5842
419.095
289.918
95.6968
12.3807
81.1371
86.1867
38.7166
561.837
83.9707
1186.79
22.8311
55.9333
759.303
716.442
57.8598
177.956
45.9956
303.709
76.1281
67.8395
225.067
37.1721
12.4923
209.869
17.6261
47.767
13.0774
557.659
340.471
54.1385
13.933
22.7403
190.821
132.758
124.089
78.1553
292.995
27.4191
561.132
8.05952
676.052
1130.18
70.5737
120.293
100.502
73.8303
385.225
181.716
27.3359
40.703
83.7852
349.025
44.6074
343.586
389.343
51.4991
152.119
222.723
66.5436
49.8581
95.6774
222.17
41.106
143.443
109.532
224.065
-7.77078
14.9801
111.26
318.385
-26.6806
200.187
465.933
143.527
53.6795
164.252
-8.46796
335.96
100.036
-0.502905
42.4768
51.4438
640.092
149.611
110.797
230.549
168.099
52.4361
11.4251
56.5955
404.122
51.9354
3.95364
291.082
124.127
487.689
29.6963
202.705
740.805
74.839
31.7785
19.7587
50.7102
57.3874
1265.37
33.2181
-18.5618
27.8018
173.662
1.84767
323.099
70.2558
69.2994
291.541
85.5983
258.412
274.428
603.701
142.095
3.30844
172.815
243.073
513.081
23.1292
4.93034
17.0698
152.863
35.1212
52.5962
2433.77
47.2049
220.443
16.7603
617.31
156.589
697.084
111.669
154.052
33.2068
507.324
401.306
208.47
283.616
81.9961
32.9558
-2.79405
107.141
10.9538
109.647
31.5704
94.0094
8.04494
16.7429
245.266
48.6451
159.775
214.662
180.634
652.285
184.824
-10.8712
-0.515114
9.54924
419.482
14.3663
236.106
557.357
81.5002
106.781
726.325
293.62
24.1534
51.4144
18.9922
-15.4322
170.941
10.6889
110.157
129.951
44.2857
9.57352
192.218
12.0306
30.5483
125.076
279.358
406.032
225.241
12.4213
565.862
28.8528
47.8932
43.0349
51.6988
148.43
140.029
505.45
180.166
105.396
207.651
39.987
237.544
362.791
156.502
208.921
35.9265
112.153
210.847
100.458
51.6303
16.7431
38.4953
-12.2826
210.946
721.241
73.0762
45.6679
7.28993
327.518
368.853
19.9057
154.831
46.0751
89.2868
48.0597
473.167
99.8277
115.029
357.179
50.0969
297.35
17.7106
107.857
-4.06281
258.849
38.7873
69.3793
169.973
534.29
17.9719
-7.12278
-15.6689
104.409
354.404
28.7126
4.18688
73.5206
98.9401
357.216
49.6489
-0.14696
117.657
11.06
452.074
34.7326
66.9038
45.097
29.4441
256.009
15.5447
39.335
3.10934
149.75
479.378
55.8597
19.8102
463.962
9.20438
-0.594711
80.2892
10.911
99.7975
125.353
559.867
114.071
314.073
456.032
421.112
31.0323
-17.2058
989.747
208.67
36.8504
460.632
105.761
533.091
96.9937
211.556
479.989
76.2728
231.626
206.775
165.229
44.8001
14.9708
-0.978084
208.145
354.527
66.3199
11.1219
36.7958
206.751
206.784
1119.31
514.832
-7.11472
47.3759
247.08
-14.7474
329.962
144.152
5.24843
265.303
94.9936
78.9507
-12.2877
-13.3137
187.511
1091.57
108.137
84.7436
633.824
27.43
572.976
28.6778
151.494
156.959
44.2002
246.457
90.8545
40.3067
-28.8526
86.3071
68.4969
3.62467
94.5392
626.989
278.961
121.802
18.5343
3.30442
136.469
91.1202
33.0162
46.0751
74.2943
199.859
103.976
148.553
128.147
154.78
3.24523
527.86
43.9475
385.219
140.594
27.5437
80.5471
22.6695
109.801
832.459
25.5605
2098.42
77.0422
49.3273
-16.4346
29.5996
36.7512
6.54536
7.3493
74.5532
18.5563
84.3943
493.304
1013
27.415
5.05964
275.607
319.924
42.3657
83.0111
102.435
140.38
22.1059
70.8522
32.9287
676.668
390.577
66.098
24.7052
68.1078
776.467
175.697
53.2017
187.865
293.044
165.085
153.37
67.8504
54.4582
579.684
182.961
132.379
410.986
2.14556
57.0302
129.99
537.001
191.827
301.676
22.8699
82.9122
113.588
88.6181
732.443
-13.6172
293.646
345.664
53.2909
49.1251
354.053
149.734
275.046
74.7799
243.106
118.713
24.1953
47.4754
225.775
17.554
324.172
101.878
20.4065
338.738
98.4171
-20.6214
-7.95378
63.3473
253.492
48.7502
-7.93494
80.618
128.102
22.1302
-21.545
19.6708
13.0131
14.4247
719.638
75.1705
22.922
153.301
45.8058
96.5153
97.429
88.3418
950.053
18.3112
651.05
42.2369
14.6959
46.5622
158.916
198.265
30.9079
229.823
72.6955
382.862
140.223
444.779
88.113
149.993
5.67105
60.0272
39.8437
87.7924
127.743
34.2819
16.7429
183.422
43.0229
49.205
343.972
55.0712
268.102
-2.58272
18.9196
155.238
27.4848
71.1881
240.64
87.1224
372.898
25.6281
850.617
-5.3707
80.2512
7.05657
34.1342
25.6814
153.261
-18.1003
85.5152
41.4326
89.1445
32.6453
-1.31081
57.61
18.863
21.848
99.6787
106.125
192.923
347.444
21.6563
239.812
65.9708
27.5846
51.9261
78.9668
60.4189
53.9777
36.2388
327.499
-10.2903
87.1063
232.703
136.516
12.1957
55.4803
322.439
109.726
82.3354
72.2285
308.183
649.478
24.0883
52.4615
120.631
385.72
34.8982
70.4976
287.83
166.124
42.4375
34.6356
-6.99412
21.3253
205.644
165.762
44.6629
107.049
81.8908
-22.45
29.4177
339.168
1298.91
6.72747
107.195
-19.4171
5.08374
38.0829
37.9201
-14.5605
19.6638
406.525
621.78
24.1785
56.2833
313.394
280.235
44.2816
35.0447
161.289
109.832
13.6707
16.8462
156.783
-28.286
1.49119
132.696
-8.30079
24.4933
-1.10299
111.076
17.2089
124.33
36.2109
274.341
88.5398
133.748
120.107
188.978
39.7394
23.0867
1298.03
29.5632
48.0458
68.0322
186.967
259.429
41.9085
22.6711
321.483
654.502
128.581
76.548
122.12
148.6
41.1058
95.3411
507.791
41.7087
278.38
51.323
329.946
78.0021
26.6101
314.328
22.6677
-5.9314
55.5958
41.2031
36.3668
30.9004
84.2919
165.979
21.88
56.0125
120.755
165.169
74.629
153.234
234.659
162.488
248.017
671.119
59.1594
66.3785
133.622
234.381
55.5812
28.4642
346.005
-5.72845
180.952
142.36
42.3284
393.932
286.206
68.7927
127.885
102.703
17.4982
190.692
548.324
44.0576
283.883
0.319229
14.7019
38.4326
144.403
122.845
458.286
615.745
189.006
159.283
82.2526
141.985
54.0102
34.8982
233.541
38.5788
40.5611
126.77
283.886
137.309
244.339
12.3508
-0.502905
683.004
347.738
10.9297
131.412
171.846
230.549
207.253
208.395
861.532
365.648
737.11
32.2979
64.1503
243.243
31.129
66.5155
134.786
509.337
19.1652
53.4732
304.777
93.1407
7.61569
48.1848
44.2398
6.17442
54.3275
10.6056
10.8615
22.1265
428.357
584.839
85.1041
485.889
45.3199
98.0929
303.134
607.925
88.5398
41.919
200.692
42.8005
67.8504
58.2063
15.5904
179.213
535.561
72.4086
156.113
72.6488
-10.4361
34.4123
48.908
188.425
291.152
249.203
153.979
21.1634
290.357
134.697
58.0154
37.9606
59.1141
32.5824
198.761
316.009
30.3582
8.85522
581.139
200.216
23.7367
149.899
244.388
169.581
202.358
-4.56128
55.6132
2160.59
20.8662
217.058
370.765
619.876
193.43
928.981
5.20942
133.699
209.204
41.4326
43.8897
180.474
125.076
120.063
252.358
318.944
94.8802
39.2491
23.2306
192.196
108.627
34.8322
405.177
91.3028
274.94
723.646
372.569
43.7351
71.6887
300.01
31.8762
24.3251
13.7649
112.639
8.53332
626.032
11.3213
41.3434
99.988
55.2726
271.493
602.306
96.0707
555.323
575.566
129.531
33.8937
221.408
77.1077
-38.8532
58.8066
149.158
57.5931
1.24735
87.0511
134.094
33.4185
54.5755
-35.5684
33.1658
367.279
-41.0487
107.927
109.069
619.639
138.142
15.198
2.31281
452.082
3.3627
196.047
-21.5656
108.549
40.82
200.586
21.0393
100.325
385.362
96.8889
328.081
1702.99
-10.1081
54.9001
237.986
18.1019
-20.7897
70.8316
42.7412
-36.4118
-11.114
8.26734
-1.53174
193.67
118.67
505.533
66.3202
0.458683
23.1784
24.5297
114.015
-5.23816
215.628
128.034
132.361
20.1928
42.4236
28.6768
-30.4249
48.9972
126.371
7.67859
29.129
28.7831
48.6774
63.4295
508.178
-18.192
11.1207
80.3486
107.301
53.4919
96.3006
18.8511
-13.8271
-5.24905
-15.5076
11.4233
117.44
71.1881
165.677
638.098
5.58115
-17.6797
149.317
597.618
8.31084
65.8438
67.1327
40.9292
207.582
5.06671
76.4239
-8.72992
38.6635
27.3003
53.26
0.563261
57.61
39.4777
585.942
40.5323
-29.2433
210.937
18.672
34.8322
111.918
35.0595
20.8707
1361.2
198.188
96.674
29.0651
147.076
63.4276
19.692
8.62869
-7.39624
16.023
12.995
14.1324
102.035
32.9101
-5.63459
482.325
56.0157
340.636
42.7658
104.239
63.0013
31.0826
139.887
-4.41417
37.1926
797.027
41.1058
3.51187
96.0566
75.9807
581.684
140.665
49.8911
142.608
82.1497
10.6182
54.3215
86.9666
4.66346
18.6996
10.4312
76.2279
37.2719
30.7996
7.16261
35.307
-49.1654
131.586
293.673
205.734
348.779
1.06339
223.8
12.6324
305.595
193.382
151.102
159.189
28.8528
68.508
9.30169
-12.0195
294.607
100.673
59.4223
137.063
2.32285
10.8742
41.861
87.6183
-34.5106
49.6798
100.225
64.3646
-5.60792
2.06946
66.6294
43.197
486.197
30.062
110.469
155.661
444.816
-23.4382
10.9977
10.101
26.7302
1323.69
-9.14237
5.84228
611.106
167.061
188.615
212.672
41.7316
88.7916
508.978
-28.6139
383.557
19.5847
147.737
60.1977
3.18007
127.475
61.2768
207.984
30.1658
454.629
233.582
100.661
30.1906
77.4383
139.113
5.23677
85.4769
199.574
61.6972
53.9384
42.9192
204.335
206.572
190.28
49.9038
76.2957
171.676
-10.6922
271.101
159.121
458.763
381.505
626.068
12.0155
17.2089
32.4628
-8.64248
17.5562
48.8925
12.8154
50.9838
983.995
57.3988
-1.30821
306.907
-22.2173
15.6716
789.164
32.8772
0.672114
20.5664
-16.4855
59.2405
51.1368
20.2977
74.4639
65.0099
30.8208
186.35
75.362
52.3284
160.728
507.689
62.498
110.047
403.571
185.365
184.282
117.079
29.3917
49.4132
61.8028
100.004
190.946
25.7688
116.185
252.541
60.4629
88.1056
12.6798
146.21
144.968
14.6339
562.668
767.437
220.196
91.7239
61.2763
174.285
45.1854
139.114
40.857
3.68004
29.7334
707.461
558.449
90.2159
-11.3426
127.007
1.26839
-4.65039
143.178
89.0885
229.721
723.093
25.9475
177.656
180.116
134.547
-10.0578
89.5621
-8.81816
208.647
103.106
223.063
82.9473
-12.0939
18.4742
79.0169
157.97
127.313
277.126
37.4007
219.745
90.9732
78.8212
585.874
127.81
72.5735
153.852
38.7292
-7.52266
165.677
122.73
251.084
550.162
205.538
99.1161
90.7697
-10.9929
63.3846
65.292
151.36
39.7564
87.5256
691.118
104.256
1857.4
6.68558
42.0156
2.43733
115.706
22.6111
227.995
356.426
27.4139
138.575
124.43
252.166
153.605
449.001
140.933
143.777
151.252
26.4929
150.374
89.585
103.705
35.1445
-2.65147
45.9317
62.7435
468.836
385.767
23.4401
-13.8601
37.5813
214.674
48.6023
115.154
71.2021
465.459
5.41587
59.261
94.8008
66.798
100.228
7.99841
302.435
143.8
510.993
285.702
107.857
217.077
39.583
12.5504
654.088
102.506
101.162
105.128
68.5716
41.6029
750.824
70.6761
333.789
382.748
51.0318
18.3552
4.6713
134.786
50.1903
189.342
165.342
175.288
16.1706
475.45
254.992
149.384
31.1213
14.9721
256.108
792.555
494.391
195.972
517.373
-19.8436
165.423
50.9421
557.239
73.6923
38.8904
465.496
58.5547
34.4227
581.127
112.141
28.495
93.8136
191.753
233.561
42.6816
274.808
551.541
275.048
448.173
118.745
67.6487
38.4994
150.597
29.9368
225.341
732.03
877.6
46.5347
126.938
128.728
563.056
937.85
710.67
588.311
-7.93785
50.4322
158.045
8.38329
10.6511
219.953
35.5659
332.388
16.3985
-0.90841
136.8
31.4016
417.628
122.12
467.191
290.357
474.058
84.8122
44.1215
96.3006
42.3949
32.2323
81.9438
33.9121
185.223
610.319
3.72174
148.811
76.7957
788.373
14.7831
418.731
419.457
134.632
112.004
854.975
12.563
29.5723
21.2551
43.3067
27.3003
360.607
2.43733
70.7285
78.8331
280.413
392.721
104.879
288.985
235.606
256.199
303.855
150.374
117.696
266.749
4.84479
49.6798
235.158
24.6821
320.175
267.069
4.88056
213.744
19.7712
57.9726
44.1175
49.5616
156.598
50.3253
-0.0123885
154.364
295.896
-2.31778
59.6324
100.49
246.66
113.541
756.454
201.733
122.717
489.633
55.0585
201.632
162.541
57.7814
416.27
234.297
288.568
190.386
1184.78
488.455
20.0763
112.649
86.8086
13.5572
28.543
7.11084
107.966
17.7898
738.235
106.412
71.0302
320.527
131.609
109.695
1016.92
3.18558
129.43
14.4516
4.8844
0.552217
655.903
-11.8832
27.936
460.637
398.814
55.4175
54.4783
130.082
92.3349
225.23
167.433
66.196
134.468
244.356
34.1919
4.43769
80.2818
-22.1048
48.836
45.5755
70.5346
167.358
33.2934
144.575
319.4
96.2564
52.6562
66.6104
-16.9149
-7.11512
296.556
36.1443
115.875
48.227
70.6321
165.754
244.446
785.088
71.0237
70.7729
9.18763
58.7499
194.38
233.031
-0.167549
271.451
197.326
481.511
18.5044
78.6301
394.033
89.0991
272.463
159.406
102.365
195.276
336.817
213.822
80.2756
158.669
77.5962
321.381
149.884
477.074
106.213
33.5237
118.881
33.3995
24.0626
87.6414
34.1342
207.466
102.661
242.395
46.1598
37.6845
57.2854
199.437
107.385
185.047
693.527
220.499
1832.14
376.581
705.391
29.1526
378.493
-4.52322
82.8374
75.2186
146.626
1462.4
89.4924
21.7114
66.5464
310.12
20.934
-4.67089
12.3768
180.01
38.5118
71.091
19.7546
229.472
87.2581
27.8365
43.7939
82.0152
39.0176
48.0166
23.6459
42.327
145.509
104.282
34.6356
19.2428
56.9325
111.941
38.7287
105.983
533.794
77.0643
737.814
356.111
394.861
200.706
177.267
65.9658
25.5605
569.178
123.894
69.9421
79.1495
22.9208
241.369
102.343
42.9566
98.916
528.302
33.7945
131.609
77.8361
1324.27
85.6445
3.86755
78.1698
21.1669
1.85368
338.567
56.047
44.5947
303.236
21.6843
18.8711
4.51921
109.201
15.3349
135.574
99.9292
205.682
70.0683
116.651
278.051
33.9
158.993
65.9764
519.227
84.9309
46.1544
27.6891
139.875
21.1806
-2.31389
9.64182
-2.93987
90.6342
156.566
8.16838
206.099
79.0919
262.823
66.7368
43.6405
18.2419
27.5286
347.538
122.631
37.8807
1.72857
42.9127
749.185
50.3111
412.601
13.6671
104.824
22.2525
52.3932
32.3384
111.588
64.4415
73.4617
47.0306
102.764
91.203
935.133
240.64
182.7
119.899
74.1495
299.242
316.508
15.8071
22.7403
245.169
91.529
9.77138
44.4221
-15.4053
790.164
11.4476
79.4969
30.5483
280.624
208.144
132.418
266.471
27.4139
352.218
64.46
76.0042
266.049
407.771
1151.06
413.642
135.189
96.0262
15.6241
83.8702
235.212
15.8918
105.267
-9.66097
413.246
146.277
4.77862
82.3354
44.1175
8.33216
70.3915
87.8066
146.165
100.016
-13.5622
70.8768
18.0316
89.2382
36.7048
207.353
242.963
83.3613
260.997
251.835
199.757
-28.6139
488.505
177.006
-17.1813
185.76
220.572
41.4102
117.297
321.663
155.009
77.0422
49.3273
99.7643
3.01798
1729.62
576.803
-7.68061
7.55762
75.3872
645.678
169.844
567.961
25.696
224.15
234.81
226.742
304.834
11.0694
98.9426
53.9856
17.9361
215.648
195.674
4.09045
133.7
-9.83533
90.683
564.553
55.0375
434.95
46.5486
19.1247
186.13
21.7916
186.727
9.93618
27.6712
-37.2098
21.423
8.17534
75.145
5024.08
116.498
139.23
42.9798
149.689
505.917
7.97553
31.0031
161.893
41.3399
18.032
20.9879
1.35895
165.097
-7.80547
179.284
-18.7671
160.055
34.6485
168.625
-8.30941
323.605
19.5552
11.4959
395.094
308.921
439.85
82.0461
69.9809
102.382
9.57352
36.6706
6.40836
83.0222
70.7285
69.4628
70.5737
9.72356
1302.37
-12.3767
649.468
222.945
38.5803
30.3635
95.051
441.732
165.174
326.536
44.6074
537.394
72.3112
27.1362
5.33156
-2.79682
47.9841
215.618
125.439
134.073
-2.91223
100.377
2074.32
-11.2568
412.985
204.067
53.9042
102.736
201.69
657.08
773.213
68.6721
231.718
237.035
21.1169
167.502
102.306
138.178
166.165
100.361
177.722
167.019
51.9058
33.772
-4.31547
144.265
99.5062
152.905
185.906
672.113
18.2022
65.7978
311.697
11.6831
-14.5605
-4.13356
109.84
32.7823
1306.04
86.2684
263.369
623.368
60.0895
218.725
55.4842
98.0037
-4.38693
258.238
162.239
-4.85112
318.934
456.039
151.334
66.3202
51.0585
51.2893
153.84
95.2743
497.012
269.976
15.5904
8.67311
196.355
121.134
21.1806
37.0415
30.7933
120.619
105.13
49.7438
206.819
127.388
24.8161
55.4924
39.8924
194.586
23.8641
23.7805
107.658
178.853
193.428
97.3059
108.505
48.543
57.8129
17.2811
-7.78612
231.28
434.47
31.8091
-44.6339
96.4731
494.495
19.4694
109.165
764.648
74.0189
-16.3871
229.202
586.138
131.683
70.3106
-2.14573
21.1932
48.7325
54.341
-4.79054
230.879
-14.0589
-26.9661
-21.1186
240.749
-10.559
189.172
13.1194
17.7812
10.568
158.26
13.6261
34.0645
-18.7059
20.4269
3.81851
262.518
56.8623
-8.72271
2.43118
12.3874
-31.3083
-52.488
159.545
127.98
115.807
14.6808
79.6797
2.87929
252.259
603.537
77.5073
-27.4974
135.334
36.1544
-28.3894
191.441
1231.89
109.152
153.584
235.754
360.826
10.181
206.391
3.57036
-2.50955
-27.05
-21.8764
0.099453
137.001
121.581
-39.6334
-38.3081
13.946
15.165
31.7765
139.529
105.831
58.5725
346.225
1531.87
-26.5119
77.1447
701.664
94.8818
195.551
274.857
681.772
-6.68293
-6.79549
102.056
239.423
31.9401
64.7657
2468.57
36.7232
180.538
9.68117
-21.5782
35.4298
115.214
-22.3649
-10.9161
17.5942
18.6182
74.2771
268.595
47.349
106.286
84.7145
151.387
47.4921
201.707
200.728
83.2451
58.6593
273.128
253.121
111.803
120.293
130.488
56.1157
83.2007
205.315
288.538
4.84711
155.926
376.161
80.8408
97.9002
201.157
65.1295
40.452
165.817
2.19329
84.0423
32.8104
-2.6157
404.898
285.889
247.253
55.3619
85.384
16.5921
71.9049
20.4084
89.5115
145.839
59.2532
44.201
91.1632
36.5096
4.85459
295.6
121.188
96.4214
29.1465
9.05565
200.753
53.7799
33.772
85.6397
84.2952
20.7955
-13.8873
17.2401
186.73
63.1798
82.6644
51.2014
26.6689
53.9625
617.712
-12.1953
112.297
33.3237
460.836
226.823
51.0243
257.746
81.7629
349.888
18.8601
74.4217
34.8695
-8.81811
-9.39072
507.233
-26.4119
1.49119
42.7412
29.1805
168.796
17.6377
178.542
101.542
96.2188
28.7147
12.6535
55.0758
56.6807
45.6671
40.9264
35.7175
90.553
152.976
160.748
391
-16.3007
303.159
28.3825
94.3824
380.618
4.76617
532.907
-22.1076
52.9271
14.2629
72.7999
30.2911
28.6597
46.728
871.204
116.111
88.5604
53.4919
902.149
127.547
14.2839
225.261
29.4699
9.54924
50.2906
51.8477
145.063
-15.9513
462.853
379.622
248.642
-0.20945
48.9772
29.6514
17.2676
35.0518
-4.16091
21.2551
40.5376
444.357
124.752
21.4009
77.4
145.691
348.699
139.914
13.4717
10.5473
214.385
119.108
1047.53
1254.85
64.0967
44.4512
66.9186
266.373
365.892
387.561
405.43
825.686
23.4429
-4.72291
-5.30297
1234.72
36.5586
72.3469
7.59628
72.245
299.727
55.3619
-44.1417
132.236
5.34768
134.92
273.407
113.874
89.6174
18.0316
911.953
46.0751
156.756
218.294
405.3
161.88
55.4544
25.734
602.823
72.0585
243.314
7.72385
27.5429
35.5695
52.6546
372.17
1094.83
51.7974
35.0688
107.027
116.794
30.4238
309.653
23.6327
3.60117
410.236
90.0165
290.905
107.821
338.51
301.162
112.563
18.1997
36.7435
847.63
811.45
357.772
95.1945
140.193
154.743
58.2265
118.837
229.142
30.3274
86.8485
66.196
111.979
4.47599
59.6671
24.4731
733.358
66.7692
207.599
44.2976
77.4026
92.1007
68.1455
87.7924
796.784
109.245
61.7205
35.371
41.1488
113.167
399.286
36.7727
129.684
-19.2558
47.0306
27.8018
3.12194
90.7147
10.2857
22.4477
12.3053
555.989
190.095
54.5994
52.1402
22.1885
5.1825
487.658
40.674
119.527
639.697
233.566
20.8179
102.263
27.0231
53.8619
1.9964
263.603
180.264
94.8802
-0.106255
113.486
1100.01
-2.64915
152.178
351.798
50.8558
242.203
327.499
119.163
697.472
29.6944
8.44758
-13.8601
56.322
250.281
29.8616
141.569
160.132
59.1471
762.47
127.424
182.475
-22.6951
106.378
39.0176
94.8683
27.394
132.282
123.02
42.4375
30.8874
39.8575
120.651
254.105
261.866
417.29
-2.90411
711.307
522.296
211.808
702.207
95.5396
22.6695
359.052
42.4271
166.253
18.9462
34.3348
247.815
25.8515
46.1215
223.937
189.134
61.4347
50.4154
108.757
111.569
122.992
-23.0513
344.948
20.0738
13.6707
44.9572
25.5981
-2.04905
8.98746
22.1265
576.408
98.2225
319.097
39.6977
178.64
62.572
1499.94
43.2703
179.607
-8.98629
31.9694
17.4645
16.4447
225.454
-9.81016
-16.5951
19.5489
225.906
390.478
466.594
1079.84
21.068
1256.16
16.5496
5.12344
392.971
45.8133
98.2685
26.6363
162.898
415.852
411.853
24.1802
-8.71649
160.647
169.313
-52.6414
474.763
589.344
149.332
58.7835
39.314
323.018
-22.9569
57.1876
29.9784
415.585
91.4583
0.492739
48.7502
40.7908
24.396
30.6504
243.27
230.959
175.218
46.7463
136.803
84.5408
34.1664
591.832
612.752
170.288
6.45045
23.4268
462.872
155.808
196.679
108.266
25.6312
79.6826
334.333
78.4221
90.2612
120.489
204.15
124.168
59.1141
55.0712
88.1915
798.725
288.091
241.933
-2.18327
42.4773
29.9587
99.2845
390.867
124.954
18.5312
105.762
3.99963
31.5255
138.381
361.255
283.385
42.6907
319.773
18.9438
51.6632
461.806
60.5334
38.8694
140.677
53.7071
41.1232
133.8
130.352
89.8865
19.8396
88.4596
100.673
70.6667
15.4413
74.5924
337.963
293.766
38.578
510.7
27.1362
28.4302
14.7019
1457.1
8.62869
46.9517
46.0081
31.7357
47.8656
132.021
27.2879
31.5846
103.061
40.0457
271.296
20.277
366.608
156.705
687.006
329.17
26.7391
40.0659
576.445
119.437
36.8546
57.066
19.7761
398.861
751.728
21.9207
20.6535
203.706
61.8064
241.935
295.334
-23.1652
138.142
37.6868
559.073
326.526
13.5505
543.094
-2.60422
137.73
-3.89509
84.1486
151.861
958.647
59.4076
203.732
23.6251
485.935
18.7203
138.042
31.6841
-0.382873
68.9781
194.098
929.667
40.1265
99.8311
841.798
45.619
39.9591
108.231
146.905
553.308
25.0524
151.966
202.096
105.058
216.694
241.333
566.534
109.904
-26.3657
87.8232
32.9785
-1.79306
12.8535
-23.4741
126.881
35.1235
429.369
165.538
88.4358
46.7504
67.3464
293.691
92.5755
216.166
533.721
-1.06073
431.736
17.723
31.9401
50.386
2.92153
-3.51975
-48.3038
-19.4988
6.25003
744.315
304.509
43.0818
51.4958
16.9905
146.505
8.22385
191.032
148.655
607.834
3425.26
174.67
99.8498
46.555
48.9709
167.932
83.5223
536.769
107.385
265.631
63.8406
-2.5712
46.7454
-4.88043
2797.15
161.101
32.9581
49.1042
16.3188
30.2411
465.217
7.12605
62.4758
119.477
15.9466
19.6399
-14.6733
271.449
53.6063
191.255
-10.2139
138.557
64.7322
75.7985
231.561
325.813
-22.5012
124.379
149.588
192.32
754.532
179.134
136.138
44.3115
21.5171
15.4947
47.5622
3.24523
91.2025
90.7992
27.7963
942.883
278.668
5.66102
383.616
48.688
17.0473
-10.1391
24.7363
323.537
346.908
53.0755
219.698
134.547
76.1066
64.6414
110.423
100.79
247.192
82.5203
603.874
12.2438
16.1706
100.637
554.843
25.696
173.55
-20.6351
23.7241
65.2094
40.8672
1.06954
58.2265
68.2375
32.3648
264.586
131.826
43.7072
430.57
315.571
122.273
199.341
148.218
327.659
678.522
163.642
107.999
393.132
231.704
424.105
372.499
102.008
113.123
211.952
77.8547
66.2644
20.5664
45.3587
208.475
211.04
279.773
1.55708
93.2046
46.2693
55.1837
875.588
78.5653
20.4239
50.1582
729.666
192.506
905.821
101.032
38.1051
606.21
181.191
197.464
222.973
137.485
72.8803
87.613
227.728
466.636
91.3717
18.3697
96.0701
356.097
5.18352
118.099
152.465
55.8634
30.4335
2.81783
17.7968
-0.567868
166.788
146.385
71.6477
310.722
116.124
27.8593
77.665
2907.61
187.384
1775
445.93
559.916
226.156
216.489
88.8303
96.5848
37.1846
55.9326
232.004
125.768
306.961
14.0413
66.7789
356.625
299.519
7.56446
28.1598
76.8938
60.1674
30.4734
-6.47174
333.317
739.933
214.982
7.10641
-10.5858
-2.52443
173.261
345.387
1495.57
10.5511
79.47
30.2866
184.719
489.744
127.536
151.993
198.418
73.5643
10.9664
117.239
263.197
113.406
176.335
41.1469
32.7068
51.4832
139.157
378.085
68.2236
-7.77123
288.096
288.914
-2.98434
18.9821
-12.7786
33.5595
4.72931
84.5188
422.877
1102.36
117.774
37.9192
-6.95874
100.696
96.4698
74.0491
157.953
33.3794
65.5396
106.11
255.863
84.718
113.465
220.747
515.674
177.8
76.756
112.923
27.255
753.485
59.2615
50.9729
243.113
3.92704
211.46
160.543
267.965
21.5301
59.3613
105.762
211.469
-32.2988
19.1417
258.066
136.394
25.0033
22.692
171.603
4.5343
9.93359
66.9804
37.6037
78.07
91.1321
116.086
94.4451
46.0192
540.83
77.2152
57.5696
168.118
52.7298
86.6558
181.414
193.66
411.832
61.0668
4.70221
128.336
-9.0511
31.5685
72.1658
34.8656
153.773
128.467
153.55
988.647
148.887
132.236
-4.02265
727.125
2.56441
522.421
82.1212
321.63
233.541
25.4604
33.0648
48.0597
139.583
399.887
6.72865
207.518
261.743
21.4587
94.7388
-0.31468
72.5205
58.1349
53.7806
14.9548
133.239
342.185
4.12162
141.753
115.654
67.6719
22.9275
137.239
16.4812
1950.17
27.1601
545.206
53.9384
904.99
873.376
15.4171
79.8888
138.14
68.6026
281.09
42.4647
29.6228
814.414
48.8561
71.9856
101.705
157.764
113.048
22.0238
53.2017
82.6257
290.177
6.00624
783.958
44.2804
380.014
289.8
377.253
455.67
36.4155
62.5233
120.123
450.794
289.278
140.507
401.431
90.4084
10.5148
276.025
29.6681
265.619
1506.17
495.589
425.812
1656.53
5.43139
1253.31
20.432
0.653841
63.1957
137.454
-5.78975
58.7198
100.606
257.435
667.126
176.841
39.1471
528.019
328.927
29.9784
50.1423
42.7326
427.78
208.046
46.413
676.571
173.079
105.396
34.677
-14.6865
257.296
5.4985
46.6154
140.474
641.41
53.4919
131.908
54.4583
2448.7
180.283
134.418
76.5275
51.8477
48.6993
32.6187
150.841
71.1735
32.92
143.694
80.3754
214.458
3.99963
14.6589
40.7898
435.184
-6.03498
41.8699
83.6411
135.136
61.0335
278.148
229.199
70.7285
24.4852
331.069
225.241
911.973
220.008
51.6414
194.128
22.8673
188.754
68.7927
749.882
34.182
111.981
250.347
90.9093
171.439
215.837
24.0722
12.1957
94.8357
228.736
520.147
327.838
77.8507
165.754
345.879
413.894
178.024
51.2901
271.533
488.688
916.081
241.045
136.09
61.1758
49.9337
36.5096
34.2353
45.6881
113.288
53.5093
16.5519
67.694
55.6539
-1.83525
74.3953
41.1917
7.67699
46.0829
-7.12278
316.041
342.416
47.0572
150.527
718.206
75.3947
413.783
151.069
14.0416
256.6
39.171
90.0165
461.445
454.523
33.0372
96.8889
13.2379
20.0738
68.6026
187.959
367.297
46.2129
35.4323
260.112
67.1041
113.514
52.6043
401.821
2.37971
71.5568
43.7072
34.461
101.658
167.481
1885.48
224.585
67.5766
186.13
-11.9416
350.028
33.0532
409.112
421.225
1441.43
-1.0658
60.6492
75.145
14.1365
127.818
490.276
34.2702
-4.06512
196.278
40.6471
233.22
8.31328
4.14748
354.053
20.1731
72.9059
759.651
108.173
42.936
8.12004
255.76
106.228
68.1538
61.8028
956.452
69.1322
-0.468089
14.9858
376.23
23.9919
208.514
28.1355
198.212
41.2626
39.2317
7.26001
56.1413
120.419
252.143
92.5525
38.6467
305.846
35.2981
183.032
267.965
287.492
242.67
37.4403
64.7792
123.08
395.219
295.043
60.2216
54.0476
256.307
92.2303
282.571
296.743
164.226
232.587
57.2854
94.4895
28.6743
61.3582
76.959
34.9664
806.202
256.05
39.2491
143.171
62.8858
59.9015
158.521
64.0967
481.109
265.57
32.1151
81.0336
68.9702
356.704
117.603
32.9558
21.5688
42.1287
116.511
674.373
14.0698
32.9916
180.01
700.057
35.4838
57.2359
57.0579
70.0308
50.3935
53.9042
134.595
68.6314
321.622
383.515
211.103
66.4947
0.502146
64.4288
111.676
100.697
1002
10.2144
120.976
221.367
33.1651
58.1349
44.4102
16.8288
200.706
46.0829
34.1067
741.454
3.20967
116.398
124.29
30.4238
-1.44204
303.213
289.75
-4.69903
-17.0136
46.4422
247.192
330.26
360.82
831.389
-8.05882
88.2005
216.654
244.181
97.4311
42.4647
-32.0341
188.898
18.3784
329.966
34.5043
195.409
155.89
38.1227
727.741
12.6535
43.8314
75.4213
83.1485
146.344
89.6521
279.346
165.516
25.5397
59.5482
9.93618
97.0116
108.967
68.2746
285.537
65.7746
68.1385
275.439
326.541
128.812
35.0249
53.3096
45.7946
64.1176
69.1949
211.579
-19.1822
425.23
4.40197
190.632
49.3729
1.70652
43.7273
253.886
45.665
219.224
30.6635
145.709
25.3285
28.1043
22.0313
132.688
290.973
125.124
204.306
12.7599
9.81881
24.2575
338.638
18.7372
217.825
203.901
335.206
45.8058
75.9006
148.029
71.1163
96.8458
-8.39852
28.8602
1648.31
31.5625
218.976
42.7236
755.455
282.598
85.2558
299.163
42.7105
6.17437
-0.332036
51.2251
380.467
50.668
161.219
80.642
43.5919
34.7577
-5.88869
224.565
95.0418
215.128
403.583
1.2237
205.842
353.682
363.088
-16.0193
137.366
54.4163
4390.81
12.4252
12.0037
180.212
111.631
90.5675
374.913
129.504
34.7704
13.5942
40.9515
-19.5674
6.58471
196.949
33.6506
177.01
714.903
9.84682
18.2639
281.867
260.22
78.2002
236.44
309.985
84.5744
327.911
-14.6527
16.6929
-17.7648
94.6845
37.6671
74.301
45.3832
140.263
176.7
1.37048
-0.981642
63.4295
206.453
8.04494
56.0983
406.436
76.756
277.841
40.3734
857.171
46.143
11.6175
54.5268
1429.6
726.511
73.0622
298.736
244.544
1047.56
41.02
22.7403
54.0143
22.1885
3.30844
49.1268
120.581
280.418
-1.67088
6.68558
8.28243
79.274
840.97
457.394
29.3443
-13.8156
46.7454
34.475
40.397
24.2942
347.801
191.533
286.206
346.154
52.7298
380.884
284.488
-2.33687
72.3112
21.5688
227.661
-10.9252
3.45749
913.622
62.9766
-1.77405
589.487
1.7506
555.738
889.907
11.9347
5.41587
164.474
27.4019
53.631
85.4305
169.872
29.319
120.843
26.9475
6.72865
117.439
634.278
278.397
42.7888
213.871
27.5429
20.6535
85.6397
125.525
118.247
10.4756
-38.9819
59.4317
58.3016
64.3199
-22.0568
-9.75576
542.749
53.397
-28.258
142.02
549.163
82.8835
15.9919
44.2816
72.526
101.319
1.3331
31.1213
973.193
108.675
82.2839
23.98
157.059
-4.55266
146.308
49.4968
7.83859
96.2188
56.8257
50.1348
73.5473
15.6821
48.8925
-3.36409
61.9544
341.678
40.8076
46.1717
248.811
-10.9729
-14.1843
28.7901
103.256
44.1216
214.316
20.5664
2.25521
165.371
51.7443
174.825
-39.6724
-22.9875
300.686
81.4019
-1.47472
-24.5084
9.18763
110.047
203.046
69.1729
294.852
32.7462
37.1926
343.26
209.659
179.83
158.44
38.2046
9.48076
18.032
13.4916
-23.0039
15.1714
172.105
42.4773
3.72174
30.7446
205.189
43.0625
115.379
63.5088
0.814574
-24.6965
50.2995
70.7748
17.2676
16.3111
20.202
115.5
388.995
17.6528
17.4299
310.609
136.929
16.2258
-1.52083
55.5249
28.0047
218.133
36.6488
385.989
212.868
543.858
259.969
51.9261
28.367
173.918
371.697
75.2819
3.45749
302.676
126.695
-3.64811
122.845
151.676
1.59955
790.844
206.838
-20.8211
23.9191
147.713
87.372
263.467
29.3167
31.1931
8.39863
97.9536
68.1769
919.399
61.3413
106.195
115.162
214.679
115.877
0.227587
23.7948
176.201
254.306
384.146
11.4251
-55.1167
-16.4931
533.432
18.9462
49.3273
187.845
21.0467
606.812
119.21
70.2636
14.8456
63.3088
413.984
579.148
32.2837
36.6066
675.842
121.252
73.208
98.7845
-19.4785
716.445
209.875
63.0795
71.0395
284.475
121.452
-34.5377
519.247
28.8821
73.5942
-37.139
825.231
75.5663
50.1348
568.57
353.014
89.6521
26.621
232.494
41.8273
60.536
-7.93609
20.8862
57.0302
-4.94312
924.097
59.1141
152.471
35.559
-1.42082
174.825
-22.9875
121.232
25.1986
266.934
1222.29
-15.1833
130.743
650.955
1388.16
41.8766
-3.91568
30.6088
60.8571
16.2733
79.3982
63.6769
37.2731
168.198
72.1802
14.9858
587.999
200.154
151.824
636.744
28.1441
137.472
24.0043
43.552
160.239
62.7743
52.3685
139.987
496.624
236.34
54.7811
434.411
275.42
665.042
471.219
-0.936103
275.748
460.922
78.2814
897.072
30.9569
800.975
190.288
6.7076
548.805
52.6799
306.961
51.5227
132.371
316.324
36.1594
25.9049
19.366
148.119
354.247
119.997
228.833
669.53
29.1355
1.60758
14.6691
61.4543
752.159
48.0754
69.0347
53.8313
78.23
66.4396
13.6773
129.379
336.217
185.834
160.357
15.6049
91.9287
-7.30245
799.389
506.474
-13.9452
313.797
49.6882
30.1575
53.3215
218.275
32.3356
318.114
114.029
127.743
275.364
189.2
86.6863
132.203
118.789
54.4583
64.8837
48.2106
174.467
3.43893
42.4773
99.2991
392.439
59.0114
352.283
250.516
166.582
197.592
69.5919
42.7699
89.6549
7.08349
39.9958
44.2857
35.8104
443.343
32.6453
137.37
464.282
28.2333
268.345
48.0286
91.723
-3.00636
53.5154
189.212
187.785
171.866
52.7298
56.6708
599.331
656.555
195.857
23.3881
-12.7992
35.3166
10.3216
-10.112
185.633
471.421
22.3653
448.916
439.582
464.756
25.0532
141.985
308.512
117.349
47.9492
25.5709
332.612
553.352
197.883
98.8226
81.8322
83.3029
19.7761
-17.1813
47.0792
80.0168
9.40915
31.2918
288.568
800.407
29.2163
64.0917
29.4466
172.62
54.9495
161.608
47.2837
40.844
160.44
653.098
3.60117
462.485
63.5339
97.5128
667.592
165.917
36.7853
78.1482
126.896
3.01033
38.0335
198.012
131.01
262.007
70.41
243.759
83.23
36.1129
697.794
420.395
209.43
109.424
242.213
63.8851
125.259
163.154
86.8049
218.844
160.49
148.617
31.4193
77.5158
64.7363
36.2794
13.0702
260.876
52.9271
1058.12
49.2627
278.919
143.804
158.713
735.47
28.928
11.6437
106.676
337.141
130.743
24.1802
21.2686
51.9513
-19.9675
-11.4119
17.4904
55.2349
107.509
293.033
411.826
55.3136
114.311
23.9053
23.9919
193.522
73.1131
344.389
170.573
765.284
-30.3436
99.774
409.49
-22.5942
33.1653
24.3594
-20.4069
37.9145
16.4941
29.7334
131.162
9.631
20.1853
152.771
190.03
362.702
31.5625
59.6807
175.782
-6.00838
23.4117
141.742
50.2068
19.2928
89.6231
216.143
18.7726
20.6829
30.0339
253.056
37.9697
1644.58
254.607
136.483
40.6939
59.5803
-11.8948
181.479
-6.1388
14.5118
4.59544
26.7958
181.853
61.7178
68.6472
49.485
-20.3132
14.1794
38.0937
127.63
76.6037
267.155
527.088
-0.27798
51.6471
115.146
70.9258
365.749
103.622
35.4836
5.54153
22.9681
460.164
30.7083
20.7252
-11.9531
86.5802
213.128
15.1714
27.8018
74.3365
-13.1449
38.3966
39.3143
149.112
102.465
338.997
-4.80762
20.8662
98.9919
25.9366
82.0192
110.971
85.6516
109.336
37.6845
62.9076
90.7413
-20.0515
55.736
174.41
213.003
30.3383
53.6508
130.052
111.611
65.5237
10.4693
155.926
106.295
34.182
66.2239
282.521
16.0892
437.611
75.8619
258.33
105.899
76.0951
181.884
255.903
-16.0307
608.248
24.0883
-29.9974
32.5495
7.28993
190.711
57.7583
460.311
40.4529
31.1907
921.375
160.198
144.805
107.532
201.632
80.0819
430.408
177.006
255.908
14.6778
32.0867
113.75
208.06
44.4102
258.583
93.884
36.7125
283.357
-0.676411
221.345
388.533
15.4313
225.32
162.658
360.965
370.114
69.1935
153.264
87.8968
110.631
54.7725
72.2139
63.0222
48.1632
20.7341
32.9954
68.0186
501.611
284.683
485.021
104.143
50.7302
148.557
75.5663
130.72
100.053
-1.41538
0.689558
121.981
194.6
688.166
3.85839
118.664
85.5098
368.769
-28.5508
335.729
30.7933
71.8936
24.5452
135.951
411.093
7.44798
-1.49292
22.942
162.314
51.1368
1.55708
179.412
33.1508
236.968
236.949
48.5802
279.045
8.92875
779.429
-29.3312
222.491
17.5138
-20.7823
-1.25029
190.561
77.5242
296.061
56.9004
52.2656
125.869
47.4003
86.0833
84.0967
37.4007
206.627
501.394
407.396
133.169
46.143
0.373153
50.0847
82.6378
880.502
229.884
20.5883
41.989
44.0188
213.602
130.371
20.0059
115.133
232.636
100.866
228.336
31.4194
423.94
156.866
10.8316
49.3661
44.2857
512.683
201.311
96.1406
68.8544
49.959
137.16
141.732
323.081
72.2561
67.3977
98.5504
32.2376
21.9624
25.6891
41.4854
135.382
303.136
134.155
79.6649
34.6325
90.2744
355.782
66.5436
141.687
15.0925
317.748
220.28
-14.1566
29.162
102.799
41.2171
109.386
370.859
91.3855
173.95
12.4094
122.971
72.312
79.9165
72.4225
42.1318
24.865
304.309
186.639
111.941
44.3509
96.4214
398.337
104.633
200.753
68.7724
13.1573
65.025
138.643
33.9139
565.199
41.6029
98.787
109.297
6.06095
165.35
194.517
49.8696
113.367
320.318
344.419
121.876
326.512
677.537
94.8814
45.097
38.8144
16.1288
41.7817
221.119
10.6056
16.6916
33.3503
136.002
46.9821
321.236
182.29
58.4384
86.8485
75.5663
119.475
105.676
15.4512
289.296
62.011
46.5486
64.1023
371.175
6.22007
55.542
109.262
520.551
791.127
47.6599
107.004
516.386
51.2719
241.706
25.5073
116.729
3.43114
132.56
126.854
122.65
381.252
497.027
-2.01957
162.602
50.4171
-36.8275
115.67
800.059
163.668
102.087
201.806
32.5466
50.5584
64.3967
29.7768
421.197
598.793
13.1118
27.74
26.7297
474.163
1.43539
15.6579
27.7524
90.4037
345.772
25.293
95.472
306.779
95.5739
35.8151
262.802
54.2798
-3.99978
89.0191
29.9627
142.69
41.1313
233.829
222.112
55.0971
130.318
390.891
69.0438
739.967
40.8495
43.3095
-0.386182
-0.951199
160.482
70.8215
4.3003
123.356
-6.87091
43.1355
530.429
69.3893
307.404
24.5601
364.057
-7.76275
545.03
267.456
302.383
398.526
50.2941
378.045
23.8821
525.297
230.578
21.374
135.994
49.3381
136.906
140.749
99.0925
310.258
203.984
99.6316
-1.32539
164.794
162.807
335.377
72.2325
60.6934
58.2065
28.3394
5.05832
-35.1853
14.2344
-23.735
588.768
298.887
65.4148
209.874
1204.05
165.042
187.735
437.385
12.996
6.22558
-23.7261
101.697
57.5601
28.4925
9.89459
51.74
204.4
399.025
7.12249
54.7989
134.118
383.6
20.8546
25.1936
190.959
-12.2501
-16.7046
263.685
66.0029
4.13737
235.451
26.8037
52.9481
191.314
609.089
-2.49187
41.8758
3.94353
25.3999
11.3379
40.169
1259.27
15.1065
585.371
60.8948
187.16
216.248
-51.9805
19.3399
18.9012
56.493
-3.7828
65.1574
89.7287
-20.4453
161.48
9.27732
105.046
810.219
6.78682
258.99
111.546
223.384
137.706
2.99183
79.0843
179.234
1054.56
275.693
83.0605
105.386
1782.67
87.6957
8.64018
441.329
82.312
53.9384
397.118
164.043
735.812
-0.562557
28.2304
698.486
147.313
8.04848
106.801
3.10934
9.19534
72.7057
65.23
1762.69
187.537
42.0005
22.9944
227.104
28.7524
49.3294
58.8239
281.569
189.97
206.314
67.1633
958.032
103.184
264.841
19.9175
254.451
194.223
34.299
33.2934
360.092
289.414
21.2938
50.7821
122.832
257.419
502.201
30.3662
51.7443
66.1293
35.2903
-11.7432
150.761
58.9131
626.337
132.868
-4.18971
50.4171
-12.4646
3.58058
47.4754
131.135
414.512
50.3502
428.183
9.11175
55.0767
-3.27919
419.819
401.53
36.1733
259.583
-3.24978
325.184
608.8
80.578
141.387
9.7395
9.36688
-14.7847
365.876
22.1163
-41.2975
114.066
-34.779
538.795
26.2145
52.7345
-1.97225
-30.4145
59.3644
-27.1392
208.771
21.6221
35.3106
-15.2819
232.004
-14.7865
-4.13431
-8.44746
-19.4282
14.5995
17.4188
480.386
161.238
-13.0696
166.849
52.6711
2.36242
-7.78498
-14.6865
11.7931
16.7429
18.5044
155.467
96.5954
-3.02489
-13.008
-43.8122
-62.3593
-12.9396
170.231
12.4923
-11.2708
55.1074
4.66346
123.647
604.51
21.88
115.983
152.614
-20.3632
87.7475
16.5663
389.366
-4.30362
23.9501
622.83
25.5451
483.712
-27.0476
178.822
34.2965
70.7285
37.6037
3.10733
170.893
434.677
70.382
37.4127
164.143
877.441
299.324
115.644
34.9262
-2.36232
22.963
7.65589
91.2114
189.927
270.061
4.78519
180.004
75.7762
155.624
26.1358
-7.38228
107.484
-53.4233
18.494
62.3375
32.4584
37.7093
2.09414
-18.5802
275.759
44.9429
216.957
44.7511
3.91755
13.5526
71.3129
399.798
134.223
20.9837
-21.5129
1342.2
19.6399
343.122
-41.793
27.7756
12.6202
841.663
20.6009
296.893
4.27569
422.418
48.7871
37.9059
45.977
578.39
33.1706
37.6007
44.4366
25.4991
139.233
127.416
372.3
-0.174987
357.564
391.318
716.963
45.108
17.6377
401.556
39.6977
53.1153
0.603683
31.3941
246.231
744.463
171.23
90.122
27.808
62.2282
391.79
227.36
78.0136
61.4223
44.2976
6.18805
520.551
5.89369
13.9267
28.7901
18.923
68.4844
124.36
65.9735
62.2974
263.514
49.2627
12.8015
17.7023
64.5353
19.14
11.0989
102.883
8.92875
24.1802
-16.2128
136.284
298.624
116.025
32.4829
160.183
76.2434
107.509
525.417
27.9027
220.672
372.031
170.533
27.6535
496.257
189.773
151.824
80.1462
513.527
17.532
5.26362
-20.1662
27.1807
34.6634
37.3759
-9.9382
206.144
444.362
56.6552
305.1
-0.25165
10.1986
383.247
136.784
178.297
7.39808
102.644
141.527
735.383
100.333
53.5592
220.843
-9.65974
82.079
37.6873
-2.26025
194.215
29.592
56.7742
44.6455
163.669
89.9871
211.838
41.2866
90.1524
592.693
10.3949
-17.1331
138.357
301.189
23.1474
40.5791
65.2866
35.0907
25.7561
574.023
224.956
74.8363
580.267
43.8628
112.746
31.046
146.79
97.6453
24.1299
16.0297
201.001
52.1959
244.676
53.3014
57.1845
189.453
104.865
58.9437
248.962
49.0318
142.978
234.022
114.237
103.553
79.7288
515.479
229.801
137.18
51.9587
84.5119
151.49
27.4848
88.0547
73.8481
38.3773
208.145
45.3058
81.3124
31.7367
119.255
62.4476
178.673
330.333
102.538
94.0848
553.374
265.821
354.444
-29.7819
-23.2995
-32.947
221.703
67.5887
168.025
187.76
-43.8007
18.6344
-8.62856
46.0192
4.84711
203.747
303.051
198.907
97.9002
14.6223
96.9886
57.3186
134.013
-2.84885
-27.7918
134.01
102.237
577.306
139.494
39.4323
181.683
142.543
29.7384
51.3305
-42.6102
77.436
155.775
32.0196
294.497
157.693
20.5801
41.003
28.2804
399.61
58.4064
20.5217
468.615
-6.87391
66.7569
3.18007
87.5138
136.769
11.4251
-7.12278
-34.4096
981.472
1274.57
11.846
-18.3019
107.254
275.102
-26.9671
-29.0619
39.2084
67.0569
84.1486
75.024
88.5057
19.74
115.63
103.193
-6.16316
231.646
24.9151
134.912
40.5907
35.4323
40.8466
48.3634
-13.923
-1.74365
130.082
242.26
210.238
17.4703
-15.4575
-4.89435
658.256
436.824
95.2743
155.932
90.0654
13.7163
248.554
134.253
39.9212
-43.5434
-13.2472
12.8605
36.7266
24.4439
219.001
34.3815
-2.50502
-24.7512
145.116
-19.914
23.9051
76.9177
1242.29
86.4354
-18.3187
-30.7432
-10.6166
43.4144
167.703
27.9335
387.91
4.64411
457.396
118.394
1306.95
66.7808
-5.01882
21.1121
18.2047
13.5
131.709
-17.1632
33.9784
72.3547
48.8521
110.419
32.4224
72.6026
41.3518
33.0924
72.3914
29.8788
25.1046
51.6414
14.9239
4620.67
47.2301
46.3039
236.581
135.564
325.625
42.3261
51.5539
222.039
-20.2955
74.672
177.114
64.8507
13.2185
321.496
154.687
-6.66037
284.035
5.41587
63.2745
539.393
569.007
38.6384
83.5564
31.1907
171.748
536.485
40.0659
130.417
100.697
74.3359
147.737
58.3236
44.9398
86.3878
419.022
164.241
115.654
131.39
229.238
22.9275
77.2687
128.925
-12.1953
5.47524
82.0494
63.5339
46.913
94.1279
353.324
55.526
8.80777
-9.25091
10.7034
233.52
17.4188
584.688
29.3463
3.57315
-2.25694
25.8746
296.233
15.7636
135.438
157.764
58.7375
178.64
164.453
40.0832
298.435
126.252
165.085
425.11
67.8504
269.976
227.36
78.0136
38.9335
625.258
28.6768
433.718
4.42721
39.5377
139.699
315.515
7.44798
244.01
1541.63
23.0258
295.785
1.37531
20.0323
83.2947
105.765
-2.01957
33.5424
3.30655
322.993
15.6397
-17.0341
32.4829
201.412
299.257
238.694
252.958
152.478
112.236
224.42
-15.9009
67.4597
198.193
85.8361
9.86307
71.239
89.9883
373.605
230.959
109.626
755.143
55.6541
414.165
24.5707
43.5367
74.5901
-16.9347
33.4815
135.761
602.513
335.435
60.2308
164.488
154.645
218.141
268.999
27.3223
106.525
331.42
65.2124
466.848
359.435
181.496
1893.11
30.5337
50.5191
242.234
16.1579
129.684
146.356
12.8093
79.9586
305.446
428.047
338.247
67.4253
23.5497
209.287
-0.20945
461.835
26.4884
200.191
55.9217
3.30844
120.341
38.7999
57.6833
15.6329
59.2783
249.454
49.7891
17.6528
-5.05894
271.862
134.292
-3.3949
74.2655
46.0192
121.746
-12.0195
34.1117
1331.93
152.248
33.363
6.71886
29.0651
666.193
185.852
380.145
74.0399
276.62
56.322
89.1116
63.5948
135.769
203.45
108.421
903.287
52.2675
23.9191
413.831
40.5204
77.9938
244.726
40.5611
267.325
42.1318
37.9835
26.9475
222.246
589.828
173.661
379.405
10.4058
363.254
24.5904
1.30601
-18.7018
146.139
52.8473
467.244
126.001
382.742
747.367
169.81
21.5379
-32.0061
31.4497
48.5414
88.1425
369.616
615.693
55.526
106.259
20.7341
837.167
98.5877
-16.3144
126.798
175.987
284.475
140.193
21.6843
142.559
21.3858
30.4907
22.8311
165.559
13.7221
71.9424
-7.03758
53.1634
17.0334
340.777
412.405
83.0568
505.301
188.859
808.917
291.046
235.693
26.5084
49.534
213.826
89.0991
30.6572
56.1737
-10.8633
64.1715
16.137
99.8625
192.712
117.567
-2.45645
53.2909
229.035
318.446
83.8104
647.2
91.6617
165.542
73.9756
40.6361
146.865
24.3215
103.752
185.324
48.2576
25.3285
571.583
104.972
185.094
11.2775
43.7689
108.337
36.0557
77.7805
123.12
254.87
637.616
293.856
76.7686
298.914
59.9477
202.66
404.7
1064.04
82.1702
17.4153
277.238
65.3561
78.6301
127.916
124.706
26.3474
62.2173
134.418
69.5194
29.6759
51.8477
103.047
36.3668
62.7595
595.14
172.205
148.866
204.525
-2.20772
721.215
228.196
159.697
1.31857
173.875
0.640409
122.997
28.3142
177.226
79.4969
4.31139
128.825
45.0999
518.476
4.10137
25.5398
2185.05
-10.5026
117.234
71.1459
354.577
46.3252
59.4223
37.7373
169.115
76.4665
83.0905
67.0036
375.91
289.56
19.6399
192.738
34.6845
-28.8526
376.787
190.311
67.3429
274.628
353.375
7.22175
-13.1309
669.732
54.0102
48.0166
224.111
42.4351
55.5559
227.664
165.42
41.94
-0.767613
-0.502905
33.1065
15.8366
-19.0553
103.301
1183.84
26.2757
117.499
67.6471
457.646
31.1827
16.3281
48.9312
306.074
-14.5605
209.51
49.8696
-17.8175
138.534
52.0644
46.6673
20.6761
287.157
38.4807
74.2666
1561.22
16.3256
46.1139
-31.3069
260.475
171.775
59.7951
187.024
376.325
68.5359
75.0931
748.523
17.3722
326.43
84.9744
34.3369
256.282
675.392
557.056
13.808
1842.37
3.4451
-18.3566
39.4656
98.0493
78.2889
138.001
116.758
-6.06203
-7.22477
45.6567
330.018
349.594
-0.0482805
43.4847
4.20138
42.3739
144.84
-9.68732
153.175
134.35
28.928
-31.4598
3.60263
116.001
441.838
-24.5456
-14.3387
379.913
-4.97502
275.32
742.754
147.064
10.0578
19.4191
-0.208251
14.5244
312.061
118.059
282.526
143.932
66.0851
15.017
37.0426
36.2726
134.574
99.774
-2.80437
14.0486
179.342
165.126
9.80353
12.746
11.1763
25.9853
40.1836
75.9006
33.9939
-5.72039
357.658
1153.1
41.1058
14.7563
82.3782
988.112
193.752
63.8287
12.4098
204.646
57.5809
210.074
517.216
68.2259
448.817
307.306
72.2754
48.1169
63.5088
36.4218
88.3326
65.2587
158.995
528.047
62.2452
117.511
50.187
-10.604
392.862
1319.55
683.223
68.2525
105.511
163.166
104.307
228.989
49.9027
136.701
85.0747
32.9007
98.5504
58.4745
5.09579
89.4074
39.6114
199.1
130.814
163.675
89.4924
728.234
29.0651
39.0647
38.4326
55.4803
288.706
173.445
42.9801
342.094
55.1838
194.08
386.045
316.511
964.7
117.728
762.036
72.312
411.626
109.598
129.813
373.65
6.72865
-9.87324
111.817
772.959
8.53173
41.457
108.128
7.53508
321.772
213.606
28.2917
70.4457
34.1067
49.9234
145.639
30.1906
159.897
41.6682
-23.9308
119.555
141.699
42.1526
447.492
249.312
37.9059
104.073
111.748
181.222
689.776
25.696
62.9804
17.4188
208.001
117.427
125.387
3.36526
76.4744
781.616
10.1414
4.25378
127.779
126.204
386.661
248.786
143.157
185.991
52.6407
256.444
155.932
50.71
-8.77245
377.864
83.9111
435.977
390.372
52.034
118.338
-10.4361
210.913
84.2847
234.639
52.9271
158.566
49.2627
398.859
55.7232
273.031
113.28
103.891
-25.8376
-5.81301
18.2991
-35.79
81.2387
40.7069
154.321
625.771
259.245
182.472
61.8028
2.55251
192.821
-2.34216
102.165
93.6966
126.979
40.8585
444.646
185.557
93.7364
26.9023
142.07
954.348
-14.0488
-6.5661
201.831
136.803
187.614
187.84
258.553
78.4591
358.775
16.8442
5.01652
10.3421
28.8602
38.4887
507.083
138.392
5.92827
385.821
309.14
96.5954
118.789
200.635
301.21
114.497
333.275
12.4923
20.5883
43.8631
145.218
1.83301
287.793
23.7541
350.241
131.999
60.2216
357.613
72.7883
14.5528
300.252
522.309
325.675
49.9079
-11.0412
38.5447
131.971
-18.1774
50.1138
20.7371
63.0774
193.382
83.6358
78.6045
70.0822
40.397
196.708
-4.52322
97.8299
46.3252
-3.49214
244.077
104.577
19.3722
29.5223
130.407
23.3881
886.143
306.424
40.4878
155.648
21.6452
273.49
74.1396
256.473
112.432
25.0532
522.658
48.282
91.4915
87.3642
14.216
104.279
492.213
126.465
255.375
358.657
10.4768
27.4843
34.5772
-12.083
123.374
101.427
726.57
78.7496
59.4028
22.451
-9.1896
34.8385
95.9509
59.2937
35.8128
307.948
-10.8056
386.49
185.147
175.432
14.0416
445.881
411.885
192.844
37.5427
229.635
23.6669
514.806
880.93
683.493
12.3807
330.388
236.112
108.057
-2.04905
38.9725
112.082
117.262
33.8636
446.533
-3.40581
163.647
22.0238
935.887
197.236
131.874
37.6481
65.2893
534.493
412.892
67.0445
6.81632
68.0322
97.0116
-37.2098
19.5489
56.9011
51.2719
-1.92235
90.3363
558.925
59.2405
53.0109
22.1718
83.8342
36.8989
66.4281
26.6363
337.186
297.786
14.5509
-0.182698
278.016
252.476
278.009
27.8223
80.8909
2439.91
588.221
43.0229
298.456
75.9807
135.043
-0.708655
146.356
5.31299
123.062
45.7371
27.1523
86.166
38.5422
53.7391
198.442
90.7697
-1.62257
3.41448
65.292
23.9232
125.963
183.103
55.8092
136.115
0.203187
319.655
13.9046
21.178
44.4916
48.8481
254.232
667.521
113.621
112.338
90.6969
221.071
23.5878
187.785
31.3327
67.8556
89.2741
233.77
176.729
245.662
172.431
1131.9
100.582
122.461
29.9993
211.965
126.599
176.256
64.5318
35.6842
107.658
165.969
-24.6374
264.231
210.586
11.0381
8.92662
42.7658
137.972
33.0162
274.711
102.405
179.244
58.5982
51.3103
47.9581
38.8525
391.053
13.9625
344.513
95.805
20.0467
342.993
25.6696
824.551
289.711
30.3585
151.123
175.624
107.027
139.283
37.9133
14.6071
4.89205
467.566
131.038
553.602
19.7391
106.309
30.0474
9.61136
140.929
31.0415
-1.478
198.85
179.526
0.916647
9.66857
486.145
165.472
-12.986
39.1894
196.481
283.588
8.90533
242.482
37.94
6.31176
93.8701
280.807
371.449
39.4656
124.865
52.052
261.689
247.943
194.463
95.8489
351.259
117.808
239.126
31.5942
40.2441
25.7531
311.302
59.5701
111.19
733.198
169.021
33.6319
333.046
454.316
-34.861
-10.7489
40.1097
37.1981
616.279
-21.9401
46.728
52.2376
157.901
10.3884
58.8193
-20.5043
106.113
-40.8563
20.0996
63.8972
483.82
21.5254
325.91
14.9708
17.7626
-35.4834
223.342
15.7201
-3.87059
123.003
201.128
128.073
-12.6211
216.856
590.712
-27.5867
-30.2817
77.0819
4.88835
185.659
-9.5212
1.50029
150.985
197.073
263.2
370.87
45.0821
6.49059
232.546
132.5
19.1513
110.959
111.763
348.088
156.114
80.2794
17.3408
62.0038
134.95
19.0599
117.143
100.458
241.855
53.5043
159.172
25.3768
92.6651
574.515
-2.14858
58.0837
4.43848
27.9047
269.528
57.387
38.6384
265.451
36.5096
30.4872
79.4213
171.646
42.6006
25.6102
45.8216
19.7761
117.751
24.5904
53.7806
1133.77
170.721
141.66
135.306
-15.6689
42.5651
75.1682
69.9421
260.934
90.3872
29.5996
72.3584
-34.6841
-0.14696
29.5756
24.1785
48.7871
249.675
102.199
33.1706
41.3489
55.681
81.7211
753.927
3.72775
199.886
335.283
153.291
69.4709
2.64515
397.808
225.23
53.1153
89.4902
68.1942
242.213
19.4302
206.314
72.7855
137.191
567.952
324.811
109.873
196.355
44.2976
211.33
11.5159
4.55639
21.2938
652.357
58.7682
-8.98919
253.452
6.76668
7.17927
151.301
27.5286
21.4505
49.5427
15.3919
16.7211
99.1347
59.5285
11.0617
133.713
126.914
52.3063
154.297
113.331
76.2434
251.084
439.21
374.345
682.189
87.1374
208.501
54.914
37.037
79.6723
77.3351
83.4291
162.772
838.286
201.911
-9.3636
281.103
103.905
116.561
51.7447
-17.3704
8.0608
6.49114
139.366
-93.8121
23.4034
750.824
87.0459
-8.86271
107.47
149.294
179.522
2.6874
43.8043
10.7866
106.903
640.717
467.69
-52.2455
66.9025
-13.8766
139.309
28.4218
72.9111
136.785
47.7476
253.327
92.5568
64.9068
53.0772
94.2006
-0.535988
56.6035
633.959
54.9883
16.1747
-1.67088
53.5372
79.4969
68.0296
404.312
65.7146
158.655
193.382
432.212
95.4711
178.778
55.3895
-1.9427
-32.6342
79.0892
35.0808
153.126
243.885
369.64
233.888
331.247
36.7039
115.272
220.165
58.4153
39.0647
2534.69
16.125
56.322
92.8597
295.979
128.45
13.9544
79.7618
177.83
-13.5622
12.7807
126.727
1.15711
863.168
179.244
499.404
17.3687
53.1844
250.357
8.86743
570.963
422.509
567.003
263.929
52.7014
23.7948
236.171
539.164
311.057
538.038
166.023
9.74382
186.73
214.979
11.4499
30.5867
270.304
24.7949
-2.2595
203.322
220.993
98.916
153.489
37.5427
88.5057
428.286
173.592
-13.681
88.2005
119.399
203.535
375.365
9.34995
113.679
52.2989
132.676
85.8447
106.017
208.152
302.496
52.9795
28.4533
238.648
865.354
279.695
81.2744
71.3813
250.822
50.9838
48.836
43.7014
6.79904
27.431
105.514
261.929
229.444
30.6641
56.4043
92.8473
1040.78
498.453
73.4697
28.5642
29.2555
49.2627
-64.0352
-26.7357
23.3245
191.972
0.399346
222.823
104.506
207.839
165.572
168.143
19.3878
82.2914
19.3644
550.382
109.383
46.8103
40.0338
72.8803
27.2026
63.7116
20.1572
26.7297
202.424
23.9242
13.1516
13.7838
16.508
58.5445
0.943765
54.2425
18.7372
33.941
30.4183
117.694
101.131
57.8444
27.0652
100.263
279.213
43.3642
93.6051
38.926
55.6163
21.364
68.4738
8.58166
54.0512
-0.289408
33.3533
8.41913
329.148
170.147
56.7742
123.356
0.0319318
225.194
114.867
252.875
369.11
270.884
317.44
54.4583
83.6243
-20.2416
12.6033
37.6602
104.638
-0.626191
69.3141
47.6112
107.737
127.395
29.1719
6.88748
230.301
130.125
-15.3262
22.1885
282.544
147.496
335.045
394.194
46.1598
13.3216
100.389
8.05952
565.482
48.0849
9.26408
36.349
72.2561
310.32
26.6154
51.9474
25.6891
43.3595
77.2855
12.7482
23.1204
-6.085
16.0892
55.302
35.9265
39.0647
141.687
97.5515
168.542
325.227
-16.0307
55.3989
681.886
-33.7456
450.466
112.238
7.05255
14.6548
46.1426
48.0088
627.036
158.63
92.3314
32.5697
35.1044
64.9656
7.18158
202.627
531.667
322.378
12.5511
31.8214
-26.0562
28.4845
430.359
-19.2791
5.8277
223.615
-25.7982
-16.4346
1.48864
-19.4708
514.417
224.741
56.0376
50.6611
120.365
17.866
51.7778
-13.681
28.2304
690.989
16.1288
500.928
71.1941
-10.0091
54.1729
82.076
142.067
66.6619
39.4858
10.1414
341.422
150.529
83.868
73.8164
17.3253
126.252
179.622
26.543
663.968
11.1207
254.637
132.978
66.0716
182.802
23.6542
56.5951
10.7293
337.511
271.43
482.883
26.2105
51.3593
14.0338
515.327
91.0161
34.9985
38.2959
69.5919
258.287
142.129
216.952
94.1043
576.657
166.379
23.1292
312.277
491.208
182.848
154.46
111.133
106.336
494.876
154.907
97.3452
-17.9989
51.6414
58.0274
107.921
101.578
235.606
55.6742
318.847
349.025
1002.26
124.32
198.188
96.674
265.197
96.4767
133.378
708.106
62.7955
-38.223
224.988
46.0081
-22.6123
115.332
180.746
100.377
65.3178
48.7133
118.757
265.674
275.15
222.305
36.7644
561.443
154.879
124.591
17.3687
17.5771
179.143
76.3338
481.008
32.7031
293.39
-24.6775
70.6465
56.2608
-2.44141
29.9473
17.0473
282.215
43.477
-0.676411
75.1682
113.046
2.31281
114.75
-15.7227
32.7823
48.5788
170.131
0.061358
264.668
216.517
310.399
-6.18476
174.408
74.4217
6.17442
31.8387
48.0869
-22.6638
61.4613
323.851
41.3599
992.152
86.7127
50.9421
17.508
66.196
28.8388
517.701
64.4078
54.5147
78.4077
80.9689
76.947
184.256
59.2729
138.259
179.23
131.75
46.4118
-24.0914
68.2746
166.974
158.44
118.738
31.8108
-7.11512
32.3124
57.3665
41.7665
634.991
83.8342
8.33201
146.577
-13.56
54.1652
317.371
15.6397
-9.53788
60.5939
8.38329
387.338
184.346
43.0622
204.952
22.2805
-17.3347
145.269
13.1118
1.41655
38.9844
885.052
106.383
121.847
111.235
51.0483
190.224
10.3005
87.9757
52.4704
24.5707
140.182
86.139
256.495
105.776
15.9305
123.666
28.3717
1013.44
428.555
141.527
94.7107
72.7919
1.58466
77.0427
57.1449
3.06062
160.777
250.793
54.3798
71.2827
106.871
16.9237
176.359
56.7103
87.2316
769.975
14.6691
110.034
168.276
68.6901
3.44241
74.446
125.082
28.9583
26.7958
187.28
102.38
62.6034
273.915
79.7717
69.9528
247.476
2.06788
127.204
72.2517
375.289
54.0699
-4.57489
92.6567
15.955
5.79463
-6.64863
28.5875
33.2564
15.7498
-0.274969
-2.38463
22.7968
235.022
180.152
14.9422
-1.53424
143.405
17.8478
5.80798
1526.7
60.3757
-24.6551
84.7709
71.752
140.051
-45.9592
162.13
45.5094
67.1125
275.435
48.0138
165.908
6.64354
8.9771
1004.74
9.13883
11.6758
188.319
14.0878
5.53217
3.8188
-25.7331
75.5861
14.3288
17.2449
22.3028
25.8633
158.347
71.7146
120.413
30.2463
121.994
756.658
476.77
32.6858
292.205
502.771
-46.7186
202.645
64.0713
499.037
162.089
79.1075
5.5224
-19.2111
35.9895
750.819
100.968
160.881
24.6689
292.903
71.0908
74.7264
74.882
27.255
30.7083
198.761
53.6393
219.639
-26.752
20.7936
194.594
31.8327
62.6037
40.2707
176.121
21.6756
203.664
69.131
101.451
80.2512
91.529
134.493
34.1342
561.664
226.349
83.0993
64.9005
174.491
29.1744
208.585
170.054
39.4777
19.0939
-2.5712
39.2491
111.312
134.1
144.234
503.349
12.5921
42.5557
303.855
195.352
299.48
43.7351
469.928
100.422
134.013
264.563
310.804
70.2918
293.487
283.084
134.089
181.661
8.51022
130.362
55.9475
106.809
115.008
41.0231
156.978
209.186
46.1347
181.116
96.7854
62.3463
81.2954
102.306
123.185
171.787
55.1919
14.1539
162.729
189.508
38.7873
58.1349
124.995
65.5546
176.343
21.72
9.74382
891.379
25.6985
52.6794
167.393
56.6607
62.2762
23.9774
-2.60422
62.7673
-0.14696
48.3162
-5.80655
20.6761
92.2538
96.5768
331.014
23.8003
121.934
14.4516
24.9151
185.512
409.782
202.224
263.86
-10.1749
238.137
546.124
22.9944
995.471
34.3746
75.5663
312.504
176.89
17.5562
43.2703
59.6671
-18.3566
94.3012
29.5632
244.823
-25.6711
160.73
86.4785
302.533
26.916
30.1674
139.353
1405.5
58.4772
192.299
159.833
250.808
78.1284
229.453
52.1851
57.9724
282.748
114.237
154.153
16.0106
96.3006
5.73263
507.163
17.2397
222.499
138.86
1114.76
563.468
164.891
85.0925
64.6336
56.1809
44.1644
83.7242
136.597
38.2959
167.043
123.355
314.543
28.512
681.605
68.9277
318.794
109.759
203.185
109.259
205.661
94.9366
22.842
587.76
4.4899
25.4045
104.879
169.044
168.118
491.261
99.7743
149.555
37.0185
92.9259
115.272
-14.6733
48.4351
83.5913
1.97409
-21.4583
460.897
83.4729
210.731
49.7767
9.09581
3.73574
313.659
48.5194
55.7783
136.469
284.149
612.103
23.5863
181.116
74.2966
75.865
45.6881
173.521
51.9709
169.913
656.767
34.7687
3.97572
141.861
52.5127
256.709
107.002
106.053
103.447
214.841
85.6686
358.152
454.126
142.868
17.2986
130.799
10.5142
83.3821
320.318
50.1903
247.192
131.246
77.2613
100.637
26.3563
59.4292
18.0029
54.9001
39.335
83.6942
11.0694
128.928
102.711
278.431
101.33
36.3783
221.645
185.875
163.685
98.0551
22.0238
66.3202
429.62
152.489
32.0259
7.19323
622.574
191.265
53.6507
76.4148
143.623
33.2934
116.464
-1.19499
13.3008
658.815
152.471
-22.5371
105.329
223.467
8.64075
681.843
216.809
120.776
982.41
3.60263
262.178
-26.6785
72.9059
444.808
168.143
10.0175
11.0768
34.357
14.0055
404.205
195.59
144.982
-0.208251
53.8798
23.4544
28.1043
932.827
37.1104
30.4778
37.5058
316.75
675.329
35.2487
478.831
44.0337
138.576
243.061
29.9816
144.511
208.455
-11.6169
3.68004
147.8
17.6948
4.6861
153.651
78.9715
87.9829
766.064
235.23
49.7331
59.1814
84.0363
-2.16347
29.6051
27.7248
508.795
109.882
117.673
182.337
22.1568
8.12162
253.031
1.94226
78.7596
95.6345
22.686
107.31
377.712
539.408
29.4495
76.4469
47.5103
147.745
65.0757
231.903
34.5805
64.2771
41.2978
42.9772
51.7806
90.7144
147.238
174.9
45.077
39.5492
762.512
64.7554
144.779
91.5513
40.1829
42.192
86.3795
80.5023
-1.02643
86.6835
5.14541
154.431
5.34723
-15.5031
191.463
101.963
80.8263
35.5569
444.493
132.885
32.835
420.772
429.347
85.5454
64.1239
218.973
13.5564
45.5151
-4.25172
100.218
45.9381
39.8872
78.3569
41.1767
92.8189
8.51761
1086.57
39.5965
-10.2113
121.583
96.0088
111.482
23.4582
111.048
29.895
2587.78
31.9298
216.021
30.6085
68.6768
87.0704
190.866
49.0318
71.7632
57.9724
46.6154
73.0079
43.5828
94.7213
73.8118
258.732
136.098
35.9804
98.8104
264.422
222.705
449.15
41.2031
86.9666
14.0338
-0.0410514
42.2904
87.4723
27.0515
-25.9854
127.103
258.321
28.512
-24.9184
3.33536
72.3967
264.447
210.959
19.5268
51.163
46.3656
35.7296
49.959
32.2124
192.332
37.3751
-14.2508
100.367
89.8865
209.12
52.8523
48.1993
38.8076
43.3595
65.1295
1.09666
30.9391
29.0103
583.154
269.575
-4.67089
201.658
113.474
87.9576
38.3172
379.612
203.999
43.0911
-6.80592
52.2675
415.599
198.313
19.9057
10.5274
85.4305
27.4426
123.022
-12.2161
204.775
94.4138
104.18
115.689
14.3658
8.53173
93.3886
103.301
76.2687
-14.9537
53.7806
481.816
8.60153
50.9733
44.3012
173.75
118.272
208.623
165.357
-2.2595
158.565
40.2786
29.8381
57.6866
24.1785
95.6387
133.483
70.3398
49.9038
880.249
43.2229
565.427
377.824
15.5447
54.3275
531.596
48.5507
89.5723
46.4894
91.9597
66.3634
270.371
71.5568
71.8559
324.817
40.7645
58.8239
144.762
90.6447
374.98
144
193.413
86.3173
69.9383
11.5505
259.17
20.491
29.7488
33.6525
28.5903
51.6178
120.663
461.131
331.001
169.039
445.513
232.563
-9.67953
40.6033
189.254
23.2483
49.641
301.684
21.6756
974.305
1209.59
102.74
119.64
58.4971
263.688
211.357
36.2477
241.063
33.9364
25.4262
150.711
476.576
299.365
86.3294
482.868
118.419
53.6508
39.2491
759.739
55.3895
125.494
30.3635
4900.16
158.748
47.1076
343.403
65.2221
424.95
282.207
12.1985
229.535
17.1858
54.0573
70.2918
-6.36384
12.2749
102.95
96.5913
10.2062
79.7618
61.5697
46.8393
109.386
168.46
10.8007
201.69
18.0237
111.667
105.85
562.722
62.5547
6.72865
78.2079
34.9805
990.351
394.589
170.225
77.0643
89.3871
9.40915
144.265
1044.04
154.779
17.2401
14.3161
1155.76
566.173
246.104
914.159
90.8783
-28.258
70.805
297.792
76.8981
34.7326
16.1706
125
26.3563
383.643
38.6176
-3.76852
25.5981
434.608
226.379
33.3709
49.7953
71.3449
13.8895
66.098
1415.56
1003.23
7.03127
34.461
156.006
88.2479
22.8728
159.893
49.9026
544.931
34.9273
17.4324
143.863
41.5009
190.089
682.839
146.359
34.4053
187.358
-23.9817
343.407
89.2256
247.914
3.43114
436.159
27.5286
146.994
47.251
31.7136
-11.4352
80.1433
3.56543
69.9943
61.3217
124.336
142.261
51.2236
19.6277
3.15482
23.1762
30.6635
533.901
37.0132
7.48958
52.0163
86.2315
63.2796
74.9958
313.634
325.729
328.41
-34.6635
2.80423
44.8722
10.6765
123.685
723.597
54.7811
44.6051
341.012
-1.04582
841.433
350.711
13.0203
55.7926
308.615
819.939
26.9862
32.8665
12.3298
337.035
72.7992
16.4867
1341.45
109.619
310.407
449.383
62.3964
11.8697
26.2689
61.9013
15.1898
382.798
214.668
-13.385
20.2913
12.7286
334.807
162.738
218.749
91.3485
103.633
103.142
41.531
7564.79
34.3455
90.0546
97.6453
50.3668
28.5867
11086.7
83.5062
473.092
407.635
92.0017
134.85
187.118
109.002
118.615
50.4761
104.711
194.822
26.7162
289.624
49.449
80.6953
87.3725
163.417
119.425
695.457
338.897
546.601
207.995
390.565
516.284
114.277
231.775
295.893
47.6662
129.562
108.362
74.6624
488.692
9.77138
29.4296
1.46129
679.052
40.5376
202.602
180.974
83.2451
212.333
541.119
106.944
85.5662
2348.56
63.612
81.3266
44.1451
153.605
-15.7676
176.418
6.07098
82.0887
355.61
113.541
113.398
225.787
-34.0238
96.5287
187.507
46.0081
56.0985
823.729
-4.7863
21.6657
7.22175
84.3206
1077.25
113.609
55.505
59.1936
81.7905
68.6744
53.3762
118.568
476.723
16.099
5.11929
243.002
23.3328
291.516
157.649
6.9282
117.499
104.91
12.3497
116.566
19.9383
162.505
52.6794
193.63
195.342
250.739
5.47524
366.908
46.6673
1030.8
154.098
135.932
46.1557
31.2966
78.8302
123.147
222.276
690.209
22.4684
-10.0091
-26.4119
312.586
55.8597
323.409
161.3
-19.8436
195.409
36.2487
34.3369
53.8829
122.542
26.6956
218.081
303.766
44.6746
180.294
221.25
81.1827
8.67311
162.622
212.964
295.663
656.195
-23.6838
17.8846
248.049
73.5418
96.7219
43.6405
275.171
76.338
21.9064
40.1911
300.668
2.27341
33.5877
599.51
25.7953
44.7949
-25.5831
229.988
79.358
1.70652
241.161
100.013
48.6844
-4.94375
104.739
57.1876
31.8524
91.3717
1242.13
607.69
579.111
254.434
609.105
41.8948
68.9819
311.543
280.18
150.855
44.8722
649.733
1085.08
64.1514
1.50157
69.0888
4.57638
178.974
29.9627
307.608
-7.59445
112.015
432.304
-8.39852
486.132
205.281
52.1772
378.272
106.442
65.7983
211.383
177.349
50.2068
25.9049
129.936
-1.80587
39.4125
779.809
92.8538
822.449
278.912
12.5829
-34.123
511.314
494.237
31.3783
51.4471
60.529
159.364
430.909
-8.18956
103.833
571.892
44.1645
51.2121
26.3364
391.874
648.194
617.605
112.92
17.9139
72.177
45.15
125.48
137.283
261.892
445.517
594.387
368.081
131.426
89.6665
101.506
238.555
59.8464
344.592
39.2747
238.486
36.6253
943.378
52.5843
76.1281
20.0996
54.5268
-2.18327
168.04
258.595
459.906
46.8106
1033.67
409.812
33.5237
531.175
69.5919
5.28854
40.9292
59.5304
99.7265
205.592
-2.28684
66.2327
1264.3
33.9364
112.566
15.3458
31.162
303.492
804.716
192.196
35.5386
77.9357
305.851
156.895
389.258
48.9817
206.596
87.7109
70.7517
349.673
113.398
448.801
210.215
25.9463
40.3067
70.4729
192.185
37.3579
42.2434
6.4581
98.5024
138.406
20.6023
70.0308
42.8972
14.5488
730.548
450.941
211.053
38.5788
104.282
85.2353
30.4872
21.3253
141.661
190.528
336.302
166.477
535.415
157.46
111.877
77.0174
57.4196
259.957
22.6943
143.031
107.261
230.942
83.9475
-11.9745
59.0192
196.63
162.634
116.008
20.6761
375.238
177.162
81.7629
59.4076
39.4748
72.5476
81.7211
358.499
73.0682
42.4647
74.7877
8.98746
240.95
33.8636
85.1041
9.87597
129.952
83.0626
59.5051
572.318
182.243
-1.18451
148.218
235.829
-5.23816
285.456
657.1
220.718
812.665
270.431
7.05644
7.76776
30.7933
8.17534
56.4043
398.32
56.8941
52.4256
101.653
55.4924
286.415
89.4564
169.958
36.443
341.479
153.483
179.469
183.476
336.809
531.008
1244.21
148.675
117.079
66.2798
33.6918
45.656
38.8873
113.41
239.874
55.7645
162.673
77.3295
164.942
83.8943
136.84
319.257
209.537
54.7964
229.58
81.515
46.7463
42.5357
61.8407
-1.66621
51.033
128.938
1191.65
-6.66802
25.3008
78.6884
29.3087
371.904
187.914
-9.03898
104.982
132.871
127.585
116.832
-18.1835
92.9723
53.0247
170.526
-10.9949
365.987
2132.38
-15.8976
6.62743
293.34
14.1126
299.111
55.7733
-29.3145
-25.6233
37.8828
83.0061
85.9286
262.656
86.8383
135.353
198.273
147.183
161.98
-33.911
-2.50955
-20.4908
447.577
17.9031
126.693
-18.0366
42.6422
337.991
243.519
69.3659
126.417
159.206
-3.8018
321.879
47.3119
303.419
17.5287
34.1597
138.052
179.215
554.673
39.6952
603.276
261.471
4.72931
-22.303
422.877
-18.335
430.743
67.9043
12.6149
118.959
49.6863
-27.5792
882.331
-9.4231
-26.9489
120.93
188.428
254.48
65.8334
111.603
-14.5611
102.112
131.663
22.3988
610.641
18.8113
-63.2144
120.564
26.5103
494.68
183.1
19.4917
471.807
75.526
63.7071
182.574
-0.436901
814.461
47.3242
151.823
12.9391
44.1479
-32.9456
85.5761
61.4558
413.108
688.483
28.9674
89.4974
183.739
-0.213795
418.145
9.79225
23.6047
108.387
79.9586
376.661
70.2558
-19.5538
106.213
530.151
201.34
2057.98
-19.0743
1161.62
3.30844
86.6081
-13.674
1170.06
506.201
92.8926
572.376
70.7285
3.87047
103.427
-0.697131
20.5085
23.2306
775.031
356.004
-27.012
127.815
81.9325
102.526
120.389
42.7333
69.972
59.1927
527.567
75.8619
288.925
277.071
14.0698
156.68
161.27
59.1265
12.995
255.887
38.5323
78.4363
41.9198
329.629
76.499
312.26
31.1907
754.583
30.8874
232.886
189.991
239.113
610.443
111.817
72.25
-20.9294
318.819
25.6689
123.727
306.78
755.211
198.832
12.3497
90.3287
-41.9059
35.0688
11.4499
13.7201
109.135
41.6615
736.123
848.001
22.3418
29.5756
280.926
99.3869
1473.44
409.724
250.562
174.408
214.977
-15.7303
-36.9291
159.275
389.167
-2.04905
151.416
25.8746
92.8988
506.769
94.2089
-1.53174
212.411
24.9665
161.898
-18.282
34.4227
392.064
329.946
94.3012
683.337
10.8225
18.0607
-10.6785
168.226
270.137
135.741
11.9235
28.2933
164.062
21.2868
286.684
64.0994
30.4383
-8.22585
8.03328
10.9274
209.397
-0.58238
75.362
59.8246
57.9052
67.0248
20.432
56.8758
93.1808
313.616
102.906
4.37191
671.803
8.77702
121.773
-3.06968
20.4065
-34.2013
15.9582
526.155
61.4732
41.7222
69.3649
7.5294
332.375
479.402
13.5669
-32.7894
-0.105377
8.80246
35.6038
24.5707
82.8921
14.62
149.857
228.384
120.768
268.929
35.8679
106.724
-2.30348
-21.2204
276.46
124.438
321.473
-21.4034
188.984
132.769
33.3533
871.647
167.715
89.2677
-19.1337
19.2928
3.4161
545.979
18.7726
35.6754
97.5003
47.0489
6.11056
31.0096
185.266
63.3948
3.21255
249.909
12.4681
-24.6686
15.8398
19.2995
-2.56736
-25.4777
-20.3132
40.4163
90.0546
151.993
-15.2255
-0.836884
33.4552
-8.32302
42.057
39.5278
108.613
51.4474
330.719
-14.516
80.1081
519.874
293.953
132.548
56.5299
173.178
761.112
10.9557
217.94
310.971
-7.73252
86.1264
656.402
10.3884
163.767
11.3548
-14.6194
12.6033
-12.9396
9.06113
9.34394
146.136
66.6532
-0.608783
22.2793
469.331
1218.39
181.451
505.698
31.4194
215.919
432.354
-11.6572
109.336
63.0264
-16.6634
-1.0879
-23.7996
72.6026
71.3368
1368.42
666.47
303.492
-38.6136
17.9082
258.552
-13.8935
330.214
325.561
315.292
32.4907
254.41
385.28
53.4279
242.654
242.074
54.0573
514.445
97.5515
38.5118
27.2509
8.33216
394.605
-19.0152
575.326
55.0383
22.2825
145.733
217.054
121.105
167.889
64.9239
294.731
-17.6342
-9.87324
-13.7452
2.71809
70.3759
181.47
148.279
118.105
1506.18
835.796
-18.5599
-41.9983
195.276
23.6864
1158.77
259.06
229.068
46.4662
857.592
48.5788
172.005
65.408
33.7945
146.602
77.8361
63.0222
20.0522
61.9636
-2.41503
1.13627
-16.3144
138.661
-6.26099
-5.79718
5.23933
67.1041
-30.7896
273.744
36.3783
30.4907
15.3349
114.922
411.83
49.4536
525.197
45.1444
46.5486
-20.2307
31.9694
15.5904
38.6582
289.8
-12.5526
2.14556
28.9193
195.582
-5.43988
12.2624
30.6572
281.062
392.061
287.185
87.3515
11.7814
398.859
486.758
12.5361
25.1799
62.2435
-0.1455
-11.4352
-9.81191
-15.1752
454.876
26.8841
-24.5304
86.8308
83.7397
154.361
0.678448
290.272
880.343
75.9283
-5.62888
18.2831
78.3398
208.514
278.797
-0.930301
229.566
251.019
179.342
204.27
13.3263
9.80353
22.4207
25.9853
682.988
343.892
112.422
303.859
202.301
52.0444
181.179
222.147
65.2956
25.9475
18.3607
105.154
23.9767
36.5301
8.68282
435.336
1052.89
73.7139
110.638
311.144
78.908
320.954
66.6168
1.60758
196.241
411.905
521.649
318.286
243.112
20.134
834.807
79.2697
22.5571
16.7403
38.6621
58.8553
88.3827
139.742
133.671
133.158
11.4382
277.129
21.6519
27.833
6.66951
79.5383
36.5698
37.3987
70.1881
117.075
268.468
46.3749
263.126
-7.77123
61.3336
2.18203
27.0007
155.497
-12.7786
22.3151
59.0772
73.2744
113.656
723.795
9.07807
264.781
-11.748
514.387
769.328
60.5019
9.0165
284.146
3310.59
461.405
-15.8452
42.7103
129.552
-38.3223
511.389
322.771
297.015
0.969381
49.2038
432.605
26.3076
0.503832
6.24568
48.062
23.3522
497.006
360.3
22.1151
237.718
24.6689
44.7413
170.459
56.7012
810.615
150.036
131.558
-2.38918
-7.31735
179.601
314.217
70.1
163.003
143.694
151.59
90.7697
-33.4817
12.7848
50.2995
805.409
69.7415
51.9184
22.076
544.12
355.381
157.625
1.06339
6.40836
34.2965
153.187
13.2408
51.833
22.842
8.6732
14.8863
23.5304
74.894
173.513
49.1042
134.406
44.4298
127.692
109.145
20.2445
288.143
124.785
4.70221
12.1437
-18.4214
59.6795
115.269
-4.48977
120.04
12.2749
327.838
14.1324
319.642
209.883
300.541
142.223
8.92662
342.616
68.6314
293.511
42.327
27.4426
104.282
42.1318
129.813
71.9251
19.8471
239.378
89.3285
8.34029
21.6502
74.648
15.2201
196.209
-39.3166
177.469
73.2693
66.6976
17.2401
175.486
-13.6569
86.4125
39.957
11.6831
45.4096
76.4513
70.4844
576.261
439.996
-7.68061
129.372
453.949
87.2064
151.103
186.844
331.829
243.088
44.2398
6.17442
16.8462
40.8466
8.56581
251.255
24.8685
185.875
96.2188
92.4329
220.675
43.8314
2.33275
69.5073
54.0449
352.708
112.554
143.027
96.7542
27.6891
164.238
0.565853
318.863
14.1365
-4.95008
11.6255
553.303
94.2403
52.1569
44.4788
21.4505
25.1799
34.1325
-11.4352
18.2991
69.1577
21.2686
338.683
21.8955
-8.68288
13.0771
47.5301
372.471
376.681
85.7495
126.055
43.128
-28.5497
361.728
-10.579
1.51549
292.803
879.867
121.709
48.1579
442.276
7.92946
768.299
136.555
68.2946
104.012
112.422
75.2233
258.192
25.6312
96.3266
182.87
22.1921
87.7917
30.1911
157.035
32.782
-6.30971
18.3476
279.788
280.778
197.402
196.809
144.371
674.713
309.278
181.982
13.6068
171.565
301.458
33.4098
-9.90592
12.7286
8.15487
25.5866
25.9312
18.2241
629.205
6.46951
19.2995
204.342
286.606
269.172
77.596
738.684
106.533
11.5505
36.1559
108.572
657.561
251.044
132.203
182.508
82.5693
21.7801
247.75
101.378
792.104
134.906
45.7371
17.7819
146.136
55.4088
23.7541
37.2719
43.9181
7.74776
188.947
44.6773
215.078
21.0158
276.806
11.8848
44.2857
28.8972
246.066
20.1287
48.8481
48.0849
86.5603
29.2879
414.91
74.1302
318.523
155.926
108.169
20.0669
174.737
181.414
19.3722
23.9001
128.533
292.674
97.1608
19.692
15.0925
57.2525
290.357
45.9915
42.0654
44.1545
9.09581
-3.76052
32.5495
-7.93998
256.409
40.5204
173.571
220.363
139.889
115.22
296.605
62.9506
29.4822
104.321
488.101
260.181
21.9207
1.91289
117.499
202.361
0.180727
270.971
129.684
1.19765
14.4541
221.579
9.80235
170.155
107.966
186.456
42.694
78.5264
28.1723
313.394
66.5917
132.363
1.31151
58.2155
574.797
139.817
322.319
-17.5054
-24.7457
-9.73263
258.752
94.2089
103.416
585.312
113.853
13.8463
43.5622
10.9414
-7.11222
30.0953
64.3161
6.79904
29.5632
218.586
54.9138
13.39
64.3973
60.1524
47.8697
514.166
101.151
39.7365
26.6902
178.573
83.8342
-23.0712
62.6799
375.63
101.599
267.801
233.817
12.9358
-3.09429
213.121
491.652
26.0694
26.8607
207.428
91.3612
250.216
-0.00668263
91.3717
23.9919
390.298
20.6392
15.0257
128.102
307.795
27.1671
237.901
-4.316
82.4555
-20.4069
251.558
-32.2316
177.968
-30.2367
311.923
105.886
-9.46852
271.31
10.6387
23.4606
58.8453
23.4962
124.774
108.399
54.0585
-19.1206
0.206013
-6.00838
15.9154
173.895
88.6333
151.467
43.1355
187.475
20.6636
-31.802
316.914
-0.849539
-20.8812
297.653
23.8273
-13.5083
-14.3339
151.149
262.064
186.89
57.6153
113.291
259.18
112.512
67.34
126.743
148.664
371.259
-2.10703
124.726
238.482
155.27
94.7506
214.471
85.2955
101.372
18.6581
250.134
45.4541
10.7676
36.9708
58.404
38.2451
133.3
118.016
116.018
32.835
-26.0511
72.4269
32.2647
5.33349
-14.6865
68.0151
125.439
65.3561
286.651
17.3459
14.1365
167.515
105.058
269.157
-8.99718
151.284
71.3934
-2.18327
19.9885
28.0846
315.603
146.136
14.1794
33.1244
41.02
-3.49663
267.658
397.002
72.6489
52.8749
96.896
67.0536
-4.98179
216.7
17.0698
188.47
-17.9545
497.191
100.714
99.4478
48.0849
120.293
137.984
46.7454
21.3565
182.826
76.7681
413.394
377.066
51.9474
70.6667
20.8707
167.241
127.066
434.321
205.37
49.6798
506.897
172.123
-2.79682
334.716
291.511
170.417
488.093
46.5771
9.35794
47.542
26.0306
2595.14
70.8768
63.0092
272.897
152.897
220.474
29.0134
32.5697
119.173
304.443
64.7537
498.187
142.657
357.985
-9.93767
309.183
120.121
297.208
195.276
24.5684
36.2089
598.266
-16.4346
-4.13356
188.551
90.8783
198.504
366.908
106.637
18.802
142.854
570.894
110.007
382.429
10.5066
11.7966
71.1941
100.561
37.3063
653.666
226.4
8.56581
238.777
193.534
30.3274
227.403
43.8314
116.651
52.6407
78.4077
105.332
101.31
390.404
158.598
48.3038
3.06819
-3.18228
1.43424
120.212
38.2896
90.6342
131.367
23.5068
19.4128
-16.9149
191.536
165.371
1.14448
101.737
245.186
-17.3654
29.4027
15.8283
55.1649
7.89561
33.5877
14.5509
22.3061
116.846
48.2032
325.92
-4.99842
334.471
41.9169
772.074
19.4191
-30.4531
193.994
44.9709
469.933
37.1104
82.9516
86.2315
48.287
52.507
1117.61
108.337
317.166
17.7968
303.031
28.1075
32.067
371.498
-28.1791
10.9927
313.797
906.112
56.1996
182.045
3116.47
1320.79
25.6312
68.4382
17.6158
143.436
-4.5368
82.1622
179.621
203.893
84.539
526.226
21.8013
59.5771
21.1669
-9.70237
124.314
176.194
153.742
151.848
260.552
447.052
-48.9922
140.232
36.9457
83.9431
-10.5858
23.8463
344.347
9.92921
277.235
194.21
-20.3132
148.664
1058.95
0.193815
393.321
-38.3182
2.34976
10.4176
2.70157
