# Supplementary material for: Nonlatching positive feedback enables robust bimodality by decoupling expression noise from the mean
Source: PLoS Biol. 2017 Oct 18;15(10):e2000841. doi: 10.1371/journal.pbio.2000841 (PMC5646755; doi:10.1371/journal.pbio.2000841)
Supplement: S29 Data — The corresponding mCherry fluorescence values were taken according to the gating strategy in S28 Data applied to the flow cytometry files (S27 Data) and were used to generate the numbers in Fig 3B and 3C and S7 and S11 Figs. (ZIP) [file pbio.2000841.s029.zip › S29_Data/LChITF Iso 9/3.txt]

"Y2-A"
42.5867
-20.4108
38.8386
-39.1515
-0.310349
-19.2126
4.09439
9.04765
18.3709
29.1087
45.8759
34.0387
300.501
-33.052
-2.82076
14.0551
-21.8589
2.52652
-33.3607
48.9742
-32.2121
38.2583
24.7693
13.7991
20.7934
17.6583
-8.99547
7.62261
-14.3029
-43.9932
-20.9219
-46.5961
77.1409
97.5147
93.0804
-5.26145
74.1699
96.2864
26.474
24.8415
5.44352
14.5165
-11.5844
118.729
396.468
-28.1317
-58.9332
29.1059
-25.1139
190.62
-19.642
-11.1123
-7.55963
-29.5711
-21.3474
51.568
-48.7957
-14.486
36.4514
-0.858314
19.0044
20.7594
-23.6159
-17.7014
7.29853
-51.101
-16.3133
17.6363
-26.8546
1.15432
477.982
-1.09388
-1.04941
31.9898
29.8095
-9.29919
-1.78499
7.2368
21.8989
34.402
60.0852
-3.13211
481.974
9.66015
73.5449
106.666
1.99231
45.06
79.8668
-25.073
-29.0134
146.117
-11.1355
-9.67856
80.5112
15.1563
0.107255
22.7193
285.132
21.7707
8.95586
-3.92231
23.3501
-6.72136
-27.6927
-2.14252
-0.844141
-36.9619
22.1635
32.8136
-12.1294
7.39303
44.033
-26.3673
45.1949
-8.72675
-26.1664
13.2553
2.53981
235.311
96.0423
-48.3222
53.8449
60.3678
-12.5574
82.3081
107.839
6.40682
32.0917
-13.876
-49.2912
-49.8439
72.1306
-16.0699
-27.4255
10.5346
2.0366
85.3184
641.336
3.46295
15.5077
-15.2156
4.17876
28.2169
101.774
-23.8359
-18.1129
0.392907
0.847329
20.4986
89.6006
30.5589
-32.7688
-13.2771
53.2163
3.27187
30.4151
282.999
-36.7698
40.5687
50.872
23.6502
-9.88889
47.0322
18.9722
16.9343
14.2094
-7.77986
72.7632
10.5358
26.3151
-12.5249
319.332
146.003
-25.1123
17.6777
-2.69793
30.3765
198.644
67.2183
28.9906
-9.90954
-4.85338
-9.12569
19.4572
16.0866
16.6077
-14.0218
2.80602
38.3442
32.6675
6.91225
39.9626
-8.21006
-6.02892
23.6609
1.13488
-22.0782
-38.8575
46.318
18.1447
-8.73742
17.1488
-4.08879
30.083
4.89555
22.0783
214.933
16.9104
0.255258
-25.6223
371.067
1.93369
54.517
5.815
-3.17337
41.8232
282.214
-7.36103
14.7091
84.0681
26.8807
-1.17313
-16.0962
7.72428
-15.2977
-1.03073
163.96
55.1121
-12.7977
-13.3823
44.5834
419.219
13.1981
-22.6112
-16.1882
-26.7283
-9.18015
-7.22698
19.3235
-6.25908
94.6726
606.897
-27.4758
23.5735
45.0084
2.33317
37.9383
3.72766
101.268
34.2501
350.283
-7.50491
-10.8399
-15.7229
-4.37786
108.325
31.9029
29.698
-22.6313
73.961
28.5833
100.255
24.5457
31.9853
6.5339
-6.94835
-12.6744
17.3961
9.79091
12.0639
4.16353
5.09622
37.7569
45.3881
121.361
17.8031
11.5033
19.9527
52.0041
73.3649
27.8775
27.4788
-21.5499
-4.12097
-5.52564
-19.072
24.6932
-33.7004
10.5375
46.6218
21.8352
-5.55551
-0.185117
144.454
21.4301
3.97888
133.506
68.8553
14.4521
-16.6268
4.2318
-39.3172
-11.9908
-5.86594
33.8365
30.5555
-6.19039
-32.9784
23.6575
4.41607
37.3215
4.53007
16.0748
-15.5144
-11.8354
-2.97307
230.417
11.6228
15.6146
86.9443
-24.1512
-33.4569
-5.6942
-45.1892
37.2973
-26.145
129.772
95.2416
1.4216
18.3411
20.0278
-22.8101
31.8301
20.9567
76.3245
16.0455
127.396
11.2052
23.3438
-19.3142
61.3504
64.741
142.634
5.24896
5.47003
56.8665
-8.24304
22.0642
5.09093
10.4742
39.1235
16.8552
23.8295
-13.7245
31.3423
-29.7812
170.23
-0.471935
4.09439
5.29952
63.3485
90.9529
8.39453
11.5499
4.39835
15.6737
-4.15975
-0.94669
-14.0558
-10.6145
-16.2141
-35.2347
112.692
61.4912
28.5175
19.4213
165.71
39.4817
-29.2954
19.7251
-34.0404
15.2481
60.0334
19.8283
6.87334
5.98295
12.3257
21.3238
39.5924
47.3303
48.547
18.2646
5.28217
23.1517
99.3048
-21.4519
29.1059
-8.24734
48.1914
33.8653
7.4329
30.399
18.008
42.1977
-37.5513
234.765
6.46631
16.0083
5.88597
-11.0997
-17.9937
-6.45697
44.7799
14.4913
26.7902
4.51781
19.997
763.899
13.2139
370.039
17.6468
-6.67161
10.6073
264.374
-41.1583
-7.40719
-0.58989
10.0392
-26.1218
7.75979
24.9789
0.33889
22.7786
2.33039
22.607
-5.53981
-17.5767
-29.0134
29.9249
35.7161
237.698
67.3927
15.1563
-24.2556
20.8452
-3.47447
61.1261
14.5781
11.0702
2.73538
-2.97322
238.425
6.65212
-27.5916
6.56667
22.1635
160.25
-0.884998
-33.8364
12.1739
-29.7677
4.39171
282.001
93.7738
15.1293
41.8952
61.0233
-6.72283
-15.7155
76.647
-0.502989
116.59
195.464
26.0861
-18.0144
130.328
17.6512
45.2101
6.98488
-4.31357
-17.3834
-19.051
-30.457
20.292
9.0006
15.9903
19.6389
17.1721
-10.5942
-21.8076
16.455
-23.4355
23.4255
-33.1033
34.3856
50.9723
18.9892
-17.2196
17.6436
11.6509
15.6732
52.6525
-8.57865
-23.988
9.49667
-10.5547
0.984423
-17.1738
-5.36664
393.858
18.8039
42.3171
-6.24513
11.6051
-0.792718
66.3014
41.0508
-4.22418
31.5191
38.1442
2.78864
29.9644
-2.71123
179.031
-8.24734
33.1988
57.1947
30.1171
5.55883
369.605
-0.732636
85.3012
24.8694
-19.7706
14.1342
39.6192
58.2407
141.302
-12.0792
20.417
-31.3058
15.7622
33.1155
152.954
380.531
-16.0186
-32.953
145.128
-29.9139
-5.53312
-2.13353
29.3952
-1.20523
11.3595
-25.9734
8.11229
-10.9055
24.6527
28.5673
45.0958
28.1934
152.955
-23.1989
160.267
-0.0601938
52.4002
26.4007
-18.6334
19.8966
14.5781
26.0627
-15.261
8.52619
-18.2212
9.72832
17.8111
33.4079
17.8211
2133.68
5.51896
-33.8635
-56.0046
11.888
220.157
30.1219
60.6359
40.4085
-1.10063
25.5139
31.6695
36.0722
87.5781
-6.93522
-5.77305
-1.14784
83.4759
45.2101
27.5996
6.73877
17.6225
23.1743
23.653
37.6439
32.2642
65.3071
8.01148
-5.84532
-14.5619
28.2169
24.9374
-10.7174
35.0904
-29.7812
-9.84227
32.2054
24.0402
-7.86599
17.8643
328.86
49.0312
15.6427
13.7997
29.5734
12.1718
25.2995
-6.86636
40.0078
-14.62
17.1151
-5.97521
23.2658
37.8878
227.443
32.0378
8.28795
0.374861
170.666
-3.05848
-2.76371
10.9372
20.8703
13.4227
54.4112
117.28
-0.622928
20.9755
-8.28898
51.3088
39.5924
193.507
106.643
3.27208
1.53404
25.0258
0.914577
16.0324
179.89
-23.326
55.3428
4.87112
31.3248
55.3206
13.2505
16.8032
11.6583
-2.6067
64.6865
-18.8106
-32.8891
8.51202
19.0044
15.1372
-25.1976
72.8908
136.306
-14.4392
29.4682
-14.7886
-4.05848
-0.471935
3.42545
-4.11786
267.016
11.8946
-12.4372
48.3141
-15.9392
29.0477
-4.99229
19.3931
-27.7385
43.352
-9.72335
111.347
10.051
17.0453
-2.95645
13.4933
-21.7991
3.44094
11.5
-5.318
26.3002
40.4431
-10.163
-3.0391
13.3555
36.0859
29.8064
-22.9648
40.0183
15.9071
-2.70825
18.72
-17.7038
107.817
-23.2399
46.3173
87.1797
18.8727
28.0476
17.2805
29.2524
14.0867
18.6707
75.4692
-25.3928
-42.0878
153.937
30.1298
-12.0792
33.5355
-19.2418
-18.1873
-6.72659
14.3748
315.997
1.96954
-25.3889
-1.09388
17.6912
158.659
9.50097
29.8095
-29.896
-26.4964
76.2468
-7.38114
15.2561
8.11229
4.08702
90.245
15.4489
-11.4003
22.607
54.4303
239.162
2.84574
-13.1787
-5.51332
22.1806
18.667
39.5191
114.425
22.7193
5.89586
25.5188
196.603
28.8859
39.7737
27.8425
19.7706
-6.97685
28.469
-40.285
59.6448
38.4358
-23.3738
235.188
-16.6492
2.51764
2.76544
0.070482
4726.53
70.0062
61.0233
-1.10063
-10.0934
20.4251
24.8278
-23.9593
38.8524
-18.343
-23.8018
9.21948
-29.2588
32.8761
17.6512
32.0917
3.23675
-10.1278
108.13
25.7201
3.95204
39.045
18.2687
28.4572
29.6624
21.6125
4.6464
32.1646
36.2575
-14.3113
31.4475
12.1718
14.0551
-10.6145
116.845
30.3576
-9.72335
4.52512
32.2656
8.17695
65.771
17.6583
34.1081
25.0525
49.7101
-37.7885
32.1147
32.1633
176.225
229.724
10.6215
41.5902
17.9479
885.268
37.7184
36.0859
20.436
-11.7204
52.1338
13.7814
36.5218
-0.834179
50.5791
-8.33343
-4.49921
141.895
173.387
-9.23825
66.9496
20.8186
22.1784
67.8126
22.1191
6.52046
34.0387
34.3834
42.6919
-4.69482
96.5141
54.9778
-19.9623
60.3426
37.7298
-20.9677
96.3544
64.1247
45.6583
47.0303
8.28795
46.978
15.6822
-43.9932
-2.18126
22.7444
22.793
125.626
61.0578
14.3696
28.4717
-17.6593
326.797
52.7109
30.4637
196.598
35.2672
26.8999
253.913
57.2619
14.9718
-10.2075
25.3578
40.4784
87.5468
45.9503
14.9292
113.412
7.42632
8.00283
160.14
27.2527
24.6266
7.64096
4.49506
-21.4495
52.2761
-30.4862
12.0141
27.3912
48.8212
163.892
17.6468
8.32092
29.348
30.1157
29.8095
-16.7775
-19.0001
15.1077
4.01166
15.6086
5.96109
-12.6621
27.9551
138.799
103.156
96.7334
-10.0805
2.84574
-4.05636
80.5112
22.6525
18.9712
-1.6004
42.3854
46.4372
87.9069
2.73538
-34.8323
21.033
485.115
19.7706
19.6851
27.7857
137.761
53.8311
43.3074
22.1784
50.1278
407.019
42.7808
12.7487
68.4641
4.6464
39.6609
51.25
11.9256
291.943
104.001
36.5439
32.489
28.7634
56.4705
10.8914
71.9915
107.228
53.1545
60.1488
62.6359
34.1081
-1.74772
-6.80661
-2.76371
-15.2997
50.8553
26.5411
46.9149
315.931
4.99927
9.73108
15.7016
28.348
28.5897
14.8138
1.39802
16.5266
32.7737
4.78802
11.2237
319.628
42.2243
31.108
108.161
30.9578
-3.61606
21.0286
10.5118
66.5605
-1.3675
78.194
-14.7886
-9.68068
50.1278
22.8351
16.5439
-24.7326
36.605
19.6389
49.0312
2.52428
13.7997
40.8178
42.1568
6.55888
83.0888
36.2597
110.942
35.8558
14.6395
40.1324
11.6509
4.42882
17.6583
11.6193
78.8371
0.689652
10.3548
-10.9402
75.0259
34.0939
-17.6593
4.45717
-5.38514
60.4488
26.0582
46.3756
25.8969
8.15919
38.3959
2.91395
14.1554
44.0984
8.61926
20.0804
27.2096
-9.23825
26.1736
69.7544
68.4346
52.4039
11.751
-4.77809
74.1043
26.5007
429.306
10.1173
-23.3236
10.14
46.2339
49.88
24.4583
17.7146
-8.59015
16.2295
5.75284
-9.29919
1.96315
-4.00759
259.905
49.3946
20.7299
-5.35867
44.4608
69.5444
89.4832
15.3388
136.484
22.1191
12.1427
64.0237
20.2031
-25.3095
8.43295
-10.6145
-1.22161
17.2391
22.7373
9.01731
23.2658
22.8953
11.9251
48.9044
13.9101
52.8487
10.06
8.48069
31.5519
397.558
69.6446
50.6631
66.68
-13.9112
2.5831
2.11112
27.9323
7.02022
39.0154
77.4996
4.66271
145.343
95.5567
-2.71123
40.3503
14.2415
18.2063
57.1947
731.018
13.5324
25.5043
47.8199
408.476
-14.486
-12.2744
6.63795
7.76003
15.1372
-8.6234
42.5867
-22.2849
3.2762
30.3313
22.1191
-12.1207
41.5349
15.6427
0.681219
368.779
2.80144
36.5439
-10.6145
45.63
-23.9903
60.2186
-4.10115
43.8805
11.6509
98.1321
54.5266
6.41388
39.7302
41.3558
8.18592
32.8435
18.4335
67.7219
67.7706
50.6631
53.5615
29.3621
32.2199
8.57761
23.1978
39.1767
48.2497
-4.08816
-10.5815
25.2774
16.0324
44.9569
12.2813
44.0984
53.5968
51.9395
23.4615
22.6209
-20.2008
16.134
23.457
44.9076
8.00283
173.258
250.267
-7.35157
0.746929
-12.0792
-24.864
17.4199
40.1251
36.8636
44.2578
15.088
10.2184
13.8986
17.6912
19.9777
48.8564
69.1649
-13.0473
-16.7775
18.4812
11.3595
-12.8549
-14.3765
13.4574
58.3859
7.95259
133.141
-6.33233
101.139
63.8271
-9.67856
11.1707
5.78595
0.107255
28.3415
175.444
74.5482
20.4405
-27.3361
7.91456
20.3463
62.8741
-12.599
41.5874
175.233
263.918
40.3099
23.4779
-22.592
47.7811
1.74372
-12.9011
30.0555
1190.17
27.2901
74.4458
305.677
35.2969
-30.457
37.8276
-19.0633
32.1646
11.8946
11.9256
40.8178
4.67551
19.6773
-18.1108
-8.71788
-5.24968
7.14325
15.7695
47.2581
-6.81558
-38.5637
7.87113
159.422
70.0301
-21.5044
-11.5516
13.374
54.6521
60.0334
-23.1117
234.619
-15.7852
28.82
11.4815
52.9525
95.3987
-15.4686
6.28512
81.4994
19.7805
58.0754
102.236
231.505
121.063
-28.6453
49.6984
33.8653
-1.93743
2.28798
12.3858
906.142
48.6558
51.957
-5.41829
-7.80661
-4.22007
32.2054
33.4105
-22.8585
-4.62446
-8.72011
111.251
27.6994
25.2902
12.1811
143.059
34.3856
3.99663
-11.5974
152.576
65.9988
-1.19338
45.1563
10.162
0.374861
16.9929
70.0301
-11.5516
9.62589
30.2893
15.0558
-0.786395
8.7474
8.57761
19.4497
20.8518
202.22
325.611
-23.6999
-2.70825
20.594
-25.2
42.2243
-17.6177
27.5767
12.2171
50.7319
110.507
47.2656
34.8746
29.0792
16.7967
0.506564
10.2144
49.7415
26.5007
35.752
0.746929
-17.7014
115.994
-11.7456
137.36
29.2653
-5.52673
8.3443
6.40238
2.69872
284.221
35.7379
48.5501
5.71128
1.6146
1.28418
607.866
35.7224
13.382
8.11229
-3.40924
20.9046
2.33039
20.4588
30.1033
69.4228
53.6298
29.2749
10.342
-15.0527
-14.8837
5.31397
39.2817
3.91189
39.4626
43.334
19.8966
38.9409
22.3146
12.1057
12.0193
119.096
9.88975
26.5949
-19.6703
112.119
5.51896
29.0404
-5.40485
17.5102
36.4986
-14.922
41.3663
62.5099
120.993
-1.10063
4.89918
37.2916
16.3498
-48.5218
3.43778
-17.3385
15.3388
10.9217
5.25247
8.494
6.52046
-7.19079
88.7313
-21.8076
31.4475
-0.94669
44.0402
114.948
4.40058
-27.7385
15.241
-22.8418
62.6212
58.5025
-12.4378
22.6675
-16.0749
99.7004
33.8595
40.045
49.7101
-4.05532
30.2406
24.6671
48.789
27.3246
-9.99326
26.5977
-19.5334
317.426
3.98519
84.8116
20.436
-7.97231
-5.96223
41.8924
70.255
2.91395
-3.76882
34.7281
-21.3658
42.5692
25.3356
-7.36419
7.4329
-5.20828
-23.2214
32.8274
-3.81807
-42.597
-14.1484
12.2601
13.3822
7.64096
-21.7419
-27.0717
7.29853
-9.87152
-63.1649
-9.98805
29.2653
-6.64823
-4.84202
-31.0345
40.5924
7.6269
114.142
61.9153
-13.0294
-48.9852
41.8983
-29.8699
339.469
9.98635
22.8277
64.0081
81.0412
-22.6447
15.0749
4.90411
18.0305
-15.8949
-16.9268
-14.8837
1.56584
7.42261
35.771
-22.3815
11.4749
-35.3336
16.1485
1.4596
20.4405
-1.01275
-23.588
140.973
-11.5129
38.5112
51.1192
28.469
49.6702
55.8967
0.954469
15.9816
-9.50068
15.2099
54.9915
-20.5442
35.7441
38.5345
27.388
37.2916
-3.28322
87.5643
663.623
87.6092
20.961
39.0327
18.3709
-10.2467
-6.598
43.409
19.3909
30.6663
74.551
0.927377
62.7809
-12.4886
2.52652
-27.7385
30.2336
1.52105
60.7471
11.6509
19.4213
92.0079
-2.95645
-16.4917
33.8595
4.43778
160.862
24.6184
47.1559
123.752
29.1987
16.2437
37.8421
-4.54085
32.5682
30.4637
31.6804
14.5165
44.6376
208.684
34.6478
2.91395
37.4606
-8.24734
59.4358
39.4875
9.30696
22.9027
1.14143
-1.3675
2.71818
-4.60645
7.76003
-18.596
-38.6085
11.0467
-41.7306
-16.3133
-16.0969
29.3673
14.2728
5.71767
-8.52229
-1.09388
2.69872
21.8517
45.1082
29.8095
-11.1733
-3.65905
5.36274
44.3877
9.63386
23.1048
37.8202
30.2749
7.95259
31.7032
33.8514
11.3268
49.8817
-11.9545
6.59387
57.5792
15.1964
3.43778
-36.0792
28.4572
7.12654
75.9604
8.14648
2.55529
52.0622
-10.317
220.202
11.8743
45.63
22.8613
-1.62557
5.26918
51.0063
26.9176
62.0229
13.9101
9.74519
183.785
77.8211
-9.67752
4.00369
109
33.7965
32.9468
-30.608
2.23482
-19.5334
62.5532
-22.2517
9.849
33.5545
-13.5945
3.4081
90.6181
94.6179
102.239
31.8384
-25.2
17.8615
-17.6177
8.83599
15.9652
3.88021
-18.804
274.755
36.5755
-5.69214
28.6176
-10.4003
24.6266
0.144696
4.49506
113.483
-11.4421
-18.1873
51.3695
53.7302
18.0209
35.7027
437.505
15.7727
27.4739
142.56
35.4317
16.9377
-24.2738
-4.00759
53.1427
69.4556
288.87
234.874
67.8053
97.7413
247.833
9.2144
262.487
31.9415
-23.2069
19.9046
15.9642
-9.43052
1139.12
22.4151
13.2822
22.596
3.97863
22.7625
4.90409
-28.5255
7.32209
-32.8719
145.078
-22.0705
54.0795
252.155
-25.7175
24.7209
-14.0481
254.548
12.1989
30.9741
-26.3402
-13.2488
-33.5158
29.0024
-26.1664
1639.94
43.7693
10.1438
20.4251
-29.5815
19.1383
35.0904
-20.4108
-7.80661
-21.0867
215.864
25.8672
17.8643
52.7793
11.8946
-27.4298
48.3141
-10.317
21.2446
26.8894
-14.62
17.1151
8.27325
41.6359
40.0361
28.2897
77.6284
17.2415
22.6151
23.1784
-30.8747
-0.307191
360.076
17.1708
73.1519
61.0578
22.8495
-12.0371
109.405
406.909
26.7156
8.89428
9.0303
-10.5815
6.53678
6.66209
-17.7038
-10.2495
-38.2324
44.0762
-7.36419
44.9142
1.14143
2.8423
5.55226
285.365
-36.6372
72.2303
19.0044
-12.9738
-13.9532
22.2911
-25.6836
41.9991
10.6267
-0.719745
294.324
10.2184
68.2466
-19.7901
395.559
-9.28125
3.48867
-0.58989
43.7724
37.5965
-44.7141
11.8604
60.309
4.03795
4.20446
-11.4003
-3.62989
45.06
-13.8365
10.5343
-5.68239
150.034
-15.3008
33.6595
43.2673
-3.64088
9.644
42.3854
18.3262
97.2773
0.861313
-21.7139
-40.8112
-22.7572
147.207
-20.0953
-3.39014
4.6926
70.8892
536.937
-22.592
4.67759
-15.1229
-29.7677
21.2583
25.2542
-9.29985
26.3737
30.6508
72.2677
-10.0934
52.9388
-10.8409
59.4671
11.6421
32.5854
55.3649
69.573
20.1033
1.11658
21.9234
36.5233
42.0261
25.0483
3.03831
15.1551
14.1038
43.5086
48.4405
286.523
6.13741
18.5175
48.8316
51.1743
-12.5915
37.5167
39.2695
-6.86852
71.6074
-4.77487
31.743
52.1193
29.4682
-17.5997
-22.0237
33.1424
0.614353
-33.1659
-29.9244
-35.646
12.4869
54.0611
59.7143
313.494
-9.37999
130.878
40.9449
3.18362
19.9262
-40.6454
18.5806
52.2175
156.663
-24.5082
61.5968
4621.49
-23.733
23.6814
8.7375
2.87438
18.8913
-3.43403
321.763
-18.5963
-30.2131
-34.4332
12.6601
-2.98978
-1.27706
18.4666
24.3404
-7.39341
30.9014
-33.6333
28.1689
28.1467
38.5504
42.1031
8.84721
-1.66967
-4.75511
12.688
342.861
41.3082
267.199
-0.190104
-18.6384
10.1096
513.93
47.6213
23.7451
4.90245
18.8361
0.848036
-4.84202
43.9282
104.311
31.9898
794.428
-29.9139
18.8297
14.4026
253.668
-5.50707
-5.35867
71.8305
103.413
41.5193
-3.90407
39.4736
-8.20639
192.126
-24.4231
-3.63926
27.8028
56.1483
52.6376
-9.26308
18.9712
118.34
48.0076
76.4222
65.4181
-4.76089
-23.588
13.5368
-2.14252
32.889
107.341
242.113
29.0555
61.5189
390.76
36.5963
29.8818
32.7886
22.3584
3.96548
306.116
49.6171
253.069
40.0211
40.4085
21.3882
115.469
35.4176
89.4522
11.6421
9.93137
295.586
24.5668
5.31185
27.6391
37.1586
14.6228
8.494
30.8833
24.6683
28.7612
248.058
38.9438
15.9199
10.307
15.6224
49.3782
5.99472
48.9742
-24.7159
12.0214
34.1397
56.9027
41.4081
-8.57865
7.87113
22.6151
-33.0435
57.2064
25.9297
54.6521
16.9299
4.99927
39.7161
-15.7852
313.678
32.0962
71.6932
1926.36
66.9903
187.067
36.5218
29.1509
3.72744
-17.7038
51.5947
6.74519
36.947
59.0687
-7.36419
-16.93
793.144
27.2052
-7.56621
-8.86377
51.6155
15.2563
176.307
-12.3715
-6.45697
12.9207
-20.0614
40.1251
31.1394
22.5843
30.8331
42.0096
8.32092
85.57
91.9599
95.4018
46.9228
9.11087
20.0248
2.5429
31.9743
7.75979
118.682
152.138
32.1489
236.589
5.46626
155.666
73.171
-10.0884
10.342
5.562
5.31397
164.844
20.7785
-24.2556
26.4674
7.76993
12.704
36.4686
-4.84729
-14.5742
25.9685
113.474
-21.9694
309.579
6.56667
50.2745
51.5543
4.7372
3.64489
36.5367
11.114
15.2099
4.39171
-7.42578
41.3663
75.7361
3.02511
16.6769
19.1442
368.688
223.412
47.4127
11.0935
-10.5182
-4.83758
20.8473
3.23675
31.1016
8.80489
6.37812
2.79011
422.462
28.7965
-10.259
48.2089
45.1815
7.02433
41.5757
31.5364
22.1191
44.1013
32.7574
75.2681
746.529
55.8104
8.42364
29.0477
26.8668
143.081
-5.24968
26.4854
68.9874
77.6137
51.0063
256.926
45.7693
56.5968
-6.51184
93.3961
198.907
77.1409
24.4261
32.9468
-19.3636
-1.51332
16.0739
21.3238
60.2072
24.8415
82.2802
-6.09825
7.15623
25.0258
23.4034
12.2843
-13.1392
-13.9556
8.61926
33.1988
29.0837
37.6134
13.0551
-10.8305
-17.5992
14.9226
210.402
-14.1484
27.2527
15.2563
20.7594
-16.1197
-13.9532
205.95
35.1061
-29.4317
4.51781
27.4933
34.8875
-16.0186
10.1505
27.0616
35.7379
20.4391
-20.5256
20.3553
10.0392
0.115128
-3.4846
41.8455
58.4349
43.3933
9.82666
18.5847
43.2218
43.1859
259.777
-19.4508
8.46794
-18.8009
0.108876
-2.18229
37.4077
54.5117
11.3517
56.4525
11.5181
31.141
22.0743
19.602
122.589
4.16643
46.0075
2.39348
47.2096
-4.67773
31.5338
6.57667
2.86313
7.39303
-9.50068
-46.2081
25.2542
-5.55172
33.87
19.4064
36.6604
150.699
68.6174
24.1732
36.0722
13.522
138.178
-10.8467
-5.06116
2.6003
16.0095
27.0215
10.7276
-5.41829
38.8835
791.202
27.7883
65.2226
-25.2392
-8.47207
34.0387
-1.22385
-6.81505
220.193
-6.55958
-21.8589
4.40058
-18.3681
20.8632
56.999
32.2656
10.051
27.0286
-3.37327
0.126342
107.511
-2.76371
1.56688
28.3666
52.7781
28.1743
46.0653
61.2213
43.4643
14.1998
10.0794
-5.38514
28.5897
67.2877
10.9044
10.0333
90.8698
36.6442
27.2318
-11.9955
27.5767
13.2505
-41.2928
4.16205
55.4893
3192.5
14.9226
0.506564
38.3254
178.3
2.01876
-25.49
29.1503
41.0317
-47.3528
2.42738
2.64374
12.5007
48.006
18.8361
-21.6408
-10.4642
2.69872
154.91
5.75284
14.8169
277.433
-14.9035
-22.7483
16.2767
21.2836
5.73733
69.604
9.98635
43.4424
146.467
6.07853
5.46626
31.9774
28.1934
272.896
12.2161
9.31014
112.553
-20.923
121.741
5.78595
0.107255
7.72677
-24.0892
10.5263
25.8225
29.8109
-10.4695
119.672
32.889
28.6304
28.469
-14.0481
31.5338
460.101
87.1961
132.955
57.1514
7.36592
15.2099
53.1174
-39.2849
33.87
10.0361
27.2901
30.7585
-17.5896
192.839
22.9537
17.2701
20.1117
9.93137
5.47135
-25.5107
14.1355
-16.082
196.266
6.73877
23.7974
279.992
13.9151
-4.45796
5.78474
77.8221
47.2568
40.9443
18.5315
21.1299
37.2582
7.9269
26.3428
4.32266
-12.5915
15.0279
3.66225
-6.86852
15.3854
36.4546
16.7504
-2.22859
9.94421
35.7515
81.3898
31.7005
10.1128
3.41195
-2.35033
81.2257
21.0447
-27.5149
26.2523
-34.8957
36.8205
55.5777
43.3757
16.1539
35.7878
2.10556
-28.0433
25.4538
29.7015
16.5412
98.6169
11.3225
-23.7693
30.7259
84.1584
25.4874
43.9147
203.449
141.771
11.6358
-13.1255
215.269
0.879631
306.242
7.7409
-15.7725
29.7261
57.1927
60.9021
73.9515
27.0453
-13.7025
38.0885
-17.5804
-4.15485
28.4421
46.3732
996.264
16.5985
-42.6056
23.8292
31.3423
-18.5368
-21.0867
37.8276
54.0252
-24.7326
-10.3461
28.4165
0.681219
20.2031
0.927377
47.7883
30.615
214.296
28.4835
7.74476
-32.2121
36.3842
4.15462
25.0435
39.5341
19.5323
30.3599
43.2299
23.1784
-0.889643
-11.5516
63.9738
24.6671
11.3077
55.4356
-9.99326
54.7087
21.6961
11.9534
90.1922
1441.64
3.4081
10.0333
156.462
-12.0786
16.8459
-42.0666
8.49116
8.83599
10.343
24.4949
3.68476
-25.823
-21.3474
32.8274
52.4039
-4.77809
39.6192
9.51503
456.145
-6.45697
67.2686
-4.24932
111.123
30.7547
5.00448
156.702
24.4583
113.292
8.27645
38.7183
33.8638
35.4317
-22.4177
9.45941
-43.363
25.0317
43.2186
13.382
-8.75431
5.96109
-1.58424
-10.7881
95.6956
-6.34028
-0.710129
34.7049
-5.68239
10.9362
114.244
39.5859
-20.3411
48.0076
3.33366
35.4331
15.8538
-21.7139
54.0795
27.2668
-10.725
47.2096
17.8111
59.6448
467.597
47.8407
18.6374
15.922
-2.00441
-33.5158
75.6062
45.869
-13.048
-7.35947
293.02
32.9123
8.2697
7.30659
-7.03135
48.2227
129.708
18.5898
32.5854
27.2539
8.28088
50.8323
48.2143
20.0493
10.1263
83.375
58.8927
68.1518
16.1568
22.6513
-2.76275
62.2493
63.4331
48.2089
-5.41829
715.583
33.2613
60.3164
33.4105
3.3784
40.3531
27.1352
71.52
53.1241
53.9363
0.927377
55.2846
51.2522
24.7354
5.26918
137.584
154.08
51.2805
78.8895
50.9746
48.8521
23.1784
22.7444
17.1708
202.462
-9.99326
139.042
-13.9112
53.1829
73.3256
58.5747
35.4286
-11.7204
-9.71036
6.28512
12.159
7.47557
-38.3185
38.4762
76.0856
21.9545
76.9688
5.55883
6.03612
-26.9696
15.9608
5.55226
81.0914
1554.44
23.5045
9.6341
-29.2381
4.78743
76.639
-21.1159
25.1325
29.3673
27.3912
76.9322
-12.2704
-2.96795
57.0466
0.130639
20.4391
-24.2917
153.762
293.969
85.6171
10.0392
7.61139
7.75979
54.9639
22.8277
37.7711
32.3155
-22.6447
29.267
-15.7027
2.84574
3.68794
-3.63926
-2.18229
44.9039
58.2598
136.914
103.304
17.1403
173.57
7.08179
18.5665
25.2242
2.29236
31.015
-27.5916
58.454
353.269
70.8892
23.4433
14.8893
30.9145
16.7362
11.4617
88.7247
73.9799
-5.55172
64.384
74.1417
34.5066
27.388
57.9064
73.5535
172.818
96.9484
36.1683
4.47436
55.3649
45.7622
30.2176
59.4587
121.057
25.1188
29.027
45.7743
28.7965
25.5271
37.6439
14.1038
77.2418
368.906
27.9018
30.5003
43.5342
48.8316
45.5521
-3.22115
41.2648
41.1436
15.6203
45.3705
12.0917
69.2243
44.6231
56.7959
85.2973
106.966
17.6715
155.389
50.8932
7.16008
48.2495
26.8778
41.6595
133.655
16.882
26.9484
70.5537
36.8371
39.6276
33.0205
63.1997
65.7729
99.557
69.4082
20.0979
9.57424
3.43778
20.1428
49.072
18.418
3.3784
60.9679
2.77233
24.6683
173.064
-18.0594
29.5734
30.9124
51.5365
107.452
62.4966
-1.50155
174.537
5.26918
23.2658
32.2656
34.4139
78.8895
328.753
22.8637
20.7411
23.1784
14.1029
175.855
32.1147
91.8925
312.183
19.9918
380.796
-4.54085
11.4815
69.8191
48.547
-13.5945
286.392
-34.9443
36.5218
379.601
20.594
-17.7038
25.3578
-19.4917
6.96192
14.0912
24.4949
277.298
0.413917
2.07846
7.52747
53.3409
-4.1786
14.8996
20.6934
-13.7917
108.506
-5.51993
19.48
-44.5417
494.586
-20.2954
-41.0122
4.78064
-15.0815
16.7542
30.285
22.6194
37.3057
-43.0324
16.9557
-13.3779
184.943
2652.07
30.6011
20.9536
93.9931
2.33039
5.46626
7.61451
50.6822
-2.59215
21.7787
-0.90239
33.673
33.6595
28.2747
-24.2556
208.295
334.74
14.5781
31.6849
124.55
21.3896
-1.45577
27.8425
62.8741
-3.22872
35.9653
-10.2999
70.8892
83.4134
26.1337
29.0404
39.225
-16.223
19.632
-22.4183
22.6256
55.1213
-2.59709
54.1582
86.672
-3.34461
68.8375
-3.35047
-8.80929
350.299
-25.5107
36.6243
152.584
47.0842
6.98488
19.8572
-6.18763
-4.86627
59.0121
21.4114
-3.06267
5.78474
39.7605
52.1887
39.1462
-6.98105
39.1323
21.0454
8.0708
120.467
11.2797
149.408
90.1591
33.2613
25.9142
-28.4807
29.1087
-0.975802
71.52
17.5168
17.5478
115.78
-27.1836
32.7958
-8.74043
139.333
-25.8644
41.4779
46.4986
36.3842
49.1322
15.6732
53.2655
-8.99547
28.2373
-23.6732
10.3548
-30.2922
28.3666
13.4227
22.5521
36.6949
-4.37106
-15.7852
-6.78723
50.8368
30.4637
26.0582
8.89428
35.2672
-4.95927
19.6552
-17.7008
-42.0666
23.4837
-34.4843
53.8136
23.4615
26.1736
-0.732636
38.4496
44.9076
-1.3675
-2.73238
56.4858
32.0038
73.8355
-27.0717
12.9207
-30.4862
56.9917
19.997
27.3912
24.4583
79.491
8.32092
59.3331
30.1157
324.038
-16.7955
-7.75573
27.5211
8.1651
20.7299
52.7374
19.3567
2.21296
837.997
19.197
91.9475
24.4452
12.4004
25.3345
110.51
45.0865
-5.93043
20.5411
20.7785
56.3292
22.7193
55.5039
33.559
40.2167
2.64897
-1.45577
27.8425
19.7706
47.2096
81.5293
55.8967
32.8136
23.4779
-0.103238
21.5442
-28.2413
-20.3974
42.1208
-28.0405
31.9959
32.6326
33.5435
9.77385
115.689
54.7456
-3.89899
17.5928
21.6317
12.029
5.85474
27.5996
375.93
3.1827
233.14
68.3824
178.833
-4.63682
45.3827
11.0352
-12.6032
78.4877
180.341
33.8391
6.14918
-13.0831
3.66225
11.8721
-5.22929
13.9658
41.1133
78.3563
14.0828
13.2627
-14.1876
11.0858
296.396
19.4831
16.5304
18.2644
24.7929
-31.2631
43.1189
-1.16255
21.828
38.7111
28.3832
-11.9571
6.9777
-20.3832
123.756
122.905
70.9309
9.04493
-13.827
-13.0403
36.2008
29.8105
46.0278
33.0752
142.82
29.978
93.4552
21.4944
376.932
-29.2685
-27.0169
7.23733
14.0892
-4.69025
87.0699
30.7934
-2.45808
34.3404
16.4599
23.6609
26.568
8.89188
42.3643
-0.268063
-29.5745
-8.87246
10.7108
63.1223
0.632911
-3.46596
55.8813
31.957
-19.4673
31.4487
3.1632
24.4067
17.1219
-16.252
3.75025
5.68182
56.3911
18.9335
-6.9215
49.7931
68.0601
8.60028
7.6315
57.8126
22.0013
14.7277
-31.6932
-14.3488
-12.4175
8.2667
-1.40146
54.5759
22.1836
45.8209
38.3971
246.267
45.2984
73.4914
67.9115
515.104
48.3315
8.79892
48.8053
111.953
41.107
34.4116
13.3086
106.602
-1.60478
20.5946
38.0642
33.0963
-14.0233
-11.5445
35.7815
-27.4758
-3.54422
-2.18442
49.072
-17.1893
-15.3623
34.7309
2.77233
28.4165
41.8797
401.731
37.0697
15.9199
44.0402
161.8
41.8819
-5.24968
33.9817
10.8914
43.8805
-14.3118
25.1545
26.6118
38.4657
35.3001
58.3516
50.904
16.9299
40.4431
12.4955
26.5977
-0.792718
62.0812
127.915
9.19165
7.02022
18.4006
4.41106
17.7812
29.1509
14.9718
23.5257
40.3503
12.3674
38.454
-14.8605
-10.8305
3.0155
14.0867
13.0485
204.78
-38.5113
6.63795
13.2632
111.317
186.572
216.89
-38.8021
25.1325
10.6267
14.2728
46.9471
-32.8852
66.3725
-10.4197
18.1036
75.0933
191.226
-11.1553
-56.4814
-4.33802
161.839
-16.7515
290.744
30.6011
24.7017
54.6377
4.20446
48.5698
28.1934
23.6448
-13.8286
-17.769
-15.0527
-41.5377
97.3778
50.7635
18.8479
2.10457
-5.34853
18.0226
5.20773
-25.462
2.29236
5.35374
38.5112
-10.725
0.357994
-30.9147
33.4079
23.4779
-37.5846
19.6701
-31.9895
-18.5233
54.9915
45.869
41.3663
29.1641
43.877
-4.47115
46.662
229.101
30.3886
68.8375
30.3827
13.6795
116.918
53.2585
33.9657
31.3477
36.7238
3.1827
-16.1107
12.1604
23.2855
40.0408
22.6513
36.5926
24.768
24.1537
64.2335
-7.71939
6.05283
60.076
2165.12
-33.2062
7.53162
112.358
0.392907
-40.3821
93.3488
23.0627
27.2013
56.3663
8.30117
7.33766
49.0191
3.41195
209.419
17.5075
-3.15207
13.1338
-27.3995
31.1983
-2.51832
24.6351
3.03544
85.6902
-27.9071
5.31185
23.8909
77.183
18.418
14.6228
25.3606
30.8833
43.409
47.5019
0.681219
50.1882
403.861
-3.11823
171.192
-10.8719
-26.5899
49.5027
71.621
19.4213
37.66
13.9101
2.24893
13.2448
2.56372
17.851
67.1592
32.1147
16.9299
151.013
-41.8524
9.73108
-4.54085
13.8275
24.5999
9.849
54.1692
14.5165
12.7784
38.1442
25.2774
-13.9526
22.4681
-57.0591
27.2318
437.78
27.5767
27.2096
16.8032
-12.7045
64.8597
26.167
-12.2744
42.2452
22.7526
114.463
35.1061
13.8881
25.6192
-13.8382
1.96954
-23.5148
-23.5827
30.8097
36.8443
42.9279
-13.0473
133.148
-37.7408
33.1433
13.7873
20.7299
5.88573
45.5936
30.3239
17.1564
30.4414
22.3329
3.86638
35.6896
235.422
2.84574
43.0433
1.56584
78.6371
82.6227
75.1931
2.14773
18.0226
-7.91073
11.0702
-1.01275
-10.4695
-22.0705
12.85
8.52619
-14.4731
39.7134
-17.7962
7.17099
29.0655
2.86313
34.6626
-39.4857
0.21735
-27.4674
36.4986
-26.1664
13.2553
71.8803
27.2901
25.1363
-26.9599
-11.4341
26.7018
-27.7075
6.99328
-1.47641
6.18324
584.558
-18.0144
17.8836
15.7771
-23.0002
27.3535
-23.0542
-2.83209
27.0336
40.0408
-0.709823
26.3995
-32.7478
30.3902
46.5665
-0.209167
-28.3341
88.5117
221.246
10.7276
26.4408
-17.1769
-22.9607
-9.02407
-11.5671
-17.2363
-12.2202
13.4239
-6.81505
22.0772
10.2977
32.7958
-1.50155
7.74476
14.6395
49.5027
290.887
161.348
-6.70458
11.6193
18.867
-12.4288
5.31501
52.7781
22.5521
44.1912
-2.49699
129.671
34.2119
9.19165
1.39802
54.0079
34.3961
264.223
-21.4519
62.8391
6.74519
21.5874
58.2281
7.4329
-16.4527
40.4968
253.505
13.9626
53.4896
17.1304
13.2632
-29.2381
-23.3236
37.2836
-0.501186
4.30145
27.4933
38.6356
0.09547
-31.0111
-21.7086
40.5924
22.6194
22.3132
-22.4177
13.2075
-7.75573
16.2767
28.7798
7.61139
11.5079
23.1048
-5.28331
32.1489
51.0561
7.34033
16.9848
31.9415
-13.8365
-13.8286
-33.7934
3.85701
10.9362
50.5261
26.4007
7.60352
47.0822
26.5106
4.90409
31.4447
24.1887
-32.9583
2.29236
25.9685
42.2594
-8.85091
49.0837
212.714
14.1075
-39.4586
14.0479
20.4844
-14.7752
-34.9637
25.2542
-20.5442
38.1471
235.311
6.39563
-25.0859
39.1657
26.7018
6.02572
70.7115
-5.22454
-33.1721
29.8342
-10.5182
29.128
19.5253
7.72881
10.733
66.7089
829.646
-10.4885
14.0345
238.803
-10.5589
-36.4959
133.464
63.4331
41.0203
9.14721
19.1713
24.9374
135.46
35.6426
-28.1969
-46.2239
-5.22929
66.4396
136.691
105.912
155.692
-1.06916
-29.7812
-15.3029
-6.09413
-7.15001
80.2622
-15.3623
-10.2467
-6.598
28.4165
23.139
5.21058
-23.4355
-14.0558
-8.74043
26.8894
-3.37561
-20.3662
213.291
12.0214
-18.3342
111.251
13.2971
-16.0749
-42.7287
7.62261
0.689652
-32.7488
7.18907
-5.36664
2.17827
60.0334
32.9468
-15.6155
49.0865
-53.2666
103.783
13.3555
36.0859
-2.35011
26.8999
10.2849
55.3878
-20.6354
-42.0666
44.0984
-6.37327
23.8285
38.454
9.50241
-11.3078
180.324
10.5118
40.3236
-3.81807
-10.7378
4.59224
27.2527
33.997
58.2407
-12.3715
-27.0717
11.0467
207.52
-33.1799
-23.5932
3.02839
11.3399
-8.52229
-6.71608
-27.2863
76.1997
-14.8619
-11.1553
-2.13353
21.8989
-3.0793
-5.50707
-21.8728
-22.1499
448.192
48.5698
33.8514
35.6896
-11.9625
-11.9545
-15.0527
-22.3799
12.8102
52.4002
35.771
11.3517
-3.51763
13.3921
3.03002
-2.28854
-11.4186
-16.0917
-1.45577
-28.3794
-6.97685
32.8036
54.0226
111.524
57.2111
39.2522
7.36592
-18.0971
278.253
-9.29985
32.5249
334.637
-10.471
1.15105
12.9288
37.9462
4.30917
-5.77305
8.22249
-17.956
122.047
12.6071
21.7313
1.30863
-23.6069
38.3974
23.2855
-36.3171
15.1551
94.1084
14.7073
27.8879
7.9269
-3.1736
-31.3321
46.887
-7.58215
-27.4832
-16.4737
36.4546
39.2392
22.1343
3.89241
15.2859
-16.1241
16.5304
22.0125
15.4225
-3.15207
-23.6513
6.83548
-10.0146
-15.7052
3.92872
45.2091
85.4239
46.5681
147.726
1.16549
1.95221
-42.51
681.027
324.039
81.7094
-4.81105
-2.69793
-11.9024
7.8877
69.3334
370.817
12.124
16.3274
27.0057
11.489
-6.77975
16.0866
14.7336
8.46703
2.80602
40.2183
28.9194
-13.7025
13.7257
12.4047
22.0821
44.2756
20.9458
-9.63839
6.03279
-14.4947
1736.73
14.3966
-18.1077
650.583
20.2741
30.083
-13.8451
37.0709
121.229
13.1623
-9.11507
-42.4889
-16.4157
14.9946
13.1781
7.66535
43.2963
-33.1584
27.5942
-12.9146
-37.7917
12.6465
-22.1425
27.7883
-30.3548
2.87181
-38.4571
35.9127
34.3834
6.30342
82.0473
-2.82076
44.0402
-33.1033
26.8894
-12.87
50.2468
30.762
32.2656
17.5473
30.1637
12.0361
64.0931
20.7411
26.9266
-39.6626
34.0374
43.1668
66.68
13.4792
-3.51108
52.9525
37.1413
30.648
248.291
-0.834179
48.705
25.3578
19.8637
33.1988
-11.1123
3.68476
51.0137
4.88956
38.4496
-0.0699427
397.809
49.5698
-0.858314
32.1229
39.5001
2.621
6.6615
48.528
12.6173
-3.19481
-2.97846
36.8636
49.88
30.0805
30.8331
4.52831
12.069
44.3405
11.375
24.1873
-33.6621
-18.6516
85.0018
-7.38114
5.88573
28.727
58.4349
13.4083
39.8117
45.0958
48.8081
18.0226
8.6602
17.8383
-11.3046
48.8346
-5.93043
31.7855
15.0998
114.592
18.0226
10.8299
-15.1667
-23.5015
-16.0917
-14.5742
335.189
14.1484
-33.2138
37.8393
-19.6703
74.6374
74.043
-0.884998
69.2372
312.024
-52.2565
386.701
32.7505
24.4997
55.0137
34.5066
70.4915
39.1657
39.8203
19.1442
66.9634
34.1309
42.9527
38.2659
333.816
205.39
8.25219
-2.83209
25.0483
-2.58389
-38.37
15.3976
-11.5296
-0.209167
19.2559
-13.3416
37.912
7.60219
21.1893
73.1239
59.8842
17.7139
187.29
46.4971
38.4457
73.2329
-10.4395
-15.1511
4.04154
72.5718
0.203908
20.3044
-2.346
35.9535
10.9217
-5.99193
12.2421
8.39453
28.4165
21.2649
-3.06691
158.884
-4.69482
12.1811
-18.1108
311.747
165.29
2.12256
-24.7159
12.0214
146.858
2.05275
10.162
7.87113
3.87447
11.5
31.0727
696.53
172.775
160.377
30.2221
109.175
74.784
241.278
46.5116
4.41106
12.159
-15.8267
29.9644
-4.58529
29.1059
430.284
38.821
36.58
15.1246
-8.95641
14.2599
38.4496
3.67819
-8.86377
-17.8966
87.2228
56.4858
26.3816
-12.3715
-21.4495
192.831
-9.87152
141.108
17.6363
34.9895
33.0134
6.47023
-14.2123
2.69872
123.819
-2.04966
24.4519
18.1508
109.365
5.73733
-12.8549
24.9789
17.2055
122.104
-16.4103
26.081
54.4662
18.823
40.5114
-8.20639
-23.3912
1.98294
-4.05636
18.9044
-3.64088
11.4749
13.3921
29.2669
12.704
24.1887
15.8538
4.52304
-31.4408
-4.01659
167.15
-21.5443
104.622
15.947
42.2185
-20.718
25.2923
37.351
7.71361
-14.349
12.1358
-26.1664
33.87
158.087
27.2901
2.6475
34.8842
24.1732
17.3315
22.8923
104.445
36.0049
15.5536
71.0637
32.8761
0.78462
20.8473
-13.6298
23.6054
-6.74034
261.411
43.9002
21.3002
34.8974
163.449
59.6849
84.1238
36.1225
316.494
51.0304
22.5947
32.4337
-5.09522
26.2723
16.7807
-1.24632
-5.22929
21.4621
44.8614
22.1343
137.381
19.705
-8.56542
-3.90674
50.8932
10.1128
12.7823
147.575
0.640868
22.9188
11.8405
0.711513
34.9465
-2.51832
56.4942
23.6502
-4.2667
33.9138
17.0981
44.1945
14.7089
80.2594
-13.827
-24.2847
36.3481
27.9364
10.4949
19.5518
21.6649
-8.15428
43.495
24.3558
22.2407
85.6678
51.3686
189.525
26.9534
23.5829
385.799
10.3411
-4.69025
36.4701
32.6675
-17.4506
51.7601
12.7117
12.4165
52.805
25.9266
2.22032
173.965
-0.369727
4.74587
27.1352
54.9981
-1.19285
16.455
44.0309
21.5514
6.2521
65.8408
82.1059
32.6361
37.8878
-10.5637
37.66
15.7842
51.2894
92.8137
-0.307191
7.75182
-7.19206
35.6705
66.68
18.1177
24.7236
-6.41492
15.7016
37.7184
22.3101
24.0228
23.1517
38.3959
14.1583
-6.45936
17.8615
-4.49921
559.811
15.1246
34.1471
23.6302
62.8124
16.7967
21.1213
-10.2286
-18.596
-12.3715
-0.834767
80.3871
-0.501186
-14.4392
-6.72659
23.7451
12.3987
310.069
-21.7086
-4.79755
6.85921
43.2342
12.9429
16.9377
22.5779
1.6146
27.5211
-3.633
30.6011
88.42
39.6452
112.9
-2.03
30.1033
33.8156
3.03005
-38.1915
-8.39865
-13.1787
7.60514
1.56584
35.771
16.9739
161.4
5.89586
36.7632
25.8225
56.0478
17.7279
-27.3361
-12.7002
16.5981
31.015
6.14161
77.1947
63.393
15.947
23.4779
-16.9698
170.41
-52.2565
-29.3415
148.943
15.063
45.6433
34.7863
-19.4637
48.536
39.8203
-5.21868
44.4746
-1.31303
12.9676
454.25
12.2614
-4.83758
24.5954
25.7255
-4.31357
-34.8513
25.2789
13.9151
-34.443
-2.76275
167.197
136.522
106.613
23.004
155.031
-20.4108
-5.93255
67.8126
18.418
-0.369727
8.494
-6.598
28.4165
-14.3113
35.1956
4.67551
19.6773
-42.4736
-3.09568
-1.50155
-5.3737
2.65105
39.7619
28.2897
-4.83051
-8.99547
26.3633
2.56372
-6.51184
18.9962
30.2893
18.8039
66.8435
19.1014
-32.6518
8.89428
5.28217
19.4036
4.66271
-12.0786
16.8459
-13.9556
17.8615
-2.62514
119.406
29.0837
56.3541
7.4329
135.347
1.14143
40.3236
282.914
-14.1484
-4.60645
33.997
9.51503
145.342
-2.37525
15.5458
175.058
282.366
287.886
15.088
-32.8852
12.0246
0.824653
12.4814
80.7155
5.44661
228.707
-5.53312
10.9849
51.884
64.3871
28.2261
170.804
60.5861
62.1831
22.7786
92.2856
-7.6522
43.1859
4.90411
3.038
23.4605
15.1014
50.5261
88.1884
35.8378
54.6216
46.1335
20.2003
9.19615
-8.50902
-19.8398
77.255
12.85
61
2.39348
227.12
917.363
59.6448
23.4779
29.8818
51.5292
-7.62661
-26.0196
111.213
58.1665
7.63306
34.3989
64.7714
19.5141
8.64731
61.6545
49.1906
-8.96681
32.2568
15.5536
-12.3922
8.28088
-8.00765
77.9533
14.4271
23.2447
229.433
-4.45796
41.392
-21.5034
17.2717
31.5739
162.835
17.3818
19.1713
125.668
366.017
-9.33498
18.6548
-3.12038
65.4762
14.638
41.8033
-10.28
14.4757
-22.2849
-0.310349
471.793
238.353
39.0327
-4.11786
-4.62446
4.6464
62.1497
-4.97198
52.0622
-14.0652
14.0551
-19.9848
19.3931
7.86878
-5.97521
56.999
21.0212
8.17695
12.0361
-7.1214
22.6151
-16.1769
0.984423
67.1592
699.282
-14.6883
13.1817
25.4505
-15.6155
15.3533
-17.6593
47.5607
69.8191
181.606
18.2646
217.052
19.4036
6.53678
4.78802
39.3347
-10.2075
42.2243
-0.751075
72.5542
9.50241
-5.68557
-12.7045
-17.5992
49.694
-12.6119
2.88982
28.3748
258.766
30.732
71.0168
8.86914
4.30145
17.6363
1.25635
40.5097
13.2139
55.196
66.3725
34.9702
37.612
16.691
0.0711389
3.83721
-4.00759
203.683
135.602
11.3595
33.9967
62.4602
22.7786
26.6933
3.5922
13.2367
78.7932
-36.3253
59.26
-15.0527
-1.76519
-26.5452
28.2747
-29.8778
18.9712
-33.4595
18.0226
25.8225
0.861313
-12.3436
-33.3149
10.4003
-16.3472
15.3505
15.937
42.7782
25.3173
15.9816
5.51896
57.1514
12.9881
-7.27891
2.51764
21.5061
-14.922
65.7291
34.7863
-4.47115
378.372
22.9537
30.3886
38.8524
159.693
-27.55
-3.89899
-4.89597
57.239
4.53275
-1.64152
-23.2463
3.1827
-1.11814
34.6492
34.4187
3.03831
17.0291
69.0553
52.2647
-1.35885
92.2599
78.8167
19.2676
-16.8312
28.0251
-1.24632
-7.10336
12.0917
35.4911
177.682
32.433
343.918
56.3663
-8.56542
-20.7733
30.2785
32.6016
125.226
111.968
103.715
37.9113
202.995
33.7486
-3.03662
299.19
83.6887
13.3907
4.9095
-30.5036
50.7804
-7.26477
91.8969
44.1945
61.5606
23.6543
-3.66999
-25.6434
73.8294
162.869
1.12459
10.1815
4.79833
59.3121
118.458
46.8446
22.2407
25.2425
21.9496
8.26508
24.6075
45.6941
-2.65407
31.6002
19.7114
40.2183
34.5416
63.1342
36.2145
4.9084
91.4225
59.2681
45.3087
40.751
14.2533
25.7033
31.2632
10.0032
-14.7104
25.8963
37.5792
-2.60072
175.752
20.0298
63.7621
-33.1186
13.5694
33.7353
3.80775
15.1616
285.051
-8.79557
38.5487
56.8157
3.88337
22.0013
27.8462
7.66224
-16.2229
21.3157
40.1258
32.0871
9.06516
6.53796
40.1196
60.2909
30.3879
160.653
-9.16642
27.8006
13.4647
-5.99193
6.61994
-27.2127
34.0387
25.0131
83.1401
158.884
21.5514
0.652452
-38.9829
7.74476
40.8764
28.888
-19.934
32.0378
10.162
9.74519
46.978
184.348
12.2288
202.092
48.9813
47.1559
43.1668
55.4356
1.25114
20.9755
-21.4074
28.82
2.11112
36.0859
-22.9648
9.0303
23.1517
18.72
2.91097
368.312
61.0931
3.21379
25.3356
30.1171
-20.6781
-35.1933
-28.8436
51.568
-1.94401
-36.9748
-10.2286
43.2482
111.317
34.7725
93.5056
105.501
4.51781
29.3673
257.901
35.7027
8.3443
-6.71608
-2.92348
38.7183
22.6194
35.4317
11.3155
22.5779
12.859
63.1284
343.623
0.115128
5.88573
39.9714
30.3239
0.456328
82.303
45.0958
67.5488
-0.718084
8.6602
30.9567
-22.549
-15.3008
20.5411
22.6525
9.47758
24.5934
-22.2151
130.467
-15.407
76.6625
81.4462
-59.1952
13.5368
-26.5054
4.77806
-12.599
7.85426
-4.67773
-2.19934
62.7986
4.7372
-18.8439
44.033
-26.3673
-16.6492
4.39171
32.7505
-14.922
45.1144
8.16201
195.956
-2.9747
-28.834
7.30659
15.4574
25.7339
4.30917
26.0861
0.726229
23.5058
58.8807
105.18
14.4811
19.8572
68.775
-12.3625
38.278
90.6406
-7.33373
-49.6144
0.405121
-11.5296
157.212
9.14721
19.1713
39.4613
15.5671
-29.9497
11.8721
-1.48116
-12.2711
20.4986
-2.22859
32.433
42.5867
24.5668
27.8006
-30.457
19.0869
-0.369727
27.2347
34.6315
54.6534
21.2649
-21.8076
27.6994
-10.317
-0.937383
13.7709
22.8613
43.352
7.14325
17.2731
36.2879
30.1637
27.0286
-1.49921
33.8595
-12.4288
27.2213
-13.4257
62.0997
101.504
65.6556
38.569
-32.4821
17.9479
160.005
30.4637
41.0508
14.5165
33.3932
11.9073
44.0181
194.069
43.0828
-12.0816
25.3578
147.3
51.9395
23.4615
3.88021
174.702
-17.5992
25.3311
23.5045
78.8555
26.9839
14.1578
155.35
-28.6122
-16.3133
-12.3488
21.8711
23.6431
33.8287
87.0551
-16.0864
25.1875
38.7183
44.802
0.0711389
-4.00759
16.2767
25.0317
30.1002
7.75979
28.727
7.83515
457.562
167.248
9.2144
80.7031
1.16394
17.8383
-9.43052
5.73107
80.5112
50.7635
13.2257
43.334
-9.09666
48.0076
37.0669
48.5515
-1.01275
0.774909
13.5368
27.8425
51.6297
2.39348
34.0912
-12.174
74.6374
64.6727
6.61127
44.8743
21.5442
5.83955
47.4952
30.8764
30.6508
8.54942
105.721
-2.59709
44.7879
56.6869
-42.7
51.9709
-5.06116
11.0935
28.8372
29.128
15.7771
50.8323
42.5921
17.6225
17.7826
26.9224
-2.58389
7.6588
70.3258
30.3902
37.1961
81.1001
1.65095
0.430632
33.8391
28.6855
-6.96928
33.7685
33.6473
28.7387
19.1336
393.438
61.4897
41.8033
53.4382
427.431
-8.56542
41.9719
48.3895
6.26307
24.7929
22.5042
45.6891
25.5761
3.10388
11.5166
48.013
70.6959
37.6619
26.4684
22.5565
40.4463
10.9608
25.9115
19.9062
18.8188
15.5861
38.2221
67.2918
45.7887
23.539
-28.769
37.8728
28.104
25.9888
51.4794
12.5793
60.7389
13.3631
58.8126
32.9532
44.7187
10.3411
-0.942115
2.73695
-21.6804
8.78631
572.197
1.46734
31.1572
4.07923
50.1213
-13.8576
114.05
-12.7079
37.9792
50.0662
31.2632
41.8624
-12.8363
9.02967
54.4458
-6.34885
157.011
36.8964
39.3992
30.2403
-12.5039
-13.1163
1.93369
45.1467
-27.5362
76.3199
-7.29236
5.31185
1.40213
22.8351
5.29952
-0.369727
10.2686
37.7868
51.5272
2.81075
-21.8589
25.0153
32.1076
-20.9677
75.7396
60.3766
307.526
15.7842
90.0815
21.3044
30.9695
65.2851
159.551
30.2893
22.5521
51.6875
19.1014
16.0739
10.0794
37.7184
51.0785
61.6655
33.2571
10.9044
-14.3296
27.2768
54.3272
42.2243
-13.8695
34.7059
80.7169
80.5215
1.14143
9.30039
126.069
628.656
119.082
95.8411
48.8704
6.36913
-6.45697
0.553318
131.954
59.3524
10.5247
18.8361
0.848036
-8.59015
326.912
40.5924
26.3676
50.4242
-50.5286
30.0741
-2.13353
27.5211
43.7724
-37.2178
28.727
22.9451
27.9551
15.0749
-4.46622
-8.20639
21.5864
-7.55646
0.108876
59.6619
91.9365
41.46
208.295
55.5039
10.8299
31.6849
-6.63495
2.64897
-16.4483
24.0944
156.577
21.1341
28.469
4.6926
72.7633
34.6877
-10.4106
897.67
-12.3118
-11.9641
74.6692
54.3023
-17.7331
10.4442
40.9582
5.4586
181.998
49.4731
18.2685
-32.3926
28.545
5.08283
-28.487
-30.1959
9.4503
7.34385
-19.4451
-12.6928
-3.56859
2.24566
-18.9218
5.48183
-18.9922
-5.39499
8.59584
-37.433
1.34215
30.6369
68.1942
-15.4143
38.1952
-0.506401
162.213
27.7485
-26.647
2.84645
60.8213
-15.3018
-24.907
37.3916
32.68
8.07877
10.8812
58.1234
14.1998
-5.75432
2558.88
23.7192
22.2942
11.8453
4.2089
-20.9109
117.559
-26.5779
-36.5289
157.196
13.3947
13.4112
171.749
13.5369
44.2211
15.9973
-5.46828
-34.9538
9.98196
-9.14187
718.782
-20.9582
35.411
41.9919
-12.9309
-3.87401
-14.8794
-20.3357
45.6665
317.115
44.8094
1.18167
5.40167
129.989
33.7669
43.0984
22.4146
5.49356
32.2121
16.5368
-14.7693
28.6413
-7.26121
21.8829
13.577
-16.1976
-45.504
29.5459
-1.47066
13.4596
-28.7659
23.0852
14.2659
35.1968
61.2592
43.1474
-3.49287
1046.34
37.9322
144.363
20.7838
79.2855
10.4377
23.0826
155.683
33.2457
1.60924
88.2471
-4.97846
-25.536
21.3852
-24.159
110.26
29.5131
7.17358
325.718
8.494
58.9943
65.8978
32.5093
17.5478
53.9363
10.2977
49.6624
885.189
43.756
4.12065
0.248493
12.7654
38.2583
15.6732
26.4156
2.66575
-7.1214
468.643
25.0525
-34.6228
25.9297
7.75182
77.1409
35.6705
77.9244
-32.4821
266.478
145.384
47.0887
73.5673
54.1692
22.0127
77.4996
75.8772
-4.58231
82.4382
473.302
15.9874
14.2415
20.0804
2.00614
-14.5786
46.119
27.2052
11.1745
0.506564
15.8366
32.0038
-1.12714
-12.0792
16.6689
-36.928
2.64374
36.8636
12.0924
-32.016
-16.979
-19.5471
347.464
77.8449
-36.4552
-61.1666
2.22121
16.5984
-36.2808
20.2937
6.89812
-8.14347
-19.2214
-32.9521
32.9144
6.64162
9.58928
32.086
0.0346431
-25.191
11.8732
62.7076
12.3452
17.9109
14.286
-0.663367
17.0855
-3.22557
0.762856
-41.3052
1.35533
-10.5758
-37.8989
21.9098
-16.8592
268.603
26.2544
16.9186
53.3076
-59.1634
-41.9491
-34.0266
26.1913
-58.9626
8.5701
5.35091
-3.63201
16.703
-48.5117
149.453
-15.526
37.9154
1.33469
-35.9832
259.407
-37.6921
16.9466
7.34385
-13.823
-18.315
75.7186
83.2556
25.0483
-21.3246
22.6513
25.3482
45.3827
50.3146
31.65
8.01148
35.7132
43.6781
-6.96928
31.8945
44.8917
49.3535
36.0002
47.699
16.7504
59.6156
43.6774
-2.78376
11.3887
-4.81729
7.33766
54.6413
33.397
29.5088
28.7519
17.4627
-5.60682
12.4577
6.85201
20.8869
21.7761
53.8294
11.4759
46.9194
14.2094
1.59047
12.7931
51.7653
-6.90274
32.5999
24.1883
-14.1814
49.7759
391.022
-3.35669
37.4743
44.7295
28.9906
40.1242
-0.78
44.7187
29.0818
10.3023
0.808393
38.7714
83.0661
5.21548
25.535
30.3162
33.2547
16.1274
44.7095
-12.7079
4.24601
31.3255
5.02627
8.12918
-1.5919
44.6369
37.5792
-2.60072
46.4412
63.1333
31.903
62.0994
-8.75575
26.6878
22.4909
7.55589
48.8948
-10.6696
-4.55484
28.7048
300.955
3.88337
31.5757
18.2531
18.4758
-3.58216
34.3769
19.4416
64.4887
75.4352
52.7019
29.6799
10.2861
21.3789
30.3058
82.8617
26.6821
3.4843
23.9686
-8.06768
204.353
53.8571
-3.87057
130.693
17.0705
40.9191
1.40213
26.5832
-2.19675
18.3709
32.8569
25.2611
28.4165
40.0056
2.55529
16.455
-12.1911
60.9068
34.3631
10.0228
-3.37561
9.61882
-4.10115
25.1398
41.6359
9.54901
2.66575
20.7411
40.045
3.44094
30.2893
43.1668
42.3171
-28.7339
5.98295
-19.5334
30.6941
371.302
60.4488
26.0582
110.094
27.771
23.1517
-10.2045
14.9718
-10.2075
-10.1214
1.33972
44.0762
30.1171
-5.68557
15.4064
14.2599
74.0568
-11.3143
-5.11563
150.769
16.0083
4.0119
493.024
-10.4975
-4.5829
-0.197736
-45.4788
-16.3133
-32.9635
27.4933
-4.46788
-26.1415
2.7221
15.7727
13.9431
42.4665
151.93
-0.175591
-7.42513
0.0890794
-19.0001
246.787
26.9058
151.914
28.727
4.08702
22.7786
13.5748
5.46626
146.295
31.9415
-17.5847
-13.8286
-27.1393
33.673
120.049
-9.67856
67.3927
-18.6334
11.4749
9.644
42.3854
7.08179
4.60944
-17.9658
-20.1964
-30.2535
46.0075
-8.85091
116.55
2.81854
27.7857
32.8136
-8.38126
1.77083
14.0479
-15.1229
-26.0196
60.6137
12.1358
-31.7886
33.87
92.8824
28.8844
46.662
7.96118
-23.9593
35.1043
15.3902
4.30917
31.0021
42.0141
18.9732
6.98488
4.86471
1.30863
-16.1107
17.7826
2.67074
28.7965
-26.9467
15.1551
64.7036
22.8939
39.0702
5.41303
4.26335
11.0213
2.3047
41.3354
11.8189
-3.83402
8.12401
-8.97742
12.0917
33.617
78.3563
4.32201
10.3347
22.6331
-4.81729
-28.2696
22.7822
-12.376
10.9082
3.27187
8.13713
2.30407
-21.8927
20.6301
-3.03662
389.145
22.761
57.5792
-41.5398
23.8909
-20.9374
-26.6067
-0.876327
15.8908
7.80174
49.4069
34.6699
-38.7255
-10.5919
9.61882
-11.5974
-12.3415
51.0063
10.051
28.2897
0.374861
23.1784
-14.0081
-0.307191
-3.49257
9.67453
30.0483
237.22
-9.99326
34.0939
17.9479
66.3014
49.2044
37.3026
-7.97231
46.5116
161.833
36.5218
-6.45638
18.72
-2.71123
259.616
-32.6102
65.058
19.7134
13.2505
18.6773
24.7768
203.541
17.8348
74.8927
17.3732
-4.77809
-3.60344
-36.7344
12.2837
56.0242
-4.24932
38.0346
126.819
44.2578
65.6878
107.67
38.2615
10.195
63.0812
28.2416
50.4242
-26.1658
-16.7775
597.568
3.15824
63.9818
32.4751
19.0305
30.4414
5.46626
121.933
261.651
-0.0601938
48.8346
41.1558
45.1413
-9.26308
9.60083
20.8884
40.5113
12.704
14.8184
34.5945
-16.0917
-8.95204
-17.1351
29.1409
-18.2212
71.5725
31.5338
137.761
53.4629
3.64489
22.3584
30.2024
-10.6008
66.4837
1.94455
-18.6039
38.5345
45.751
12.3954
29.7954
7.96118
-14.589
173.785
64.1159
24.9239
-25.5107
32.8761
34.5178
6.98488
27.3535
-16.1107
23.4048
51.3965
4.43359
-2.58389
71.3771
15.9779
51.0049
3.52501
88.5117
22.5947
-42.5765
26.151
24.7558
-14.1452
27.7565
382.883
200.669
-3.90674
35.9007
-29.2426
29.6489
41.8703
30.4151
-21.8927
48.7411
-19.9032
51.8131
28.3832
-13.8312
23.8443
50.7804
60.2016
-9.30262
-28.8941
-7.77986
31.5337
25.5284
1.95221
-20.0212
21.3555
52.2993
-2.69793
-11.9024
50.9912
35.6002
50.3517
92.7089
47.6205
11.489
32.5756
23.5829
119.681
25.2948
210.758
10.1787
-6.20621
-10.6372
3.03434
271.038
2.20517
16.3881
1.13488
12.8504
-8.95974
227.26
23.8292
12.5225
10.0032
39.0147
16.9645
8.64368
48.3153
59.3852
11.2883
32.1144
-5.00761
47.3026
0.00212097
1.93369
26.406
213.836
-18.1659
-25.1696
795.198
89.1851
11.3796
31.5757
42.616
14.7277
-35.4413
242.398
0.700934
105.176
18.4355
25.2786
41.9936
9.77315
21.0599
59.4533
824.793
739.946
15.3388
166.469
25.8672
293.253
37.7868
47.5019
19.4219
48.3141
19.668
27.1736
79.3407
53.1263
28.4835
62.0927
-15.3455
38.2583
47.5323
93.882
49.5174
19.1155
31.9855
6.31185
14.1029
-34.0404
11.5
26.3002
66.68
-13.7414
7.85701
-21.4074
-8.66129
28.348
54.8266
29.8064
76.3607
112.104
13.7814
248.291
-2.70825
-1.89476
-13.9556
29.1059
14.4582
40.3281
26.369
7.4329
32.273
15.9608
4.2547
-34.7631
21.6305
33.997
20.7594
-32.9863
-15.8273
29.7873
-36.1084
30.5384
111.34
19.997
27.3912
7.59173
12.0924
4.52831
15.8172
34.9702
45.1082
578.911
90.0443
54.0885
35.0174
81.2537
37.5965
15.2561
53.0899
17.2055
34.023
174.744
102.918
31.9415
-21.3328
-34.4433
14.0901
1.81387
50.7087
286.424
22.6525
-13.0112
-1.64356
131.458
42.3854
83.9185
7.32209
13.9798
4.52304
11.6627
7.22781
23.5187
2.39348
43.4615
23.4333
54.0226
27.1914
23.4779
18.6374
44.033
61.7138
-5.40485
-6.85269
-5.55172
50.7366
32.5249
55.4011
15.766
14.2695
52.2842
43.5684
335.861
32.2568
-1.31303
16.7157
43.8298
122.831
13.9031
43.3361
23.8515
10.4869
16.3012
8.25219
14.0345
49.5224
34.4187
16.1568
69.503
17.852
65.9974
46.5665
5.41303
3.52501
11.675
33.8391
32.4337
-38.8284
11.2797
7.41038
2.50181
264.636
15.8399
18.6245
42.749
2.83843
48.87
2.16747
34.4757
3.41195
20.1385
30.6259
45.4076
-25.6409
16.882
-25.5254
10.6001
510.018
18.028
-0.518564
153.854
20.8462
129.378
2.96502
-5.90579
42.7781
46.1431
-5.54405
-25.6434
60.7109
46.6771
188.531
2.68522
17.9168
44.9705
40.9813
-10.3648
5.08299
75.7315
-7.25163
32.5756
1.09407
10.9855
23.3517
10.1787
355.489
30.5923
-11.9582
42.6968
-7.16516
16.3881
12.3793
20.3467
129.721
-6.99839
44.444
38.8386
-41.0255
40.9191
-4.22007
-1.52781
14.6698
-11.6141
21.6125
62.7424
24.6683
25.0131
17.5478
14.5809
72.1419
8.43295
6.2521
2.52652
9.74285
3.99663
-24.7159
36.3842
24.7693
68.1471
24.5415
23.2805
19.1155
82.5853
34.4228
6.60662
-9.67752
43.3591
19.0449
31.9224
29.1987
199.012
-32.6518
-8.66129
35.8443
30.4637
54.1692
40.7534
27.771
-1.21114
77.7513
79.7507
14.9718
29.1479
14.2415
-19.275
64.6909
0.132077
-15.0559
11.6583
83.6003
89.0493
-18.8106
-3.24157
-34.7631
14.1342
32.1229
11.3891
-12.3715
42.2688
61.6464
5.12101
60.5234
38.7377
62.9985
1.96954
27.085
0.780183
59.3331
191.285
86.0314
-28.0399
331.799
39.0959
111.854
60.639
7.61139
19.0042
54.9639
0.33889
39.6452
4.20446
-15.1485
50.718
37.5637
18.0226
-2.5842
0.971676
9.31014
24.4717
18.4324
44.9039
69.5709
2.14773
31.141
35.1928
29.8109
81.3597
17.2849
31.5907
57.2519
45.497
5.98019
8.44074
18.4154
45.9321
4.7372
52.3706
32.7886
625.808
-29.7677
-4.97862
49.6171
-14.922
5.759
60.6359
47.9048
27.0104
111.721
65.4026
90.3587
42.6005
43.5012
35.4564
19.4669
70.3575
5.11082
17.9832
-8.0617
29.027
25.1595
26.9224
51.764
67.6289
-23.3775
121.529
114.109
17.3818
17.2972
48.8316
21.1893
-8.84335
5.65755
5.53631
-1.24632
86.5999
-2.9008
67.3502
27.7565
13.6923
-36.517
20.759
-17.9358
7.33766
103.367
208.764
3.41195
477.411
-1.85869
26.9484
40.5687
33.0889
11.5166
53.6352
40.7109
43.2841
7.72776
1.94177
8.58721
39.0718
40.9041
555.889
5.70034
9.96385
72.5718
20.3044
-7.9682
-9.02407
-7.81894
12.7487
10.3681
15.8908
25.0131
21.2959
31.4475
-27.1836
122.751
-44.3477
30.6375
43.476
-3.49964
-19.0937
13.8954
17.2731
11.4231
549.893
197.152
30.1114
-10.5547
-15.8822
7.18907
47.1072
32.1633
15.0558
64.8059
63.0953
0.36075
17.9479
26.946
26.474
30.4637
42.9248
-0.476048
16.5266
-1.21114
21.5293
16.0324
39.3347
32.896
1.12299
89.4208
32.8318
22.6209
13.0551
17.2805
8.63769
238.975
2067.02
-20.1082
128.281
32.8749
63.982
-32.9863
-13.9532
71.0168
-7.99745
60.5234
51.8561
53.3219
-2.96795
28.9356
48.8564
3.81927
16.6071
32.528
11.8604
45.3165
24.6527
34.1895
5.46626
401.133
27.3929
21.7787
160.267
3.68794
33.8421
42.7953
45.1413
39.4626
82.6894
5.89586
269.147
55.8075
37.3071
10.2316
-2.97322
29.7166
46.0075
6.14161
238.364
-4.67773
65.267
113.398
33.63
27.1664
76.7064
7.71361
-21.8452
60.1069
23.1545
27.2901
265.017
-21.3377
26.0473
154.138
30.3886
44.4746
64.1159
-1.31303
16.7157
156.564
139.466
37.7139
117.555
2.99064
5.05676
-4.86627
34.6492
42.0261
8.18172
25.5271
78.8733
42.2148
71.6196
39.0702
513.285
47.3669
24.1397
7.9269
28.6855
-29.4581
48.7611
44.8917
-1.48116
0.847329
59.854
7.14174
98.4158
95.7216
-2.94322
-22.6474
26.5303
81.3273
-13.4546
10.7681
47.2817
-21.8927
-3.73276
15.704
53.6871
98.6813
24.6351
57.3834
27.5924
58.2766
24.5944
24.4306
31.076
-2.15766
-0.3254
3.82628
-8.77681
300.591
46.6771
-0.658012
146.569
5.61516
24.1147
12.5793
15.7613
-3.50349
43.82
16.0866
24.1039
32.8299
8.42822
32.722
610.362
36.2145
6.78247
18.3339
-0.701974
230.841
-2.35251
18.0015
121.546
-10.8338
-25.7391
42.5076
21.2476
22.771
31.957
27.5261
35.6511
11.4997
-33.1186
416.494
31.8612
15.0521
7.68907
-25.6622
-2.68077
51.1935
17.9706
52.6091
37.1979
93.2158
22.224
3.9141
4.39187
51.3007
45.748
28.5836
33.9612
157.116
-12.2027
735.398
0.32079
24.7657
-16.4214
-45.2414
-21.1861
50.6794
-38.677
16.3752
-26.0467
230.291
100.563
-19.6252
-12.1492
-12.9442
-6.41151
37.5121
-8.91123
-16.4096
-5.64267
18.8088
28.6279
-3.91522
11.2358
-23.9584
-13.8488
10.6147
-2.24517
21.8277
121.858
5.33517
-13.261
-8.89802
32.6685
11.2766
5.74834
-21.5771
-5.07428
37.9254
21.4664
12.0639
12.2403
147.534
-14.7886
48.4154
-17.3385
12.7958
-19.1104
8.494
-14.0943
274.264
2.55529
0.936683
-29.3552
129.963
97.824
-7.24777
-7.84928
45.7546
30.3915
49.4064
47.0303
-1.08238
13.4933
11.3707
-1.18441
21.5991
31.5519
28.3666
62.1484
37.5446
10.6215
17.2273
6.70355
-6.78723
-16.6295
56.7007
33.5545
-4.22418
284.518
2.53699
105.862
6.66209
33.7125
17.8615
25.4859
46.3173
47.8243
15.1246
309.158
17.2805
29.0792
60.4767
-42.2594
8.51202
22.6335
62.5911
-42.0642
3.5504
-4.24932
-17.971
10.6267
46.1319
-14.8971
10.2184
-12.3383
0.824653
91.9599
7.32067
-7.40719
-5.88166
14.4026
32.528
-9.2552
-12.8549
356.689
19.0796
22.7786
0.456328
14.8366
0.118244
41.3118
-13.8365
-10.0805
-34.6356
-24.4231
22.5977
22.1806
71.1409
43.2673
20.8452
27.3929
20.2003
33.559
-4.84729
-2.14252
52.8318
65.267
53.4283
30.9741
56.1187
111.499
11.114
-31.6418
-44.334
60.8615
167.845
25.1363
-32.5821
71.0248
41.6944
-27.7075
40.7265
64.1159
13.6795
18.5898
0.726229
135.95
6.40682
25.7255
-4.50562
8.80489
23.2447
38.3974
30.7817
11.9299
-10.0802
18.9032
68.4518
64.1234
50.3146
14.7834
37.9965
12.8953
347.133
31.3423
-11.0405
-9.68068
16.3947
2.22032
20.245
12.2421
-4.72393
49.0312
4.42935
22.0772
30.9124
14.0551
-49.9699
45.63
45.3501
-1.62557
7.14325
36.3842
21.0212
-8.68965
5.80088
-12.3268
112.819
18.867
8.18592
10.3548
59.6629
99.5811
75.2668
35.6705
38.569
-8.11919
39.7161
-0.792718
26.946
526.85
17.3453
48.547
-11.7204
-5.96223
8.41084
12.2843
13.0978
-19.5778
48.1914
5.75428
26.1736
192.296
14.0867
179.84
2.38063
-2.90402
36.623
50.8636
65.737
-25.49
1.0393
101.002
196.276
12.0141
81.8412
24.4583
64.5663
34.5134
-19.7901
61.2071
61.9748
27.9354
-24.2917
-24.2738
-17.1261
143.713
43.2186
195.166
231.126
7.83515
32.1489
39.8117
11.0885
24.4811
50.6822
27.3929
16.1565
36.5789
7.43607
29.6768
1.80041
41.3932
22.596
33.9637
15.2662
87.363
33.3187
22.3146
141.416
-27.3361
-25.8186
-13.3869
55.3778
-14.4731
35.9653
21.5592
24.0376
96.5318
21.6038
16.7634
1.74372
17.5102
258.692
38.1471
72.2677
6.39563
-19.4637
16.6769
60.435
31.3561
47.2493
46.7008
-29.2588
360.605
41.462
5.11082
-2.4395
12.0003
74.0046
70.1371
23.1743
-6.33202
30.1476
34.7186
6.02732
72.8034
57.8869
0.515215
1.65095
-3.3175
31.965
-6.92173
-38.8284
-9.33498
31.7732
-18.1129
-5.22929
25.2102
10.8899
43.2478
21.4196
-11.403
58.8385
5.28602
7.02
129.741
-3.15207
-3.03662
36.8205
1.22981
48.9979
49.8871
29.4665
62.0248
2.10556
5.68991
2.96502
7.21267
128.985
14.284
-28.0328
116.786
47.5925
35.4327
-0.749478
2.68522
17.9168
21.8308
21.0062
830.204
63.4701
30.8647
-13.6577
34.502
71.4592
66.3088
-23.2688
1.61513
-0.903304
19.5491
-19.3247
23.096
205.433
-0.406722
17.1977
83.8545
81.7197
2257.98
13.5291
42.5699
214.276
-7.21409
33.3925
16.9645
4.89555
22.0783
29.4001
15.0364
26.4922
6.23678
28.5619
18.7428
13.1781
7.66535
105.141
-23.7881
-4.55484
88.6749
28.2462
39.0719
23.8753
63.4534
3.9141
-25.5932
26.7095
32.0871
-15.2977
12.0877
10.2861
-32.969
0.32079
4.15095
0.445146
-2.1379
18.3464
5.05079
3.82775
-3.87057
-36.803
25.7455
-22.2986
273.394
30.2543
-7.51641
49.3086
12.4816
-12.1289
-6.52701
-15.2927
-11.0701
141.64
31.8899
26.696
-18.2837
18.7202
58.1642
11.7614
119.773
24.3542
21.0192
19.8844
291.983
136.146
48.2089
5.82611
998.567
5.96845
10.9217
-34.1029
44.1013
40.2537
73.3941
98.1017
2.55529
53.9363
19.668
62.7809
19.3931
9.74285
45.2261
46.4986
12.0214
21.0212
11.9251
15.1712
319.383
52.8487
-11.1181
-3.05848
66.5767
-30.2922
20.8703
41.5337
43.1668
23.5765
18.1177
137.168
-15.7852
28.82
-7.25921
97.9301
-2.05275
12.6424
-4.08816
21.5293
1.03989
16.8459
46.0145
-4.6273
-21.3658
8.83599
17.8393
3.88021
-24.4262
-31.4452
55.4893
175.256
-50.0932
-47.8816
1.01575
-29.8404
-25.49
-8.33103
41.0317
10.7432
112.997
49.4954
33.1155
27.3912
75.0581
-38.5074
-27.3308
-27.2863
34.9702
39.486
31.6835
-39.2842
-16.7775
-58.3555
18.1508
390.475
502.365
-5.35867
-1.53518
-16.5768
-10.7881
-18.8966
20.733
6.78614
-23.3912
144.243
20.7236
13.2822
11.4749
-20.3411
38.6373
14.5781
22.3146
38.3426
-19.8398
30.4034
-5.10278
13.4765
-12.174
25.9117
34.6877
6.61127
49.6552
-24.4932
-26.0196
15.6361
25.2542
-16.7961
30.1219
70.0062
19.7938
30.7585
-26.9599
3.55846
67.9313
-25.8334
127.834
-25.6759
1.72321
-14.2663
12.2614
13.351
-19.252
-8.25375
-36.1727
8.41231
25.1595
26.9224
173.578
7.6588
-10.259
643.21
12.8953
21.0454
54.4538
8.0708
-18.2137
-14.9572
31.7732
-21.861
22.3726
18.3861
216.091
66.5567
262.514
-9.68068
35.1353
1.55139
-20.9845
407.67
0.898264
4.05361
40.0056
-3.06691
-14.0652
4.68482
-3.11823
32.5116
-5.24968
-12.87
14.6395
75.7396
28.5175
67.6451
813.72
39.4817
41.9191
-19.6303
3.44094
60.2257
15.2967
24.4261
17.9543
121.191
15.3533
47.933
34.4422
11.4815
17.3453
87.9024
7.02022
53.1368
51.5144
-19.5748
16.8459
-10.2075
59.0909
89.2041
25.7026
34.7059
103.206
11.181
-7.08235
-15.7252
533.203
-1.94401
-20.1082
-27.2669
17.8823
20.8785
20.7594
171.287
1.0393
29.7873
2.42738
47.6213
40.6117
48.006
3.8436
28.959
10.1505
-31.0345
25.5999
202.53
31.6835
13.1896
131.274
1.28418
17.5354
16.9817
328.578
64.0081
6.07853
20.4588
9.48857
13.2008
-13.8365
38.6453
6.59387
33.673
9.47921
-9.67856
33.6595
20.7785
31.9664
41.46
17.1403
59.252
48.3112
-12.3436
4.16643
53.5038
-25.7175
20.9727
4.6926
27.7857
19.6951
29.1001
-5.72544
21.5442
-13.2488
-39.138
628.456
105.839
-16.7961
41.3663
135.599
42.2826
-10.471
-41.9525
52.2842
17.3315
-14.589
144.701
-8.80929
14.8417
-33.007
19.7577
15.7771
56.4545
147.54
-4.50562
-17.432
8.25219
42.0261
13.8039
-4.45796
-5.45966
-14.0071
7.90139
33.448
39.786
28.2169
21.1893
-12.5915
243.664
5.53631
-4.99445
-10.8515
2.7214
37.3652
10.8899
-1.30019
30.9494
30.1293
-19.8098
-2.03267
64.4607
7.16008
35.131
56.8629
13.5485
68.0624
8.20778
68.6797
517.514
48.013
0.231491
207.238
-22.7724
7.17086
33.0246
9.44848
-40.6359
13.8593
71.0399
241.005
-40.4183
-27.0608
1.21605
24.7543
11.2374
35.3591
23.3684
-9.90954
49.4945
-24.1182
36.3238
16.6077
-0.903304
-14.0606
62.7071
-1.06567
18.1566
46.1379
2038.58
67.7975
42.6251
34.8681
42.8355
-22.0782
-3.25026
1.34044
27.5151
6.25511
-20.3326
-9.71099
-0.726649
37.0709
3.1632
5.66605
11.4997
-18.1261
31.3423
63.9222
292.701
30.8833
35.9127
100.788
360.748
21.5514
15.6224
28.7634
15.365
65.8408
-0.353017
47.6286
37.8878
26.9176
15.1712
83.2506
-8.99547
28.2373
73.7782
-22.796
52.7781
76.9
107.909
-6.24513
30.3458
12.3257
8.2053
45.4563
35.4286
29.509
265.777
21.2777
21.5293
12.2843
41.2088
38.5182
27.2318
-28.8621
23.4615
13.2505
-20.6781
-14.5786
3.0155
64.6865
-11.3143
19.2472
-46.0075
27.2527
56.4858
56.3667
-2.70883
-5.81993
-21.9355
73.8583
48.108
11.3399
32.7072
-4.84202
14.3555
65.723
-11.1733
9.11087
46.2618
18.8558
-25.9734
-5.00618
4.20446
18.8589
18.823
-26.955
-0.710129
-55.2503
-20.6749
-5.51332
-34.0414
236.059
22.6525
15.0998
30.2156
24.6365
14.2744
38.9409
59.7959
-2.88682
21.3896
54.7662
5.35374
3381.85
-3.22872
7.85426
-8.42586
14.0729
-14.0035
-16.9698
2.80352
-28.2413
-22.2714
-53.7043
-2.85676
-20.5442
-15.7155
-7.68594
109.161
-5.21868
12.6155
13.5161
47.4127
7.34541
255.599
34.7502
33.9657
59.2126
-23.6069
19.5373
11.9299
63.0084
5.78474
9.77545
63.4331
29.7759
60.4853
3.52501
49.1563
43.2094
68.0409
-6.96928
35.6426
9.28444
-18.1129
-17.8933
22.3726
3.39361
45.942
3.89241
19.5456
-47.0103
110.863
8.23874
5.28602
12.6422
-14.3517
838.304
31.8745
-18.0291
38.6946
61.1999
35.8795
66.7537
-0.518564
32.0397
-7.26477
16.9343
19.8316
39.0718
25.9115
-33.655
17.4601
13.8593
-2.62354
-2.93698
16.0427
-8.15428
0.391439
25.9888
32.7388
27.0057
5.86684
-2.65407
25.978
-34.6365
19.6726
34.5961
16.2826
-10.6372
4.9084
-2.28079
-10.0723
37.0029
-8.23545
-5.12433
20.0811
-19.9818
789.186
9.05998
1.40213
1.55139
18.3709
-4.62446
17.5168
-3.06691
31.4475
0.927377
30.9217
-6.86636
11.8968
-22.1163
5.87069
61.4912
30.762
-3.34165
19.4213
15.1712
40.1471
-14.6177
28.2373
13.8081
-25.2525
-4.05532
41.485
32.1633
58.1593
31.0727
-26.8599
388.292
73.7976
5.85925
24.8415
27.9323
-11.7204
18.4006
26.8999
-0.959489
1.03989
48.705
10.4072
-0.751075
273.079
47.8243
15.1246
20.5514
6.03612
19.7089
-13.1884
8.00283
10.2144
12.2601
11.3891
34.7725
12.9207
-6.72659
57.4783
46.1319
-7.40079
-12.2704
113.224
-6.67161
72.4515
132.883
-16.7955
15.0816
16.6071
78.1209
19.4095
5.73733
11.5079
13.7345
7.83515
-5.33238
58.5524
97.5697
13.2008
3.038
2.84574
-18.8009
-31.7502
-2.18229
76.7631
11.4082
13.2257
9.60083
0.273666
59.252
14.5781
14.8184
17.7279
-12.3436
9.78863
34.7631
60.4895
67.8244
-2.80366
192.704
45.9321
12.2335
14.8893
188.336
99.1952
-35.3899
0.643579
2.76544
24.4333
-11.1076
32.5249
85.3861
2.6475
-13.8415
-3.28322
-3.34461
40.7265
11.8054
12.9676
-18.0144
231.295
-3.51559
-32.3705
4.86471
21.972
-24.159
7.02433
-5.99193
8.494
2.77233
35.9127
-3.09791
90.6364
-4.15975
42.1568
131.815
10.0228
279.608
113.965
10.1473
11.6509
-4.94151
19.5323
50.9746
13.2448
-15.8822
14.6853
7.75182
52.7781
114.381
38.569
-6.24513
22.8495
47.933
8.2053
27.6349
70.8745
144.966
59.0106
-40.1896
48.705
-42.0666
62.8391
2.99706
20.0804
17.8393
2.00614
-20.6781
19.1546
8.63769
19.7089
-5.69214
-6.9897
-14.1484
16.0083
17.1304
0.144696
-2.70883
104.75
100.698
0.553318
28.8807
36.8636
-6.34194
33.8287
0.780183
-6.67161
220.503
28.2416
71.0389
-29.9139
266.206
-13.3779
20.0248
30.6539
22.6039
11.5079
99.9415
-14.6536
4.20446
12.9625
22.607
18.823
-4.46622
12.4083
-11.3046
15.1014
-35.9155
73.0149
17.0304
5.72945
13.349
12.4004
3.33366
380.261
-17.8793
-46.4334
22.2203
27.2668
0.519416
-8.42586
27.7857
64.6727
-6.5072
-16.9698
-0.944613
-9.50068
215.735
2.51764
30.8764
-22.4183
15.1293
137.473
68.5195
25.1363
-26.9599
42.9138
26.7018
-20.2112
23.8599
-16.4689
-8.80929
-3.89899
-40.5032
32.8761
-10.4598
50.8323
59.4587
12.361
23.4048
21.3002
14.2827
7.6588
-15.8812
22.8939
76.5515
15.5077
-24.586
4.17876
52.5798
39.9299
-25.7099
37.5167
35.5214
-16.2388
142.822
10.2177
59.854
87.7266
26.8108
18.8849
-8.56542
-24.5215
35.9007
55.0904
202.063
19.3815
30.4151
-12.5224
-14.281
36.8205
63.074
7.76848
85.4943
12.5999
15.1731
77.0682
5.68991
14.2094
37.1977
19.9062
68.0599
30.7259
59.7955
-11.9939
109.507
53.524
4.96419
39.7468
37.4743
162.796
19.5095
14.2125
31.6002
66.5631
-6.56431
34.5961
-9.95435
51.207
4.9084
27.7043
57.3941
37.8124
450.911
16.5985
411.778
-9.68068
5.15026
249.597
44.6549
7.12654
2.87181
60.8684
97.7569
11.8946
-14.3113
37.0697
-21.5614
-10.3077
4.37804
19.3931
13.367
-15.3455
60.7471
37.8878
21.2954
56.4007
339.998
11.3707
32.8435
129.003
32.1147
34.0374
5.68548
19.8283
-24.9858
-1.51332
21.6961
75.6717
20.8518
41.7081
14.8138
-4.22418
258.281
-4.95927
-21.5742
6.66209
14.9718
-17.7038
33.1988
34.7059
20.7468
-12.7045
66.7337
23.457
5.55226
-6.9897
-1.02996
29.1267
24.5076
13.8654
42.2688
29.7873
53.8467
26.7902
-29.2154
6.87855
16.9621
8.3443
0.780183
40.18
42.4665
45.1082
29.8095
-9.29919
5.71128
102.814
29.3952
56.8908
346.817
20.8783
47.4677
52.8127
247.667
15.4489
35.7255
91.9116
-2.59215
34.8971
2.84574
-22.549
95.6862
5.54854
13.2822
-14.8853
-1.64356
9.644
40.5113
25.8225
31.6849
15.8538
17.6415
-22.0705
-11.5129
40.3853
-27.5916
15.3505
49.6802
4.7372
28.0078
34.6626
-22.6191
-5.40485
6.26578
15.8839
15.063
103.21
66.2581
64.7714
6.39563
-23.2118
48.536
45.4425
-27.7075
250.622
15.3902
1.72321
-14.2663
6.63921
-2.96351
-0.511382
62.9608
-9.93577
-17.9847
0.916044
28.9077
32.5446
4.91237
17.0291
-6.51088
62.2493
29.6999
31.65
17.3818
-15.2156
4.17876
30.091
28.6855
-18.2137
20.6501
11.1585
0.627749
219.659
2.7214
76.7206
22.1343
12.2088
18.8849
-14.1876
7.33766
35.9007
13.8609
1.53789
-6.09846
21.0447
-33.1371
7.51164
236.844
18.0799
27.4667
-12.8462
27.3983
8.85177
33.9138
-1.80636
59.187
-5.90579
243.303
14.284
-11.1663
-44.3841
189.106
91.0798
4.55928
-13.9423
13.5099
28.104
18.4925
60.8497
100.094
-14.7479
26.9534
222.234
25.978
6.59296
-8.43838
165.781
21.9048
17.4738
-25.0767
82.0522
-0.701974
9.70143
27.6325
8.8367
5.02627
-14.3596
80.867
535.642
16.1399
8.95987
16.2817
326.131
0.255258
-5.00761
-10.7935
3.75025
45.0372
37.6504
6.19696
57.5792
9.05998
-36.0792
-32.2289
1462.77
4.6464
20.9202
101.85
13.7997
38.9438
-6.56889
32.7958
32.489
17.519
-5.24968
24.6114
121.461
25.1398
39.7619
8.17695
0.791684
116.567
48.8521
2.56372
-25.2525
-39.6626
41.485
88.3853
18.8039
19.8283
23.7399
75.3234
2.95541
311.804
2.11112
90.4338
86.0284
26.8999
30.8996
22.4681
61.007
8.49116
29.234
402.39
0.972697
26.369
5.55883
154.087
-8.2289
15.9608
76.7668
41.736
-10.4003
-12.1027
129.574
-18.596
-19.8678
-40.1902
31.6614
-32.3603
-42.5502
16.2489
25.5172
30.0805
-2.9001
25.143
83.2836
55.5849
61.9748
14.8169
-9.29919
-7.40719
23.773
-16.1978
123.803
-12.8549
47.1905
28.4008
-14.5362
-7.6522
5.74044
26.3193
-26.955
-40.0655
14.0901
16.5584
35.5336
0.107255
43.334
11.5181
42.3854
-15.407
136.633
-29.1237
28.8859
17.2849
99.057
42.2594
13.4765
-51.5294
67.1411
12.1989
25.3519
-30.0883
34.6626
0.21735
-10.6008
115.209
5.759
23.1545
29.1641
-31.0857
-19.4637
35.4176
26.7018
-10.8409
36.9783
38.0424
1.72321
-8.6441
53.4909
8.28088
6.73877
-28.6764
-25.481
-14.0765
293.151
23.1743
6.78644
46.3348
-12.9146
-16.5203
-5.99193
15.9903
-17.8424
6.27242
19.4219
203.862
0.927377
17.8033
10.0002
2.52652
-12.7459
-5.3737
-13.4715
19.5176
69.7469
10.051
11.4231
13.9101
-8.99547
-1.74772
6.60662
-24.67
11.5
152.104
7.55954
38.569
5.98295
-43.8962
8.2053
17.1036
19.2193
27.9323
-4.22418
39.0154
-6.83334
-15.952
-21.4489
20.594
-38.3185
8.49116
-40.1065
-0.534341
0.972697
99.4576
-15.0559
4.16205
-19.4733
261.463
163.55
-31.015
4.76388
32.0038
-21.7419
-13.9532
-0.501186
-25.6836
85.1027
36.7616
0.09547
-14.1445
-29.2049
10.6073
43.2342
168.49
-18.6695
1.96315
-2.46396
71.8833
166.907
20.8783
13.4574
0.456328
136.651
11.3626
125.645
-2.59215
8.46794
1.81387
180.019
-34.0414
-0.0736547
28.3415
212.043
25.5188
194.488
39.1812
21.476
4.16643
-7.76472
23.5187
-42.5841
14.0729
29.1001
-26.3402
90.8846
57.9657
71.4319
-1.23049
36.4986
31.9296
61.981
8.16201
2.92722
4.52156
-10.0934
33.5435
47.3166
-12.7149
53.8449
4.14579
13.6795
-9.52118
2.6003
40.3724
25.1475
127.669
1.36268
21.7313
-2.4395
-23.6069
169.582
4.5448
15.678
-0.709823
-18.5781
12.2298
15.3976
29.6999
41.0203
-3.23292
-11.4675
4.17876
13.2244
9.94486
-29.4581
-7.46091
24.277
152.427
-7.10336
-8.523
39.2392
36.1811
66.5567
48.87
4.55304
95.4188
67.7598
64.4607
9.03415
55.7457
23.1297
125.992
-5.02613
-40.5179
51.8131
1.22981
15.2647
29.2724
1.3555
140.736
28.3425
5.68991
32.9501
-9.65392
10.919
179.202
-18.6625
-1.28054
26.9777
48.5511
21.7393
8.30742
-10.1942
-17.5246
-1.48263
88.0741
54.0998
228.097
9.61497
19.4572
-43.8835
0.970762
4.68008
8.30466
-13.7025
-21.3285
-9.77705
12.4165
24.694
35.1288
32.994
20.3467
225.299
23.846
60.174
-11.5547
-7.9682
32.2054
-13.4411
16.4969
-6.49853
235.157
19.0461
-6.84605
6.30342
7.08465
12.1718
188.059
-7.12374
22.7373
9.01731
6.39918
706.929
19.4213
15.1712
70.1321
4.12299
37.6077
-6.80661
23.4732
-5.92939
28.3666
31.9224
-6.40859
-11.8673
4.10888
-47.6444
0.709037
-9.13328
-1.39539
26.0582
16.3905
-15.3326
94.3662
0.914577
24.3422
-36.4444
-19.6198
-23.2399
16.3323
2.00614
-37.5447
6.03612
25.5043
36.5755
18.6707
-3.24157
-8.35458
17.0113
27.2762
26.0392
-9.87152
-16.3133
368.471
182.565
-4.79755
9.50097
37.3057
63.7894
133.148
-7.75573
55.6321
482.304
1141.57
47.4677
5.96109
13.5748
20.4588
7.61451
-25.0809
10.342
-7.55646
26.3458
5.31397
24.2892
-18.6334
-14.7189
21.7707
18.3262
18.5665
-1.01275
0.774909
-8.95204
32.889
-25.7175
60.3281
375.758
143.978
42.1839
4.7372
-7.5995
42.1589
-9.50068
-9.15298
51.2434
58.9874
-33.6627
5.759
15.6583
-4.84877
29.7954
37.9462
-14.589
65.0893
193.426
-14.4315
-20.7656
-33.007
34.5178
28.3435
-24.8742
248.493
46.2862
4.50406
35.0904
-27.9071
16.5562
8.8984
541.951
-22.8115
-26.6067
-21.4911
-4.72393
34.0387
-18.0904
14.5809
-15.9392
-6.55958
-18.1108
17.519
-22.1163
-18.4922
-9.72335
12.0214
-5.21571
-12.4378
17.0453
0.791684
140.93
-26.1106
-53.6583
15.977
-13.4257
-9.11477
15.2967
37.5446
70.4281
276.739
71.5753
-27.0296
-21.7798
-27.8739
-7.67495
-4.22418
4.66271
24.3422
6.6591
40.3503
4.87112
16.3323
90.9279
16.9987
-15.0559
214.057
-23.2214
15.9608
-5.69214
-12.6119
13.9626
24.6266
0.144696
-36.7344
-25.1976
42.9058
-15.4937
-5.06888
34.5029
12.5007
3.8436
-12.3383
-14.1679
74.3256
20.7454
9.19474
-14.9035
-58.3555
181.195
-6.82743
-11.1293
-24.0993
-5.00618
-12.7796
84.6228
18.5847
-20.4965
-19.4587
-28.8211
72.1862
-26.2971
-3.63926
-9.67856
26.1633
-20.451
-54.2407
-24.1324
14.2744
5.20773
71.0403
113.305
-34.8323
-29.5668
-4.59227
-46.3322
0.357994
21.5592
59.0505
182.773
48.6225
90.1725
-10.6008
252.016
-26.1664
129.447
0.665745
6.67535
6.39563
21.7658
198.461
58.561
-3.34461
21.9858
-20.0537
-17.0174
32.5854
42.2465
63.9508
42.5921
17.6225
12.0411
13.8039
10.5346
-3.58559
19.1458
112.159
72.8794
19.2559
7.27314
-1.44343
15.0984
9.94486
11.7714
26.2723
41.1436
17.4943
15.3854
0.847329
16.7504
46.4971
8.07014
-12.1541
-11.403
15.2859
-3.00566
-26.5731
-9.84659
66.2332
9.80033
6.21826
-1.85869
-1.16255
38.6946
38.7111
24.6351
-2.58676
3.22957
77.0173
5.68991
62.9351
-7.77986
50.2744
-0.708574
13.1966
-27.5175
19.4815
-38.2308
-17.9295
-30.6431
49.1172
37.4743
20.3666
-32.3983
32.6279
36.3238
27.8521
0.970762
19.6035
-6.68787
-26.8209
18.2238
-7.29236
-24.6732
23.8909
4.09439
-0.369727
15.8908
37.7868
5.21058
32.7958
41.8594
88.7336
-18.3681
32.1076
68.2434
-8.68965
65.771
-20.2399
9.49667
-21.7991
31.5519
5.87776
24.6671
618.505
1682.12
-9.99326
-1.51332
19.4497
9.60738
-3.26946
20.436
-19.2167
39.0154
-4.95927
115.233
-12.0786
14.9718
-36.4444
14.1134
-49.4768
10.7101
40.3281
-28.1744
-27.1428
22.4188
-44.471
14.1342
9.6341
18.8854
-10.2051
59.7724
-0.501186
9.92365
6.39188
16.1469
24.4583
-2.9001
-2.96795
36.8443
3.57254
-28.0399
-9.28125
-19.0001
-0.58989
-14.3237
13.2336
4.01166
-14.3765
-24.073
-5.16587
104.792
31.9774
46.934
-0.718084
-43.8136
135.904
13.0583
24.4717
-24.6711
31.7855
292.518
103.181
5.8527
93.977
10.5263
5.20773
11.0702
-64.8174
-16.4483
20.3463
467.672
-44.4582
-30.9147
33.4079
42.1839
15.9816
740.153
6.55165
75.18
-8.72675
15.8839
31.9959
17.5323
49.7789
34.5066
46.662
24.8278
42.6005
144.701
1550.41
57.9452
-1.14784
17.8836
8.28088
52.7064
8.85895
-15.558
-12.3625
21.5308
12.4086
17.2717
55.9368
16.6574
13.6337
-2.09719
32.2898
110.676
26.8115
0.52698
60.0055
-4.99445
4.14104
160.143
14.8764
12.7639
53.0477
36.5716
13.2627
111.375
-7.65487
11.5378
8.23874
-4.08431
2.51493
9.80033
-3.73276
-19.9032
27.4502
10.6001
38.6427
10.7258
17.0472
35.0904
-33.5293
57.7857
-45.4495
18.418
-26.6067
21.6125
-21.8076
53.9363
104.001
102.136
-23.733
11.8968
-38.9829
3.99663
-9.72335
21.3917
32.5398
75.1413
-4.83051
-22.1139
5.74854
15.6822
-6.51184
-5.92939
20.8703
28.4152
54.4112
-4.37106
11.6051
1.08135
30.6941
30.2221
28.5897
46.673
27.6349
98.9855
107.485
55.2625
107.862
-5.64289
-27.0741
27.2318
49.8487
10.7101
32.8318
16.9987
33.6698
0.413917
-15.7252
2.8423
14.9226
84.8395
21.4588
23.5045
32.1229
5.76689
-36.7344
-23.3236
27.9133
111.123
6.39188
31.1394
-1.7786
23.3368
-2.96795
39.486
-11.1733
13.2075
97.192
168.076
34.402
-29.8699
-10.9809
6.23822
0.33889
-7.20644
9.82666
11.0885
28.1934
4.71981
-5.68239
-13.0096
-17.1748
46.778
15.1563
-3.64088
-14.762
-18.467
68.6223
-4.1626
436.483
19.602
-12.3436
2.29236
54.0795
55.3778
-10.725
50.9578
-6.55179
40.9042
4.7372
16.7634
21.5442
84.2026
-42.4599
17.758
-43.033
22.6256
23.1545
134.112
21.3882
-40.0784
39.1657
114.783
16.3636
43.5012
20.4639
-10.5182
-1.64152
51.9625
1.11658
81.3408
15.9086
55.1446
100.011
1.16424
-27.1256
99.0403
2.38928
-18.9638
64.1489
47.4262
58.623
-3.71278
11.1585
-12.4907
4.14104
20.4986
1249.65
53.0477
90.9195
71.3588
-31.0542
258.463
2.16747
9.03415
18.2644
26.833
496.643
-8.65882
46.1909
-19.4534
-0.518564
11.425
206.379
30.0528
53.5648
-4.03172
31.5337
-19.4492
-20.5366
-25.6434
62.6553
1.0502
21.972
-11.0405
16.5562
-13.5904
84.6792
65.2696
37.1116
-8.37259
49.624
22.7943
26.8871
-3.06691
70.8029
8.42364
32.7958
-1.24416
11.8968
163.292
14.6395
51.0063
10.051
32.0378
-14.2008
9.74519
213.77
-8.68068
6.60662
1.56688
22.7444
19.0449
65.6556
1.08767
-0.622928
35.968
-17.6593
26.946
5.85925
50.4211
33.2571
95.2373
34.3961
-0.959489
26.2162
-17.7038
17.8615
32.8318
3.88021
-18.804
-5.20828
7.42632
6.46631
16.0083
88.3449
48.8704
-13.9532
41.0317
-7.99745
2.42738
12.0141
33.1155
3.02839
-2.9001
10.1505
8.32092
51.8368
71.3452
20.6859
-9.62979
33.1433
43.7724
15.1077
5.88573
-10.6284
28.4499
35.8971
22.9451
52.5562
778.893
167.956
-15.8949
24.3027
28.2199
-34.0414
41.1558
63.882
110.844
34.8891
89.5407
-8.59542
-8.95204
-2.14252
55.3778
-35.0878
13.4765
410.095
36.5617
-3.85137
6.55165
-43.2339
384.401
-10.6008
23.3802
232.455
181.921
32.5249
25.416
8.2697
-10.0934
112.254
60.435
71.618
40.7265
-6.93522
42.9527
73.8148
27.2539
10.155
30.2176
27.3535
394.863
-2.99221
72.1306
17.6633
36.2927
29.2752
26.3995
12.2298
54.753
149.64
48.5166
30.5003
29.7619
22.9194
33.8391
30.5596
-3.22115
18.776
11.1585
71.8423
26.6298
27.9948
39.0009
41.8033
422.629
48.87
-1.06916
350.292
7.78967
8.23874
37.0051
2406.73
-20.0187
13.1338
-18.0291
10.5836
-6.26645
-12.8462
241.042
-23.0074
48.9063
20.8462
33.8009
21.7057
-7.77986
1.54867
-6.33077
661.623
71.808
46.3348
5371.28
12.8081
8.8984
22.8351
52.1512
426.917
17.7649
47.1571
60.6203
17.5478
55.8104
29.0477
137.437
101.852
24.7354
47.1001
3.39512
71.9915
13.2971
79.5025
37.8562
65.7187
-1.18441
39.6109
166.855
87.2947
-0.622928
43.4643
62.0812
245.981
61.3681
42.7635
4.41106
23.4034
88.0604
4.78504
53.4688
-10.1214
27.5767
30.9578
13.2505
-14.5786
27.3784
199.619
73.5951
-8.52622
40.3711
37.7451
22.6335
-19.8678
-8.33103
175.964
-13.6196
-16.3133
68.7227
37.5768
-8.52229
0.780183
70.5775
15.1232
552.921
3.83721
-4.00759
32.528
11.3595
0.26353
-1.25804
97.7413
52.9302
22.3329
18.8589
48.8081
-28.1712
-26.1297
7.76993
87.363
25.8225
101.974
-3.32984
69.072
32.889
-33.2138
17.2246
2.81854
24.0376
51.5543
21.6038
-20.718
30.9145
134.802
2.09142
60.6137
43.9949
-24.2924
19.4064
38.5345
19.5141
162.321
29.7954
13.5834
195.306
-0.502989
7.89393
-42.5425
936.882
-40.5032
70.3575
-27.3264
28.3435
5.11082
-12.0019
-15.558
13.8744
15.9086
15.7892
28.7965
16.1568
-1.71153
36.5926
26.0278
-21.9736
-9.59345
-16.436
22.5947
8.0708
-23.8359
-7.46091
28.0251
-3.12038
-16.4737
27.0843
136.691
48.3712
362.269
70.3048
48.87
30.79
-18.8993
41.5229
45.7201
445.692
16.3903
4.389
19.1707
-3.15207
-3.73276
10.0818
79.9241
29.3408
-8.20896
23.8443
41.41
-7.26477
7.56397
36.6982
314.56
70.8891
-4.45671
3.82628
21.2082
16.692
193.84
14.1687
16.2086
43.495
37.2332
8.83112
36.3761
9.61497
68.1829
12.8595
-0.942115
17.7295
21.4231
-26.8209
43.7107
263.53
40.5275
9.70143
-8.23545
201.882
-35.4033
-15.3029
-19.2126
2.22032
-2.19675
-45.3473
2.87181
465.667
11.5499
15.6427
-29.3038
-11.656
158.358
-3.11823
-3.09568
28.3595
35.2542
165.695
17.2731
210.576
5.80088
32.6508
-12.7436
90.0815
6.31185
6.60662
99.0183
26.4925
11.5486
95.6406
44.1912
28.4717
107.903
2.5831
-1.63701
51.0785
63.5396
16.3905
24.0228
34.3961
-4.70762
-15.8267
59.9494
-40.1065
30.9578
57.3634
25.3311
9.30039
36.1138
-4.77809
49.7415
28.2557
139.72
16.6689
21.9876
-20.0614
79.4805
40.6117
38.6356
16.9621
274.462
-21.7086
42.4665
33.8638
-3.67699
14.4026
19.4095
37.5965
37.7449
397.918
-10.9055
11.5342
11.7007
87.9252
54.4662
26.3193
8.65225
-0.710129
-4.65052
-7.55646
-52.365
84.0247
31.7855
-7.33251
-33.6259
9.60083
56.4957
-15.407
-3.92231
-6.63495
21.033
-4.01659
23.5187
650.82
15.3505
8.44074
14.6673
29.0655
17.8557
-45.0808
-33.8635
-18.5233
-38.7118
0.891371
15.063
86.8728
32.9123
-14.2191
48.0027
46.662
4.15165
66.9634
-1.47641
-12.5574
56.0711
-14.2663
19.7577
195.135
-30.4964
-12.0019
299.285
-10.4885
21.5308
28.9077
-6.33202
-30.8737
26.642
42.8944
9.14721
9.80096
11.3503
-16.2921
30.512
-7.58215
71.8423
-3.35523
68.3137
27.9948
24.0083
42.1938
11.3887
17.6715
-18.8993
133.352
6.36467
-45.3138
8.13713
-25.6409
-3.73276
-21.7773
0.292778
29.3202
-18.5163
4.1666
143.547
-8.20181
-10.2397
-12.9645
19.3941
-5.01057
-3.51967
8.51144
-28.4545
69.1442
-9.18278
9.24445
84.4461
4.02715
147.506
79.6408
23.1777
17.2644
39.1872
16.1742
76.6162
90.6333
13.1134
33.659
41.1008
37.1515
5.84544
47.382
183.894
28.5696
2106.65
11.9134
14.4661
31.42
54.689
9.06621
8.71547
54.9443
59.131
-7.28588
49.2523
-28.4334
49.1459
44.2445
32.4858
56.6871
38.7646
38.0957
-10.6771
1.93477
18.7019
53.7164
95.2906
-20.8705
71.7399
6.54957
15.9292
-44.3477
21.2672
-10.8719
9.61882
-37.8343
13.8954
-10.5637
77.0154
47.6433
-18.3658
7.62261
4.43778
25.3473
-3.49257
432.973
-38.1042
140.916
-38.274
20.8518
28.5897
44.7989
80.2448
8.15919
102.114
8.53615
20.594
68.4613
59.219
126.902
-4.6495
-33.6011
249.665
3.0155
19.7089
-0.0699427
-29.4785
-29.1409
31.0008
266.381
-1.72937
-12.3715
-10.2051
-0.501186
-29.4317
34.5029
55.6043
10.5247
16.9621
-12.2938
-21.2518
5.75284
35.4317
3.81927
-33.6441
27.5211
23.1576
464.884
78.9743
0.616021
56.5609
79.0006
-22.0325
-11.4003
24.4811
24.4452
-26.955
-23.1989
-5.68239
-11.1355
27.8028
54.2743
2.03782
-11.1371
11.4749
-14.7189
49.8817
27.6965
177.024
-14.2176
30.4034
545.085
-6.97685
9.72832
-30.9147
42.7782
23.4182
27.9806
-20.3974
-6.85269
521.882
-5.55172
53.1396
40.4085
-10.0934
7.30659
81.0498
34.1367
36.9783
403.322
-12.5574
-13.2693
-33.007
40.3724
7.72881
535.472
-2.63156
-4.31357
4.50406
30.9011
28.9077
19.4261
-15.7024
-14.83
-34.6219
92.2344
31.5739
46.6425
21.1299
7.27314
77.2673
9.47625
-1.29954
1.90942
-4.99445
416.89
138.326
124.262
12.2088
-0.158605
-1.58066
-6.09846
15.6334
28.541
13.7145
0.0153759
-3.03662
29.3243
12.4742
-3.47591
30.1656
9.43804
32.9501
1.59047
33.4078
19.9062
9.44848
-46.2581
-29.2443
-15.742
2.68522
4.79833
271.082
26.6284
-9.37737
22.2407
-8.4907
36.9421
19.5095
112.689
38.1978
4.8422
-7.7552
-8.39957
8.35914
-4.81381
-38.0653
8.65654
-2.28079
107.994
22.8199
3.26968
19.8755
2.28465
6.12007
31.3255
8.77441
-10.6115
-0.516822
485.587
16.5562
23.8909
82.8052
-26.6067
27.1352
54.6534
38.1315
26.9181
20.2031
53.4012
272.676
2.50397
30.6375
2.24659
20.8632
18.3876
47.6286
24.7693
43.7842
47.0303
-5.24734
26.3633
152.489
-9.67752
513.75
65.8965
54.4112
53.5615
6.87334
20.9755
21.6961
19.4497
13.3555
64.1969
108.517
12.7784
13.7814
10.2849
8.53615
112.423
-2.71123
29.234
89.0538
45.1097
1.8107
40.4968
59.0643
31.7892
73.5951
44.1193
30.2488
145.05
12.2837
33.5355
86.7604
30.7547
57.4783
14.2728
11.3399
64.5663
-4.84202
6.44685
16.2295
39.486
41.0539
-33.6621
26.326
10.9849
27.5211
45.6464
30.1002
45.5936
45.3165
49.0155
-8.914
99.1696
20.733
7.57865
-11.9545
5.73107
1.56584
28.0373
5.78595
-5.51494
-1.6004
31.141
14.5781
5.44802
-8.95204
40.3853
-23.8434
58.454
21.5592
78.3855
77.7912
211.666
68.3958
-2.00441
-18.5233
-23.7193
45.869
69.4109
50.7366
23.1545
141.608
8.2697
16.1436
35.4176
75.4276
-7.09275
35.1043
36.0049
-8.80929
1.72321
28.8372
107.839
23.2734
13.351
16.3552
-4.50562
-11.8098
6.37812
36.5233
30.7817
23.1743
-6.33202
671.078
-2.76275
41.0203
41.7447
234.035
31.965
30.5596
-23.8359
35.6426
84.2471
0.627749
34.1261
-2.9008
9.25417
39.0009
34.6976
88.2254
265.048
16.708
26.5303
45.7201
37.1451
25.7607
86.637
47.4477
41.2448
26.9484
43.3757
16.1539
5.10363
37.6619
50.083
-14.7886
46.5413
44.5057
9.71659
40.9068
-2.24379
6.61994
-14.0943
41.8797
172.002
21.5421
47.7883
-14.3626
45.63
13.491
116.441
7.14325
49.5027
84.7395
17.5473
47.0303
34.5249
34.1081
50.7261
26.9266
-20.9219
63.9738
47.1559
16.9299
47.9393
16.2437
-23.2815
30.6941
15.2296
73.5673
39.1767
-4.22418
12.7784
-1.21114
111.484
23.5287
18.72
109.733
51.5947
36.947
45.1097
20.5514
-12.7045
12.3858
47.8199
33.6632
6.12876
-14.1484
6.63795
35.871
54.4926
-8.6234
26.0392
6.99508
257.3
25.1325
85.5893
55.5022
26.3324
12.0924
-1.04941
51.8368
42.9279
13.1896
1.96315
25.9775
40.6396
30.6539
35.7224
62.4602
596.292
5.91202
191.611
87.9252
45.0958
61.9266
-11.9625
4.91207
23.4605
-9.26145
117.758
73.0149
48.8895
365.55
41.46
-10.9707
29.2669
27.6965
20.4405
36.4686
-38.5805
-5.2039
78.4423
-20.0953
5.98019
6.56667
51.5543
-16.9698
53.4033
-11.3747
3.96548
4.39171
-7.42578
36.273
44.1567
4.52156
-2.59709
18.551
66.0572
110.973
65.0893
-1.47641
24.9239
4.47436
124.705
47.6363
446.26
42.5921
29.2276
3.1827
17.6225
70.2565
57.0187
55.0334
3.03831
10.3557
28.5161
37.1961
27.9018
18.5175
19.1713
31.965
-12.5439
31.8945
-3.12038
2.26697
30.8324
18.6245
1.51954
50.7441
-6.69135
47.1451
62.5867
18.4045
8.89407
43.7444
26.6669
13.7145
-18.7253
-16.1551
190.51
19.0129
-0.712693
55.7034
65.7729
275.719
39.4231
34.8241
10.9608
24.0375
25.5284
-5.54405
41.0549
141.366
34.7834
-25.0209
124.08
54.3409
10.25
613.588
-5.37756
32.5756
29.2051
39.0965
30.9558
-14.0606
180.719
-0.584015
68.0736
18.0269
29.5783
34.0643
22.0103
16.1274
22.8994
30.4829
51.9402
74.3667
71.8474
-12.8363
10.9037
31.957
70.8041
38.7705
31.903
-27.4964
67.4685
18.8003
37.6504
78.9036
-12.5437
44.1709
4.34189
-4.51818
20.75
48.4423
29.4975
140.721
41.8732
677.308
36.0799
39.0502
49.5691
45.8933
39.6762
39.7582
47.2968
14.7287
33.339
16.2952
61.9238
44.4868
27.9886
40.7381
67.6566
112.225
2.14335
9.35019
31.2222
21.6043
35.0904
10.934
-15.4645
9.71659
16.5439
-22.8585
14.1162
0.898264
17.1721
17.5168
53.1551
22.0772
44.0309
-10.3077
45.3501
-1.62557
536.76
105.628
28.2897
15.7842
32.234
0.126342
-18.051
214.628
7.18907
5.87776
242.059
45.0409
36.6949
-23.1117
-3.38738
175.369
611.655
24.5999
75.4413
33.5545
-2.35011
10.9044
8.15919
21.5293
29.9644
31.022
57.2169
-13.8695
21.9545
49.6984
16.9987
71.1511
-20.2008
10.5118
8.4645
7.42632
0.506564
15.8366
53.4896
15.2563
30.1298
111.317
-0.834767
833.762
694.777
13.6718
235.028
218.546
48.8212
10.2184
0.780183
10.195
28.2416
26.0613
-14.9214
-11.5039
23.773
51.2686
5.88573
-5.00618
122.153
49.0155
19.197
9.2144
101.318
31.9415
61.1261
-21.3249
0.971676
33.673
-5.51332
119.632
14.9189
13.2822
1.98132
42.3854
23.9484
39.1812
8.35758
19.5156
46.5832
27.2668
30.3431
167.736
37.156
72.169
25.3519
-11.3476
12.1739
-33.0896
30.8764
64.384
19.7938
-45.7006
37.2916
15.4574
9.77385
48.2227
-1.47641
-10.6834
1.72321
-8.6441
6.40682
238.239
-6.13358
-9.93577
98.2074
115.234
10.0558
115.482
-14.83
-34.6219
28.5161
24.0777
35.3981
92.3445
-22.7119
15.4232
43.2094
43.6781
15.0279
16.7807
-22.0959
10.8899
60.544
6.58657
22.6331
-17.9358
-2.03267
41.5229
53.2163
25.9007
66.9901
23.1297
73.6846
82.4743
36.3188
33.0724
-10.0146
-9.09811
34.8946
23.8443
35.7878
15.0602
-21.3978
1.54867
3.03956
-10.6509
8.23707
20.4401
-28.8605
-32.922
44.1537
-4.40614
47.2431
44.9705
37.2332
6.50183
-6.16141
-27.8664
62.9382
20.3558
55.3187
58.9589
35.0904
-37.2774
-22.7991
-9.84227
17.2129
-28.4807
-14.0943
9.67581
6.27242
73.7698
22.0772
23.4162
36.5439
-27.4811
11.8968
-5.3737
-26.5899
45.3841
47.5323
7.67495
-2.95645
-10.8695
-6.80661
23.4732
-20.9219
9.67453
360.181
-12.0371
105.657
37.7184
36.0859
24.1842
-56.698
44.6376
21.2777
44.0181
-4.58231
-5.64289
31.022
102.323
38.821
6.5949
333.716
20.5514
-35.1933
105.916
9.30039
-14.486
-10.4003
31.0008
45.2414
-1.72937
-12.3715
-0.834767
160.972
-22.99
-36.928
42.4858
34.8875
24.4583
10.2184
-29.2049
137.631
235.495
33.8638
18.5651
-58.0249
-3.65905
80.3254
29.3952
34.402
15.1077
15.2561
23.1048
34.0721
105.238
48.844
253.081
1.15598
317.881
-0.90239
-16.9268
67.5753
12.8102
7.42261
15.1563
54.4552
142.66
-14.7189
3.03002
-15.407
7.32209
-4.76089
4.52304
28.5293
29.7166
40.3853
71.7339
39.7134
111.514
33.4079
70.2949
14.1075
256.644
32.7886
-16.9969
3.96548
10.0139
35.6777
37.6181
79.3765
47.9048
10.1438
-10.0934
44.7879
43.5684
-31.4556
40.7265
17.2643
114.879
42.2465
-6.71164
39.5879
14.4811
57.3386
-0.565437
0.755926
34.5299
36.2927
42.3937
-3.58559
-0.888686
28.5161
59.6849
44.7684
219.781
27.8879
39.786
75.0686
-3.1736
-18.2137
39.3907
35.5214
-16.2388
39.7483
4.59546
18.6245
16.5121
41.8033
57.1864
13.2627
-2.94322
5.46359
64.0117
36.3497
27.7748
36.9645
123.378
25.765
26.5832
50.2771
3.3784
6.61994
70.2387
49.0312
49.3759
83.1401
83.9214
10.2977
30.9217
-3.11823
28.7634
22.8613
26.4854
20.2617
71.9915
39.7619
54.5266
34.5249
28.2373
13.8081
27.2213
37.1741
30.2406
148.355
-0.622928
34.0939
19.822
1097.04
33.9702
92.3079
35.4286
14.5165
16.5266
171.203
15.9071
8.53615
-12.0816
30.98
31.108
25.7026
27.2096
20.7468
