# Supplementary material for: Nonlatching positive feedback enables robust bimodality by decoupling expression noise from the mean
Source: PLoS Biol. 2017 Oct 18;15(10):e2000841. doi: 10.1371/journal.pbio.2000841 (PMC5646755; doi:10.1371/journal.pbio.2000841)
Supplement: S29 Data — The corresponding mCherry fluorescence values were taken according to the gating strategy in S28 Data applied to the flow cytometry files (S27 Data) and were used to generate the numbers in Fig 3B and 3C and S7 and S11 Figs. (ZIP) [file pbio.2000841.s029.zip › S29_Data/LChITF Iso 9/4.txt]

"Y2-A"
33.8315
22.5246
26.3352
33.769
33.2222
39.4586
4.62777
26.1211
-5.28729
35.8088
-4.88156
0.305282
24.2125
-3.89032
36.5611
-4.88747
42.3724
6.09236
49.6041
-23.571
-26.0168
-26.1876
33.6795
31.2485
65.1383
10.0355
69.5735
10.1306
-40.6379
-2.17117
1.22855
-12.1403
13.8469
22.3122
22.7632
-21.7866
13.6971
5.59449
10.2342
-20.9846
-3.55723
43.8101
15.2175
-35.1251
32.0608
6.47432
6.59625
12.4494
-21.1541
15.7996
3.35855
-36.4316
1.0229
30.866
-71.4711
8.08276
-8.10337
7.07394
2.87492
-5.83488
18.2467
-50.8099
68.0859
29.1402
15.0924
35.58
22.1883
15.4421
17.8135
10.0194
-31.9053
42.0521
2.29102
-4.37716
10.577
-9.53932
26.9545
15.4054
21.9531
20.7024
5.80795
21.0072
14.818
14.2489
34.4255
12.0125
39.7239
43.1559
17.8466
-13.4862
31.3885
66.4377
3.4518
26.4535
-4.07825
-23.1154
19.031
-34.4252
76.4169
25.5473
16.4646
27.4342
-2.02979
35.356
106.272
-9.82578
16.3835
8.00457
-9.35226
32.9238
37.9298
27.3772
20.9373
29.1913
18.6828
30.9167
42.3757
-31.5992
9.07889
44.9753
8.38628
13.1728
45.9911
4.30371
36.8091
13.7671
26.0586
48.4135
32.6284
-0.608108
8.43599
23.3224
25.2528
7.01469
-10.873
-7.63064
-12.4933
-12.1716
25.6449
-22.1269
-6.75055
30.7268
49.1038
41.0915
-1.67806
60.4842
19.2726
49.0017
73.4321
-28.2125
4.83459
12.2679
34.1921
19.4408
63.0043
28.1355
156.758
19.8816
29.6271
39.4907
9.95763
-2.74117
62.0499
50.842
64.1466
7.71661
24.4924
22.7608
59.4038
46.8382
-18.1519
12.8956
61.1226
38.6282
59.8927
-17.7092
22.3783
73.6011
2.88585
-17.0899
62.8293
-11.9467
19.0098
-22.2851
18.7597
47.2787
-15.5689
27.3327
35.6831
15.0831
51.1542
-37.5616
5.51512
10.8932
21.6457
20.0156
5.89937
46.0731
4.25619
7.16307
-32.3335
19.1198
17.2699
36.7699
4.65652
-3.64769
7.70586
-19.2951
20.9776
30.7836
-22.8196
25.1378
-11.401
25.801
-27.9701
-9.63221
48.8892
39.7326
24.8494
105.572
55.5775
81.2024
29.4775
45.2877
22.505
40.1144
42.8882
17.4933
78.7473
14.3405
-21.7076
9.00102
10.8111
17.1851
38.7547
6.15342
26.5849
18.9874
3.11909
6.25083
24.4887
21.0324
53.3709
-4.36092
132.454
25.6147
42.136
76.3804
27.4998
52.79
16.2545
33.2444
396.543
7.59453
26.2727
14.4815
-11.1412
8.3759
-27.7761
13.8591
-12.8132
14.8421
174.127
39.2132
-5.60538
91.6525
26.0346
20.8206
11.8885
19.8687
6.97492
-34.2001
-9.42894
12.2307
14.0018
9.69669
10.9188
17.3496
2.03589
148.716
-17.9804
-51.8823
-22.7859
-21.2602
-39.532
83.1611
14.9648
-19.7509
24.7239
-5.99212
21.3213
-7.27125
-2.36292
-18.2585
228.838
4.60025
30.9591
-31.9765
-26.7763
36.4144
-4.13771
-27.0613
8.37725
-13.375
36.1938
-17.4737
52.4302
23.9405
11.5452
15.9934
-11.4571
10.7504
-9.58049
63.4007
13.2107
45.0774
43.0763
22.1883
11.6939
59.043
45.8003
26.6539
42.4745
36.8139
11.962
28.5238
42.5678
22.5764
32.0449
37.8738
-3.9227
31.1155
58.8641
47.2202
45.03
30.965
20.247
93.2326
23.2433
42.0749
16.5703
-41.0129
93.3732
32.8897
39.456
25.6103
19.8663
35.8976
22.5871
31.8949
-6.13318
30.8647
37.3655
-5.28729
78.9123
-38.6147
-10.9391
41.0791
37.3206
35.4651
12.9285
-10.2905
25.1231
-18.0059
12.3873
3.45515
-11.0534
2.28975
-10.7742
-10.366
8.28814
7.71637
-3.69885
43.0498
53.7372
19.3521
22.0347
27.3358
29.7132
3.57135
-28.4564
0.639931
-23.6024
19.9521
27.8761
27.7526
10.2797
13.0453
-4.32409
-16.2995
-15.7387
29.7546
-10.0823
-52.0257
-13.5734
16.1313
41.1445
1.91109
15.2605
8.31596
-37.0836
-2.00399
32.4066
-39.2427
1.95994
-0.0560459
29.6345
-7.16634
-14.0991
23.0035
-1.83826
12.6075
11.3476
6.50183
16.7508
9.70523
-1.67254
6.36284
2.17935
26.0762
16.7244
-41.4194
23.6317
20.3217
9.56131
17.2823
15.4627
32.7375
-40.4376
13.3386
18.7899
1.26339
36.2187
35.1532
48.4538
10.5404
-13.2952
48.3803
13.7584
5.91371
15.0337
1.66547
-32.9728
-20.8496
25.8786
2.78339
63.1423
12.3723
234.028
143.591
-16.4184
40.7745
34.8719
20.6517
45.2456
-14.1728
-7.09857
84.2031
8.04372
0.11269
-9.28446
29.6345
22.8187
23.3822
54.8626
33.0969
3.81195
32.5835
24.8059
4.47501
56.8415
19.7699
37.5812
33.7059
27.8105
-8.92079
15.9395
21.2638
-7.54249
81.4075
140.972
-4.37716
97.5497
-13.0827
87.5701
11.3476
12.124
7.38046
-3.41323
48.9272
30.7257
7.34587
37.3206
31.7169
5.43226
19.6945
47.6119
-10.5097
66.7353
12.8255
20.8057
110.986
-37.0112
-14.2007
167.012
20.664
16.8129
31.2485
32.4706
59.5161
32.958
-7.76816
18.5639
-11.5898
54.9878
35.8988
15.0337
-40.469
14.3299
1.6392
44.6192
9.29713
50.0238
-25.109
7.26582
31.1471
-5.17402
-28.5659
24.2779
7.53328
-9.10234
19.5604
0.397691
17.414
-20.502
-22.4029
-13.1745
-18.0602
35.2567
0.893415
88.5958
16.2303
26.3007
0.724351
15.4356
8.22314
51.2193
44.1328
18.8405
-3.77539
6.07174
42.1764
21.2638
-41.2757
15.8152
1.24504
10.577
26.0679
34.4508
15.4054
-23.0245
-5.53457
28.2967
-10.852
7.3217
49.8562
-14.3002
4.11669
30.0375
23.4688
-22.8565
31.3885
-27.3565
32.7045
-34.0295
-12.9019
25.9068
-10.2138
1.97467
-28.7376
-17.615
146.467
-10.0623
20.1949
-19.1427
16.1898
7.245
-15.542
14.5371
27.6279
-46.3433
-20.5967
-4.55753
77.2851
-10.1041
13.4411
146.275
-13.0827
16.3556
91.7134
-16.5317
47.0532
-18
26.0865
179.75
39.2132
12.9285
14.0723
4.5084
-4.88747
23.6317
18.4477
-29.7941
-14.5768
0.470164
8.37469
-8.57846
-5.40209
11.2937
14.3819
34.3447
12.6644
42.3283
16.5947
34.9033
-35.9527
-14.3526
2.16558
-30.1937
-14.2321
-13.7811
-30.2199
-14.0832
20.5415
27.535
-6.36833
16.6362
13.2167
-9.33453
1.36308
13.2216
6.50183
29.8693
135.268
-4.88156
-5.31692
-7.64666
29.8244
138.539
20.4248
-4.66834
43.8638
8.23099
34.8761
16.5736
2.06505
-1.45838
15.4627
32.651
13.1677
52.4202
31.2485
58.7075
31.4051
14.2173
3.47623
16.5212
-6.85633
-5.33069
0.0411415
37.2727
-6.73583
70.5519
-11.4793
38.997
32.7684
3.67493
29.4091
2.44118
27.8806
34.8952
-1.42589
-19.1956
34.8719
16.7817
18.7777
25.1826
47.2493
-3.87805
34.2806
-7.41039
1.81802
-8.68985
2.20399
17.76
44.3413
35.6711
-3.02378
43.5466
30.6046
32.8884
15.0924
25.9364
28.5605
30.932
62.4932
-11.2906
30.8077
24.7798
16.2376
4.95475
-9.53932
58.8136
32.272
5.08646
5.70982
18.9264
17.259
7.3217
3.00452
30.0833
-13.0827
25.7259
15.0957
-4.74256
22.373
35.8088
-6.75562
42.9531
14.8318
35.4651
16.6767
45.9314
10.1306
0.734729
68.6093
22.1958
-1.68309
6.03789
19.6191
10.1622
-18.5206
7.44258
29.3744
26.8484
42.3283
40.9576
19.9108
20.4379
-9.71577
-23.7229
5.91371
-3.70699
48.5171
36.8187
-32.094
68.9821
88.9904
35.5341
55.646
34.3003
47.9796
838.87
34.1814
41.3277
5.11121
5.72538
21.4944
46.7358
-7.16136
32.0606
148.357
14.8421
35.4466
37.3391
-22.6787
4.70199
70.1007
23.2235
49.8687
42.8105
24.5538
39.7711
2.34423
27.1153
28.9029
56.2713
39.3017
18.13
21.2262
53.5727
159.024
23.6589
18.5639
-2.2195
-40.5895
22.7803
29.7765
413.055
23.7003
-17.1015
25.8786
0.909325
24.2897
51.8979
120.507
-13.8646
57.8656
39.8036
40.4941
39.2705
37.5796
-15.5035
17.7462
33.6174
-18.4058
22.6903
-4.88156
11.5497
-5.77259
44.8169
52.3317
12.9285
4.70199
43.8638
13.8532
61.1131
3.45515
-11.0534
-8.95464
-3.27797
38.3597
55.1398
2.09417
-1.82478
5.56851
16.2559
43.715
38.9013
46.0764
40.9576
25.533
26.0601
-9.71577
13.41
-13.0773
31.6505
-1.11363
46.1891
-11.4793
42.7452
44.0128
41.1563
51.8979
4.31524
17.9945
39.1249
14.2805
1.41914
61.1089
13.0336
28.148
39.6234
6.01989
22.3589
201.073
-37.3686
-20.5289
11.1884
-12.438
44.627
17.1965
-2.85472
36.122
6.86001
-8.64598
4.19117
307.966
34.7624
41.3293
44.9503
5.32171
11.6939
100.272
-22.535
10.193
13.5354
12.451
-11.4134
34.4508
54.4462
18.7765
11.3476
32.7388
-18.4058
22.6903
-29.2444
-1.56878
39.205
42.9613
-15.9127
-10.8287
6.09236
58.9745
-12.3266
3.96824
16.9159
29.3744
64.3297
31.0839
44.7057
98.6216
57.9193
21.2547
-5.33069
11.2855
17.627
23.7003
-7.73113
9.01198
0.909325
31.7859
25.661
10.4983
55.51
-10.7962
-7.95119
29.2497
44.8927
20.8827
34.5529
28.2093
16.9024
6.98528
20.7179
4.62777
26.1211
-5.28729
2.07559
6.36284
-22.1835
-15.1429
20.454
3.55819
27.1908
2.60879
36.7502
46.5587
9.56131
11.6601
11.7146
-21.6104
-14.2007
-12.8984
-1.82478
44.9239
27.5003
81.1963
35.1532
5.3503
31.1552
-22.8342
-14.701
-16.8255
33.5246
17.627
42.4409
12.8836
24.0045
21.5241
569.643
51.8979
4.31524
18.8389
-3.71233
23.8519
3.85132
32.7388
41.1137
60.305
39.5569
-27.8057
-3.89853
20.4725
-17.0565
-10.2905
30.7453
-38.6207
-11.9755
27.818
5.81318
17.2823
-10.7742
38.3597
-2.95626
-3.52803
5.67148
24.3092
6.88559
51.2112
35.1532
14.2173
22.2169
38.6514
11.0676
15.6325
-42.812
-3.70699
14.7839
4.50857
23.7003
-26.4718
16.5082
2.78339
11.1712
91.2533
-40.6623
47.9796
14.7621
-12.6703
68.6051
13.0336
20.6517
346.97
-17.921
3.61821
9.91778
-37.3686
-9.28446
-5.67824
45.6581
-45.9582
86.7217
-6.25845
-3.68431
-6.77191
-5.17916
-14.2657
11.8639
14.1477
170.64
106.795
42.803
-7.04672
40.3023
-7.54249
13.9411
-15.6216
-2.04305
32.5767
32.272
-11.7801
11.332
3.93388
9.19576
1.13046
111.262
15.7606
13.2167
-44.9418
8.85935
-14.8893
6.50183
14.8767
-35.2724
11.4459
-23.6222
-27.8057
-24.5133
5.46152
18.5985
8.24336
7.51308
42.9268
-13.3208
37.6872
-0.746053
23.8415
3.28126
9.31172
26.0918
-8.21319
44.0898
23.3721
35.9336
52.1483
44.5235
31.0839
18.4688
14.2886
27.9342
-14.3526
-1.58255
-11.2033
16.658
-17.9802
14.3299
-17.1015
35.2489
-10.3351
20.5415
36.9054
-3.18102
-10.1165
14.7621
-36.3193
-0.454921
29.2497
14.9076
19.0087
6.44189
59.8402
-16.3191
-16.7539
-39.2695
28.0549
103.754
46.5011
-36.5879
15.5072
-17.5028
15.0563
10.0947
2.3171
-16.1397
341.7
16.0218
-15.0198
20.3142
-23.9133
10.3173
-40.5804
-31.9053
2.69675
-14.5756
19.9857
1.20662
-22.6578
47.5692
-5.20935
12.5827
30.0727
18.9264
49.1182
-18.9152
-4.49174
23.1811
21.3828
28.4795
-9.31793
-15.8866
-30.3528
20.1441
51.4452
1.57774
-7.27968
-17.1967
23.5194
0.100607
-11.871
-5.3319
-1.7758
-13.0827
10.7334
-1.77088
12.124
26.1211
35.8088
-36.7407
15.2978
-26.3873
16.7059
22.3466
-30.175
2.82792
66.3526
23.2235
29.2539
22.1958
60.1611
-10.7742
-2.95626
24.583
7.54555
29.9314
12.5078
36.2187
-7.95031
44.2024
42.8316
6.79231
9.19355
57.7506
0.639931
-10.9529
-26.1958
-0.208598
59.3075
-13.3533
12.7601
14.0278
46.7785
23.7869
-5.05509
-6.36833
-2.10451
42.3915
0.448175
79.8495
5.53729
26.2739
45.2456
27.0566
0.397691
31.7292
36.1547
11.3571
-11.1585
20.5587
22.1383
13.4484
45.4923
-0.636251
30.0489
34.1762
16.9649
6.98528
-11.1412
2.7537
3.63233
-40.8946
17.0681
-29.2444
-3.44285
-3.89853
24.2022
16.6767
15.9464
38.2416
0.734729
55.4909
37.1883
0.19098
0.415688
-29.5149
0.878422
-32.9413
15.2126
37.5306
44.9239
25.7829
49.8246
20.3428
12.4145
-17.0434
12.773
19.3806
-14.701
5.66334
-7.70486
-8.6099
59.3075
22.2539
52.1155
14.0278
26.1637
29.4091
21.1818
6.75013
50.3693
27.399
11.6926
-11.6993
59.2348
39.2705
29.085
66.7973
577.095
207.482
25.17
48.3361
-28.9353
12.2673
27.1179
-28.3675
23.0753
20.0076
-30.0287
-0.422323
17.9019
-6.52343
-3.32208
79.751
-9.42773
53.2951
-2.4762
14.257
-41.4258
-13.7502
8.2829
13.8948
-1.07922
-42.3564
-5.60538
52.2971
-33.9355
20.8206
25.0069
-41.9755
-8.01761
-26.7038
-9.42894
-35.7524
-8.21319
-17.7543
0.883346
35.2817
11.7274
33.895
0.665136
82.692
-16.275
-41.5266
-34.3787
-10.2662
15.721
26.9974
49.9372
20.3799
24.0045
12.1537
25.661
-1.30695
38.6093
39.1249
27.399
-22.9437
29.2497
28.0261
34.0012
-2.92844
75.3603
60.5176
-11.1317
11.3303
-5.67824
-12.438
13.4484
-6.60285
60.4848
8.73408
45.0414
-36.757
30.4281
-12.3916
26.8564
70.3697
76.9365
37.4541
50.2993
22.9383
70.2874
-10.5953
-18.7869
19.5633
39.7723
29.356
3.08069
-2.04305
22.9016
3.21239
71.3021
32.0449
9.76278
18.5661
17.9971
28.8033
38.2494
17.2352
5.6746
-4.64221
-26.6046
2.62857
12.0898
18.4443
-24.1463
10.9143
47.8822
-14.8919
4.99562
-8.24466
9.66063
-15.6845
37.0615
46.162
67.0644
53.6711
-2.02979
-1.52976
54.0967
-2.4235
35.1518
46.3686
-8.86202
-20.5967
16.0572
36.7476
34.0558
42.3097
-9.42815
21.5464
46.1238
28.3709
-9.66177
29.9827
25.2529
33.7876
2.8876
0.555577
33.8315
15.0283
14.4815
30.0882
-14.1129
27.9952
-1.53916
65.7938
11.985
20.92
93.5529
50.4391
7.35408
14.8026
23.4426
60.7304
0.734729
29.2539
52.1809
5.81318
37.897
-12.6483
-21.6104
199.443
15.2126
28.1603
3.69445
59.3594
39.9669
50.1457
61.5723
23.6589
18.5639
14.6471
-8.7304
20.6559
43.864
31.1965
1.6392
52.1155
6.53152
51.8979
-10.1165
35.3768
77.9988
19.1888
16.4117
44.2423
29.9001
39.6234
30.8048
-10.8467
26.107
11.3571
35.6931
22.4327
60.6506
40.8789
2.20399
-4.72878
64.233
42.4673
283.048
10.0947
47.2947
28.8379
38.5106
11.3442
35.58
20.3142
-1.42453
163.991
-30.0313
68.2891
43.5205
23.7338
16.1992
22.3198
55.0655
9.78318
38.8196
37.5689
13.3042
34.1256
12.9439
55.4784
36.2996
32.6272
39.7239
69.3929
17.8466
-5.98991
48.2551
41.984
60.8155
12.8221
-5.95232
68.497
95.678
-11.871
17.9923
1.18208
14.5727
49.9102
78.034
-0.155722
19.085
121.563
42.5541
29.5296
83.8499
11.7527
28.1291
-10.1797
56.6704
3.01438
7.81886
34.8135
-1.93189
47.7833
12.3906
167.052
9.07889
166.79
13.2167
55.711
41.3326
30.8647
69.542
11.985
22.7941
-5.81214
21.5686
55.1082
23.2235
29.2539
85.9141
9.56131
28.5812
13.9969
6.41407
17.0867
18.687
27.5003
59.5161
38.5802
74.6908
237.302
-4.09357
-8.7304
52.7654
-16.1062
49.9372
85.9722
48.3674
348.503
35.0313
-0.369921
-12.9276
25.0695
-11.0194
-7.98512
28.9631
23.4628
36.8123
-0.539343
10.1774
1.48449
14.1682
-47.7028
-12.2375
49.0556
-17.8472
205.511
15.0563
21.3391
19.1837
15.7194
53.0934
115.347
31.959
26.2097
4.19767
21.5617
45.8003
45.3945
-2.50309
-0.667444
-3.91712
34.4508
11.6572
59.4344
56.3096
9.55608
22.8812
46.6771
12.3749
11.9367
47.6197
182.153
91.8816
34.7132
18.373
23.8922
17.6211
60.8155
48.4294
26.4535
16.5365
25.3934
1.24749
10.496
26.5272
1.18208
12.6986
53.6583
5.22019
-2.55087
39.1997
19.085
55.9707
23.8134
1.41861
27.6279
187.915
-3.73006
14.1831
30.4335
45.3002
-13.1763
23.4205
45.0759
99.3613
23.8519
50.703
-4.74256
42.9877
-18.4058
8.23691
22.7941
35.4569
14.8318
50.4576
12.9285
19.6945
79.471
47.9946
46.5587
0.19098
11.7146
6.50062
161.39
18.7899
50.5461
39.9669
25.4617
50.3279
33.0292
31.6823
-2.2195
-1.23414
26.2781
33.5246
-8.6099
48.0631
54.1131
37.123
34.6425
58.0229
25.661
11.8115
40.4833
40.999
40.5174
-7.04809
-11.6993
51.7385
73.0037
7.53328
54.6159
25.1826
-8.97264
9.24041
41.7769
-14.8798
-18.6548
28.0549
39.0049
-12.7885
-6.60285
34.2479
36.8451
4.47248
43.5466
-12.3916
71.834
38.5106
13.2183
37.4541
35.3068
0.44954
-30.0313
36.4299
34.1501
-19.3697
-11.9118
269.697
25.0804
49.1386
53.8122
56.3096
17.259
12.9439
17.9971
-8.67798
8.26436
152.168
15.0449
5.25449
22.0181
25.1174
32.7045
-17.1629
18.4105
10.4009
-0.626575
24.4611
20.1037
5.72538
66.4719
15.3274
65.7938
10.111
-9.06505
5.4718
52.3132
14.8503
3.55819
6.57605
135.693
4.48286
27.818
13.3094
19.1563
-16.3964
23.3672
2.66594
11.4645
7.54555
9.31664
33.1225
43.715
57.642
59.1949
37.2094
53.644
7.31948
-7.8417
-6.85633
35.3987
-10.484
-3.98299
25.8786
23.3981
26.1637
2.44118
-6.36833
20.3843
19.9027
22.937
-43.5584
51.7385
31.7742
37.5183
58.364
27.0566
-1.47638
26.107
36.1547
9.48302
22.5747
35.5512
21.2952
55.8714
2.20399
53.3673
14.3563
91.8931
-21.7644
28.554
0.726874
75.9919
7927.4
384.156
52.1734
-29.5355
-10.2975
77.4858
1.82784
53.2965
32.2761
31.2301
18.0732
131.902
19.1535
3.21239
33.8208
26.4227
39.7478
20.4402
59.2265
32.5515
30.7532
41.598
-3.69573
21.5947
29.5144
36.3618
34.5786
31.5628
32.0757
20.2846
1.24749
6.74787
54.6382
-23.1808
27.6912
49.9102
10.8424
53.6711
37.3256
-16.5223
-15.2438
20.0653
35.1518
27.6279
2.38237
67.4845
23.5535
77.2851
32.9994
47.1743
32.9394
-0.0578218
22.5871
9.40614
3.23715
26.3401
-14.1129
22.373
-10.9095
26.4384
-23.6222
37.7866
-5.78288
37.3391
-13.3084
17.8204
32.6194
25.5058
-0.292979
-20.4237
15.4082
11.7146
2.75249
6.41407
129.257
30.5965
7.04222
14.2173
48.4538
26.0601
-11.5898
-8.7304
22.7803
-43.0624
-13.3271
-25.4765
40.5669
-30.2199
7.13792
-14.0832
26.1637
44.4016
77.4038
37.2509
18.0286
2.32224
-21.0696
47.9904
50.5149
-10.8467
-24.4928
39.9028
-16.7539
309.307
3.69209
-16.1861
33.3827
24.6928
17.76
41.7442
21.8525
6.34655
51.0428
-6.76939
47.4712
75.9919
26.3368
59.6696
21.0643
45.9245
47.5007
-0.0462236
19.5633
17.2835
21.8598
1.20662
3.57915
56.9396
33.1974
28.1986
-7.31051
11.6368
14.818
23.6193
41.9976
56.5905
16.919
47.8316
7.12855
42.6329
13.873
98.2968
50.3035
0.216588
33.4031
17.8972
1.97467
12.4919
1.12567
83.6434
25.8349
29.3083
26.0812
13.4628
67.2151
31.3097
25.7815
51.9908
4.25644
3.7662
8.56093
66.0407
22.5246
11.3476
72.9728
-16.5317
60.1716
-12.8132
16.7162
5.46152
22.3466
-6.54241
38.2416
13.8532
108.403
17.2823
-7.0261
0.878422
10.1622
-18.5206
28.1603
48.672
46.241
47.4631
33.2791
38.5802
24.091
42.3996
3.57135
37.1359
25.0028
-14.701
20.6559
92.5897
51.8113
-3.98299
52.1155
17.7759
20.5415
35.0313
34.3003
32.9871
18.5102
23.6508
-18.2925
-15.4475
21.7535
28.0261
30.0221
43.3715
32.6788
11.6421
16.7367
19.2881
-20.502
0.0858715
1.81802
-27.4305
33.3827
-9.04041
4.64155
127.951
14.3563
24.4267
-8.64598
45.4206
0.726874
23.1083
40.3846
88.0539
39.0549
-7.04672
21.5617
21.2638
-5.66842
25.1855
24.7798
70.5855
4.95475
43.8211
36.0201
32.0449
34.1256
16.692
16.123
45.7457
78.7632
10.3503
-2.24178
93.2326
4.50264
34.5786
25.9406
2.09065
27.7809
19.7712
7.59687
1.12567
5.9125
-8.18825
-2.29391
27.4214
29.583
72.4118
12.9627
19.085
59.7188
20.1593
66.9833
17.3749
-33.7151
-6.4316
45.426
19.881
34.8135
-28.1688
4.67981
-4.476
15.2524
-4.03957
28.1087
-29.095
14.132
28.2093
-3.71233
-4.25912
0.103183
-17.861
13.0027
-24.028
17.0681
-10.9391
7.34587
26.0762
9.22814
-0.189941
2.82792
25.1231
-34.8725
53.6168
42.8105
82.6499
165.334
-22.0186
4.62655
13.9103
17.0867
22.5381
24.3092
76.226
68.0778
52.0198
59.1949
31.1552
48.5489
-22.8342
11.8843
-5.58106
-1.11363
-7.73113
37.123
42.1388
20.0388
-5.05509
6.75013
44.7471
6.78425
-7.04809
14.5376
44.8927
7.53328
30.2531
25.1826
-18.8706
24.9103
26.3496
28.1969
-1.19359
53.9974
26.5668
25.2563
8.73408
16.9304
19.465
24.8059
45.5971
85.3622
20.7146
43.0763
59.6696
26.6865
49.6726
-5.66842
6.03915
33.1042
3.08069
20.4457
41.947
41.6423
50.6874
20.8005
19.1331
36.7377
17.5589
96.3455
352.693
20.6671
21.5947
14.6248
55.7513
8.25077
55.1933
17.0832
18.4105
-2.71755
16.9672
3.12156
-0.748395
24.6532
23.943
19.2757
11.5046
27.0182
33.1405
41.9152
6.0098
-1.39249
200.979
-9.79906
-6.54116
-18.613
12.6299
-1.67078
-2.4885
51.479
16.0278
-0.901228
-4.58198
10.1916
-15.5947
130.449
121.618
-15.6243
-1.08743
6.39855
12.0392
-31.112
-13.1016
20.438
-11.4467
170.746
-10.6003
-23.2348
29.4637
40.7626
18.6821
-17.0118
-39.1353
3.79741
-9.42402
-17.4773
21.2262
-13.5725
10.4692
-17.1385
-19.4446
-26.4137
-43.449
-31.2192
-42.812
153.465
-38.595
3.08553
29.6267
7.42307
6.92031
-27.5439
-15.7387
-5.85264
105.173
10.7555
22.9709
11.4461
23.4628
7.37893
-15.5319
4.55524
40.8399
2.92379
6.6451
-25.3559
-28.3675
-24.97
-30.0287
14.5702
5.92298
25.3637
-0.212682
-15.4865
-35.8174
29.6675
25.3997
37.1808
-14.543
68.4133
36.2563
16.8204
6.44488
15.4095
44.3486
18.0732
31.6901
25.0804
28.5238
18.2049
16.9542
17.0523
15.385
-13.8621
-1.18172
49.4938
26.2893
42.2094
48.2551
-14.238
36.4527
-5.91853
25.9068
12.275
-16.766
-2.50064
12.3701
11.5347
-26.9289
1.45423
702.085
-17.2686
3.07133
67.3107
19.085
37.2301
12.569
25.7815
108.213
-8.86202
-43.0854
77.9014
29.2513
37.8039
92.9095
33.6754
-21.3426
-18.4808
9.07889
151.797
-0.984051
-26.1825
29.1245
-16.311
31.1869
39.4537
9.40614
39.4586
2.7537
39.2396
54.5494
-4.88156
9.67561
5.4718
29.8244
26.0947
4.70199
28.8713
0.734729
40.4983
412.002
9.56131
0.415688
-25.7668
30.8635
32.651
11.4645
48.775
74.5086
61.069
18.4688
102.37
65.4155
157.076
11.8843
352.616
14.7839
-4.86176
42.4409
-0.234862
19.65
14.9193
4.31524
32.9871
50.3693
8.65831
4.19631
-15.4475
47.9904
1.91109
28.379
34.5529
-1.47638
29.8551
47.3991
-14.8798
65.6782
13.7989
44.627
-12.7885
-15.9732
13.6332
34.971
39.4192
28.554
-47.9988
36.2268
-21.4595
20.7146
35.58
40.929
-20.1652
17.8135
116.841
7.45004
83.2816
30.402
42.4745
16.1992
11.0754
45.3904
33.1974
20.7024
41.4152
27.9364
8.62672
23.1811
17.6347
37.8499
50.6522
44.0835
9.00262
29.5144
45.7321
9.074
-33.5166
14.149
7.59687
-9.99691
1.12567
103.364
-38.1733
5.22019
18.0639
22.8331
42.8523
27.5616
14.5371
38.8723
-14.4842
-1.85599
29.1757
-1.42563
1.14032
13.2167
-13.0827
14.4815
22.592
-2.8685
56.1062
24.5644
6.36284
-20.3094
5.4718
7.33558
11.1022
-17.0565
27.1908
36.3675
-12.3837
57.3649
24.0699
9.56131
4.16382
-12.6483
-14.1141
15.7844
-54.1278
45.0269
28.0573
12.5078
30.5965
25.7829
4.84699
5.3503
55.518
-22.6656
10.899
-31.2192
5.91371
-11.2033
35.3987
23.7003
7.2614
42.7452
6.53152
39.2822
12.5425
-18.1735
12.3723
33.5027
-20.1666
-26.6918
14.2572
7.53328
11.5124
20.4848
32.4066
7.60895
7.58214
28.0549
-29.3046
37.1308
-12.7885
30.4998
-21.251
5.68602
-29.2607
111.013
-38.6285
197.396
16.9664
20.3142
-0.927135
-29.336
-11.2906
32.6818
11.6614
21.8598
-17.534
-3.91712
13.836
-3.33528
-6.15794
18.8283
7.68202
-18.3482
-6.36581
2.56641
-6.72817
4.11669
-10.2644
-15.4632
-27.3565
-1.02866
-5.91853
-20.3981
9.04021
4.77871
0.100607
-49.3523
20.905
-25.0548
119.52
31.1695
-7.89828
29.3083
3.59241
-24.6141
6.94683
-6.10528
-16.3583
-14.9745
30.4335
27.3772
4.07073
36.6875
-11.3022
-15.9349
14.2647
37.7412
24.3605
10.2603
-24.3085
38.4949
41.785
40.5572
13.7671
16.6883
35.2951
4.51739
-24.971
32.7989
-16.033
-19.4755
27.1268
24.2285
13.7436
-10.2976
5.98412
-8.62461
-10.8663
-9.17433
13.6325
-14.4606
20.8907
35.9508
-30.0865
-17.6542
-6.4728
6.08108
13.8186
32.1314
12.4045
15.0171
14.3293
-4.48125
3.39021
50.7351
26.8242
10.3773
34.2205
118.272
203.871
15.2348
137.235
9.59068
-3.11344
0.332156
26.3665
26.5089
21.9224
52.4604
-21.9
24.14
33.0116
-8.22343
-21.4573
11.1339
21.1272
2.88585
3.52485
42.2146
-28.8133
2.1432
-9.16662
-21.191
3.92682
-4.52639
-19.4483
35.6978
17.421
-15.0728
-26.344
9.01911
-15.8356
68.7413
1.97233
168.702
55.711
-7.39308
-4.74256
29.8693
-22.1539
45.1791
-1.13343
-33.4279
-22.6392
-9.53101
-0.189941
32.813
41.9897
53.6168
16.5736
17.2823
-37.0112
-2.86971
-18.5206
5.67148
18.687
31.2485
13.7299
38.5802
22.2169
9.19355
-19.0861
-25.597
-35.3157
-13.0773
22.2802
23.2492
23.7003
-11.4793
10.2797
26.1637
18.1647
-38.7883
1.12793
24.1324
83.621
-27.6628
-15.4475
137.946
9.40735
19.0087
25.1826
56.7694
-22.3761
5.56615
-8.68985
27.7605
5.95212
-6.60285
23.0035
-13.7547
30.4281
13.8453
13.738
19.7699
-3.6483
3.72088
-0.300485
19.1902
42.1764
17.5156
-13.1647
30.8077
7.91322
40.6004
94.9099
119.771
54.4462
22.5246
-21.1257
22.592
122.694
71.0987
39.5569
-14.2519
42.9613
-7.68621
23.4426
145.063
42.3724
16.5736
-33.5422
21.0304
-27.6408
-21.6104
2.09417
26.2862
9.31664
-2.48474
45.5891
42.6495
34.832
27.8391
18.0367
-15.338
-12.4785
-25.9454
1.91521
24.1543
-4.86176
34.9447
-2.10893
166.434
10.2797
11.1712
0.567112
8.6242
37.2509
34.8952
0.448175
70.4792
26.2739
37.7493
0.397691
5.49228
17.414
-24.2502
20.7006
9.31428
-4.94172
29.6345
30.315
12.1378
25.6007
69.4043
-12.3941
-1.43103
-14.2657
45.5971
29.1402
16.9664
29.9578
76.5362
40.3023
-12.4694
28.5279
-2.50309
-0.667444
-26.4059
19.4582
21.0276
20.079
301.812
32.0449
54.7404
1.6995
10.5008
28.4795
20.6671
17.8466
-20.9824
44.5069
0.754508
72.0599
29.6887
-20.3981
18.4105
-6.46568
1.97467
-21.2413
-21.3631
-26.9289
-41.6493
16.177
-24.5186
11.5887
42.8523
-15.542
5.16675
16.3835
-10.7361
52.4919
21.6794
32.3076
24.6855
36.6875
-4.69052
8.64247
-10.9845
1.58263
29.9827
17.7566
-29.9307
4.76166
17.4222
2.52275
-3.92643
20.3025
-6.72701
124.954
626.878
31.1243
38.3712
1.39249
0.37144
-0.134374
144.928
41.3277
-26.2011
21.9778
116.295
12.124
0.334903
33.9347
-12.3778
0.305282
9.21994
18.58
5.48001
1.68412
-34.6534
26.9972
10.1051
47.9946
12.8255
41.4204
4.16382
11.7146
57.1004
19.5325
-11.0243
24.3092
38.7447
56.8334
16.4125
179.638
14.2886
-0.176784
-4.09357
17.5065
16.9077
20.4061
-2.9877
19.9521
-33.9681
38.997
75.872
28.0378
40.6535
-1.30695
29.2389
42.8731
12.4064
-18.2925
20.1598
-16.9515
232.421
39.6234
-23.9652
151.669
36.1547
-9.25764
35.6931
61.7881
-8.68985
25.8864
19.6341
8.01097
6.86001
13.1823
-1.14971
26.68
-12.3916
55.3772
-3.6483
44.6771
-29.5355
235.205
53.1229
-4.79952
24.7798
6.86724
-17.534
-0.168985
2.59164
2.28692
-20.5271
-3.9227
27.3674
21.3071
32.6272
17.8466
-37.849
27.6403
-6.74176
45.823
-0.296327
-27.8944
5.29208
4.99562
-8.24466
50.8901
-21.3067
12.6986
27.4214
18.3386
31.1823
3.59241
28.4553
25.9857
-2.4235
10.7889
31.376
13.6268
69.3585
19.8053
7.9447
46.1179
11.567
53.5541
-20.6725
30.9167
25.5091
-3.48823
5.33076
9.36799
17.7566
11.2988
40.3689
32.4147
-31.2104
29.6729
15.7618
-43.7116
38.4211
10.2039
8.63552
-2.85822
-2.35564
-8.99889
-28.2454
60.5952
21.5616
115.6
9.73226
-12.3727
28.8527
4.12621
22.3509
-3.55213
49.2398
-23.8309
9.64628
-8.99379
52.8174
2.96053
12.2679
-18.0405
-7.22394
-2.58804
11.2689
-6.28538
-36.3404
-13.4764
20.75
39.9427
47.339
30.1908
5.21998
-5.37994
2.30245
26.4573
-31.2244
34.0653
48.8553
7.76824
-13.3414
33.0116
7.59453
-16.8308
-17.3776
-5.51902
-10.9095
33.9347
-16.5613
7.34587
22.3466
-5.81214
29.0648
40.1157
73.8233
27.3799
39.0624
-16.6756
-23.9472
-55.7518
-19.7363
-31.0673
7.71637
-13.1721
-23.0995
34.3447
-13.5725
14.2173
33.4613
76.1328
-7.67305
42.7581
-1.23414
0.291513
-13.0773
35.3987
-17.9802
31.1965
25.8786
29.0203
11.1712
72.5126
-21.9217
6.75013
22.2584
359.366
36.746
28.148
22.7568
8.31596
28.5087
-16.9965
8.04372
54.4606
-46.7658
18.6846
-10.5639
61.4936
17.1965
14.0119
36.122
29.3488
157.485
10.0947
10.0972
19.3602
29.1402
16.9664
5.59494
27.8105
9.81987
53.4208
10.0194
9.32411
32.6818
174.705
63.0892
3.08069
7.32728
36.3248
0.412852
14.4568
45.0652
47.0374
9.76278
31.6846
47.9821
51.2921
51.3679
47.2202
35.6597
23.4688
-5.98991
35.1366
25.1174
47.6971
18.4443
172.631
-17.7101
-1.77346
41.5198
19.9227
3.32829
33.0436
19.9379
12.569
65.1092
2.38237
-11.2263
27.3016
47.3001
27.3772
5.9448
38.5616
-0.0578218
19.6723
3.02027
2.13397
12.827
61.8418
223.068
51.6133
15.5481
30.6337
35.429
37.1691
49.495
5.01409
29.0507
17.7002
18.0058
32.749
29.5035
-16.4952
-7.63064
23.1139
-4.34011
5.98412
21.3565
-18.3626
57.9581
60.1661
19.2547
-25.705
-9.09438
311.472
688.126
-22.5903
19.8271
16.9649
14.4815
9.47351
96.457
7.38046
-29.6502
41.431
-8.62969
4.05341
-2.02446
20.454
185.39
9.18039
19.6945
4.48286
34.8761
55.929
0.19098
107.237
4.2183
-6.61784
-9.15022
-20.5654
31.8054
28.7225
27.6569
213.372
40.5255
24.1861
-8.7304
-29.6935
3.53953
-25.4765
36.8187
-13.3533
46.4933
36.5166
43.0303
53.772
6.18931
31.113
37.2509
19.9027
-7.04809
12.6635
47.9904
69.2555
18.7777
67.7344
43.9232
0.397691
-2.00399
77.3842
15.0784
44.9215
21.2952
271.389
41.5594
-15.9732
36.122
37.5451
-1.14971
13.8453
122.434
72.2438
0.0998313
37.4541
35.3068
56.6715
40.3023
10.0194
-0.0462236
23.3115
27.482
6.82882
-0.168985
53.1914
41.6423
23.8271
50.7855
32.2516
12.9439
31.1155
-4.92985
38.2494
32.2277
20.6671
29.091
-30.3528
29.5144
13.873
12.8221
-29.7685
12.7883
20.7153
16.24
-6.37059
35.8976
98.6335
5.20236
49.923
48.57
17.2109
39.1041
-4.29757
37.0259
66.9833
28.6193
3.7662
27.3016
43.552
23.6291
39.678
31.0653
-26.2947
21.7609
5.8821
8.38628
1.92845
-12.1049
6.17778
27.4388
-1.22538
44.6654
280.502
-8.4306
13.1543
-18.6375
15.8722
-9.03543
47.0532
13.8591
7.80155
24.2125
37.3206
7.35408
52.2839
8.45012
62.6045
34.4679
27.3799
40.9365
148.242
0.415688
-38.8852
-8.49191
-17.9488
-1.65396
24.4121
54.2942
21.8781
23.1003
16.4125
64.8171
27.8391
16.6898
-7.8417
15.6325
-10.9529
5.66334
37.2727
2.6345
-26.4718
20.2564
14.0278
46.7785
40.6535
39.1249
3.03612
-7.04809
-9.82525
46.1163
39.2705
-1.83705
9.63832
0.819694
43.5012
24.2329
79.2582
20.7006
-5.67824
19.4211
57.7455
-12.7885
53.7117
15.7169
69.7835
28.8379
13.738
17.8958
30.0849
9.34308
25.9364
-20.1652
40.3023
51.2488
-3.79436
23.3115
17.2835
12.451
18.5717
53.1914
46.9393
24.5486
35.9997
41.0549
29.2414
25.0552
58.8641
79.0793
33.7856
87.187
27.7433
63.2476
28.8655
85.1784
35.3109
2.09065
1.54395
606.354
5.72281
23.6145
64.0085
23.6709
10.8246
74.273
12.7164
51.797
20.959
69.0892
10.695
162.561
28.6193
18.7587
34.7979
41.6779
27.3772
28.4336
62.9245
11.1866
12.1761
7.20483
41.2271
-0.984051
-3.69375
-2.7346
-6.94069
-8.72165
9.19203
35.2951
30.7543
-24.971
64.658
4.58175
21.754
-8.48042
14.511
-16.4952
9.23596
23.1139
4.69498
5.03022
-7.13434
10.116
32.6009
-38.9773
-2.012
30.1811
19.2547
-6.96435
2.15002
-5.24565
15.3361
-1.97554
36.6937
1.02347
26.6958
13.8186
9.64265
74.2487
1.89861
68.6773
-2.60719
5.26428
28.2463
26.8242
-2.74117
15.4799
50.8055
7.09404
19.169
63.9386
128.071
35.9394
39.4849
54.6199
59.4038
84.9217
-5.8451
46.13
55.4948
43.0262
6.65369
179.8
43.616
20.3914
66.5774
10.5421
26.4406
-13.0994
45.4046
21.9125
41.4081
-4.4558
20.7053
1.79377
14.8855
22.1376
-4.5912
48.1265
85.4285
-32.2881
34.337
6.08482
25.543
-17.4245
210.931
14.0913
-5.19615
-2.70792
-7.55366
-1.05284
51.7383
-5.81859
21.857
8.2829
15.7689
10.1652
-31.112
3.76495
22.312
56.0197
28.755
17.9946
31.3378
18.2738
-0.0586108
14.8474
-25.0798
17.7499
11.5708
44.652
73.5716
80.7467
88.7462
77.0698
66.3526
0.591595
-45.2747
8.47444
19.4691
7.31966
24.6373
-4.92003
43.6822
8.3601
43.8101
-4.23699
-12.6364
41.4312
23.3409
-6.52221
33.0642
18.6233
3.20879
27.7214
-21.4391
-8.34743
-12.2375
-7.75282
26.8234
-11.8515
-1.91768
18.3183
-1.57328
32.86
-2.08675
20.1207
-24.573
55.9045
0.0922173
27.2738
34.643
15.6291
22.0013
35.6172
-4.03611
29.8707
-6.14228
2.18207
-10.9748
16.6976
45.6952
21.0276
16.3309
28.1986
39.5411
41.6219
56.0474
14.2489
28.8033
58.8641
52.8424
76.8891
29.091
-11.6121
222.543
36.3618
43.9489
7.19994
40.8993
17.8972
16.9672
51.8473
17.9923
14.5727
57.4064
27.9553
-10.9001
55.9707
10.695
40.774
36.9982
24.8712
25.4275
62.2926
38.6216
24.6855
4.82841
-15.0504
-8.43865
25.5091
-9.11043
14.7011
33.8315
-14.9567
31.3481
-14.8893
21.4944
9.25453
-10.9095
32.0606
2.61471
-9.06505
29.8347
31.6984
258.479
-10.2905
-1.13934
27.818
15.4082
-18.2705
-21.6104
98.2433
35.8274
26.2862
37.4276
49.9891
53.0853
-4.20218
51.6986
61.5723
38.6514
-2.2195
15.6325
-3.45662
31.9003
12.9099
-1.11363
63.0556
-32.094
48.3674
15.9019
-3.82133
-3.18102
8.6242
-0.712016
6.07037
-22.9437
28.0261
18.7777
0.819694
-10.8467
51.1472
-7.38357
1.81802
-25.5564
1.52353
-14.0991
21.1294
34.971
35.6711
10.0947
15.4356
-18.0138
101.819
14.1477
30.0849
42.803
77.2862
51.5467
15.6416
-11.2906
43.9262
12.4894
-4.41558
14.8235
40.073
24.7757
27.5753
24.4505
17.0523
22.8812
11.0698
-8.67798
210.663
43.4721
479.813
-34.1009
21.3692
58.9415
25.9406
-20.3981
67.1363
32.8897
3.84874
6.86969
4.8738
-1.58377
20.1949
16.177
18.0639
9.21461
37.8256
200.274
-19.2901
25.7815
22.0057
-16.3583
-11.2263
87.2717
37.9298
12.3847
24.6855
31.0653
22.431
12.1761
25.5091
-1.61416
20.3233
20.6124
15.5481
64.9201
7.53207
-0.510985
-5.51902
0.879634
29.8693
2.20897
58.2976
-31.5538
16.7244
5.43226
19.6945
12.0047
34.8761
-18.5497
17.3368
2.75249
38.2732
5.84231
44.9239
42.4928
45.5891
59.5161
812.569
37.2094
23.6589
50.423
-11.5898
-6.85633
-3.70699
-0.208598
8.2567
21.8262
-22.7237
37.123
34.6425
33.66
63.1423
30.5522
-28.8571
29.7546
14.2805
6.07037
-13.5734
23.6276
39.2705
3.78515
56.49
15.8122
-8.97264
-11.3743
-9.25764
20.7006
-10.5639
53.9974
-3.41821
64.6117
34.2479
27.4747
24.4267
34.4575
47.2947
-25.5101
34.3527
19.7699
3.84796
20.5875
7.9458
14.0654
4.39718
35.561
47.6743
34.1501
25.6079
-11.9118
22.3198
47.5692
26.6498
38.8196
26.3246
30.1708
11.6368
-11.419
23.6193
4.44048
-6.72817
24.7314
20.6671
-12.1385
-50.9675
80.1142
38.2358
25.2083
-16.65
1.54395
-23.3323
22.5894
-0.626575
-6.37059
25.5449
33.3134
85.5174
48.0489
32.2034
42.8523
14.4431
53.8925
114.826
-29.967
16.0572
34.1816
38.6216
13.4411
16.0728
13.0606
30.9167
-7.7877
24.3605
16.921
12.2579
30.5406
44.3054
11.8931
28.2093
13.1543
18.2297
16.9698
18.6249
2.20897
219.467
2.61471
-18.4354
1.68412
10.3242
64.4785
-16.1319
34.8761
9.07735
22.6798
37.897
-12.6483
19.6191
69.5606
26.1832
18.13
23.1003
31.0839
20.3428
-2.57802
48.5489
-10.6045
15.284
-20.5736
387.723
19.5011
64.9297
-3.98299
24.0045
21.5241
16.7934
48.1498
-6.92915
-11.9905
50.3693
25.5249
-12.6703
-2.32899
21.7535
-16.8296
24.6309
67.8641
47.3991
16.9793
0.0858715
18.6846
-10.5639
76.4862
-25.907
-0.980651
6.13691
45.0414
13.5615
-8.64346
19.3602
21.644
331.81
14.9653
39.0549
-1.42453
30.932
47.5007
11.1982
43.9262
59.3411
18.0732
7.32728
55.0655
45.3904
-15.5283
22.5764
9.55608
4.14058
1.6995
79.8412
0.692348
52.5263
23.4688
-9.73804
37.0107
21.3692
30.8305
20.3184
0.216588
42.7734
31.0156
24.4635
16.24
-17.615
49.016
1.45423
25.5473
20.2127
57.4192
24.2071
54.0967
20.0653
29.502
24.8712
-7.47819
-2.68347
9.81876
29.2513
52.7965
61.0504
29.9272
29.0427
-36.2844
32.7938
24.3158
-36.4899
16.9431
22.1073
32.1239
-37.7697
19.4994
0.624853
1.70629
-24.0339
33.7359
-16.97
9.57255
14.9454
22.0072
-5.58639
8.85935
25.2425
35.4915
-18.4058
56.4235
30.7257
37.3206
31.7169
5.43226
17.8204
49.486
-1.13934
44.2465
40.9365
33.9242
28.5267
73.5587
0.878422
12.0363
20.8348
24.4121
48.115
32.4706
23.9088
53.5727
44.7057
59.2662
172.237
-2.2195
-12.4785
22.7803
16.9077
44.769
2.6345
27.4484
16.6317
48.3674
-15.9573
24.2897
46.2757
19.3078
17.9945
35.3768
55.51
-7.04809
1.41914
6.76095
28.0261
153.941
0.397691
78.5809
101.312
16.9525
22.4327
30.6655
22.8187
90.8486
47.3664
211.133
24.4267
40.0797
56.665
-4.89532
47.4712
31.0143
26.3368
24.3356
-16.4171
45.9245
406.626
34.5559
39.7723
21.8598
10.577
-9.53932
51.3174
60.383
16.3309
41.6219
316.543
17.5589
36.3754
30.3536
11.2968
29.091
3.38042
5.15153
32.6136
53.3193
5.32587
30.2016
24.0327
18.8413
-6.24877
25.4885
22.7791
3.05615
31.1695
-19.1427
40.5527
-0.155722
20.959
22.2375
-15.542
85.724
379.07
-13.1004
2.3225
46.1179
9.69293
2.95434
-28.1688
-10.3127
18.0128
37.1899
11.2421
-8.48032
7.55065
23.5023
24.9184
51.8016
0.648684
12.9402
27.7988
13.8877
10.6363
13.9521
19.8799
4.63805
-20.2433
-13.2528
-0.927222
18.1487
-33.3713
-33.3551
44.8396
73.2846
45.4916
-14.4606
-12.8425
13.495
58.4396
37.3799
34.8196
-8.34686
22.9477
23.189
24.6352
27.397
41.254
-11.9076
-6.35532
113.96
35.7426
4.33543
-19.6078
13.3242
-9.77255
5.86446
11.6728
-1.65372
-10.6097
22.8209
33.8627
20.8867
78.1444
39.3419
2.46281
18.8389
25.7259
26.3401
-0.994432
13.0027
-9.03543
17.0681
-34.8666
-5.31692
-0.150394
18.5985
9.18039
0.953853
2.63433
-16.1319
72.3575
7.20329
-29.7941
2.28975
-5.15203
-21.6104
27.0288
-26.0168
16.9159
18.13
170.086
16.0914
40.9576
6.79231
11.0676
22.1434
17.5065
-1.58255
22.5299
3.53953
10.1308
-9.60519
20.2564
-10.3351
16.2906
6.18931
26.0065
27.399
-15.4475
197.916
206.062
30.0221
37.7493
36.427
2.27176
9.24041
75.5101
24.4755
1.81802
-1.19359
35.2567
4.07806
31.2229
8.22062
215.961
38.5106
3.84796
24.0624
15.4421
6.27125
26.1907
90.7779
17.2835
6.86724
-8.16371
-5.79118
17.5842
27.5753
20.7024
37.6671
26.6294
5.44763
1.13046
203.091
26.2893
25.3428
-5.98991
38.8847
11.9989
38.3267
10.9481
2.09065
39.0253
19.7712
3.84874
-13.745
6.80428
7.07643
36.7917
-30.3871
38.6786
7.34054
47.196
40.9782
-2.4235
18.2852
-23.8546
-9.35226
-4.55753
37.9298
31.1254
35.9299
-13.1763
-10.0982
-25.977
29.6936
28.1087
-15.9766
5.67659
6.63573
26.7925
-34.9586
-5.8005
18.4285
-8.10437
12.1841
12.3836
23.3787
-2.35564
-48.3543
-5.75657
21.2399
0.946844
6.90428
11.6063
-3.00242
47.5934
24.2249
17.0626
51.1138
-14.4606
20.8907
10.4568
-0.850599
-8.91145
21.3149
30.2574
33.0192
11.2689
-5.52393
16.9024
3.23715
397.405
-2.8685
24.2471
11.5793
-34.8666
-31.5538
7.34587
29.8244
14.8503
-24.5528
40.3092
17.6269
-1.13934
62.9871
25.9439
-18.5497
-14.5768
-12.6483
-12.3266
18.9608
7.54555
20.561
-9.981
34.3447
-6.07624
23.5877
-13.3904
12.4145
16.6898
-28.4564
-27.4711
-25.9454
1.91521
-1.11363
59.3075
-32.094
12.7601
21.5241
7.42307
8.79438
-4.49427
12.888
-8.20828
15.4407
-43.5584
29.2497
106.737
20.6517
32.1271
-46.454
-22.6187
71.762
1.98676
22.5747
1.81802
11.5743
32.7525
88.5958
33.797
8.22062
26.68
25.0897
41.849
55.3772
13.2183
35.58
44.6771
47.7986
-16.2175
25.1855
2.29102
25.6079
25.5695
24.1939
26.9545
2.28692
11.332
-2.04863
64.4106
38.2494
35.9758
103.126
38.4613
-4.11584
23.8922
81.3393
36.4527
9.074
-11.0278
22.1587
29.1416
11.345
-13.8669
7.78656
-4.44011
552.43
49.9102
16.4646
33.0564
26.0812
31.6079
-13.6679
-2.32952
35.1242
6.13051
-3.73006
4.8128
17.315
14.2588
16.0728
-0.0578218
19.0006
3.45669
14.9902
8.38628
9.42472
27.2505
0.555577
49.9276
23.1375
-5.8005
31.5469
19.5099
-15.6006
-21.6552
-19.4755
-0.984152
-4.22971
-25.8655
-9.5047
103.699
38.7634
-1.51214
31.9574
-29.9493
-8.00725
28.2142
0.879634
50.484
-27.7761
28.3125
-1.13343
-33.4279
-3.89853
-3.90881
-26.4269
-17.7868
17.6269
8.23099
16.1355
22.1958
-16.6756
13.5342
0.470164
6.50062
-40.4376
2.09417
9.41961
18.687
-15.6032
60.5816
12.6644
23.5877
14.7206
-3.92492
-0.345438
-46.2117
-20.3232
-33.692
7.28767
4.50857
34.9447
-13.3533
29.0203
39.2822
38.7794
-16.2995
23.6167
11.014
27.399
-23.9147
-9.82525
38.6201
31.7742
15.0295
62.1122
-3.87805
19.2881
-14.8798
1.95994
16.8105
8.17674
15.5072
33.0969
35.6711
-14.2682
0.443034
6.34907
54.9674
40.3846
24.4627
35.3068
21.0643
-5.66842
13.9411
6.03915
-13.7475
4.95475
34.4508
39.7682
31.3234
32.0449
17.259
7.3217
19.8711
21.3071
12.0125
54.7165
67.5188
12.2244
9.00262
52.0032
4.50264
60.8155
31.5628
-18.5241
16.0231
-3.64753
-2.50064
45.2679
-10.0623
68.6508
27.709
59.8144
17.2109
67.2151
-0.549433
16.4111
100.716
-9.35226
8.56093
24.8113
53.6142
31.0653
19.6723
-25.977
-4.03957
61.8418
21.5047
18.795
14.132
131.74
-6.84758
37.303
70.9023
25.1321
10.3101
8.32988
25.5021
12.1343
-4.22971
-8.99889
-9.5047
11.8695
-6.54942
44.3856
13.4804
15.7382
41.9712
-23.9848
33.8315
9.40614
-2.38505
1.97725
4.62777
39.2396
0.334903
28.3125
4.48877
15.2978
-0.150394
1.71339
12.9763
-13.3084
32.813
26.9972
-40.4947
57.3649
22.1958
67.6574
-53.9322
0.878422
-6.70439
-16.6465
0.0492823
22.4351
44.3669
36.2187
63.2642
10.4692
44.7057
19.9108
29.8083
-32.2046
17.5065
-5.33069
-33.692
31.6505
-10.484
29.3225
-18.9755
50.2414
36.5166
-1.94727
53.772
-17.6127
35.3768
12.4064
-5.17402
-7.95119
16.9036
7.76426
11.6421
22.3589
64.2657
-9.25764
-7.41039
-15.0486
-12.438
16.5161
7.82619
171.433
9.43415
2.3171
-18.0138
41.849
31.0143
9.47016
33.7059
44.6771
-14.543
17.8135
56.871
23.3115
-1.45711
8.74131
-10.0378
-17.0356
28.5238
22.6745
2.26651
7.3217
14.2489
19.433
23.2569
5.99075
15.0449
29.091
-47.2194
25.7663
4.50264
12.0898
55.3785
60.0707
-0.626575
2.99974
-9.08003
-13.5383
14.3029
-11.6464
49.923
11.0887
86.5514
20.3635
-11.7938
-0.455453
27.6279
43.6118
3.7662
-13.9279
21.0632
16.1328
17.1892
36.5389
19.0006
18.8389
1.90987
21.9778
24.466
27.1166
22.6903
191.46
5.4718
125.402
29.8429
5.43226
-6.54241
19.4754
61.1131
50.3068
2.28975
-38.8852
2.09417
20.664
28.0573
20.0041
21.2262
89.5011
231.609
33.0292
33.5564
20.2693
-8.7304
5.91371
0.0411415
3.53953
-34.8468
57.4335
44.6192
-17.8313
7.42307
48.1498
71.7816
-10.1165
31.6287
23.6508
0.448175
-13.5734
23.6276
3.78515
24.6309
-29.1654
-3.35044
9.24041
-7.38357
16.8105
-10.5639
37.1308
-16.5367
0.893415
32.3738
25.6007
24.4267
13.5615
49.4526
41.849
18.8405
5.59494
25.9364
2.32361
72.1614
4.39718
-26.2831
27.0596
17.2835
6.86724
-17.0356
49.4433
19.1535
-13.6542
13.2061
0.185751
6.01464
11.0698
32.9896
19.433
28.8791
56.5905
37.5337
30.965
0.754508
-2.17039
-39.1388
6.65278
-43.0029
136.18
-30.7335
32.1494
16.1746
-15.4124
10.5548
-17.2686
27.9553
31.6079
5.07277
23.9074
50.1167
-14.4842
-3.73006
-8.30566
28.5594
-5.2996
21.695
65.5345
32.7908
19.8869
-1.61416
20.6124
-12.2284
22.5432
42.243
28.6666
55.5498
-8.72165
125.384
24.0507
15.7618
-17.4747
8.32988
62.9834
6.51211
23.8813
-5.25076
-24.4972
26.8621
0.946844
14.4005
-12.7565
-19.869
45.7193
6.00027
17.0626
49.2398
4.28005
-1.59812
17.2431
58.4396
-13.9691
86.6659
25.063
38.6414
18.7652
1.21089
-8.22938
-5.98012
13.7058
-28.9781
-24.7651
63.9605
13.5469
30.6197
28.4431
54.4775
5.89418
71.201
2.46281
12.8956
85.4854
44.2504
50.5224
-12.087
9.25984
19.2532
17.8784
-15.2158
42.2146
-21.317
19.0098
2.07778
73.1076
122.241
3.17181
20.7934
31.9574
-13.0827
-11.7554
33.8364
32.7388
11.1286
-22.1539
-16.126
-18.8911
-5.78288
3037.72
-7.68621
17.8204
6.38247
54.0549
-11.0534
22.9045
6.50062
12.0363
-1.65396
-16.8173
33.6795
115.581
36.2187
20.1607
23.5877
1.60217
6.79231
27.9342
25.8915
161.81
4.03965
99.1169
-23.6024
16.204
-0.234862
-2.23241
17.7759
37.4081
74.3867
-4.49427
22.2584
19.9027
-3.29996
-19.1956
-11.3293
16.9036
4.56783
-8.97264
-7.62619
26.7844
-26.1242
-37.3955
5.56615
8.17674
24.0123
-7.16634
-2.85472
32.3738
0.0638182
21.3391
-10.8014
32.4786
126.592
3.84796
13.0912
40.929
-12.6689
6.56913
-19.9657
-16.9128
0.82268
-53.931
23.7338
-0.168985
25.0804
11.6572
0.0876248
15.1783
41.6219
-0.174567
-19.4843
-12.4261
-10.4763
20.9833
-1.82166
-14.0125
-34.1009
1.4034
-32.9787
88.9265
97.1551
-4.07825
-37.3807
19.8663
-9.08003
-10.0623
-15.4124
-0.689619
173.886
3.59241
0.344309
29.7338
35.0578
-6.07765
46.3686
-8.86202
7.51434
51.6645
21.0632
6.76252
41.5521
36.6875
-37.5391
6.55388
83.6051
5.658
18.2297
356.952
44.8618
15.3274
11.4459
10.111
5.92748
11.1022
-39.5453
-4.66834
128.197
205.008
31.128
5.32922
-27.92
-46.436
-18.2705
-4.74378
-10.4525
-20.3946
-5.57292
7.44258
14.3819
64.3297
20.1607
31.0839
74.6908
18.0367
20.2693
21.2547
35.3987
21.3752
25.5743
25.8786
8.40559
1.29811
-25.6698
-15.7387
14.7621
117.354
9.81851
-7.95119
21.7535
192.944
3.78515
50.8678
-8.55064
-8.97264
7.36634
11.7919
1.98676
-13.0326
13.0624
-4.94172
50.2492
15.3225
38.3747
64.233
3.11188
52.5377
-10.52
34.1762
25.0897
45.5971
40.3846
37.5812
-0.0272546
34.6801
28.76
28.0648
34.5559
16.2376
-8.16371
20.4457
-1.15649
24.7757
116.28
71.4003
34.1256
-9.5449
19.8711
58.8641
-8.39035
-15.3602
21.3692
190.126
-0.296327
26.4535
1.54395
-26.1363
-2.62246
24.6532
1.18208
7.07643
29.2954
20.2127
46.1748
5.46648
34.0775
69.0892
23.9074
51.9908
43.6118
15.0106
38.546
51.0482
37.8039
44.1838
-28.1688
-10.3127
18.4492
31.8568
-7.44188
21.6283
2.42964
40.5572
24.1846
22.1766
-2.48217
-0.934339
4.88738
12.1343
5.14062
9.74177
11.8695
2.82091
8.77835
-27.7491
-12.3727
11.9861
-3.37006
7.35833
17.0626
-1.59812
41.573
7.39479
4.83459
1.02347
-7.03738
-12.4183
7.76859
4.90822
27.4478
-23.2219
-2.23199
33.8685
-51.4669
5.82792
45.406
0.220345
33.8627
-10.9724
18.1743
-3.76163
-14.4038
-30.208
51.7522
8.64317
44.9002
-4.59071
18.6302
28.6235
30.9968
61.6209
220.251
-0.702279
-3.479
35.7055
-31.8233
-9.88132
7.59945
-12.2388
11.4459
-49.8591
-29.6798
-35.7576
-26.4269
-17.7868
26.9972
-18.0059
4.89108
12.8255
-29.7941
-38.8852
12.1228
6.41407
-5.40209
11.2937
-28.1647
1.26339
43.715
51.6986
-9.64223
-19.4446
-9.54711
-43.449
-55.5821
-29.6935
-41.1883
-11.453
-29.2246
44.315
-7.73113
-12.2091
20.0388
-20.0476
24.1324
6.78425
284.773
5.89019
6.44189
-8.97264
-1.32661
-13.0058
7.58214
-5.67824
4.42861
22.1383
19.0706
-14.0991
24.4267
145.027
24.8059
-4.89532
-3.12863
55.3772
-7.39643
22.4615
25.9364
51.5467
23.1378
16.8204
36.4299
109.113
18.0732
18.5717
-8.95748
12.5827
18.8283
-3.56238
5.44763
16.123
-1.18172
2.64216
64.0868
18.373
18.27
17.6211
81.4302
3.96472
7.16614
-0.843487
-18.6401
1.24749
19.031
-8.18825
10.8246
68.6508
70.5377
-9.52605
4.09244
18.4894
-9.91976
16.4111
40.7464
-21.9805
-16.8485
-6.4316
28.5594
-6.35595
11.567
34.8135
-48.7835
-12.1868
6.7684
-9.11043
-7.7877
25.2529
4.76166
0.555577
19.3893
11.0661
10.9322
36.3765
20.713
27.6
7.59945
-0.994432
2.20897
37.6828
19.4813
-33.4279
-20.7651
-5.78288
41.0873
-7.68621
10.1051
9.07735
-12.9275
-8.95464
71.6847
-12.24
-29.1932
-39.1353
-5.57292
9.31664
-13.7291
66.2038
40.7754
172.142
4.91825
-13.2952
-32.2046
-33.0933
-33.692
-3.95673
-29.2246
16.204
-30.2199
5.26385
14.0278
50.5266
20.0388
28.6781
-13.8646
-7.72671
-0.712016
-22.0406
-19.1956
57.3607
9.28542
7.53328
-14.7245
-2.92844
-25.8392
19.2881
-20.502
-35.6633
-40.549
1.52353
-22.1589
-3.23342
25.6007
-21.7644
-8.9273
-1.25456
-11.1446
161.142
1.57358
-20.1652
81.5318
-39.4016
8.31894
-18.3237
-15.6216
-26.9044
1.70508
15.7101
-18.3278
6.96052
11.332
26.4227
19.1331
37.3068
8.62672
26.9293
38.2494
15.0449
-6.51628
-7.86397
18.27
-16.1121
27.0823
44.6813
-22.2722
18.4105
1.03058
0.100607
6.86969
-43.8519
13.4088
-17.5586
-26.6568
40.5398
230.108
4.94539
-0.155722
5.96651
23.9074
36.9982
-9.35226
25.4275
28.5594
19.0633
31.0653
17.7983
41.4894
7.20483
9.36799
-2.85812
5.67659
-5.06662
23.6906
6.27088
-11.4227
3.43595
-6.72701
-23.0969
-2.80841
6.45582
-11.9792
-25.347
16.385
-25.8655
-18.875
-18.1155
-30.9123
36.8893
97.8134
30.7268
-18.3626
27.9731
-1.67806
56.736
-29.4531
-16.5906
35.9838
43.4471
-26.3384
-6.4098
-23.3394
2.33295
21.3149
34.0055
-19.4546
-26.2124
23.6997
10.8865
41.8167
-32.7262
11.7317
180.116
25.8347
22.7311
139.109
20.8351
-1.23938
22.6183
21.9224
46.8382
6.21094
-11.4673
14.2709
-0.727165
20.5374
-12.087
24.2524
70.3522
-0.888962
14.2902
2.1432
-33.5295
65.6114
131.612
-19.317
-37.3026
-6.40046
112.52
-4.4558
54.9023
-3.82843
9.26326
5.27097
14.3934
-10.9672
31.0806
-29.477
14.6593
-11.7188
277.741
104.587
-3.34487
8.65888
-14.0841
-41.129
-27.9014
-21.1692
7.59453
18.7765
16.3556
3.85132
-2.8685
153.558
15.1941
-3.00749
-31.5538
-12.1646
28.8713
-23.6281
36.7502
37.1883
15.1835
144.719
-55.7518
-16.0747
-26.0168
1.92335
20.561
42.4928
17.4781
125.108
37.2094
25.533
33.5564
-28.4564
373.579
-27.8195
-29.9439
-11.453
-29.2246
-39.5903
10.886
12.1537
44.9044
14.4166
-5.05509
-21.3609
33.5027
79.8728
-41.6844
29.2497
7.41135
32.1271
-6.67657
20.4848
-9.25764
0.0858715
1.81802
-33.0527
31.5086
-18.4107
14.0119
73.6033
-3.68431
6.34655
-1.43103
116.812
55.3772
-1.77423
24.3356
50.2993
319.041
23.4357
15.6416
-1.92029
49.5484
8.74131
21.8214
-2.04305
38.1989
26.6498
8.83459
9.45796
-9.18458
-11.419
32.9896
17.5589
-17.9726
15.3611
25.3428
-0.36771
7.0256
19.4952
45.823
18.4443
1.54395
31.0156
-33.6326
1.24749
-2.62246
32.1494
-6.31418
-17.2864
19.9251
16.4646
31.1823
37.3256
-1.52976
46.6004
16.3172
68.8574
8.00457
7.51434
14.1831
41.3277
20.6505
35.0963
-27.2314
39.2396
4.08304
13.32
-12.3778
-10.9391
11.094
-26.4269
25.3167
-10.5097
23.6317
-5.91518
-5.20651
19.6191
-4.83033
-5.57292
37.4276
20.0041
6.23366
50.1457
-17.6418
40.9576
33.0292
16.6898
-20.9602
38.1213
-18.4491
7.53741
95.3688
60.7305
21.8262
-9.60519
36.5166
11.1712
35.0313
13.6856
1.12793
33.5027
10.5324
-1.42589
-15.4475
-5.70711
-16.8296
26.5049
-10.4247
-16.9965
39.9028
-35.4946
-48.6398
18.6846
471.071
14.642
12.1378
2.38878
-0.636251
11.3082
-8.64598
11.6874
-47.9988
19.7699
13.2183
3.72088
42.803
9.81987
29.0579
21.2638
-35.6535
21.4374
-8.95338
10.6154
59.3027
-20.7837
11.6572
8.83459
41.3171
9.55608
17.259
22.3142
16.123
34.4255
30.7532
54.7165
9.42273
38.4613
48.358
22.0181
-12.364
32.7045
-20.9111
-26.0203
-23.3323
-22.3882
-24.9894
-26.9853
26.5272
-38.1733
-15.4124
3.05851
8.69353
-24.5186
-10.9001
27.8597
-13.6679
18.2852
35.1242
21.123
-3.73006
8.56093
11.6928
16.1328
-12.7959
31.0653
-15.0504
23.4205
-17.5945
-22.2289
-11.5358
1.87173
-8.48032
-16.8122
6.17778
19.9425
-23.7142
9.19203
14.6803
4.51739
-28.7191
10.3101
-1.04045
32.9984
-10.3545
-37.1099
168.532
6.24733
33.1412
-10.4987
41.9712
-10.8663
22.3509
28.307
19.2547
11.7763
19.0166
-22.1122
60.3137
-8.28387
21.6382
13.5773
-29.2849
19.9008
15.0171
-23.2219
44.6197
61.9795
49.213
5.82792
-2.27629
37.7236
34.1616
352.545
-36.8466
5.95435
20.7443
31.2928
5.11121
7.59945
15.8722
41.1137
20.8162
-19.8741
-25.9316
-18.8911
27.9503
7.35408
-22.6787
-12.1646
8.25653
-19.88
44.2465
31.5661
11.6601
-51.5954
-16.0747
-9.15022
7.54555
-13.1721
16.2559
30.5965
27.6569
27.3358
3.47623
14.2886
-22.8342
-6.85633
-14.701
-33.692
22.2802
-51.7134
3.08553
42.7452
36.5166
16.7934
48.1498
4.87607
44.7471
81.7469
-1.42589
-19.1956
16.1313
-13.0814
32.1271
51.4195
-8.97264
-3.87805
43.651
-41.1168
-18.6548
1.81802
-23.6824
22.1383
11.5743
26.7516
-10.0066
18.8045
-1.14971
75.4057
-55.4951
3.72088
10.9439
-3.29859
12.1913
-6.84721
-37.5275
15.8152
-7.07931
-6.25122
-17.534
3.57915
11.962
-10.8315
-26.7727
32.0449
39.7478
-22.6634
-32.6027
-18.0483
17.6347
34.1017
41.2819
17.8466
-37.849
14.5219
28.8655
49.5711
-45.2739
-27.8944
9.04021
8.52684
-22.3882
14.366
-13.8669
9.66063
-10.0623
1.45423
68.6508
-6.02421
6.81946
27.9553
2.21837
27.8597
22.0333
-8.86202
28.1291
6.68687
4.07073
-13.0202
-9.33453
-6.13318
-8.4907
-42.7686
37.6828
-10.5038
11.5497
-3.90881
9.22814
-19.6609
6.38247
-19.88
9.07735
-23.9472
-38.8852
-30.9807
-27.3191
9.31664
1.26339
17.4781
25.965
-17.5705
11.0676
-25.597
2.16558
-5.58106
31.6505
12.4559
-20.8496
29.6267
17.7759
-1.94727
51.8979
45.5447
40.4833
48.4953
6.07037
7.04134
44.2423
20.5298
-4.8025
-7.09857
-13.2484
0.547454
5.70807
-11.3004
-6.81579
35.2567
-6.60285
28.6257
5.68602
-31.1348
75.4057
-14.2657
47.4712
53.5031
28.2108
22.4615
-11.5449
-10.7949
107.471
-1.92029
57.0447
-1.45711
-0.667444
36.3248
-5.20935
12.5827
26.3246
11.4301
24.7553
11.0698
19.433
36.3754
43.1559
64.6982
-17.2343
8.89967
60.7246
21.4601
-4.04446
-3.53154
12.7883
16.9672
-2.50064
30.2754
10.5524
16.4468
46.162
50.1978
42.4267
37.3256
271.488
20.0653
-4.20358
51.9908
30.4934
16.8847
-8.30566
26.6854
61.1104
24.6855
46.0579
-7.55409
114.416
3.23715
35.7104
-4.74256
-3.41323
48.9272
15.7332
-42.7982
-13.2689
-9.53101
11.1022
-11.4343
-15.9127
-1.1138
-1.13934
8.63921
24.0699
-9.17935
-10.8287
-12.6483
4.62655
-11.0243
0.0492823
-26.8476
51.2112
27.6569
-5.8941
64.8884
12.9417
3.40269
-25.597
361.986
-16.8255
16.658
-29.2246
42.7452
-15.9573
16.7934
21.7427
29.7546
98.6135
-19.1956
31.1238
22.4039
20.6517
69.6084
17.6863
73.4863
36.1547
-16.7539
0.0858715
22.4327
-12.438
35.2567
24.8776
-4.89785
15.4356
94.4302
24.9824
32.8884
11.3442
332.159
-19.9657
-31.9053
15.8152
24.7798
-0.629025
15.7101
17.2794
-2.40981
28.1986
30.1708
21.0072
-17.0412
-19.4843
-59.2778
10.1384
28.4795
27.2169
-30.3528
-7.96693
-23.6084
6.4676
-2.17039
-61.6276
-19.0708
-10.2138
-46.751
-11.9928
-22.1985
-13.8104
-11.6642
6.80665
-26.6389
27.4342
-0.155722
16.6153
1.32463
-13.5739
-0.48308
-3.23982
49.7904
26.6854
-8.23001
-1.55147
42.3097
-16.9244
29.2572
-27.8511
43.1012
-17.8506
-16.8122
4.30371
18.0684
-9.54863
3.43595
2.64332
72.0481
-36.3421
-13.6
-22.1174
-28.2454
-25.6118
-12.1716
-0.591982
-31.4972
10.116
51.3415
35.9853
41.0915
9.56634
0.514044
-35.0753
13.3944
86.5836
-1.5305
-11.3459
12.3309
4.7716
11.7033
-19.9146
-5.34987
-32.5731
-39.3308
-26.9001
-49.4588
-9.72825
-5.0349
-38.3484
-36.994
-28.5132
9.61259
13.3388
4.08029
54.4462
-20.5789
-19.7351
11.5793
30.1866
-18
191.004
42.9428
18.5985
42.9136
60.924
0.734729
40.4983
14.6995
17.0576
15.4082
-3.27797
21.4931
-14.7724
-1.82478
25.6263
38.0928
8.91629
32.958
33.4613
-5.79898
-29.3451
13.41
7.53741
654.81
-17.1015
55.8636
14.0278
13.0453
33.1572
34.3003
1.12793
22.2584
12.4064
-12.6703
591.75
62.9829
430.95
18.7777
22.7568
0.819694
133.456
-11.1585
-33.0527
-2.2246
92.1592
-6.60285
26.7516
38.7191
-11.1806
-14.2682
-1.43103
-42.3766
36.2268
24.3356
14.692
9.81987
83.4058
13.7675
15.8152
34.1501
-9.99936
-23.1562
-30.154
21.3323
-16.4537
60.0577
6.01464
-9.5449
30.7532
69.709
5.6746
-37.849
-7.96693
-29.2306
-20.9111
-26.0203
244.659
-1.77346
-28.7376
62.9699
-23.1808
42.6837
23.6732
-7.89828
23.6861
-13.2742
0.344309
46.6004
12.569
-2.32952
-23.8546
12.3091
2.3225
-25.0966
15.3151
21.695
-22.5466
0.931682
-6.35006
-39.0955
43.2018
-11.2086
21.9778
-14.8893
17.7462
13.0027
-57.7611
15.1941
-44.2369
-40.9242
11.0837
-9.56027
-14.0387
26.9972
45.7123
4.89108
29.6921
3.93911
-20.1446
8.37469
10.1622
0.220107
-9.32105
-1.92775
16.2559
28.7225
14.5385
21.7136
33.4613
-0.703952
7.31948
-11.5898
19.3806
2.16558
7.53741
292.146
-31.0987
-2.10893
44.6192
2.78339
39.2822
29.4091
-14.4254
-13.8646
12.888
34.8952
17.3148
-24.8178
77.9755
11.1595
30.0221
11.5124
10.19
-18.343
-7.62619
41.7769
-20.502
53.9974
-25.907
10.2637
52.9886
6.86001
31.9229
7.9393
-19.8879
24.9824
42.2587
13.2183
33.7059
0.44954
25.0119
-15.0388
34.5559
0.416954
-2.50309
6.82882
-33.9022
49.4433
32.272
15.0802
22.6745
21.0072
1.6995
-4.49174
25.0552
13.8866
26.6055
141.535
-43.4712
-30.4557
-21.7343
42.0749
22.1587
-0.843487
-1.77346
-23.1154
212.895
11.5347
-13.8104
5.20236
23.6732
34.9305
7.34054
13.2167
3.78394
3.23715
-28.0078
2.7537
-27.7761
22.6903
-10.5038
-18.4354
-7.64666
76.676
33.591
-10.2905
13.8532
14.6995
-9.17935
24.7785
-3.27797
-14.1141
-31.0673
-54.1278
88.1304
20.561
51.2112
33.2791
27.3358
55.9501
34.9033
39.1786
-17.212
-21.8489
-7.20475
16.9077
42.8949
0.760433
42.4409
5.38734
25.8786
19.65
39.2822
42.5276
8.06338
-8.2424
31.6287
10.5324
-1.42589
18.0054
-1.83705
0.267993
-17.921
11.7919
1.98676
-3.66226
46.7956
-25.5564
42.753
9.70025
-15.9732
41.7442
-11.8806
46.9155
21.0578
-8.64346
28.7305
-2.71888
-3.6483
24.3356
74.6622
-10.7949
40.3023
23.1378
-9.41655
34.5559
4.16509
40.6004
-10.0378
20.4457
38.1989
32.272
1.33833
7.58389
30.1708
17.259
-0.174567
27.3674
15.6849
28.8791
45.3461
26.2893
38.4613
-15.3602
25.7663
21.3692
51.4452
-33.5166
-2.71755
-18.6401
-23.1154
28.4013
6.80428
-0.419839
36.7917
64.9155
13.4628
40.9782
-6.17163
35.1518
44.4945
69.8488
-26.2189
21.6794
22.9372
36.7476
60.2927
47.9319
53.4055
18.0128
2.13397
-5.91364
-1.8764
-12.2284
1.92845
-8.3568
-1.31849
87.4089
11.8931
11.0661
37.1691
15.7618
-0.608108
1623.88
-12.2848
31.1243
-2.85822
255.244
-24.4972
21.2399
-21.542
301.133
-5.26027
25.1046
7.87434
11.1065
15.1885
28.625
21.1466
28.3869
-7.11972
144.647
80.4834
16.079
55.3714
47.3105
31.1451
13.143
48.0625
26.3722
24.9502
-8.36337
47.0574
-7.89849
43.2018
5.658
31.3481
11.3476
34.6128
11.1286
-22.1539
43.305
-12.3778
2.17935
9.21994
11.0837
27.9688
-11.4343
2.82792
15.7528
15.7273
42.3724
7.20329
3.93911
-7.08058
-23.8927
-0.995644
-6.70439
-14.7724
15.0418
33.6795
25.6263
19.3521
12.6644
40.4542
48.4538
23.6589
16.6898
-2.2195
-4.98227
-16.5751
5.66334
20.4061
8.2567
29.3225
-2.10893
7.13792
3.17218
-23.7957
-8.2424
24.1324
22.937
-15.4475
29.2497
1.91109
20.8827
-12.2988
-53.9502
-3.87805
17.414
-5.50951
-22.4029
50.5437
-3.06765
39.6853
25.2563
26.7516
20.6785
10.0947
45.4206
-4.89532
19.3602
47.8809
24.4627
41.2022
59.6696
28.5605
30.932
11.8934
11.1982
21.4374
7.91322
4.99317
22.3198
23.2064
-5.20935
53.8122
223.101
0.185751
22.8812
61.6696
55.4784
-6.80392
15.7606
17.2352
7.54867
214.624
-0.36771
40.7588
13.873
19.5861
-4.04446
-18.5241
39.0253
2.90465
11.345
-38.1079
35.8976
-19.4326
10.8246
6.80665
23.9608
34.9305
33.5775
11.5887
174.037
6.94683
20.1593
46.3686
13.6268
-33.7151
31.0497
21.0632
25.5032
31.0653
-13.1763
27.1686
-0.727863
-22.2289
-4.03957
16.8643
-15.9766
-1.81968
19.7542
99.8811
38.6832
21.2634
48.5474
52.1617
6.39146
-0.608108
4.58175
8.63552
31.3775
9.74177
181.65
21.2399
18.1487
2.61978
41.0915
20.8107
32.3732
2.25061
13.462
107.908
117.216
21.0736
-3.04796
4.90822
46.9499
11.3476
12.124
42.9877
-29.6502
37.6828
101.94
13.4237
9.21994
20.454
42.9613
-13.3084
21.5686
34.8761
31.5661
-3.33244
26.7071
42.1079
-19.8229
80.8049
-18.6914
11.1907
25.6263
45.5891
22.0347
10.4692
3.47623
25.533
2.514
9.66184
318.632
11.0358
-14.2321
25.5743
50.2414
11.1712
29.4091
-12.5514
27.3649
42.8731
1.16205
6.07037
-28.5659
34.8719
33.6483
-3.71111
41.4974
-1.47638
-2.00399
45.525
-5.50951
0.0858715
2.55455
42.753
-5.29227
29.0044
24.8776
21.8525
52.5377
19.1837
-10.5175
28.7305
259.65
4.19767
19.6876
-1.22501
-11.2906
45.8003
-1.45711
36.8139
-26.4059
26.9545
-1.46121
18.8283
35.793
14.818
32.9896
19.5088
22.8573
32.8391
-11.6121
12.6478
34.4877
38.3267
12.8221
-20.3981
-19.0708
19.7712
80.6854
10.6178
-23.2372
17.1569
-8.18825
-2.29391
136.117
42.7015
53.6711
20.459
71.5588
40.9782
201.85
-15.448
35.1242
0.0180712
-12.0538
129.759
12.3847
2.19667
11.1866
6.55388
3.02027
22.7487
54.0565
39.3531
70.2305
15.0469
-2.7346
11.8
31.1869
10.019
86.0287
5.31002
2.64332
1.26596
32.7989
92.6629
14.2577
38.8738
-7.12482
9.23596
86.3053
31.3481
9.47351
13.9981
3.63233
-3.41323
150.666
24.6681
-3.89853
18.58
24.2207
-35.7972
-6.54241
40.1157
31.5661
-37.2903
0.415688
-10.7742
-0.995644
62.6361
20.664
-9.42402
36.8707
8.10773
7.04222
34.832
40.9576
21.7848
-11.4212
-5.96764
-10.6045
-25.9454
-14.9514
52.2653
45.738
44.315
-69.5753
40.8711
-2.83881
44.9044
53.772
-10.6773
16.1205
24.1324
18.0286
-22.0406
-2.32899
91.0939
35.5223
74.9997
15.2605
19.5604
-18.343
33.6033
43.651
-13.0058
-1.78819
-34.9268
18.3901
15.3225
-8.47692
47.3664
25.6007
26.3007
21.3391
17.3096
-46.1248
39.9749
25.3921
35.7071
18.4402
-16.4171
4.69506
2.52312
19.5633
7.91322
-2.54151
-13.2874
15.7101
-7.08341
21.9531
-22.4012
-3.56238
0.392445
-8.23987
53.1662
40.3354
-20.9824
23.8922
-6.74176
-2.90273
24.0665
-1.65748
35.2771
2.90465
-6.24877
-6.37059
-11.9364
-7.9161
38.6658
1.47205
29.3083
3.59241
37.8256
-2.12533
-15.542
5.13912
-42.5952
27.3772
4.82841
-45.0354
-17.158
-11.2467
-17.8506
10.3839
2.42964
14.3203
-8.72165
26.0586
121.502
12.5104
36.547
25.1965
12.3836
23.3787
5.14062
2.4992
16.2746
-35.2453
6.36792
15.7343
-20.2367
14.8546
-1.67806
-1.36002
-31.3272
93.9793
11.6209
167.135
-7.59774
-40.143
17.8901
4.20701
6.78229
43.1281
23.6997
-28.8441
-28.4689
41.3648
30.5724
-17.7337
6.10953
-29.7793
-36.0095
52.7161
0.428388
-22.2684
-6.86157
-22.1566
0.129547
0.0982647
13.1543
29.4741
11.3476
17.7462
5.50639
-22.1539
60.1716
-46.111
-24.0576
-3.89853
18.58
3.60594
-3.93807
-23.409
41.9897
0.734729
85.4759
82.1659
-24.1719
13.5342
137.685
-23.571
-33.5131
-9.32105
33.6795
21.8781
14.5385
27.3358
29.7132
4.91825
-5.79898
-32.2046
-46.5601
-0.662599
-35.8421
29.6267
19.65
-7.56946
53.772
-3.18102
37.2509
6.07037
12.6635
29.2497
13.1555
-8.55064
9.76802
-7.62619
32.4066
30.0977
-7.41039
3.69209
57.7455
20.9447
26.7516
6.86001
5.68602
13.8428
-1.43103
-34.8804
15.612
31.0143
20.5875
-10.7949
19.6876
-13.1647
85.1557
79.1277
10.6154
27.4435
56.053
19.4582
11.6572
36.9456
45.0652
60.1559
-18.9152
32.5515
20.6671
-10.4899
92.6746
-22.7851
-56.0054
-20.9448
-4.59162
-17.615
-7.20597
-32.5511
1.45423
10.5548
14.5905
8.69353
-13.2742
116.536
7.245
-53.0233
20.1593
-53.8396
35.6253
-19.5501
24.8113
-2.60782
0.322601
-13.1763
-25.3052
27.3831
-29.7252
-20.9062
7.49393
-21.5988
-14.9381
44.1171
21.1703
42.4313
99.1472
7.18408
41.9987
-9.97844
-29.0453
-21.6552
-2.60888
10.2602
16.385
13.4899
-25.6118
-21.542
6.90428
-24.0009
30.7308
-44.5995
35.4693
15.1885
-8.83842
15.2685
47.1952
-3.8496
12.2679
67.9253
-12.4183
17.1389
10.5304
-2.60719
-2.23199
73.2239
4.33543
-4.61524
26.7243
11.4501
-5.37994
-1.44568
15.3247
39.4849
39.6274
48.1594
43.09
-12.5297
72.8657
23.6412
23.6357
31.7818
-45.8202
5.51171
36.619
-3.97142
36.5924
-15.6948
17.1357
-24.1591
-5.60316
28.2093
-16.8308
21.9778
25.2425
22.373
37.8162
48.9272
115.059
-10.9391
16.7059
46.7095
-0.920213
8.25653
2.60879
70.4834
10.9514
15.1835
86.6227
11.7146
40.2338
-12.3266
-29.7649
11.2937
28.0573
18.13
41.8409
18.2866
31.0839
22.2169
-4.09357
-36.8414
0.291513
-14.9514
12.9099
-16.1062
59.3075
-2.10893
35.2489
4.65746
31.7859
29.4091
-15.7387
42.8731
6.78425
-13.5734
-3.83304
13.1555
11.5124
10.19
-5.22451
3.61821
58.6435
16.9793
84.4188
10.0508
325.737
6.51561
16.2303
7.56008
0.724351
9.81336
-21.7619
71.834
64.7475
22.5886
37.4541
40.929
-10.7949
38.4283
-6.84721
14.9463
15.8152
11.6614
16.2376
16.6976
32.5767
0.412852
5.70982
11.4301
82.8514
-3.9227
4.87859
49.4181
4.51623
43.4721
30.0375
-11.6121
70.7439
-31.1046
-5.91853
-5.40561
1.54395
-26.1363
-9.99691
-6.37059
19.031
-8.18825
5.20236
18.051
27.4342
11.5887
209.644
-39.9048
147.596
20.1316
0.508308
-31.8411
14.1831
7.9447
37.8039
42.3097
-28.1688
4.67981
51.746
-1.61416
-13.4099
5.61986
186.423
-5.56781
-12.1049
-14.3438
7.31796
87.7689
-10.4751
6.88816
8.43599
10.2039
66.7316
21.5046
-7.97784
-23.9914
-5.75657
39.4537
206.183
-19.2516
-7.39308
12.124
20.4989
-3.41323
62.0457
0.74064
11.5497
-2.02446
7.33558
48.5835
-17.7868
32.6194
-16.1319
162.313
35.3143
9.56131
4.16382
7.96643
-2.86971
22.7089
13.1677
31.8054
19.3521
57.642
227.861
84.0611
48.0218
22.312
5.27676
11.8843
-20.3232
16.9077
14.7839
6.38263
27.4484
14.7577
20.2564
14.0278
5.549
48.1498
-10.6773
3.002
14.7621
25.5249
-18.2925
27.6561
27.3757
71.1296
28.148
12.0641
-16.4689
14.8626
58.6435
26.3228
1.81802
2.55455
175.812
-7.16634
4.64155
34.2479
46.2154
0.0638182
0.726874
56.8415
46.0068
28.2108
33.7059
20.3142
-16.4171
21.5617
-29.336
-18.7869
6.44488
24.7798
12.4894
38.6879
12.9495
34.4508
-21.1505
28.1986
13.3042
2.26651
-3.9227
14.2489
25.131
50.9683
24.4153
27.2169
-5.98991
314.372
10.1248
51.4452
42.8072
-20.3981
-11.1438
-11.871
12.3701
-8.18825
16.4468
31.1695
-17.2686
-21.2915
20.459
2.21837
18.4894
-6.17163
14.5371
55.7389
15.5008
-31.8411
12.3091
11.6928
29.2513
5.9448
-7.55409
2.80575
-8.22413
-14.7326
-28.4024
41.2271
17.7566
-9.31594
40.0041
1.69576
25.9247
-11.8525
8.43599
10.2039
55.4872
-15.9767
-14.6211
-15.1269
-16.2415
-34.6604
10.6524
4.11006
-31.1134
6.36393
-25.8589
301.587
39.5514
28.625
-14.4606
-12.8425
7.87281
39.699
-20.7162
6.70866
-3.28925
25.063
5.89452
21.7748
-18.7161
-19.4038
-47.5848
-0.357919
45.5649
-45.8447
13.6058
2.07979
-17.2688
43.3458
26.6653
75.183
-8.73564
34.0653
34.0052
72.5222
41.216
9.95908
-26.4598
38.6338
47.9986
33.6558
-12.087
20.5042
-15.8548
-2.09735
36.5924
-15.6948
34.0023
24.5666
-16.8476
16.2903
0.17869
16.0883
35.6831
144.858
11.1641
41.1224
29.6338
1.031
16.2674
-24.0857
19.8362
20.2815
-24.8373
43.3467
-40.8503
-24.7234
-4.45959
4.65652
-37.3809
-27.9014
10.6899
25.5608
-7.398
11.2802
13.2216
10.25
33.6174
405.133
60.1716
-4.88156
2.17935
-30.1355
33.5725
16.7244
9.18039
26.9972
100.907
3.93911
-10.7742
-23.4844
2.66594
35.8274
18.687
14.3819
38.0928
-6.07624
53.5727
59.6982
31.1552
5.44541
-23.7229
0.291513
-33.692
91.6206
-19.8543
-11.4793
97.0931
-4.71287
38.7794
-16.2995
389.06
52.2434
8.65831
39.8036
-22.9437
33.6483
34.0012
4.56783
-8.97264
7.36634
11.3571
9.4562
-0.0560459
55.0284
13.4484
-0.980651
30.4998
41.2933
2.59842
30.6046
12.2736
9.47016
40.929
-27.6615
44.0505
21.2638
-11.2906
30.8077
37.8983
48.0967
-11.9118
-17.0356
11.962
-9.90607
-3.66051
18.9264
7.88871
-2.04863
-28.8546
26.9293
25.131
7.86482
22.5412
-0.894081
3.38042
25.7663
60.7246
49.5711
-11.5407
52.6904
-11.5745
16.0231
-9.26972
-26.8635
-21.3631
15.2828
-13.5383
31.1695
128.909
-13.2742
-25.8926
5.07277
-2.32952
10.7613
-3.23982
-13.9279
34.1816
-17.6003
22.8114
2.95434
-33.791
4.89434
7.75617
20.6124
0.890015
21.6283
4.30371
64.9201
48.4135
-12.3492
20.0066
10.3101
19.8799
17.7565
-25.8655
-13.2528
9.99546
-21.542
16.2746
-24.0009
-1.12835
94.445
84.711
26.099
17.0626
8.01031
-12.5865
-12.8425
-18.3641
17.2102
16.7651
-13.9061
-25.2135
11.7033
-31.159
20.8871
18.0267
33.7577
-10.0335
-6.35532
-20.9726
41.3648
2.46136
12.2514
11.7317
-9.1646
-11.6466
7.73852
49.1541
7.71661
-27.4763
13.4506
63.8478
30.257
42.5372
-2.09696
87.3595
12.3913
33.6558
61.0016
7.38577
41.742
-15.2158
45.9627
22.7579
-3.54442
-9.35129
36.0343
-23.0651
18.9194
4.84394
43.1794
19.9071
24.4534
26.7913
-16.9469
1.76699
7.14504
-17.7097
18.1415
-24.0857
29.2065
2.38212
47.0948
20.713
-3.71233
36.9703
45.0808
94.5829
442.164
-3.41323
54.5494
-6.75562
-22.6392
61.6835
22.3466
-22.6787
-12.1646
47.6119
-10.5097
38.6243
31.5661
9.56131
60.3858
-1.4039
-21.6104
-27.3191
-9.15022
15.0418
23.7522
27.6569
42.3996
3.57135
12.773
-3.1082
-7.20475
-14.9514
-0.208598
-21.7284
-26.4718
-7.85461
2.78339
-9.44353
10.6684
-12.5514
-13.8646
20.3843
18.0286
-20.1666
-11.6993
40.4941
29.9001
0.037019
15.2605
-1.05437
-1.47638
65.4624
43.651
-27.9983
-11.1585
3.69209
-3.06765
24.0123
22.8187
38.3747
34.2479
12.4822
7.56008
28.8353
-14.5495
-34.8804
8.11577
36.6365
26.3368
-20.642
9.06985
38.4283
47.5007
-33.7794
88.9038
-29.5681
29.356
12.451
-28.28
40.073
-6.15794
11.332
22.6745
32.2516
-0.174567
23.6193
0.768096
33.7856
-8.39035
52.1061
31.3885
55.1933
-35.3907
-4.07825
-13.0179
-26.8635
25.4885
5.20236
16.177
50.1978
55.5452
37.3256
22.8331
-4.29757
16.4111
57.613
-21.9805
-48.7076
14.1831
19.1891
34.8735
30.3077
61.0504
-37.5391
2.80575
46.1238
2.13397
10.953
26.2346
-0.984051
-7.44188
40.3689
-3.19256
10.5722
-3.09945
14.8142
14.6803
0.769258
-26.845
-21.5491
-11.9792
-4.73228
31.3775
0.37144
-35.7416
39.9805
-11.8364
-18.3787
-3.00242
64.46
-35.2292
-17.0045
3.94414
-1.36002
-29.4531
-16.4901
41.573
-24.4643
-28.8986
-21.4653
4.20701
-13.8324
-13.0939
-6.28538
-51.3329
-41.5874
3.88344
11.8317
-40.2225
-5.13487
-11.6466
-7.06788
7.82842
58.2256
51.9075
14.979
39.4537
-1.83826
14.4815
11.3476
-0.994432
22.373
11.5793
-14.2519
-10.9391
26.0762
26.0947
1.68412
98.4053
116.952
6.35693
53.6168
16.5736
21.0849
28.9894
129.531
-1.82478
24.3092
20.0041
45.5891
51.6986
42.3996
5.44541
27.7656
-19.9748
5.91371
-31.818
18.5321
-16.1062
6.83367
-24.5977
42.7452
-25.3276
-0.073199
20.0388
11.8115
-2.6202
44.7471
4.91018
-44.5294
-0.454921
11.1595
-16.8296
15.2605
-14.1728
-12.7208
-16.9965
38.0288
-1.76138
-31.7733
11.1884
-14.312
-3.41821
-15.9732
-1.35936
-24.9991
1051.41
-27.3866
399.619
15.7194
4.36764
2.90332
24.4627
14.9653
13.568
36.5542
0.649052
-7.54249
0.82268
19.1576
25.6079
-6.28964
-9.53932
4.16098
-13.6542
26.3246
0.185751
9.76278
-20.7893
-21.3583
28.8033
32.6272
5.99075
39.4078
19.7206
-11.6121
35.1366
-19.8602
57.0674
22.1925
-9.15374
59.64
14.149
18.8413
-17.4932
-13.8104
-19.1605
126.747
-19.1427
23.6861
12.9627
-9.02602
39.1041
14.4431
61.3887
55.7389
8.00457
-8.30566
60.4185
32.9994
11.567
53.5541
-20.6725
148.983
265.39
-7.23636
3.45669
-5.62453
1.92845
30.9986
2.42964
29.3128
-8.72165
1.69576
12.8063
4.51739
36.8732
40.2951
2.70768
19.8799
42.1194
59.4885
28.4824
-3.88251
36.2324
0.946844
48.1337
5.98412
8.24198
71.9562
-5.24413
72.9506
52.6699
34.2472
39.8873
24.6388
11.6209
45.3212
-0.101471
6.70866
-6.4728
28.5699
9.64265
-19.4546
-7.47172
40.5663
-28.8441
1.51615
11.3797
2.88103
22.9761
2.07979
-30.3873
9.61259
6.05059
7.71661
22.8209
20.7443
25.6706
37.4678
6.21094
-13.3414
49.8782
1.1469
31.7818
-21.4573
-1.98456
15.505
120.952
33.5099
45.9627
-4.45041
30.2542
-13.0994
17.2936
1.29774
20.713
7.53207
12.6075
24.466
4.62777
20.4989
39.5569
-4.88156
-0.150394
41.0688
22.3466
42.9136
21.5686
38.2416
186.267
38.6243
1.58109
-35.4163
-22.0731
-7.0261
799.231
-2.95626
-29.7649
13.1677
20.561
48.115
27.6569
77.9356
-2.14596
40.5255
20.4379
16.5212
-44.3377
-3.45662
3.78927
37.2727
40.5669
-11.4793
57.1313
38.7794
23.0559
25.4908
35.3768
3.03612
-12.6703
-21.0696
46.1163
114.233
11.2814
19.0087
-1.05437
-23.9652
12.9885
28.6584
-29.8724
7.44022
-3.06765
20.9447
-2.85472
23.0035
8.73408
39.4192
4.47248
11.6874
2.60094
11.8639
31.0143
26.2097
27.8105
6.07174
178.685
-13.1647
25.6079
-25.0303
-26.4059
36.3248
5.08646
24.4505
-1.68831
6.01464
-4.49174
-12.4261
43.8716
34.1017
20.6671
19.7206
-24.7306
29.5144
51.4452
-2.17039
-3.53154
18.4105
14.149
-13.0179
14.366
-21.3631
8.95049
14.3029
27.4342
5.96651
39.1041
-2.4235
25.7815
42.6204
9.87864
-26.2189
19.1891
32.1817
44.1838
-20.6725
10.302
23.635
-12.8586
29.6936
29.9827
-23.4728
15.0469
30.9986
9.92591
29.3128
-1.22538
25.9247
60.7394
-11.8525
4.68786
25.5021
389.324
90.3266
189.146
56.8471
-32.7863
3.15615
-1.51214
992.127
10.1121
-5.24413
56.084
0.196005
43.6176
15.5244
45.2535
-20.2382
99.6691
-0.101471
-6.4098
13.5773
4.44831
11.5167
27.397
24.3874
51.8107
-23.2219
16.5087
88.2164
24.9502
1.00696
11.7317
-26.0312
-15.3947
3.99039
15.4209
11.4647
-11.1461
1.90987
21.9778
9.47351
-23.4832
117.95
-35.2724
33.9347
-27.3704
-35.302
-22.6495
-32.0491
-34.6534
26.9972
-3.0134
14.2614
25.9439
15.1835
9.78602
96.0475
4.54
33.6795
14.3819
38.0928
20.1607
12.4145
33.5564
-21.8489
-50.3083
-16.8255
-5.8308
-34.8468
14.3299
37.123
16.7934
40.6535
68.0335
216.646
16.6362
-17.5786
-12.6703
38.6201
1.78915
-18.7036
17.1346
21.4344
-1.47638
59.8402
-46.739
-7.41039
7.44022
15.673
-31.5292
-10.351
-6.25845
-1.14971
21.0578
-18.0138
13.738
14.1477
5.72203
35.58
35.3068
29.0579
13.7675
-1.92029
21.4374
17.2835
29.356
-26.9044
16.6976
26.9545
34.146
3.21239
11.4301
22.8812
6.75266
10.0627
47.6197
35.9758
5.6746
143.409
-20.9824
5.15153
23.2433
81.4302
12.8221
-12.9019
410.09
-2.71755
-3.64753
8.62193
17.1569
97.0316
18.051
16.4646
31.1823
19.085
52.2226
10.7889
42.6204
19.249
84.351
19.8053
167.24
216.658
124.011
17.9469
-26.2947
-0.942384
-30.7129
-12.8586
-5.91364
5.61986
-0.984051
93.7577
18.0684
-4.97351
-18.919
-2.18625
-29.2158
-26.845
-4.68247
12.078
1.13925
32.749
2165.94
-50.2283
-30.1194
-1.24893
231.457
28.2093
-16.8308
3039.84
28.9906
116.076
-3.41323
33.9347
0.74064
-20.3094
-9.52072
-2.03475
11.1022
-7.68621
28.8713
-44.2429
46.1205
-35.4163
7.91195
-27.6408
-4.74378
55.1398
-18.6914
35.5536
27.5003
15.604
22.0347
21.7136
27.8391
23.6589
-22.8342
-14.701
5.66334
-5.8308
-6.73583
18.0781
25.8786
10.2797
21.9128
4.31524
-13.8646
74.7322
-6.33421
-8.92216
-4.20305
47.9904
6.44189
49.2732
-20.502
-1.78819
-28.167
-3.06765
20.2642
17.1965
2.76748
2.38878
6.86001
50.6636
-4.89785
2.3171
-23.636
15.612
93.8031
5.59494
31.5586
92.2788
29.0579
2.52312
47.6743
7.91322
-2.50309
-24.5318
38.1989
26.6498
164.382
121.902
15.385
11.9367
49.0943
35.6597
42.2094
-9.73804
26.9914
2.71947
18.4443
-31.6425
-15.3226
16.0231
-11.871
6.74787
30.2754
-19.4326
10.8246
-11.6464
-13.2742
24.7072
59.7188
5.07277
27.6555
59.487
11.7527
-6.4316
34.1816
29.2513
32.1817
53.5541
-15.0504
27.3831
0.259902
3.45669
13.1161
-0.984051
-11.19
19.9425
-18.919
16.5544
17.6359
16.2585
57.1617
25.5021
0.889914
-23.9914
-5.75657
-23.7377
3.15615
-10.8825
23.2345
45.7193
-20.2367
-7.6342
28.307
13.6325
39.8873
0.275951
-3.37159
20.9583
-20.7162
4.83459
-4.59873
-25.5368
-7.22394
1.16009
-1.84952
-13.8516
0.135309
9.95763
-30.8522
13.6058
3.95386
-2.27629
-16.6243
22.9172
39.5757
-34.9726
64.0504
76.9663
-16.5946
23.7965
16.8531
-14.4038
-11.4673
25.5153
-15.7197
22.4114
-17.7092
22.3783
0.512516
-27.0992
-0.223283
0.985104
-38.1836
78.9799
-35.4035
1.8931
-15.5689
2.05276
21.7105
-2.58174
43.1941
-1.31965
-69.4207
-9.4774
10.8932
32.8901
-21.2139
-7.2191
10.4659
-51.9658
-24.6961
18.2663
-62.2047
9.77359
16.1551
803.009
-33.6328
-3.53853
-2.42854
14.3164
-9.00741
-17.9422
-20.9456
30.76
22.5671
-3.9047
-44.8367
-47.1135
-12.955
-14.6153
-5.13565
-3.12375
3.10369
19.878
-36.5146
-56.5301
8.11386
32.2886
44.0568
3.57007
26.9586
-4.05847
-15.893
34.0182
-13.2743
2.44179
51.8553
47.188
-22.8946
6.90725
19.9245
49.0337
50.2914
17.9295
14.4732
18.7006
-1.54982
-3.4158
34.048
35.5767
60.4509
30.3109
34.9864
19.0656
52.9221
-5.44449
36.6165
35.0809
37.03
58.8002
-10.7993
661.958
35.0624
27.3857
44.8006
49.2055
7.01888
21.5373
52.6891
110.387
55.3164
-22.3402
33.2705
25.4479
1.62515
32.0174
-22.8434
882.319
202.025
15.881
1045.82
23.9534
-11.4403
-16.1239
1.3812
-38.3778
29.0716
32.7227
-1.57461
54.2535
23.5241
17.8394
-8.94428
1.04022
118.009
6.44343
6.89413
7.69779
-27.3704
5.92748
-22.6392
-15.1532
-2.06401
109.65
13.8787
-14.2578
19.8836
-11.5374
-31.6681
4.16382
-38.8852
-21.6104
-32.9413
-27.8909
3.79741
-7.54995
-2.48474
0.611462
22.0347
32.958
7.31948
-20.9602
-14.3526
-24.0713
-31.818
11.0358
-36.7209
27.4484
-41.4643
38.997
0.909325
11.1712
42.5276
-25.109
18.0286
11.6926
-47.3066
18.0054
-3.83304
7.53328
39.6234
-2.92844
-3.35044
1.74414
28.6584
-33.6473
-29.3046
3.39759
20.9447
17.3813
3.11188
-11.1806
-10.52
0.443034
81.3117
-6.87676
15.0924
28.0837
29.6846
11.6939
27.1839
-16.2175
-30.0313
-2.92545
13.5354
-4.37716
-45.1466
-6.77869
-12.7056
-15.5283
-24.2752
-5.43645
-3.9227
23.1811
6.39029
17.2352
24.4153
-10.2644
-30.3528
23.8922
96.3319
-8.52493
18.4443
-24.1463
-34.0633
17.8972
-21.3067
-30.4049
6.80665
51.797
217.236
-1.52976
31.6079
-17.416
53.8648
-1.36576
-29.967
-2.68347
9.81876
3.01438
20.9373
34.8135
-31.9169
-8.43865
4.89434
-9.11043
5.33076
-7.4986
-2.85812
22.5432
27.4388
-6.84758
-24.5412
108.384
4.51739
-34.3413
-2.80841
-21.6552
10.5096
-6.60635
7.01469
-24.4972
0.625131
-32.7863
-9.96231
-53.6022
0.741732
-33.3551
12.9805
11.4404
17.3806
-9.09438
-10.8679
5.96576
-47.6393
-32.7097
-29.5262
-31.159
34.0055
-2.58804
-7.47172
19.0145
-5.41829
19.3198
40.4277
16.5169
-15.4422
-8.22757
-8.83552
21.794
3.23949
-8.21295
-13.4208
49.9949
1320.41
34.9422
30.3557
34.6567
14.6442
-23.6487
67.6818
15.2024
57.0816
-3.65368
73.9151
8.94581
16.9413
17.5803
73.1367
-12.8837
16.1333
27.193
61.3342
26.5976
64.834
13.2772
29.1239
62.0735
25.2196
15.8225
111.156
48.8197
20.9526
10.5845
54.5064
14.5635
13.7223
0.57647
27.5772
11.47
22.4601
62.8817
12.391
-10.8618
23.5241
19.7135
17.9068
303.541
21.436
25.5014
-22.6392
22.3281
11.1022
-12.1646
30.7453
-10.5097
1.14295
61.5512
-27.6953
-27.6408
-25.3585
-1.65396
20.664
61.7905
18.13
38.0928
16.4125
27.3358
42.3996
16.6898
4.38806
-18.4491
-28.0699
42.8949
-27.3506
21.8262
7.13792
-21.5795
-0.073199
66.8904
-27.5439
-26.9831
-26.9489
-38.9072
-52.9288
21.7535
-20.6996
-28.074
24.6309
-18.343
-5.75212
4.29559
-22.4029
-38.6749
3.39759
-5.29227
-38.462
39.8701
21.8525
13.1823
24.8059
-8.64346
30.6046
49.755
20.7146
47.7986
21.2638
-20.661
19.5633
-50.1828
4.99317
-36.2747
40.073
13.5313
20.079
-3.66051
32.2516
-30.1596
6.75266
21.3071
229.404
-10.8758
30.0375
-30.3528
22.0181
-10.4899
12.0898
-15.2889
7.71285
5.29208
8.52684
1.97467
-32.4857
-2.62246
2841.37
16.4468
21.7992
-22.8908
48.0489
1.71834
32.2034
23.8798
19.249
-22.4707
17.9313
28.5594
25.5032
86.5296
27.3172
1.81624
-2.81645
14.2647
-12.8586
10.953
-0.00233579
-17.8506
-18.6863
49.2813
27.4388
6.27088
151.487
-19.8455
-32.4672
-17.8009
-11.9792
-25.347
-24.8444
-12.747
-13.2528
-25.6118
-6.21418
7.85819
11.9901
11.9861
-3.37006
49.2398
23.0207
2.15002
7.83983
-31.9606
-2.66167
-8.34686
13.5773
15.6927
26.5093
-23.2028
-28.0864
10.5812
-8.22938
10.8865
28.2463
11.8317
-21.4818
-5.13487
9.57606
-30.3873
17.1089
64.1466
13.3388
34.0653
24.4924
15.2645
-3.15939
-11.4673
55.5004
3.02097
20.5374
-30.8276
45.4901
4.75992
-15.2158
6.6073
3.04585
-7.22714
39.5591
7.5153
97.8784
-21.191
32.0378
1.9499
11.3349
75.5171
9.29003
31.5079
-10.2134
175.563
-5.34503
31.0806
-5.95539
35.1328
45.2207
7.87538
-20.9753
-20.2115
68.629
0.908384
-5.52176
-35.3977
-39.9099
18.0646
22.8517
-2.94962
-13.4493
13.2167
-9.33453
38.8444
-16.7634
2.7537
7.38046
20.9496
108.897
-16.126
5.46152
3.60594
-22.6787
21.375
-18.0059
21.7577
29.6921
15.1835
7.91195
-44.5074
15.871
-6.70439
-7.27616
20.0041
16.4125
44.2024
-7.76816
3.04418
-20.9602
-38.7155
5.4136
13.8789
-12.2091
22.4156
4.31524
8.6242
16.6362
12.4064
7.94444
-26.6918
16.1313
50.6368
34.0012
-21.6691
71.6122
-3.87805
19.2881
-16.7539
-13.1745
34.4137
172.064
-3.41821
-25.3435
32.3738
-6.25845
35.6711
-4.89785
22.9318
-6.76939
28.7305
36.6365
-1.77423
39.3281
16.5661
-5.17266
-10.2975
6.27125
-33.7794
32.6818
-33.3162
1.24504
-28.7784
-35.7762
36.3248
-10.8315
-41.7652
26.3246
-7.31051
60.3626
-18.9152
14.2489
15.6849
40.1235
9.73889
26.2893
4.72812
1.50636
-6.09286
-17.9862
36.4527
20.3184
-26.0203
22.1587
-13.9619
5.72281
6.86969
-17.615
22.7791
8.67835
-4.16797
14.3029
8.96832
38.6786
-7.65199
-1.52976
50.3485
-17.416
18.2852
51.9908
-13.1004
92.8939
9.31251
10.953
11.2421
-8.48032
-13.0641
14.132
17.4222
40.5572
9.19203
9.05815
15.7618
10.3101
0.833618
4.88738
-10.3545
10.7628
-5.25076
-11.3788
-12.4933
1.28208
0.361925
-12.3727
53.2156
-7.11819
104.81
144.499
229.15
6.15411
4.02408
65.9359
-0.101471
1.08646
14.1419
4.20701
-21.7886
35.8796
38.6414
-1.84952
44.3144
-0.73312
9.01241
13.2538
-14.4052
-40.2225
9.85766
-3.54241
-19.1429
138.923
-1.65372
-16.2319
54.4775
42.5372
-1.28532
-13.3414
34.8856
19.8876
9.29296
-13.961
22.3783
4.26065
-2.73635
16.6433
29.0961
12.4162
2.1432
-52.2701
1.8931
28.538
21.9125
11.4231
5.69803
23.6552
13.209
4.30255
22.4085
-1.98114
27.7598
16.0235
27.5118
-27.8338
14.214
-16.3585
-11.5776
-28.5854
-3.50498
-33.3541
-1.47081
25.2712
-18.6402
-9.16073
-17.4211
-2.55017
30.348
-10.4459
1.54324
0.0783231
7.3397
-14.8516
-18.7712
-9.20686
-8.99312
7.98281
-0.644442
-6.35891
0.966708
9.98793
14.4849
24.6729
7.51246
23.2478
7.28091
13.7452
43.2018
18.7765
27.6
26.3401
30.8647
37.3655
13.4534
45.1791
0.74064
-3.44285
7.34587
31.6984
234.116
-0.189941
60.924
8.25653
0.734729
21.7577
44.6846
-3.55715
-20.1446
-0.995644
-39.1353
-3.69885
5.56851
29.3744
88.6926
40.9576
40.5255
20.4379
-11.5898
-23.7229
-57.8045
138.722
24.1543
-14.2321
46.1891
-35.8421
10.886
34.6425
127.363
8.06338
3.002
20.3843
32.3073
-34.1881
44.2423
11.1595
9.63832
-1.05437
-7.62619
32.4066
-1.78819
-11.3004
66.2728
44.627
13.4484
-15.9732
49.2404
8.73408
24.4267
388.656
28.554
4.47501
19.3602
-21.4595
20.7146
-0.0272546
12.818
441.055
-22.535
23.3115
86.624
3.11911
4.95475
-24.5318
7.90912
5.44763
16.123
118.759
-1.10597
45.3461
37.5337
12.2244
-11.6121
22.0181
32.6136
34.5786
-5.91853
-9.15374
113.988
16.0231
-1.77346
8.74376
-32.6075
19.031
31.1671
-13.5383
29.2954
-4.15015
25.5601
-0.155722
11.5887
219.014
-4.29757
38.8723
-14.4842
-52.4558
-8.30566
49.1742
12.3847
35.9299
-24.4207
-8.43865
-31.5992
5.61986
0.890015
3.80252
8.5098
36.1628
48.0535
-25.5882
29.8068
-19.0528
10.1396
-41.8376
-14.0528
8.63552
8.38618
14.511
-41.3638
-17.7938
6.90428
13.4804
-16.1209
4.48986
2.25214
42.9656
33.9292
36.1213
-25.705
-14.7166
-48.3492
15.3361
-3.28925
-8.67016
12.4045
-9.34578
8.70715
3.39021
17.4539
-40.2225
-20.1274
22.6945
3.34591
13.3607
-27.6826
47.072
4.38282
37.8135
45.1071
19.0126
61.2778
26.2234
-8.78158
1.65117
111.722
21.7616
18.6633
14.15
29.8746
-19.6029
27.8877
209.006
-21.317
22.7579
-9.16662
22.5078
45.4046
52.6525
59.1919
7.5721
25.5293
28.2015
58.6505
-3.82843
16.7595
24.0116
31.0161
27.5118
-18.4635
34.8287
0.508054
20.713
-1.83826
12.6075
48.8289
21.4944
31.7433
-31.5242
58.2976
-19.8741
-14.6872
-5.77259
65.4316
52.3317
7.30632
4.70199
0.734729
53.6168
39.0624
18.9316
-3.33244
-1.4039
4.54
-12.8984
18.7899
3.13746
41.8409
34.832
7.22437
27.407
27.9342
9.02489
6.26213
-24.0713
-13.0773
14.7839
-2.9877
48.0631
-39.5903
25.8786
10.2797
41.1563
29.4091
-8.80322
1.12793
17.3148
115.737
43.0186
-7.45925
163.312
12.0641
-3.35044
24.4755
13.2043
24.3068
6.30268
48.3752
19.0706
17.76
13.6332
19.9785
13.1823
-10.52
189.724
-6.76939
26.8564
2.90332
22.4615
31.5586
66.0419
-3.09908
-50.646
36.4299
21.0317
55.5545
-0.168985
-7.08341
-5.53457
39.5411
28.5034
3.57357
4.87859
10.0627
90.3237
45.03
27.2169
20.247
102.603
25.1174
60.8155
3.4518
0.216588
24.0327
27.2675
28.2116
10.6178
26.5272
-15.6845
-2.29391
10.5548
-9.77234
29.3083
179.755
7.245
18.2852
3.26505
-14.4842
-11.2263
16.0572
62.2926
12.3847
-3.42553
34.8135
1.81624
6.7684
-15.284
11.2421
-2.85812
5.67659
17.8801
111.125
108.024
4.39682
30.7543
6.88816
6.56193
-2.91451
12.3836
59.4885
17.238
-0.134374
2.4992
53.7559
-12.7565
-1.12835
13.8602
-3.37006
33.5953
11.4404
24.8769
49.2576
5.99874
-9.4718
6.64567
9.82921
-12.4183
26.5093
23.6489
-20.5902
-4.41131
-6.35532
27.7531
35.7426
23.0761
23.4958
24.8502
9.57606
-19.1429
39.5976
56.6504
54.5683
11.8791
54.6801
43.2331
17.1386
21.9224
29.9716
3.02097
17.8981
13.631
-13.9807
-11.4677
34.7183
1.17179
32.1283
41.4332
-24.3438
28.538
21.9125
491.184
17.9624
11.3202
143.595
45.0681
43.6579
-24.4432
11.1373
1.031
32.1363
92.9248
-10.7363
-2.20726
7.02185
3.99129
6.00131
22.8921
-8.20772
2.78245
-13.018
-9.16073
-9.9248
14.3164
58.459
21.4132
-9.70116
21.3897
22.5671
22.3322
8.93444
-16.7257
-5.6527
-13.3803
-22.3253
-1.38752
41.8538
14.3481
3.01142
-2.78142
48.4176
36.2249
-7.398
9.40614
12.6075
18.8438
6.50183
32.0606
6.36284
54.6532
42.9531
149.765
14.8503
20.4248
-30.9053
30.7453
0.734729
40.4983
-0.292979
122.005
11.6601
11.7146
-12.8984
442.329
24.3092
-13.7291
56.8334
20.1607
48.4538
11.0676
22.1434
19.3806
37.7728
28.1521
28.8714
48.0631
14.7577
42.7452
25.2722
52.4007
31.2832
-8.2424
35.3768
36.7693
34.1814
61.3893
51.7385
18.6557
11.2814
39.6234
6.01989
16.7367
-1.78819
11.1884
2.55455
35.9372
25.2563
49.2404
58.1599
21.3391
24.8059
66.2118
16.8393
44.6771
-16.4171
17.8135
-21.8397
-24.4091
34.5559
40.6004
18.0732
-35.7762
62.5618
32.272
21.9531
37.6671
35.9997
7.3217
10.5008
41.9976
227.131
31.9115
42.2094
5.25449
42.6329
-2.99362
-33.5166
-0.33012
-4.59162
-11.871
-17.615
9.66063
-19.4326
1.45423
16.177
-6.02421
72.4118
-0.155722
663.764
44.7263
-4.29757
25.7815
35.1242
0.508308
1.89214
27.3016
54.7963
47.992
172.737
46.0579
-3.80595
2.80575
11.5043
1.58263
46.8493
-6.60625
-31.8047
-4.60867
4.30371
10.5722
-27.4623
-0.178302
4.51739
-2.48217
-0.934339
-4.78858
-4.48295
1.39249
-29.6136
-24.4972
4.37326
-15.9198
38.7634
9.73226
-4.87648
11.9861
18.6027
176.358
28.625
9.90225
19.0166
4.12468
39.699
-30.0865
-21.4023
-2.72467
4.20701
-10.5442
17.1389
9.39488
134.27
-25.096
58.2314
-1.28677
17.8736
39.8427
-14.7868
-30.3873
18.9829
-10.816
47.072
10.005
19.0728
33.8627
20.8867
33.7197
-6.90752
-13.3414
18.019
12.3913
48.6483
-23.3314
24.2524
24.8754
-12.1067
14.7692
8.48137
-8.19854
41.4986
-7.29255
41.2485
69.7674
10.6681
28.2897
12.3402
1293.18
4.91453
-1.78352
24.9173
-15.0728
-0.107074
16.9024
42.5925
11.3476
4.62777
13.0027
-24.028
4.48877
-7.19098
-17.017
24.2022
31.7169
110.38
12.1982
32.6194
33.0021
33.4402
17.0576
6.03789
-16.3964
21.4931
6.41407
148.101
65.5386
48.115
24.9743
2784.41
70.4393
42.8316
48.0218
37.3045
-9.71577
15.284
5.4136
-8.6099
25.5743
1.6392
59.6118
8.40559
16.7934
48.1498
4.31524
-0.746133
27.8806
16.1546
-3.29996
-4.20305
111.709
28.0261
30.2531
36.427
95.9751
11.3303
20.5587
-8.68985
39.0049
-9.04041
23.3822
4.26284
18.1044
13.1823
4.47248
-36.7544
24.9824
-0.844816
-18.6408
54.0474
-18.2911
36.5542
-3.09908
9.32411
49.5484
7.91322
8.74131
38.6879
-26.4059
43.8211
-7.08341
-11.7801
52.5615
41.4152
60.3626
22.3142
81.7153
17.5589
38.2494
15.0449
19.7206
-20.9824
33.2625
47.6971
14.6962
-31.6425
3.41801
4.77871
9.47094
14.366
21.7404
3.32829
10.8424
42.4267
18.5849
-24.0186
63.467
27.6555
2.38237
3.7662
30.4335
40.4957
761.193
36.6875
26.1791
-12.1868
46.1238
-14.1025
-1.81968
19.7542
11.8
49.9276
-8.72165
31.6808
35.2951
28.8802
-6.23031
14.0582
23.628
29.0009
-0.481576
-14.6211
-7.63064
6.24733
-8.42349
3.15615
-29.2393
0.378073
28.307
41.7435
15.5244
26.5129
0.376544
32.2027
-35.7087
66.6788
8.51973
7.95515
-6.79609
24.6352
-11.9584
-23.2219
-26.5948
43.2388
6.20949
6.62916
30.4724
-26.0312
-17.2688
20.857
4.17652
-12.8981
20.9469
18.8702
11.5164
1719.83
7.48277
-6.90752
-30.208
10.5228
84.2556
-23.3314
9.25984
6.13472
-21.477
-18.9639
2.85917
-17.5689
17.1357
-26.0332
63.7373
24.7899
22.6675
-8.20394
7.58681
15.5469
-11.3247
14.8855
33.382
21.6457
20.0156
-24.0857
47.9472
302.233
5.289
-11.7188
244.008
6.02546
6.53058
52.5721
-18.7049
1.36308
38.361
37.3655
-18.4058
71.416
-21.7482
-12.8132
11.094
41.0688
56.0798
7.30632
8.45012
34.4935
4.48286
25.5058
1.58109
-35.4163
-10.8287
-57.6259
6.50062
-23.571
-12.8984
-28.0617
7.44258
21.8781
13.7299
46.3976
49.8246
25.965
19.9108
20.4379
-24.7083
6.26213
-14.701
7.53741
26.0283
47.6121
42.4409
11.0095
38.997
10.2797
-3.82133
18.1647
-0.746133
20.3843
10.5324
0.448175
20.1598
22.4039
-18.7036
19.5604
9.76802
-1.76138
-16.7807
7.44022
-14.312
25.8864
-14.6626
49.6191
13.6332
30.0489
-12.3941
45.5971
42.2587
16.9664
3.72088
11.6939
21.5617
8.14532
-37.5275
28.9337
378.978
10.6154
-10.0378
48.5567
9.78318
12.5827
18.8283
150.318
3.57357
14.2489
23.1811
34.5013
11.613
-3.69573
19.7206
14.6248
33.2625
4.50264
25.2083
5.32587
-37.2647
6.65278
-20.5141
-8.12284
-13.8669
22.7791
10.8246
49.9102
3.34612
40.5527
35.356
-15.542
25.7815
22.0057
-29.4767
-8.30566
22.9372
-22.1662
23.5691
-15.0504
-6.56458
6.7684
200.785
-41.5209
22.4865
-17.8506
-16.8122
1.01353
74.2904
19.3893
3.56983
59.6579
-9.97844
15.8261
14.2577
-14.1026
-9.85191
-3.37669
1.73969
-4.67535
23.7709
-5.26027
-16.1209
11.9861
-10.8663
16.7287
7.69227
43.6176
-3.21622
9.64628
94.0469
-45.0791
-13.9061
1.02347
10.0705
11.5167
-2.58804
-9.34578
16.2034
-15.7256
-5.98012
914.68
21.202
-17.7337
15.4799
9.57606
-30.3873
22.7311
9.79872
30.2054
4.08029
22.6183
13.3904
10.678
14.979
13.7072
-28.3339
19.8931
12.3913
-34.5758
-3.85863
2.38658
14.1302
302.896
-25.9678
307.551
-41.2104
-24.9392
13.2972
5.69803
-4.4558
39.4459
38.0357
-7.57656
53.9967
-12.0875
29.3859
-22.2116
29.2065
-22.822
15.2357
-46.4725
-5.98276
2.27733
-8.20772
-2.83975
-33.6328
-29.7755
-13.6729
4.11105
0.798512
-37.8121
8.27125
46.93
31.9574
-6.13318
5.72538
8.3759
9.25453
-25.902
48.9272
-10.5038
109.001
-26.3873
-7.65694
18.5985
-9.56027
-2.79428
-59.2354
31.128
46.5587
-7.30528
-44.5619
15.4627
-12.24
-31.0673
-20.3946
16.8129
273.003
197.388
12.6644
10.9725
18.0367
-11.5898
-23.7229
-33.4417
-1.83292
34.4936
31.1965
-32.094
40.8711
-2.83881
14.9193
2.44118
-28.8571
20.3843
-4.46015
-33.285
25.5016
61.7593
5.65922
13.3865
2.27176
9.24041
-1.76138
3.69209
-23.6824
1101.6
-7.16634
-23.4694
8.01097
-3.68431
169.39
2.3171
-6.76939
6.2417
-0.844816
-20.1652
25.3098
-10.5953
-11.2906
19.5633
-8.12529
-21.2822
-2.04305
47.5692
66.0052
-49.2615
3.83576
-14.8068
6.01464
-18.9152
3.00452
26.9293
13.8866
31.9115
0.979985
16.3959
19.4952
40.2008
-17.1629
-24.1463
5.29208
-25.2063
-7.39566
4.99562
-34.4816
-7.20597
59.2781
25.8171
31.1695
-28.513
