# Supplementary material for: Nonlatching positive feedback enables robust bimodality by decoupling expression noise from the mean
Source: PLoS Biol. 2017 Oct 18;15(10):e2000841. doi: 10.1371/journal.pbio.2000841 (PMC5646755; doi:10.1371/journal.pbio.2000841)
Supplement: S29 Data — The corresponding mCherry fluorescence values were taken according to the gating strategy in S28 Data applied to the flow cytometry files (S27 Data) and were used to generate the numbers in Fig 3B and 3C and S7 and S11 Figs. (ZIP) [file pbio.2000841.s029.zip › S29_Data/LChITF Iso 9/5.txt]

"Y2-A"
15.8127
27.0571
-8.10841
35.9544
-32.5875
-16.0019
-20.8047
17.5217
10.4299
-14.3454
30.8609
45.5281
-2.74847
1.61259
-14.5095
6.51701
30.4351
19.0026
-22.7189
45.3339
34.0767
7.4847
-1.72034
38.8107
7.19287
27.3849
-19.1634
17.5872
32.3272
1.28576
-11.3014
26.1281
-33.487
27.8464
-5.90235
-6.93696
-5.9679
7.218
17.04
21.3501
-14.8171
24.0338
255.286
39.637
-10.6081
7.13875
22.7976
-22.8376
29.0177
-12.7064
18.8262
10.494
-8.49299
10.8057
2.84074
-1.8599
-3.17344
39.7157
75.7039
2.14472
23.309
8.75819
35.9544
-2.29825
-2.60248
19.6054
-13.5643
-0.190017
34.3883
44.1631
-19.9676
25.2387
8.41147
-12.1188
25.9755
-16.3835
-14.8913
-10.9824
18.5105
20.971
37.8248
-6.23628
35.5957
7.64999
21.9441
-26.6596
8.21689
-13.7068
8.37991
24.6091
55.9574
-28.3911
14.8706
24.9222
-11.5901
-4.0264
5.79556
-27.9356
14.6634
26.3116
4.16155
19.3769
24.0053
17.1754
16.5178
18.8017
6.52893
-33.3211
16.9521
-19.491
-30.9818
-6.06089
23.4555
-18.7265
-16.2919
2.2344
9.5922
36.3485
0.270652
52.796
54.3398
3.75671
30.4035
-23.0344
-1.42828
44.9153
320.848
384.507
17.233
-19.0948
-2.68673
29.8406
8.60927
6.29652
-18.3179
-28.9824
-23.4097
54.1776
41.7226
-28.6394
24.786
8.54744
8.60345
18.5533
29.4753
12.8646
-5.42436
38.6937
26.2422
22.8032
20.6484
32.6357
26.4461
23.8631
251.079
0.882739
7.7277
-44.1896
-21.1664
-9.91696
5.87685
-16.6173
15.8365
11.857
0.985
46.1545
4.97977
-36.1207
-8.34743
12.2516
0.326699
39.5614
-4.57711
29.1761
35.1034
27.6844
21.2937
34.6432
13.9068
39.6277
15.4714
10.3556
45.4369
58.497
5.83114
-29.6896
-17.4819
21.1604
36.0743
-23.9818
-9.71764
0.37513
4.84652
22.7196
-4.80394
-4.63454
-5.88847
-29.0551
-1.16347
-8.82614
-5.69361
34.4961
-14.1841
23.4181
9.59009
-7.51518
-17.4216
-4.15568
-23.1261
39.1964
-8.2168
25.389
6.96343
-31.3334
-11.584
16.0727
-27.8618
-10.5576
-15.866
-3.51626
28.8274
31.8927
618.49
-23.7203
21.1957
-8.50055
-4.98887
15.537
-10.874
15.5119
21.7563
44.3154
-2.91942
237.108
15.2014
42.7489
-28.9624
34.599
18.5001
14.0952
75.2822
14.0502
28.8178
28.6019
50.6941
-9.49806
-6.38803
12.0277
-26.7509
31.9037
0.93336
26.204
160.058
24.6735
13.0176
30.8585
23.438
22.0178
11.8649
6.2435
19.8448
18.0856
106.535
14.8727
-9.59835
-14.0112
-6.12573
-0.987308
37.8984
-32.792
-40.4671
34.5554
-16.527
23.8534
-11.5042
24.07
24.9199
9.21111
6.41449
15.4421
20.676
-27.0685
-17.1803
-4.46884
17.8028
-14.5672
-15.2906
-36.2925
-20.1817
18.4831
-13.7907
-49.5251
-43.0225
-21.5839
56.9988
-17.2821
1.20062
-14.1716
-24.1793
-12.7618
-29.3014
11.5919
-26.2869
-0.14326
-1.35971
9.26744
18.4516
-3.48197
-2.62905
-12.4309
-11.43
6.10466
2.93072
18.0709
19.6707
-0.696464
33.3763
-12.7527
23.2641
16.4563
-9.53867
-28.0672
-12.9
50.1441
25.5291
12.5055
5.97461
17.8643
29.6927
-12.542
32.3715
-1.1336
-11.7806
12.3093
142.785
52.9484
167.197
40.942
41.3735
28.2169
22.8255
0.517174
9.16367
6.48142
-2.63803
15.8037
-6.89934
35.6808
-2.96876
24.3564
21.4349
-8.10841
22.836
12.6943
-8.22468
23.3535
-13.3085
25.018
23.3646
94.2538
10.37
35.3458
-7.01322
23.3836
16.9678
19.1907
35.8692
1.64391
56.5783
19.0842
-26.851
-24.2091
44.4329
49.8737
-22.9115
45.4456
20.0264
20.5578
20.5059
-27.2273
12.8539
-26.5171
5.50022
14.6468
24.0846
34.4686
9.54572
52.1447
50.6745
22.9022
45.2592
8.13254
-0.357518
81.1413
127.088
31.9202
49.6324
39.7675
17.9903
0.877342
46.413
15.0067
2.44876
2.2344
-18.5188
56.9632
37.752
4.07027
48.7176
0.00857687
22.9072
21.9432
-20.1689
65.53
8.22878
28.494
3.39402
-18.8851
41.9038
-7.07349
14.0716
58.7482
25.1994
26.0666
47.3448
15.4415
-8.02467
-3.32499
14.1696
70.4476
8.86054
9.11643
2.0719
8.70863
56.2273
37.7957
9.40402
27.0135
3.43653
0.209185
31.3594
69.2944
54.5794
51.5588
6.94464
63.5918
-2.4207
-22.2395
38.3253
6.23482
19.7257
-4.39056
-0.513456
6.6451
-8.36317
37.808
137.013
19.8057
40.7256
7.06965
71.2715
73.7676
62.7542
79.4991
15.4714
17.552
23.4741
32.3184
39.7564
33.168
15.2015
17.1621
3.13278
26.7826
69.8075
41.4979
-5.24112
31.435
44.0279
-2.22138
9.21094
-3.373
-8.27195
37.1869
35.838
23.3071
-6.50861
10.9781
-30.9292
19.4513
2.41826
18.6692
32.7885
17.0863
18.7217
25.6819
-39.7629
18.1034
22.3298
-19.4612
1.02609
12.5856
-25.7112
-28.9049
7.74548
173.101
-25.2363
7.72813
64.4347
26.2705
-19.9722
-14.3592
2.24444
30.5044
31.1267
27.4488
4.72391
27.7563
49.7484
42.0953
31.6185
17.8433
995.449
19.6724
-6.78944
45.4685
45.3873
20.709
24.2351
23.597
21.398
16.3526
52.5184
-12.1851
24.33
30.7475
59.2911
13.4291
60.8436
19.3612
8.11757
21.7189
39.7944
34.9522
26.1674
18.5126
10.3517
3.72275
17.8698
8.8668
120.827
25.1732
-36.7189
29.3891
42.0516
20.0391
8.8609
-5.882
48.4329
17.4236
-28.2702
-17.9484
37.9309
-12.076
22.1751
16.1459
4.38627
12.1806
-8.94503
-15.2906
-47.5369
11.6774
160.912
4.94996
17.9412
-13.0375
-2.84327
17.6434
7.08073
25.183
21.8767
28.4582
-25.0913
4.61285
5.17632
12.9284
64.3734
-0.814483
-4.97509
21.4906
64.2687
53.3891
194.028
9.10886
-20.1317
6.07226
2.13604
-5.85235
37.8376
-2.48815
13.1069
-9.2166
18.1959
-22.7922
26.9576
32.3272
-4.33644
1.81711
18.6319
10.254
7.74246
24.0983
-22.7689
29.8631
17.4259
55.8763
50.3215
15.1659
23.2242
-7.32088
29.656
35.6819
22.9022
49.0073
10.0066
14.635
-3.43933
-5.0657
-20.9635
14.0252
-22.0767
-6.37258
10.2477
19.7073
-22.4746
-25.8766
-14.7707
817.363
153.996
33.725
-1.86549
-22.0704
-9.9159
27.0571
27.4988
71.5617
7.07208
-2.60248
-23.4981
-11.4344
25.018
14.178
-18.0936
0.550466
8.41147
-25.2373
5.36073
-40.7464
-18.6394
-12.8565
-24.593
2.23036
-36.2213
50.5882
-35.4535
29.4403
-4.05153
21.7627
-2.29676
-19.8941
47.3197
-4.33644
-24.4198
35.4985
-21.6051
10.9798
-11.5245
1.75209
0.559306
-7.84196
-17.1449
26.4103
43.8389
-5.44681
14.6634
45.391
47.1332
-3.11186
-11.6019
35.9161
23.0453
-5.97101
28.172
-4.71547
6.03431
31.9446
10.494
-4.74486
5.84407
11.515
-12.7963
63.7101
52.4824
-25.8185
6.95069
11.1821
-23.6303
4.13111
-29.6614
41.5958
-7.85038
17.928
18.5962
21.7277
6.29652
0.42277
-15.864
-12.1653
45.8142
37.311
94.1964
6.96786
125.986
-4.57103
41.0421
23.8531
12.8646
20.8126
36.8196
44.9829
77.1511
268.768
36.9816
54.3019
34.6159
107.053
14.6069
47.6396
1260.69
48.5992
12.5718
30.2397
66.4363
-20.0021
29.096
27.4138
38.713
27.5975
49.5459
5.01006
26.5841
22.0646
-25.0913
28.9757
5.17632
5.43218
47.5068
40.415
11.8915
34.609
23.0393
88.9963
32.8588
54.0864
2.35711
43.9983
7.59748
19.0026
12.8883
99.3139
56.6143
17.0776
-36.967
14.7761
14.5236
0.348728
-51.5938
-15.0459
14.3017
34.4056
17.5235
15.8076
36.1986
36.266
1.11039
20.4131
-13.8801
-1.26614
-34.5956
20.0911
23.7074
3.44737
-14.413
6.86804
29.6045
-27.5228
25.3609
3.71783
-15.5175
38.5039
-16.9263
11.7427
-7.46663
8.44746
-7.8586
-15.5692
-25.078
7.30049
-21.2811
-13.7334
2.80294
-25.2913
-27.7195
-22.98
20.5524
-23.6303
6.00517
13.4421
35.9736
-15.3466
8.55767
11.1
23.1631
-23.3602
-2.79495
36.2594
4.58471
16.6963
24.856
13.5674
-45.506
1.05117
-2.64095
-8.00605
-15.2464
-14.7947
36.8196
54.3532
24.6772
-1.84037
49.5023
28.3202
29.939
24.5943
7.11063
19.5608
23.7507
49.0729
-17.595
2.73879
5.17632
-32.0491
47.5068
40.415
8.14337
27.1128
58.6465
44.0187
-4.62253
39.0939
9.85338
-14.0977
22.59
21.0648
32.1211
39.1252
56.5783
32.2026
16.2525
35.5957
-11.0907
-4.47421
35.1846
53.1945
-9.95864
26.18
44.8688
25.2465
-7.25007
70.9499
7.37429
20.3365
11.4178
36.3426
3.92352
-34.0623
5.69687
-25.8235
28.3926
-18.1044
-18.4319
23.0453
5.27339
24.4239
44.0102
197.189
31.9446
-11.9948
27.1143
12.2111
-31.845
-27.5363
17.2269
65.8142
38.2226
-3.47748
-3.42599
49.5459
109.958
37.8285
-11.6686
-43.8319
-16.0019
-2.31994
-11.4344
23.1439
1.05958
-12.4714
9.9208
148.966
-45.852
5.36073
-31.3761
-14.0977
-26.1357
7.75824
-17.0967
34.0895
47.1951
6.88218
-22.3351
1.32934
3.44474
33.0071
8.94763
28.8316
39.8234
-9.95864
1.81711
35.4985
30.8687
-18.4945
22.2086
16.7446
11.8037
7.15057
40.9512
-1.70071
6.35758
-1.69868
12.7894
-3.33471
32.1407
-4.98592
33.3757
39.9119
-7.84508
0.0610342
-6.58954
47.9753
19.618
22.0501
13.1326
24.9376
7.85659
17.0885
-14.7219
5.94434
39.3472
11.253
-1.45565
-2.41964
-12.6727
-10.5119
-5.23922
-18.417
47.218
-11.5985
1.72964
-32.6202
21.289
88.5039
222.142
12.0646
5.01006
47.1988
-8.22468
8.36098
-45.4235
-45.1676
30.6402
12.304
-8.72323
64.5941
69.8909
16.6051
13.6015
12.1392
-3.64692
4.01011
-7.72642
41.5857
-38.0954
26.2254
-5.46847
12.8151
44.2515
-33.0126
52.9419
-17.4549
7.43931
9.26154
8.37991
5.86839
69.0758
-32.1393
24.2409
-10.6851
-7.84196
95.2991
18.914
10.1057
129.486
24.0338
-1.7994
28.5244
9.65191
21.251
-20.9722
-22.18
-17.2154
35.6683
19.6474
17.6868
21.8767
-7.92045
-21.3431
30.8498
-11.6903
-43.2935
56.8771
-18.0936
41.7799
0.915204
-38.3557
31.5977
36.0903
19.6355
-9.26911
-18.2906
11.5064
-24.593
9.72662
41.573
-0.614083
-9.2166
40.6847
-0.303393
-13.8445
-24.7856
15.7132
-9.42729
33.6244
-2.86448
-14.7463
29.7205
-5.90235
17.4259
7.15057
-12.9451
11.9798
-7.32088
67.1373
20.6894
24.6444
-6.85999
14.635
-3.43933
9.92683
-19.0895
15.0536
12.1511
0.412107
-10.1207
-0.996724
44.5389
-8.40366
128.011
15.3529
15.2144
-3.00687
-7.22561
41.5516
41.2213
-24.3543
-17.4122
9.30801
-21.7563
-7.11329
-3.42448
17.233
14.1799
-13.2629
-12.0055
-46.4289
-30.8565
-21.5356
25.015
281.947
-11.8565
50.947
-0.424183
-26.9653
-6.63155
-4.19401
-11.4344
41.8846
10.4299
-10.3686
26.7874
8.41147
-15.8669
-26.4984
19.2237
-11.1432
-16.4165
26.4989
-37.7115
465.125
41.573
-9.98441
27.5663
-13.4219
25.5108
13.8391
28.5791
-21.203
-13.1754
-6.61261
-3.50194
48.4611
-4.02828
35.4853
14.6468
-4.0264
-11.071
-27.9356
20.6894
7.90969
23.1251
14.635
0.308805
23.0453
-30.3339
52.5349
-8.55016
212.117
80.1607
21.4794
9.18031
36.2624
8.14337
19.6165
171.09
-19.6151
40.968
-20.1317
-8.47552
356.174
-14.5425
80.8468
-37.7115
45.3339
32.2026
-39.9695
181.938
-6.16692
10.5183
-43.5262
2.59469
28.5791
-26.2939
7.38747
-25.3533
-20.3685
14.7279
-13.3986
34.2925
5.2765
-9.64859
11.4178
23.2242
2.04945
-9.69944
-3.67346
-5.34062
13.7547
-22.8463
22.7976
23.0453
-19.0895
26.298
-14.0858
-38.9433
15.078
-4.49852
-29.1077
25.7982
-40.2628
83.0336
20.9751
-22.2669
19.4819
11.515
5.94434
-16.8748
0.41842
-8.04184
-23.9171
44.9153
35.9902
-10.9207
19.107
-11.5985
-6.43486
14.8481
-30.7461
-6.82195
2.29684
-32.7306
-14.0393
17.5187
21.4513
59.7998
30.4782
-10.7955
-47.3801
-15.8154
-36.3741
3.56081
1.36428
-7.75016
7.6941
10.5827
56.5364
-26.2032
15.7691
-28.4226
9.57952
33.2335
5.57618
30.8678
26.4684
5.23657
-8.58238
29.07
-9.92196
16.7401
-10.9897
-31.6098
38.3253
36.7842
4.97977
-24.8763
2.89697
15.9997
9.69703
8.31643
25.6248
11.5916
7.07208
-19.4691
19.6054
-4.19401
-7.68628
13.7736
23.5484
-1.22696
10.2462
0.550466
6.5374
21.6144
10.9829
-3.26509
-17.8459
11.6945
19.0026
17.2229
35.9508
-15.6066
11.2328
-22.3351
48.181
-13.4219
-41.6521
28.8316
24.8309
1.28576
-3.80509
14.8837
-14.1089
30.2312
39.0908
-9.65048
12.9965
8.05557
24.0172
1.5958
17.04
45.713
9.04122
1.94874
19.1541
34.0148
15.6288
-26.5944
-1.56526
-32.2079
5.68323
-32.8265
-8.95822
33.8187
17.9903
-29.1077
10.8057
8.46293
-18.7265
-8.79564
0.360329
0.741258
-22.2181
-1.55192
33.725
-11.2358
2.29249
-9.9159
20.5524
287.465
26.5606
79.0771
-2.22818
14.8481
-19.5017
26.9112
6.04497
-13.9899
57.1752
53.126
52.3035
39.8485
32.308
13.5416
175.339
2.98125
23.8531
40.9756
17.0644
21.8271
80.5901
32.1735
15.0262
23.2654
-7.80787
18.9498
38.8557
24.3168
-23.4801
5.85363
38.3015
23.7507
64.0654
1.44988
-10.0987
0.86472
-11.6903
-2.06408
40.0105
-12.0589
24.9133
47.7669
-34.6076
-12.6354
0.894808
18.8419
26.687
-18.4787
-35.8374
-1.53057
-17.4807
41.2179
-12.9647
33.1885
-13.4219
14.2665
-26.6596
-1.15344
7.43931
63.6095
-4.73855
-12.8723
16.602
-28.3911
12.9965
70.8688
-14.8192
30.7204
-11.069
-2.20317
16.9413
-5.20878
-6.85999
-15.35
2.18287
69.8969
-39.7042
11.3054
62.7509
124.1
31.9446
8.37361
27.6723
-0.907397
11.2586
9.94502
32.2195
-9.14846
36.4274
40.1756
28.4582
-2.60248
3.30226
18.5506
26.8921
31.0446
-8.72323
34.609
9.9208
30.9003
-28.9854
150.408
12.1392
20.7159
26.687
9.63231
11.0142
-3.40464
5.00811
22.4772
27.5663
-0.303393
10.5183
-15.4152
17.5872
41.6975
25.6486
-1.93102
46.7429
30.8687
9.61652
63.4536
12.8383
22.3668
-5.06289
9.02463
-4.0264
13.2918
36.3426
-3.67346
-7.08284
32.1407
13.7547
1.51655
13.4273
1.52525
65.6534
51.5065
7.90837
43.189
4.87181
4.62547
42.6648
-8.40366
-31.2844
4.10846
4.48939
-20.3441
-5.30006
24.3547
28.1196
-1.45565
-0.545571
13.0561
268.724
0.382977
-12.7948
39.7218
-13.4726
-73.8496
26.9112
28.5338
-10.2418
-21.5356
25.1994
-5.79253
9.86345
21.0637
-43.6319
-1.45092
-21.4376
-4.51502
3.23834
-18.9946
-20.4169
27.4493
26.2422
93.737
30.7616
-4.05973
-1.66488
35.5612
-15.9839
5.23657
-6.70831
6.58123
16.7401
16.32
-37.232
-27.4984
14.1035
3.05097
-13.7609
-8.00972
-15.8437
17.8738
24.6896
30.1911
-17.6956
19.8057
48.2219
-13.5451
26.2939
30.6641
12.1544
-32.9448
20.8871
24.8418
51.0591
22.8898
46.2864
23.309
10.6323
10.8202
19.8863
-2.88341
12.6726
16.0521
-23.7158
30.8609
27.1521
-0.874399
18.4792
-21.594
33.8344
36.0573
24.1327
54.3364
24.5166
48.181
-4.05153
27.3849
42.6808
30.4531
18.6837
-1.98286
-17.857
-14.7463
18.4761
64.2776
7.218
17.04
0.735381
11.4198
12.7894
-1.7994
11.6578
-7.21469
-39.7129
-7.84508
31.9202
17.7733
-16.4545
21.7384
-25.3596
31.4204
-15.8999
-13.1043
-1.29937
7.85659
13.8597
-14.7219
4.07027
16.8584
-16.858
8.82476
-12.6727
24.3005
-3.01562
26.6199
-12.7948
24.7292
-2.22818
-17.011
-26.998
0.674318
-25.8142
-0.920884
13.7706
24.1925
135.426
13.5674
13.9386
5.01006
50.947
-24.787
8.64191
34.5979
29.5392
7.30625
4.40328
-13.9329
-19.9676
15.8684
43.654
8.41147
14.1181
54.0864
22.9718
4.64294
-39.2542
17.1286
-15.2227
30.3414
79.0543
16.2525
54.3364
-12.9647
42.5588
-0.303393
-13.5412
71.9351
32.3272
106.765
-3.85693
-45.968
-14.7463
35.3427
-13.3986
18.6187
13.6778
-26.5826
7.218
45.1509
19.476
-16.6912
7.16716
-13.0438
45.2592
15.6288
-7.85378
0.308805
32.4156
-49.0745
0.906727
-12.7064
24.4484
4.87181
-17.8633
1.43537
-17.774
3.7623
-25.6622
-16.5063
-7.27439
28.9312
-21.2269
13.4656
-17.2908
-8.22468
-4.75748
-24.8087
-48.9157
15.6477
10.4299
-14.3454
8.3721
-18.1902
27.1521
-42.1039
-2.13554
-3.26509
-25.3421
5.72341
11.6945
4.01011
-33.9633
15.3488
56.5655
-24.9769
24.3513
-14.8388
16.3219
-0.303393
-8.22234
3.32544
-7.02821
10.6561
3.69118
-2.86448
7.74246
-7.77641
-15.3382
9.09207
11.9798
-20.4393
-9.69944
24.4375
32.1407
2.51034
5.26468
-33.4244
26.7934
-4.09694
35.6683
12.1511
-22.0767
20.7002
-10.1207
-10.3671
16.4279
-21.5221
-27.5363
4.10846
-1.6522
45.7188
-10.9737
43.4257
46.8435
3.75671
-8.92455
-8.63782
15.3755
-25.9133
-43.4576
17.928
-13.2629
-25.1239
11.9187
-7.07349
23.1409
38.3179
33.5629
21.1079
640.402
-33.31
14.1696
-34.5001
20.1049
3.49424
13.3163
18.746
28.4254
-22.4551
-13.4301
28.3202
51.9741
59.9241
-12.2357
24.5943
-4.83425
19.6997
-6.17383
89.8287
-30.5317
20.8694
2.1234
34.5772
11.857
40.3404
40.5323
12.476
-11.7579
12.2673
19.7478
24.6896
45.1836
40.4005
-17.6756
25.7331
-17.2932
33.7902
25.0419
2.78409
-17.9523
47.124
-12.6396
-23.6775
-1.41478
2.27505
-34.2984
-11.0355
20.9102
-32.4745
-16.0464
-19.3528
30.3322
-17.595
-19.75
-26.4269
25.018
-2.8723
17.4171
29.0262
-40.2298
5.36073
-31.3761
-38.4606
-16.4165
-10.9824
-3.97828
26.5932
9.71383
-30.5991
39.3438
50.0551
6.77019
19.4613
0.468058
199.937
26.18
26.1281
-27.2273
-18.4945
55.9574
-39.6355
11.8037
-9.71603
12.8402
-27.9356
27.7819
24.4375
0.413421
-27.8294
0.636274
11.5532
21.1712
31.9202
-6.58954
11.6565
33.8187
10.494
0.96667
16.8808
-21.9141
9.73066
15.2144
8.23752
11.515
22.8109
18.7325
7.50484
94.1217
1.3285
-1.42828
69.2781
-10.5119
11.6274
-20.2911
35.9736
-0.354114
23.5502
11.1
21.7277
15.6668
-20.192
-27.1084
25.316
-1.22192
17.7032
26.0666
24.856
6.07112
149.397
38.3015
39.7026
31.4349
27.3826
19.6054
-13.5643
-7.68628
10.0255
8.55585
-6.84916
23.3646
24.9133
-19.0021
-27.6279
-21.594
-13.0172
19.1907
26.4989
-7.72642
34.0895
45.3211
18.7291
-20.461
42.5588
-24.6663
29.259
20.192
4.46876
15.4606
16.2783
-5.67915
7.38747
-2.86448
-9.12414
-22.7689
14.8706
2.43337
-7.84196
-31.6858
2.60945
10.9153
-1.7994
2.28749
6.25847
27.7535
23.0453
31.9202
21.5215
19.1528
33.8187
4.87181
-12.2411
18.302
15.9592
0.0141633
-12.8966
-9.09968
13.4406
43.0954
7.50484
-14.5741
-34.2788
-3.30235
7.43394
-12.386
-9.04668
15.3589
-2.22818
-2.68673
-10.1314
30.6594
26.6597
10.3729
-17.7875
62.6808
46.6813
75.4558
30.434
111.916
9.79347
-6.38908
26.0496
14.4827
31.6052
101.397
19.953
71.2198
28.1447
36.3838
100.888
30.1942
43.0575
146.409
20.2291
27.0249
3.19651
35.4808
3.2015
15.2472
-9.121
19.5846
10.3553
40.5323
-15.635
8.85687
-13.9696
-8.36317
-31.5324
37.6874
-12.0734
23.859
-17.2932
31.9161
23.1678
-2.83811
-16.0782
24.6352
30.464
-6.8109
23.4741
2.27505
143.738
22.6977
-4.36349
11.7901
43.5706
84.6014
-38.9743
-12.194
-7.65565
38.3015
3.13599
14.5683
-8.22468
6.48692
44.5317
-20.8047
34.7928
11.8915
64.5941
45.5281
57.1372
24.1014
-23.4681
7.94632
33.9952
32.2026
-13.7325
33.7216
20.7685
31.3144
31.5557
38.6293
-13.5412
41.9501
45.4456
-15.5808
-9.42729
14.8837
15.8762
2.12026
40.9649
-22.7689
24.2409
-14.4332
-7.84196
-11.5227
15.1659
4.48351
3.41902
19.1541
28.3926
21.251
-9.72785
5.931
39.9119
-2.22288
22.5498
55.2546
-1.46196
43.189
31.4204
0.96667
43.1177
19.101
43.8448
-10.9737
47.1738
9.36217
1.88264
9.78875
6.95069
15.4383
3.68581
0.732512
9.75331
-9.04668
34.0996
-28.4651
40.4168
24.2184
-41.9905
11.9187
-10.8216
-32.7306
6.57538
10.0225
23.3254
47.3448
52.9228
23.8345
39.7785
-13.9414
57.3292
3.23834
3.49424
-12.9206
10.5827
5.62749
30.2994
-7.46257
13.895
15.2017
25.7372
48.6797
-2.86539
3.97957
-0.385631
-59.1822
19.6997
-0.551627
7.36978
-2.4207
-18.486
-52.2245
12.0884
0.612624
19.9176
-0.642431
19.7636
-38.3482
-14.6658
3.95416
-10.1993
4.81321
23.859
9.42732
36.2863
51.5098
-44.1892
-44.4987
-21.8034
0.459285
-3.34715
23.7507
28.4582
-6.04638
-40.0838
-12.2537
29.795
23.1439
16.0521
-16.2195
49.2762
25.2781
-38.3557
42.842
7.97931
8.39107
-39.2542
2.32412
2.13604
-5.85235
-11.8585
-16.7129
18.1959
-32.1625
4.89612
2.59469
13.5865
1.28576
-25.3533
18.9869
316.453
-20.8949
42.9815
4.30744
-4.09383
-24.6411
11.4178
-4.88682
-33.5578
3.41902
5.69687
7.90969
26.8732
-2.23158
19.0495
-6.93976
5.27339
-7.43523
4.65486
-12.7064
16.9521
-40.1058
-30.9818
10.8057
-10.2777
-46.8375
38.056
20.9751
-24.141
15.7338
-7.22561
18.7325
0.00857687
-25.8185
-5.68452
2.60658
64.0419
26.6033
-28.4651
-13.9311
-11.3888
-6.38326
-10.5701
-33.3104
-25.2343
11.8965
13.955
22.3185
17.3597
0.448926
3.21973
-16.4435
-12.0113
3.23834
-17.1205
3.94597
8.70863
31.8644
19.055
31.8928
17.6432
22.1772
-6.12193
7.45024
-4.73946
40.3144
-9.92196
18.6142
-21.1614
-12.8638
-2.48621
75.3098
-11.6686
-12.2537
-6.06807
-17.0566
8.15141
17.9262
-8.72323
40.2312
49.2762
-12.2033
-2.74847
-5.88367
-23.8798
-8.47552
-50.4986
11.6945
28.373
155.904
19.0842
-26.851
37.4698
29.4403
14.6891
62.9922
-15.4152
15.7132
19.2087
-23.0771
-28.1679
-1.98286
-17.857
9.61652
40.9649
-24.643
-0.121974
-11.5901
-13.3967
2.04742
-37.3059
54.0188
-1.7994
11.526
-14.3563
-7.85378
13.4273
-6.93976
-24.7117
22.5498
0.906727
-25.8248
9.45583
2.99775
-0.996724
33.2945
-23.3962
-22.4746
11.8191
2.2344
-35.3854
15.7338
-31.5885
19.0628
28.1028
-39.3468
7.91468
-8.04184
-23.9171
-15.0549
-36.7488
30.368
-35.2836
35.9736
-60.3242
17.928
22.3444
-0.761059
11.9187
9.7931
-10.2418
8.44945
4.40028
-8.53375
5.45187
30.4782
15.4415
-25.8138
6.67337
297.21
11.0571
46.5978
11.4422
55.5603
52.7882
22.5225
25.1394
-9.68193
15.2017
42.6038
31.8131
12.1271
63.9497
-14.2046
47.8107
20.0631
37.3548
26.4916
49.5697
13.7311
36.7842
-13.6319
1.0229
19.7478
13.4452
30.1911
8.54136
-2.68306
48.2219
37.0547
48.7827
19.4197
-8.58198
45.2499
19.2196
-1.1887
-4.63692
51.0591
7.89725
35.042
43.3125
-24.0674
-19.356
15.5382
37.9484
9.63875
100.775
30.9095
5.46281
-33.3581
-27.0126
42.8091
18.9714
36.4274
38.7432
55.7978
-21.3431
-32.9862
3.46625
33.8557
-45.2675
-11.3056
18.3541
65.5705
-9.3077
10.0459
-17.3206
-0.0422248
-27.0727
-30.6601
-38.6485
1.29333
-4.34167
-9.04738
14.0439
-15.7758
255.265
-38.7217
-1.66311
-48.2114
10.7754
-18.3919
-29.105
-44.1493
-54.4013
-51.2906
-8.6979
2.68913
1.49634
-23.7715
-6.38587
1.67241
2.98649
-16.2587
-12.1068
25.5815
-1.23779
9.01281
41.5383
45.5341
-22.8376
14.0252
15.4046
35.6928
4.87181
12.1217
89.5165
72.1812
30.5598
47.212
49.467
17.1372
30.3072
48.7176
-22.0704
31.7968
-18.0082
30.368
19.0643
39.7218
24.0087
-13.2629
-21.3758
24.7856
8.49888
26.8891
60.8067
50.4295
2.36719
12.5901
-14.5694
31.0362
-19.5075
-3.93546
16.3568
-33.5354
44.3159
9.37562
2.18845
22.5225
28.8876
-9.68193
21.9891
39.3094
21.4975
29.5994
111.358
10.3294
181.233
26.1104
-8.0429
24.6175
56.4713
40.1994
6.6072
51.7767
40.587
-9.88379
-6.47336
10.3775
17.1933
24.5689
23.5339
31.0501
36.9775
67.0398
110.627
32.5381
23.3988
10.1587
39.6277
34.2121
0.685364
12.2297
43.5628
15.3935
35.8162
-7.20078
8.75498
43.6492
60.4372
-23.9818
-22.9129
5.27488
1.71468
95.9525
-12.0201
31.5647
26.4677
19.5589
-4.01441
15.9225
30.5293
49.4886
68.3957
65.5734
18.3331
50.4408
16.1461
-21.9631
65.2527
2.95421
41.4787
-19.9279
-30.8585
17.0985
32.5756
45.0112
37.5295
32.5017
0.58094
24.9073
7.86664
41.7488
36.7489
66.8042
38.4571
92.0381
57.7414
23.5114
43.9694
33.4926
12.5063
52.821
14.5683
-11.9728
3.30226
-15.1825
30.6402
-15.807
15.6396
34.609
43.654
44.0187
-4.62253
40.968
4.23118
-8.47552
26.4989
-7.72642
26.5932
56.5655
-11.8585
-3.59441
53.8032
10.941
31.133
-6.04489
32.5798
21.0828
-21.203
9.31338
-15.1013
163.29
-24.643
-0.121974
13.6778
18.395
-14.8192
-22.3134
27.7819
7.57093
0.413421
9.65191
2.51034
-32.2166
20.9235
17.4231
-7.43523
8.40299
-12.7064
21.7384
-10.3671
27.6723
-5.04751
19.101
-9.14846
60.7114
2.14472
37.8035
54.3398
-8.95191
4.19392
48.6634
-6.76375
17.2496
7.81991
52.8402
22.1347
-13.9311
7.35184
-15.7536
28.7853
7.91903
-8.36771
10.3235
34.3853
17.7032
27.9407
26.73
2.32299
10.716
4.17127
6.67337
1.10718
24.1755
20.1049
22.2349
7.6941
42.4418
33.7385
26.5513
11.2781
38.2579
48.4141
32.0683
46.3519
41.1834
14.0012
54.5794
-2.96018
29.07
12.5668
33.6067
1.32743
5.87685
-18.4913
36.4512
9.98295
19.7257
31.162
-8.00972
-30.8362
2.20077
-4.57711
-15.8015
5.11836
95.1508
37.5383
34.4122
44.0135
-27.3226
52.7462
4.73341
19.1999
19.1416
23.7977
39.5643
-1.57858
27.4956
17.4123
13.5855
32.1275
12.6944
40.2798
1.52675
7.33687
-18.3655
-21.3904
1.57965
38.2996
-0.886411
25.183
41.5766
3.32395
-23.2172
-10.3797
3.30226
1.68405
17.5217
25.4224
10.0174
19.6165
30.5355
34.6484
-12.1188
29.7236
-5.13915
-8.47552
-20.5135
7.94632
-26.4671
17.2229
37.8248
16.2525
33.7216
-22.3351
25.6922
18.4373
-15.4152
32.5798
52.9419
-24.9512
14.9356
-1.98286
4.63178
-3.50194
67.2018
7.21611
-3.87011
-12.5592
52.1282
-0.278263
-16.6932
15.7279
52.1447
18.8153
-14.5791
13.4
0.636274
5.26468
26.5457
23.0453
-13.4673
48.7868
19.6474
-12.7064
13.204
186.656
6.49954
12.2111
-11.2302
4.10846
25.1041
35.8779
24.685
18.7325
24.3714
-31.4407
38.8098
-35.1615
5.55988
-23.6303
-20.2318
-12.7948
9.7367
-41.5836
9.2259
-23.2499
13.7928
-25.8142
-19.6121
-32.78
60.6223
30.8216
21.1079
-17.395
10.4775
44.7903
10.7346
16.6127
15.1904
9.68472
-5.58851
6.39878
-34.0448
0.209185
20.115
2.75681
20.2291
-9.92196
33.6067
-39.902
-20.3601
-18.4913
-31.2465
10.3553
25.5398
-10.0128
-13.6319
-21.4659
23.496
30.3118
15.1986
-23.3178
-2.68306
61.3403
3.32151
46.9086
13.7975
2.78409
-2.95978
50.8721
36.0862
13.8038
-6.51099
21.074
56.623
0.347174
-17.2908
-6.35062
10.2351
-22.6788
12.304
-8.72323
19.6165
36.1577
3497.92
8.49593
40.968
22.9718
-8.47552
-9.26911
11.6945
19.0026
69.6967
60.3136
3.13405
44.966
-3.59441
44.4329
18.4373
34.8812
-4.17083
55.0685
5.03389
18.6837
13.0097
-10.3607
2.12026
39.0908
63.4381
26.115
5.2765
20.3365
90.1285
21.3501
20.7901
14.6634
16.9413
15.4059
45.2592
-18.1044
-13.476
24.9194
16.5178
7.5573
36.514
60.0556
-0.750386
0.877342
5.1835
2.84074
61.8583
-3.17344
0.360329
-3.52626
38.2226
-14.7219
13.4406
28.1028
11.253
9.78875
-0.545571
28.5568
127.374
-8.63782
17.2496
2.19771
35.9736
7.14215
12.3058
-11.3888
-34.4942
-8.69601
-33.3104
17.8198
53.126
49.5623
56.0517
37.9744
9.81926
1.34566
2.29721
-0.822893
-6.38908
26.0496
-8.00605
-26.4908
-24.165
-2.53576
13.1238
23.2654
-26.5485
-5.41301
12.6187
18.6946
-25.3542
15.224
10.1583
38.4404
3.19651
16.7401
-2.4207
7.75091
6.6072
46.1545
-26.8794
-34.2466
750.649
-38.3482
15.3192
11.4504
14.1636
91.0202
-9.79695
-23.6839
109.606
-12.3301
65.8646
-27.6321
-4.63692
7.95555
52.8748
33.168
33.9421
-29.6896
11.7115
13.3869
4.12922
-6.04628
29.0354
-17.2139
7.33687
7.87139
-17.6423
44.6832
45.2083
-7.76254
-32.8033
-8.65974
-3.20394
-1.94548
28.8739
-10.436
33.9529
-5.64112
3.19311
-17.2741
87.6569
16.1382
61.3983
36.2624
31.0446
26.884
38.3572
17.8663
55.9605
17.3496
60.8649
18.8419
37.7433
-3.97828
67.8227
67.8099
8.75625
18.7291
18.8944
38.8107
44.2515
16.4439
52.9419
8.78203
65.5354
-15.9829
14.7279
42.8234
12.9965
0.559306
10.8987
55.9437
11.4178
6.35758
13.2938
-5.95131
3.8228
13.5319
30.2666
19.3769
16.5091
13.4273
23.0453
-39.7042
-5.56116
47.7584
6.03431
69.4259
21.7384
21.4921
70.7758
25.3295
18.7548
43.6782
18.9625
64.4595
32.1813
22.4806
50.6084
-24.8815
15.384
25.7457
-13.323
6.94221
-28.7244
-1.29115
23.2814
-3.57216
10.9817
-41.7437
-31.7935
-20.5986
12.8336
41.129
96.3441
48.2818
-13.6066
-9.89874
34.1563
-38.2482
-22.6761
-24.8726
-15.2464
-18.5428
-8.15796
-5.6169
-13.0848
-27.9018
-18.7867
-42.2208
-18.5092
-28.4966
-64.8044
-21.5298
-8.17865
-17.5543
-22.5818
-26.5613
9.4183
0.239871
-18.4461
-5.19862
-28.0251
1.94419
12.5081
57.365
-46.7436
-11.1164
9.80352
0.510414
25.3569
-4.00616
16.8396
1.72538
44.3129
-2.33219
-20.8664
24.4111
26.1201
15.3174
-10.7315
-14.7839
-1.94638
-12.6273
-16.1196
63.4364
50.7223
-32.1491
69.2793
22.1022
-13.0558
30.6606
-11.6984
-16.9088
-2.36104
23.6878
8.20315
37.8376
65.9358
10.6303
39.3438
20.07
7.19287
-0.726077
27.6883
25.0835
45.4456
9.31338
22.38
-0.990416
24.6091
-11.5245
-7.84196
18.4624
28.2843
36.3426
33.9086
7.16716
24.4375
36.0207
15.2741
30.6213
17.1754
41.786
60.0312
32.7659
2.28617
52.5594
25.2402
35.1686
21.5814
22.503
15.5672
22.8491
24.6335
58.4182
16.8752
22.9072
-34.2788
0.445784
28.0487
24.7458
35.9309
67.8327
-9.72445
-0.812663
22.3444
-34.4942
-4.94788
-22.066
-0.871449
10.3235
45.6297
32.6957
12.9481
28.6041
4.19706
-8.02467
143.48
-8.26315
20.4274
23.8531
1.62017
138.019
56.2273
18.7744
13.895
40.9179
71.4237
23.8631
28.065
15.8753
3.97957
-17.9527
32.8182
29.4334
309.094
-2.4207
-9.11568
-6.88364
2.85907
38.6582
-17.3801
17.8738
22.8155
50.8058
1.04509
23.5539
36.9775
8.94371
73.1456
66.2713
59.0061
21.4031
45.2499
11.7233
8.18163
-6.51099
45.4369
54.7489
18.1755
28.3199
-18.4452
-4.36349
26.7826
11.7115
11.5128
-22.1077
8.94625
-13.2779
0.37513
1.09838
31.5647
24.5936
57.0402
-10.2567
-2.14034
-6.56633
-10.7002
13.047
36.3702
17.675
14.0478
65.8121
31.3041
44.3403
48.5667
-15.7131
-12.0924
-17.3994
-27.5853
27.7714
42.3096
26.9237
-12.1179
-11.0125
15.709
39.389
33.7813
-33.0906
24.9438
19.5608
29.3729
-17.2908
27.1016
5.17632
-17.0566
40.0105
32.9187
49.6016
23.0393
44.0187
37.2198
4.23118
34.628
41.3307
24.8129
69.6024
9.14018
41.5857
65.9358
56.2104
3.90186
40.6847
14.6891
23.6368
28.8316
24.8309
18.1524
54.291
7.38747
23.3724
-3.50194
61.5796
3.46798
18.6187
-1.31476
18.4624
-44.8042
28.8464
0.175386
35.2781
20.6894
6.03562
32.1407
60.6064
16.5091
32.1679
45.5341
1.52525
36.514
22.5743
23.6125
15.8699
130.746
4.7148
15.0067
11.8191
35.9676
0.221869
25.1041
0.270652
20.9369
18.7325
15.0011
8.82476
-3.30235
48.6634
43.836
-1.49109
-1.55042
2.24044
-4.10225
1.0614
3.6037
-2.63512
21.289
214.066
-6.49365
42.1826
54.1776
13.5674
1.34566
4.17127
25.414
21.7219
7.30894
44.4678
33.4793
5.82004
27.4493
11.5588
20.6484
70.117
18.4291
39.5646
38.8557
50.5538
32.7419
50.8312
27.7254
13.9064
49.6848
21.9372
65.4658
-4.29477
11.499
205.117
12.2294
44.2804
31.2167
-30.4985
-17.7178
103.28
-17.6956
-10.1793
46.3478
1.44745
33.7902
17.5456
19.529
43.3759
17.3455
32.5445
49.711
19.1999
43.5045
23.7507
22.836
-11.6686
3.01971
40.2201
16.4207
12.9284
4.40328
12.304
30.6322
25.2387
39.9059
30.9003
-21.4891
10.2651
-41.1282
7.75824
5.39205
73.4449
20.9582
-4.36222
44.966
2.02779
46.3069
16.5632
18.0146
-6.04489
45.6982
32.3272
31.2708
24.3059
18.6319
44.713
-0.28015
35.4853
170.194
12.8402
-1.70071
36.3426
9.54572
28.1857
9.65191
19.3769
29.6275
28.4198
6.1787
76.4879
301.786
79.6175
71.3
21.7384
30.8624
22.0501
-2.78146
7.51043
4.32283
5.98253
9.5922
15.7338
-3.47748
9.69247
39.3472
-16.858
13.5369
72.543
4.19392
4.48064
73.4716
41.5958
-0.354114
23.5502
-28.2554
-28.8721
15.6668
21.0375
15.9951
199.604
233.036
42.066
33.5629
62.3373
30.434
-9.89874
-5.19906
12.2956
-30.7519
230.323
-5.87609
11.4422
34.9456
33.7385
47.166
5.65589
28.8876
10.9328
26.4461
29.4853
20.5687
33.9646
108.31
2.66202
3.19651
24.2364
-9.91696
18.9953
-3.13551
34.7182
74.2655
6.85383
12.605
25.3858
23.496
32.9042
-11.671
65.6493
6.53222
8.28461
45.2499
-3.26923
-1.1887
149.036
45.4369
28.512
33.168
0.208938
-0.615354
32.4048
69.8075
39.6238
-16.4855
-32.2832
38.4057
29.8257
20.9899
25.4612
37.1869
55.1662
-19.6271
3.48186
-4.69227
11.955
-6.95207
122.577
15.801
64.6476
26.4567
24.3439
-2.42909
-4.15568
8.73305
42.9445
6.77573
-25.2108
-45.5104
-15.3321
-34.5271
-18.4914
-25.5501
-12.1179
47.0835
21.3312
16.9002
9.41847
2.51663
-10.6635
0.86978
-1.24074
38.0258
24.8822
29.2526
42.4413
28.9312
14.3804
35.9544
23.6344
19.6054
8.92446
55.0031
10.4299
66.5075
10.37
20.3533
12.1392
-7.39505
19.1907
11.5064
-5.85235
11.6007
20.9582
-30.5991
41.2179
918.446
18.1959
1.57067
18.0146
-11.6671
30.4531
-9.95864
39.2984
9.26154
-12.2348
17.1128
33.4686
1.59392
5.50022
34.2925
-0.345698
27.8327
30.1584
6.35758
-35.9364
24.4375
-14.5791
19.0222
-14.3563
-24.7204
-20.3059
-52.8227
11.3054
29.0177
-7.08416
35.6928
-2.62445
27.6723
-14.0259
18.7548
13.6932
0.360329
-29.7632
109.437
5.89285
56.5441
22.4806
-5.20378
-8.04184
-10.8614
-18.417
52.8402
-54.702
14.1799
-25.1239
19.415
-38.3528
227.715
28.7631
10.2069
75.4558
15.4415
6.04534
23.54
-6.38908
72.9013
14.4827
16.6127
33.0715
45.292
64.4948
3.43653
41.4386
53.8482
41.1834
30.8678
35.8387
20.2291
72.0025
34.6922
12.5668
48.5992
-12.8638
2.1234
208.865
17.4792
-4.6372
33.036
16.2242
-4.26159
-10.2215
5.9489
30.1911
-23.3178
10.4354
29.4812
3.32151
15.0495
62.5232
32.7691
240.359
19.426
-19.6295
49.185
34.1342
-6.18741
-24.0674
41.7751
73.5556
13.3869
88.4622
8.94625
44.0279
-34.0805
9.21094
-27.7359
-32.6348
14.6981
-11.0136
45.7958
-19.6271
-22.7551
14.0484
-9.98247
24.71
-47.5801
10.7985
12.9284
-27.4639
25.2387
24.9133
30.9003
-19.6151
-0.261473
-32.8384
-9.26911
13.5685
26.5932
35.9508
-26.851
-3.75969
-26.0832
44.4329
9.06694
92.9772
4.46876
28.5791
-13.7068
-18.7976
29.7205
93.4232
1.75209
4.30744
-22.7671
-29.8117
-11.069
35.2781
24.6444
2.51034
-20.9722
-37.1725
54.9044
0.0610342
12.1511
-5.21009
-12.2411
1.43537
-10.2777
-3.73397
11.8191
-5.26187
-24.141
19.4819
28.3816
4.07027
26.2288
-14.984
6.04062
10.6988
0.445784
17.233
-9.72445
14.1799
-15.137
-17.6277
21.289
-22.066
-2.74552
0.953182
55.0001
25.1994
35.4369
-1.38094
-2.40247
72.2657
31.6718
76.3269
3.49424
73.2864
16.2049
37.4866
39.6698
157.11
5.83138
14.4928
29.939
22.7202
23.9772
5.07557
18.9953
0.249332
10.2143
56.8346
0.985
44.2804
25.5945
8.85687
-8.34743
77.8439
-24.0362
43.3096
12.3095
38.8515
22.0622
22.5458
32.5381
8.40629
-14.2042
17.1389
6.1011
8.18163
21.6
9.82962
11.6454
42.5383
-7.28733
9.66582
6.88091
17.3337
26.5053
-8.98925
10.8203
23.4132
-35.9546
27.9516
-3.373
-43.8792
1.57965
56.4527
2.69233
-17.1329
-10.3145
6.33279
-6.95207
12.0528
34.6625
24.5826
-24.9179
-11.6519
-2.51135
46.6926
-2.5946
1.02609
-13.6513
-20.089
-37.8209
2.56087
-2.74755
22.7207
23.2052
33.7668
26.2851
17.5092
-23.7819
4.61791
-4.98887
73.6331
-10.874
34.2525
21.7563
34.9451
12.0731
231.486
17.0754
119.586
-0.851429
32.725
42.2062
45.2972
32.5659
39.7651
41.3238
119.812
4.85637
6.4055
16.3526
37.5259
21.5481
61.8113
55.1104
34.9282
26.5475
22.3879
38.3548
8.44546
14.5216
0.620521
43.7248
10.4745
37.9203
23.7078
44.9081
12.8318
56.1021
-15.2206
38.4627
14.9671
-4.61895
42.6
58.9828
-2.80695
-17.9783
35.0113
42.0516
20.9543
29.4095
25.183
33.121
56.5692
25.8127
-2.60248
21.4794
14.5467
12.9284
62.4993
42.289
-4.97509
53.3891
12.2441
-5.13915
6.07226
41.4914
7.26611
43.4598
37.8248
14.3784
48.7142
20.7685
5.07747
29.6817
18.0146
-28.5337
17.5872
37.9494
38.7671
48.6688
29.8763
28.9946
-18.4945
-2.15422
20.4928
25.8912
22.2105
22.6621
21.3501
3.92352
3.41902
26.3116
47.1332
30.2939
4.30463
-28.4598
22.5498
10.2771
-7.08416
67.5519
34.8569
12.1217
35.1686
34.6999
39.3696
24.9376
2.2344
15.2144
41.9707
20.9369
54.3398
-24.3543
4.16655
85.6615
-14.5467
37.419
-8.63782
24.7458
45.344
39.0013
36.6687
24.2184
-4.50919
32.5334
-12.1158
6.57538
40.0075
34.5698
41.0591
43.5966
21.0637
7.91941
21.6659
-19.5075
3.56081
46.3419
3.94597
85.5453
52.4791
65.9067
45.0113
36.3838
1.56246
26.4461
35.1075
52.4278
25.2456
15.7805
44.0626
-34.2848
26.1104
-15.5392
17.1212
14.1035
6.7991
-0.642431
-11.7579
19.7636
34.7403
22.8155
33.9392
14.1636
-15.8015
21.985
42.6769
17.5456
21.5248
-19.8264
30.2574
-16.3877
-4.93683
38.4666
51.0591
26.6379
57.5308
37.6903
0.295486
-6.23755
26.7826
43.5706
60.2385
23.9388
15.917
10.8971
11.085
-50.2247
-21.3904
20.3203
47.0824
173.232
-21.5011
10.9781
4.67806
21.3253
11.7886
43.0321
25.1258
-1.06563
38.4107
42.0496
29.3729
65.9395
-7.92045
-6.63155
12.6726
-17.0566
26.8921
32.9187
-6.84916
45.8534
32.4096
32.7743
-12.1188
22.2273
-7.01322
51.4946
3.84935
6.07226
54.6099
7.26611
50.9433
-11.8585
53.8032
-11.5478
14.2665
-4.17083
345.549
21.0828
-4.33644
14.9356
57.9873
19.6243
106.557
14.7124
18.6187
11.8037
-7.84196
7.218
0.173357
66.3277
-9.19494
27.7819
15.0672
26.6503
28.3926
11.8807
-26.5944
73.3974
38.0378
41.2905
11.6565
11.3299
32.9828
15.8699
52.0352
30.9517
22.503
26.8116
15.3529
13.3403
55.0892
7.76692
32.1813
56.2138
110.578
-0.545571
7.94205
-25.5044
-20.2318
-12.7948
-35.9614
36.6687
4.86114
13.7928
-12.6957
-23.3602
44.0567
28.7631
48.5554
0.493124
28.5599
-2.40247
4.17127
-43.8704
16.6793
14.4827
11.4422
76.842
75.277
37.515
49.5023
3.43653
9.57952
46.3519
29.939
5.85363
14.6069
-2.96018
25.6853
56.0955
3.2015
24.6175
0.249332
36.4512
-3.13551
-19.6297
36.7842
-4.39056
95.0639
16.0154
21.6219
32.1858
50.8058
12.3095
1.37022
-17.2932
41.2864
26.9159
59.0061
32.6475
65.8646
13.5974
0.985274
47.3109
64.1192
-8.06147
-11.0355
11.5399
3.13278
13.6641
34.2003
48.9941
-27.7299
-2.29815
120.865
-34.0805
7.33687
25.183
36.8692
47.1988
3.01971
19.6054
7.05039
104.758
43.7587
27.2965
-1.22696
79.5866
36.1577
66.5075
-17.741
-40.7464
12.1392
-11.1432
7.75824
-0.230152
43.4598
43.447
-6.23628
48.7142
9.52406
46.3069
18.4373
23.6368
3.32544
56.9426
54.816
33.1449
18.6837
39.2466
30.8687
0.246191
48.4611
9.09018
102.952
6.1815
25.8912
1.5958
7.66962
-1.13868
9.54572
48.3966
31.9338
28.5244
118.348
10.0066
-13.476
9.67914
9.92683
37.5424
34.6399
30.3972
82.5444
31.1087
-15.9893
57.6574
29.0777
13.1326
21.1894
22.8491
17.0885
55.0892
13.3891
37.8035
39.3472
7.50484
41.6479
24.8086
50.5375
2.60658
17.2496
-25.9133
52.8402
-13.4726
40.4168
-9.51476
1.11301
13.5412
-0.871449
32.5113
27.0735
12.9481
54.841
-12.6695
1.34566
-14.5694
4.7993
-25.1297
1.36428
1.62017
18.079
43.1088
47.166
35.6409
10.1469
-7.80787
-7.28708
51.9741
56.176
55.2307
29.5994
15.9516
-4.29976
20.4882
-11.791
-3.49348
-44.7283
15.8365
0.612624
-8.38533
33.036
-28.7534
27.5975
-0.851167
2.88123
-7.16957
24.5689
-12.0734
1.06507
27.6071
12.6918
28.168
51.2788
23.3988
32.1315
8.18163
14.1037
60.4294
11.6454
33.9421
-12.823
16.2512
21.1604
43.3719
23.9388
6.54662
18.3933
11.085
-10.8693
16.0909
31.5647
35.838
27.2246
-20.881
-10.3145
-8.65974
8.04046
44.9062
70.1034
4.55657
38.4107
28.3307
39.3365
8.96278
40.5922
20.4557
21.6408
8.83749
-20.089
-15.3321
12.3245
-3.49892
-0.873484
405.03
43.82
39.389
15.0407
-36.8388
-3.16719
17.4999
30.5295
45.4969
-11.9768
29.3229
-27.2823
-1.66521
21.6374
32.725
-9.61092
36.584
22.8084
-0.942336
22.9797
61.9385
5.49447
154.782
-8.58703
-4.26209
37.5259
12.1778
53.2363
19.9357
28.4216
3.64724
25.2363
19.6899
-8.74981
47.473
10.1905
65.1681
21.7604
-19.75
-5.81221
36.2624
42.289
13.7656
-51.4742
-22.0057
-15.9718
-11.1432
-10.7943
24.6248
28.4673
39.6989
-2.48815
11.2328
-22.3351
6.95154
3.02205
-32.2818
10.091
51.0678
106.765
5.5134
14.0021
0.246191
5.35759
-7.61824
13.6778
14.6468
-15.2708
-7.32291
2.60945
-26.0615
-11.1697
7.90969
49.0073
277.998
34.042
24.9194
-15.3413
20.6758
25.2696
18.8262
23.6125
31.4204
-10.2777
29.9992
19.3154
19.101
47.0735
15.7338
-9.09968
19.0628
-29.9765
-23.9444
0.445784
18.6783
22.8718
-16.5429
11.6108
-47.2058
57.2834
-7.64069
15.6668
-44.5548
-4.61958
-32.78
-3.09599
45.8142
35.4369
19.2338
-14.5436
-17.395
-10.8213
2.92524
-10.1372
-5.80952
20.1049
24.109
11.4422
31.1974
31.8644
28.4254
-1.84037
32.6357
7.18466
39.5646
6.99654
56.176
48.9572
20.2291
17.6545
120.899
-8.04789
31.7326
-6.16883
28.3656
7.7456
38.3253
21.2274
-10.2594
-13.8156
-25.0053
-2.72523
-8.36317
13.4452
28.317
409.591
203.847
31.9161
19.4197
23.3988
-8.58198
43.3759
19.2196
15.6779
21.6
34.1342
40.6642
30.194
21.8734
32.3262
84.6014
0.381083
188.857
55.2723
-2.22138
-14.6174
-8.27195
3.45372
63.949
45.7958
-15.8789
-11.5107
-0.944137
-1.16347
30.5293
37.4099
51.3627
111.499
37.7011
41.2105
-2.42909
-11.6519
29.826
55.1681
-0.612142
20.9619
-9.79451
14.2641
19.6054
8.92446
-0.190017
47.5068
42.289
-8.72323
30.8609
43.654
55.2631
6.62187
31.5977
-12.2237
3.84935
17.3167
-0.230152
34.0895
-3.59441
3.44474
18.0146
-11.6671
36.3279
24.8309
12.5302
28.054
24.2541
19.6243
-1.62788
14.7279
22.2086
19.3
-39.7011
46.5734
7.66962
13.8538
3.92352
37.1522
-1.7994
28.5244
8.13254
27.7535
2.18287
-6.93976
-4.09694
31.9202
32.7659
-7.08416
61.9297
27.3606
12.1217
55.7833
42.1961
41.2436
8.07096
30.3454
17.0885
45.7188
0.270652
39.6775
-5.61362
-7.07784
10.6988
-8.92455
44.9153
-3.01562
116.575
11.568
30.3514
-20.9688
-2.68673
-5.76663
-2.63512
17.5409
-5.19943
-19.6121
51.2519
38.3179
71.0442
69.8336
3.21973
2.29721
16.0437
17.9738
26.0496
36.9715
16.6127
0.197839
49.9381
28.1163
56.5364
26.2706
53.2504
-15.3041
13.3276
29.4853
41.1834
15.8753
5.23657
45.9366
5.07057
22.3623
12.5718
5.87685
-7.24693
58.94
36.2199
10.3553
49.9026
6.98281
-21.4659
17.8738
17.1933
33.9392
-12.0734
27.302
49.6357
94.4917
56.4943
43.7889
8.48154
36.0665
73.4896
-13.6837
13.3274
-1.57858
21.1604
69.8075
54.6163
-1.49298
27.1614
1.71468
-5.24707
-19.5163
54.0535
45.7958
4.73579
25.9707
-2.8182
23.1994
6.16639
242.517
34.5416
38.4107
43.3233
14.9736
-6.17722
29.5775
44.3403
-0.720533
46.0037
-4.28097
9.03072
42.3096
-16.6174
-25.5501
-12.1179
32.5756
28.1446
41.2776
8.13883
17.7364
10.0037
41.7739
19.111
56.7413
18.0082
40.5673
-12.2898
36.583
60.179
35.2526
28.9768
11.0038
42.2062
22.8084
6.55393
2.58089
28.6019
41.6392
-3.87586
-4.51396
34.5165
36.9674
-5.57766
21.5481
59.9372
-4.85975
2.18468
22.3879
27.1104
-8.42113
-9.8413
-10.6239
36.2286
40.4595
19.1797
50.5303
-2.16069
18.6208
16.6386
-27.1297
3.72275
28.9312
12.5063
32.2063
-6.04638
-38.2097
4.61285
20.1689
-2.06408
19.8002
21.4906
41.7799
38.3965
-2.74847
9.10886
-35.1242
-10.3496
-7.39505
19.1907
-12.8565
-48.9559
110.926
32.2026
18.1266
52.4623
13.2722
18.1959
3.44474
-2.60014
1.45137
45.6982
39.8234
8.78203
14.9356
-9.47912
-4.73855
-3.50194
16.602
1.59392
22.1431
25.9587
-5.44884
26.9723
-50.4244
31.53
3.8228
-8.95691
32.1407
-3.11186
5.26468
-18.4319
2.43057
7.14745
-13.0574
8.40299
17.2787
37.5668
32.9828
-6.61892
3.30944
-10.2777
15.0067
9.94502
3.97
21.356
17.1372
-3.42599
28.1028
-14.984
-29.5666
-2.41964
-7.05048
48.6634
-3.01562
35.9902
2.19771
-2.22818
32.9205
-5.76663
-30.7461
-21.8145
-20.192
-36.4787
105.901
26.8891
22.3185
36.1004
24.8118
-4.27654
-10.8213
-4.57103
-4.51502
39.1681
20.1049
20.3608
-24.165
18.079
31.8644
60.2845
24.3966
18.9498
-6.12193
65.5463
-27.2283
2.1055
-4.13376
12.2034
-11.796
5.49571
-41.7761
4.00278
-1.62473
30.829
8.10889
30.9701
18.0435
-17.3801
-12.0956
10.3775
32.1858
35.8133
-40.1844
2.93914
66.9625
35.6642
45.6566
88.9911
-4.83385
15.4714
-19.9294
15.9778
49.185
15.3935
31.2939
7.7052
-25.9414
10.629
30.5307
15.4596
60.2385
-22.1077
3.32405
32.7836
-2.22138
3.58874
-16.4915
-42.0051
54.0535
60.2009
-8.55207
-27.1233
-19.0069
-21.5589
4.45873
15.5367
7.42485
13.8814
25.1713
64.6476
32.0789
13.0995
18.1856
106.414
3.11085
22.3298
-21.3353
16.0186
-15.5254
-21.9631
24.0232
-2.66799
-33.484
-23.6761
-12.8866
4.46459
33.7668
35.6554
34.3141
13.9882
49.359
36.1517
-14.6222
36.1266
25.5045
10.5822
-21.6601
855.55
20.8236
34.7558
58.9619
27.0571
22.836
31.4349
23.6344
6.48692
-17.3125
-9.56035
15.6477
8.55585
25.2387
34.2837
27.2366
7.23479
-20.1317
-6.60146
-18.6394
21.0648
2.13604
1.64391
28.4673
-2.48815
-16.7129
31.3144
-0.303393
36.7552
383.761
15.7132
9.83839
-6.2105
213.587
-6.61261
33.9794
50.3352
18.4605
-1.31476
5.2765
16.5883
-3.57478
-14.2571
5.29309
22.5635
2.28749
5.90378
-1.23779
68.9829
75.2714
51.1563
-24.7117
18.8017
-14.0858
-1.46196
-2.62445
-14.1152
35.1686
-4.65553
-9.35617
-36.9066
15.3529
24.5847
-3.00687
-16.5959
30.3072
48.7176
11.253
7.91468
-26.7825
0.445784
31.7968
-4.88969
17.2496
13.4848
-4.10225
16.0539
12.974
12.3574
28.7853
-8.94756
-34.6046
-10.2912
36.2594
25.1994
4.24126
6.07112
56.6451
-34.5561
-30.7519
14.8052
-4.25792
5.3683
-5.42436
12.4568
11.2497
64.0326
13.1522
23.2654
-15.3041
-3.53895
3.2484
41.1834
-0.991327
-7.8819
-17.9527
47.8107
25.6853
12.992
17.1159
-8.52635
257.36
25.3479
33.036
-4.39056
-10.2215
23.496
41.5562
17.0726
-17.6756
35.1034
3.32151
37.5383
32.7691
-8.58198
9.64267
-36.796
19.5608
3.13599
69.6876
-4.17232
-23.4981
12.6726
11.0544
6.2693
30.5355
40.2706
-28.9854
27.8495
-22.0057
12.1392
7.59748
41.6795
22.7508
-35.8374
50.9561
30.3286
1.25998
54.3364
43.2572
42.5588
9.06694
46.1256
-11.6671
26.9576
36.893
-1.93102
20.5059
3.99432
37.2167
-6.93696
5.2765
33.4549
-1.70071
15.7279
-22.3134
33.4041
22.5635
28.3926
38.1176
-11.6019
71.5233
2.43057
-4.09694
43.1646
25.2696
-8.95822
26.3224
17.9903
0.877342
10.8057
17.8333
15.0067
26.8116
11.6047
-3.52626
28.8522
-9.09968
4.07027
35.5991
-7.48769
-8.04184
49.1715
28.0487
19.4732
17.2496
24.7292
14.6384
6.6836
41.085
-13.8795
146.851
-1.4513
6.62481
4.70131
40.0075
20.4444
13.6116
-3.29921
-19.2691
-5.19906
25.414
-34.5001
155.36
21.979
33.4793
-5.42436
14.3308
155.553
25.1394
10.9328
-1.66488
33.6872
32.7419
-11.013
-15.3782
-17.9527
25.3219
-21.1664
12.992
-16.6119
15.8365
-8.75771
16.1694
8.7279
8.85687
6.6451
59.1032
4.07483
18.9467
-21.4237
5.19558
58.153
11.9234
25.2729
-10.456
39.6277
4.22704
21.3001
8.48154
0.400983
11.4533
4.04362
-13.7338
39.9011
97.9185
32.1275
13.4995
7.07218
23.4132
-11.5917
-2.64975
18.4462
37.7121
-4.80394
1.60779
-30.9292
-14.2819
0.544193
-3.81955
66.3552
2.68251
64.6476
35.827
21.9338
7.08872
37.3223
4.90167
-10.2183
-6.15504
1.53445
-0.793926
26.9237
17.8672
73.3204
79.4272
30.0187
26.2851
15.6351
8.0772
21.4845
47.485
39.8999
-14.6222
41.7488
-13.8509
44.3154
2.70278
44.0793
15.2014
50.2451
28.9768
1.63348
23.4655
-16.547
17.7983
56.9288
30.476
31.9534
-7.62399
14.2267
43.8868
-15.5065
15.0371
17.8
56.1891
56.9844
44.2985
13.4291
16.7657
42.1029
-2.79894
50.1288
6.24272
41.8508
40.4595
43.5425
72.4335
23.309
42.4914
43.4507
-9.79451
-0.728418
15.8572
-24.8087
-18.9307
36.2624
29.1706
-3.10103
45.8534
28.6615
57.1372
48.4642
-16.3835
14.0133
-3.64692
15.4426
2.13604
-5.85235
22.8451
-43.7176
18.7291
-5.46847
-2.41879
-35.9106
19.8886
5.1995
23.2094
41.6975
14.4042
-18.7976
22.38
-19.7311
-3.50194
48.4611
-28.3911
16.7446
-5.06289
7.15057
10.9661
47.025
13.8538
-9.19494
22.1597
-14.9179
15.2741
15.6288
-4.10565
23.0453
30.0461
23.3955
32.2712
48.8112
-2.62445
-2.31276
-2.78146
271.754
2.44876
22.8491
39.5773
30.7263
5.94434
41.2213
9.37891
57.5505
77.2825
29.9227
21.3472
4.13111
11.568
24.7292
-19.0948
12.3058
48.5813
-8.25732
-23.3602
38.1335
34.5698
29.8147
26.73
-21.1431
-6.44509
-13.8853
14.8052
-9.88012
-9.62423
-26.8986
26.5513
8.27285
-34.0448
16.3669
33.6872
34.6159
43.335
97.0658
8.8187
39.2289
-13.6651
-25.9823
-5.37287
13.9624
4.36076
38.6582
10.602
3.23468
10.3932
21.6219
17.1933
65.7983
12.2895
-17.6756
36.9775
12.0327
34.0055
7.97517
23.1742
23.4741
60.4294
65.9933
40.6642
41.4384
-7.20078
8.75498
30.5307
36.0743
43.3719
4.12922
-9.79441
51.5242
-7.84358
-0.159391
-1.49894
4.84652
7.72702
-6.50861
-33.9995
8.42619
2.58466
8.04046
-7.56768
0.808441
29.0403
20.8345
-24.9179
-4.15568
-0.637281
129.152
4.90167
-0.847971
-32.392
8.02197
14.6529
16.0727
34.5534
14.3804
24.71
-13.5426
-0.728418
8.36098
-15.4384
-39.5454
90.6103
-0.814483
-25.5898
12.1202
2.78927
4.7478
39.0939
-20.1317
-10.3496
-28.0098
9.82039
-3.48615
-2.10422
26.5932
39.6989
-8.11035
54.3364
25.6922
9.06694
-6.34828
7.07357
36.0753
-8.08457
-5.67915
6.50585
-5.37601
9.09018
-22.6108
-18.1814
-7.84196
18.4624
-26.0636
6.35758
3.92352
12.7894
39.4301
4.16155
32.1407
-8.73406
9.01281
182.093
13.675
-2.22288
11.3054
15.8993
7.90837
30.0706
-2.62445
-32.8558
18.302
17.8333
1.88823
0.574693
26.5973
41.9707
17.1372
86.5292
65.5842
2.29249
18.1951
-18.2949
-6.76375
152.182
4.07178
24.7292
-17.2207
12.3058
27.9666
-13.8795
11.9187
-8.94756
-23.3602
-4.66902
124.525
46.6813
19.2338
9.81926
44.1547
39.1681
21.979
1.62017
3.94597
27.4493
82.4642
35.9216
37.515
53.2504
20.3031
17.0758
48.226
221.094
-0.991327
37.7128
33.3476
-34.8193
25.3219
12.5668
-28.6576
15.2472
3.99746
58.94
23.1014
14.2954
3.1057
-13.6319
-13.9696
34.7403
-14.6658
-25.1918
-17.6756
42.5997
-24.7895
114.375
13.7975
25.2729
2.66242
28.3833
6.30756
12.2297
7.95555
9.77131
33.168
20.8237
-27.8155
-24.9782
9.91601
30.4521
28.3794
21.4349
18.1285
2.22124
248.827
-23.2172
55.2126
-26.6828
39.1654
56.8771
29.1706
2.52117
30.5355
12.1596
8.49593
48.4642
2.35711
94.5981
1.97528
4.19819
26.4989
-9.60048
34.0895
54.6914
-9.98441
71.2029
-1.72034
40.6847
10.5183
20.192
21.3354
36.0753
12.5302
9.31338
16.7578
-4.73855
24.6091
95.3128
-13.3986
50.4778
2.43337
7.15057
-1.70071
28.2864
5.29309
3.8228
11.6578
63.9998
38.1176
28.4198
41.786
14.6437
46.9127
6.03431
39.4409
40.2327
59.5314
27.2036
-5.60804
-1.29937
7.85659
24.5847
13.8597
7.76692
0.322143
44.9694
-1.86549
6.04062
8.82476
24.8086
41.1671
-6.76375
41.6124
-3.42448
35.9736
-9.72445
10.4317
207.877
4.86114
60.6444
-14.5698
2.82725
25.015
17.7032
1.70374
39.8485
-9.89874
-25.8138
23.54
-34.5001
-5.80952
1.62017
-12.9206
25.5752
61.8495
35.9216
9.40402
4.52472
22.1772
28.3202
29.4853
46.8056
87.0898
41.4609
37.0957
-12.3305
0.959035
6.94464
-9.49682
-17.4132
4.00278
19.5846
-14.3799
10.3553
42.4064
4.97977
-15.506
-10.2215
10.3775
-7.16957
13.3245
-27.0659
20.1109
5.19558
30.042
2.78409
-16.0782
191.427
-31.3802
-1.1887
19.1999
414.57
6.93106
-22.1933
28.5781
32.1275
4.12922
33.3091
14.0429
3.40082
-11.4038
-13.8941
22.1944
37.7121
21.433
-12.1308
-0.944137
-18.1965
25.1258
8.30471
34.6625
45.1973
36.9263
100.562
22.3298
33.0127
-4.5961
-21.1476
65.2527
57.3021
18.9899
-6.80946
19.4571
11.278
31.9073
6.26476
4.32907
4.61791
-12.4851
49.2702
-1.50369
24.8822
14.2601
4.57684
42.2052
11.4532
24.0082
14.1411
58.9619
28.4306
43.8103
36.4274
29.3729
-2.29825
-32.5875
10.2351
1.42819
3.55812
47.5068
160.355
8.14337
45.8534
43.654
68.3816
-2.74847
5.36073
-12.2237
17.3167
65.8543
5.39205
56.5783
58.4395
-26.851
48.7142
11.3981
78.1661
39.052
18.318
41.6975
1.28576
153.616
-15.1013
-6.61261
13.3647
39.0908
18.4605
51.1591
20.7881
15.1679
27.7819
1.94874
30.3985
24.6444
-34.971
-15.35
-3.43933
6.1787
-20.9635
9.43137
27.1437
21.0268
26.3224
-2.62445
25.2402
42.6648
-17.774
22.503
17.4413
7.85659
140.777
41.9707
11.515
28.4331
43.0954
2.29249
21.0605
24.3005
-6.76375
20.9977
-12.7948
34.0996
-22.8429
49.7871
12.974
-25.1239
10.0446
9.7931
-13.9899
8.44945
38.1335
33.5629
24.8118
-24.8913
-1.45092
-2.69696
10.4775
55.7122
-2.12796
30.1829
30.2994
5.65589
33.9424
28.065
15.8753
30.2165
27.7254
-17.9527
27.196
134.381
26.1104
-8.0429
5.87685
-5.37287
47.6956
36.2199
-8.38533
59.273
-2.38752
-21.4659
4.75529
35.934
32.0652
27.282
4.81321
38.8515
31.4325
48.7827
13.7975
68.3764
-16.0782
34.0055
-8.89143
2.55943
190.266
22.8898
29.4198
7.7052
15.288
42.4882
54.8936
54.815
45.246
6.00328
16.4425
30.9095
-0.347314
-17.026
20.9899
-4.52381
13.9367
15.9802
-4.01441
10.3003
60.6807
11.7886
52.4024
17.6295
45.9069
17.0863
41.2105
8.81531
-0.407549
37.3223
19.8942
2.90016
-8.0291
-3.22243
32.9393
9.61954
2.56087
-2.74755
35.8391
10.0868
56.2701
-12.4759
-6.62648
0.633325
47.3961
-4.48058
53.6857
-12.2898
75.9384
5.83105
31.5045
2.8967
8.3621
-7.73685
38.4581
62.1638
60.9018
28.8178
69.7502
30.0794
14.8648
12.3526
-2.38803
47.785
93.6704
45.74
38.6763
43.4141
41.1286
40.2288
15.9417
18.1285
50.947
42.6793
-10.0987
40.2201
12.6726
-22.6788
21.2699
77.8963
25.01
8.3721
34.2837
51.515
-0.874399
18.4792
11.7274
32.7539
37.9314
15.2545
-0.230152
-6.23628
41.2179
-31.7054
25.6922
31.5557
-19.1634
43.8242
49.1938
-6.2105
22.4318
26.1281
71.4607
16.7446
-5.06289
14.6468
12.8402
-16.6932
21.3501
-22.3134
-20.9438
43.1782
7.90969
17.1482
38.1176
3.39061
-1.56526
38.0378
-24.7117
41.2905
-10.3377
-7.08416
55.4716
-15.9893
29.5464
-23.3962
-5.60804
-18.166
139.041
-29.7632
30.7263
9.69247
41.2213
-22.4802
4.16655
-9.9159
-1.42828
5.55988
51.3323
-24.0392
3.39402
25.4243
22.3444
41.9038
17.2894
-19.6121
-19.6615
17.5187
47.6882
35.4369
34.2263
79.1597
-21.1431
11.6675
17.9178
35.4199
29.4753
20.3608
-16.6688
100.538
33.7385
52.7882
16.9003
203.176
-20.9263
32.0683
16.3669
41.1834
-12.2357
45.209
20.2291
-4.83425
38.4404
-13.6701
11.1179
18.9953
-5.37287
42.0734
6.23482
-19.6297
4.92504
18.0982
12.605
-23.34
27.2441
39.5614
147.222
-10.1793
18.2368
1.44745
10.0493
36.5173
27.0253
-7.01736
-21.8034
-12.1332
28.5703
24.7638
18.1755
-10.9489
36.866
36.1529
15.4596
28.3794
-14.6114
-28.5351
-22.6482
-12.7433
-0.775682
-23.5446
44.0912
31.5928
-12.1885
-19.9041
6.16639
16.7952
38.2442
23.2972
21.5441
58.3158
-0.0189176
-23.0438
27.4737
18.5816
12.3979
29.1371
-0.532838
305.998
24.0232
-6.41612
5.87141
4.43494
-10.2438
0.231868
2.59052
33.7668
0.0481358
15.5735
4.61791
-33.0999
11.7889
-12.7481
58.6154
1.14162
53.6857
-25.4082
36.583
3.95698
10.393
28.9768
37.2407
62.8209
11.564
17.7983
28.8178
22.9797
63.8126
5.49447
8.6045
154.457
44.4636
-1.82953
6.55556
139.443
14.3135
22.3879
21.4882
19.6899
10.7734
0.620521
23.1101
57.3261
-18.3016
36.8262
41.1599
-35.8939
27.9912
3.52011
-25.2556
157.396
1.37054
16.2545
32.2063
1.44988
-11.9728
43.9682
5.17632
7.30625
38.5409
11.8915
51.4756
49.2762
49.6409
-40.2298
20.3533
-16.3835
-17.8459
-9.26911
7.75824
-23.1029
20.6032
-7.34254
7.19287
16.1405
7.07357
19.2087
-28.1679
14.8837
8.37991
40.9649
-32.1393
12.9965
-14.4332
-24.7086
-0.278263
11.4178
36.3426
-7.32088
16.5375
7.90969
39.637
5.26468
13.4273
-1.31756
-2.22288
54.409
15.8993
-12.7064
45.0631
51.7235
10.2477
33.2945
22.503
21.1894
26.5973
11.4663
66.3336
19.0113
16.8752
185.951
3.20256
-14.5467
20.5524
-12.386
13.5014
-18.417
5.98857
-22.8429
-25.1755
-3.89256
-32.6202
-16.4438
124.691
-29.0319
26.8891
28.9476
20.4444
11.7375
0.448926
-17.395
-7.07312
38.5325
14.2256
12.9311
-0.509788
522.611
-5.42436
87.4194
33.7385
30.2994
5.65589
6.39878
198.339
41.4386
31.3594
44.9316
15.8753
54.5794
5.23657
21.4027
51.5588
3.19651
35.4808
-13.6651
-12.8638
-20.3654
491.849
0.612624
23.7204
-6.13565
31.008
-22.1621
43.3096
-12.0734
-32.6681
44.4737
12.6918
54.4049
100.005
42.1395
-2.95978
15.2649
-35.1283
19.426
0.985274
21.0157
-24.1539
-14.697
-26.8523
26.704
28.3794
-16.4855
12.6944
30.9095
-0.347314
31.6997
-15.7682
73.3193
27.0552
-10.2567
9.10406
17.7965
-33.0226
11.7886
28.0396
53.2823
42.1588
11.2255
3.19311
-30.3926
10.1905
-6.23434
43.4507
46.4275
-55.0763
-7.94214
-7.68628
36.2624
27.2965
26.884
15.8684
58.6465
34.6484
-19.6151
20.3533
-20.1317
0.894808
-33.632
9.82039
13.3804
16.6364
22.8451
22.8323
-23.1029
-9.38189
-3.59441
51.9291
-0.303393
-0.726077
-0.422696
4.46876
17.3347
21.9005
-11.3014
236.024
21.4984
-7.25007
-28.3911
37.3593
401.609
12.7728
12.8402
11.4178
8.23165
-20.4393
1.54496
0.0746695
-33.3198
7.77784
14.635
7.80507
15.549
-7.84508
41.2905
0.906727
-14.5804
31.9446
-8.24665
-34.7299
-19.6481
-11.2302
-21.9141
-7.27439
34.4744
4.01878
7.81841
33.725
-29.9765
7.91468
-19.2862
2.31985
5.55988
-21.7563
19.1236
-29.6614
52.8402
-17.2207
-0.812663
12.974
-6.38326
13.7928
-12.6957
2.87668
27.1901
43.9401
24.1925
28.6041
37.9302
3.21973
-14.5694
-6.44509
-4.51502
9.18301
8.86054
-4.00203
2.0719
7.81065
-3.71444
38.2579
-15.3041
-12.9093
40.7297
41.1834
14.0012
9.60176
1.48844
-12.3305
4.70717
-13.6701
59.8436
-38.028
-3.49348
135.182
87.051
9.98295
8.48126
-4.44529
12.476
-23.0022
-32.7103
6.62936
1.04509
12.3095
1.44745
28.168
40.0344
23.3988
-12.3301
34.0055
-3.26923
13.8038
-12.1332
36.0665
10.6792
11.4533
24.6583
6.88091
28.6567
56.689
2.25515
3.32405
57.9367
11.6195
10.4687
-26.5032
-0.944137
-6.78567
-5.07801
10.1333
25.1713
49.6551
45.1973
-5.64112
-21.1697
121.407
-11.8817
54.1889
1.15353
35.0744
-23.8372
-17.2062
-4.54206
3.99734
-19.9279
-23.3623
33.9651
-1.84044
30.566
-10.3746
-25.6036
-5.07771
-18.3703
34.2525
-6.35464
55.5598
10.199
51.5756
20.8236
14.1411
70.2063
37.2407
4.72487
10.3021
19.4475
39.8463
39.7651
5.71651
9.2426
2.9823
12.0277
115.678
18.7852
-6.5629
29.9522
6.81722
28.4216
29.8842
45.851
19.6899
5.15123
-23.7423
11.8657
27.3411
51.0388
20.5452
-20.8428
4.72947
-7.52165
-17.7374
201.896
19.1578
-8.42915
102.01
-25.4745
-26.8328
38.3035
109.516
40.6173
13.4656
8.94615
-26.6828
-22.6788
55.0031
40.415
-3.10103
388.808
-2.83293
-43.9779
3.48666
-27.6279
0.894808
-11.1432
-27.6609
-24.1009
-32.0893
-16.5103
-9.02683
-47.4657
-0.0115612
-46.6979
-0.544726
3.02205
-37.904
34.4538
9.83839
-11.8327
42.9947
0.88365
-10.9982
-19.0208
3.62616
-8.81102
1.52837
16.5883
36.3426
-14.8171
44.6485
11.3191
-7.21469
4.38441
-5.97972
-12.562
5.27339
5.68323
-19.708
-14.5804
31.9446
-6.37258
17.7439
29.5464
32.8258
-8.79564
2.2344
-33.5113
45.7188
22.8109
13.1103
9.37891
9.78875
1.3285
-8.63782
266.5
-25.9133
32.2255
10.4317
-13.2629
-12.0055
-18.3179
-19.6121
10.3235
21.2669
34.5698
46.6813
19.2338
9.81926
8.84193
-3.32499
4.7993
-13.8853
1.68674
12.6087
-7.75016
20.8126
188.619
50.6051
50.9142
27.0135
1.56246
33.9424
16.3669
44.9316
-34.7245
15.224
-15.3782
-12.3305
66.5513
9.24384
6.94963
-14.7379
0.249332
38.3253
10.3553
10.5472
-8.1387
-58.6095
-15.8437
10.3775
24.6896
45.1836
-10.1993
1.06507
1.44745
46.9086
19.4197
-4.83385
17.1389
7.97517
-12.4331
8.48154
30.4443
-1.47308
-6.95058
9.8374
-1.60565
-12.7374
3.32405
-8.4459
-37.8286
-3.90752
-23.9877
-0.775682
37.1869
9.60109
0.818264
-0.886411
9.10406
49.6556
-19.9041
36.1515
13.047
23.2517
-19.8063
21.5441
20.8345
61.8253
10.6894
-7.90381
12.4812
46.6926
-0.720533
6.64829
-6.15504
-25.7112
5.28258
14.1986
-16.6174
-8.68353
-17.7401
11.4763
31.8927
22.5369
4.3907
-16.2857
-27.2412
2.50739
38.0258
-31.4887
0.519338
49.8673
10.199
59.0718
17.0754
16.0152
32.725
22.2482
59.0728
24.6824
85.2647
21.3215
47.3426
62.2539
39.4497
35.4795
51.42
14.3804
54.6951
20.1905
29.2566
57.0867
-30.4309
52.2838
30.6402
29.1706
-8.72323
17.7424
25.2781
25.3625
31.5977
6.51701
13.2197
-32.0893
47.1951
-9.98441
35.5957
76.292
7.19287
1.14799
20.192
40.076
43.5716
-0.588305
-11.3014
110.461
-23.4792
9.61652
33.4686
14.7124
39.2334
33.3875
31.5809
-16.6932
11.9798
-11.069
5.29309
22.5635
9.78375
49.0073
34.3695
22.1313
32.1679
2.43057
22.14
16.9276
9.78244
37.5668
17.9903
40.7908
34.6999
16.8808
-3.17344
32.2195
3.97
43.8448
-42.8329
43.4257
43.0954
13.5369
1.3285
13.5642
48.6634
6.35471
13.5014
-10.9207
30.3514
-19.0948
17.928
-17.011
-26.998
25.0372
0.42277
2.87668
-30.9059
28.7631
145.14
41.0591
49.2188
-4.27654
-20.1916
104.125
51.707
24.1755
57.5863
7.24237
44.3159
16.8719
56.5364
13.1522
38.2579
24.0513
7.70545
55.7223
86.161
15.8753
28.3424
53.9623
-23.5749
36.5663
-9.92196
33.6067
-0.546633
7.75091
-10.9951
49.5697
9.98295
-8.38533
25.5398
239.238
3.23468
25.3858
-2.74097
-20.288
32.0652
-8.32524
16.0576
36.9775
10.8178
45.0346
49.4047
27.1469
8.28461
43.3759
24.8418
15.6779
27.2222
56.6813
15.3935
36.9161
-9.16139
-10.9489
5.00684
13.6641
41.6965
30.2535
19.1217
14.0429
1.52675
7.33687
-5.24707
14.2168
33.4388
50.8305
12.0627
2.86172
53.4038
-16.3224
16.7952
55.1108
66.4008
38.4107
24.5826
33.7143
3.19311
-6.02975
-2.51135
12.3979
-2.72204
21.956
-5.0965
-2.21368
12.3245
304.286
12.245
30.2169
38.1978
7.5444
-18.0981
-3.16719
23.3586
23.1221
34.2777
-29.6147
26.7563
514.636
42.4413
4.57684
38.4571
46.497
32.8818
43.9694
29.7445
47.8284
17.1862
17.7983
6.32902
34.2241
23.7507
37.0571
-41.9579
-6.63155
23.917
-15.1825
32.9187
17.5137
2.7499
26.7874
2.78927
23.4885
24.1014
-31.3761
15.8873
4.19819
-9.60048
30.3414
47.1951
54.3364
59.4254
31.5557
62.9922
8.94763
32.5798
32.3272
-6.2105
14.9356
52.3651
0.88365
-14.7463
20.3501
39.0752
56.1
49.285
15.1659
18.916
35.2781
20.6894
9.78375
15.6288
-9.72785
-25.9281
53.0304
-5.97101
39.4164
-8.4636
-14.5804
9.45583
-11.9948
135.81
24.377
-6.92157
15.3529
-18.5188
41.9707
2.14472
49.0479
9.36217
3.75671
15.4109
38.8098
13.5642
16.8043
15.3755
0.323648
67.8327
37.1272
14.1799
33.5888
-15.7536
60.6444
-10.8216
-13.9899
6.57538
73.7407
36.4438
207.851
52.967
15.4415
141.901
22.9119
14.1696
-2.64095
26.0496
25.7271
2.0719
48.064
37.4866
67.7808
42.006
39.0438
26.4461
374.314
162.998
23.3715
-5.39076
50.2142
36.3952
55.307
-11.796
37.3548
10.6978
28.3656
35.8566
43.9475
-10.6318
23.4738
46.1545
8.7279
10.7309
-17.7178
79.7179
30.3118
63.9243
-0.828974
-10.1793
42.5997
8.94371
48.7827
73.9986
9.84924
6.30756
17.8519
39.8147
22.8898
31.2939
65.8013
7.79175
-4.36349
23.0345
77.3038
26.5053
15.3736
-28.5351
27.1614
22.1415
-5.24707
-13.8941
10.95
33.9639
23.3071
-15.8789
4.5683
34.0804
14.5683
-8.22468
4.61285
-18.9307
38.1365
-1.22696
38.3572
75.8778
-12.1188
16.6051
-25.7539
-29.0903
-3.64692
-8.92027
32.1211
-32.0893
9.72662
-32.4732
26.2254
-3.59441
44.4329
25.9335
-2.29676
21.3354
17.3347
-0.588305
58.0391
37.3725
-8.48668
-10.9982
14.7279
26.115
0.559306
-15.3382
25.9587
24.5362
9.54572
119.611
18.8153
17.28
56.5036
1.51655
-12.8097
41.786
37.1325
35.6683
94.61
37.8934
69.4259
31.1087
23.3661
65.1536
-9.35617
9.94502
47.212
34.4744
20.8854
34.0553
39.3472
-2.41964
18.6783
-14.26
-18.3577
5.94585
64.0846
12.7643
38.5427
20.4703
25.4759
6.29652
6.04497
-4.61958
-15.9134
71.8667
34.5698
97.2811
30.4782
13.5674
-28.6394
2.29721
19.7918
10.7346
-20.8686
-41.0316
63.0566
31.8644
20.9291
15.0262
34.5098
24.0513
39.5646
42.6038
67.4204
30.8678
45.209
27.7254
-10.4564
53.4329
-21.1664
37.3548
-24.9095
18.9953
-1.62473
-4.6372
3.1057
310.582
19.7636
10.3775
20.9414
60.1761
-21.4437
21.6798
40.7256
22.0622
7.55326
30.6641
59.0061
2.66242
43.3759
-3.26923
-1.1887
62.8295
54.8072
18.1755
11.4533
11.5399
-11.8598
36.1529
24.8299
54.6163
40.8054
36.5317
20.2674
7.33687
-23.2645
24.0684
58.3268
-6.678
-2.76048
10.9781
-19.6848
-1.16347
19.2849
-7.56768
115.081
13.9269
34.6625
58.3158
3.72921
1.31905
3.11085
87.9221
-8.2168
-13.9664
-4.28097
36.6874
-9.12112
-14.3057
-17.7401
41.9459
5.67033
4.3907
34.3141
-17.8709
94.2478
-29.6147
32.3785
-21.3472
59.3079
13.9472
19.7164
30.1939
29.6304
32.8818
37.2407
62.8209
2.19365
-1.16724
30.0794
-9.49806
-12.0102
-6.71296
3.23417
22.5333
-8.43697
48.6928
1166.43
3.06908
43.4141
37.3804
-2.8747
4.69733
68.8695
15.6131
9.99163
10.4745
6.84119
1.80454
-20.9013
31.7393
9.14231
12.2257
89.9298
55.1681
31.247
60.3173
4.89378
-30.9944
134.487
61.6542
-1.21892
19.8002
86.8541
23.0393
-2.74847
65.3308
-38.8723
25.2577
-7.39505
28.561
-9.10835
12.8883
52.8301
9.71383
8.75625
26.2254
-20.461
36.9366
-6.34828
-37.904
25.0835
46.2633
-41.2864
7.38747
12.8539
-5.90235
12.9965
59.6919
-26.0636
11.9798
25.9078
120.015
-5.20878
11.526
19.3769
-5.97972
19.0495
-34.082
-11.1834
34.6399
15.4046
16.1162
29.5464
32.8258
-7.4821
0.574693
-1.51374
4.48939
2.14472
15.3147
31.851
-37.4727
7.91468
35.0617
0.445784
7.43394
23.2213
4.13111
4.07178
37.8477
1.51995
32.9205
14.8481
-19.5017
53.1482
15.9951
6.57538
53.126
19.5772
-12.6695
-11.7728
-8.94719
4.7993
-25.1297
-15.1799
-13.6283
-4.00203
-22.291
72.4269
29.9904
35.9216
-5.58851
13.895
1.56246
-1.66488
31.3594
7.45024
42.1122
12.7328
-32.9452
68.4254
-2.42569
37.3548
-24.9095
9.61966
17.7106
29.096
29.2879
-17.509
3.23468
-27.0881
83.4661
37.808
50.8058
19.7858
-6.43119
87.5773
40.8028
46.9086
26.9159
25.2729
50.8721
21.0936
26.6962
39.7564
38.7902
-3.53919
1.25871
38.027
32.3262
-2.29815
32.7836
-30.3324
27.9516
-8.9952
-12.0201
217.622
21.433
-6.50861
22.2225
19.6706
11.955
-5.07801
30.748
-8.56189
64.6476
5.84195
9.35141
42.5485
8.73305
-8.2168
21.6408
-9.90317
25.8973
29.1911
93.9525
-6.80946
-19.6141
-7.2644
32.5756
30.0187
28.1591
0.642564
28.6919
8.12959
54.8924
-12.7481
13.6378
3.01569
40.5673
45.8063
36.583
-9.16148
31.5045
38.504
53.3397
9.12974
23.4655
21.3215
19.2316
45.3873
-0.12773
-13.8843
6.4055
10.7304
16.9111
10.3037
84.3001
19.5031
3.06908
9.68094
31.7582
32.7326
14.0677
15.6131
58.7174
13.5575
44.9081
10.9578
22.369
9.14231
30.9664
45.7978
42.4914
71.5617
25.8127
100.471
30.8498
5.17632
12.9284
30.6402
21.6743
62.3946
36.5225
0.999667
46.5902
-1.39102
20.7159
28.561
37.7433
5.39205
45.3339
35.9508
-4.36222
61.2995
35.3039
42.3774
-2.29676
43.8242
32.3272
33.1449
9.31338
9.26154
4.63178
37.7275
27.8464
3.46798
24.2409
24.9222
10.8987
22.6621
15.7279
-12.9431
20.2856
20.6894
133.34
17.5029
20.2572
30.5416
-0.348812
9.43137
0.906727
-16.4545
41.315
10.494
-6.61892
27.6723
42.1961
9.38449
-1.29937
49.086
28.8522
9.64098
32.1813
-14.984
-12.7
-20.1689
3.68581
-6.76375
17.2496
37.8477
5.26808
-4.5608
-33.8776
-25.1239
4.42245
-22.066
17.8692
-2.79495
26.8891
24.856
9.81926
-30.5135
23.54
-8.26315
31.6718
33.2234
57.8422
-5.42436
38.6937
44.9829
35.6409
34.5098
20.3031
43.3127
29.4853
52.4278
30.8678
5.85363
7.11063
-1.08611
40.6778
46.7252
2.12872
28.7236
63.0211
72.4461
8.85687
17.8895
57.2291
15.3192
54.5539
-13.9474
-7.92288
105.005
38.3913
32.6475
71.4868
9.84924
0.685364
6.60747
24.8221
49.1267
33.168
30.194
9.66582
33.1178
60.5158
41.6965
7.76468
-7.11518
18.3166
23.4132
-4.09545
14.8331
-3.373
8.59465
39.061
47.0824
12.0627
-0.886411
42.8372
4.67806
26.9475
9.91452
43.8664
6.43064
19.67
65.8121
26.218
23.8078
2833.18
19.9774
19.5187
9.58683
7.90046
-17.2779
-6.89885
-1.73096
1.18624
-11.4946
-28.0474
-23.194
-28.9999
-41.5239
-17.2227
-34.0369
10.8519
-28.6777
20.197
11.5192
-35.7156
103.112
36.7531
30.5674
16.9522
3.67694
-1.87937
26.0067
21.9615
47.883
40.1647
-35.4361
26.0832
2.29714
-17.7591
-4.71805
0.257985
19.9883
22.4252
-7.4841
6.08826
-39.6719
52.1581
3.25012
26.5189
-6.62876
-29.3346
-6.67907
-3.03912
-35.563
-0.962416
153.74
-18.3072
49.6125
-23.4217
34.5435
-27.3486
3.15222
30.8072
2.21368
29.4095
12.609
3.48834
27.8182
30.8052
20.0026
30.3322
5.19802
-11.9728
25.2276
-9.81621
-22.6788
34.3883
44.1631
11.8915
58.9719
122.729
-15.8669
104.686
-9.26911
-22.0387
32.1211
1.64391
15.3488
60.3136
-21.2288
37.4698
-27.9573
25.6922
12.8151
34.2012
35.019
-7.55322
5.86839
-2.15422
14.8706
38.0406
-5.9679
3.46987
-22.3154
94.4387
-16.6912
5.29309
-3.67346
-3.33471
45.6139
9.01281
37.7901
47.4082
-17.2154
5.68323
14.0252
54.4334
21.7384
-6.61892
44.5389
-0.907397
-18.7265
2.44876
21.356
26.5076
13.4406
33.725
15.0011
0.41842
1.3285
-48.2799
44.9153
13.851
7.87924
7.81991
26.6033
-17.2207
-4.5608
-20.7592
21.7277
88.7554
-25.8142
-23.3602
6.57538
69.9926
23.3254
14.8222
41.7226
13.5674
21.9604
-14.5694
-0.822893
42.3366
29.7977
25.7271
1.62017
51.8122
50.6051
56.5364
30.0188
32.6357
45.1868
29.4853
33.6872
28.9937
36.5663
-6.17383
16.7401
-15.5392
143.273
21.2274
16.2242
5.10874
-17.7178
38.4885
15.3192
20.8208
-34.5622
-2.68306
36.9775
7.06965
39.4124
21.2937
6.53222
-12.3301
60.2425
4.22704
-21.8034
-27.1257
73.5479
-3.53919
11.5399
-2.48942
-12.5728
11.5128
-14.6114
-13.5425
34.6576
-34.0805
5.46281
-29.6099
-2.64975
10.95
32.0899
30.8033
45.9652
-17.1329
-2.8182
-6.78567
51.144
20.5433
6.43064
24.5826
13.0995
-15.4001
10.6071
35.4482
-4.5961
25.7041
0.525701
-13.4581
-3.49892
-6.80946
-4.62162
17.0985
141.271
52.5075
41.2776
-5.04126
15.8623
-1.24074
47.3961
-44.6072
49.2451
27.3785
48.0635
4.57684
79.6866
-5.41335
63.3636
25.3855
49.5916
42.8629
55.3247
5.94179
83.3906
10.0772
34.2241
20.709
22.3611
-2.63989
30.7684
3.79267
56.1891
32.6216
34.9282
22.7994
44.8767
43.977
15.9417
44.5066
11.8649
19.362
55.452
17.3056
68.6854
-5.90882
16.7468
-14.0112
294.203
-25.2337
-15.4961
23.3756
2.29116
-36.5401
-11.8403
13.9406
-52.1342
38.7798
5.11276
9.11053
50.307
43.6605
12.9592
8.28855
49.5459
5.01006
50.947
37.0571
-2.60248
-10.3797
-21.0606
-13.3085
36.2624
38.5409
40.0025
25.2387
56.7724
42.1447
15.9922
76.5752
7.97931
810.491
18.8419
26.687
43.3655
1.64391
34.0895
54.6914
8.75625
65.5807
18.4373
21.7627
36.3279
6.90796
9.31338
41.1207
16.5864
26.115
62.4035
-0.345698
-0.278263
26.4103
23.2242
24.0338
0.0746695
6.03562
26.8732
-24.7204
-7.18746
7.14745
16.9276
17.7733
13.5306
38.605
-4.74486
29.5464
-10.2777
1.88823
6.19689
19.101
11.4663
53.2151
-18.47
26.5591
41.2213
-37.4727
0.41842
-24.9084
-10.7986
16.8043
-6.76375
17.2496
-5.29855
17.233
-20.9688
31.7147
-0.761059
81.2592
-22.066
19.6938
10.0225
51.4364
37.311
114.811
6.07112
-20.1916
23.54
14.2256
20.4274
40.7197
-30.239
-16.6688
27.4493
22.4941
39.6698
24.3966
25.1394
50.809
36.9816
52.4278
-6.61353
22.7202
7.11063
-10.4564
30.9441
18.189
24.2364
23.8162
24.6175
39.6047
64.5622
12.2294
162.401
-24.8763
21.6376
19.7478
15.3192
22.6948
-17.6956
80.081
31.4325
-5.56521
23.1678
9.34332
-20.7634
16.2019
-7.95439
-26.4886
7.54451
10.7666
-2.41012
-26.965
-41.871
-40.9078
121.423
37.0114
34.9386
-41.7854
-36.9684
-18.7533
-23.5852
-16.9835
2.19896
-14.4797
-37.2727
-7.56858
-38.8642
-7.37371
-49.0156
-5.6834
3.36156
13.0966
4.42369
-13.5724
-24.4051
-47.6875
-0.486976
-36.2823
-46.1448
14.4118
-52.1509
-0.948594
-19.524
-12.7262
-6.86262
7.70722
1.65766
-6.09117
-16.5179
-29.105
-6.66803
-37.5347
12.4276
4.42056
0.656883
6.43726
-8.779
-10.5856
-27.0006
-15.1942
-34.4948
-14.3846
-12.1068
-51.1234
-10.0258
-11.6019
-1.56526
4.30463
-9.71914
3.80917
10.2771
86.6191
50.6853
8.61994
-29.1077
27.6723
25.3295
16.8808
13.6932
45.1995
23.2301
-1.60341
-12.7963
33.725
-1.86549
-5.20378
134.387
-3.30235
14.9302
0.732512
19.1236
22.8124
24.7292
-19.0948
-0.144429
-23.2499
0.674318
-15.864
94.6565
28.7631
147.014
29.8147
37.9744
2.32299
10.716
9.79347
34.7844
-13.8853
21.979
7.6941
-2.53576
31.8644
-13.0848
42.006
22.698
33.6872
0.882739
13.3499
10.8588
-17.9527
-6.53723
5.87153
17.7106
23.1014
23.6657
8.7279
-8.00972
6.6451
19.7478
24.6896
6.68727
-0.426619
43.1605
10.0493
186.443
-12.3301
32.1315
9.84924
-3.06277
47.2526
12.5533
20.8237
0.295486
39.9011
34.2003
131.453
724.839
-64.0656
18.5813
4.12326
-4.52381
22.1944
41.4602
38.2996
38.469
3.48186
4.45873
-25.6927
11.173
70.1034
17.675
36.5366
24.5826
9.35141
53.7929
-36.0148
10.6071
27.952
1.15353
-21.9631
-28.4506
-12.0383
-1.62486
-33.0464
-38.3548
-5.39033
107.538
22.5224
1.9222
-6.8537
-5.04126
66.1368
-33.3628
28.6303
33.0007
38.6932
-1.04536
81.5606
11.4532
29.6304
23.5114
32.725
16.626
55.3247
17.1862
14.0502
34.44
49.2166
58.5058
58.1904
-3.87586
533.343
32.6424
27.597
30.0296
45.9109
61.8113
73.851
38.6763
-3.43752
22.3879
0.949196
5.15123
2.49459
21.236
12.3485
15.4315
59.9006
-2.16069
33.6134
-17.0946
19.722
35.5819
10.3736
14.0052
32.2762
49.536
8.25865
16.2707
40.1776
-5.28259
33.1576
40.72
-22.7486
48.4329
20.4555
56.6716
33.7945
8.53871
-0.313666
117.012
37.8285
12.6943
10.516
27.1016
22.0429
7.30625
21.2618
19.6165
51.1502
14.1181
57.8346
17.3496
25.2577
7.94632
-2.10422
4.10443
41.573
-34.3473
7.4847
-7.34254
44.4329
10.941
40.5034
10.8217
4.46876
34.2012
21.9005
-11.3014
29.8763
10.254
24.0983
-22.7689
-23.8036
16.5209
20.3365
-9.19697
0.735381
9.54572
14.6634
13.5319
15.2741
10.0066
-9.72785
-9.06153
6.1787
-35.9561
7.5573
40.2621
7.90837
54.4334
14.2421
-27.2337
10.8057
21.5814
7.51043
9.94502
0.360329
-5.40033
41.9707
-25.9663
28.4331
80.5767
13.127
7.91468
5.07663
13.5642
18.6783
-34.8747
9.75331
-3.42448
50.9662
-22.8429
7.35184
-32.6202
-3.07381
-27.6882
59.0492
105.6
115.155
39.8485
90.4041
-28.6394
7.91941
-12.0113
-17.0539
1.36428
22.2349
15.1904
18.079
46.8569
155.862
24.3966
25.1394
44.666
45.1868
-0.499729
59.9241
358.829
10.8588
2.66202
57.181
-8.04789
12.992
27.5644
32.1138
-33.4839
15.8365
-5.00957
-12.1335
4.92504
-0.642431
-26.7504
-25.214
4.75529
5.9489
28.317
-2.68306
20.1109
-15.4191
76.8937
-18.0617
34.6432
-4.83385
-10.7655
-18.0553
2.85934
7.95555
-7.09528
5.05699
0.208938
-16.5711
-38.0967
-6.95058
11.7115
-7.92035
17.791
136.46
-5.78159
-18.3655
-27.0126
11.4752
25.1811
-15.8789
-20.881
4.45873
0.544193
44.9062
10.1788
8.42562
11.4642
5.06718
-2.28162
16.2293
48.5667
40.5089
23.5149
-4.28097
-10.7187
1.53445
31.0652
0.249211
25.0497
-25.2363
47.0835
70.0569
11.278
-19.9722
15.8623
0.633325
26.7814
-5.25182
39.8747
-2.60651
1.21187
42.2052
-29.7762
20.2601
32.8818
12.1102
9.12974
12.2211
24.6824
15.9243
53.1807
36.017
-3.87586
-36.3731
36.3906
15.0371
44.9447
229.399
25.5579
4.05875
45.851
23.438
8.89936
-5.00168
24.9842
-16.4276
19.9597
78.6413
5.33558
27.9912
39.1274
-43.9962
24.3375
27.2402
12.6149
53.3606
-3.33103
-2.80695
-19.8523
44.3817
19.5628
-22.1492
33.1576
5.11276
-9.63013
46.5588
28.668
-13.2777
-21.6965
22.9384
37.5426
-25.1945
-13.4321
18.02
-27.4729
-4.68596
-22.0635
23.6387
4.93694
66.0253
211.512
-24.2819
14.0233
36.8079
29.741
40.1756
27.4988
32.2063
14.5683
-19.1865
14.8025
53.129
12.304
17.5137
43.9794
39.9059
14.0337
-47.7261
22.2273
14.0133
-9.26911
30.4351
22.7508
82.2288
22.8451
26.5804
26.2254
3.90186
121.27
254.57
6.77019
-2.29676
32.5798
19.2087
12.5302
41.1725
-24.4717
-0.990416
15.2387
9.09018
48.6037
15.5518
46.506
45.1509
30.7204
17.042
37.1522
28.1857
36.0207
114.6
26.8732
16.5091
37.7901
34.2897
14.6437
16.9276
32.7659
11.6565
43.189
38.3587
19.7073
1.88823
-23.7882
24.7232
811.693
32.6004
-7.22561
28.4331
61.836
0.00857687
2.29249
1.3285
26.6827
48.6634
-3.01562
15.3755
-5.29855
35.9736
-17.2207
25.4243
-23.2499
17.5409
7.91903
4.75075
38.4345
17.7032
24.1925
19.2338
13.5674
-17.395
-12.6953
4.7993
-25.1297
7.30894
21.979
9.11643
3.94597
53.6862
2.18845
26.2706
34.5098
-20.9263
73.2978
33.2335
31.8131
-4.73946
17.098
-12.3305
3.19651
1.74758
-36.1539
-24.1135
-10.6318
8.48126
-2.57123
-0.642431
-4.26159
2.89697
19.0674
39.5614
-51.4288
-15.8015
53.8441
-0.426619
118.123
19.4197
25.2729
-36.693
26.5093
-10.7655
-31.1738
15.9778
22.8898
35.042
2.083
-9.07484
-62.4595
9.91601
0.467065
22.7572
32.2402
-30.9347
82.1116
1.71468
-37.1062
-25.1385
14.6981
54.5787
81.4031
-23.3752
-30.2513
-30.9292
-10.5338
-10.7002
7.42485
10.1333
2.68251
57.1513
5.84195
35.5883
-30.5401
-0.407549
57.937
-0.720533
29.1371
20.0819
-18.215
-37.8209
-25.9877
23.1756
-25.2363
3.98
-10.5279
0.0336246
51.2423
-14.4116
-14.3592
84.8775
-5.25182
4.26747
23.7007
-21.6601
21.5905
5.83105
57.7414
19.7633
27.1028
16.626
60.9469
24.6824
25.0697
30.3948
31.9534
7.36854
14.2267
38.2646
68.8265
3.79267
23.4222
17.6868
27.4988
29.5609
-0.728418
6.48692
-9.81621
-30.1751
17.9262
-55.5749
17.7424
30.5355
-4.62253
48.4642
-18.2576
-14.8913
7.94632
4.01011
-22.7189
26.5932
7.83976
-30.5991
50.5882
-29.8313
25.6922
-9.67372
8.64425
-22.9115
36.3279
43.5716
3.15983
20.5059
-12.2348
-18.4945
7.23166
5.50022
28.6703
-11.5901
-9.64859
7.66962
17.602
-7.32088
31.53
13.1931
-18.3272
-5.34062
-19.9785
-20.9722
-5.31339
-8.81383
155.199
20.6758
-6.58954
-3.33602
18.8262
-28.8614
135.81
33.2945
19.7073
5.63636
-1.29937
4.10846
20.8366
4.48939
-1.60341
-5.30006
26.2288
-33.7246
11.6628
87.5355
0.445784
24.3005
-16.1341
6.00517
11.568
24.7292
-35.9614
-0.144429
-25.1239
15.6668
-5.19943
2.87668
-15.9134
6.45878
11.7375
-3.32499
12.2956
-8.26315
11.0571
5.11241
29.7312
-37.2835
46.19
20.62
71.5289
20.6484
12.021
27.7994
152.009
25.7372
56.176
195.786
1.48844
-6.70831
60.9291
7.36978
-8.0429
11.499
-20.3654
2.71805
6.23482
-25.2519
4.92504
19.9723
12.605
14.1414
12.2516
39.6821
37.6874
-8.32524
10.4354
44.4737
18.314
65.6493
19.4197
23.3988
27.0253
67.7387
36.0862
0.685364
24.8221
47.2526
29.4198
20.8237
-3.45265
-8.11162
23.0345
39.8225
24.6313
0.381083
-2.29815
-28.4583
104.788
-25.8618
42.8091
12.0627
-24.6291
-14.0626
6.33279
-8.82614
1.80265
40.1183
25.1713
47.781
28.3307
46.8327
-17.4216
-26.6445
22.3298
-27.0849
-26.7698
-20.089
-0.339614
-8.29019
-3.49892
-3.06133
-8.36975
7.72813
23.2052
3.78176
-12.4759
-21.9079
8.12959
30.5295
-23.9925
24.8822
8.63788
29.3229
-21.6601
38.4571
-11.0355
31.5045
10.2362
59.7295
75.9394
90.2748
15.9243
17.5734
13.6094
49.1355
30.0794
-3.87586
1.10824
34.5165
1.3601
0.0445338
39.3225
45.74
44.2985
19.0513
58.9695
47.6718
34.9951
49.0729
276.633
34.5979
31.4132
14.8025
66.2475
32.9187
36.2544
70.2163
74.0882
46.5902
7.97931
15.8873
20.7159
373.389
794.866
82.2288
75.3189
37.8248
-4.36222
9.35877
-31.7054
36.9366
7.19287
25.5108
59.5474
34.4538
49.1938
11.1874
12.128
-9.12414
54.0833
35.3271
22.3668
25.9587
15.1659
5.79758
16.5375
13.1931
32.2725
9.65191
32.4954
14.635
34.2897
0.0610342
340.113
-10.8323
7.58177
137.931
0.877342
18.302
53.4405
22.503
34.0935
7.71813
41.9707
-3.47748
26.5591
48.7176
7.50484
52.8923
3.20256
15.4383
43.0412
-10.5119
15.3755
-1.55042
64.0846
9.01622
21.6761
33.5888
32.9721
-10.5701
6.04497
-30.8565
45.6297
28.9476
42.9332
47.3448
26.6859
20.0863
4.17127
19.7918
-2.64095
27.9237
5.3683
18.079
19.055
60.7467
3.43653
99.5347
57.5963
25.2456
18.9721
12.7328
6.41015
29.07
16.315
52.3474
-4.29477
4.00278
60.2194
55.1919
15.6052
-4.6372
36.7842
6.85383
12.605
-17.7178
32.8663
17.1933
54.5539
-0.828974
209.469
56.279
36.2863
40.2654
52.7462
-20.1358
40.0408
-0.888792
47.3109
58.497
23.7977
3.95707
3.13278
45.5233
45.4447
56.4904
-8.98925
1.44999
23.4132
-5.96951
24.2035
-30.7607
573.17
52.7046
6.60985
-10.3145
2.58466
-1.32987
31.7877
19.5036
36.4157
38.4107
241.974
104.929
-6.17722
8.96278
12.4812
17.8927
3.21529
-27.5853
5.28258
5.87141
-4.93539
-21.4882
5.85407
-1.2315
17.4475
-1.00429
17.4999
66.1368
103.444
21.1341
-18.5361
-28.2193
5.66094
-2.60225
62.4266
1.95967
18.6695
71.911
13.1582
16.2491
-16.8719
48.2796
38.8281
16.0239
-53.5386
-39.1842
-11.3981
-27.6879
-32.7516
-26.2406
19.6448
21.3772
21.8097
-20.3041
97.3505
49.5992
23.438
3.27716
0.620521
60.5914
47.9558
13.5575
38.7003
20.5452
-4.03475
570.536
10.6323
10.8202
10.2351
-6.06807
-0.190017
17.9262
-34.9602
15.8684
38.0318
4.66334
-2.74847
52.2124
9.85338
-12.2237
-9.26911
11.6945
30.247
11.0142
39.7117
45.3211
14.981
-9.2166
42.5588
3.44474
40.5034
-4.17083
8.21689
43.5716
-8.08457
161.113
33.6244
-28.3911
11.1224
53.0332
22.1431
-11.5227
24.5362
145.038
-1.69868
3.41902
0.413421
17.1482
64.3545
-4.10565
-12.8097
-7.84508
21.5215
5.7077
4.62547
50.1611
-44.0109
7.85659
65.8142
21.356
4.01878
41.5516
74.9545
11.253
37.8997
33.1876
17.3124
43.0412
-3.01562
56.605
22.8124
-13.4726
4.80954
9.2259
-12.0055
-12.6957
-8.36771
-4.66902
68.1185
37.311
52.967
34.1821
-8.02467
2.29721
14.1696
10.4775
35.4199
53.8381
-22.291
81.7972
39.3607
39.3891
18.4291
63.9274
58.05
10.8588
90.9142
10.6928
26.1104
5.07557
30.2397
23.1014
42.2145
23.7204
-9.88379
2.89697
10.3775
41.4355
-2.70304
4.81321
21.985
35.6642
32.5381
23.3988
-10.456
9.64267
-42.6246
-8.68497
15.9778
6.08148
11.6454
31.2939
-9.16139
-42.808
-26.8523
9.8374
26.5053
11.6255
16.4425
6.54662
-22.8361
11.085
-7.12113
-42.0051
307.052
54.5787
30.8033
4.73579
1.60779
-14.2819
9.91452
43.8664
-8.56189
23.4181
18.9604
-19.2957
1.46652
16.2293
67.3074
115.472
-8.34424
3.21529
17.3923
-5.96181
-1.18726
-17.7401
22.7207
38.1978
39.389
16.9147
-10.6018
9.95127
0.86978
36.2406
41.7739
4.11851
24.8822
29.3229
15.8212
6.59798
0.208853
29.6304
51.6224
36.4731
1.63348
59.0728
107.141
2.8058
25.0697
58.587
15.0868
309.093
6.73044
15.7758
-13.6324
1.9186
30.7475
34.0438
20.5138
15.9417
53.294
14.3804
35.9544
40.8053
61.1158
38.346
8.92446
-17.0566
23.1439
31.0446
30.6322
57.0978
51.1502
47.7669
17.8663
40.968
7.97931
-2.85332
35.8692
35.9636
58.4395
119.929
33.8869
12.5737
18.4373
21.7627
18.318
73.8092
39.8234
27.5227
-0.0569546
16.7578
21.4984
15.2387
50.3352
-7.77641
18.6187
28.6703
18.395
22.2105
23.2242
31.53
20.6894
41.6429
43.3851
24.9991
78.3533
15.3013
17.4231
38.3881
26.649
22.5743
4.62547
1.43537
17.8333
26.2511
11.8191
34.0935
3.97
41.9707
-18.47
22.8109
50.5916
-1.45565
-6.16777
11.6902
-12.7948
58.4624
27.7569
46.039
33.5888
1.11301
13.5412
6.62481
53.427
55.0001
54.1776
223.507
52.9228
25.7085
17.9178
-30.7519
27.9237
23.8531
33.4793
115.53
54.3532
50.9142
18.7744
42.006
65.8015
89.4554
140.509
45.8603
78.9422
37.0957
12.0323
53.4329
-13.6701
37.3548
1.32743
28.3656
12.0884
11.857
25.5945
6.98281
25.3858
-0.866906
65.7983
25.408
76.3329
20.1881
105.005
47.5307
62.7542
30.7734
54.6203
36.2926
49.711
86.6663
52.8748
23.7977
18.9496
-7.20078
-4.36349
62.3899
28.4921
-8.78061
-6.71862
-26.7988
13.2798
15.6351
27.4047
-67.4158
-27.4402
-13.1256
-24.5893
-7.8891
-4.75658
12.9444
20.607
6.77899
0.918115
-7.11425
4.27762
-25.9372
42.0075
-1.65757
5.71126
15.3967
-56.6333
-16.2692
20.7578
63.0304
-5.87243
-22.4252
20.3941
14.0891
-5.91667
-19.0968
-9.43758
-5.92591
48.3332
-17.4333
38.9377
37.7562
-11.3527
-15.8908
-16.6577
4.77077
20.3741
-8.39359
-9.05074
-29.0533
51.3066
0.490906
26.6467
24.4572
-5.74993
-38.2472
-2.96483
-26.7509
-14.948
12.1778
22.4559
34.4956
-23.1678
0.310614
-0.10089
-8.4969
-6.54707
-9.8413
7.17975
24.0471
56.3891
4.03009
-18.0902
12.0616
-16.1576
-11.2001
-12.2068
-26.1707
-31.4256
28.0607
5.10226
-24.3587
9.24363
27.9941
-14.6676
16.2767
-18.2278
-50.3912
-20.687
-21.9976
456.145
31.5772
-0.289929
5.561
44.591
41.2076
-21.4891
21.0648
60.2321
35.9508
-8.11035
37.4698
22.6425
35.0625
-4.05153
23.6368
5.1995
4.46876
24.8309
-9.95864
26.18
-1.98286
8.37991
-16.6204
20.3501
24.2409
19.3
12.8402
41.9648
-9.19494
7.16716
13.5319
45.2592
11.8807
-13.476
240.189
32.4156
1.52525
3.80917
150.832
36.0194
28.1965
21.7384
-6.61892
16.4279
0.96667
13.1326
-1.29937
37.8417
2.09594
17.1372
5.94434
33.725
-5.20378
6.95069
26.6827
29.9227
11.6274
13.4421
41.5958
12.7643
29.8406
-10.1314
26.9112
-18.3179
-15.864
-23.4097
19.3928
47.6882
35.4369
43.5524
42.5751
45.4007
27.2881
1.10718
16.6793
33.2234
1.62017
-5.42436
23.7012
29.9904
49.0401
26.2706
34.5098
3.43653
28.3202
35.1075
41.1834
32.7419
80.8163
-8.81893
-2.02315
35.6293
-29.5997
10.1809
120.331
10.562
13.0254
7.17185
20.6627
-23.9393
-7.4104
11.3145
113.708
3.01713
-20.5067
-31.7311
39.7886
-35.0968
9.1123
-1.90107
7.34758
49.9351
-13.5766
-18.9923
-39.3071
37.0036
18.2046
5.99402
-15.7206
-53.1154
-4.13948
14.5226
117.398
27.555
4.26108
1.86146
-20.025
21.3924
-9.93223
-14.8312
18.0344
14.8738
-35.5566
-12.4477
-29.9922
-45.986
17.675
57.1513
30.2048
170.521
-11.7994
18.3331
-0.637281
54.1889
79.8643
-12.0924
14.6529
7.74548
0.686806
71.931
20.6484
37.5295
2.51663
23.0697
12.1142
-12.4851
41.7739
127.807
19.8823
42.4413
-19.786
33.942
8.5189
38.3472
60.9469
28.4306
47.5585
429.652
54.7577
50.6941
14.8648
32.6424
153.159
-1.82953
-4.68884
37.4484
81.3473
44.2985
47.1623
867.592
49.6749
24.9834
43.7248
37.9203
38.7003
44.9081
5.33558
39.2355
-0.228022
-14.0112
43.0781
-17.7374
55.2347
15.4096
10.3115
21.4251
-4.85981
36.8854
25.185
40.6539
42.5941
-7.75606
44.6848
21.1717
18.5814
15.7848
24.8124
19.7831
10.9307
8.64962
68.2865
23.7507
14.5683
14.2641
20.1689
-18.9307
47.5068
19.8002
-14.3454
4.2986
-15.8669
31.5977
-25.7539
-12.2237
-20.5135
26.687
39.6174
5.39205
62.2005
60.3136
-19.3547
61.8326
-26.0832
-2.17746
8.64425
1.45137
34.4538
34.2012
31.2708
5.56524
20.5059
-0.990416
-3.50194
29.7205
16.5864
29.8631
4.30744
24.0172
10.9661
13.2918
11.9798
-27.9356
9.04122
11.3191
-14.5791
49.0073
11.8807
13.4273
11.8009
-11.5932
-13.0574
21.5215
4.16024
61.9297
16.1162
10.2477
-6.06089
6.58887
-16.8524
17.2269
-3.52626
101.941
-5.35155
26.5591
24.3547
-12.7
-36.1528
24.8086
16.8043
-5.23922
-35.2836
41.5958
-26.591
-2.68673
22.3444
-28.8721
-4.94788
45.4004
-28.9824
-6.54308
13.7706
55.1845
33.5629
49.2188
8.84193
347.125
-21.4376
-10.1372
-2.06139
18.2309
3.49424
-14.7947
19.953
41.2347
13.1522
17.6432
-24.6745
37.6905
35.1075
35.5612
-8.48759
9.60176
1.48844
6.41015
182.743
33.6067
-19.2873
2.12872
-14.7432
42.0734
6.23482
14.1035
42.4064
-0.642431
-8.00972
-10.2215
30.9922
50.8058
-2.70304
32.9242
8.94371
93.7603
49.4047
49.6357
-8.58198
11.7233
25.0482
29.0963
26.6962
51.0008
44.4124
-1.66513
-7.20078
1.25871
32.4048
64.1853
58.3645
-7.11518
-7.92035
70.2649
-0.347314
5.46281
7.87139
-21.3904
12.824
54.5787
0.818264
-10.2567
7.22999
26.9475
15.5367
11.173
30.748
47.781
-21.1697
16.459
19.9774
37.3223
3.0276
36.6334
-11.7772
-10.7187
333.244
-23.2827
-9.12112
4.43494
23.4894
28.3429
17.583
46.8853
-10.6018
101.781
-1.00429
-14.3592
-3.37776
24.8822
10.512
29.3229
49.7015
26.4458
53.9933
46.0002
51.4656
25.9963
45.9543
324.533
15.9243
45.6844
49.2166
43.5133
48.82
18.6129
-23.2546
28.8943
16.3526
22.5333
92.5917
64.9133
5.93281
20.5138
43.977
17.8158
37.0104
0.620521
6.2435
32.9633
101.639
23.7078
30.8052
33.121
64.0654
16.4424
-8.22468
34.5979
-0.190017
26.8921
47.9112
26.884
13.9943
56.7724
53.3891
-15.8669
-11.5059
19.2237
6.51701
0.101216
17.1286
1.64391
49.0692
41.2179
-7.34254
33.1885
33.4298
-0.726077
43.8242
58.5641
-6.2105
37.4244
-16.9754
-4.73855
20.8609
42.8389
14.7124
18.6187
16.5883
-33.5598
19.476
12.7894
16.9413
17.28
50.8814
19.0495
126.119
16.5178
37.5424
44.0102
39.4409
40.4791
17.7439
48.287
23.4555
29.9992
4.32283
13.3403
-5.35155
30.3072
48.7176
33.7418
25.6914
30.4308
312.907
19.4732
39.7384
2.19771
31.2885
-31.2762
-9.24596
21.4073
-3.57216
-4.01085
-6.13646
-20.5491
-7.48012
31.5742
12.0111
42.6596
16.3785
24.7715
91.3153
-13.0043
-33.563
28.8607
2.5572
-41.9686
-3.4728
12.1867
4.99955
-13.2789
-21.8634
29.2572
30.4224
27.1279
-7.55056
-35.0559
-24.5119
7.51827
-18.3553
23.2993
-7.10586
16.1842
-11.9321
29.892
35.2828
9.4183
47.0915
0.294602
-29.5615
-18.6548
-16.7965
38.7451
66.7354
-16.7585
9.49837
11.6776
-33.2228
40.3494
20.3567
5.47351
46.187
-2.33219
18.489
33.2554
16.3305
41.6013
-10.0984
-15.6341
-29.6634
1913.03
42.4349
-13.6744
32.3721
-1.88667
-15.5544
-7.33491
-10.6018
12.4122
-1.99284
-28.0604
2.54483
1.64763
7.10342
25.2285
20.4406
18.6121
-7.50395
1.15679
-67.0844
122.344
11.5441
36.3853
-26.1479
-20.2105
-5.02478
-7.35316
-7.74649
-13.8236
41.9459
43.1371
26.2851
19.3216
45.8474
-3.11481
53.0183
36.1266
38.6229
23.7007
19.5694
60.9459
-1.66521
40.8748
31.0077
39.1148
55.3247
32.1787
15.9243
19.4475
45.4685
86.6168
69.4348
9.2426
23.597
58.8794
25.2962
71.1816
362.89
4.05875
37.3804
75.8361
32.8083
72.6176
81.2054
43.7248
57.3261
77.2757
42.4484
59.9006
31.7393
24.1348
-17.7593
14.9671
94.7066
70.2272
15.4096
70.1508
19.503
53.7723
6.98683
24.1031
95.2846
21.1717
-24.5221
-10.4521
39.805
35.6685
287.775
65.2786
27.3903
36.0326
37.1832
48.0015
6.811
11.6774
50.3422
42.4914
26.5841
-15.4167
-13.8469
29.5392
12.9284
34.3883
38.5409
19.6165
23.0393
42.1447
-17.741
57.8346
46.3977
-16.9088
-4.58395
-0.486976
4.94714
-14.2856
136.226
33.1397
-10.9214
42.1549
-38.2646
9.76264
-1.24043
-25.7226
25.768
15.3413
12.1245
160.124
112.391
-6.31304
55.0203
6.43726
1.49634
-14.4012
0.65877
19.8511
7.29461
-13.8801
-14.3846
-27.0993
-4.27174
-4.40359
9.06957
-10.6649
12.4902
2.46229
15.9906
28.0807
19.7632
39.8537
16.8962
35.6214
28.6857
17.2269
45.1995
62.5854
32.1298
56.5441
58.0879
33.7418
-8.95191
16.321
-7.05048
52.4115
47.2346
9.69398
52.8402
18.3865
25.4243
-0.144429
6.73521
2.29684
14.1211
4.70131
19.3928
64.2114
19.1896
18.2123
21.0379
38.5325
-15.7594
20.4274
81.9491
693.151
22.6866
48.731
15.3069
56.2557
42.006
29.6735
26.4461
33.2335
52.4278
32.7419
39.5868
27.7254
15.7805
21.9372
37.736
24.6122
45.8216
34.3458
8.48126
42.4064
123.175
17.8895
21.6219
43.4302
32.0652
-34.5622
-2.68306
18.2368
33.3066
35.6642
49.4047
47.7617
4.53648
41.5018
36.2926
49.185
107.223
53.7827
18.9496
54.6434
19.9994
68.0121
62.3112
34.0016
22.0647
45.902
9.74546
8.59465
32.0899
25.3505
10.9781
29.0409
30.6957
38.0255
29.9136
53.2368
12.0528
59.0254
95.7971
20.5958
27.556
5.21465
-6.25948
59.8111
3.0276
36.6334
48.1929
-3.22243
10.4505
9.61954
30.6719
2.87465
18.9725
152.516
22.5224
26.8795
26.8179
24.9962
54.8924
11.6148
56.7413
10.512
31.1969
-29.1563
42.7489
-21.4662
68.3322
40.3321
52.7934
25.2946
49.4325
58.587
34.1429
-15.1203
36.3906
21.9748
37.5259
42.1628
20.5818
23.2512
27.4319
17.1772
35.5064
4.62157
85.2822
18.2697
-1.25355
19.362
23.5929
49.1647
23.7078
18.454
54.2281
-7.72429
47.833
