# Supplementary material for: Nonlatching positive feedback enables robust bimodality by decoupling expression noise from the mean
Source: PLoS Biol. 2017 Oct 18;15(10):e2000841. doi: 10.1371/journal.pbio.2000841 (PMC5646755; doi:10.1371/journal.pbio.2000841)
Supplement: S29 Data — The corresponding mCherry fluorescence values were taken according to the gating strategy in S28 Data applied to the flow cytometry files (S27 Data) and were used to generate the numbers in Fig 3B and 3C and S7 and S11 Figs. (ZIP) [file pbio.2000841.s029.zip › S29_Data/LChITF Iso 9/6.txt]

"Y2-A"
0.0184071
104.966
26.9247
-6.66198
40.9998
25.7954
3.28246
38.4558
8.29802
181.904
-10.2607
78.4768
7.51467
41.9172
52.2442
-21.0804
36.5817
-7.86193
7.66544
-1.07231
-25.2533
-20.8487
25.7901
22.2998
0.0344594
34.7361
-22.4383
31.9006
10.1364
41.7965
11.4382
29.0196
17.6139
26.2478
4.55777
45.2407
30.8898
33.6343
62.1999
52.8595
19.9874
59.9065
16.4368
34.9294
28.5919
38.9327
36.2334
20.993
-15.0759
39.0901
51.9502
49.6151
-35.5779
9.98688
-0.492462
9.26023
21.8546
23.2132
27.3326
-0.505087
-15.2477
29.7006
17.2355
22.0064
-29.1392
29.4252
20.4953
-8.73837
44.871
19.7963
10.8047
44.2402
21.1696
54.1906
46.3734
52.6874
-27.6119
37.2909
-14.5981
42.526
-0.00328016
-20.5144
18.4749
59.7633
49.1262
52.9289
-14.3349
41.7117
40.3545
36.667
49.6818
42.9272
33.4366
-0.288049
5.01835
34.8775
-15.5279
-21.1273
30.5259
55.3729
37.6642
-21.4177
-5.64856
-1.49895
33.9085
39.1168
7.05035
50.3025
-5.44915
-6.85715
39.1729
30.5175
19.5277
51.5967
-8.40848
18.9184
-9.75468
36.8925
22.8081
21.0053
34.6879
67.8507
2.24135
10.1007
16.7588
-29.8052
92.2109
-1.33152
8.9358
88.623
27.1718
4.18435
43.9859
31.4487
45.2138
-9.97294
17.0696
23.9375
-25.0098
15.4257
22.8639
38.1936
17.8192
29.5396
13.4092
19.287
8.15499
13.8538
13.8766
3.55432
2.00148
-3.37981
42.5171
51.3835
33.9407
38.4093
-11.7658
10.9425
-6.87076
12.78
22.9795
20.5069
-33.197
33.7976
71.8294
-8.25793
48.4497
-1.09694
10.2523
34.5848
4.48273
48.1762
33.3603
8.34215
32.6866
-13.3643
7.9909
70.6706
54.2245
44.4677
6.5376
15.082
15.7113
27.1983
63.9228
-6.74317
21.6845
32.6816
38.3305
21.2736
24.7698
36.798
13.8743
82.7725
41.5058
14.1572
24.6665
30.1137
19.3632
0.2773
15.9773
17.7013
2.79301
-14.8486
-4.41465
24.4709
-34.3913
-5.82653
57.2618
60.4136
56.1348
7.16281
32.1531
10.613
-13.3028
4.036
16.7962
-15.6282
-38.7151
26.871
-1.82756
31.1933
-20.7441
10.7185
61.8128
17.2492
-15.1435
20.4892
11.6544
3.68721
7.15999
-17.7373
10.5712
10.6383
-37.2597
28.1514
17.3451
-26.7083
26.3027
-2.78468
-11.0526
2.00745
-27.5045
-24.5302
6.60839
19.6606
-7.26141
-4.17254
18.0128
-3.29045
-54.1165
7.11121
-24.7563
-42.8572
-12.1377
-40.3034
4.26899
29.821
-27.8942
-4.28677
-2.34355
12.3746
-12.005
-14.0188
29.853
40.7275
11.6038
-31.8434
-29.068
31.7972
-24.9986
-5.57379
-1.85566
32.5469
32.6934
20.3851
37.0397
-26.7026
-17.2323
-9.20116
-8.38667
22.2548
10.6828
3.30133
-3.93714
1.37557
-1.83961
-0.871136
-22.4383
41.2709
36.1743
-1.68022
21.0252
2.78272
8.24353
5.63303
30.7947
37.7444
2.77881
-3.84704
20.9705
13.5041
10.6171
7.43267
-22.9186
40.5516
-1.83524
2.35493
22.0661
2.50022
13.4967
-26.3203
35.3419
23.8392
-37.0612
21.5041
-14.9632
2.49061
14.5001
-3.85823
-4.38232
83.1833
27.3326
-34.2383
-6.27334
-33.9884
39.0709
2.24298
35.1249
8.34208
-17.4265
127.317
-14.3606
33.6266
34.7889
22.0491
6.17712
-30.8852
31.3808
32.0727
27.9206
-20.2203
-6.87278
-6.19969
-16.7663
50.334
37.2745
13.5735
-11.0103
-27.6288
42.2286
25.4226
13.4233
-17.1632
-37.7694
187.689
-15.5964
19.885
-11.7798
-4.26071
24.9037
57.247
30.1679
-17.6696
3.28612
15.3676
13.2937
22.2502
-2.52009
22.0429
37.184
-1.70102
-4.98309
11.0619
-10.7119
358.734
49.7226
6.58405
2.05185
-30.3694
20.0259
-9.051
-16.4761
27.1916
45.3619
20.982
0.730324
56.1142
5.80206
40.4598
22.7956
8.03881
42.669
4.18435
45.86
-0.410454
56.4582
17.0696
29.5597
17.2998
50.9749
49.438
32.8117
39.3738
19.4284
13.9527
-0.441575
-13.5841
38.4558
3.38247
11.4136
33.8523
12.2281
59.4085
29.5383
12.9295
102.575
0.0344594
16.9171
41.2709
47.6178
56.789
30.1789
-16.4561
32.7678
34.4805
9.38116
47.6613
38.3861
57.9971
37.8371
26.6225
16.2393
33.6696
-0.429822
30.0239
129.791
44.5549
17.4928
13.4967
-5.70561
25.9716
18.217
32.7485
-9.34102
9.98688
-4.24059
16.7565
55.5878
60.6945
21.7104
3.24305
-4.39927
-18.9958
24.0784
4.59395
599.582
17.4986
54.2413
46.0333
42.6639
51.7365
96.1323
17.8405
48.7441
14.7432
5.51944
40.0628
17.3621
-38.884
28.1484
-38.784
39.2201
-43.9214
-29.9384
15.6956
9.74576
17.6146
6.06074
124.66
28.1769
-28.9976
-21.5103
-37.8513
8.62715
5.09561
-5.65058
-20.8045
5.4948
6.82232
-0.0322858
40.6482
18.1892
-35.2976
12.1178
-16.3594
4.00729
33.772
6.10306
23.9402
32.2374
-1.95747
25.9716
185.009
21.0349
36.4966
-14.9632
2.49061
21.9963
-0.1101
19.9805
23.2132
-13.8968
-19.2457
-6.27334
9.11516
22.2043
13.4874
25.7546
25.2087
8.81046
18.6212
21.2467
41.1228
38.537
52.0342
34.8699
4.30305
-2.77425
38.8771
28.3245
-31.36
41.039
-20.2203
-31.2356
1.29658
-33.7365
-7.39593
22.223
3.54133
7.95131
26.471
-4.96454
-18.2584
4.74727
46.0373
8.45236
7.19964
-39.6434
26.5193
-26.8408
12.5831
-34.2458
343.495
36.6323
9.55322
-30.7881
14.5305
-5.64856
2.24918
32.0344
20.3761
1.22804
-13.5644
5.3249
-5.44915
-6.85715
-2.05655
2.40655
-18.3681
6.40922
14.1153
-17.7788
2.05185
-0.384345
16.2778
9.68966
-37.0908
10.325
20.999
2.24135
7.38846
-18.5608
-10.8628
19.845
-1.56729
-10.7019
13.6603
-36.5465
-1.43785
51.4822
12.708
15.2288
28.1294
-14.3048
6.45648
24.1332
59.0705
27.7453
2.04324
-12.3167
-7.37713
-15.8829
9.13633
35.4183
-2.37256
-13.084
25.3658
24.4133
22.5303
38.2474
19.3077
39.5492
29.0196
4.4954
181.795
-2.9385
13.3815
4.65288
-9.0146
-19.368
14.9289
67.0366
12.4406
-1.3932
8.94762
0.626157
20.993
-15.0759
35.0836
-10.8242
-0.984682
-26.2076
-25.6204
-6.11466
27.4768
34.4576
-19.2457
-10.0215
1.61889
-23.9939
29.5027
-14.1467
-11.8043
41.11
0.631964
50.4932
40.4111
1.4344
36.7439
11.7993
-12.1446
9.213
18.2624
0.213536
90.4543
5.43176
-52.0794
9.99382
12.541
-33.7365
-44.8773
5.3564
18.5339
24.7634
6.27986
53.473
14.1782
12.2005
26.0606
-0.296625
-34.0212
11.5267
-4.35198
27.3812
-15.5279
-9.8829
-3.20732
25.3879
2.94511
12.6565
-18.767
17.2417
11.4197
11.0058
31.4132
46.5544
20.7878
4.38724
37.2988
13.491
44.1004
-0.912215
35.9266
-3.35761
60.9248
52.8582
-3.01781
43.1219
-8.68259
61.6146
27.6694
-36.0729
42.2039
-7.86193
20.7839
4.54989
-20.4956
-12.1348
-3.98214
16.4198
48.5367
14.494
-11.2099
-18.6902
32.6252
53.0409
13.3123
17.7752
11.9917
-31.8483
23.2984
21.5195
24.264
11.6001
43.0399
5.19238
46.1738
9.40916
-18.2598
22.0661
2.50022
2.25232
14.9091
31.5938
20.0911
-3.32798
1.90338
15.6091
-2.36653
16.7565
31.2249
26.9613
-0.778361
-54.853
-19.3918
-24.618
49.0946
36.999
-12.2726
3.18827
3.76654
-8.68259
31.6295
-15.4341
-6.08787
34.7077
-20.9804
-29.8159
-19.813
-20.4956
14.1021
11.0104
36.9197
-7.94307
14.8035
16.3681
28.1455
44.1064
-29.9346
18.7821
12.0105
34.3002
24.5567
-20.2043
0.908649
17.6139
121.825
72.0241
325.118
-9.46924
62.1999
9.75594
-15.6199
-6.05202
4.94432
-18.7018
-1.3932
6.24836
13.4967
-35.6907
25.9716
5.09858
6.04235
-29.0957
30.0144
-5.00565
-30.4775
-39.4655
-14.2681
-8.27463
-52.9789
46.2005
-30.2402
19.1096
22.0064
-34.2931
-13.2379
38.537
61.4045
10.507
-21.9339
-45.8778
20.4574
11.4579
-8.87124
-40.835
-31.2356
18.1632
14.9892
-31.7588
14.7267
24.1561
6.02272
19.1957
-3.51404
-21.8311
-38.8731
21.6139
12.2005
95.401
21.2551
-16.2176
40.5748
22.822
13.3257
30.9405
54.0986
222.911
71.9219
41.7249
0.471361
31.8966
-12.5471
-0.767861
16.7313
162.226
-26.1903
28.814
19.1161
39.8456
15.7406
30.4236
10.3418
35.6732
17.8541
80.4139
52.1038
44.2344
6.96968
24.3345
9.18056
19.6885
48.5983
40.5555
95.4785
20.9705
-15.6199
39.2918
-22.9186
19.9369
-20.5759
17.3475
5.19949
-8.74417
-5.70561
42.5799
24.783
4.63752
8.11281
18.2482
18.7591
15.6803
-4.78792
39.1258
38.9138
-26.6026
43.9053
9.48947
15.9762
3.51413
25.6753
20.1679
33.5442
20.1162
-1.83961
59.099
18.7911
38.0483
35.8011
-1.46362
44.0122
-3.7373
13.9281
9.63342
6.52695
0.38561
-23.1161
22.4252
-4.17795
38.6775
0.0388296
-10.7635
10.8217
49.3519
35.9855
99.2421
39.0901
51.9502
23.3782
-1.84475
-12.5019
12.626
5.5121
38.7212
26.9613
-27.0153
-9.87542
-2.52521
-20.8699
12.834
-12.2726
18.1808
14.8731
-12.4865
14.8859
16.0482
7.0566
36.7439
15.8268
48.4961
29.5435
-13.5841
27.2114
-32.2248
-5.45303
-16.7475
-19.6311
29.7511
3.18652
22.042
7.30726
35.1088
28.1455
27.2399
-11.1939
66.3584
4.31514
23.3974
202.41
13.9281
9.63342
29.8861
77.1924
62.2298
14.3652
37.4177
-4.17795
59.2922
-3.7093
-23.882
41.8556
50.978
138.597
20.0911
13.5386
25.2522
-13.0892
9.98688
65.0999
365.333
8.73614
15.7169
27.3326
-32.3642
-10.0215
20.3596
28.4799
27.5511
171.172
56.1154
36.6629
33.2935
53.6105
-3.19321
19.7145
33.5759
44.4993
26.4505
-20.1156
39.165
-1.25058
21.9113
20.6114
-3.6478
33.4674
21.0152
11.6994
-5.38811
2.53173
-14.5103
27.2361
44.1632
29.0671
34.038
-28.399
25.6331
70.4848
-19.276
-6.13477
0.540811
31.0101
22.6717
-10.1733
-34.1952
13.0921
46.8701
19.5749
26.0073
48.2841
74.063
5.25653
-7.32709
15.7943
-22.3697
-25.2533
40.9955
18.1791
18.2939
39.1664
36.9828
11.2789
8.49919
45.0281
52.5153
51.3659
32.4261
9.78078
30.8937
349.324
13.1293
32.6688
58.3591
32.7639
20.5158
75.3184
19.1263
-6.24953
-0.0635977
786.678
25.5591
13.1573
25.8142
13.7446
35.9855
85.9417
29.4614
11.6645
17.4831
16.3741
9.26023
83.6988
32.5835
8.59197
14.4874
10.5933
7.24109
31.5747
39.8101
-1.4969
-10.4268
-19.0457
10.2007
24.4815
28.6084
-1.67442
10.3258
-15.0953
0.495458
-23.7915
-13.8863
-22.6241
-60.788
-28.0644
-10.5414
26.6124
66.0825
-12.3704
21.0533
-8.39884
-28.9976
66.5708
59.7992
38.9854
16.1234
-9.89692
1.84568
-12.1706
-0.1274
44.3963
18.1892
4.05784
42.1029
-16.3594
26.4961
-12.1426
-9.8265
28.6253
27.8001
-2.89451
38.153
49.1391
14.9449
411.387
-5.94268
62.2888
16.2324
15.7169
21.7104
-2.37915
-19.3918
25.9525
42.6212
6.46801
25.6771
3.62868
57.9894
-6.44059
52.0342
39.9103
43.1219
6.30994
-1.03979
40.9998
-11.686
-32.3248
40.3298
-17.2323
-16.0648
43.2227
-6.5126
31.6251
-8.05787
25.7901
27.922
36.9828
-20.5803
6.62513
9.4208
30.0265
4.51425
15.1864
0.410446
30.8937
45.7248
22.4996
32.6688
28.3741
23.3935
14.8936
67.8221
-1.48846
25.6096
26.1733
-6.05202
40.5516
30.0239
-3.26727
25.8142
34.3593
32.2374
-7.57967
16.6013
6.97265
6.04235
38.3707
-7.98873
63.6081
-23.123
51.3242
42.3252
-6.12729
-8.1474
-26.4921
37.8502
31.3768
10.2161
22.3693
54.2413
48.2861
59.2327
13.6734
8.47015
155.39
25.7586
58.3096
-23.8638
-33.3388
-8.74685
36.9038
-16.7663
31.5933
5.4154
22.8893
30.4401
-14.7584
15.4748
19.7398
42.1856
39.6602
29.8087
74.666
1.58602
17.1489
6.89241
14.2628
-11.757
-1.33326
8.52127
-30.4471
-15.0189
17.2417
5.79748
24.1243
-4.39416
20.1688
50.3025
13.2915
-29.3459
-0.182482
-14.46
-22.1162
-4.83518
19.7375
-2.78628
-26.0591
-50.9841
18.1518
-8.9798
12.1991
30.3694
20.982
3.64033
7.67613
-1.49243
36.7116
26.5437
11.7869
64.2601
19.6755
57.1044
26.2553
32.5469
4.58241
46.622
117.625
42.2039
2.04324
17.6684
-11.1253
27.877
48.1641
-0.446803
14.8035
-17.3651
24.3973
40.3583
-26.1865
-7.4548
21.3808
28.678
0.19385
-27.7005
10.279
-6.749
-11.2336
10.18
4.01122
29.0157
5.52329
-3.3924
-3.36252
-6.24953
86.1434
-13.5483
27.4331
-22.45
-18.2598
8.94762
34.3593
29.9016
6.97265
24.783
51.4892
-6.87972
-2.36653
-7.60636
15.7169
4.84384
-43.6086
-8.1474
9.11516
27.8265
14.5102
15.8383
-2.43393
27.9915
41.1228
4.8038
57.6564
6.75888
6.17712
-27.1371
44.8203
56.4355
-14.4934
33.5428
-5.22778
20.0372
-3.6478
82.1931
9.16353
34.1337
26.471
2.35631
19.8004
36.5634
41.5343
3.57179
44.681
-7.78431
32.1415
57.3663
-11.7798
-15.5051
47.0345
10.4414
7.4699
7.87138
18.9159
50.3612
12.4724
8.92442
-1.70102
34.3723
30.5175
-1.50152
34.5202
115.315
19.7025
-5.44441
1.48972
15.3119
13.509
57.1767
49.11
35.9745
2.60439
44.8698
7.67613
4.12977
10.4747
39.6622
44.996
32.5469
83.2932
20.3851
52.0323
-0.465672
72.189
10.8787
-18.5715
40.1571
-20.4956
4.73179
39.1214
12.5569
50.153
12.9295
29.4866
74.9971
40.3583
24.4043
34.4993
41.7965
35.8011
-16.4561
14.0271
0.747265
9.38116
23.2984
48.9888
38.3861
52.3749
-2.50139
14.9289
25.8071
96.7736
15.0314
13.5993
38.9327
30.6112
3.66472
59.7048
23.8392
38.3707
-14.9632
8.11281
-0.492462
35.4972
44.3434
17.591
23.5845
18.0895
7.24109
10.9599
-7.12735
23.8805
154.988
20.4953
-10.6124
44.1592
95.1377
87.3437
30.54
-53.374
35.4499
39.5689
4.24722
44.7872
19.1351
-6.87278
50.0223
9.36705
5.72253
11.0376
56.6225
18.9748
40.0131
35.6257
30.6728
36.4415
69.1108
44.536
7.03059
45.952
-22.8545
8.29802
-12.1348
24.1289
57.5344
65.4033
53.8494
253.033
77.8396
35.6487
36.3734
39.9224
60.164
-7.08582
38.39
25.1101
15.0034
32.6688
58.3591
109.601
37.3824
41.5852
34.1188
48.6621
1.44424
18.9998
-17.7648
-13.5746
105.462
22.1779
-15.5513
-10.3908
155.961
348.059
148.004
-19.6484
-5.94268
6.06677
10.1973
-1.57122
12.9058
22.6475
-34.2383
-41.8806
-52.729
-19.0251
-42.7346
50.1174
-23.517
-28.6709
-34.9753
-2.31373
-10.1077
-42.1296
7.33893
8.89205
-66.9673
-37.6718
-55.8276
-4.32562
-24.3661
-41.1291
7.28946
24.7634
-5.16716
-18.5066
-18.083
-25.7547
27.2361
18.8633
15.0116
4.38854
-25.5879
27.4563
-10.9112
5.82948
-25.8353
4.17259
-15.3888
-11.1564
-23.2429
-46.7176
-37.0063
4.6588
1.11232
38.9095
42.8062
56.0395
13.6509
17.2391
4.53515
38.4782
-23.401
18.9184
20.2304
33.1444
-1.55474
0.390527
59.0508
19.125
4.11542
45.7079
20.5069
0.179865
0.381637
34.8376
11.5512
8.03881
16.4321
47.3935
-19.6799
26.6731
2.75645
29.5746
5.01959
22.6918
8.94498
19.1158
21.327
29.0636
38.4766
-7.20553
6.16851
30.694
45.6363
0.988466
8.2544
-2.06788
378.689
50.9681
35.6257
56.9097
36.4415
70.9849
27.6694
-4.2138
70.3149
16.5009
-1.70489
30.7868
-22.3697
48.4917
81.8973
10.7976
29.7961
25.7384
13.1529
19.7436
-9.31986
31.9006
81.351
45.5446
17.0604
4.15858
51.5084
0.747265
9.38116
45.7872
20.8778
63.6193
86.5628
41.6151
37.4177
16.4368
48.0478
28.1498
90.436
31.4364
32.2374
26.1535
52.2085
80.0612
34.1533
55.2373
-24.3335
9.98688
7.0038
29.875
18.1065
36.3316
44.1992
3.24305
3.09699
-18.9958
-9.6548
13.4874
12.5586
3.62868
15.6245
56.1154
38.537
76.397
44.2402
45.5325
10.3442
41.0721
33.2549
-7.28273
7.99535
7.30583
2.26849
-3.12465
66.8889
44.9743
41.3298
35.3415
29.7783
51.0003
26.692
37.9636
68.4655
77.8964
45.9337
60.2749
46.6753
29.6884
24.0748
14.3887
49.87
-12.5777
12.2694
13.3013
6.69325
33.2712
2143.91
26.612
63.8935
25.9983
-10.0164
29.5391
54.0506
39.5284
38.1204
33.5507
21.1472
34.1057
-0.150015
15.0524
-22.464
-53.2331
8.04895
29.0664
20.3654
-5.72495
51.3072
4.24359
17.338
48.7631
-14.4212
-4.56603
1.92069
30.6881
28.4864
36.0975
60.4087
-8.39884
16.9325
-30.8716
23.4673
114.147
31.1159
-13.645
26.2085
22.299
250.199
26.1095
16.1926
14.9602
23.3269
23.8114
133.368
11.7516
58.3552
-0.898203
-7.95244
9.88466
-13.4293
66.9076
-23.5092
0.413417
3.23125
-17.7743
537.536
7.94084
-2.50826
2.59845
-13.8968
-24.8679
-45.2328
-5.90667
-14.6236
-4.77638
-3.86758
-12.0628
12.6788
-10.1077
-10.6895
-21.5149
11.0871
13.332
-36.9822
-2.0645
-33.3388
-44.3541
50.0223
-16.8699
-18.6403
7.23047
26.0301
50.1178
-6.32514
440.126
-36.062
24.425
58.2187
22.5079
12.4862
21.3754
4.38854
-31.2101
-22.1556
0.40165
-20.1903
-13.5147
9.4583
-10.1245
-11.1104
4.22315
-36.5706
-15.5544
61.0824
-21.7904
69.6315
-8.87921
8.136
0.173048
-53.7088
18.5582
4.28061
-12.7459
-19.8277
107.819
23.4506
50.7776
18.3563
72.4997
30.3044
13.509
49.6804
43.4878
2.24135
34.4635
13.9477
-4.30353
-15.6228
-17.2611
8.97516
26.2347
10.9951
33.6304
24.8583
34.2046
45.015
0.571368
-13.8863
12.9832
-30.803
9.41696
13.8215
20.9902
38.9086
76.6477
38.8569
60.973
33.7747
58.8622
167.359
-20.2043
10.1176
39.3662
23.2984
101.463
12.1491
9.27142
37.8371
35.9929
12.4911
50.5362
10.8146
48.0478
28.1498
39.8363
12.6958
21.2409
50.978
-9.45374
45.6493
11.6578
6.97938
35.5596
-8.40399
-5.94268
6.06677
19.5676
-1.57122
20.7734
-50.1678
-31.1773
13.771
-11.8125
-1.41939
-22.58
4.1253
-2.93055
-45.2827
40.1858
7.6149
13.6158
7.11415
5.65905
52.9326
16.1431
25.1095
-24.9055
-26.5505
7.85581
-6.4589
21.286
130.041
53.8114
10.5415
-15.2719
-24.8177
34.7323
40.4151
29.0671
11.5492
37.305
57.7994
-9.65838
26.5193
-0.603853
3.01838
31.3237
20.1022
28.6518
42.2545
35.7901
6.69325
37.0193
24.3365
29.4231
14.2308
38.1797
-12.8275
26.8767
4.85821
28.8655
-9.77488
5.05771
-7.64628
-11.2196
-26.9962
-14.4398
7.84446
3.13043
-36.1538
15.0102
21.919
-22.6955
6.45143
-24.183
4.12977
19.845
34.04
19.2832
8.9358
47.3935
36.4896
47.0879
5.01959
67.041
14.3456
64.1515
50.9749
13.8307
55.7766
9.38874
28.7987
21.449
48.4961
57.6545
-9.836
64.6927
24.532
10.1721
13.2376
8.47993
54.1139
46.29
46.4049
29.7961
5.1237
16.9011
16.9081
62.6103
24.9299
33.927
-1.46362
23.3974
30.7323
-7.48543
21.4244
24.6259
30.8898
39.2565
64.074
67.852
46.2243
61.7806
49.9219
21.0956
37.0586
9.99649
49.104
-3.83154
46.5863
31.3355
43.9929
-16.8373
45.5941
55.7295
26.1268
48.0915
46.0733
33.2281
3.09699
33.4487
62.2131
46.3693
42.0753
42.5437
24.2434
-6.8643
54.2413
53.5295
65.1526
6.75888
15.5474
14.0924
27.9537
23.8846
159.509
18.5502
-1.47965
-9.37361
-14.8922
44.7708
58.4966
77.2918
5.85629
30.6427
-1.39183
55.3471
17.9263
44.0596
94.0081
76.6604
67.7487
44.3737
31.1294
6.96088
68.8279
-48.1849
41.4123
2.94511
13.0921
26.612
5.38359
46.2056
68.8945
54.0506
-22.3157
-18.1016
37.2988
97.9839
11.6169
38.2683
60.967
30.9469
20.7925
-13.5028
12.5296
64.0376
-1.48354
74.0433
49.11
-10.8771
28.8413
192.921
18.9205
-29.6034
13.1369
38.3156
27.6694
-19.2063
45.952
-19.1063
0.169173
15.7943
24.482
54.1139
14.4309
42.6567
35.4183
31.3606
11.2789
17.8695
37.5228
45.5446
3.94198
39.7658
51.5084
-18.7298
17.1297
14.0232
39.7111
6.00781
18.1133
24.2993
33.3034
48.0478
16.9054
99.8064
50.1771
4.12639
3.66472
59.4465
20.644
13.735
14.8824
16.2324
28.8354
40.4511
-15.4976
8.71919
-26.4921
3.46366
22.8577
36.999
6.46801
23.803
-16.2346
59.1517
42.6639
92.9659
36.1622
-4.64831
37.324
31.3808
-20.1156
37.2909
-16.4722
-14.369
29.4076
-3.75141
28.2113
12.8527
58.4966
45.4326
21.2724
2.35631
38.541
47.1564
69.1641
24.0662
91.5412
3.14428
1.33868
-18.1999
11.4273
16.0636
12.6565
9.34397
17.2417
30.1603
-3.98674
-4.39416
46.5544
0.173048
14.81
-31.3266
-18.3681
6.40922
38.4782
12.2062
27.7266
33.1444
2.19339
-14.602
44.0582
19.125
4.11542
0.730324
5.51439
0.179865
15.0109
6.45648
40.9998
38.9138
1.40839
29.0855
11.4136
12.0462
-20.4956
-6.5126
24.1289
27.5494
29.5383
52.2848
59.4716
18.7751
10.3733
1.92454
26.2784
41.9956
35.8011
-10.834
-0.965417
188.154
44.9884
34.5428
39.6185
52.8296
41.6151
46.2243
71.1509
63.0404
31.898
26.7178
46.4289
62.2224
20.5313
23.8392
-5.20205
51.4892
8.11281
12.626
1.76397
14.3583
32.5835
8.59197
409.915
-17.5177
-9.62551
14.7081
11.6133
48.2434
32.7049
10.6845
20.4953
17.4986
50.4932
38.9157
12.3811
19.7145
42.9462
20.1364
28.3245
-6.99718
22.2984
7.89068
-8.74685
33.7299
-16.7663
42.8377
32.2596
21.0698
-3.51404
17.5243
0.48224
34.7323
40.4151
29.0671
58.4008
24.1865
44.681
1.58602
15.2749
6.89241
-2.60382
17.4074
25.3879
52.6567
-6.42522
10.7824
14.9662
1.63546
4.97617
27.6651
20.3174
13.2915
-3.10902
42.921
9.90281
-5.24965
23.2758
45.9745
-0.912215
17.0444
22.1044
-10.9251
-7.10574
57.1767
56.5893
32.5894
39.3738
47.5394
28.9453
44.748
76.3951
-11.7101
62.8186
47.6534
-3.629
17.8503
29.7511
31.2975
37.0345
27.922
36.9828
24.3973
152.802
33.7747
45.7437
47.4187
45.1714
-18.3302
60.8788
13.8657
31.87
34.5428
48.9888
79.6155
46.7527
37.8371
13.5041
33.1059
23.933
57.4182
22.5276
26.7178
45.6037
41.6077
37.216
66.4817
-11.2151
-10.6278
21.9963
24.2528
4.98801
130.035
6.7179
-15.4976
-25.014
-54.6031
29.7006
-10.8755
51.9915
23.3346
67.3469
-21.8568
59.8635
61.0258
22.9862
37.681
-6.00431
-37.4445
28.8907
17.3253
42.38
-15.4305
36.3539
-39.898
-22.8023
43.4631
-36.5476
-19.5774
19.4119
-6.76603
38.8189
3.26614
16.1637
-22.7682
30.0472
-7.37359
28.1301
27.4788
19.3811
-16.2176
10.5897
26.5701
11.4517
4.14978
32.2836
22.0926
30.073
31.105
7.63028
-7.02124
-19.7041
8.80841
40.4677
-20.3237
6.11332
26.8767
2.98415
44.6797
19.4952
37.0768
23.7984
-13.2685
39.4152
179.935
-32.6184
6.17489
36.8636
21.9423
65.61
33.1805
27.5412
-3.95484
13.9477
46.0945
10.689
16.0969
37.0468
39.8972
-2.81328
8.37865
23.9524
65.8286
23.9375
-6.26912
19.1739
17.2417
30.6973
6.57477
14.5471
36.6025
0.290737
-12.5721
6.33115
13.7772
-1.85566
45.6653
13.9527
22.2592
-22.9545
38.4558
-24.7285
-16.6974
-14.1908
-37.3622
1.64006
18.2939
7.30726
6.99777
7.53072
15.9955
16.9171
26.2784
19.5068
43.6705
13.3123
4.15858
17.7752
13.8657
-9.3595
27.0466
19.6454
11.1455
-5.26647
-25.8513
-15.6199
-3.81173
7.06644
21.8109
-1.3932
890.808
43.4818
95.494
5.09858
21.0349
-13.0892
-12.5019
-19.2331
59.3359
-1.14968
-26.8881
10.9599
-22.1199
36.999
8.34208
10.6845
11.1249
44.871
42.2851
25.7973
10.507
21.1696
1.71673
89.4769
43.3171
-25.7378
31.6687
-16.4722
-8.74685
21.9113
-7.49954
24.4632
44.7118
-0.206799
30.3856
34.1882
18.9748
-10.5867
-31.3769
15.9917
16.0522
12.2005
22.3124
-19.0287
24.6452
48.1219
14.2628
10.709
-24.8754
-40.6886
12.2694
3.93102
-13.9215
-24.8249
-13.1448
-9.19505
-37.7199
-10.0164
22.0429
226.465
-39.1823
-29.3459
-15.175
-35.0748
-67.0938
-23.5758
-6.49938
-8.40848
-42.9257
-6.00654
6.90742
-3.4288
-10.2897
39.7397
5.98948
-14.2622
-13.2263
-22.3089
-12.7368
47.956
-31.5523
-36.9388
-2.3086
21.1566
-21.5539
17.749
-43.514
24.5991
5.01959
32.0621
-11.6697
-13.7654
11.6776
22.8639
11.9566
17.8192
-15.4379
-24.0721
-38.8091
15.7015
-3.0894
-27.3757
-38.3669
-40.4713
-69.5343
-18.6132
-23.0753
48.9332
-8.44231
-49.2471
-60.2721
-27.4855
-56.5604
18.2944
21.5702
14.7432
-3.85089
11.9518
77.3322
-35.1359
54.3853
-5.05083
10.4765
6.67837
-3.7015
0.70303
47.3419
13.8665
26.6755
-35.5568
30.0265
-29.2189
19.3077
32.053
-18.3302
12.153
-4.87493
-5.61137
-14.1829
-33.4701
20.5158
15.3483
11.63
-39.9827
1.81047
-34.163
23.685
-16.8278
-14.5117
23.9402
-10.6182
47.2299
-13.2019
25.9716
3.22452
-8.95018
-12.2291
-61.8149
-51.8573
-39.8479
-11.3545
-28.7452
-12.3941
-41.7345
-38.1325
-69.5956
-6.8437
22.9435
-22.1116
0.817582
-32.1642
21.4451
20.7334
43.6009
33.3511
-44.9407
15.7722
62.3029
38.6319
-13.5564
15.7391
-0.542614
-28.4245
-2.81438
8.53363
101.93
18.2042
-15.4745
-24.6422
-9.82512
0.0621084
37.604
43.1226
18.1084
34.4939
4.39712
19.96
2.20725
-7.28898
-37.0797
24.7873
-24.7591
7.58424
-17.6207
-8.89531
-12.2078
-6.18412
45.1529
12.8799
25.5909
29.5391
20.3174
18.9137
26.876
-0.182482
39.8879
4.12068
4.53515
40.3523
8.45811
37.6591
-26.6213
14.4037
7.81559
0.390527
55.3026
39.7227
-6.76594
57.9882
13.2983
-3.3665
32.9635
15.2993
-10.7019
35.1727
4.28999
48.7441
38.3156
29.7554
40.7879
70.3149
0.169173
25.1646
0.119137
90.9388
46.6176
51.9122
33.2864
12.9295
31.8936
48.7762
43.145
45.7437
32.4261
18.9345
-5.21175
34.6418
41.9767
29.9959
68.276
41.4925
30.8898
65.948
35.9929
19.9874
31.7955
7.06644
40.5516
-7.45743
-12.6376
29.5623
60.3484
117.983
18.4753
33.2096
30.8744
-3.71882
11.8609
21.9963
29.875
33.099
40.0798
-8.00135
-0.65114
1.61889
37.1969
30.354
6.07687
-0.0912195
32.2363
25.1804
78.4057
0.830416
33.9328
1.49195
-7.45941
36.387
43.5623
34.8838
6.95365
-4.06168
7.85581
15.9263
-19.5774
-13.3253
9.77085
0.234092
-29.3274
-66.9841
-10.2453
-12.0588
-0.917966
9.67513
9.19399
3.45151
-12.8361
-6.22605
-36.337
-41.7648
-17.3792
-8.82952
40.3804
-44.7947
-23.2918
-21.0767
-20.6411
-38.9803
-35.8459
-21.2608
-7.94218
-38.7163
-28.2935
-51.9414
-11.3944
275.548
0.0248176
36.7221
0.552688
19.0889
-23.1065
-9.91684
56.2397
27.5583
25.6672
20.408
27.0662
3.19274
18.908
19.6961
39.1061
3.64538
23.1962
21.1102
11.7158
30.0225
-35.0359
-15.7604
5.48692
-8.31416
-20.5681
2.5771
17.242
9.86056
19.4887
26.6755
2.84556
31.925
10.3488
40.8594
23.6197
21.0252
38.39
25.1101
10.18
34.6379
19.0964
52.8595
8.743
48.2959
21.8109
97.4903
154.154
7.07356
54.7262
26.1535
95.312
36.9577
-0.516885
-13.1661
-26.5574
-18.2961
17.6935
24.6657
18.528
-10.5625
25.0154
-2.44218
47.3063
-28.2022
13.4956
4.56571
-47.1567
2.70448
11.363
28.6084
0.199646
-34.1153
-35.5704
13.8982
39.8141
-38.2048
-39.7933
-25.4903
-36.1499
-32.1727
2.23361
25.2966
-58.9328
30.6563
20.0782
434.301
-0.702941
-15.2719
25.7821
9.43244
-9.24765
61.8632
14.3603
13.7589
-0.288049
30.2674
1.27021
23.6331
6.98369
-18.1999
36.6323
47.0345
4.81918
-4.21014
-3.77449
34.1083
24.5381
20.3761
-4.39416
50.1539
55.9247
-5.44915
26.876
33.5507
11.7769
22.8613
44.1004
-1.69628
-32.2435
57.5072
4.06746
32.2496
17.8213
24.7472
22.8561
149.817
20.7946
24.7445
38.5857
15.5351
40.7949
36.1491
-0.939211
13.5547
10.2527
16.885
-2.91385
72.859
35.1657
-2.33974
40.3298
18.375
-1.70489
17.6684
15.1117
-0.890405
22.2548
16.305
65.1455
27.922
27.6125
1.90853
59.099
-26.1865
18.7821
12.0105
43.6705
62.038
0.410446
113.353
43.8508
18.7515
79.5204
43.3666
42.1342
26.138
215.873
4.13374
10.6171
-0.429822
44.2997
11.2832
6.10306
-7.91897
13.7446
112.822
1.79066
22.2235
33.2096
34.1533
21.5041
15.0218
-10.6278
46.3592
35.4972
16.2324
34.4576
8.59197
6.99118
27.8265
72.6062
14.4327
14.8731
-6.8643
28.0044
40.4111
42.6639
34.8699
9.92525
29.8277
50.1215
47.0652
-10.7453
27.9206
-18.3462
-21.8653
35.0298
1.87079
55.9562
12.9117
62.2447
7.73036
-1.39183
45.9767
55.4076
36.5634
18.444
5.33415
-7.21392
61.1144
-19.276
28.6518
44.1285
24.5457
7.03425
3.72177
2.24918
43.2788
29.7465
23.7168
46.4057
55.9247
22.6618
19.3798
44.7951
30.5175
-7.12372
27.0239
10.3322
27.7266
65.0035
-12.7991
60.9248
35.9916
19.1079
643.535
86.0992
11.4243
44.2079
34.04
30.5276
58.6379
27.1718
60.6579
8.33054
29.7554
35.1657
12.6528
14.6269
19.5424
100.966
10.6828
21.9903
11.2789
25.3658
-22.4473
2.64018
32.4261
17.0604
-10.834
30.8937
10.1176
-7.48543
30.2481
17.7713
161.071
49.1113
3.12081
16.4368
49.9219
3.78696
24.8437
19.1189
74.6973
40.7058
27.1263
5.65151
29.4926
38.7212
70.0648
49.8214
6.99118
-12.4366
8.14883
20.0466
-1.41939
1.78285
19.1178
32.6767
-77.1418
12.0748
37.6
15.4899
13.3181
5.24008
-11.2075
43.8832
54.8067
68.617
4.24722
39.165
-48.3313
-10.6209
35.0298
52.4706
22.5891
69.0746
57.8893
43.504
45.4326
11.4785
23.1465
-19.1955
28.1731
3.7672
25.6047
32.6198
0.640408
-12.4695
8.71564
-18.4075
90.1625
-29.5606
-22.885
11.3324
15.1265
-1.39905
21.5254
14.4306
-10.1321
-6.79784
-18.4497
6.11332
-6.85653
21.7248
-4.04605
-36.7268
-0.56449
-7.64628
1.89888
1.11482
-36.9286
30.3333
-11.8621
37.499
31.2894
2.82951
1.62477
-11.3471
51.3072
26.7324
-38.884
15.03
-16.2952
-10.1382
22.3535
-4.56603
-35.5606
13.8215
2.24949
-7.00603
19.4887
92.2678
15.964
22.5547
14.8216
20.2447
122.945
-28.6376
32.7678
33.744
25.1725
48.9888
70.2452
43.0046
75.3184
105.333
41.1659
-0.429822
22.5276
26.7178
35.1845
13.7446
35.9855
-7.57967
48.4604
93.1797
49.6151
-3.13158
14.5001
-7.60636
1.23988
43.8279
17.9623
96.9464
20.3596
70.93
58.465
31.3768
-14.1467
54.2285
-27.479
33.6266
53.5295
35.1676
27.3736
2.42899
-2.77425
35.4499
18.2624
30.1986
-10.7453
42.9131
-7.10185
4.37162
59.3926
30.0854
39.0896
57.8893
58.4966
32.3142
-7.26217
11.9021
-18.2584
21.6744
51.5559
28.4158
56.0456
1.57744
-11.5324
28.3933
20.0109
18.0109
-8.00884
-6.95545
46.0026
5.80508
-17.6696
8.90832
-7.52262
4.12324
-0.238605
121.168
50.1539
63.4209
-14.8195
38.1204
27.9285
-1.34159
20.9873
34.5202
128.433
4.70998
-14.8147
106.437
35.0184
279.555
-8.9798
32.8138
52.8582
-1.50678
6.35252
37.3735
13.2983
17.2482
49.8301
56.5288
11.7869
35.1727
25.0506
-1.03979
26.0073
18.2991
-17.3323
51.5742
12.7528
-18.5715
13.9202
3.86727
132.168
39.1214
31.2975
35.1605
16.6776
31.3606
7.53072
7.54673
23.2549
39.9224
15.1864
13.5289
70.2491
19.4879
-7.48543
55.1576
47.1147
27.1417
31.7602
58.4518
28.4966
31.2318
5.19238
18.7795
26.7178
16.4439
4.12639
3.66472
57.8307
50.0762
9.79048
-2.85875
-31.8298
30.6016
258.129
31.749
44.3434
56.9464
19.8364
-36.1123
-8.1474
3.49296
31.5747
35.9762
722.361
1.3142
-15.112
31.7525
44.1592
48.2861
36.7439
68.0213
0.973887
22.3315
25.7586
28.3245
33.5428
-3.35371
17.4901
38.7779
16.8633
30.0854
65.3265
33.5264
73.4891
24.597
41.8871
13.6007
27.2361
115.274
32.1639
48.4291
-45.2656
187.689
46.1219
-26.7723
25.7244
28.6518
32.8841
-15.7955
-2.33608
11.218
4.12324
-23.1348
185.087
25.9396
11.4174
-10.6053
37.2988
-27.7384
-14.2055
0.961851
-7.31848
-28.4953
18.1518
21.0053
104.028
45.3619
39.7227
-16.1363
11.1366
5.80206
-25.8553
10.4747
-1.56729
16.4321
15.5344
-0.939211
13.5547
28.9934
-9.78078
316.953
108.093
15.1955
-13.7654
17.2417
23.4414
38.91
0.290737
-20.0684
-6.78731
-6.76095
201.514
-4.86406
3.55432
-7.36885
11.6127
10.6579
19.5244
50.8073
23.4168
-0.521417
-34.0351
0.625501
11.1365
-29.4489
63.7827
10.4827
18.4646
12.0215
3.08983
-17.8587
0.851608
8.23087
12.5689
78.3379
4.59402
161.997
28.6056
46.3077
15.9079
-11.9141
-10.5256
39.3738
58.7838
13.9527
18.511
-2.31564
-36.0729
201.5
9.5395
8.29802
-1.75493
17.8503
33.4992
25.6753
40.7826
41.0405
35.1088
20.6492
29.1139
7.54673
-13.077
45.7437
13.6855
32.053
-22.0783
45.8862
38.2286
3.75896
42.0391
15.2556
37.3824
75.3184
39.741
8.743
29.9215
20.1849
63.0404
715.932
36.0881
33.3105
28.7371
13.0351
31.5938
93.1797
4.16828
-23.4735
19.3572
-4.24059
16.7565
27.4768
26.9613
25.4586
-4.25322
-0.65114
-5.87737
48.4412
50.9687
63.2359
12.0902
16.3067
8.12823
37.3747
53.5295
22.0491
44.2402
24.9178
-19.6408
29.8277
56.4355
46.6612
7.89068
-12.495
48.1482
14.9892
-5.52187
35.3415
13.519
-5.38811
17.5243
-10.7622
29.1101
44.1632
42.1856
50.4234
40.9328
-28.399
49.0081
12.5146
47.996
-24.8982
-11.757
-8.82952
39.5383
-15.7955
-7.95828
-13.1448
73.4637
43.2788
25.9983
-30.6311
65.1464
40.9322
22.6618
48.5432
4.28061
79.0833
25.1499
70.3373
21.5766
2.05185
-0.384345
21.9
7.81559
-10.8539
10.325
47.236
34.1005
-14.2622
39.2476
-5.44233
17.971
0.306781
-5.07965
37.0468
32.401
21.5496
9.80655
8.37865
55.0357
43.9378
65.3627
29.5435
51.5742
30.1542
47.6534
-16.7475
-21.5051
29.4235
22.042
50.4108
68.8419
18.7751
38.4843
35.6487
40.1215
36.1743
52.6677
47.2621
25.2715
21.362
-26.2261
30.7947
32.1222
23.3935
22.3899
22.8445
24.7485
16.2393
48.6621
20.1849
-9.3315
101.68
31.4364
36.2334
17.2449
-20.6981
63.4529
25.7133
21.0349
34.6226
-9.34102
2.49061
20.1223
35.4972
21.8546
43.8279
34.8289
6.99118
-21.2659
-20.8699
39.7243
-4.23049
-14.1467
-3.86758
-12.4865
42.9969
10.426
22.0491
18.0033
-12.5635
-14.0186
20.4574
51.9956
26.4505
-18.2416
-7.6867
-7.10185
35.0298
20.6114
0.100331
9.10453
18.5339
32.3142
-20.3806
21.2724
34.7323
32.9188
51.5559
19.0455
22.3124
10.9478
-30.2731
34.0155
-4.35198
25.5072
14.4571
5.10962
-20.0739
49.7507
50.7827
4.81918
46.3896
3.72177
9.74544
0.175286
16.628
-0.646024
35.1613
40.9322
-23.7237
14.81
-1.34159
-8.99779
8.28328
30.9819
-4.66035
-14.602
44.0582
30.3694
28.8413
11.1366
33.9131
53.5782
26.5437
11.2628
88.7688
27.8814
29.5435
-32.3248
42.2039
-9.736
9.5395
17.6684
-22.3697
-4.63854
3.18652
3.55913
33.2347
84.3674
6.62513
-24.3124
20.6562
15.7586
13.6855
3.94198
7.90671
29.0196
25.1101
-5.61137
23.2984
68.3711
14.8936
62.1999
26.1733
31.4293
27.4331
31.898
13.5993
23.9402
23.115
82.8372
20.5313
48.4604
48.2021
36.4966
-7.46695
-12.5019
3.25567
40.5953
62.5686
46.0733
1.22293
-7.75144
22.2043
24.7318
33.2508
17.7124
51.914
229.268
41.1228
50.1601
76.0993
26.7918
-12.1446
14.8352
68.8622
33.9467
-3.35371
8.11975
39.3521
11.3447
14.7267
22.282
5.85629
38.4805
19.8004
72.1706
47.1564
301.548
48.4291
67.7487
-15.5964
34.8775
3.21275
-15.5051
4.28894
62.8692
13.3013
17.9376
25.7749
13.0921
39.7305
20.79
69.1018
50.1539
42.8062
4.38724
-0.182482
28.6435
15.7795
42.2263
-12.1566
15.1703
29.6007
-15.5814
-7.17694
36.562
82.8432
13.4857
64.4486
26.1291
17.2482
59.2004
34.04
19.2832
48.2912
-8.43548
15.4287
17.749
7.08581
18.9769
-13.7211
121.389
-4.39506
26.6701
56.5971
43.8158
51.5524
23.9174
6.61745
26.5277
0.546313
32.5681
26.8957
25.0982
21.3729
0.127416
64.0866
57.5096
55.1317
50.8073
30.9131
38.834
24.0609
23.1143
44.6391
45.4683
9.26246
13.6546
18.8051
-4.5098
33.4572
-2.971
34.6151
25.2145
2.60867
12.5689
57.7232
13.9644
5.37637
67.3429
-9.88017
44.0189
23.6931
-44.8882
-6.5349
13.323
15.7456
0.822495
-2.89899
17.5255
32.2661
-21.2981
26.9927
39.6389
0.313571
46.0015
41.2479
21.3025
156.382
29.7554
29.5435
-6.08787
77.8112
10.8787
0.169173
21.4165
13.2376
-2.76447
70.9805
23.8013
-7.68527
8.87183
3.78259
8.49919
-1.8236
26.2784
2.44108
33.927
-1.46362
90.8638
0.747265
-1.86323
28.9206
42.1342
37.3824
56.5777
6.00781
50.5362
-7.92609
55.5441
-33.6944
14.5698
2.50022
28.4892
-1.95747
37.216
10.7208
13.5386
55.2373
-28.0817
-1.25752
23.8704
-13.2286
12.4843
6.34659
6.7179
-15.6437
-26.4921
24.0784
-10.8755
36.9215
24.2434
-18.1087
31.7525
42.3661
11.7993
27.6327
-1.37498
31.6687
4.14255
111.193
44.4001
24.3596
24.1561
71.615
22.9438
28.3451
4.40579
11.7266
51.5989
23.4449
9.19399
42.8069
12.8304
20.8971
10.6405
12.5831
3.23556
21.6397
-8.29928
7.03425
1.84771
2.24918
45.1529
-9.60894
14.3465
38.9095
54.0506
-5.44915
26.2553
32.5469
2.70835
55.9924
38.9138
-2.33974
23.4633
-34.0989
-31.69
8.29802
7.6154
12.2281
50.3658
21.9272
33.2864
11.0554
44.4791
41.2639
-3.69766
30.0265
184.425
32.4261
15.1864
7.90671
30.8937
11.9917
-20.6039
72.0241
35.8703
30.8898
43.0046
15.3483
47.2373
28.0474
-6.05202
64.9144
13.1573
26.7178
31.4364
18.6573
55.9567
52.894
47.741
-7.46695
17.4831
-4.24059
18.6306
-2.50826
32.5835
29.2067
14.4874
8.71919
10.9892
14.7081
38.873
3.18827
-23.7309
39.2488
25.4185
25.7973
13.6734
-17.7668
57.6178
60.1837
-20.1156
37.2909
27.5335
26.2336
-7.39593
46.5859
41.0227
28.5115
34.1882
33.9673
-1.21641
11.7266
17.8657
10.43
130.267
31.5625
22.2007
37.7637
-6.22605
34.8775
1.33868
-4.26071
-12.5777
21.6397
2.05695
-8.29928
7.03425
20.9898
39.5307
33.4946
-0.445914
29.6878
28.284
10.0094
20.4322
-27.5785
-20.2422
12.0314
30.9819
100.287
-12.9407
-19.125
59.3813
-12.7279
34.6879
45.3619
8.22659
20.5069
3.928
-8.98869
40.4598
19.0474
41.772
48.2912
73.6304
-1.43785
19.6231
-0.410454
26.4732
-11.847
15.1955
32.2923
35.9823
40.0676
31.4137
12.2396
15.2833
0.708951
-19.8794
-8.38186
8.2544
11.0506
-14.8651
33.1467
70.1242
39.5629
14.0465
-26.7583
33.4312
-25.6114
16.5281
37.9721
42.9957
-23.8267
28.1754
15.6074
-6.38387
18.4646
27.0141
-36.2656
-14.1106
-29.2505
-6.17171
50.2269
6.46809
6.44972
25.9911
21.1094
-0.543953
12.995
18.2308
37.4997
41.9172
28.9453
70.9849
29.5435
7.03059
29.0855
1.5084
30.1542
27.0387
-4.63854
3.51413
21.9272
12.6717
22.2998
-2.37256
28.1455
19.7436
-18.6902
26.2784
58.8622
23.0558
13.3123
4.15858
23.3974
-23.6156
116.203
2.6837
30.2481
-6.59152
14.8936
58.4518
11.63
-2.50139
43.0399
33.3034
34.9294
13.1573
13.5993
19.3668
39.7336
-11.3278
44.7123
120.36
38.3707
-31.8298
-8.75378
27.6185
-1.98417
31.2249
60.6945
14.2142
-19.2457
-15.6437
-26.4921
-5.90667
19.1096
44.4952
2.71988
6.9364
27.9915
14.8859
-0.818396
44.5379
18.0033
-6.94135
-47.7518
1.71673
38.8771
260.709
-14.5981
9.99382
25.6594
-7.39593
24.0971
20.4079
51.0003
19.1957
56.4561
-8.71267
19.7398
17.9263
47.8078
80.8896
48.5494
34.0155
-2.47792
12.3887
-13.6538
5.10962
-10.7036
14.1435
11.4273
-13.9215
34.1083
35.7825
54.1093
115.746
123.391
15.1656
13.7576
5.43972
13.491
0.787018
72.2114
56.2404
30.6728
45.8119
55.9924
35.1657
81.9932
72.189
7.66544
19.5424
24.482
23.8013
22.2998
38.8569
5.65666
64.7212
11.2859
28.8771
43.6705
17.0604
-3.33769
13.8657
-20.6039
32.1222
25.2676
34.1188
-13.7458
9.30673
-22.9186
29.3072
3.78696
13.5993
46.4289
30.6112
-18.8241
27.8457
20.0911
36.0274
36.4966
0.0293112
-3.13158
25.7445
7.38616
12.4843
43.8279
21.7104
-26.742
-0.65114
-22.1199
16.3842
-2.90232
31.2993
7.37681
-18.1087
13.0118
40.4111
22.0491
21.7514
-16.3117
-47.7518
33.9467
6.12129
59.7797
7.89068
48.1482
13.1152
106.922
31.6523
15.3931
39.8104
13.3526
-21.8311
2.35631
38.4805
14.1782
23.4449
32.1639
-13.4065
-17.402
-6.13477
0.540811
57.247
22.6717
2.94511
8.90832
-28.1374
12.8799
23.9169
25.9396
-1.70102
13.7576
217.209
19.2731
-7.12372
25.1499
75.9595
-8.40848
-22.311
16.4823
11.5637
51.5545
20.999
47.2189
10.1007
37.3735
-16.485
32.9635
-31.5523
-5.07965
29.5505
68.0082
-1.43785
27.1193
20.2043
7.73251
-9.97294
17.0696
7.07091
92.2625
35.9823
51.312
51.5524
27.6656
8.49152
-8.82402
32.5944
-14.0041
19.4988
-0.193813
22.6162
26.6052
53.2576
213.851
12.1724
-4.26955
-26.5389
-3.12263
15.4833
14.8847
13.6546
71.2789
-6.88142
25.4753
10.9684
20.6331
43.7913
43.9378
35.3776
25.7954
-15.4582
12.2189
-7.86193
7.66544
12.0462
198.77
-8.38667
7.26226
57.5344
8.92353
5.4332
25.7384
19.7436
-7.44579
11.2859
21.3808
-27.9171
-25.8265
-19.8675
-24.352
-17.931
-18.4776
17.7713
18.6418
49.0815
26.6225
-8.12359
20.5511
-17.2964
-10.0482
-13.0796
9.85119
68.9177
64.3444
7.41286
59.7048
6.97265
187.827
14.0078
-41.2001
-25.6204
-1.98417
19.9805
28.8354
19.8364
-32.3642
12.8633
-2.15853
19.1096
10.762
27.0827
14.4327
-21.8568
46.745
40.4111
42.6639
-45.8778
89.7978
37.6949
-1.37498
-12.724
8.11975
264.344
39.1486
43.5586
-8.71267
9.85257
64.7174
51.6595
32.8152
20.9195
33.4366
-15.2806
43.3859
70.6107
31.1294
-17.402
3.23556
-10.7036
29.136
13.3013
16.4046
20.9898
-12.9432
14.6952
18.9137
-8.73122
1.69158
30.5175
-3.37559
8.28328
51.5967
-14.0307
-16.6888
-17.2509
23.774
22.8081
0.390527
62.7989
33.7516
32.6934
42.8739
1.40839
-7.86193
13.2876
-12.9993
-14.0089
20.3807
-0.561608
12.9295
21.9903
24.3973
47.8546
24.4043
27.003
28.678
33.927
-8.95988
27.1456
30.7323
-7.48543
38.291
41.4925
38.3861
14.8936
35.963
24.7485
-11.8717
52.4103
16.4368
11.2832
24.8437
16.4439
28.7371
20.993
9.28692
33.4679
61.3206
45.3977
3.77744
-3.13158
7.38616
55.0723
29.2067
125.057
-2.52521
18.4855
29.7006
60.339
6.46801
21.9289
9.25088
106.715
42.2851
33.2935
32.9958
23.0437
-19.6408
38.8771
58.3096
-3.24904
5.43176
-16.4722
-19.9912
14.415
44.9743
7.5966
59.7043
33.5264
58.4966
32.3142
8.15392
-33.2509
15.9917
31.0448
32.8152
22.7936
35.4309
7.19964
44.6895
18.1368
23.6331
10.709
-9.8829
13.6593
47.8767
47.0345
-21.4177
20.1527
-0.0263603
-27.7359
50.3612
-15.6386
20.7878
-6.85715
517.06
19.2731
-4.83518
30.9819
-6.53441
-5.44441
-6.00654
42.5147
-14.6732
7.88679
51.5545
19.1079
66.3226
35.4995
11.4243
92.136
2.41661
5.18766
17.4085
21.5496
22.925
-10.362
-15.403
33.9694
25.6343
28.314
7.07091
-23.1357
47.2849
30.3601
6.33444
32.8117
-2.75288
5.91294
19.287
15.6513
-1.13876
-25.2485
-27.3529
18.5468
28.1294
21.3025
17.7009
29.7554
20.1732
-6.08787
47.8261
-17.2323
-29.8159
13.9202
0.119137
-23.3792
5.3882
6.93466
14.5457
8.87183
146.212
-39.3049
47.6178
30.5521
-12.9246
7.90671
19.6493
1.8849
-8.5607
33.9963
14.0232
24.264
24.7485
1.24674
13.0549
-9.80015
10.5665
28.1498
22.9697
7.07356
34.3593
49.104
14.9091
18.217
34.1533
38.3707
45.0069
8.87787
28.0009
1.23988
11.9688
46.0733
-9.87542
-13.7696
55.9375
-3.37922
25.7546
20.0549
44.8581
-4.99023
50.4932
77.8924
72.6489
61.1068
36.5811
57.6178
47.0652
39.165
-20.2203
21.2382
16.2891
9.36705
3.84846
59.7043
50.393
45.3781
24.8179
13.3526
10.028
137.289
34.7323
47.9114
14.0746
49.0305
42.9272
52.1772
34.0155
12.5146
21.759
6.96088
-0.512574
24.9037
37.6642
21.6858
-24.8249
-5.64856
37.8564
3.92342
29.7465
39.0581
22.6618
8.13538
54.1654
17.3991
7.86881
55.3448
12.2062
7.11192
42.5147
-5.30287
57.1767
62.2285
22.8561
25.0932
26.1291
-5.44233
13.5001
27.3413
-5.31542
0.542546
59.5356
17.8015
22.925
88.9635
7.08581
86.4433
27.5084
52.6769
48.3004
12.4715
56.5971
171.252
25.3154
12.673
47.8469
30.2758
-8.82402
38.1903
26.8957
-3.01282
-32.7447
-4.86406
18.8681
47.22
10.6579
30.7688
54.5554
14.4711
-43.4055
-16.2411
5.28375
32.3499
48.6178
2.41025
76.9011
30.0035
43.7913
55.1822
50.3702
48.2841
18.275
57.1964
3.38247
-5.45303
30.7868
-31.74
40.3391
7.26226
31.2975
10.7976
-2.06307
35.1088
-11.2099
81.5878
24.4133
16.9081
30.7512
53.0409
47.0455
21.0252
30.8937
15.7398
39.3662
85.1426
15.2556
36.512
37.3824
71.5702
12.4911
29.9215
29.5552
61.1663
32.34
67.0437
91.2705
-12.2648
36.279
11.6578
14.4756
24.3152
-14.0262
16.5461
-3.58946
-22.0568
-42.8176
-53.6661
-3.09557
-11.8125
34.1879
-1.96529
-23.9857
38.2989
-64.0233
56.1154
261.551
18.301
6.17712
-2.77425
29.8277
56.4355
26.736
11.054
-6.87278
33.1557
33.7299
-14.8922
-4.01393
42.8967
69.741
-5.38811
-12.4608
-7.01402
47.8508
25.4226
8.45236
30.2899
-35.8953
26.5193
1.27021
-2.40945
27.5984
2.41488
32.042
16.0636
67.0044
-26.2633
-8.99522
24.5381
42.8649
3.10211
33.2873
50.3025
28.284
38.1204
26.0544
26.7694
5.99474
34.7301
19.7025
27.5222
22.8081
4.13866
55.3026
54.7322
-10.8771
4.47846
37.6612
1529.62
19.845
28.4178
319.134
125.128
8.43112
43.5397
58.9784
35.1968
58.3323
-0.602608
41.4325
12.6931
45.4108
47.2267
17.5788
17.8192
38.91
4.03887
-20.0684
-1.16512
-1.21534
32.5944
-2.75967
-23.6047
-15.1863
2.00148
28.4793
47.0592
38.4093
-2.17601
-10.6189
-19.0791
39.2475
-16.3304
11.3088
8.11111
4.86053
22.2128
2.6512
25.5786
19.5923
23.2234
8.82082
29.6122
-10.3985
24.3813
6.30994
2.70835
35.1657
14.5269
40.3298
-22.8545
2.04324
36.409
12.2281
179.721
27.6125
-26.2025
40.3583
-18.6902
18.7821
13.8846
107.389
30.1789
7.90671
31.87
4.55777
26.5
12.1491
41.5852
39.741
18.1133
50.5362
-2.30389
3.78696
22.9697
33.3105
19.3668
28.4892
-22.5722
67.201
19.1608
57.1114
13.1478
0.616549
25.7445
31.749
29.3509
43.8279
29.2067
19.9636
9.11516
18.4562
35.1249
-12.2726
25.6771
-6.8643
39.2488
57.2777
104.21
38.0362
-10.2705
63.5609
13.332
19.2397
56.0315
-1.25058
50.0223
26.2336
9.47066
48.5189
54.803
13.3526
-3.26589
30.9842
62.9039
44.0596
32.1639
110.394
70.9179
7.20821
20.8971
1.27021
40.4997
44.4422
59.4575
11.7852
42.2545
142.612
-4.55115
25.7749
16.8402
-3.37302
45.1529
9.13173
18.0946
29.5391
29.6878
15.1656
19.3798
22.3063
-6.96378
-20.2422
17.6536
36.6041
-14.0307
29.6007
44.3887
13.4378
-1.48354
19.6954
49.11
-10.8771
-8.64001
31.7513
7.8779
46.082
-7.18948
-6.95372
-2.3086
43.6454
30.0035
25.0506
27.0712
44.748
46.4101
12.6528
22.1231
371.234
5.74133
6.60586
54.1139
27.5494
50.153
41.0405
16.9011
64.7212
-18.6902
3.7896
36.3734
60.164
4.15858
30.8937
10.1176
9.38116
2.6837
22.7519
21.5195
32.2149
22.8744
4.99487
41.1659
-13.5483
34.9294
5.66103
24.8437
4.37429
22.867
-3.83154
149.66
33.2096
43.5237
34.6226
-18.7113
-14.376
8.87787
-1.98417
25.6027
28.8354
27.3326
-6.27334
-15.2477
44.6931
7.86518
138.199
-4.77638
18.1808
33.6137
15.6245
28.0044
55.7823
31.1217
77.3916
10.3442
41.0721
48.2474
56.4355
24.1724
2.26849
9.99382
33.1557
16.8633
3.84846
50.334
41.0227
24.8179
30.2192
28.7687
11.7266
30.9842
32.9188
53.43
28.4158
20.4384
33.4366
-26.525
19.023
8.76648
14.2628
-13.6538
11.7852
49.7507
43.2864
-27.0399
22.0268
9.34397
24.738
-25.0089
14.5466
44.6803
2.04711
26.876
-5.80468
-5.08972
13.491
-6.70925
-14.0307
-3.57035
36.8925
-5.30287
-18.3501
-2.79343
79.0951
-1.14374
42.9957
22.6687
-31.4775
19.845
28.4178
-14.45
78.2762
64.2601
-16.4304
51.4822
23.9524
30.2213
43.3065
33.3078
1.22714
26.6701
19.1158
13.8307
14.5471
15.9878
26.5277
30.694
23.1475
21.35
4.7366
11.3718
54.7162
33.1467
21.3985
53.4019
-8.01768
3.44619
-18.1152
52.366
-23.8267
22.5532
-8.25793
-5.89822
68.2435
6.83797
-6.61431
34.5848
-4.8876
18.1911
48.3529
32.705
19.5682
1.62824
28.6056
41.2479
73.7763
38.3156
14.7629
37.0397
-9.836
40.3298
5.25653
3.9173
10.1721
5.74133
8.47993
42.5419
55.7752
33.5442
74.4641
30.0195
45.9805
11.2949
3.7896
12.0105
28.678
7.69011
-38.9449
10.279
-10.4971
0.0108311
34.5428
47.1147
62.7489
29.8861
54.7037
28.4966
-6.24953
22.059
51.796
7.53509
11.7253
12.6958
53.1
-1.49581
-0.0834074
48.4604
39.7755
45.867
21.2313
5.12974
18.1065
4.47252
36.703
-34.2383
-11.8955
-5.87737
59.6856
17.2355
14.5102
2.71988
8.81046
-7.61572
-10.6124
16.76
46.0333
25.7973
23.6255
19.2956
29.8277
65.114
-10.7453
46.6612
-22.0944
9.99382
20.0372
11.2411
-5.52187
22.223
14.7857
65.9928
36.0623
2.10816
57.2211
31.0448
47.8078
50.9046
35.4309
-19.0287
32.1415
33.0034
-21.1501
-15.5051
-14.4517
38.5063
-12.0474
1.41205
45.3527
3.92342
7.25766
-28.757
23.9169
52.1766
-16.6935
2.51318
24.1804
21.1472
-14.62
45.9745
0.177786
13.4378
-3.35761
23.4435
37.8656
37.8486
51.3301
18.6329
-10.8628
17.971
11.5512
13.661
-4.18267
53.0157
-10.3095
-3.31191
-12.2361
7.08581
60.2064
-6.22481
26.4399
35.1819
28.5442
71.5896
45.6898
18.2952
45.9728
-14.7018
-3.20182
13.8274
2.5328
-1.13876
150.683
-9.24291
28.4793
14.4061
28.8948
112.651
51.5278
10.723
18.4387
-7.83471
-25.7462
22.3809
-21.9526
0.0644267
-8.75548
18.7591
6.30994
6.45648
44.748
18.2991
-21.0804
49.7002
-49.0914
7.66544
13.9202
59.7361
40.6678
29.5383
27.922
5.65666
36.6102
89.9966
10.1364
8.06328
47.0455
-8.95988
14.0271
-6.749
654.312
32.7639
-7.59517
9.72606
-16.481
-2.30389
46.1738
0.0388296
15.4734
10.8217
35.9855
26.1535
42.8382
10.7208
22.9089
43.9929
106.851
-10.6278
10.7519
-5.7323
33.099
55.0723
34.8289
-19.2457
-4.39927
-0.255175
10.9599
2.24298
27.6286
-27.2652
-2.43393
44.8581
-48.0938
68.522
22.0491
36.7439
6.17712
8.47015
162.886
33.2549
9.86942
20.4243
-20.2203
-34.9838
61.2667
50.5965
-1.77373
46.5859
56.0152
56.6225
26.692
125.797
-1.39183
66.5915
34.7929
34.6893
34.038
99.1492
34.0155
18.1368
36.7516
36.9459
5.10962
-3.20732
9.55322
-4.55115
-7.95828
24.3365
-1.49895
71.3898
44.739
-2.52009
39.0581
-14.8195
25.002
1.69158
23.0213
13.491
21.6116
23.4506
13.2962
-35.9916
25.6481
4.06746
15.3831
34.6879
58.4804
-10.8771
28.8413
31.7513
28.2909
0.381637
40.4598
32.1659
19.2832
33.2987
21.1566
23.4236
7.93248
42.1118
45.2138
26.4399
29.5597
-11.8913
39.7886
39.7305
34.4454
36.5598
23.9174
47.8469
4.03887
32.4054
26.9459
23.1475
21.35
30.9735
47.6098
14.7987
13.2459
60.3384
29.3986
51.3835
20.8222
38.4093
35.6257
21.449
39.1258
-15.4582
-0.899603
-4.1138
3.9173
-12.9993
6.60586
31.6251
18.1791
37.0345
37.2923
21.9903
33.7677
12.2473
5.67267
52.5153
73.8547
152.366
17.0604
-23.9524
44.0122
38.2286
-5.61137
30.7947
49.6305
7.39736
49.0815
264.629
8.743
18.3108
53.67
30.0239
23.9402
30.3633
-0.0834074
31.3355
103.494
30.8744
-9.34102
13.735
16.3741
4.98801
4.84384
74.4576
3.09699
-7.75144
3.46366
-7.12735
36.999
102.045
10.6845
27.9915
29.8784
22.0491
51.7365
-18.1857
-4.64831
55.7437
122.028
6.12129
31.6687
-23.9684
-1.25058
55.6445
20.6114
-9.27
87.8153
31.6523
45.3781
-1.41902
24.597
30.6427
15.4748
12.2435
40.4151
164
50.9046
106.645
29.6884
1.58602
34.0155
6.89241
5.08681
9.91114
32.8841
30.1679
-32.6621
7.03425
22.4624
19.1158
210.071
14.7539
1.22804
50.1539
42.8062
-29.812
10.0094
1.69158
-5.08972
7.86881
54.3663
19.4284
46.622
10.8028
-9.836
68.4408
12.7528
18.9098
25.1646
5.74133
-12.1348
-5.8562
10.6828
27.6125
18.7751
40.3583
5.67267
43.145
28.8771
133.626
15.1864
-48.3153
2.78272
-4.87493
-24.352
38.291
24.6259
36.512
123.589
49.0815
85.5797
56.1584
-11.6742
1.9129
22.9697
42.6808
94.3295
15.3708
-24.4463
29.7197
36.9577
13.5386
38.3707
-33.7039
0.616549
-13.6109
-13.2286
19.9805
32.5835
8.59197
8.86524
61.193
-9.62551
22.2043
2.24298
22.0064
4.59395
132.499
18.6212
2.50603
42.9969
55.4036
72.6489
27.3736
-30.8852
24.2055
53.8696
15.2061
-6.99718
57.9056
34.1276
0.623485
33.1557
7.49298
0.100331
20.3489
20.4079
21.0698
32.5168
9.85257
12.2435
66.652
-5.3174
91.6529
59.6735
82.1709
1.27021
34.8775
53.8125
8.85776
19.2815
42.2545
-2.67708
14.5305
5.59584
13.4936
77.012
31.6205
-11.8904
1.42815
40.9322
0.173048
14.81
-18.2082
8.28328
36.6041
0.961851
11.4222
-4.13248
33.1444
4.13866
15.3768
-25.8696
11.9747
22.6687
-0.769684
-1.56729
-8.82778
17.5543
-4.78792
44.748
-7.96194
115.292
5.79137
13.9202
-22.3697
-0.234004
-19.3023
38.8569
7.53072
8.49919
-37.4309
39.3969
13.8846
54.9149
7.69011
0.410446
10.279
8.24353
-11.2336
4.55777
33.9963
23.3935
28.0121
43.4593
0.38561
14.3147
9.85119
8.94762
13.7446
-3.36988
-48.8091
8.84671
-7.07612
42.1188
-7.46695
-12.5019
3.25567
3.63803
16.2324
-6.12729
-48.9809
20.3303
-7.12735
-14.1467
-9.48978
-18.1087
-5.72882
34.7889
23.9232
31.1217
15.5474
-55.2481
11.0871
48.2474
37.6949
-5.12311
27.9206
-7.10185
-31.2356
39.3521
0.100331
24.0971
52.2671
45.3781
-5.38811
-1.21641
2.35631
38.4805
14.1782
38.4374
54.6527
41.0531
63.4216
1.58602
37.7637
14.3887
-4.47788
-43.6161
-1.33326
49.7507
7.67915
1.07105
1.84771
15.3676
1.22804
67.0205
18.4434
-14.8195
-6.85715
7.31378
2.40655
-46.4791
-14.2055
-0.877185
-21.5269
3.92592
814.834
1.28523
0.319329
-7.10574
-0.919362
20.999
-35.24
116.922
1.76626
-26.0571
-17.6363
-20.3079
-11.6789
111.112
-12.6822
36.4896
-2.28452
17.1028
39.5584
186.981
-11.8913
7.92947
22.8639
30.6973
8.44884
7.05085
25.3581
-5.33146
-33.1869
10.0793
28.7697
8.23157
-43.9891
0.758137
12.9247
-5.49478
35.0208
30.1926
32.7871
-11.7658
27.809
-19.9892
-24.7013
6.11295
5.64061
36.295
4.58241
-22.9545
32.8336
-32.2248
0.169173
12.0462
-16.7475
-23.3792
31.2975
20.1679
3.55913
66.9679
30.0195
47.8546
-3.69766
26.2784
41.9956
54.9149
22.6826
15.403
25.2715
2.62133
-22.478
13.9281
41.4925
42.1342
-16.9655
19.0964
32.2447
-7.92609
31.1813
4.22899
29.5623
32.2374
-7.57967
42.8382
1.35045
34.1533
42.1188
-20.5854
-6.87972
113.826
18.6306
6.34659
-28.6161
-17.5177
9.11516
-0.284468
-7.12735
29.5027
-25.3911
16.3067
18.6212
0.631964
29.8784
12.3001
37.0417
57.3587
-5.06728
-17.7668
37.324
33.2549
32.0727
9.86942
-10.85
4.37162
12.541
9.36705
-28.0107
39.1486
28.5115
-1.41902
2.10816
-6.8386
-12.6362
34.7323
188.466
19.6968
32.1639
26.0606
-4.04476
-37.7694
8.76648
-24.8754
-3.20732
46.0026
39.5383
4.81918
9.34397
34.1083
37.6566
31.6205
-13.7645
16.4207
55.9247
0.173048
-14.3534
-3.93061
-5.08972
11.6169
0.787018
47.8485
17.0444
-17.2509
12.5296
7.81559
-25.8464
35.9916
35.6257
13.8062
-4.78792
29.7554
27.6694
12.6528
17.8411
-32.2248
-22.3196
10.1721
-16.7475
-38.3717
-5.8562
59.5233
26.0479
33.2347
-11.2099
6.62513
9.4208
-11.2029
8.26238
4.31514
18.9345
-25.3283
-23.6156
-22.478
34.5428
5.88528
25.2676
-3.84704
47.2074
2.25968
27.4837
20.5511
5.19238
-14.9537
18.318
17.4928
19.1189
20.5313
39.0901
83.8094
-10.8242
-9.34102
-12.5019
33.2407
-3.85823
1.23988
-3.02374
16.0882
-15.4976
50.3446
12.834
2.24298
35.1249
23.3346
5.06233
20.4953
-33.1012
41.1228
65.1526
31.1217
-21.9339
18.5833
2.0876
-1.37498
46.6612
-8.97591
10.6669
9.36705
35.3415
29.7783
58.4966
3.98222
6.10444
23.4879
32.9188
29.0671
24.6677
56.0456
25.9403
-4.03618
22.7711
6.89241
12.3887
16.3312
1.36149
-29.4442
47.8767
30.1679
8.56731
11.218
-7.12115
26.4122
4.97617
40.9322
2.04711
-4.98309
-3.21565
-20.2422
-8.58331
47.8485
-14.0307
127.614
27.7266
46.2628
19.06
22.8793
28.4953
-18.3734
25.0932
7.38846
17.0465
-7.11463
27.3413
19.0474
13.661
23.9283
43.6454
-8.43548
40.2378
10.6418
32.0621
18.3153
46.2047
49.1589
40.0676
38.91
14.1137
71.5052
38.0276
34.4421
77.4954
51.3351
17.8551
13.8766
22.295
7.62368
56.5903
25.6505
42.0132
58.3035
21.5427
-0.521417
-28.4129
-20.9532
17.3573
-18.2045
37.5457
24.9777
8.60866
5.34618
2.6512
-2.53236
62.7261
40.207
34.4678
46.3021
22.116
27.0828
30.8126
3.5023
4.24277
31.3152
48.2159
96.4928
14.3228
7.5857
17.5854
29.0724
80.7894
45.8001
57.0711
40.0143
15.3995
10.561
41.9853
11.5279
47.1652
39.3738
32.5469
10.2046
26.0073
70.7729
-30.4507
27.2114
12.7528
0.169173
36.409
-9.25119
23.4725
50.3658
33.1716
33.2864
20.4257
40.731
30.0195
25.3658
58.1465
193.07
66.3584
51.1668
22.6826
-10.834
32.7678
0.0108311
41.4925
24.264
9.75594
-8.12359
54.2843
8.94051
31.1813
22.9697
10.8217
13.7446
-22.5722
52.2085
21.9652
32.2793
29.0004
-1.25752
1.3816
-18.8508
-15.6267
36.703
-28.6161
-0.65114
10.9599
-5.25328
23.8805
-2.90232
9.25088
-14.3606
52.3672
4.8038
37.0417
40.4921
13.6734
-53.374
14.8352
50.1215
47.0652
21.1138
7.30583
-5.22778
0.623485
16.8633
26.3373
16.6598
49.1262
22.7229
-8.88809
49.7249
44.1632
38.4374
43.4083
37.305
39.0588
-4.03618
26.5193
12.5146
18.0109
57.5607
10.7318
40.3804
3.93102
-19.5437
-15.4545
-3.77449
30.1603
14.7539
-23.1348
3.30222
10.9471
-31.6861
18.5582
-10.7119
2.24661
-4.83518
25.3597
-2.78628
-11.6287
35.0184
26.5563
-20.2242
25.3176
20.999
-3.38085
-16.8482
49.4135
-2.91385
18.511
-2.31564
79.6852
65.2266
39.5246
25.1646
-17.757
24.1289
20.0531
16.4198
11.0554
42.605
9.40479
-11.1939
13.1599
2.64018
26.8039
24.5567
25.2715
0.747265
1.8849
17.6762
30.2481
34.6379
33.6343
41.5852
6.00781
-23.1161
18.6771
16.4368
-1.83524
11.7253
29.5623
4.37429
24.7411
-5.70561
27.8457
15.4127
29.0004
-14.9632
-23.7463
16.2324
25.5858
18.4562
2.24298
44.4952
8.34208
18.1808
27.9915
-18.1087
44.871
38.9157
34.8699
-5.06728
-19.6408
5.46486
31.3808
37.6949
-31.36
18.5502
0.394419
15.616
41.2262
47.2522
26.692
18.9748
11.9021
-7.01402
21.6139
17.9263
23.4449
26.5417
33.5568
20.3181
-13.4065
65.8747
5.01835
-2.60382
1.33868
-0.512574
58.6369
46.0026
13.3013
-19.5437
26.2106
13.4936
7.67155
31.6205
-17.5126
-2.31998
235.835
2.40655
11.6169
12.0314
2.87095
-29.0232
20.7925
20.2304
16.2778
13.4378
6.5769
5.98948
41.1217
13.661
14.558
21.0509
57.1044
20.2043
39.5916
-11.847
26.4399
8.7234
60.4033
32.2342
53.1861
62.7968
38.91
21.61
8.04258
10.0793
-21.8301
12.2329
-8.61219
5.42839
18.8681
39.7237
12.532
32.6429
20.8222
55.2759
-9.89175
-4.05008
-25.6114
24.8536
20.5069
-25.7007
15.057
7.22024
30.7622
64.934
-2.86618
21.4663
201.26
21.9393
59.5973
6.46809
30.8126
9.86497
50.0558
48.6023
40.7196
17.782
21.8191
64.6796
32.0636
19.4938
16.0623
70.1629
43.1219
13.8062
32.6934
35.3776
7.05469
5.15653
59.0705
9.00467
22.658
25.1646
-5.50306
-0.890405
22.2548
-2.43567
61.3974
1.68506
31.3606
1.90853
16.9171
28.1525
23.2549
34.3002
22.6826
15.403
32.7678
11.9917
103.084
40.165
45.2407
25.2676
37.8371
11.63
34.9799
56.1584
35.1774
29.3072
20.6536
13.5993
40.8067
32.4853
26.6152
9.28692
65.327
31.3355
22.9089
53.3632
18.77
26.8535
14.5001
14.8824
34.4576
27.3326
31.354
-13.7696
10.9892
25.9525
-5.25328
2.71988
16.3067
11.1249
165.55
20.5081
89.1368
38.9157
21.7514
-4.64831
-0.157335
48.2474
30.1986
-1.37498
35.4168
2.26849
-8.07375
24.3596
-18.6403
123.423
33.5264
69.741
22.9438
3.98222
21.2724
7.9785
42.2286
44.1632
57.1781
35.9121
82.2826
37.1847
9.08228
49.0081
12.5146
53.8353
66.6173
48.9086
23.5598
-2.33608
13.0921
20.9898
65.7676
14.7539
3.10211
0.173048
-3.10902
46.6692
4.12068
47.8485
17.8284
-3.57035
-2.25841
55.6331
13.4378
0.390527
65.9766
30.3523
-10.5141
15.1724
-14.6109
47.956
41.5362
11.7869
29.5505
53.0157
128.371
9.80655
14.5821
30.2213
-2.47667
33.3078
12.4715
11.6776
64.0933
15.7048
87.1596
35.1618
30.9803
-12.5721
19.4496
30.7204
4.50627
-3.94194
-12.991
45.3459
42.5171
37.6888
23.4168
8.84891
9.06838
34.3587
-0.338447
34.2239
-0.10787
-31.3229
20.6792
28.7258
-19.5023
42.8275
15.7697
8.71203
4.63008
-19.8801
35.0577
48.3529
25.2087
15.82
-2.11989
17.3612
3.20418
57.9726
-8.00611
-2.54378
-1.78464
15.7113
59.0574
63.7367
36.295
26.0073
31.4175
27.6453
51.5742
3.38247
24.532
47.6534
-9.25119
23.4725
44.7436
51.9122
31.4123
76.6477
61.3457
48.7602
55.3508
9.4208
12.2229
35.4363
50.2298
5.09561
7.46788
-8.42247
-2.00147
25.563
35.575
38.3194
33.1519
23.8114
41.5392
30.8585
35.8664
25.3387
7.04009
28.6253
10.9335
20.0559
-4.76857
30.6568
17.28
27.5941
39.3077
-6.52992
21.0593
23.3157
26.5398
37.2687
7.65494
-27.679
-10.9585
-4.94034
21.2673
10.6763
-3.83935
-3.37096
10.1879
-9.6754
43.9339
45.0962
56.7194
33.9328
-17.2487
10.15
47.3104
12.395
-22.9267
21.3613
-35.9208
11.6039
-30.8218
4.41937
32.5894
23.8263
-2.35606
70.5116
22.2094
-13.5733
-11.1823
-24.2402
7.51533
10.6122
17.6273
0.640408
-38.7064
-6.27689
-14.6593
13.3257
-10.8427
-9.8829
-3.20732
36.6323
32.042
-4.21014
-0.0263603
0.375113
17.0419
29.7465
-10.0164
68.8945
142.132
3.92118
-16.2275
31.6766
17.3991
-1.50152
6.40922
59.0929
19.7025
-3.57035
-9.75468
29.3962
34.0525
-7.10574
60.9248
73.4729
5.98948
62.5745
48.6179
20.7946
0.381637
19.845
56.5288
37.0468
6.55705
-16.4304
34.6156
39.5916
140.13
32.2923
79.0859
32.8117
14.5471
24.3813
100.16
70.9849
33.2916
14.5269
64.6927
12.7528
19.5424
69.4596
-4.63854
12.5569
29.5383
46.6627
65.0938
44.1064
54.3894
64.4844
45.1714
-1.46362
64.6269
34.4805
0.0108311
32.6688
17.1297
1091.61
77.1924
34.1188
16.2393
33.6696
14.5627
76.1588
9.40916
15.4734
51.2259
47.2299
11.161
33.4679
61.3206
-1.45392
57.1114
-24.3335
-10.6278
10.7519
31.749
40.5953
42.3252
6.99118
8.71919
3.49296
63.4338
20.9836
76.3543
19.5865
25.6771
-10.6124
44.871
25.4185
63.2786
211.032
0.554919
41.0721
53.8696
37.6949
15.4916
78.5203
-16.4722
-3.12465
42.526
29.9818
46.952
8.1675
8.83382
-23.1917
-11.5238
-54.8027
46.9743
7.51533
15.7532
28.7514
-23.7139
36.8266
0.333181
30.1923
-11.6406
11.3324
29.2309
-29.851
6.09722
10.281
10.6825
-0.761747
40.0538
2.16508
32.3502
26.8767
-6.38618
-20.9126
4.50268
48.3212
-2.43856
7.34625
18.8005
-48.7009
-25.1221
-3.19544
-7.14807
-13.7362
29.4323
5.98948
28.8413
14.8847
11.4243
15.3742
61.0745
35.914
13.661
27.6765
99.8674
30.9199
24.7991
22.0783
45.2138
18.1381
63.9213
23.9375
29.3381
114.751
67.8415
22.264
56.2375
15.4841
39.4136
8.72404
12.7277
18.5126
40.9512
-15.1943
-7.67516
10.1136
12.3088
10.6757
11.595
22.3355
21.7593
20.6057
-18.325
-34.9722
-24.6744
0.598586
23.318
1.00146
-7.81845
-2.63574
16.5906
10.1475
-19.399
10.2523
45.8292
-8.63573
59.4206
78.7292
49.4135
45.8119
61.6146
27.6694
67.0007
15.1617
-10.1882
15.6956
20.9902
2.3643
25.1109
19.1792
27.2084
35.6732
-21.5013
14.8216
-11.9876
-8.02285
35.5789
11.0546
-17.7928
29.8577
48.0518
29.9528
32.6972
16.3152
21.4882
-5.11499
6.59806
3.29196
105.462
31.5482
55.6632
-8.5167
23.1605
-0.516885
26.1893
-8.40399
-19.0611
-10.7998
-4.79527
0.302843
63.5056
-7.33759
-42.6716
-40.9436
32.5117
-13.6866
11.6991
-22.58
-20.2376
12.062
-43.4086
-6.66585
20.7334
28.6084
15.1922
-24.745
-24.326
8.27596
37.9401
27.3875
-22.9267
13.8651
-23.0314
3.43458
64.0778
0.933753
-42.0662
-8.69909
13.8487
46.3151
7.01427
-17.5695
5.34283
-7.95106
-1.81196
13.2411
-20.5957
12.4862
13.7589
-16.2176
44.3737
312.239
-4.28352
38.8428
62.8692
-17.6696
-13.5805
3.72177
13.4936
22.6641
33.4946
4.97617
20.1688
29.6878
26.41
4.38724
19.2731
10.1573
32.856
10.3322
-3.57035
29.6007
48.1369
5.94153
38.436
0.367284
19.471
46.7439
3.928
27.3413
65.8991
40.7949
58.6379
-8.43548
-10.8082
27.1193
-9.78078
39.5916
37.6843
-23.1357
17.2998
52.8489
45.9302
6.61745
-12.5721
13.8274
32.5179
-23.6276
-19.6263
11.0506
-12.991
47.22
48.1393
43.8873
43.311
34.6612
3.22672
-14.367
9.03188
26.7277
48.6178
0.536187
24.4273
-15.7542
10.9684
19.9564
2.75602
28.9626
19.4753
57.5465
38.9825
31.6133
15.4872
46.7282
27.6011
8.41166
8.70062
26.3264
8.21507
75.924
67.6709
-17.9876
4.8179
-2.92564
25.212
49.3846
7.9032
4.93884
17.1802
42.2534
36.7399
50.8761
77.8755
39.659
22.6175
49.3482
19.1749
28.3883
2.85879
108.779
63.7367
34.4209
22.2592
23.9213
45.952
-24.7285
-35.4381
6.42395
-9.25119
15.9762
35.0456
22.2998
15.027
44.1064
-13.077
32.4261
32.053
-6.58762
8.24353
28.1218
90.7648
45.2407
44.0083
63.6193
62.1999
54.7335
83.9032
85.5292
-13.0796
32.3734
12.8076
3.18935
-1.02044
15.6642
22.9022
36.9644
42.1958
12.798
-27.6664
6.44913
19.0435
0.158672
-31.4272
-16.5807
-42.4217
-6.8437
78.1427
47.3063
16.7754
-3.37096
46.745
-2.31373
19.8773
4.72202
20.4574
42.6252
18.9542
-18.2416
-1.47965
-27.4875
5.04471
18.7374
-43.0032
16.6008
-1.47354
-10.7894
88.3152
8.15392
-31.3769
14.1782
15.9486
4.05293
35.4309
-30.2731
-10.9621
-24.9667
-28.8407
-43.6389
-47.3642
1.025
-5.43931
-57.025
-22.9508
-33.7596
-22.1137
-11.0691
-0.238605
44.3316
-2.31998
-4.04543
-50.4267
-51.8347
14.81
-36.9488
-29.6125
-40.4424
6.61908
-0.912215
-31.6813
-43.4879
-21.2036
-39.0361
-0.919362
-1.48975
11.6117
-16.1363
-5.73
-22.3089
-37.0997
-9.80486
-51.539
-31.4229
-23.4805
-34.1436
13.3547
-26.8395
30.1881
1.44872
-77.4836
18.5159
67.4819
24.8545
33.7914
18.0944
-17.2573
22.2607
31.5808
3.54641
3.79956
-7.67516
-6.75304
-34.5428
169.971
37.8319
20.4615
18.0111
7.48725
-24.6744
-6.89768
1.42779
33.6253
-21.9526
16.931
11.8592
6.7346
12.8424
25.14
-23.1471
-32.8512
30.8367
19.4753
35.2344
43.9494
2.70159
40.9836
24.8575
7.51467
47.6859
27.8814
7.05469
-9.836
64.6927
7.1306
-20.4456
-8.56857
-3.629
-25.2533
26.0029
35.0456
18.2939
24.1739
18.2422
9.40479
-13.068
62.4112
24.5567
10.1176
13.9281
0.904747
56.1231
213.999
37.8669
10.8146
29.3072
-14.9537
-12.6376
22.0661
24.989
19.1189
-0.0834074
14.7272
14.4689
9.79048
-26.2076
-23.7463
-2.36653
8.73614
38.2057
10.466
-6.27334
-15.2477
16.5821
-1.50515
53.8656
40.2012
70.6546
46.7322
4.3801
72.982
62.8999
38.618
9.92525
35.8208
26.0465
-7.10185
-16.2431
42.526
31.8558
0.100331
76.5709
29.7783
36.0078
28.566
0.234092
-21.8311
23.4879
14.1782
14.0746
47.1564
29.8087
20.3181
24.0748
-5.33985
-17.4704
51.7441
10.709
16.354
34.7582
37.6642
-0.803019
8.90832
16.8402
9.74544
24.5381
22.2502
-17.5126
22.0429
39.0581
-11.0713
0.639111
31.6766
-5.08972
45.7646
51.5967
14.0803
46.2628
7.81559
39.7459
53.4286
65.9766
2.60439
31.7513
30.1649
11.626
29.2154
26.5437
13.661
26.7788
27.1718
75.845
22.0783
24.5991
1.27146
30.1881
33.3078
23.7159
122.248
73.4637
19.4529
47.8042
67.021
44.0988
26.5277
19.287
23.1977
58.7548
40.0907
-14.0041
12.0025
26.0431
22.6162
50.9681
16.2801
30.7688
85.261
21.9674
29.6831
-34.9818
27.7725
-14.4563
37.5457
30.5999
23.6012
7.22024
47.6288
16.2083
-2.86618
12.096
11.979
18.1911
78.3379
15.8384
3.5023
30.4797
31.7357
17.782
12.4487
-20.5253
23.2076
205.235
30.1896
38.5511
36.4298
43.9527
-1.21516
33.2031
-16.6129
14.8113
16.2131
35.6942
39.551
10.5837
7.598
14.3591
-0.808344
55.9075
12.1998
-0.249293
-16.9693
15.6999
37.5188
-65.0209
-5.75748
-15.8104
28.4864
71.7047
-1.43553
-12.147
43.1694
-14.005
8.47476
24.1919
49.8566
-36.1338
50.5714
-0.189768
-6.5484
14.0232
-1.97297
41.5852
19.1263
40.6021
71.1509
3.31831
53.67
30.0239
-14.5117
14.5698
17.4928
14.9091
37.216
68.8168
19.1608
27.1263
-26.2076
19.3572
16.3741
18.6306
38.2057
23.8578
-6.27334
-20.8699
27.8265
33.2508
-8.52452
23.803
22.3693
-16.2346
28.0044
25.7973
51.7365
38.0362
-0.157335
37.003
107.035
-1.37498
24.1724
-3.35371
38.1048
23.7854
9.36705
-20.5144
20.3489
39.1486
37.8818
6.07724
-8.71267
-18.2584
53.473
15.9486
26.5417
42.9272
16.5785
35.8896
18.1368
-11.7798
1.36149
13.6593
44.1285
13.3013
17.9376
-2.33608
-1.90043
73.4637
22.6641
27.8724
-2.52009
53.902
31.5618
-3.57508
21.2538
31.6766
-16.3341
-5.24965
13.9055
40.3523
-0.912215
0.177786
-13.5028
35.0184
-5.30287
-29.5945
201.48
0.384313
92.1965
50.492
22.6687
-5.24056
57.3264
45.2844
68.9059
43.6454
32.794
-10.8082
17.749
37.0709
43.3398
-38.0839
54.5509
-4.39506
32.2923
75.3377
32.5714
40.308
27.6656
36.6025
4.03887
17.4129
34.4421
40.0141
25.0982
14.1069
8.2544
5.42839
5.74961
29.3986
30.7688
39.5629
38.4093
20.3128
20.2763
75.4534
-3.21195
68.0812
19.8531
12.8424
15.7697
-25.9582
54.2928
20.5293
-32.0616
39.9196
5.53105
14.883
-23.6717
42.6611
50.9929
38.2949
56.6492
-3.76977
-5.35488
-19.5883
7.27804
22.5131
46.1191
-7.6802
26.3697
31.7446
28.0231
-25.9833
6.84277
51.8504
5.70911
18.9363
10.5837
9.47206
18.1072
-6.43054
-54.6624
-2.37686
-0.659733
3.79582
20.6981
518.077
0.918947
-29.8411
-25.0294
-9.26232
-40.0135
-2.0784
6.66199
114.762
39.2682
-13.4519
-33.7148
-18.0529
-8.53605
-17.0962
-19.1822
-79.1764
32.8336
-47.2173
-37.3121
-51.6721
-65.4732
-40.2458
-18.9747
3.30133
-22.6778
12.62
8.46776
22.5547
8.47476
18.5697
23.9928
6.75308
-3.77652
5.43243
-10.2965
1.20012
-1.90635
12.0825
18.1594
8.81891
20.9244
51.4732
17.1258
24.8437
10.8217
11.8706
43.4818
-1.95747
12.5948
49.1459
73.978
-11.2151
24.9794
1.3816
33.099
-8.27463
-11.7495
-11.4996
14.7081
-9.00142
17.7124
29.4252
29.8656
-10.6124
44.871
68.522
44.5379
55.4846
4.30305
8.47015
53.8696
48.9393
-14.4934
18.5502
2.26849
9.99382
53.7704
9.36705
60.0704
29.7193
52.2671
18.9748
-3.09047
58.5783
53.473
14.1782
8.45236
-0.288049
54.6303
46.2478
325.358
10.709
3.23556
2.41488
-15.7955
-2.33608
-5.64856
88.4562
19.9687
40.7835
254.576
17.0396
-14.3534
11.0619
15.525
19.1132
-12.3314
34.7301
-15.9047
20.7925
-2.25841
38.7665
13.4378
-12.7279
36.562
22.8731
7.38846
22.6687
17.971
13.4252
9.91288
-3.31191
20.2043
54.5842
-21.2173
60.1731
22.0634
6.84934
34.1664
49.6783
27.6656
13.1369
27.0712
48.4961
8.92876
16.4009
51.5742
-2.23973
43.2727
75.7644
3.86727
8.47993
18.5067
3.18652
55.7752
67.2774
37.5158
25.3658
20.6562
86.7741
39.5492
-12.708
47.7603
15.0034
43.9132
54.611
47.7564
41.1305
24.7186
21.0003
88.0175
-0.429822
104.27
24.4017
11.7253
42.6808
13.7446
30.3633
5.53879
69.0751
46.328
21.0349
38.3707
-14.9632
-1.25752
-7.98873
-1.98417
16.2324
51.3242
38.577
10.7393
16.2155
-0.255175
200.241
96.9691
8.81046
38.1133
35.5006
52.0342
34.8699
0.554919
-10.2705
35.4499
50.1215
-18.2416
18.5502
6.01662
38.7779
-9.37361
18.4749
44.7708
54.7484
20.8488
178.694
15.4748
55.3471
27.2966
24.1865
44.681
7.20821
19.023
20.0109
31.1294
36.9459
155.035
23.0296
68.4914
43.2864
55.419
29.523
14.9662
49.1008
41.4047
31.6205
85.561
992.809
39.0581
8.13538
7.31378
26.7694
39.7279
107.609
53.4707
23.4506
15.1703
55.6331
56.5413
15.3831
111.525
45.3619
9.73761
4.47846
33.9131
7.8779
-5.31542
30.5269
23.4236
2.31029
42.1118
18.3302
33.9694
12.5159
9.57335
14.5672
1.22714
49.1589
37.8564
45.6898
10.3656
-3.45739
-8.82402
32.5681
34.3919
41.9648
0.988466
22.295
24.4903
36.391
39.5629
25.2909
20.0933
-9.67228
-2.21251
30.4758
65.4844
11.7806
22.5532
21.2296
12.8424
349.353
-14.1409
15.7271
63.3454
-10.3985
-2.92061
20.0708
39.2319
29.0264
8.70062
-1.78464
0.718809
32.8205
71.419
49.4788
10.4401
32.6816
27.0861
17.5255
17.2735
51.3556
26.5205
28.4246
44.1275
53.6065
26.5133
-27.0453
-39.6699
-17.3694
25.5772
-20.567
1.02038
14.8902
63.7002
-34.5263
4.01865
-17.6956
-27.832
38.214
43.2063
20.1212
4.59794
-10.6408
6.8532
49.0314
-29.2323
-26.8334
27.1036
-6.23795
-22.7856
12.8155
-14.009
47.1229
2.68169
7.90744
-5.65359
39.3738
53.1616
52.2442
57.6545
-15.4582
79.6852
5.25653
-22.3196
30.7868
-9.25119
4.73179
40.9955
27.5494
14.5457
26.0479
21.9903
44.1064
15.043
33.7747
4.51425
30.5521
-5.21175
10.279
8.24353
15.0034
19.5503
28.3741
19.6454
28.0121
43.4593
64.1039
31.2318
44.914
59.2922
16.9054
-12.6376
52.0511
21.2409
13.4967
13.0351
33.4679
160.646
34.1533
21.5041
1.90338
0.616549
-6.11466
5.5121
32.5835
40.4511
-13.6236
-13.7696
-18.9958
1.5896
11.6133
22.0064
-4.77638
33.1733
42.9841
-4.99023
65.4857
55.4036
48.2861
18.0033
34.2881
-21.5149
41.0721
37.003
39.5689
-16.3675
50.4093
-8.97591
-14.369
29.4076
-5.52187
57.8893
51.0003
37.9364
15.2266
26.8946
2.35631
25.362
28.4158
59.7938
48.4291
-5.91025
19.023
74.3588
10.5146
1.33868
-0.512574
13.6593
12.2694
2.05695
-6.42522
5.16019
9.34397
11.6195
39.5307
1.63546
-30.6311
29.5391
35.31
-1.70102
6.26131
27.9285
6.15468
28.4835
4.53515
42.2263
4.70998
18.9184
14.6082
36.8925
54.6672
11.6349
44.0582
37.8656
17.2339
-6.76594
18.6329
26.4168
6.00384
27.3413
9.67711
11.7869
31.4246
66.1342
14.0533
9.80655
32.7415
-2.28452
10.6418
43.3065
22.0634
11.6776
24.7379
45.6898
55.3005
38.91
7.787
23.0351
68.1753
30.6438
36.3426
-21.5003
-21.7307
7.30245
-1.74665
40.643
56.4295
42.1575
-0.521417
8.12177
8.92405
12.0736
-24.7637
12.7963
-16.6912
10.0313
27.9511
-29.7063
16.7812
39.7429
21.1789
46.7605
26.1274
60.6613
34.1263
8.30984
-16.4394
14.0339
-53.1436
-5.53277
-0.912701
13.323
-27.3579
-17.6709
-29.1626
2.72321
0.658904
-14.5856
-0.683363
-1.11825
-2.72418
29.2437
-7.21992
9.67392
13.2472
-10.6219
11.6786
-10.2597
9.38874
15.6803
4.58241
9.14071
-4.18971
-37.947
19.7151
-24.7285
-52.3047
-21.687
-41.1103
3.51413
-32.4207
18.2939
-5.8112
6.99777
-35.5568
3.7896
10.1364
-8.80332
-48.5319
-20.2043
-12.2098
-61.0969
-25.4273
-33.4701
-38.4506
26.138
0.355732
-29.5994
-4.37546
16.803
-36.0371
17.1258
-21.5129
-4.2043
5.31132
-2.43284
-16.013
19.1541
27.5941
7.44862
-28.4315
-33.2886
-2.9212
9.67317
42.8909
-25.805
-46.5658
-14.3107
14.4244
32.3138
346.611
12.062
11.8764
36.6629
42.6639
66.1472
6.59609
72.9312
38.8771
30.1986
63.5278
26.6313
9.99382
42.526
44.7118
50.393
39.7559
103.529
-14.7584
23.1465
-14.5103
32.8583
27.2966
49.6818
24.6677
78.5344
25.9489
39.6377
16.2627
57.3663
27.5756
6.98369
4.28894
31.0101
50.7827
706.061
37.455
22.8639
2.04935
9.13173
-49.3717
42.6576
52.1766
24.5359
44.7951
28.6435
30.3576
28.898
45.9745
23.4506
2.05185
-2.25841
48.1369
17.1859
-27.7205
2.24135
15.7229
18.9205
-3.3665
42.3338
4.05491
-23.8203
33.2987
44.5824
-0.00217783
-0.500813
31.8045
-5.09562
40.5287
-20.2803
-4.48215
21.1264
-33.4431
14.4887
20.0528
39.1306
31.8747
101.691
28.1692
3.10184
-35.0609
-6.78731
-3.0894
-6.76095
-30.8707
-36.7232
-47.0455
-24.2354
-7.12795
-21.2012
8.28003
11.4519
-6.56825
-19.2621
-27.4855
-30.3235
-3.25738
712.037
5.68663
-42.4887
-49.4874
-39.6314
70.1176
-47.5099
-19.7328
-16.132
-21.1642
7.12342
-25.391
-6.66875
-16.372
23.8189
11.1209
-0.509843
-2.83273
-17.5363
-41.14
-14.2737
-29.0237
37.6858
152.552
1391.38
-18.0818
-18.3337
-19.424
0.755816
-10.9609
11.558
44.2362
-1.59773
-23.3241
-5.31861
-4.9997
-10.8102
-9.09303
0.984725
33.8165
10.2051
-25.318
-29.8411
-26.9034
11.3524
-19.3987
-11.4487
12.2842
-25.7934
-5.70943
40.896
-9.07636
2.21458
159.225
-9.04905
-36.243
126.203
-7.44976
-37.6107
5.09634
-13.1499
-33.3506
-17.0176
-1.99956
-55.812
-0.0609176
-26.5732
-19.4139
-6.22832
-50.3782
-9.32993
-20.1362
13.8062
0.83428
18.511
-9.8119
-56.6877
-23.7915
-34.501
-3.88341
-47.6695
-3.7015
2.5771
7.98649
26.985
22.9273
-4.65071
26.3028
-6.51777
24.1919
3.37811
3.00495
3.22155
13.0901
-18.9304
-8.42247
18.6133
38.6814
14.9602
33.6343
41.5852
17.2522
-4.37546
52.4103
18.3108
53.67
56.2608
-5.14134
28.7371
24.7411
29.9016
39.0901
50.0762
114.738
45.867
18.77
-6.87972
-0.492462
16.7565
17.591
-2.52521
-11.4996
-5.90667
43.4724
31.3768
10.2161
-4.308
48.6191
100.381
42.6639
16.1292
13.6734
-21.5149
7.33893
40.7512
43.3171
-6.99718
-18.3462
-23.7394
-8.07375
1.87079
1484.36
48.4599
69.741
19.1957
3.98222
21.2724
19.2229
34.7323
38.541
25.319
49.0305
121.638
50.3032
22.2007
71.4969
48.1903
47.8767
23.9008
29.9587
24.5381
63.4796
55.7761
54.0506
31.6766
47.3841
35.9798
27.0239
62.8411
20.7925
-19.125
38.7665
-12.7991
-1.48354
59.0508
34.1175
11.6117
26.9673
39.2476
22.6687
11.626
57.3264
30.2918
38.0239
-4.18267
9.91219
29.0458
-7.06004
19.6231
50.836
6.89366
30.1881
33.0863
17.2998
37.8564
51.312
47.8042
52.0284
-12.1232
-21.9425
51.3087
6.35751
0.988466
2.6322
14.7987
28.2384
26.6052
46.2652
40.1391
11.4519
38.4093
-2.39548
-5.92414
-36.8558
19.2314
78.6029
-23.8267
3.81256
9.98518
33.4572
0.77713
8.71203
-12.2365
6.47381
8.23087
18.1911
25.8641
4.59402
34.5607
9.1245
9.86497
29.4411
41.106
1.36422
12.1598
25.5672
1.9635
15.7113
75.1672
17.6197
59.1658
111.392
72.0637
43.7624
57.4127
62.6
20.8983
77.1503
100.349
29.2437
73.3649
76.0014
56.5256
37.61
38.1038
56.4993
57.2067
78.7941
62.6789
25.2818
9.51428
57.4295
56.33
3.09005
18.5363
119.106
56.6655
65.5051
40.896
62.1381
33.1018
20.4304
44.9072
268.313
8.73464
51.24
62.4782
18.7872
48.0599
29.8557
36.9555
54.7306
5.47123
9.78034
26.176
-1.80771
25.3183
9.12104
11.1416
7.99172
-20.1434
48.7631
-0.767861
18.6054
44.1597
-9.3237
-12.4154
47.2271
15.4828
-1.12604
15.4311
46.9175
-19.6272
11.0735
-2.24409
-13.8616
-21.1413
-7.52465
-5.81197
-2.80027
14.3186
-7.52855
10.2085
31.2778
-17.418
7.80597
49.5992
-57.5888
-0.898203
3.29196
24.8772
-7.80714
23.8041
17.7202
56.8937
34.1466
14.4756
20.5671
-0.907722
22.1683
0.444571
-21.6619
5.92504
-7.70891
28.2697
-52.0419
502.536
-21.8069
2.52663
-4.31625
11.6991
27.0827
31.2993
27.9915
10.0023
164.811
92.8849
70.7748
77.9734
-0.900179
16.7093
40.7512
47.0652
-14.4934
12.928
-5.22778
46.2742
22.4855
69.4408
63.5114
69.741
36.0623
40.0131
13.6007
51.5989
66.652
47.8078
64.023
52.2975
46.555
-19.0287
32.1415
18.1368
79.8551
-2.40945
33.2206
6.16301
31.0101
37.0193
9.34397
5.99731
11.0058
-13.7645
12.6725
24.0656
-22.3157
8.13538
20.4322
15.525
7.86881
21.4017
32.856
8.45811
9.54812
4088.62
35.9266
-12.7279
53.4286
137.191
-18.0103
61.7364
11.626
32.9635
28.4178
22.0543
60.512
15.9274
0.43622
62.7266
29.5746
43.3065
18.3153
31.2122
82.8921
74.0412
29.5396
34.7284
-3.45739
8.04258
25.0718
19.3994
10.1285
29.7912
35.7347
67.8347
66.3761
32.0666
51.5278
12.597
35.3053
16.5281
17.3573
20.5069
2.41025
-11.18
17.4814
-12.0061
40.1325
19.9564
19.5923
17.6012
46.3021
160.797
40.2013
51.4273
9.1245
26.7316
40.6855
31.7357
30.9005
-0.669714
35.6967
17.5854
30.9464
26.4414
28.8641
38.5511
49.5482
19.5898
-10.0537
34.489
28.3945
32.1727
59.12
62.9768
52.7502
4.7869
13.2472
9.99283
39.7896
6.60692
31.8775
21.3025
25.1971
16.637
76.3951
1.40839
57.1964
10.8787
3.9173
13.9202
54.4671
17.8503
33.2864
56.033
55.7235
5.65666
27.2399
5.67267
11.2859
43.8696
69.9075
15.1864
25.1101
15.0034
25.1725
33.9963
21.5195
48.6268
0.38561
10.6171
20.5511
55.7922
3.78696
-8.88947
5.19949
4.37429
30.3633
-7.57967
24.0975
35.0836
53.3632
-29.9557
19.3572
-11.7369
36.8471
31.0808
31.208
5.36702
9.08586
45.3465
57.6137
46.7322
-23.7309
37.3747
55.4036
42.6639
29.2477
11.7993
-0.900179
44.8203
78.2325
60.1837
19.2397
22.2984
-7.10185
0.623485
1.87079
9.47066
52.2081
36.0078
47.3067
83.1166
11.7266
34.7323
16.0522
51.5559
44.8012
24.0662
22.7711
-17.4704
25.5072
8.85776
24.9037
55.3729
37.6642
-17.6696
44.9512
26.612
63.8935
-8.14229
18.2947
50.3025
5.79525
-1.23496
33.5507
-23.8304
-1.50152
-31.0721
36.6041
12.7341
76.2479
-18.4213
24.7534
40.3101
60.3544
41.5967
50.492
39.5353
-10.8628
29.2154
2.18085
-18.1981
14.558
6.55705
11.6806
12.1268
3.33768
56.4582
-8.09887
24.5659
12.6931
30.4183
71.5896
28.8232
49.6783
22.0434
169.661
11.5351
-12.5721
34.4421
36.266
41.9648
4.7366
32.6173
57.9022
18.8681
64.0866
49.5095
56.4295
40.2834
-0.521417
-0.301946
-6.87076
-2.21251
28.6017
35.4994
26.7731
30.0495
17.4814
4.86053
20.3387
0.77713
10.5861
-6.61431
36.4589
0.734602
36.9318
61.4713
23.3347
19.5682
-13.3643
19.2353
38.8114
29.8616
12.6086
4.66353
-4.41785
26.3264
53.1927
23.4502
39.5599
-17.9876
16.0623
43.9527
36.2662
-13.8018
53.2297
13.402
-5.30863
47.8756
34.8659
26.5133
23.5276
219.569
7.62495
21.049
9.64763
12.2291
39.4387
278.197
8.41521
-3.60418
1.20755
3.85614
1.21599
-3.95247
55.3877
32.3026
11.1572
9.6643
-15.1768
-20.2742
20.5443
-16.2263
-5.57569
19.9489
-41.3589
41.1981
-5.74769
-14.5825
26.176
-17.7373
-2.54731
-18.5191
18.7591
2.56181
6.45648
33.5036
-2.31564
-9.836
27.2114
-9.736
-18.5715
8.29802
28.2301
-38.3717
-0.234004
83.7714
65.1455
12.9295
14.494
101.234
44.1064
-5.57173
48.7672
25.129
43.2974
-6.58762
13.8657
-11.2336
10.18
16.7677
20.9705
54.7335
-23.1161
31.7955
-9.80015
34.9294
-3.7093
28.5919
220.717
13.7446
-3.36988
-2.13939
38.8318
-10.8242
25.2522
24.3922
9.98688
7.38616
18.1065
23.2132
35.1022
3.09699
-30.2402
-13.4029
9.73925
16.3842
-19.7689
-30.5449
-9.48978
-8.73837
57.9894
29.1667
33.2935
38.618
-3.19321
-38.3815
18.5833
25.7586
30.1986
-5.12311
18.5502
-16.2431
-0.577488
11.2411
3.84846
24.0971
18.5339
34.1337
15.2266
25.0205
34.7323
31.0448
28.4158
18.444
-26.525
35.8896
-4.35198
4.89245
-9.90571
-5.08139
12.2694
0.182886
1.07105
-0.462013
-22.5152
-3.57285
174.05
-4.39416
16.4207
40.9322
3.92118
-7.67875
32.3916
5.99474
15.7795
36.6041
-3.57035
-11.6287
59.3813
22.8081
-5.23167
77.221
-1.50678
-6.76594
37.3735
109.077
29.2154
-9.06355
23.0313
50.1653
54.8898
59.0309
-1.43785
30.8674
112.034
63.9545
21.8862
45.1806
42.6782
1.22714
49.1589
34.1083
32.5714
74.0412
44.5322
44.0988
2.1648
19.287
6.33115
34.3919
0.73531
-10.2559
-14.2344
-22.6826
35.9756
16.2801
60.7539
37.6888
42.1575
12.597
-4.05008
21.2402
18.4022
13.6092
35.4994
-36.9451
11.3088
-27.4961
8.60866
24.0868
12.0215
3.08983
-27.229
87.0586
-3.01353
66.9169
21.4422
5.37637
-10.7498
33.1892
42.9801
21.979
14.0339
9.45976
26.9557
63.9228
227.832
28.1294
51.2875
28.9453
76.6071
40.7879
23.8972
55.3224
-11.6101
13.2876
21.4165
3.86727
24.1289
44.416
37.0345
10.7459
16.9011
19.7436
15.043
52.5153
30.7512
56.789
18.9345
4.65678
28.8583
3.75896
19.5503
15.2556
139.586
52.3749
45.3333
37.8669
23.7355
37.0515
49.9219
3.32542
45.3558
-15.0759
39.0901
40.7058
45.867
-1.84475
8.11281
44.4851
66.8322
49.4501
14.2142
-9.87542
21.8377
-4.00331
140.27
1.30595
21.0694
-26.3281
-3.37096
-60.2752
10.2007
1.9927
37.9787
-24.1632
-13.5006
15.0294
-17.961
6.77277
-28.5489
-6.74967
-38.0239
10.9308
49.0853
-10.207
11.9156
-19.8845
5.08569
29.5031
-9.6497
1.93617
-18.618
-7.4772
12.4862
40.1161
32.4995
-49.9508
19.96
-25.9037
-27.9037
-10.8427
-65.1679
-47.2479
-7.40829
17.9865
-25.7619
14.9662
15.1678
-8.14229
23.9169
20.3174
-39.1823
-4.98309
22.3063
-25.7044
17.2391
13.9055
25.3597
-34.6454
-20.4369
-19.125
31.2703
2.26459
47.8064
45.3619
57.9882
30.1649
0.381637
19.845
-10.9376
9.91288
27.6765
26.7788
23.4236
7.93248
27.1193
-13.5289
32.0954
5.01959
22.6918
37.056
-40.0023
32.2923
17.2417
15.7048
23.9174
34.7284
0.290737
13.6648
38.2166
4.7366
10.1285
11.0506
11.3718
45.3459
12.532
42.0132
50.8073
278.29
-11.7658
-5.92414
-29.3596
9.86108
22.3809
-5.00735
-6.38387
-22.7648
-8.5932
-25.355
0.851608
-6.76166
25.6874
38.9825
8.34215
13.946
-3.99396
63.1743
33.6097
16.3568
53.3892
10.5747
-26.1475
8.21507
32.8205
-12.3654
8.56603
25.212
21.2736
78.0274
43.8593
-14.709
26.5505
51.7325
15.2689
34.772
41.533
19.3632
32.1364
73.1719
45.8123
42.1484
5.76615
28.219
14.3345
64.758
58.5396
39.2682
46.2203
-15.1768
24.6507
2.21458
29.9147
30.3063
-12.4782
56.856
-3.70163
10.5786
14.9611
71.5972
31.7336
-3.33812
1.81315
22.1525
12.4452
25.6308
-1.65249
35.6477
0.478533
-2.81296
102.602
-28.0452
5.64061
-3.06039
31.6295
-19.1822
-56.6877
-0.899603
-32.2248
-3.57896
8.29802
-26.1178
15.9762
8.80872
46.4049
16.6776
16.3681
22.5233
4.75106
-11.1939
18.7821
21.3808
43.6705
-16.6727
-22.0783
34.6418
40.1027
1.8849
32.1222
14.0232
3.64922
65.948
15.3781
-0.627327
26.1733
-9.80015
57.4182
3.78696
31.4364
26.8631
37.8596
20.5313
31.5938
-8.01988
7.91641
38.3707
11.2737
-6.87972
-0.492462
7.38616
42.4693
70.0648
8.86524
6.84512
-2.12924
22.2043
7.86518
35.1249
8.34208
-9.9302
31.7397
-12.4865
13.0118
46.412
66.729
-10.6895
-29.0112
37.324
22.0105
45.1911
0.499087
18.5502
-6.87278
-9.27
33.5264
36.0078
32.3142
15.2266
540.389
28.5932
32.8583
0.9561
52.7786
59.7938
3.45151
-19.0287
17.1489
12.5146
-26.7723
23.8503
15.5333
29.136
11.4273
180.981
-9.83234
3.72177
0.375113
5.79748
70.9759
29.5391
14.6952
-29.812
-22.6713
30.5175
-18.3681
-12.3314
169.663
-6.53441
2.05185
-11.6287
25.6481
-22.1695
-18.3501
25.3176
50.9841
-5.25491
10.1007
39.2476
-31.6793
9.75197
27.3413
-5.31542
6.16474
27.6765
32.401
8.43112
7.93248
15.8749
-4.15859
18.9769
-23.0914
11.4474
22.0634
37.8564
38.1936
17.8192
29.5396
34.7284
23.0351
32.5179
8.48473
19.4988
-3.94194
11.3718
24.7312
42.5171
53.2576
0.207499
6.55021
16.3452
-22.7907
2.49957
345.319
11.1365
-12.5823
37.5457
-5.00735
2.98646
12.8424
47.6288
-13.7768
-8.48838
47.7033
8.23087
25.6874
25.8641
100.171
13.946
10.9986
7.9909
12.5745
35.4838
10.7346
-17.8253
-6.29191
-35.5178
-25.5181
34.6946
28.3155
-4.86911
14.1882
12.0669
6.47134
2.53297
-5.21526
-49.4091
53.2297
5.90573
46.0015
61.1028
49.0021
34.772
15.2961
30.1137
-21.8663
-8.93609
5.8995
-19.63
39.4387
34.5679
19.6596
29.3185
-9.26232
-8.15434
-13.3228
19.7805
26.6804
20.2813
7.79023
25.6055
12.9342
-14.7047
0.340518
35.5368
0.321282
-23.1245
13.1369
34.4209
43.9378
20.3851
1.43249
-41.6951
34.7077
-9.736
-5.45303
17.6684
7.6154
-2.76447
-18.9747
21.9272
14.5457
21.9903
-9.33587
40.3583
50.6503
32.6252
26.8039
2.06792
-22.0783
30.8937
15.7398
18.7515
6.43183
19.0037
12.1491
29.8861
56.6076
14.3652
-2.30389
33.0553
-3.26727
59.5474
21.2409
28.4892
-5.70561
57.8307
12.5948
-12.6983
32.7485
-26.2076
9.98688
38.8629
16.7565
-0.63419
17.9623
-43.6086
14.3414
3.49296
151.515
-1.50515
36.999
-25.3911
1.3142
-14.3606
29.8784
42.2851
53.9083
59.2327
71.7694
-40.2556
24.2055
72.6103
22.7023
15.4916
-14.5981
100.622
16.9669
37.2745
43.504
39.8104
5.85629
64.3759
-18.2584
32.8583
16.0522
120.245
29.8087
18.444
-34.0212
30.2674
49.9959
27.3812
-8.03165
-6.13477
68.4914
17.0495
-4.21014
5.59584
3.92342
39.1168
6.85024
35.1613
39.0581
37.6544
-3.10902
35.4248
13.6509
15.3651
19.5277
-12.1566
24.5406
16.4823
8.78149
20.9341
4.13866
21.5694
-10.8771
15.7229
11.4243
9.75197
12.3488
-14.6857
40.7949
19.2825
25.2977
-7.06004
43.9859
23.9524
45.2138
-17.4692
22.0634
-4.39506
37.9145
35.9823
55.0602
45.9302
1.42865
19.7359
13.4092
15.5388
0.708951
21.2735
13.8538
-15.8781
6.38034
12.9247
2.00148
50.9681
18.1542
32.6429
37.6888
29.039
29.4636
29.6831
9.99583
25.8985
37.3735
-14.4563
9.43476
-18.1258
-13.8801
33.4572
10.1475
4.9639
-4.77059
49.4603
48.1762
42.7307
19.5865
8.32378
5.37637
136.263
39.2319
53.8381
17.782
-0.669714
15.082
28.8298
27.1983
47.0562
-2.99504
36.677
15.815
88.488
173.605
23.2446
-3.4646
19.0542
2.89801
-2.61546
1.03877
-18.4371
-24.2342
2.49657
-12.6842
20.892
-8.38561
24.4462
-2.91339
25.2818
-24.2189
14.326
30.0931
544.695
-22.6931
44.1433
32.3026
58.0088
6.86488
7.31197
2.16193
4.08865
39.6767
-1.23381
34.3672
18.7872
20.4853
44.4517
13.1369
36.4415
55.9924
20.1732
-9.836
113.418
0.169173
4.54989
-26.1178
8.47993
37.2473
35.0456
37.0345
33.5442
18.2422
9.4208
0.0414634
32.6252
30.5521
25.2715
17.6139
-7.23318
36.512
54.249
34.1188
-6.24953
46.7881
14.5627
57.4182
4.22899
87.6584
23.115
17.2449
31.5938
42.5799
-14.5724
36.4966
13.735
-4.24059
3.63803
27.4768
-21.1198
-11.8955
-17.1218
29.7006
-12.7495
68.3122
27.5511
18.6212
4.3801
76.0183
53.9083
34.2881
-15.8927
48.5684
119.462
52.6874
0.499087
15.3869
-14.369
14.415
37.478
28.2113
69.0746
34.1337
24.597
47.5093
7.9785
27.2966
27.193
43.4083
46.6753
65.2957
9.08228
59.3663
61.1144
96.9161
16.354
6.16301
40.3804
-32.6621
115.73
-8.99522
28.2863
40.9908
37.0354
41.047
-10.7119
24.7354
47.6387
2.83592
24.5406
-9.75468
38.7665
-6.1687
56.2397
33.1805
-15.5623
7.28956
2.7033
-2.63123
-30.5405
-2.50432
-22.8833
-5.1197
18.3455
-14.9947
5.56755
-3.22155
18.0399
19.8807
-25.7252
-33.4431
10.7406
53.4293
3.49884
-31.9619
10.0777
26.7324
-55.7506
26.2744
6.19357
-28.8789
-20.75
13.1651
19.4437
22.8642
19.4887
-17.7692
8.48377
19.7192
-7.66718
10.8744
19.8715
-13.645
5.59381
20.425
3.62073
16.1926
-13.1507
-1.03594
24.7186
21.8615
28.0474
20.1849
33.0553
5.66103
21.0956
12.6958
28.7371
7.87452
39.272
42.8382
36.9577
0.420148
55.2373
31.8884
26.8535
1710.53
4.98801
25.0872
23.5845
-9.87542
-15.6437
14.7374
31.5747
17.2355
17.7124
-2.43393
26.1175
13.7504
82.0192
68.6031
17.4215
-19.6408
44.8203
11.4579
-3.24904
41.039
17.4901
21.9113
13.1152
7.5966
27.8452
99.1187
51.0003
56.677
11.4785
4.40579
-14.5103
-0.874925
27.193
33.5568
37.1847
-43.3916
41.5118
42.4997
12.3887
-21.1501
-8.00884
17.8916
-1.69118
6.69325
18.7143
49.1008
14.3465
53.902
29.6878
-12.9454
0.639111
23.0213
-6.70925
30.9819
5.79998
-32.2435
36.8925
24.6822
26.6275
83.4136
24.7472
34.1005
67.3586
0.179865
39.737
66.6967
26.5437
12.1268
31.4487
48.962
145.575
54.5509
57.6707
14.3456
41.6627
26.612
41.9417
38.4339
65.1469
79.706
35.898
-3.20182
15.7015
-1.21534
-14.0041
-17.9825
3.87555
36.8949
45.7613
52.6814
34.6612
-15.5139
9.06838
0.625501
20.2763
15.4833
28.0031
-12.5823
20.6792
8.11111
12.3568
25.9609
15.7697
1.21577
28.9929
5.53677
31.6567
9.75785
9.93452
7.40512
-14.3013
-37.9237
32.6727
4.17532
-9.39197
-13.9661
189.062
-35.5829
14.26
-20.7987
5.50766
39.0773
-9.90042
-24.1092
-13.2997
-28.7645
-17.4901
1.96098
23.7022
15.0943
-11.8778
-19.0552
95.0746
-20.567
28.0087
41.2114
-18.4701
-17.6956
-19.882
27.1924
29.7358
-9.47308
-3.04072
16.425
3.28246
70.3149
-4.1138
-2.76447
40.9955
59.4085
23.9161
24.1739
18.2422
33.7677
42.2324
28.1615
30.7512
8.06328
39.5492
11.6548
-12.3712
16.8774
27.0466
50.8629
30.8898
35.963
21.0003
81.8316
26.1733
27.6812
42.4256
24.4017
13.7446
20.993
-5.70561
11.6645
21.5041
15.0218
28.7275
33.2407
11.1343
40.5953
40.4511
-0.505087
291.703
10.9892
25.9525
59.4878
10.2161
36.9215
11.1249
-10.6124
31.7525
42.2851
35.1676
27.3736
-29.4301
0.973887
44.8203
46.3734
33.9467
-23.8638
-7.10185
-6.87278
40.652
9.47066
24.0971
22.282
-11.0103
15.6502
9.85257
27.2361
46.0373
19.6968
34.038
61.6678
-19.0287
52.7562
10.6405
1.14432
-24.8754
-14.4517
42.2545
24.5457
1.84771
-10.8693
7.67155
25.9983
-45.6236
5.17628
55.9247
3.92118
8.13538
7.86881
15.7795
89.078
-0.912215
15.1703
-13.5028
42.5147
-14.6732
146.568
87.1617
56.6063
9.73761
-10.5141
39.2476
2.05393
-22.1072
27.3413
2.41661
23.9283
64.2601
30.9199
47.734
5.21174
13.3547
25.6343
12.6931
-15.6395
49.1589
34.1083
26.9492
35.1618
29.1062
2.1648
2.42038
6.33115
4.40686
17.6019
-10.2559
-4.86406
-17.0604
47.22
12.532
57.0057
14.0465
-2.17601
-25.6114
33.3947
67.9571
61.7363
-5.08601
58.1605
461.635
38.5937
1.59805
-2.971
-6.2805
-14.1106
8.34787
15.7271
44.4281
52.101
21.4606
185.287
4.24277
48.1818
35.4838
25.7271
19.6561
16.1969
7.5857
17.5854
10.1234
34.803
45.8001
27.0861
34.3921
4.03167
35.9208
29.1349
64.757
39.659
3.87682
4.37063
41.6637
80.8621
47.6864
38.4003
39.4634
18.0826
11.0401
25.4027
51.0433
55.8885
0.293967
4.99081
-41.4138
-22.2009
-16.5261
33.6628
-5.30092
-25.5967
15.6266
1.92057
21.823
9.24092
38.8295
22.4574
24.7455
-22.6398
9.24483
2.28408
7.43535
54.0116
6.62559
14.3193
48.1196
9.59191
140.595
34.2117
19.6758
33.2618
6.58565
54.5397
20.7481
-18.1342
82.2916
32.8453
44.0235
-26.9391
-30.7644
28.6236
17.0757
3.04251
13.662
6.80551
-18.12
-6.34245
21.8426
-3.34973
-7.02872
24.6088
11.6118
-18.5643
-24.3261
20.4827
53.846
14.0356
18.6787
35.549
21.044
37.2695
43.1231
-5.11294
32.5771
43.1219
43.7913
23.3231
40.9998
35.1657
61.3785
40.3298
20.7839
32.6609
-5.50306
-6.5126
40.9955
-8.05787
57.6492
52.2848
9.40479
130.313
15.043
31.9006
47.4187
32.053
-5.21175
56.9692
11.2552
35.4799
29.3111
26.2046
21.4529
42.5222
16.3152
19.0504
2.7475
-6.98905
50.8589
-8.39447
10.7882
28.6253
40.9186
8.81155
8.34989
49.3974
17.28
-2.39095
101.152
-18.7113
28.7275
20.1223
35.4972
14.3583
53.1982
40.4511
8.71919
10.9892
18.4562
19.1096
7.0139
13.9643
6.9364
37.3619
2.50603
41.1228
51.6555
42.6639
62.9809
41.7844
39.1981
18.2624
43.3171
-25.7378
42.9131
0.394419
-10.6209
25.6594
28.1077
9.47066
40.9637
52.2671
45.3781
-12.8844
60.6278
-1.39183
40.4151
39.6602
39.179
-13.4065
73.3709
-19.3445
34.8775
-0.535383
48.2131
-6.95545
57.247
18.9235
24.3365
47.0269
20.3761
-6.26822
35.1613
54.0506
3.92118
6.26131
37.2988
17.2391
0.787018
59.0929
-8.40848
