# Supplementary material for: Nonlatching positive feedback enables robust bimodality by decoupling expression noise from the mean
Source: PLoS Biol. 2017 Oct 18;15(10):e2000841. doi: 10.1371/journal.pbio.2000841 (PMC5646755; doi:10.1371/journal.pbio.2000841)
Supplement: S30 Data — This file presents the binary values for determining whether an experimental condition in 1 of the closed-loop populations (S7 Fig) is bimodal according to the bimodality test described in the Materials and methods section. (XLSX) [file pbio.2000841.s030.xlsx]

## Sheet: Sheet2
Iso 1	Iso 2	Iso 3	Iso 4	Iso 5	Iso 6	Iso 7	Iso 8	Iso 9
1	0	0	0	1	0	0	1	0
1	1	0	0	1	0	0	1	0
1	0	0	1	1	0	0	0	0
1	0	0	1	1	0	0	0	0
1	0	0	1	1	0	0	0	0
1	0	0	1	1	0	0	0	0
