# Supplementary material for: Nonlatching positive feedback enables robust bimodality by decoupling expression noise from the mean
Source: PLoS Biol. 2017 Oct 18;15(10):e2000841. doi: 10.1371/journal.pbio.2000841 (PMC5646755; doi:10.1371/journal.pbio.2000841)
Supplement: S31 Data — This file contains the raw numbers used to generate S8 Fig according to the gating strategy described in S23 Data. (XLSX) [file pbio.2000841.s031.xlsx]

## Sheet: Sheet1
0nM Shield	0uM (% On)	0uM (Mean)	500nM shield	1uM (% On)	1uM (Mean)
-24	9.93	62	-24	9.93	62
0	77.2	1166	0	77.2	1166
24	43	178	24	70	409
48	31	149	48	82	554
72	19	68	72	73	265
