# Supplementary material for: Nonlatching positive feedback enables robust bimodality by decoupling expression noise from the mean
Source: PLoS Biol. 2017 Oct 18;15(10):e2000841. doi: 10.1371/journal.pbio.2000841 (PMC5646755; doi:10.1371/journal.pbio.2000841)
Supplement: S32 Data — This file contains the raw numbers used to generate S12 Fig according to the gating strategy described in S21 Data and the files and raw numbers extracted from S3–S20 Data. (XLSX) [file pbio.2000841.s032.xlsx]

## Sheet: Sheet1
Iso 1	Mean Cherry	Mean Dendra	CV2Cherry	CV2Dendra	Norm Cherry	Norm Dendra		Iso 2	Mean Cherry	Mean Dendra	CV2Cherry	CV2Dendra	Norm Cherry	Norm Dendra		Iso 3	Mean Cherry	Mean Dendra	CV2Cherry	CV2Dendra	Norm Cherry	Norm Dendra		Iso 6	Mean Cherry	Mean Dendra	CV2Cherry	CV2Dendra	Norm Cherry	Norm Dendra		Iso 7	Mean Cherry	Mean Dendra	CV2Cherry	CV2Dendra	Norm Cherry	Norm Dendra		Iso 8	Mean Cherry	Mean Dendra	CV2Cherry	CV2Dendra	Norm Cherry	Norm Dendra		Iso 9	Mean Cherry
	4374.41	19941.9	0.983401	0.880797	0.0225343	0.020372			5127.74	18457.9	0.878425	0.919887	0.0117643	0.0412156			2471.11	19903.1	9.60425	0.454007	0.0114851	0.00564532			1869.84	12387.3	1.25537	0.602836	0.0165407	0.0759811			2180.49	13549.6	5.3762	0.768796	0.00544128	0.0380832			1275.81	16497.9	28.2506	0.747501	0.0256675	0.347549			1135.89
	4313.29	19085.6	1.58041	0.991681	0.0222195	0.0194972			5162.32	17453.5	1.34979	0.924157	0.0118436	0.0389727			2536.15	19139	30.6991	27.9711	0.0117873	0.00542858			1856.13	11497.3	0.853841	0.640129	0.0164194	0.0705221			2541.76	12678	33.7482	1.14973	0.00634281	0.0356335			1243	17007.6	2.01906	0.773856	0.0250076	0.358286			1259.12
	4337.45	19413.4	1.07736	1.35262	0.0223439	0.0198321			5013.92	17051.2	0.862324	0.885153	0.0115031	0.0380744			2279.06	16861.9	16.4286	5.87486	0.0105924	0.0047827			1860.54	11644.7	2.67907	0.655293	0.0164584	0.0714265			2104.58	12127.5	5.86271	0.8562	0.00525185	0.034086			1264.05	18324.4	2.3719	0.738517	0.025431	0.386026			1166.31
	4354.94	18099	1.17377	0.911954	0.022434	0.0184894			5056.68	17168.7	1.17575	0.917735	0.0116012	0.0383368			1867.55	14769.2	6.09392	0.721795	0.00867987	0.00418914			1689.08	10360	0.699912	0.705778	0.0149417	0.063546			2136.2	12241.3	4.27512	0.871881	0.00533075	0.034406			1209.22	17759.3	1.9689	0.695793	0.0243278	0.374122			1196.26
	4790.7	20181.9	1.02006	0.939145	0.0246788	0.0206172			5164.32	17504.8	8.92465	1.65433	0.0118482	0.0390873			2218.6	15804.2	10.5544	0.785935	0.0103114	0.00448269			1852.55	11557.8	0.817789	0.662277	0.0163878	0.0708931			2365.39	13578.3	3.76365	0.848364	0.00590268	0.0381637			1408.43	18863.8	1.93756	0.686542	0.0283357	0.39739			1232.02
	5108.61	20955.5	1.57281	0.92809	0.0263165	0.0214074			5197.69	18803	2.18829	1.01157	0.0119248	0.0419861			2400.53	16426.2	10.5098	0.682853	0.011157	0.00465912			2031.36	11974	1.65753	0.685117	0.0179695	0.0734464			2777.75	15064.4	24.0298	0.782224	0.00693171	0.0423407			1646.98	22119.1	1.35239	0.53498	0.0331351	0.465967			1296.37
	9089.27	20519.3	4.8009	2.10645	0.0468224	0.0209619			11516.5	19326.4	9.82914	1.13295	0.0264217	0.0431548			52371	93056.6	2.27963	5.63956	0.243406	0.0263945			4161.34	11971.3	5.8083	0.710985	0.0368115	0.0734294			30030.6	16048.3	5.29545	0.939469	0.0749395	0.0451062			2023.89	17240	38.1054	0.867876	0.0407179	0.363183			1988.8
	8063.51	22065.5	6.14454	4.46347	0.0415383	0.0225414			11063.2	17737.1	14.7615	1.46236	0.0253817	0.0396059			39629.6	57214.9	2.64701	8.75494	0.184188	0.0162284			4089.84	9946.61	6.56139	1.62171	0.036179	0.0610106			31515.8	13366	5.00206	0.842959	0.0786458	0.037567			1839.99	18034.8	8.6455	0.772166	0.0370181	0.379925			2337.66
	8059.36	21760.1	5.44928	1.23098	0.041517	0.0222294			11491.6	18270.8	12.2127	2.29051	0.0263646	0.0407977			43461.8	54742.3	2.58323	6.72892	0.201999	0.0155271			4611.42	10818.4	7.54938	0.933466	0.0407929	0.0663577			31099.6	14259.9	4.79099	0.883164	0.0776073	0.0400795			1821.64	16687.1	9.97883	0.766539	0.0366489	0.351534			2260.04
	8255.43	19716.7	6.12141	1.02854	0.042527	0.0201419			12200.5	18173.2	14.2138	2.13032	0.0279909	0.0405798			41153.3	56001.8	2.62785	8.39325	0.191269	0.0158843			4459.91	10913.7	7.92847	0.758726	0.0394526	0.0669424			34815.3	14678.2	4.6993	0.94624	0.0868794	0.0412553			2004.55	17176.9	69.0927	0.756939	0.0403289	0.361852			2220.7
	10344.5	22011.3	4.59903	2.24329	0.0532884	0.022486			12396.4	18656.7	13.3881	2.04069	0.0284405	0.0416594			45724.2	62479.9	2.60813	7.19423	0.212513	0.0177218			5382.59	10998.3	7.07241	0.75756	0.0476147	0.0674614			42089.5	17027.8	4.20712	0.854917	0.105032	0.047859			2109.73	18360.1	19.5021	0.711487	0.042445	0.386779			2889.81
	13066.5	25123.2	5.7729	2.7252	0.0673107	0.025665			17608.4	21802.1	11.3039	2.62093	0.0403979	0.048683			47838	70450.2	2.41992	5.97195	0.222338	0.0199825			7315.27	12067.7	7.27301	0.836538	0.0647113	0.074021			53739.4	17044.6	4.02972	0.931415	0.134104	0.0479064			2519.71	19983.9	17.0886	0.68462	0.0506932	0.420986			3355.78
	94628.6	355659	1.2001	2.12881	0.48747	0.36333			147967	91878.9	1.76283	4.56501	0.339471	0.205161			140719	1.25784e+06	0.7893	1.69622	0.654024	0.356773			29499.3	18325	2.13188	2.69876	0.260953	0.112402			165494	127123	1.12328	2.09358	0.412982	0.357297			9844.28	21831	11.2604	0.783146	0.198054	0.459896			36189.3
	80322.6	262147	1.17497	2.85599	0.413774	0.267801			147367	86665.2	1.72643	4.24238	0.338095	0.193519			128394	978948	0.772475	2.05377	0.59674	0.277668			28065.6	16195.6	2.19497	2.34153	0.24827	0.0993409			166021	69742.8	1.16847	2.31186	0.414295	0.196022			9463.4	20068.4	9.50337	0.837523	0.190391	0.422767			31861.1
	82225.7	269028	1.34084	2.67087	0.423577	0.27483			135974	78112	1.79438	4.89207	0.311957	0.17442			131580	949980	0.797783	2.05967	0.611546	0.269452			28522.7	15474.5	2.10588	1.70126	0.252313	0.0949173			171633	71254.8	1.23862	2.45596	0.428299	0.200272			8899.59	17892.2	9.751	0.744726	0.179048	0.376921			34251.2
	84703.9	269461	1.2772	2.82944	0.436344	0.275273			145481	83525.2	1.88998	5.27006	0.33377	0.186507			129277	945297	0.779867	2.11239	0.600846	0.268124			28499.5	16850	2.29748	2.60811	0.252108	0.103355			162385	62635.4	1.24336	2.49646	0.405223	0.176046			9727.09	18598.8	11.0345	0.705029	0.195696	0.391808			35598.5
	96610.1	324011	1.37709	2.71691	0.497677	0.330999			140517	80825.4	1.94262	4.30163	0.322381	0.180479			132728	908241	0.820652	2.25568	0.616884	0.257613			31187	18130.5	2.31288	1.74702	0.275882	0.111209			202293	92697.3	1.18781	2.75326	0.50481	0.260539			10340.2	19178.8	11.8762	0.711548	0.208031	0.404024			35666.6
	93327.8	283032	1.16007	2.56761	0.480769	0.289137			175884	148045	1.52739	3.9309	0.403521	0.330576			123106	811875	0.893915	2.41017	0.572163	0.23028			39456.1	24835.7	2.17545	3.07939	0.349031	0.152337			216386	80754.7	1.19564	3.00148	0.539979	0.226973			12013.5	25724.2	7.88548	0.686988	0.241696	0.541912			42768.6
	115088	491020	0.864839	1.47999	0.592863	0.50161			221919	169655	1.11522	3.18204	0.509137	0.378831			152866	1.65207e+06	0.690145	1.50926	0.710479	0.468592			41641.3	26142.7	1.53299	4.36254	0.368362	0.160354			196819	164655	0.979529	1.80062	0.491151	0.462788			16580.6	20949	7.4658	0.986166	0.33358	0.441317			61541.3
	104457	388846	0.869291	1.78911	0.538099	0.397232			206207	154746	1.15536	3.07987	0.47309	0.34554			147012	1.37682e+06	0.689778	1.64056	0.683269	0.390519			41204.6	24688.6	1.53506	2.27185	0.364499	0.151435			196137	99804.1	1.09222	2.04416	0.489448	0.280514			16131.2	21767.7	6.60369	0.755623	0.324538	0.458564			52766.2
	109895	420478	0.914826	1.91421	0.566112	0.429547			206624	144269	1.15786	3.40675	0.474045	0.322145			143059	1.43397e+06	0.680338	1.68343	0.664898	0.40673			36805.5	21188.4	1.62307	2.82737	0.325584	0.129966			200186	112210	1.03214	2.21371	0.499552	0.315384			15145.7	19684.3	6.62277	0.824694	0.304712	0.414675			55726.8
	110876	438074	0.895346	1.8104	0.571168	0.447522			218096	149872	1.26995	3.57039	0.500364	0.334657			147707	1.3674e+06	0.680427	1.79783	0.6865	0.387848			38302.7	23813.7	1.90401	2.44737	0.338828	0.146069			209479	155742	0.993261	2.38708	0.522743	0.437735			17357.8	22034.6	6.26016	0.788339	0.349217	0.464186			54807.8
	121608	460036	0.912073	1.81598	0.62645	0.469958			214549	163608	1.22003	2.89341	0.492228	0.365328			145772	1.31805e+06	0.75346	1.99315	0.677507	0.37385			38888.5	22517.7	1.63753	2.53335	0.34401	0.138119			244503	136546	1.00091	2.35323	0.610142	0.383781			18611	22941.8	8.52016	0.908994	0.374429	0.483297			60747.5
	125939	437772	0.973527	1.82623	0.648759	0.447213			242024	211222	1.23521	2.56749	0.555263	0.471648			139703	1.21436e+06	0.818044	2.0737	0.649299	0.34444			51603.9	35929.2	1.5107	3.58081	0.456491	0.220383			286582	185850	0.903354	2.09336	0.715148	0.522358			19428.1	25799	6.72202	0.822448	0.390867	0.543487			66846.1
	132372	627128	0.766796	1.33799	0.681902	0.640653			233337	199590	1.03267	2.89759	0.535332	0.445674			162451	1.90657e+06	0.682078	1.41596	0.755029	0.540779			47684.3	32514.3	1.38825	2.30442	0.421819	0.199436			204214	187445	0.906589	1.71426	0.509604	0.526841			19279.6	23320.6	6.11464	0.901173	0.38788	0.491278			71710.9
	121101	485212	0.849842	1.52328	0.62384	0.495677			239391	176262	1.1317	2.90751	0.549222	0.393584			153188	1.55569e+06	0.638788	1.584	0.711977	0.441255			41747.8	28566.7	1.50455	4.48149	0.369304	0.175223			201491	111885	1.03861	2.16781	0.502809	0.31447			19616.1	22730.6	6.78592	0.868357	0.39465	0.478848			59095.9
	119981	496444	0.853406	1.61788	0.61807	0.507151			240712	205238	0.976611	3.00852	0.552252	0.458284			148687	1.56115e+06	0.666422	1.72134	0.691056	0.442803			38154.9	25515.9	1.48446	2.42749	0.337521	0.15651			208593	120274	1.05218	2.26093	0.520532	0.338047			18154.3	21685.1	6.15624	0.941649	0.36524	0.456823			67267.5
	120427	482086	0.862902	1.74198	0.620369	0.492483			249749	207023	0.981371	2.46478	0.572984	0.46227			148772	1.5446e+06	0.647051	1.57104	0.691449	0.43811			41467.2	24923.5	1.50102	2.66653	0.366822	0.152876			219759	161207	0.983902	2.04572	0.548395	0.453095			19759.3	22055.6	7.38638	0.858232	0.397531	0.46463			61052.6
	133503	526563	0.919907	1.58948	0.687727	0.537919			209820	142684	1.21106	3.72393	0.481378	0.318606			149094	1.47394e+06	0.69773	1.85338	0.692946	0.418068			43024.5	26665.5	1.48978	2.67233	0.380598	0.163561			239081	163876	1.13661	2.20104	0.596612	0.460597			19861.6	23310.5	5.93415	0.818872	0.399589	0.491064			72180.7
	133487	452353	0.905943	1.88337	0.687642	0.462109			256635	256857	1.00458	2.33071	0.588784	0.573548			144623	1.29346e+06	0.783106	1.96838	0.672167	0.366876			52833.9	47761.5	1.54714	2.86366	0.467372	0.29296			301502	209155	0.894078	2.15473	0.75238	0.58786			22624	29476	6.17156	0.932878	0.455165	0.620949			71421
	148900	799578	0.686527	1.13048	0.767043	0.816823			322721	317588	0.698698	1.93419	0.740399	0.709156			178267	2.61535e+06	0.60024	1.0905	0.828536	0.741817			63855.2	53669	1.17728	2.46199	0.564867	0.329195			216578	206649	0.938702	1.78307	0.540457	0.580817			29235.4	27115.8	4.24936	1.03921	0.588177	0.571227			94104.4
	142056	638722	0.730701	1.27729	0.731789	0.652498			323518	301351	0.733165	2.0234	0.742228	0.672902			166804	2.1618e+06	0.600642	1.31987	0.775257	0.61317			59227.8	50984	1.13791	2.41655	0.523933	0.312726			239305	200934	0.906512	1.89292	0.59717	0.564753			27841.9	25383.5	4.27469	1.00602	0.560141	0.534735			84891.7
	147815	683330	0.900956	1.42596	0.761453	0.698067			318494	308075	0.685251	1.97486	0.730704	0.687915			171592	2.41718e+06	0.619625	1.16896	0.797514	0.685608			57573.9	47838.3	1.07125	2.47374	0.509303	0.293431			236764	183880	0.971404	2.1328	0.590831	0.51682			28668.5	25352	4.48697	0.915788	0.576773	0.534071			90378
	143544	659411	0.797298	1.31742	0.73945	0.673633			315643	313802	0.690077	1.89847	0.724163	0.700703			172340	2.35464e+06	0.636812	1.27956	0.800989	0.667868			59510.6	49197.9	1.09838	2.36085	0.526435	0.301771			237182	151269	0.986511	2.22698	0.591873	0.425162			30147.5	25719.7	4.38476	1.08557	0.606527	0.541817			89960.6
	155230	664186	0.768769	1.3498	0.79965	0.67851			317441	328351	0.728795	1.81598	0.728287	0.733191			165053	2.14986e+06	0.627325	1.45532	0.76712	0.609786			62110.4	54396.8	1.17485	2.59194	0.549433	0.333659			298165	247504	0.864716	2.01103	0.744052	0.695647			29850.1	29789.5	3.87744	2.26448	0.600544	0.627554			96062.6
	158406	630291	0.718748	1.50784	0.816011	0.643884			349572	368007	0.722277	1.73049	0.802002	0.82174			162175	1.97249e+06	0.740586	1.56847	0.753745	0.559475			74692.7	73393.6	1.08515	2.39235	0.660737	0.450182			342298	259733	0.812105	2.10307	0.854184	0.730017			33461.5	33216.9	4.13468	0.868586	0.673201	0.699755			100556
	162919	859675	0.798118	1.04345	0.839261	0.878216			343465	357222	0.615164	1.82778	0.787992	0.797658			189517	2.95605e+06	0.614159	1.00807	0.880825	0.838452			65378	58636.7	1.10699	2.16728	0.578338	0.359666			260006	292755	0.851205	1.60707	0.64883	0.822831			37264.3	28674.3	3.37033	2.56523	0.749709	0.604059			104158
	147628	701596	0.723321	1.23198	0.760493	0.716728			329149	335241	0.61559	1.68144	0.755148	0.748576			186562	2.77821e+06	0.590758	1.08519	0.86709	0.78801			65141.2	59342.6	0.974814	1.86824	0.576243	0.363996			243606	228610	0.861163	1.92247	0.607904	0.642541			36379.9	28139.4	3.77127	0.834703	0.731916	0.592792			93223.7
	149921	703811	0.81315	1.29653	0.772305	0.71899			340456	338696	0.642267	1.81194	0.781089	0.75629			181088	2.70237e+06	0.609665	1.10104	0.841649	0.766498			63248.5	55003.6	1.08061	1.96404	0.5595	0.337382			262767	236411	0.891134	1.93488	0.655719	0.664468			35579.9	28096.5	3.84062	1.08764	0.71582	0.591888			91699.1
	150475	720509	0.720929	1.2808	0.775156	0.736048			336109	315215	0.643904	2.11633	0.771115	0.703859			178411	2.70321e+06	0.608943	1.20183	0.829206	0.766736			64708.3	59662.9	1.04051	2.19899	0.572413	0.365961			270940	248786	0.838451	1.77917	0.676115	0.699249			31864.5	26376.1	4.06975	1.03052	0.641071	0.555646			92155.7
	160973	732157	0.710509	1.26063	0.829235	0.747948			342509	356885	0.582007	1.68556	0.785798	0.796905			178847	2.56356e+06	0.657517	1.29307	0.831232	0.727127			69511.8	64910.2	0.996347	2.25843	0.614906	0.398147			335877	297910	0.783302	1.88171	0.838162	0.83732			38476.1	31478.6	3.61424	0.809612	0.774088	0.663136			106525
	173734	695850	0.75098	1.33119	0.894974	0.710858			365074	371091	0.662629	1.58138	0.837569	0.828625			170263	2.31307e+06	0.667457	1.34658	0.791334	0.656077			85877.7	111649	1.04517	2.71737	0.75968	0.684834			370972	303925	0.749915	1.87786	0.925738	0.854225			41005.2	35918.2	3.4106	1.69792	0.82497	0.756663			110522
	183581	978888	0.736623	1.04237	0.945698	1			390038	418505	0.598024	1.63492	0.894841	0.934499			215159	3.5256e+06	0.632003	0.863397	1	1			79877.3	80074.2	0.954036	2.04049	0.7066	0.491159			261026	312051	0.869192	1.72925	0.651375	0.877065			42035.2	32345.5	3.44484	0.994833	0.845693	0.681398			131751
	163588	823913	0.769122	1.12653	0.842707	0.841683			386426	392212	0.579408	1.68474	0.886556	0.875789			201016	3.19979e+06	0.601186	0.958723	0.934267	0.907588			78485.3	81142.9	0.949269	2.34245	0.694286	0.497715			264625	228736	0.885983	2.03015	0.660357	0.642895			45842.1	32304.3	3.36484	1.10147	0.922282	0.680531			110067
	166011	877260	0.736901	1.12496	0.855189	0.89618			387267	374839	0.622003	1.68021	0.888484	0.836995			201409	3.09742e+06	0.588499	0.993064	0.936095	0.878549			76545.4	80579.5	1.02301	2.33885	0.677126	0.494259			263838	218414	0.878872	1.92749	0.658391	0.613885			44468.4	36581	2.8951	1.08175	0.894645	0.770624			113406
	167010	851438	0.719129	1.21543	0.860333	0.869801			392966	365983	0.618491	1.62848	0.90156	0.817221			202684	3.28117e+06	0.637676	1.0047	0.942019	0.930668			77584	79843.5	0.992708	2.36778	0.686313	0.489744			278665	246146	0.861392	1.80311	0.695392	0.69183			46838.5	33956.5	3.41404	1.12485	0.942328	0.715335			114817
	180111	872436	0.695922	1.18416	0.927825	0.891252			409118	423588	0.562582	1.62065	0.938615	0.94585			191644	2.96423e+06	0.652727	1.11199	0.890711	0.840773			86358.4	116728	1.03958	2.40427	0.763932	0.715989			345259	306468	0.802719	1.88919	0.861574	0.861372			46470.7	36070	3.17015	0.9082	0.934928	0.759859			128167
	194122	817613	0.880912	1.42171	1	0.835246			435874	447839	0.592486	1.47577	1	1			189352	2.80479e+06	0.702935	1.17616	0.880055	0.79555			113045	163031	0.963427	2.38304	1	1			400731	355790	0.682961	1.79842	1	1			49705.1	47469.3	3.11443	0.929418	1	1			124261
[truncated: 26 more columns]

## Sheet: Sheet2
Average Cherry	Average Dendra	Slope
0.0132401	0.0816154
0.0135085	0.0809676	5.88171
0.0131296	0.0830397	3.34703
0.0125939	0.079958	1.96466
0.0140204	0.0857225	2.4862
0.0151493	0.094093	2.7928	3.29448
0.0529354	0.0843391	3.04134	2.7264
0.0469261	0.0844811	2.20386	2.49777
0.0490067	0.0831197	1.90606	2.48605
0.0492949	0.0820478	1.55139	2.29909
0.0568319	0.0890268	1.85784	2.1121
0.0679757	0.0972409	1.86313	1.87646
0.313566	0.23596	1.75537	1.78676
0.293341	0.192881	1.93333	1.79221
0.296113	0.18673	1.15461	1.71286
0.30021	0.187822	0.868539	1.515
0.32432	0.20748	1.20061	1.38249
0.36326	0.250443	1.11967	1.25535
0.430015	0.328711	1.12898	1.09448
0.410455	0.276446	4.39097	1.74175
0.408473	0.277764	0.90754	1.74955
0.422355	0.299124	0.776204	1.66467
0.452502	0.307823	0.906079	1.62195
0.507483	0.378346	0.867516	1.56966
0.488089	0.407763	1.02003	0.895474
0.45527	0.316972	1.26791	0.967548
0.451529	0.321092	1.00853	1.01401
0.462457	0.338308	0.763371	0.985472
0.483887	0.34098	0.923097	0.996588
0.543477	0.42302	0.879531	0.968488
0.646306	0.584169	0.79048	0.873001
0.618402	0.515492	1.65439	1.00217
0.623906	0.505403	1.03769	1.05704
0.623264	0.491854	0.616993	0.995818
0.662264	0.545134	0.698101	0.959532
0.739727	0.599024	0.803283	0.962093
0.726308	0.681048	0.510441	0.733302
0.691674	0.586621	1.28405	0.782573
0.695203	0.58124	0.869142	0.833003
0.689936	0.608299	1.19607	0.932597
0.7586	0.652045	1.13421	0.998781
0.826328	0.715866	1.16342	1.12938
0.838688	0.853515	1.15431	1.10343
0.807899	0.756336	0.982629	1.12613
0.80719	0.725551	1.06817	1.10055
0.824441	0.764986	1.11252	1.09621
0.898003	0.814762	1.07772	1.07907
0.98232	0.921026	1.10217	1.06864
