# Supplementary material for: Nonlatching positive feedback enables robust bimodality by decoupling expression noise from the mean
Source: PLoS Biol. 2017 Oct 18;15(10):e2000841. doi: 10.1371/journal.pbio.2000841 (PMC5646755; doi:10.1371/journal.pbio.2000841)
Supplement: S33 Data — The raw numbers were extracted from these flow cytometry files to generate S10 Fig according to the gating strategy described in S23 Data. (ZIP) [file pbio.2000841.s033.zip]

Archive with 14 entries (11 files):
- S33_Data/
- S33_Data/MH01_064_LTR iso 1+_003.fcs
- __MACOSX/
- __MACOSX/S33_Data/
- __MACOSX/S33_Data/._MH01_064_LTR iso 1+_003.fcs
- S33_Data/MH01_064_LTR iso 1_002.fcs
- __MACOSX/S33_Data/._MH01_064_LTR iso 1_002.fcs
- S33_Data/MH01_064_LTR iso 3+_005.fcs
- __MACOSX/S33_Data/._MH01_064_LTR iso 3+_005.fcs
- S33_Data/MH01_064_LTR iso 3_004.fcs
- __MACOSX/S33_Data/._MH01_064_LTR iso 3_004.fcs
- S33_Data/MH01_064_Naive Jurkat_001.fcs
- __MACOSX/S33_Data/._MH01_064_Naive Jurkat_001.fcs
- __MACOSX/._S33_Data
