# Supplementary material for: Nonlatching positive feedback enables robust bimodality by decoupling expression noise from the mean
Source: PLoS Biol. 2017 Oct 18;15(10):e2000841. doi: 10.1371/journal.pbio.2000841 (PMC5646755; doi:10.1371/journal.pbio.2000841)
Supplement: S34 Data — The raw numbers were extracted from the flow cytometry files in S33 Data according to the gating strategy described in S23 Data. These data were used to show the linear relationship between fluorescence intensity and protein numbers that allows for quantification of the small-signal gain in S11 and S12 Figs. (XLSX) [file pbio.2000841.s034.xlsx]

## Sheet: calibration
GFP conc
3.0581e-05	GFP dilution	50% laser 500 ms exp				AVERAGE intensity	stdev	conversion
3.0581e-08	0.001	30529	32130.3	30861.9	31017.9	31134.8	694.287	1000000000000
6.11621e-09	0.0002	3842.54	3770.26	3723.95	3755.15	3772.97	50.2274
6.11621e-08	0.002	56250.5	59294	57071	58340	57738.9	1346.74
3.0581e-09	0.0001	922.153	955.125	938.384	919.838	933.875	16.3945

## Sheet: Overview
Isoclone	Microscopy # GFP	Microscopy mean int	Microscopy mean GFP conc	Flow mean GFP int
Iso1-	900.996	1816.52	1.81652e-09	736
Iso1+	3353.14	6284.31	6.28431e-09	1772
Iso3-	5137.07	9774.72	9.77472e-09	3372
Iso3+	9795.23	18984.7	1.89847e-08	6307

## Sheet: ISo1+
cell	area	GFP int		moles / L	Radius (m)	Volume	moles	molecules		C					Molecules	Intensity	conc
29	5048	6284		6.284e-09	5.21108	5.92752e-13	3.72485e-21	2243.16		Conversion factor:	1000000000000			mean	3353.14	6284.31	6.28431e-09
42	5066	4929		4.929e-09	5.22037	5.95925e-13	2.93731e-21	1768.89		1 pixel (um)	0.13			Variance	1.35573e+07	3.36528e+07
21	5068	8128		8.128e-09	5.2214	5.96278e-13	4.84655e-21	2918.66						sdev	3682.03	5801.1
40	5073	1292		1.292e-09	5.22397	5.97161e-13	7.71532e-22	464.627						CV2	0.910678	1.08329
9	5076	4626		4.626e-09	5.22552	5.9769e-13	2.76492e-21	1665.07						Fano	4043.17	5355.06
3	5126	2473		2.473e-09	5.25119	6.06543e-13	1.49998e-21	903.31
36	5126	2787		2.787e-09	5.25119	6.06543e-13	1.69044e-21	1018
22	5140	7915		7.915e-09	5.25836	6.0903e-13	4.82047e-21	2902.96
3	5147	1754		1.754e-09	5.26194	6.10274e-13	1.07042e-21	644.623
5	5150	2899		2.899e-09	5.26347	6.10808e-13	1.77073e-21	1066.36
23	5156	7354		7.354e-09	5.26653	6.11876e-13	4.49973e-21	2709.8
50	5165	2637		2.637e-09	5.27113	6.13478e-13	1.61774e-21	974.228
13	5205	2339		2.339e-09	5.2915	6.20619e-13	1.45163e-21	874.191
51	5211	2271		2.271e-09	5.29455	6.21692e-13	1.41186e-21	850.244
14	5216	5463		5.463e-09	5.29709	6.22587e-13	3.40119e-21	2048.25
4	5228	1613		1.613e-09	5.30318	6.24737e-13	1.0077e-21	606.852
15	5237	2291		2.291e-09	5.30774	6.26351e-13	1.43497e-21	864.159
17	5238	5950		5.95e-09	5.30825	6.2653e-13	3.72786e-21	2244.97
40	5255	2509		2.509e-09	5.31685	6.29583e-13	1.57962e-21	951.272
42	5274	3758		3.758e-09	5.32646	6.33e-13	2.37882e-21	1432.56
7	5341	1623		1.623e-09	5.36018	6.45101e-13	1.047e-21	630.518
12	5422	2363		2.363e-09	5.40068	6.59832e-13	1.55918e-21	938.961
46	5445	2194		2.194e-09	5.41212	6.64035e-13	1.45689e-21	877.361
14	5457	3881		3.881e-09	5.41808	6.66231e-13	2.58564e-21	1557.11
43	5465	2806		2.806e-09	5.42205	6.67697e-13	1.87356e-21	1128.28
50	5509	2827		2.827e-09	5.44383	6.75776e-13	1.91042e-21	1150.48
57	5551	4809		4.809e-09	5.46455	6.83519e-13	3.28704e-21	1979.5
3	5559	4328		4.328e-09	5.46848	6.84997e-13	2.96467e-21	1785.37
17	5580	8475		8.475e-09	5.4788	6.88883e-13	5.83828e-21	3515.89
15	5581	5428		5.428e-09	5.47929	6.89068e-13	3.74026e-21	2252.44
34	5585	11537		1.1537e-08	5.48125	6.89809e-13	7.95832e-21	4792.61
6	5682	3378		3.378e-09	5.52865	7.07857e-13	2.39114e-21	1439.98
3	5703	4748		4.748e-09	5.53886	7.11785e-13	3.37956e-21	2035.22
21	5721	2577		2.577e-09	5.54759	7.15158e-13	1.84296e-21	1109.86
5	5747	10046		1.0046e-08	5.56018	7.20038e-13	7.23351e-21	4356.12
6	5785	4640		4.64e-09	5.57853	7.27192e-13	3.37417e-21	2031.97
16	5808	2128		2.128e-09	5.58961	7.31533e-13	1.5567e-21	937.468
18	5822	2084		2.084e-09	5.59635	7.34179e-13	1.53003e-21	921.405
30	5839	2519		2.519e-09	5.60451	7.37397e-13	1.8575e-21	1118.62
23	5961	2152		2.152e-09	5.66276	7.60628e-13	1.63687e-21	985.748
9	5974	4089		4.089e-09	5.66893	7.63118e-13	3.12039e-21	1879.14
33	5994	2321		2.321e-09	5.67841	7.66953e-13	1.7801e-21	1072
12	6002	4017		4.017e-09	5.6822	7.68489e-13	3.08702e-21	1859.05
35	6037	3787		3.787e-09	5.69874	7.75221e-13	2.93576e-21	1767.96
67	6056	17601		1.7601e-08	5.7077	7.78884e-13	1.37091e-20	8255.83
41	6090	9149		9.149e-09	5.7237	7.85452e-13	7.1861e-21	4327.57
6	6093	10470		1.047e-08	5.72511	7.86033e-13	8.22976e-21	4956.08
13	6098	5037		5.037e-09	5.72746	7.87e-13	3.96412e-21	2387.25
10	6153	6107		6.107e-09	5.75323	7.97672e-13	4.87138e-21	2933.61
35	6213	1895		1.895e-09	5.78121	8.09368e-13	1.53375e-21	923.647
27	6220	1861		1.861e-09	5.78447	8.10736e-13	1.50878e-21	908.608
9	6225	3405		3.405e-09	5.78679	8.11714e-13	2.76389e-21	1664.45
42	6245	4230		4.23e-09	5.79608	8.15629e-13	3.45011e-21	2077.7
37	6251	1924		1.924e-09	5.79887	8.16804e-13	1.57153e-21	946.399
3	6300	5818		5.818e-09	5.82155	8.26427e-13	4.80815e-21	2895.54
35	6302	1521		1.521e-09	5.82247	8.26821e-13	1.25759e-21	757.341
34	6368	4088		4.088e-09	5.85288	8.39844e-13	3.43328e-21	2067.57
4	6418	6311		6.311e-09	5.87582	8.49754e-13	5.3628e-21	3229.55
18	6499	9968		9.968e-09	5.91278	8.65892e-13	8.63121e-21	5197.84
41	6509	5295		5.295e-09	5.91733	8.67891e-13	4.59548e-21	2767.47
3	6515	7970		7.97e-09	5.92005	8.69091e-13	6.92666e-21	4171.33
19	6522	5268		5.268e-09	5.92323	8.70493e-13	4.58575e-21	2761.61
73	6572	947		9.47e-10	5.94589	8.80522e-13	8.33854e-22	502.159
21	6591	4009		4.009e-09	5.95448	8.84343e-13	3.54533e-21	2135.05
34	6594	4075		4.075e-09	5.95584	8.84947e-13	3.60616e-21	2171.68
7	6655	6041		6.041e-09	5.98332	8.97255e-13	5.42032e-21	3264.19
18	6705	3056		3.056e-09	6.00576	9.07386e-13	2.77297e-21	1669.92
41	6739	2392		2.392e-09	6.02097	9.14296e-13	2.187e-21	1317.04
19	6768	27878		2.7878e-08	6.03391	9.20205e-13	2.56535e-20	15448.9
35	6812	2593		2.593e-09	6.05349	9.29193e-13	2.4094e-21	1450.97
10	6816	1716		1.716e-09	6.05527	9.30011e-13	1.5959e-21	961.073
47	6853	5367		5.367e-09	6.07168	9.37594e-13	5.03207e-21	3030.38
4	6899	5016		5.016e-09	6.09202	9.4705e-13	4.7504e-21	2860.76
6	6927	7238		7.238e-09	6.10437	9.52822e-13	6.89652e-21	4153.18
17	6928	2252		2.252e-09	6.10481	9.53028e-13	2.14622e-21	1292.48
26	6946	18495		1.8495e-08	6.11274	9.56745e-13	1.7695e-20	10656.2
2	7100	7733		7.733e-09	6.18013	9.88738e-13	7.64591e-21	4604.48
45	7102	8665		8.665e-09	6.181	9.89156e-13	8.57104e-21	5161.6
48	7185	2205		2.205e-09	6.21701	1.00655e-12	2.21944e-21	1336.58
25	7235	6706		6.706e-09	6.23861	1.01707e-12	6.82048e-21	4107.39
31	7244	8574		8.574e-09	6.24249	1.01897e-12	8.73665e-21	5261.33
48	7260	1998		1.998e-09	6.24938	1.02235e-12	2.04265e-21	1230.11
2	7275	7393		7.393e-09	6.25583	1.02552e-12	7.58166e-21	4565.78
25	7284	3686		3.686e-09	6.2597	1.02742e-12	3.78708e-21	2280.63
68	7325	6011		6.011e-09	6.27729	1.03611e-12	6.22805e-21	3750.62
8	7332	13788		1.3788e-08	6.28029	1.03759e-12	1.43063e-20	8615.48
57	7366	13719		1.3719e-08	6.29483	1.04482e-12	1.43339e-20	8632.07
21	7409	30413		3.0413e-08	6.31318	1.05398e-12	3.20548e-20	19303.8
45	7451	27757		2.7757e-08	6.33105	1.06296e-12	2.95045e-20	17768
42	7518	7006		7.006e-09	6.35945	1.07733e-12	7.54775e-21	4545.36
26	7552	15536		1.5536e-08	6.37381	1.08464e-12	1.6851e-20	10147.9
27	7565	15131		1.5131e-08	6.3793	1.08744e-12	1.64541e-20	9908.91
71	7609	3558		3.558e-09	6.39782	1.09695e-12	3.90293e-21	2350.4
15	7615	4070		4.07e-09	6.40034	1.09824e-12	4.46985e-21	2691.81
15	7616	25529		2.5529e-08	6.40077	1.09846e-12	2.80426e-20	16887.6
41	7672	10279		1.0279e-08	6.42425	1.1106e-12	1.14158e-20	6874.78
23	7712	10411		1.0411e-08	6.44098	1.11929e-12	1.1653e-20	7017.59
22	7975	8672		8.672e-09	6.54989	1.17704e-12	1.02073e-20	6146.96

## Sheet: Iso1-
cell	area	GFP int		moles / L	Radius (m)	Volume	moles	molecules		C					Molecules	Intensity	conc
94	5018	620		6.2e-10	5.19558	5.87476e-13	3.64235e-22	219.347		Conversion factor:	1000000000000			mean	900.996	1816.52	1.81652e-09
99	5068	735		7.35e-10	5.2214	5.96278e-13	4.38264e-22	263.929		1 pixel (um)	0.13			Variance	4.63495e+06	2.11438e+07
140	5087	548		5.48e-10	5.23118	5.99634e-13	3.286e-22	197.887						sdev	2152.89	4598.23
82	5124	576		5.76e-10	5.25017	6.06188e-13	3.49164e-22	210.272						CV2	0.418504	0.395048
24	5133	665		6.65e-10	5.25477	6.07786e-13	4.04178e-22	243.402						Fano	5144.26	11639.7
55	5156	2364		2.364e-09	5.26653	6.11876e-13	1.44647e-21	871.087
9	5163	819		8.19e-10	5.27011	6.13122e-13	5.02147e-22	302.4
95	5172	623		6.23e-10	5.2747	6.14726e-13	3.82974e-22	230.633
96	5175	1869		1.869e-09	5.27623	6.15261e-13	1.14992e-21	692.5
74	5196	883		8.83e-10	5.28692	6.1901e-13	5.46586e-22	329.162
32	5205	1003		1.003e-09	5.2915	6.20619e-13	6.22481e-22	374.867
8	5216	1723		1.723e-09	5.29709	6.22587e-13	1.07272e-21	646.006
114	5228	835		8.35e-10	5.30318	6.24737e-13	5.21655e-22	314.148
167	5235	1773		1.773e-09	5.30673	6.25992e-13	1.10988e-21	668.388
9	5244	1005		1.005e-09	5.31129	6.27607e-13	6.30745e-22	379.844
92	5259	741		7.41e-10	5.31888	6.30302e-13	4.67054e-22	281.266
114	5267	902		9.02e-10	5.32292	6.31741e-13	5.6983e-22	343.16
52	5268	345		3.45e-10	5.32343	6.31921e-13	2.18013e-22	131.29
123	5271	1494		1.494e-09	5.32494	6.3246e-13	9.44896e-22	569.03
47	5273	1040		1.04e-09	5.32595	6.3282e-13	6.58133e-22	396.337
139	5284	913		9.13e-10	5.3315	6.34802e-13	5.79574e-22	349.028
124	5314	1407		1.407e-09	5.34662	6.40215e-13	9.00783e-22	542.464
147	5315	739		7.39e-10	5.34712	6.40396e-13	4.73253e-22	285
19	5316	756		7.56e-10	5.34762	6.40577e-13	4.84276e-22	291.638
11	5322	1083		1.083e-09	5.35064	6.41662e-13	6.9492e-22	418.49
111	5326	1217		1.217e-09	5.35265	6.42385e-13	7.81783e-22	470.801
92	5345	822		8.22e-10	5.36219	6.45826e-13	5.30869e-22	319.697
2	5375	440		4.4e-10	5.37722	6.51271e-13	2.86559e-22	172.57
74	5416	556		5.56e-10	5.39769	6.58737e-13	3.66258e-22	220.565
61	5460	679		6.79e-10	5.41957	6.6678e-13	4.52744e-22	272.649
7	5471	646		6.46e-10	5.42503	6.68796e-13	4.32042e-22	260.182
95	5485	1058		1.058e-09	5.43196	6.71365e-13	7.10304e-22	427.755
65	5522	786		7.86e-10	5.45025	6.7817e-13	5.33041e-22	321.005
22	5535	1318		1.318e-09	5.45666	6.80566e-13	8.96986e-22	540.178
160	5537	1186		1.186e-09	5.45765	6.80935e-13	8.07589e-22	486.341
46	5557	985		9.85e-10	5.4675	6.84628e-13	6.74358e-22	406.108
109	5576	727		7.27e-10	5.47684	6.88142e-13	5.00279e-22	301.275
80	5582	739		7.39e-10	5.47978	6.89253e-13	5.09358e-22	306.743
137	5586	463		4.63e-10	5.48175	6.89994e-13	3.19467e-22	192.388
6	5587	980		9.8e-10	5.48224	6.90179e-13	6.76376e-22	407.323
31	5604	1659		1.659e-09	5.49057	6.93332e-13	1.15024e-21	692.689
111	5614	948		9.48e-10	5.49547	6.95188e-13	6.59039e-22	396.882
123	5617	924		9.24e-10	5.49694	6.95746e-13	6.42869e-22	387.145
156	5620	2026		2.026e-09	5.4984	6.96303e-13	1.41071e-21	849.549
87	5621	1521		1.521e-09	5.49889	6.96489e-13	1.05936e-21	637.961
126	5643	2730		2.73e-09	5.50964	7.00582e-13	1.91259e-21	1151.79
63	5645	11344		1.1344e-08	5.51062	7.00954e-13	7.95163e-21	4788.58
86	5714	914		9.14e-10	5.5442	7.13845e-13	6.52455e-22	392.917
84	5715	844		8.44e-10	5.54468	7.14033e-13	6.02644e-22	362.921
29	5725	1350		1.35e-09	5.54953	7.15908e-13	9.66476e-22	582.025
62	5736	823		8.23e-10	5.55486	7.17972e-13	5.90891e-22	355.843
16	5753	1374		1.374e-09	5.56308	7.21166e-13	9.90882e-22	596.723
98	5780	658		6.58e-10	5.57612	7.26249e-13	4.77872e-22	287.781
151	5781	49415		4.9415e-08	5.57661	7.26438e-13	3.58969e-20	21617.6
127	5781	501		5.01e-10	5.57661	7.26438e-13	3.63945e-22	219.173
128	5787	502		5.02e-10	5.5795	7.27569e-13	3.6524e-22	219.952
72	5806	392		3.92e-10	5.58865	7.31155e-13	2.86613e-22	172.602
118	5816	898		8.98e-10	5.59346	7.33045e-13	6.58274e-22	396.422
111	5816	660		6.6e-10	5.59346	7.33045e-13	4.83809e-22	291.357
96	5818	606		6.06e-10	5.59442	7.33423e-13	4.44454e-22	267.657
92	5837	898		8.98e-10	5.60355	7.37019e-13	6.61843e-22	398.571
161	5852	1526		1.526e-09	5.61075	7.39861e-13	1.12903e-21	679.917
100	5864	583		5.83e-10	5.6165	7.42138e-13	4.32667e-22	260.558
102	5870	1093		1.093e-09	5.61937	7.43278e-13	8.12402e-22	489.24
47	5883	811		8.11e-10	5.62559	7.45748e-13	6.04802e-22	364.22
39	5921	839		8.39e-10	5.64373	7.52985e-13	6.31755e-22	380.452
46	5962	1913		1.913e-09	5.66323	7.6082e-13	1.45545e-21	876.491
62	5966	436		4.36e-10	5.66513	7.61586e-13	3.32051e-22	199.966
32	5991	1133		1.133e-09	5.67699	7.66378e-13	8.68306e-22	522.906
131	6000	3128		3.128e-09	5.68125	7.68105e-13	2.40263e-21	1446.9
150	6013	1081		1.081e-09	5.6874	7.70603e-13	8.33022e-22	501.657
81	6015	1196		1.196e-09	5.68835	7.70987e-13	9.22101e-22	555.302
109	6015	692		6.92e-10	5.68835	7.70987e-13	5.33523e-22	321.295
70	6037	772		7.72e-10	5.69874	7.75221e-13	5.98471e-22	360.408
92	6039	1409		1.409e-09	5.69969	7.75606e-13	1.09283e-21	658.117
67	6047	643		6.43e-10	5.70346	7.77148e-13	4.99706e-22	300.93
124	6055	659		6.59e-10	5.70723	7.78691e-13	5.13157e-22	309.031
76	6085	2435		2.435e-09	5.72135	7.84485e-13	1.91022e-21	1150.36
51	6090	979		9.79e-10	5.7237	7.85452e-13	7.68958e-22	463.077
108	6112	539		5.39e-10	5.73403	7.89712e-13	4.25655e-22	256.335
43	6120	1302		1.302e-09	5.73778	7.91263e-13	1.03022e-21	620.416
116	6146	984		9.84e-10	5.74996	7.96311e-13	7.8357e-22	471.877
6	6154	457		4.57e-10	5.7537	7.97866e-13	3.64625e-22	219.582
87	6165	1347		1.347e-09	5.75884	8.00006e-13	1.07761e-21	648.951
47	6184	795		7.95e-10	5.76771	8.03708e-13	6.38948e-22	384.783
122	6231	1840		1.84e-09	5.78958	8.12888e-13	1.49571e-21	900.74
55	6244	494		4.94e-10	5.79562	8.15433e-13	4.02824e-22	242.586
81	6275	799		7.99e-10	5.80999	8.21513e-13	6.56389e-22	395.287
106	6281	797		7.97e-10	5.81277	8.22692e-13	6.55685e-22	394.863
137	6295	1175		1.175e-09	5.81924	8.25444e-13	9.69896e-22	584.085
127	6411	395		3.95e-10	5.87261	8.48365e-13	3.35104e-22	201.804
90	6412	860		8.6e-10	5.87307	8.48563e-13	7.29764e-22	439.474
104	6412	2711		2.711e-09	5.87307	8.48563e-13	2.30045e-21	1385.37
77	6434	723		7.23e-10	5.88314	8.52934e-13	6.16671e-22	371.368
150	6474	736		7.36e-10	5.9014	8.609e-13	6.33623e-22	381.577
144	6475	544		5.44e-10	5.90185	8.611e-13	4.68438e-22	282.1
40	6493	636		6.36e-10	5.91005	8.64693e-13	5.49945e-22	331.184
106	6494	1385		1.385e-09	5.9105	8.64893e-13	1.19788e-21	721.378
44	6513	872		8.72e-10	5.91914	8.68691e-13	7.57499e-22	456.176
37	6538	1259		1.259e-09	5.93049	8.73698e-13	1.09999e-21	662.427
155	6559	2361		2.361e-09	5.94001	8.77911e-13	2.07275e-21	1248.24
115	6564	862		8.62e-10	5.94227	8.78915e-13	7.57624e-22	456.252
54	6586	1366		1.366e-09	5.95222	8.83337e-13	1.20664e-21	726.655
119	6610	971		9.71e-10	5.96306	8.8817e-13	8.62413e-22	519.357
56	6625	629		6.29e-10	5.96982	8.91195e-13	5.60562e-22	337.578
144	6663	2089		2.089e-09	5.98692	8.98874e-13	1.87775e-21	1130.81
37	6737	625		6.25e-10	6.02007	9.13889e-13	5.71181e-22	343.973
75	6868	844		8.44e-10	6.07832	9.40674e-13	7.93929e-22	478.115
79	6914	500		5e-10	6.09864	9.50141e-13	4.7507e-22	286.094
10	6931	372		3.72e-10	6.10613	9.53647e-13	3.54757e-22	213.64
23	6933	1460		1.46e-09	6.10702	9.5406e-13	1.39293e-21	838.841
115	7011	853		8.53e-10	6.14127	9.70206e-13	8.27585e-22	498.384
57	7025	9514		9.514e-09	6.1474	9.73113e-13	9.2582e-21	5575.42
112	7212	4822		4.822e-09	6.22868	1.01223e-12	4.88095e-21	2939.38
93	7241	6976		6.976e-09	6.24119	1.01834e-12	7.10392e-21	4278.08
163	7250	2227		2.227e-09	6.24507	1.02024e-12	2.27207e-21	1368.27
125	7384	740		7.4e-10	6.30252	1.04865e-12	7.76002e-22	467.32
44	7386	508		5.08e-10	6.30337	1.04908e-12	5.32932e-22	320.939
101	7409	1502		1.502e-09	6.31318	1.05398e-12	1.58308e-21	953.354
48	7429	320		3.2e-10	6.3217	1.05825e-12	3.38641e-22	203.934
57	7528	6082		6.082e-09	6.36368	1.07948e-12	6.56538e-21	3953.76
85	7553	10186		1.0186e-08	6.37424	1.08486e-12	1.10504e-20	6654.69
75	7610	579		5.79e-10	6.39824	1.09716e-12	6.35257e-22	382.561
139	7616	492		4.92e-10	6.40077	1.09846e-12	5.40442e-22	325.462
85	7653	561		5.61e-10	6.41629	1.10647e-12	6.20732e-22	373.814
62	7765	659		6.59e-10	6.46307	1.13085e-12	7.45232e-22	448.789
23	7837	5160		5.16e-09	6.49297	1.14662e-12	5.91655e-21	3563.03
166	7877	1427		1.427e-09	6.50952	1.15541e-12	1.64877e-21	992.91
54	7922	676		6.76e-10	6.52809	1.16532e-12	7.87758e-22	474.399
44	7931	9757		9.757e-09	6.53179	1.16731e-12	1.13894e-20	6858.88

## Sheet: Iso3+
cell	area	GFP int		moles / L	Radius (m)	Volume	moles	molecules		C					Molecules	Intensity	conc
37	5002	12467		1.2467e-08	5.18729	5.84668e-13	7.28906e-21	4389.57		Conversion factor:	1000000000000			mean	9795.23	18984.7	1.89847e-08
66	5004	7992		7.992e-09	5.18832	5.85019e-13	4.67547e-21	2815.63		1 pixel (um)	0.13			Variance	3.1509e+07	8.77311e+07
35	5006	20732		2.0732e-08	5.18936	5.8537e-13	1.21359e-20	7308.4						sdev	5613.29	9366.49
59	5011	16670		1.667e-08	5.19195	5.86247e-13	9.77273e-21	5885.28						CV2	1.74501	2.02688
52	5013	12506		1.2506e-08	5.19299	5.86598e-13	7.33599e-21	4417.84						Fano	3216.77	4621.14
10	5015	6444		6.444e-09	5.19402	5.86949e-13	3.7823e-21	2277.75
23	5027	7126		7.126e-09	5.20023	5.89057e-13	4.19762e-21	2527.87
60	5030	6787		6.787e-09	5.20179	5.89584e-13	4.00151e-21	2409.76
90	5031	3712		3.712e-09	5.2023	5.8976e-13	2.18919e-21	1318.36
65	5036	42929		4.2929e-08	5.20489	5.90639e-13	2.53556e-20	15269.5
33	5039	19896		1.9896e-08	5.20644	5.91167e-13	1.17619e-20	7083.16
12	5047	7931		7.931e-09	5.21057	5.92576e-13	4.69972e-21	2830.24
60	5053	10403		1.0403e-08	5.21366	5.93633e-13	6.17556e-21	3719.01
23	5053	15528		1.5528e-08	5.21366	5.93633e-13	9.21793e-21	5551.17
38	5059	15050		1.505e-08	5.21676	5.9469e-13	8.95009e-21	5389.87
8	5060	4869		4.869e-09	5.21727	5.94867e-13	2.89641e-21	1744.26
7	5062	26976		2.6976e-08	5.21831	5.95219e-13	1.60566e-20	9669.53
6	5065	8300		8.3e-09	5.21985	5.95749e-13	4.94471e-21	2977.78
23	5070	15533		1.5533e-08	5.22243	5.96631e-13	9.26747e-21	5581
67	5071	14316		1.4316e-08	5.22294	5.96808e-13	8.5439e-21	5145.25
53	5077	9816		9.816e-09	5.22603	5.97867e-13	5.86866e-21	3534.19
64	5103	18821		1.8821e-08	5.2394	6.02466e-13	1.1339e-20	6828.51
8	5112	18404		1.8404e-08	5.24401	6.0406e-13	1.11171e-20	6694.89
44	5117	7391		7.391e-09	5.24658	6.04947e-13	4.47116e-21	2692.6
45	5119	25147		2.5147e-08	5.2476	6.05301e-13	1.52215e-20	9166.61
22	5124	9038		9.038e-09	5.25017	6.06188e-13	5.47873e-21	3299.37
71	5128	27821		2.7821e-08	5.25221	6.06898e-13	1.68845e-20	10168.1
66	5129	10600		1.06e-08	5.25273	6.07076e-13	6.435e-21	3875.25
22	5134	17070		1.707e-08	5.25529	6.07964e-13	1.03779e-20	6249.74
7	5135	8444		8.444e-09	5.2558	6.08141e-13	5.13515e-21	3092.46
4	5139	15511		1.5511e-08	5.25784	6.08852e-13	9.4439e-21	5687.25
3	5139	11170		1.117e-08	5.25784	6.08852e-13	6.80088e-21	4095.58
27	5150	7971		7.971e-09	5.26347	6.10808e-13	4.86875e-21	2932.03
11	5156	20343		2.0343e-08	5.26653	6.11876e-13	1.24474e-20	7495.99
66	5166	9088		9.088e-09	5.27164	6.13657e-13	5.57691e-21	3358.49
67	5175	16725		1.6725e-08	5.27623	6.15261e-13	1.02902e-20	6196.93
36	5175	7027		7.027e-09	5.27623	6.15261e-13	4.32344e-21	2603.64
38	5177	12848		1.2848e-08	5.27725	6.15618e-13	7.90946e-21	4763.19
27	5182	15936		1.5936e-08	5.2798	6.1651e-13	9.8247e-21	5916.57
63	5187	10994		1.0994e-08	5.28234	6.17402e-13	6.78772e-21	4087.66
19	5188	11084		1.1084e-08	5.28285	6.17581e-13	6.84527e-21	4122.32
26	5189	11947		1.1947e-08	5.28336	6.17759e-13	7.38037e-21	4444.56
77	5195	38640		3.864e-08	5.28641	6.18831e-13	2.39116e-20	14399.9
12	5201	19828		1.9828e-08	5.28947	6.19904e-13	1.22914e-20	7402.08
61	5201	10864		1.0864e-08	5.28947	6.19904e-13	6.73463e-21	4055.69
7	5207	8729		8.729e-09	5.29252	6.20977e-13	5.4205e-21	3264.3
74	5210	10436		1.0436e-08	5.29404	6.21513e-13	6.48611e-21	3906.03
55	5223	36384		3.6384e-08	5.30064	6.23841e-13	2.26978e-20	13669
21	5225	8465		8.465e-09	5.30166	6.24199e-13	5.28385e-21	3182.01
60	5226	10094		1.0094e-08	5.30216	6.24379e-13	6.30248e-21	3795.44
47	5233	12730		1.273e-08	5.30571	6.25633e-13	7.96431e-21	4796.22
15	5245	22539		2.2539e-08	5.31179	6.27787e-13	1.41497e-20	8521.14
20	5247	12792		1.2792e-08	5.31281	6.28146e-13	8.03524e-21	4838.94
78	5254	27565		2.7565e-08	5.31635	6.29403e-13	1.73495e-20	10448.1
51	5263	11123		1.1123e-08	5.3209	6.31021e-13	7.01885e-21	4226.85
69	5269	9885		9.885e-09	5.32393	6.32101e-13	6.24831e-21	3762.82
14	5269	23683		2.3683e-08	5.32393	6.32101e-13	1.497e-20	9015.17
64	5277	17693		1.7693e-08	5.32797	6.33541e-13	1.12092e-20	6750.36
4	5288	6325		6.325e-09	5.33352	6.35523e-13	4.01968e-21	2420.71
59	5292	9637		9.637e-09	5.33554	6.36244e-13	6.13148e-21	3692.46
21	5296	13253		1.3253e-08	5.33756	6.36965e-13	8.4417e-21	5083.71
32	5297	14344		1.4344e-08	5.33806	6.37146e-13	9.13922e-21	5503.77
16	5304	11891		1.1891e-08	5.34159	6.38409e-13	7.59132e-21	4571.6
55	5305	26113		2.6113e-08	5.34209	6.3859e-13	1.66755e-20	10042.2
38	5306	6183		6.183e-09	5.34259	6.3877e-13	3.94952e-21	2378.45
48	5311	25651		2.5651e-08	5.34511	6.39673e-13	1.64083e-20	9881.29
31	5317	8743		8.743e-09	5.34813	6.40758e-13	5.60214e-21	3373.69
6	5322	9868		9.868e-09	5.35064	6.41662e-13	6.33192e-21	3813.17
66	5328	6744		6.744e-09	5.35366	6.42747e-13	4.33469e-21	2610.41
51	5336	14863		1.4863e-08	5.35767	6.44195e-13	9.57468e-21	5766
48	5338	14655		1.4655e-08	5.35868	6.44558e-13	9.44599e-21	5688.51
18	5344	25427		2.5427e-08	5.36169	6.45645e-13	1.64168e-20	9886.43
66	5347	8821		8.821e-09	5.36319	6.46188e-13	5.70003e-21	3432.64
51	5348	10849		1.0849e-08	5.3637	6.4637e-13	7.01246e-21	4223
28	5355	8037		8.037e-09	5.3672	6.47639e-13	5.20508e-21	3134.57
54	5362	26958		2.6958e-08	5.37071	6.48909e-13	1.74933e-20	10534.7
11	5366	14560		1.456e-08	5.37271	6.49636e-13	9.4587e-21	5696.16
26	5372	9348		9.348e-09	5.37572	6.50726e-13	6.08298e-21	3663.26
42	5372	7482		7.482e-09	5.37572	6.50726e-13	4.86873e-21	2932.02
35	5372	6500		6.5e-09	5.37572	6.50726e-13	4.22972e-21	2547.19
28	5374	28132		2.8132e-08	5.37672	6.51089e-13	1.83164e-20	11030.4
34	5385	13602		1.3602e-08	5.38222	6.53089e-13	8.88332e-21	5349.66
21	5386	10001		1.0001e-08	5.38272	6.53271e-13	6.53336e-21	3934.48
50	5395	9622		9.622e-09	5.38721	6.54909e-13	6.30154e-21	3794.87
69	5395	30310		3.031e-08	5.38721	6.54909e-13	1.98503e-20	11954.1
33	5401	22852		2.2852e-08	5.39021	6.56002e-13	1.4991e-20	9027.77
37	5405	13397		1.3397e-08	5.3922	6.56731e-13	8.79822e-21	5298.41
9	5407	12728		1.2728e-08	5.3932	6.57095e-13	8.36351e-21	5036.62
7	5418	13285		1.3285e-08	5.39868	6.59102e-13	8.75616e-21	5273.09
61	5424	15553		1.5553e-08	5.40167	6.60197e-13	1.0268e-20	6183.56
17	5444	9422		9.422e-09	5.41162	6.63852e-13	6.25481e-21	3766.73
56	5446	26612		2.6612e-08	5.41262	6.64217e-13	1.76762e-20	10644.8
47	5457	40625		4.0625e-08	5.41808	6.66231e-13	2.70656e-20	16299.3
40	5459	15516		1.5516e-08	5.41907	6.66597e-13	1.03429e-20	6228.65
58	5461	6846		6.846e-09	5.42007	6.66964e-13	4.56603e-21	2749.73
10	5467	4673		4.673e-09	5.42304	6.68063e-13	3.12186e-21	1880.03
62	5469	7213		7.213e-09	5.42403	6.6843e-13	4.82138e-21	2903.51
28	5480	16434		1.6434e-08	5.42949	6.70447e-13	1.10181e-20	6635.27
14	5487	10918		1.0918e-08	5.43295	6.71732e-13	7.33397e-21	4416.62
36	5490	13939		1.3939e-08	5.43444	6.72283e-13	9.37096e-21	5643.32
26	5491	5486		5.486e-09	5.43493	6.72467e-13	3.68915e-21	2221.66
8	5496	21134		2.1134e-08	5.43741	6.73386e-13	1.42313e-20	8570.31
63	5506	4478		4.478e-09	5.44235	6.75224e-13	3.02366e-21	1820.89
2	5507	15050		1.505e-08	5.44284	6.75408e-13	1.01649e-20	6121.44
41	5509	7366		7.366e-09	5.44383	6.75776e-13	4.97777e-21	2997.68
35	5510	7476		7.476e-09	5.44433	6.7596e-13	5.05348e-21	3043.28
67	5511	15625		1.5625e-08	5.44482	6.76144e-13	1.05648e-20	6362.25
78	5522	4909		4.909e-09	5.45025	6.7817e-13	3.32914e-21	2004.85
57	5527	17893		1.7893e-08	5.45272	6.79091e-13	1.2151e-20	7317.49
2	5535	16167		1.6167e-08	5.45666	6.80566e-13	1.10027e-20	6625.99
57	5536	38677		3.8677e-08	5.45716	6.80751e-13	2.63294e-20	15855.9
63	5547	13493		1.3493e-08	5.46258	6.8278e-13	9.21276e-21	5548.05
55	5553	37671		3.7671e-08	5.46553	6.83889e-13	2.57628e-20	15514.7
52	5555	36469		3.6469e-08	5.46651	6.84258e-13	2.49542e-20	15027.8
36	5555	23404		2.3404e-08	5.46651	6.84258e-13	1.60144e-20	9644.08
17	5558	7328		7.328e-09	5.46799	6.84812e-13	5.01831e-21	3022.09
33	5564	20979		2.0979e-08	5.47094	6.85922e-13	1.439e-20	8665.83
18	5570	14770		1.477e-08	5.47389	6.87032e-13	1.01475e-20	6110.94
22	5574	10853		1.0853e-08	5.47585	6.87772e-13	7.46439e-21	4495.16
10	5574	32690		3.269e-08	5.47585	6.87772e-13	2.24833e-20	13539.7
52	5577	8549		8.549e-09	5.47733	6.88327e-13	5.88451e-21	3543.73
72	5584	13905		1.3905e-08	5.48076	6.89623e-13	9.58921e-21	5774.76
61	5586	13487		1.3487e-08	5.48175	6.89994e-13	9.30595e-21	5604.17
8	5592	30274		3.0274e-08	5.48469	6.91106e-13	2.09225e-20	12599.8
67	5595	14047		1.4047e-08	5.48616	6.91662e-13	9.71578e-21	5850.98
84	5604	12212		1.2212e-08	5.49057	6.93332e-13	8.46697e-21	5098.93
12	5613	9044		9.044e-09	5.49498	6.95003e-13	6.2856e-21	3785.28
45	5618	34842		3.4842e-08	5.49742	6.95931e-13	2.42476e-20	14602.3
25	5621	8365		8.365e-09	5.49889	6.96489e-13	5.82613e-21	3508.58
3	5626	7696		7.696e-09	5.50134	6.97418e-13	5.36733e-21	3232.28
86	5634	9720		9.72e-09	5.50525	6.98907e-13	6.79337e-21	4091.06
55	5635	18939		1.8939e-08	5.50574	6.99093e-13	1.32401e-20	7973.38
4	5636	18233		1.8233e-08	5.50622	6.99279e-13	1.27499e-20	7678.2
34	5640	18404		1.8404e-08	5.50818	7.00023e-13	1.28832e-20	7758.46
40	5646	17261		1.7261e-08	5.51111	7.01141e-13	1.21024e-20	7288.23
35	5654	14531		1.4531e-08	5.51501	7.02631e-13	1.02099e-20	6148.57
22	5662	15234		1.5234e-08	5.51891	7.04123e-13	1.07266e-20	6459.72
39	5667	34900		3.49e-08	5.52135	7.05056e-13	2.46065e-20	14818.4
29	5672	6984		6.984e-09	5.52378	7.05989e-13	4.93063e-21	2969.29
26	5678	20132		2.0132e-08	5.5267	7.0711e-13	1.42355e-20	8572.84
52	5680	12203		1.2203e-08	5.52768	7.07484e-13	8.63342e-21	5199.17
49	5685	6117		6.117e-09	5.53011	7.08418e-13	4.33339e-21	2609.63
14	5688	8889		8.889e-09	5.53157	7.08979e-13	6.30211e-21	3795.22
7	5688	32587		3.2587e-08	5.53157	7.08979e-13	2.31035e-20	13913.2
45	5689	10172		1.0172e-08	5.53205	7.09166e-13	7.21363e-21	4344.15
10	5689	30375		3.0375e-08	5.53205	7.09166e-13	2.15409e-20	12972.2
44	5695	16643		1.6643e-08	5.53497	7.10288e-13	1.18213e-20	7118.97
19	5707	23393		2.3393e-08	5.5408	7.12534e-13	1.66683e-20	10037.9
13	5714	12836		1.2836e-08	5.5442	7.13845e-13	9.16292e-21	5518.04
64	5714	19564		1.9564e-08	5.5442	7.13845e-13	1.39657e-20	8410.32
6	5725	14189		1.4189e-08	5.54953	7.15908e-13	1.0158e-20	6117.3
70	5725	7698		7.698e-09	5.54953	7.15908e-13	5.51106e-21	3318.84
26	5729	11109		1.1109e-08	5.55147	7.16658e-13	7.96136e-21	4794.44
60	5730	12499		1.2499e-08	5.55195	7.16846e-13	8.95986e-21	5395.75
49	5732	34213		3.4213e-08	5.55292	7.17221e-13	2.45383e-20	14777.3
51	5732	9879		9.879e-09	5.55292	7.17221e-13	7.08543e-21	4266.94
4	5737	30504		3.0504e-08	5.55534	7.1816e-13	2.19067e-20	13192.6
60	5739	29876		2.9876e-08	5.55631	7.18535e-13	2.1467e-20	12927.7
32	5741	13605		1.3605e-08	5.55728	7.18911e-13	9.78079e-21	5890.13
53	5746	9772		9.772e-09	5.5597	7.1985e-13	7.03438e-21	4236.2
50	5747	14242		1.4242e-08	5.56018	7.20038e-13	1.02548e-20	6175.58
8	5751	14267		1.4267e-08	5.56212	7.2079e-13	1.02835e-20	6192.88
4	5759	6977		6.977e-09	5.56598	7.22295e-13	5.03945e-21	3034.83
73	5759	14473		1.4473e-08	5.56598	7.22295e-13	1.04538e-20	6295.41
57	5759	5883		5.883e-09	5.56598	7.22295e-13	4.24926e-21	2558.96
35	5764	8197		8.197e-09	5.5684	7.23236e-13	5.92836e-21	3570.14
13	5766	18433		1.8433e-08	5.56937	7.23612e-13	1.33383e-20	8032.54
14	5767	18793		1.8793e-08	5.56985	7.238e-13	1.36024e-20	8191.54
55	5768	35946		3.5946e-08	5.57033	7.23989e-13	2.60245e-20	15672.3
47	5769	24458		2.4458e-08	5.57081	7.24177e-13	1.77119e-20	10666.4
45	5776	15863		1.5863e-08	5.57419	7.25495e-13	1.15085e-20	6930.6
53	5783	26326		2.6326e-08	5.57757	7.26815e-13	1.91341e-20	11522.8
40	5802	14967		1.4967e-08	5.58672	7.30399e-13	1.09319e-20	6583.34
60	5807	19249		1.9249e-08	5.58913	7.31344e-13	1.40776e-20	8477.75
19	5809	32683		3.2683e-08	5.59009	7.31722e-13	2.39149e-20	14401.9
59	5812	26660		2.666e-08	5.59154	7.32289e-13	1.95228e-20	11756.9
13	5821	18361		1.8361e-08	5.59586	7.3399e-13	1.34768e-20	8115.92
21	5827	37054		3.7054e-08	5.59875	7.35125e-13	2.72393e-20	16403.9
10	5830	29336		2.9336e-08	5.60019	7.35693e-13	2.15823e-20	12997.2
34	5831	11534		1.1534e-08	5.60067	7.35882e-13	8.48767e-21	5111.39
33	5838	9531		9.531e-09	5.60403	7.37208e-13	7.02633e-21	4231.35
37	5842	24464		2.4464e-08	5.60595	7.37966e-13	1.80536e-20	10872.1
4	5847	21676		2.1676e-08	5.60835	7.38913e-13	1.60167e-20	9645.47
30	5849	35669		3.5669e-08	5.60931	7.39292e-13	2.63698e-20	15880.3
35	5850	11656		1.1656e-08	5.60979	7.39482e-13	8.6194e-21	5190.73
23	5862	33168		3.3168e-08	5.61554	7.41759e-13	2.46026e-20	14816.1
48	5865	5794		5.794e-09	5.61697	7.42328e-13	4.30105e-21	2590.15
44	5877	18533		1.8533e-08	5.62272	7.44607e-13	1.37998e-20	8310.44
85	5880	18447		1.8447e-08	5.62415	7.45178e-13	1.37463e-20	8278.21
36	5886	35791		3.5791e-08	5.62702	7.46319e-13	2.67115e-20	16086
36	5890	11345		1.1345e-08	5.62893	7.47079e-13	8.47562e-21	5104.14
15	5898	13161		1.3161e-08	5.63275	7.48602e-13	9.85235e-21	5933.22
68	5898	16371		1.6371e-08	5.63275	7.48602e-13	1.22554e-20	7380.35
70	5902	26205		2.6205e-08	5.63466	7.49364e-13	1.96371e-20	11825.7
77	5905	12223		1.2223e-08	5.6361	7.49935e-13	9.16646e-21	5520.17
2	5914	6158		6.158e-09	5.64039	7.5165e-13	4.62866e-21	2787.45
18	5917	12951		1.2951e-08	5.64182	7.52222e-13	9.74203e-21	5866.79
89	5919	23187		2.3187e-08	5.64277	7.52604e-13	1.74506e-20	10509
27	5922	7279		7.279e-09	5.6442	7.53176e-13	5.48237e-21	3301.56
33	5929	22278		2.2278e-08	5.64754	7.54512e-13	1.6809e-20	10122.6
27	5932	13005		1.3005e-08	5.64897	7.55085e-13	9.81987e-21	5913.67
60	5943	25395		2.5395e-08	5.6542	7.57186e-13	1.92287e-20	11579.8
5	5948	9498		9.498e-09	5.65658	7.58142e-13	7.20083e-21	4336.44
66	5952	4896		4.896e-09	5.65848	7.58906e-13	3.71561e-21	2237.59
54	5957	18399		1.8399e-08	5.66086	7.59863e-13	1.39807e-20	8419.39
30	5958	17177		1.7177e-08	5.66133	7.60054e-13	1.30555e-20	7862.18
11	5961	11594		1.1594e-08	5.66276	7.60628e-13	8.81873e-21	5310.76
44	5965	20760		2.076e-08	5.66466	7.61394e-13	1.58065e-20	9518.92
5	5966	17809		1.7809e-08	5.66513	7.61586e-13	1.35631e-20	8167.88
28	5969	31626		3.1626e-08	5.66656	7.6216e-13	2.41041e-20	14515.8
81	5973	6558		6.558e-09	5.66845	7.62926e-13	5.00327e-21	3013.04
15	5975	41161		4.1161e-08	5.6694	7.6331e-13	3.14186e-20	18920.7
68	5978	17480		1.748e-08	5.67083	7.63885e-13	1.33527e-20	8041.19
11	5988	19830		1.983e-08	5.67557	7.65802e-13	1.51859e-20	9145.14
24	6009	9180		9.18e-09	5.68551	7.69834e-13	7.06708e-21	4255.89
32	6016	9182		9.182e-09	5.68882	7.7118e-13	7.08097e-21	4264.26
46	6017	9437		9.437e-09	5.68929	7.71372e-13	7.27944e-21	4383.78
57	6018	18566		1.8566e-08	5.68977	7.71564e-13	1.43249e-20	8626.63
63	6018	28127		2.8127e-08	5.68977	7.71564e-13	2.17018e-20	13069.1
83	6019	20269		2.0269e-08	5.69024	7.71757e-13	1.56427e-20	9420.28
3	6019	20027		2.0027e-08	5.69024	7.71757e-13	1.5456e-20	9307.8
2	6023	23554		2.3554e-08	5.69213	7.72526e-13	1.81961e-20	10957.9
40	6031	23506		2.3506e-08	5.69591	7.74066e-13	1.81952e-20	10957.4
13	6031	27289		2.7289e-08	5.69591	7.74066e-13	2.11235e-20	12720.9
40	6043	23072		2.3072e-08	5.70157	7.76377e-13	1.79126e-20	10787.2
21	6061	15310		1.531e-08	5.71006	7.79849e-13	1.19395e-20	7190.12
16	6064	32320		3.232e-08	5.71147	7.80428e-13	2.52234e-20	15189.9
17	6070	17946		1.7946e-08	5.7143	7.81586e-13	1.40263e-20	8446.86
29	6075	10097		1.0097e-08	5.71665	7.82552e-13	7.90143e-21	4758.35
11	6076	12757		1.2757e-08	5.71712	7.82745e-13	9.98548e-21	6013.4
8	6077	24358		2.4358e-08	5.71759	7.82939e-13	1.90708e-20	11484.7
34	6081	20969		2.0969e-08	5.71947	7.83712e-13	1.64337e-20	9896.58
28	6086	5560		5.56e-09	5.72182	7.84679e-13	4.36281e-21	2627.35
37	6086	25290		2.529e-08	5.72182	7.84679e-13	1.98445e-20	11950.6
38	6090	32281		3.2281e-08	5.7237	7.85452e-13	2.53552e-20	15269.2
45	6097	23585		2.3585e-08	5.72699	7.86807e-13	1.85568e-20	11175.2
53	6097	9194		9.194e-09	5.72699	7.86807e-13	7.2339e-21	4356.36
75	6108	7800		7.8e-09	5.73216	7.88937e-13	6.15371e-21	3705.85
68	6109	12018		1.2018e-08	5.73262	7.89131e-13	9.48378e-21	5711.26
34	6112	10640		1.064e-08	5.73403	7.89712e-13	8.40254e-21	5060.13
14	6116	36335		3.6335e-08	5.73591	7.90488e-13	2.87224e-20	17297
35	6119	14594		1.4594e-08	5.73731	7.91069e-13	1.15449e-20	6952.48
17	6124	19329		1.9329e-08	5.73966	7.92039e-13	1.53093e-20	9219.49
64	6129	23134		2.3134e-08	5.742	7.93009e-13	1.83455e-20	11047.9
67	6132	17116		1.7116e-08	5.74341	7.93592e-13	1.35831e-20	8179.94
7	6137	17525		1.7525e-08	5.74575	7.94562e-13	1.39247e-20	8385.65
24	6139	16361		1.6361e-08	5.74668	7.94951e-13	1.30062e-20	7832.51
56	6142	7018		7.018e-09	5.74809	7.95534e-13	5.58306e-21	3362.19
17	6145	9329		9.329e-09	5.74949	7.96117e-13	7.42697e-21	4472.63
3	6167	5523		5.523e-09	5.75977	8.00396e-13	4.42059e-21	2662.14
57	6169	32478		3.2478e-08	5.76071	8.00785e-13	2.60079e-20	15662.3
73	6172	33451		3.3451e-08	5.76211	8.01369e-13	2.68066e-20	16143.3
37	6179	29004		2.9004e-08	5.76537	8.02733e-13	2.32825e-20	14021
60	6192	10799		1.0799e-08	5.77144	8.05268e-13	8.69609e-21	5236.91
17	6212	17940		1.794e-08	5.78075	8.09172e-13	1.45166e-20	8742.07
17	6218	9857		9.857e-09	5.78354	8.10345e-13	7.98757e-21	4810.23
47	6218	18440		1.844e-08	5.78354	8.10345e-13	1.49428e-20	8998.74
47	6223	13307		1.3307e-08	5.78587	8.11323e-13	1.07963e-20	6501.67
51	6223	3724		3.724e-09	5.78587	8.11323e-13	3.02137e-21	1819.51
19	6229	41587		4.1587e-08	5.78865	8.12496e-13	3.37893e-20	20348.4
45	6232	20670		2.067e-08	5.79005	8.13083e-13	1.68064e-20	10121.1
36	6232	14070		1.407e-08	5.79005	8.13083e-13	1.14401e-20	6889.38
48	6233	40436		4.0436e-08	5.79051	8.13279e-13	3.28857e-20	19804.3
87	6239	14625		1.4625e-08	5.7933	8.14454e-13	1.19114e-20	7173.2
5	6243	21275		2.1275e-08	5.79516	8.15237e-13	1.73442e-20	10444.9
16	6245	9194		9.194e-09	5.79608	8.15629e-13	7.49889e-21	4515.94
57	6250	10857		1.0857e-08	5.7984	8.16608e-13	8.86592e-21	5339.18
10	6259	34616		3.4616e-08	5.80258	8.18373e-13	2.83288e-20	17060
26	6272	18748		1.8748e-08	5.8086	8.20924e-13	1.53907e-20	9268.49
34	6278	10850		1.085e-08	5.81138	8.22102e-13	8.91981e-21	5371.63
15	6282	16250		1.625e-08	5.81323	8.22888e-13	1.33719e-20	8052.77
58	6286	22485		2.2485e-08	5.81508	8.23674e-13	1.85203e-20	11153.2
60	6290	21051		2.1051e-08	5.81693	8.2446e-13	1.73557e-20	10451.9
8	6293	19719		1.9719e-08	5.81832	8.2505e-13	1.62692e-20	9797.52
24	6295	21192		2.1192e-08	5.81924	8.25444e-13	1.74928e-20	10534.4
61	6300	22353		2.2353e-08	5.82155	8.26427e-13	1.84731e-20	11124.8
2	6303	19174		1.9174e-08	5.82294	8.27018e-13	1.58572e-20	9549.45
72	6315	17494		1.7494e-08	5.82848	8.29381e-13	1.45092e-20	8737.64
75	6323	30692		3.0692e-08	5.83217	8.30957e-13	2.55037e-20	15358.7
49	6324	11218		1.1218e-08	5.83263	8.31154e-13	9.32389e-21	5614.98
47	6326	10516		1.0516e-08	5.83355	8.31549e-13	8.74457e-21	5266.1
17	6327	7693		7.693e-09	5.83401	8.31746e-13	6.39862e-21	3853.34
6	6328	11888		1.1888e-08	5.83447	8.31943e-13	9.89014e-21	5955.98
74	6330	14277		1.4277e-08	5.8354	8.32337e-13	1.18833e-20	7156.28
19	6340	28670		2.867e-08	5.84	8.34311e-13	2.39197e-20	14404.8
25	6347	27369		2.7369e-08	5.84323	8.35693e-13	2.28721e-20	13773.9
70	6352	25390		2.539e-08	5.84553	8.3668e-13	2.12433e-20	12793
74	6364	20558		2.0558e-08	5.85105	8.39052e-13	1.72492e-20	10387.7
55	6365	25434		2.5434e-08	5.85151	8.3925e-13	2.13455e-20	12854.6
53	6369	8212		8.212e-09	5.85334	8.40041e-13	6.89842e-21	4154.33
39	6397	12022		1.2022e-08	5.8662	8.45587e-13	1.01656e-20	6121.9
61	6406	13453		1.3453e-08	5.87032	8.47372e-13	1.13997e-20	6865.06
76	6422	26929		2.6929e-08	5.87765	8.50549e-13	2.29044e-20	13793.4
74	6423	17255		1.7255e-08	5.87811	8.50748e-13	1.46797e-20	8840.29
4	6424	27322		2.7322e-08	5.87856	8.50946e-13	2.32496e-20	14001.2
23	6431	26111		2.6111e-08	5.88177	8.52338e-13	2.22554e-20	13402.5
32	6432	11629		1.1629e-08	5.88222	8.52536e-13	9.91415e-21	5970.44
69	6441	27072		2.7072e-08	5.88634	8.54326e-13	2.31283e-20	13928.2
13	6451	34314		3.4314e-08	5.8909	8.56317e-13	2.93837e-20	17695.2
62	6454	11129		1.1129e-08	5.89227	8.56914e-13	9.5366e-21	5743.07
47	6463	8858		8.858e-09	5.89638	8.58707e-13	7.60643e-21	4580.7
56	6468	17556		1.7556e-08	5.89866	8.59704e-13	1.5093e-20	9089.19
58	6471	8298		8.298e-09	5.90003	8.60302e-13	7.13879e-21	4299.08
31	6477	11676		1.1676e-08	5.90276	8.61499e-13	1.00589e-20	6057.59
10	6484	19215		1.9215e-08	5.90595	8.62896e-13	1.65805e-20	9985.04
32	6490	24988		2.4988e-08	5.90868	8.64094e-13	2.1592e-20	13003
63	6491	10773		1.0773e-08	5.90914	8.64294e-13	9.31103e-21	5607.24
64	6497	19441		1.9441e-08	5.91187	8.65492e-13	1.6826e-20	10132.9
56	6501	33358		3.3358e-08	5.91369	8.66292e-13	2.88978e-20	17402.6
75	6502	29327		2.9327e-08	5.91414	8.66491e-13	2.54116e-20	15303.2
59	6503	16343		1.6343e-08	5.9146	8.66691e-13	1.41643e-20	8529.96
33	6503	12308		1.2308e-08	5.9146	8.66691e-13	1.06672e-20	6423.96
25	6503	17906		1.7906e-08	5.9146	8.66691e-13	1.5519e-20	9345.75
15	6507	8026		8.026e-09	5.91642	8.67491e-13	6.96248e-21	4192.91
64	6508	31335		3.1335e-08	5.91687	8.67691e-13	2.71891e-20	16373.7
2	6509	26492		2.6492e-08	5.91733	8.67891e-13	2.29922e-20	13846.2
32	6513	9645		9.645e-09	5.91914	8.68691e-13	8.37853e-21	5045.67
41	6514	35502		3.5502e-08	5.9196	8.68891e-13	3.08474e-20	18576.7
63	6516	30454		3.0454e-08	5.92051	8.69292e-13	2.64734e-20	15942.7
39	6522	11764		1.1764e-08	5.92323	8.70493e-13	1.02405e-20	6166.96
69	6523	12022		1.2022e-08	5.92369	8.70693e-13	1.04675e-20	6303.66
46	6525	23813		2.3813e-08	5.9246	8.71093e-13	2.07433e-20	12491.9
54	6534	24771		2.4771e-08	5.92868	8.72896e-13	2.16225e-20	13021.4
79	6536	27011		2.7011e-08	5.92959	8.73297e-13	2.35886e-20	14205.4
51	6539	20719		2.0719e-08	5.93095	8.73898e-13	1.81063e-20	10903.9
45	6548	13825		1.3825e-08	5.93503	8.75703e-13	1.21066e-20	7290.76
17	6572	12881		1.2881e-08	5.94589	8.80522e-13	1.1342e-20	6830.31
36	6576	14466		1.4466e-08	5.9477	8.81326e-13	1.27493e-20	7677.78
11	6577	33336		3.3336e-08	5.94816	8.81527e-13	2.93866e-20	17697
5	6586	27171		2.7171e-08	5.95222	8.83337e-13	2.40012e-20	14453.8
30	6595	20363		2.0363e-08	5.95629	8.85148e-13	1.80243e-20	10854.5
65	6598	29226		2.9226e-08	5.95764	8.85752e-13	2.5887e-20	15589.5
5	6604	15566		1.5566e-08	5.96035	8.86961e-13	1.38064e-20	8314.43
6	6604	8902		8.902e-09	5.96035	8.86961e-13	7.89573e-21	4754.92
63	6619	13097		1.3097e-08	5.96712	8.89984e-13	1.16561e-20	7019.48
45	6621	7308		7.308e-09	5.96802	8.90388e-13	6.50695e-21	3918.58
38	6623	11203		1.1203e-08	5.96892	8.90791e-13	9.97954e-21	6009.82
34	6627	26664		2.6664e-08	5.97072	8.91598e-13	2.37736e-20	14316.8
32	6628	18155		1.8155e-08	5.97117	8.918e-13	1.61906e-20	9750.23
21	6635	10353		1.0353e-08	5.97433	8.93213e-13	9.24744e-21	5568.94
37	6636	17897		1.7897e-08	5.97478	8.93415e-13	1.59895e-20	9629.08
2	6639	9852		9.852e-09	5.97613	8.94021e-13	8.8079e-21	5304.24
30	6648	9072		9.072e-09	5.98018	8.9584e-13	8.12706e-21	4894.23
25	6648	21397		2.1397e-08	5.98018	8.9584e-13	1.91683e-20	11543.4
46	6649	18503		1.8503e-08	5.98063	8.96042e-13	1.65795e-20	9984.39
54	6663	6111		6.111e-09	5.98692	8.98874e-13	5.49302e-21	3307.97
42	6664	7398		7.398e-09	5.98737	8.99076e-13	6.65136e-21	4005.54
72	6669	29898		2.9898e-08	5.98961	9.00088e-13	2.69108e-20	16206.1
5	6669	27796		2.7796e-08	5.98961	9.00088e-13	2.50188e-20	15066.7
24	6672	8622		8.622e-09	5.99096	9.00695e-13	7.7658e-21	4676.67
37	6673	32790		3.279e-08	5.99141	9.00898e-13	2.95404e-20	17789.7
67	6674	18992		1.8992e-08	5.99186	9.011e-13	1.71137e-20	10306.1
61	6681	24169		2.4169e-08	5.995	9.02518e-13	2.1813e-20	13136.1
46	6687	20431		2.0431e-08	5.99769	9.03734e-13	1.84642e-20	11119.4
19	6689	8335		8.335e-09	5.99859	9.0414e-13	7.53601e-21	4538.29
27	6700	24221		2.4221e-08	6.00352	9.06371e-13	2.19532e-20	13220.5
58	6703	17156		1.7156e-08	6.00486	9.0698e-13	1.55601e-20	9370.54
54	6707	7860		7.86e-09	6.00665	9.07792e-13	7.13524e-21	4296.94
64	6708	26210		2.621e-08	6.0071	9.07995e-13	2.37985e-20	14331.8
29	6710	11543		1.1543e-08	6.008	9.08401e-13	1.04857e-20	6314.62
18	6711	25993		2.5993e-08	6.00844	9.08604e-13	2.36173e-20	14222.7
51	6712	31930		3.193e-08	6.00889	9.08807e-13	2.90182e-20	17475.2
11	6720	33894		3.3894e-08	6.01247	9.10433e-13	3.08582e-20	18583.2
7	6727	27987		2.7987e-08	6.0156	9.11855e-13	2.55201e-20	15368.6
23	6728	22026		2.2026e-08	6.01605	9.12059e-13	2.0089e-20	12097.9
73	6729	31870		3.187e-08	6.0165	9.12262e-13	2.90738e-20	17508.6
53	6735	14053		1.4053e-08	6.01918	9.13483e-13	1.28372e-20	7730.72
3	6746	36652		3.6652e-08	6.02409	9.15721e-13	3.3563e-20	20212.1
12	6748	30460		3.046e-08	6.02498	9.16129e-13	2.79053e-20	16805
74	6749	10916		1.0916e-08	6.02543	9.16332e-13	1.00027e-20	6023.76
59	6750	42418		4.2418e-08	6.02588	9.16536e-13	3.88776e-20	23412.7
10	6791	45136		4.5136e-08	6.04415	9.24899e-13	4.17463e-20	25140.2
16	6797	9155		9.155e-09	6.04682	9.26125e-13	8.47868e-21	5105.98
61	6803	17308		1.7308e-08	6.04949	9.27352e-13	1.60506e-20	9665.9
53	6804	24014		2.4014e-08	6.04993	9.27556e-13	2.22743e-20	13413.9
53	6806	11927		1.1927e-08	6.05082	9.27965e-13	1.10678e-20	6665.21
22	6811	40428		4.0428e-08	6.05304	9.28988e-13	3.75571e-20	22617.4
42	6814	11644		1.1644e-08	6.05438	9.29602e-13	1.08243e-20	6518.54
57	6815	9559		9.559e-09	6.05482	9.29807e-13	8.88802e-21	5352.49
6	6828	12934		1.2934e-08	6.06059	9.32468e-13	1.20605e-20	7263.03
9	6829	8096		8.096e-09	6.06104	9.32673e-13	7.55092e-21	4547.27
61	6836	26865		2.6865e-08	6.06414	9.34108e-13	2.50948e-20	15112.4
40	6841	24824		2.4824e-08	6.06636	9.35133e-13	2.32137e-20	13979.6
4	6849	18980		1.898e-08	6.06991	9.36774e-13	1.778e-20	10707.3
57	6851	22081		2.2081e-08	6.07079	9.37184e-13	2.0694e-20	12462.2
6	6859	13282		1.3282e-08	6.07434	9.38826e-13	1.24695e-20	7509.3
64	6863	18363		1.8363e-08	6.07611	9.39647e-13	1.72547e-20	10391
37	6865	34884		3.4884e-08	6.07699	9.40058e-13	3.2793e-20	19748.4
24	6867	24240		2.424e-08	6.07788	9.40469e-13	2.2797e-20	13728.7
11	6872	25791		2.5791e-08	6.08009	9.41496e-13	2.42821e-20	14623
15	6874	23790		2.379e-08	6.08097	9.41907e-13	2.2408e-20	13494.4
23	6880	36309		3.6309e-08	6.08363	9.43141e-13	3.42445e-20	20622.5
65	6883	9685		9.685e-09	6.08495	9.43758e-13	9.14029e-21	5504.41
6	6885	11987		1.1987e-08	6.08584	9.44169e-13	1.13178e-20	6815.71
70	6900	21528		2.1528e-08	6.09246	9.47256e-13	2.03925e-20	12280.7
2	6909	11356		1.1356e-08	6.09644	9.4911e-13	1.07781e-20	6490.72
59	6913	29064		2.9064e-08	6.0982	9.49935e-13	2.76089e-20	16626.5
20	6920	14516		1.4516e-08	6.10129	9.51378e-13	1.38102e-20	8316.7
40	6927	17777		1.7777e-08	6.10437	9.52822e-13	1.69383e-20	10200.5
85	6930	32372		3.2372e-08	6.10569	9.53441e-13	3.08648e-20	18587.2
71	6938	16707		1.6707e-08	6.10922	9.55092e-13	1.59567e-20	9609.36
42	6938	15703		1.5703e-08	6.10922	9.55092e-13	1.49978e-20	9031.89
2	6939	35907		3.5907e-08	6.10966	9.55299e-13	3.43019e-20	20657.1
8	6954	20030		2.003e-08	6.11626	9.58398e-13	1.91967e-20	11560.5
9	6955	16566		1.6566e-08	6.1167	9.58605e-13	1.58802e-20	9563.31
48	6960	32714		3.2714e-08	6.1189	9.59639e-13	3.13936e-20	18905.7
67	6982	10103		1.0103e-08	6.12856	9.64192e-13	9.74123e-21	5866.31
32	6983	11159		1.1159e-08	6.129	9.64399e-13	1.07617e-20	6480.87
56	6989	15794		1.5794e-08	6.13163	9.65643e-13	1.52514e-20	9184.58
73	6991	15227		1.5227e-08	6.13251	9.66057e-13	1.47102e-20	8858.66
53	7002	38660		3.866e-08	6.13733	9.68338e-13	3.7436e-20	22544.5
71	7002	15300		1.53e-08	6.13733	9.68338e-13	1.48156e-20	8922.15
65	7002	29767		2.9767e-08	6.13733	9.68338e-13	2.88245e-20	17358.5
47	7053	40741		4.0741e-08	6.15964	9.78937e-13	3.98829e-20	24018
30	7059	11161		1.1161e-08	6.16226	9.80186e-13	1.09399e-20	6588.14
62	7059	13524		1.3524e-08	6.16226	9.80186e-13	1.3256e-20	7982.97
75	7067	37303		3.7303e-08	6.16575	9.81853e-13	3.66261e-20	22056.7
21	7071	15510		1.551e-08	6.1675	9.82687e-13	1.52415e-20	9178.63
4	7082	14784		1.4784e-08	6.17229	9.84981e-13	1.4562e-20	8769.41
50	7092	15910		1.591e-08	6.17665	9.87068e-13	1.57042e-20	9457.32
25	7107	19837		1.9837e-08	6.18318	9.90201e-13	1.96426e-20	11829.1
49	7107	22933		2.2933e-08	6.18318	9.90201e-13	2.27083e-20	13675.2
15	7108	16595		1.6595e-08	6.18361	9.9041e-13	1.64359e-20	9897.9
10	7111	10498		1.0498e-08	6.18492	9.91037e-13	1.04039e-20	6265.38
29	7118	35460		3.546e-08	6.18796	9.92501e-13	3.51941e-20	21194.4
53	7124	16093		1.6093e-08	6.19057	9.93756e-13	1.59925e-20	9630.92
42	7127	15643		1.5643e-08	6.19187	9.94384e-13	1.55551e-20	9367.53
54	7129	25899		2.5899e-08	6.19274	9.94802e-13	2.57644e-20	15515.7
66	7135	31135		3.1135e-08	6.19534	9.96058e-13	3.10123e-20	18676
3	7141	32157		3.2157e-08	6.19795	9.97315e-13	3.20707e-20	19313.4
25	7143	24388		2.4388e-08	6.19882	9.97734e-13	2.43327e-20	14653.5
65	7145	13001		1.3001e-08	6.19968	9.98153e-13	1.2977e-20	7814.93
42	7146	22462		2.2462e-08	6.20012	9.98363e-13	2.24252e-20	13504.8
48	7159	35895		3.5895e-08	6.20575	1.00109e-12	3.59341e-20	21640
2	7172	8513		8.513e-09	6.21139	1.00382e-12	8.54549e-21	5146.21
50	7177	31806		3.1806e-08	6.21355	1.00487e-12	3.19608e-20	19247.2
65	7208	8544		8.544e-09	6.22696	1.01138e-12	8.64126e-21	5203.89
47	7225	6770		6.77e-09	6.23429	1.01496e-12	6.87131e-21	4138
75	7230	22217		2.2217e-08	6.23645	1.01602e-12	2.25729e-20	13593.7
4	7230	13080		1.308e-08	6.23645	1.01602e-12	1.32895e-20	8003.13
4	7230	33607		3.3607e-08	6.23645	1.01602e-12	3.41453e-20	20562.8
36	7248	15133		1.5133e-08	6.24421	1.01981e-12	1.54329e-20	9293.88
70	7249	14402		1.4402e-08	6.24464	1.02003e-12	1.46904e-20	8846.77
45	7256	15827		1.5827e-08	6.24766	1.0215e-12	1.61673e-20	9736.2
31	7258	14231		1.4231e-08	6.24852	1.02193e-12	1.4543e-20	8758.01
58	7263	11429		1.1429e-08	6.25067	1.02298e-12	1.16917e-20	7040.88
19	7266	27225		2.7225e-08	6.25196	1.02362e-12	2.78679e-20	16782.5
8	7266	41658		4.1658e-08	6.25196	1.02362e-12	4.26418e-20	25679.5
3	7269	35772		3.5772e-08	6.25325	1.02425e-12	3.66395e-20	22064.8
36	7276	14872		1.4872e-08	6.25626	1.02573e-12	1.52547e-20	9186.57
109	7277	6799		6.799e-09	6.25669	1.02594e-12	6.97537e-21	4200.67
61	7284	31086		3.1086e-08	6.2597	1.02742e-12	3.19384e-20	19233.8
4	7289	14922		1.4922e-08	6.26185	1.02848e-12	1.5347e-20	9242.17
9	7300	11826		1.1826e-08	6.26657	1.03081e-12	1.21903e-20	7341.2
71	7302	22196		2.2196e-08	6.26743	1.03123e-12	2.28892e-20	13784.2
37	7306	24255		2.4255e-08	6.26914	1.03208e-12	2.50331e-20	15075.3
26	7307	28642		2.8642e-08	6.26957	1.03229e-12	2.95669e-20	17805.6
29	7315	30802		3.0802e-08	6.273	1.03399e-12	3.18489e-20	19179.8
22	7323	33040		3.304e-08	6.27643	1.03568e-12	3.4219e-20	20607.2
16	7328	42048		4.2048e-08	6.27858	1.03675e-12	4.35931e-20	26252.4
25	7328	33132		3.3132e-08	6.27858	1.03675e-12	3.43494e-20	20685.7
39	7331	30464		3.0464e-08	6.27986	1.03738e-12	3.16028e-20	19031.7
42	7331	26600		2.66e-08	6.27986	1.03738e-12	2.75944e-20	16617.7
50	7336	12559		1.2559e-08	6.282	1.03844e-12	1.30418e-20	7853.96
82	7340	18887		1.8887e-08	6.28371	1.03929e-12	1.96291e-20	11820.9
54	7352	17522		1.7522e-08	6.28885	1.04184e-12	1.82552e-20	10993.5
7	7355	16871		1.6871e-08	6.29013	1.04248e-12	1.75877e-20	10591.6
36	7360	17765		1.7765e-08	6.29227	1.04354e-12	1.85386e-20	11164.2
22	7368	13251		1.3251e-08	6.29569	1.04525e-12	1.38505e-20	8340.99
19	7392	33626		3.3626e-08	6.30593	1.05036e-12	3.53193e-20	21269.8
43	7393	26429		2.6429e-08	6.30636	1.05057e-12	2.77655e-20	16720.8
22	7393	14171		1.4171e-08	6.30636	1.05057e-12	1.48876e-20	8965.54
75	7394	25227		2.5227e-08	6.30679	1.05078e-12	2.65081e-20	15963.6
68	7409	18999		1.8999e-08	6.31318	1.05398e-12	2.00246e-20	12059.1
27	7409	35377		3.5377e-08	6.31318	1.05398e-12	3.72867e-20	22454.6
14	7416	16949		1.6949e-08	6.31616	1.05548e-12	1.78893e-20	10773.2
29	7427	23210		2.321e-08	6.32084	1.05783e-12	2.45521e-20	14785.6
56	7428	27970		2.797e-08	6.32127	1.05804e-12	2.95934e-20	17821.5
75	7429	33725		3.3725e-08	6.3217	1.05825e-12	3.56896e-20	21492.8
41	7429	10833		1.0833e-08	6.3217	1.05825e-12	1.14641e-20	6903.81
41	7435	41206		4.1206e-08	6.32425	1.05954e-12	4.36592e-20	26292.2
23	7439	20729		2.0729e-08	6.32595	1.06039e-12	2.19808e-20	13237.2
48	7448	36485		3.6485e-08	6.32977	1.06232e-12	3.87586e-20	23341
35	7451	31488		3.1488e-08	6.33105	1.06296e-12	3.34704e-20	20156.3
55	7459	19623		1.9623e-08	6.33445	1.06467e-12	2.0892e-20	12581.5
28	7465	30547		3.0547e-08	6.33699	1.06595e-12	3.25617e-20	19609.1
80	7472	22867		2.2867e-08	6.33996	1.06745e-12	2.44095e-20	14699.7
44	7499	14912		1.4912e-08	6.35141	1.07325e-12	1.60042e-20	9637.97
6	7511	16659		1.6659e-08	6.35649	1.07582e-12	1.79221e-20	10793
87	7512	30155		3.0155e-08	6.35691	1.07604e-12	3.24479e-20	19540.6
42	7542	19497		1.9497e-08	6.36959	1.08249e-12	2.11053e-20	12709.9
19	7557	23596		2.3596e-08	6.37592	1.08572e-12	2.56187e-20	15427.9
46	7564	23339		2.3339e-08	6.37888	1.08723e-12	2.53748e-20	15281.1
19	7570	28950		2.895e-08	6.38141	1.08852e-12	3.15127e-20	18977.4
69	7572	32073		3.2073e-08	6.38225	1.08895e-12	3.4926e-20	21033
13	7574	32624		3.2624e-08	6.38309	1.08939e-12	3.55401e-20	21402.8
73	7603	14325		1.4325e-08	6.3953	1.09565e-12	1.56952e-20	9451.85
34	7619	11213		1.1213e-08	6.40203	1.09911e-12	1.23243e-20	7421.87
70	7623	12613		1.2613e-08	6.40371	1.09997e-12	1.3874e-20	8355.11
40	7630	35962		3.5962e-08	6.40665	1.10149e-12	3.96118e-20	23854.8
30	7632	27967		2.7967e-08	6.40748	1.10192e-12	3.08175e-20	18558.7
34	7642	20995		2.0995e-08	6.41168	1.10409e-12	2.31804e-20	13959.5
26	7661	11945		1.1945e-08	6.41965	1.10821e-12	1.32376e-20	7971.85
24	7679	32334		3.2334e-08	6.42718	1.11212e-12	3.59592e-20	21655.2
45	7697	16621		1.6621e-08	6.43471	1.11603e-12	1.85495e-20	11170.8
67	7698	24936		2.4936e-08	6.43513	1.11625e-12	2.78348e-20	16762.5
10	7699	13637		1.3637e-08	6.43555	1.11647e-12	1.52252e-20	9168.85
33	7702	14146		1.4146e-08	6.4368	1.11712e-12	1.58028e-20	9516.64
9	7703	16346		1.6346e-08	6.43722	1.11734e-12	1.8264e-20	10998.8
12	7704	37164		3.7164e-08	6.43764	1.11755e-12	4.15328e-20	25011.6
62	7709	20058		2.0058e-08	6.43973	1.11864e-12	2.24377e-20	13512.3
43	7731	10755		1.0755e-08	6.44891	1.12343e-12	1.20825e-20	7276.27
57	7737	16229		1.6229e-08	6.45141	1.12474e-12	1.82534e-20	10992.5
30	7737	11861		1.1861e-08	6.45141	1.12474e-12	1.33406e-20	8033.87
34	7737	15367		1.5367e-08	6.45141	1.12474e-12	1.72839e-20	10408.6
53	7737	13932		1.3932e-08	6.45141	1.12474e-12	1.56699e-20	9436.63
9	7743	16926		1.6926e-08	6.45391	1.12605e-12	1.90595e-20	11477.9
49	7749	13851		1.3851e-08	6.45641	1.12736e-12	1.56151e-20	9403.61
53	7778	8468		8.468e-09	6.46848	1.13369e-12	9.60012e-21	5781.33
29	7789	32167		3.2167e-08	6.47305	1.1361e-12	3.65449e-20	22007.9
6	7803	33346		3.3346e-08	6.47887	1.13916e-12	3.79866e-20	22876
4	7827	38955		3.8955e-08	6.48883	1.14442e-12	4.4581e-20	26847.3
10	7844	13564		1.3564e-08	6.49587	1.14815e-12	1.55736e-20	9378.62
55	7845	17563		1.7563e-08	6.49628	1.14837e-12	2.01689e-20	12146
37	7857	40121		4.0121e-08	6.50125	1.15101e-12	4.61797e-20	27810
52	7870	16291		1.6291e-08	6.50663	1.15387e-12	1.87977e-20	11320.2
54	7885	12889		1.2889e-08	6.51282	1.15717e-12	1.49147e-20	8981.87
41	7887	16502		1.6502e-08	6.51365	1.15761e-12	1.91029e-20	11504
18	7895	39453		3.9453e-08	6.51695	1.15937e-12	4.57406e-20	27545.6
5	7901	13550		1.355e-08	6.51943	1.16069e-12	1.57274e-20	9471.25
10	7918	30041		3.0041e-08	6.52644	1.16444e-12	3.49809e-20	21066
9	7948	34524		3.4524e-08	6.53879	1.17106e-12	4.04298e-20	24347.4
22	7955	27298		2.7298e-08	6.54167	1.17261e-12	3.20099e-20	19276.8
21	7972	13768		1.3768e-08	6.54865	1.17637e-12	1.61963e-20	9753.64
39	7991	15523		1.5523e-08	6.55645	1.18058e-12	1.83261e-20	11036.3
62	7998	18838		1.8838e-08	6.55932	1.18213e-12	2.2269e-20	13410.7

## Sheet: Iso3-
cell	area	GFP int		moles / L	Radius (m)	Volume	moles	molecules		C					Molecules	Intensity	conc
33	5016	5709		5.709e-09	5.19454	5.87124e-13	3.35189e-21	2018.56		Conversion factor:	1000000000000			mean	5137.07	9774.72	9.77472e-09
11	5024	5193		5.193e-09	5.19868	5.8853e-13	3.05623e-21	1840.51		1 pixel (um)	0.13			Variance	1.76424e+07	4.97139e+07
48	5031	3023		3.023e-09	5.2023	5.8976e-13	1.78284e-21	1073.65						sdev	4200.28	7050.81
10	5043	4123		4.123e-09	5.2085	5.91871e-13	2.44029e-21	1469.57						CV2	1.22303	1.38633
11	5043	6805		6.805e-09	5.2085	5.91871e-13	4.02768e-21	2425.53						Fano	3434.32	5085.97
27	5050	4278		4.278e-09	5.21212	5.93104e-13	2.5373e-21	1528
40	5053	3471		3.471e-09	5.21366	5.93633e-13	2.0605e-21	1240.86
21	5055	4950		4.95e-09	5.2147	5.93985e-13	2.94023e-21	1770.65
57	5066	14357		1.4357e-08	5.22037	5.95925e-13	8.5557e-21	5152.36
63	5069	4179		4.179e-09	5.22191	5.96454e-13	2.49258e-21	1501.07
47	5102	6978		6.978e-09	5.23888	6.02288e-13	4.20277e-21	2530.97
49	5107	14399		1.4399e-08	5.24145	6.03174e-13	8.6851e-21	5230.29
39	5114	6013		6.013e-09	5.24504	6.04415e-13	3.63434e-21	2188.65
47	5144	3208		3.208e-09	5.2604	6.09741e-13	1.95605e-21	1177.96
48	5155	6668		6.668e-09	5.26602	6.11698e-13	4.0788e-21	2456.31
19	5159	8435		8.435e-09	5.26807	6.1241e-13	5.16568e-21	3110.84
90	5160	5317		5.317e-09	5.26858	6.12588e-13	3.25713e-21	1961.49
3	5167	8253		8.253e-09	5.27215	6.13835e-13	5.06598e-21	3050.8
52	5186	3105		3.105e-09	5.28183	6.17224e-13	1.91648e-21	1154.13
50	5189	5956		5.956e-09	5.28336	6.17759e-13	3.67937e-21	2215.77
15	5194	6287		6.287e-09	5.28591	6.18653e-13	3.88947e-21	2342.29
45	5213	3484		3.484e-09	5.29556	6.2205e-13	2.16722e-21	1305.13
9	5224	5928		5.928e-09	5.30115	6.2402e-13	3.69919e-21	2227.71
44	5232	5137		5.137e-09	5.30521	6.25454e-13	3.21296e-21	1934.89
89	5244	15409		1.5409e-08	5.31129	6.27607e-13	9.6708e-21	5823.89
58	5244	5996		5.996e-09	5.31129	6.27607e-13	3.76313e-21	2266.21
26	5244	14727		1.4727e-08	5.31129	6.27607e-13	9.24277e-21	5566.13
10	5249	2313		2.313e-09	5.31382	6.28505e-13	1.45373e-21	875.458
14	5252	6497		6.497e-09	5.31534	6.29044e-13	4.0869e-21	2461.19
61	5255	7042		7.042e-09	5.31685	6.29583e-13	4.43352e-21	2669.93
13	5259	5335		5.335e-09	5.31888	6.30302e-13	3.36266e-21	2025.04
48	5259	6480		6.48e-09	5.31888	6.30302e-13	4.08436e-21	2459.66
50	5264	9445		9.445e-09	5.32141	6.31201e-13	5.96169e-21	3590.22
17	5266	3239		3.239e-09	5.32242	6.31561e-13	2.04563e-21	1231.9
46	5266	9723		9.723e-09	5.32242	6.31561e-13	6.14067e-21	3698
2	5273	6915		6.915e-09	5.32595	6.3282e-13	4.37595e-21	2635.26
29	5283	3700		3.7e-09	5.331	6.34621e-13	2.3481e-21	1414.06
59	5308	2840		2.84e-09	5.3436	6.39132e-13	1.81513e-21	1093.1
95	5314	10922		1.0922e-08	5.34662	6.40215e-13	6.99243e-21	4210.94
9	5317	5542		5.542e-09	5.34813	6.40758e-13	3.55108e-21	2138.51
14	5321	10559		1.0559e-08	5.35014	6.41481e-13	6.7734e-21	4079.04
77	5325	9755		9.755e-09	5.35215	6.42204e-13	6.2647e-21	3772.69
15	5327	9856		9.856e-09	5.35315	6.42566e-13	6.33313e-21	3813.9
22	5339	5026		5.026e-09	5.35918	6.44739e-13	3.24046e-21	1951.45
58	5342	32608		3.2608e-08	5.36069	6.45282e-13	2.10414e-20	12671.4
6	5344	2981		2.981e-09	5.36169	6.45645e-13	1.92467e-21	1159.06
47	5361	7746		7.746e-09	5.37021	6.48728e-13	5.02505e-21	3026.15
46	5366	8841		8.841e-09	5.37271	6.49636e-13	5.74343e-21	3458.77
18	5381	18114		1.8114e-08	5.38022	6.52362e-13	1.18169e-20	7116.29
84	5383	8081		8.081e-09	5.38122	6.52725e-13	5.27467e-21	3176.48
5	5395	5590		5.59e-09	5.38721	6.54909e-13	3.66094e-21	2204.67
55	5397	6360		6.36e-09	5.38821	6.55273e-13	4.16754e-21	2509.75
97	5399	7841		7.841e-09	5.38921	6.55638e-13	5.14085e-21	3095.89
37	5405	831		8.31e-10	5.3922	6.56731e-13	5.45743e-22	328.654
33	5422	11625		1.1625e-08	5.40068	6.59832e-13	7.67054e-21	4619.31
45	5437	4404		4.404e-09	5.40814	6.62572e-13	2.91797e-21	1757.24
56	5438	10139		1.0139e-08	5.40864	6.62754e-13	6.71967e-21	4046.68
20	5443	5562		5.562e-09	5.41113	6.63669e-13	3.69133e-21	2222.97
45	5450	8479		8.479e-09	5.4146	6.64949e-13	5.63811e-21	3395.35
14	5451	6953		6.953e-09	5.4151	6.65132e-13	4.62467e-21	2785.04
26	5453	12650		1.265e-08	5.41609	6.65499e-13	8.41856e-21	5069.77
47	5455	4991		4.991e-09	5.41709	6.65865e-13	3.32333e-21	2001.36
8	5455	7178		7.178e-09	5.41709	6.65865e-13	4.77958e-21	2878.33
7	5464	26824		2.6824e-08	5.42155	6.67513e-13	1.79054e-20	10782.9
49	5468	5621		5.621e-09	5.42354	6.68246e-13	3.75621e-21	2262.04
5	5495	7029		7.029e-09	5.43691	6.73202e-13	4.73194e-21	2849.64
8	5497	5362		5.362e-09	5.4379	6.7357e-13	3.61168e-21	2175
26	5517	11815		1.1815e-08	5.44778	6.77249e-13	8.0017e-21	4818.73
5	5540	7072		7.072e-09	5.45913	6.81488e-13	4.81949e-21	2902.36
39	5540	4087		4.087e-09	5.45913	6.81488e-13	2.78524e-21	1677.31
12	5542	4224		4.224e-09	5.46011	6.81858e-13	2.88017e-21	1734.48
25	5542	4549		4.549e-09	5.46011	6.81858e-13	3.10177e-21	1867.93
5	5552	6602		6.602e-09	5.46504	6.83704e-13	4.51381e-21	2718.28
23	5556	4087		4.087e-09	5.46701	6.84443e-13	2.79732e-21	1684.58
5	5560	3497		3.497e-09	5.46897	6.85182e-13	2.39608e-21	1442.95
16	5567	8486		8.486e-09	5.47242	6.86477e-13	5.82544e-21	3508.16
15	5573	3978		3.978e-09	5.47536	6.87587e-13	2.73522e-21	1647.19
48	5579	4381		4.381e-09	5.47831	6.88697e-13	3.01718e-21	1816.99
49	5580	5568		5.568e-09	5.4788	6.88883e-13	3.8357e-21	2309.91
29	5583	5434		5.434e-09	5.48027	6.89438e-13	3.74641e-21	2256.14
94	5594	10292		1.0292e-08	5.48567	6.91477e-13	7.11668e-21	4285.76
13	5595	4610		4.61e-09	5.48616	6.91662e-13	3.18856e-21	1920.2
4	5595	7034		7.034e-09	5.48616	6.91662e-13	4.86515e-21	2929.86
63	5597	12369		1.2369e-08	5.48714	6.92033e-13	8.55976e-21	5154.81
24	5601	2038		2.038e-09	5.4891	6.92775e-13	1.41188e-21	850.251
6	5605	10042		1.0042e-08	5.49106	6.93517e-13	6.9643e-21	4194
64	5608	3676		3.676e-09	5.49253	6.94074e-13	2.55142e-21	1536.5
33	5616	1235		1.235e-09	5.49645	6.9556e-13	8.59016e-22	517.312
65	5628	9065		9.065e-09	5.50232	6.9779e-13	6.32547e-21	3809.29
40	5636	7827		7.827e-09	5.50622	6.99279e-13	5.47325e-21	3296.07
56	5657	14960		1.496e-08	5.51647	7.03191e-13	1.05197e-20	6335.13
36	5681	6619		6.619e-09	5.52816	7.0767e-13	4.68407e-21	2820.81
40	5687	1482		1.482e-09	5.53108	7.08792e-13	1.05043e-21	632.583
3	5691	8608		8.608e-09	5.53303	7.0954e-13	6.10772e-21	3678.15
55	5692	10076		1.0076e-08	5.53351	7.09727e-13	7.15121e-21	4306.56
47	5700	5575		5.575e-09	5.5374	7.11224e-13	3.96507e-21	2387.82
10	5704	8091		8.091e-09	5.53934	7.11972e-13	5.76057e-21	3469.1
36	5705	5799		5.799e-09	5.53983	7.1216e-13	4.12981e-21	2487.03
54	5722	11072		1.1072e-08	5.54808	7.15345e-13	7.9203e-21	4769.72
33	5735	5030		5.03e-09	5.55437	7.17784e-13	3.61046e-21	2174.27
34	5748	6352		6.352e-09	5.56067	7.20226e-13	4.57488e-21	2755.06
12	5749	5173		5.173e-09	5.56115	7.20414e-13	3.7267e-21	2244.27
11	5750	15973		1.5973e-08	5.56163	7.20602e-13	1.15102e-20	6931.59
68	5751	1846		1.846e-09	5.56212	7.2079e-13	1.33058e-21	801.293
96	5760	5063		5.063e-09	5.56647	7.22483e-13	3.65793e-21	2202.86
36	5760	8926		8.926e-09	5.56647	7.22483e-13	6.44888e-21	3883.61
12	5760	12020		1.202e-08	5.56647	7.22483e-13	8.68424e-21	5229.77
47	5762	13807		1.3807e-08	5.56743	7.22859e-13	9.98052e-21	6010.41
2	5770	9532		9.532e-09	5.5713	7.24365e-13	6.90465e-21	4158.08
63	5786	3581		3.581e-09	5.57902	7.2738e-13	2.60475e-21	1568.62
50	5787	7304		7.304e-09	5.5795	7.27569e-13	5.31416e-21	3200.26
53	5797	2573		2.573e-09	5.58432	7.29456e-13	1.87689e-21	1130.29
19	5806	9303		9.303e-09	5.58865	7.31155e-13	6.80193e-21	4096.22
76	5816	30906		3.0906e-08	5.59346	7.33045e-13	2.26555e-20	13643.4
6	5819	8970		8.97e-09	5.5949	7.33612e-13	6.5805e-21	3962.87
16	5820	4184		4.184e-09	5.59538	7.33801e-13	3.07022e-21	1848.93
39	5836	4690		4.69e-09	5.60307	7.36829e-13	3.45573e-21	2081.09
50	5853	1644		1.644e-09	5.61122	7.40051e-13	1.21664e-21	732.68
57	5866	3727		3.727e-09	5.61745	7.42518e-13	2.76736e-21	1666.55
65	5866	4520		4.52e-09	5.61745	7.42518e-13	3.35618e-21	2021.14
4	5868	7874		7.874e-09	5.61841	7.42898e-13	5.84958e-21	3522.7
8	5874	7477		7.477e-09	5.62128	7.44037e-13	5.56317e-21	3350.22
37	5886	14250		1.425e-08	5.62702	7.46319e-13	1.0635e-20	6404.57
18	5896	8680		8.68e-09	5.6318	7.48221e-13	6.49456e-21	3911.12
57	5898	10425		1.0425e-08	5.63275	7.48602e-13	7.80418e-21	4699.78
22	5899	9723		9.723e-09	5.63323	7.48792e-13	7.28051e-21	4384.43
57	5900	5303		5.303e-09	5.63371	7.48983e-13	3.97186e-21	2391.91
3	5904	2411		2.411e-09	5.63562	7.49745e-13	1.80763e-21	1088.58
25	5911	3444		3.444e-09	5.63896	7.51078e-13	2.58671e-21	1557.76
9	5916	6121		6.121e-09	5.64134	7.52032e-13	4.60319e-21	2772.1
48	5920	4941		4.941e-09	5.64325	7.52794e-13	3.71956e-21	2239.97
63	5929	27134		2.7134e-08	5.64754	7.54512e-13	2.04729e-20	12329.1
28	5958	5637		5.637e-09	5.66133	7.60054e-13	4.28443e-21	2580.14
26	5961	15106		1.5106e-08	5.66276	7.60628e-13	1.14901e-20	6919.47
13	5977	3062		3.062e-09	5.67035	7.63693e-13	2.33843e-21	1408.23
50	5985	9491		9.491e-09	5.67415	7.65227e-13	7.26277e-21	4373.74
53	5997	2602		2.602e-09	5.67983	7.67529e-13	1.99711e-21	1202.69
36	6007	9668		9.668e-09	5.68456	7.6945e-13	7.43904e-21	4479.9
44	6008	1858		1.858e-09	5.68504	7.69642e-13	1.42999e-21	861.163
61	6015	4595		4.595e-09	5.68835	7.70987e-13	3.54269e-21	2133.46
51	6017	5665		5.665e-09	5.68929	7.71372e-13	4.36982e-21	2631.57
23	6029	7285		7.285e-09	5.69496	7.73681e-13	5.63626e-21	3394.24
15	6031	2516		2.516e-09	5.69591	7.74066e-13	1.94755e-21	1172.84
27	6036	2439		2.439e-09	5.69827	7.75029e-13	1.89029e-21	1138.36
6	6036	13377		1.3377e-08	5.69827	7.75029e-13	1.03676e-20	6243.49
52	6046	7433		7.433e-09	5.70299	7.76955e-13	5.77511e-21	3477.85
35	6060	3814		3.814e-09	5.70959	7.79656e-13	2.97361e-21	1790.75
88	6064	5079		5.079e-09	5.71147	7.80428e-13	3.96379e-21	2387.05
10	6065	1643		1.643e-09	5.71194	7.80621e-13	1.28256e-21	772.376
80	6065	7130		7.13e-09	5.71194	7.80621e-13	5.56583e-21	3351.82
30	6067	6629		6.629e-09	5.71288	7.81007e-13	5.17729e-21	3117.84
77	6076	2116		2.116e-09	5.71712	7.82745e-13	1.65629e-21	997.441
58	6077	8003		8.003e-09	5.71759	7.82939e-13	6.26586e-21	3773.39
28	6085	6847		6.847e-09	5.72135	7.84485e-13	5.37137e-21	3234.71
46	6090	4094		4.094e-09	5.7237	7.85452e-13	3.21564e-21	1936.5
29	6090	20911		2.0911e-08	5.7237	7.85452e-13	1.64246e-20	9891.12
43	6095	11375		1.1375e-08	5.72605	7.8642e-13	8.94552e-21	5387.12
31	6104	3898		3.898e-09	5.73028	7.88162e-13	3.07226e-21	1850.16
55	6107	6734		6.734e-09	5.73169	7.88743e-13	5.3114e-21	3198.6
59	6111	10798		1.0798e-08	5.73356	7.89518e-13	8.52522e-21	5134.01
36	6118	1842		1.842e-09	5.73685	7.90875e-13	1.45679e-21	877.301
64	6125	9097		9.097e-09	5.74013	7.92233e-13	7.20694e-21	4340.12
38	6133	7047		7.047e-09	5.74387	7.93786e-13	5.59381e-21	3368.67
27	6167	6386		6.386e-09	5.75977	8.00396e-13	5.11133e-21	3078.11
17	6173	17442		1.7442e-08	5.76257	8.01564e-13	1.39809e-20	8419.48
51	6178	10832		1.0832e-08	5.76491	8.02538e-13	8.69309e-21	5235.1
55	6195	5687		5.687e-09	5.77283	8.05853e-13	4.58289e-21	2759.88
51	6196	26647		2.6647e-08	5.7733	8.06048e-13	2.14788e-20	12934.8
91	6199	11830		1.183e-08	5.7747	8.06634e-13	9.54248e-21	5746.61
50	6202	4675		4.675e-09	5.77609	8.07219e-13	3.77375e-21	2272.61
27	6203	2674		2.674e-09	5.77656	8.07414e-13	2.15903e-21	1300.2
50	6204	9967		9.967e-09	5.77703	8.0761e-13	8.04945e-21	4847.49
49	6217	17315		1.7315e-08	5.78308	8.10149e-13	1.40277e-20	8447.7
18	6225	7152		7.152e-09	5.78679	8.11714e-13	5.80538e-21	3496.08
44	6228	19117		1.9117e-08	5.78819	8.12301e-13	1.55288e-20	9351.63
50	6260	9646		9.646e-09	5.80304	8.18569e-13	7.89592e-21	4755.03
10	6261	5519		5.519e-09	5.8035	8.18765e-13	4.51877e-21	2721.26
39	6262	2947		2.947e-09	5.80397	8.18961e-13	2.41348e-21	1453.43
22	6268	21053		2.1053e-08	5.80675	8.20139e-13	1.72664e-20	10398.1
55	6275	16491		1.6491e-08	5.80999	8.21513e-13	1.35476e-20	8158.54
18	6278	7792		7.792e-09	5.81138	8.22102e-13	6.40582e-21	3857.68
38	6292	3041		3.041e-09	5.81785	8.24854e-13	2.50838e-21	1510.58
46	6309	11780		1.178e-08	5.82571	8.28199e-13	9.75618e-21	5875.31
43	6321	8614		8.614e-09	5.83125	8.30563e-13	7.15447e-21	4308.52
58	6335	6275		6.275e-09	5.8377	8.33324e-13	5.22911e-21	3149.04
32	6347	6321		6.321e-09	5.84323	8.35693e-13	5.28241e-21	3181.14
55	6351	5296		5.296e-09	5.84507	8.36483e-13	4.43001e-21	2667.82
16	6375	1650		1.65e-09	5.8561	8.41229e-13	1.38803e-21	835.89
56	6382	5858		5.858e-09	5.85931	8.42615e-13	4.93604e-21	2972.55
8	6384	13748		1.3748e-08	5.86023	8.43011e-13	1.15897e-20	6979.49
29	6384	7531		7.531e-09	5.86023	8.43011e-13	6.34871e-21	3823.29
23	6387	29197		2.9197e-08	5.86161	8.43605e-13	2.46307e-20	14833
20	6388	28747		2.8747e-08	5.86207	8.43803e-13	2.42568e-20	14607.8
64	6406	37873		3.7873e-08	5.87032	8.47372e-13	3.20925e-20	19326.6
73	6423	32829		3.2829e-08	5.87811	8.50748e-13	2.79292e-20	16819.4
54	6436	14684		1.4684e-08	5.88405	8.53332e-13	1.25303e-20	7545.94
93	6438	3310		3.31e-09	5.88497	8.5373e-13	2.82584e-21	1701.76
5	6443	10904		1.0904e-08	5.88725	8.54724e-13	9.31991e-21	5612.58
30	6449	25621		2.5621e-08	5.88999	8.55919e-13	2.19295e-20	13206.2
32	6452	9107		9.107e-09	5.89136	8.56516e-13	7.80029e-21	4697.44
33	6454	18409		1.8409e-08	5.89227	8.56914e-13	1.57749e-20	9499.89
51	6458	3779		3.779e-09	5.8941	8.57711e-13	3.24129e-21	1951.95
50	6465	11013		1.1013e-08	5.89729	8.59106e-13	9.46133e-21	5697.75
31	6497	6474		6.474e-09	5.91187	8.65492e-13	5.6032e-21	3374.32
48	6499	7151		7.151e-09	5.91278	8.65892e-13	6.19199e-21	3728.91
38	6503	6904		6.904e-09	5.9146	8.66691e-13	5.98364e-21	3603.43
32	6523	14284		1.4284e-08	5.92369	8.70693e-13	1.2437e-20	7489.72
36	6530	1844		1.844e-09	5.92686	8.72095e-13	1.60814e-21	968.446
49	6530	13605		1.3605e-08	5.92686	8.72095e-13	1.18648e-20	7145.18
87	6534	6454		6.454e-09	5.92868	8.72896e-13	5.63367e-21	3392.68
10	6541	15964		1.5964e-08	5.93185	8.74299e-13	1.39573e-20	8405.29
28	6547	5616		5.616e-09	5.93457	8.75502e-13	4.91682e-21	2960.98
38	6558	22151		2.2151e-08	5.93956	8.7771e-13	1.94422e-20	11708.3
2	6577	3311		3.311e-09	5.94816	8.81527e-13	2.91874e-21	1757.7
83	6577	17050		1.705e-08	5.94816	8.81527e-13	1.503e-20	9051.3
32	6578	12449		1.2449e-08	5.94861	8.81728e-13	1.09766e-20	6610.28
39	6591	918		9.18e-10	5.95448	8.84343e-13	8.11827e-22	488.894
27	6592	18258		1.8258e-08	5.95493	8.84544e-13	1.615e-20	9725.76
87	6601	35081		3.5081e-08	5.959	8.86357e-13	3.10943e-20	18725.4
11	6602	3259		3.259e-09	5.95945	8.86558e-13	2.88929e-21	1739.97
45	6618	9946		9.946e-09	5.96667	8.89783e-13	8.84978e-21	5329.46
3	6623	9031		9.031e-09	5.96892	8.90791e-13	8.04474e-21	4844.65
6	6635	15008		1.5008e-08	5.97433	8.93213e-13	1.34053e-20	8072.89
5	6642	7958		7.958e-09	5.97748	8.94627e-13	7.11944e-21	4287.43
81	6654	4520		4.52e-09	5.98287	8.97053e-13	4.05468e-21	2441.78
9	6657	8457		8.457e-09	5.98422	8.9766e-13	7.59151e-21	4571.71
27	6668	9533		9.533e-09	5.98916	8.99885e-13	8.57861e-21	5166.16
46	6686	9868		9.868e-09	5.99724	9.03532e-13	8.91605e-21	5369.37
70	6700	6910		6.91e-09	6.00352	9.06371e-13	6.26302e-21	3771.68
53	6704	10509		1.0509e-08	6.00531	9.07183e-13	9.53359e-21	5741.26
37	6716	3967		3.967e-09	6.01068	9.0962e-13	3.60846e-21	2173.07
32	6721	4498		4.498e-09	6.01292	9.10636e-13	4.09604e-21	2466.69
56	6745	2229		2.229e-09	6.02365	9.15518e-13	2.04069e-21	1228.93
19	6749	3566		3.566e-09	6.02543	9.16332e-13	3.26764e-21	1967.82
41	6749	13420		1.342e-08	6.02543	9.16332e-13	1.22972e-20	7405.53
14	6762	4399		4.399e-09	6.03123	9.18981e-13	4.0426e-21	2434.51
50	6763	28011		2.8011e-08	6.03168	9.19185e-13	2.57473e-20	15505.4
52	6785	9930		9.93e-09	6.04148	9.23674e-13	9.17208e-21	5523.56
77	6790	4796		4.796e-09	6.04371	9.24695e-13	4.43484e-21	2670.72
22	6800	14795		1.4795e-08	6.04815	9.26739e-13	1.37111e-20	8257.02
47	6807	12318		1.2318e-08	6.05127	9.2817e-13	1.14332e-20	6885.23
33	6808	5844		5.844e-09	6.05171	9.28374e-13	5.42542e-21	3267.26
45	6819	4244		4.244e-09	6.0566	9.30625e-13	3.94957e-21	2378.49
33	6822	8459		8.459e-09	6.05793	9.3124e-13	7.87736e-21	4743.85
9	6826	13214		1.3214e-08	6.05971	9.32059e-13	1.23162e-20	7417
79	6866	8680		8.68e-09	6.07743	9.40263e-13	8.16149e-21	4914.96
45	6881	8770		8.77e-09	6.08407	9.43346e-13	8.27315e-21	4982.21
19	6910	5598		5.598e-09	6.09688	9.49316e-13	5.31427e-21	3200.33
2	6920	15413		1.5413e-08	6.10129	9.51378e-13	1.46636e-20	8830.62
27	6939	25569		2.5569e-08	6.10966	9.55299e-13	2.4426e-20	14709.7
39	6943	14319		1.4319e-08	6.11142	9.56125e-13	1.36908e-20	8244.76
52	6949	15233		1.5233e-08	6.11406	9.57365e-13	1.45835e-20	8782.41
51	6965	6219		6.219e-09	6.12109	9.60673e-13	5.97442e-21	3597.88
55	6972	27058		2.7058e-08	6.12417	9.62122e-13	2.60331e-20	15677.5
13	6974	5194		5.194e-09	6.12505	9.62536e-13	4.99941e-21	3010.71
31	6987	4155		4.155e-09	6.13075	9.65228e-13	4.01052e-21	2415.19
29	6998	8797		8.797e-09	6.13558	9.67508e-13	8.51117e-21	5125.55
18	7014	13209		1.3209e-08	6.14259	9.70828e-13	1.28237e-20	7722.6
42	7033	28353		2.8353e-08	6.1509	9.74776e-13	2.76378e-20	16643.9
34	7040	4671		4.671e-09	6.15396	9.76232e-13	4.55998e-21	2746.08
17	7046	33931		3.3931e-08	6.15658	9.7748e-13	3.31669e-20	19973.6
11	7050	38178		3.8178e-08	6.15833	9.78312e-13	3.735e-20	22492.7
41	7070	6904		6.904e-09	6.16706	9.82478e-13	6.78303e-21	4084.84
42	7082	13761		1.3761e-08	6.17229	9.84981e-13	1.35543e-20	8162.6
30	7097	4506		4.506e-09	6.17882	9.88112e-13	4.45243e-21	2681.32
8	7106	10028		1.0028e-08	6.18274	9.89992e-13	9.92764e-21	5978.56
11	7111	6430		6.43e-09	6.18492	9.91037e-13	6.37237e-21	3837.53
12	7125	15051		1.5051e-08	6.191	9.93965e-13	1.49602e-20	9009.22
13	7128	7508		7.508e-09	6.1923	9.94593e-13	7.4674e-21	4496.98
8	7130	9769		9.769e-09	6.19317	9.95012e-13	9.72027e-21	5853.68
11	7131	6198		6.198e-09	6.19361	9.95221e-13	6.16838e-21	3714.69
23	7135	2793		2.793e-09	6.19534	9.96058e-13	2.78199e-21	1675.35
21	7147	4663		4.663e-09	6.20055	9.98572e-13	4.65634e-21	2804.12
26	7151	12516		1.2516e-08	6.20229	9.99411e-13	1.25086e-20	7532.87
3	7167	5726		5.726e-09	6.20922	1.00277e-12	5.74184e-21	3457.82
77	7188	23524		2.3524e-08	6.21831	1.00718e-12	2.36928e-20	14268.2
83	7192	5371		5.371e-09	6.22004	1.00802e-12	5.41407e-21	3260.43
44	7203	11556		1.1556e-08	6.2248	1.01033e-12	1.16754e-20	7031.09
9	7214	1798		1.798e-09	6.22955	1.01265e-12	1.82074e-21	1096.47
90	7220	6029		6.029e-09	6.23214	1.01391e-12	6.11287e-21	3681.25
33	7225	6874		6.874e-09	6.23429	1.01496e-12	6.97686e-21	4201.56
10	7229	14049		1.4049e-08	6.23602	1.01581e-12	1.42711e-20	8594.24
60	7230	7358		7.358e-09	6.23645	1.01602e-12	7.47586e-21	4502.07
9	7233	11077		1.1077e-08	6.23775	1.01665e-12	1.12614e-20	6781.79
20	7235	11978		1.1978e-08	6.23861	1.01707e-12	1.21825e-20	7336.47
23	7245	3863		3.863e-09	6.24292	1.01918e-12	3.9371e-21	2370.98
35	7282	7543		7.543e-09	6.25884	1.027e-12	7.74665e-21	4665.14
31	7283	10232		1.0232e-08	6.25927	1.02721e-12	1.05104e-20	6329.52
30	7284	17810		1.781e-08	6.2597	1.02742e-12	1.82984e-20	11019.5
9	7296	14176		1.4176e-08	6.26485	1.02996e-12	1.46007e-20	8792.77
37	7299	5592		5.592e-09	6.26614	1.0306e-12	5.7631e-21	3470.62
25	7303	15719		1.5719e-08	6.26786	1.03144e-12	1.62133e-20	9763.86
62	7307	15425		1.5425e-08	6.26957	1.03229e-12	1.59231e-20	9589.12
84	7327	14837		1.4837e-08	6.27815	1.03653e-12	1.5379e-20	9261.47
5	7328	7372		7.372e-09	6.27858	1.03675e-12	7.64289e-21	4602.65
20	7348	23864		2.3864e-08	6.28714	1.04099e-12	2.48422e-20	14960.3
37	7359	26806		2.6806e-08	6.29184	1.04333e-12	2.79675e-20	16842.4
26	7367	8811		8.811e-09	6.29526	1.04503e-12	9.20778e-21	5545.06
15	7373	20035		2.0035e-08	6.29782	1.04631e-12	2.09628e-20	12624.1
27	7428	13518		1.3518e-08	6.32127	1.05804e-12	1.43026e-20	8613.21
12	7448	6589		6.589e-09	6.32977	1.06232e-12	6.99959e-21	4215.25
61	7456	11217		1.1217e-08	6.33317	1.06403e-12	1.19352e-20	7187.54
2	7464	10960		1.096e-08	6.33657	1.06574e-12	1.16805e-20	7034.17
39	7475	17144		1.7144e-08	6.34124	1.0681e-12	1.83115e-20	11027.4
20	7476	13069		1.3069e-08	6.34166	1.06831e-12	1.39618e-20	8407.97
23	7480	8371		8.371e-09	6.34336	1.06917e-12	8.95001e-21	5389.82
67	7539	9606		9.606e-09	6.36833	1.08184e-12	1.03922e-20	6258.32
33	7566	15887		1.5887e-08	6.37972	1.08766e-12	1.72797e-20	10406.1
40	7567	8457		8.457e-09	6.38014	1.08788e-12	9.20017e-21	5540.47
12	7570	13518		1.3518e-08	6.38141	1.08852e-12	1.47147e-20	8861.37
31	7576	6550		6.55e-09	6.38393	1.08982e-12	7.13831e-21	4298.79
37	7600	6171		6.171e-09	6.39404	1.095e-12	6.75725e-21	4069.31
21	7601	10549		1.0549e-08	6.39446	1.09522e-12	1.15534e-20	6957.64
54	7657	33518		3.3518e-08	6.41797	1.10734e-12	3.71159e-20	22351.7
43	7661	8903		8.903e-09	6.41965	1.10821e-12	9.86639e-21	5941.68
17	7674	13200		1.32e-08	6.42509	1.11103e-12	1.46656e-20	8831.84
66	7681	16987		1.6987e-08	6.42802	1.11255e-12	1.88989e-20	11381.2
73	7689	9063		9.063e-09	6.43137	1.11429e-12	1.00988e-20	6081.65
21	7695	15408		1.5408e-08	6.43388	1.1156e-12	1.71891e-20	10351.5
9	7696	13795		1.3795e-08	6.43429	1.11581e-12	1.53926e-20	9269.67
20	7701	12825		1.2825e-08	6.43638	1.1169e-12	1.43243e-20	8626.27
2	7704	4695		4.695e-09	6.43764	1.11755e-12	5.24691e-21	3159.76
10	7751	4066		4.066e-09	6.45725	1.1278e-12	4.58562e-21	2761.52
30	7762	12847		1.2847e-08	6.46183	1.1302e-12	1.45196e-20	8743.94
40	7765	11831		1.1831e-08	6.46307	1.13085e-12	1.33791e-20	8057.09
27	7783	11642		1.1642e-08	6.47056	1.13479e-12	1.32112e-20	7955.97
20	7800	23659		2.3659e-08	6.47762	1.13851e-12	2.69359e-20	16221.2
7	7823	14842		1.4842e-08	6.48717	1.14355e-12	1.69725e-20	10221.1
9	7836	7824		7.824e-09	6.49255	1.1464e-12	8.96942e-21	5401.51
34	7849	29415		2.9415e-08	6.49794	1.14925e-12	3.38053e-20	20358
22	7850	8375		8.375e-09	6.49835	1.14947e-12	9.62683e-21	5797.41
71	7857	21619		2.1619e-08	6.50125	1.15101e-12	2.48837e-20	14985.3
53	7879	20587		2.0587e-08	6.51034	1.15585e-12	2.37954e-20	14329.9
41	7894	19868		1.9868e-08	6.51654	1.15915e-12	2.303e-20	13869
20	7900	10458		1.0458e-08	6.51901	1.16047e-12	1.21362e-20	7308.6
46	7912	4573		4.573e-09	6.52396	1.16312e-12	5.31893e-21	3203.14
54	7918	10783		1.0783e-08	6.52644	1.16444e-12	1.25562e-20	7561.49
43	7939	4898		4.898e-09	6.53509	1.16908e-12	5.72613e-21	3448.36
17	7949	5881		5.881e-09	6.5392	1.17129e-12	6.88833e-21	4148.25
23	7960	8211		8.211e-09	6.54372	1.17372e-12	9.63739e-21	5803.77
46	7983	32854		3.2854e-08	6.55317	1.17881e-12	3.87286e-20	23322.9
19	7995	19228		1.9228e-08	6.55809	1.18147e-12	2.27172e-20	13680.6
4	7996	6072		6.072e-09	6.5585	1.18169e-12	7.17521e-21	4321.01
