# Supplementary material for: Nonlatching positive feedback enables robust bimodality by decoupling expression noise from the mean
Source: PLoS Biol. 2017 Oct 18;15(10):e2000841. doi: 10.1371/journal.pbio.2000841 (PMC5646755; doi:10.1371/journal.pbio.2000841)
Supplement: S35 Data — The excel file contains the raw numbers for how many of the simulation parameters yield bimodality according to various cutoffs. FB stands for feedback strength, and the percent is the implied cutoff. (XLSX) [file pbio.2000841.s035.xlsx]

## Sheet: Steady state
FB	0%	0.1%	1%	5%	10%
1e-07	0.00773349	0.00773349	0.00773349	0.00773349	0.00773349
5e-07	0.00773349	0.00773349	0.00773349	0.00773349	0.00773349
1e-06	0.00832838	0.00832838	0.00832838	0.00832838	0.00832838
5e-06	0.0113028	0.0113028	0.0113028	0.0113028	0.0113028
1e-05	0.0142772	0.0142772	0.0142772	0.0142772	0.0136823
5e-05	0.0273647	0.0273647	0.0273647	0.0261749	0.0232005
0.0001	0.0350982	0.0350982	0.0350982	0.0315288	0.02558
0.0005	0.0612731	0.0612731	0.0559191	0.0392623	0.0303391
0.001	0.0904224	0.0898275	0.0773349	0.0571089	0.0469958
0.005	0.173111	0.132064	0.0910172	0.0612731	0.0452112
0.01	0.189768	0.1279	0.0880428	0.0559191	0.0440214
0.1	0.199286	0.0957763	0.0582986	0.0350982	0.0267698
1	0.17668	0.0475907	0.0261749	0.0148721	0.0113028
10	0.164188	0.0196312	0.00713861	0.00178465	0.000594884
Percentage
FB	0%	0.1%	1%	5%	10%
1e-07	0.773349	0.773349	0.773349	0.773349	0.773349
5e-07	0.773349	0.773349	0.773349	0.773349	0.773349
1e-06	0.832838	0.832838	0.832838	0.832838	0.832838
5e-06	1.13028	1.13028	1.13028	1.13028	1.13028
1e-05	1.42772	1.42772	1.42772	1.42772	1.36823
5e-05	2.73647	2.73647	2.73647	2.61749	2.32005
0.0001	3.50982	3.50982	3.50982	3.15288	2.558
0.0005	6.12731	6.12731	5.59191	3.92623	3.03391
0.001	9.04224	8.98275	7.73349	5.71089	4.69958
0.005	17.3111	13.2064	9.10173	6.12731	4.52112
0.01	18.9768	12.79	8.80428	5.59191	4.40214
0.1	19.9286	9.57763	5.82986	3.50982	2.67698
1	17.668	4.75907	2.61749	1.48721	1.13028
10	16.4188	1.96312	0.713861	0.178465	0.0594884

## Sheet: Sheet1
FB	0%	0.1%	1%	5%	10%
1e-07	0.0118977	0.00892326	0.00773349	0.00773349	0.00773349
5e-07	0.0118977	0.00892326	0.00773349	0.00773349	0.00773349
1e-06	0.0124926	0.00951814	0.00832838	0.00832838	0.00832838
5e-06	0.0148721	0.0148721	0.0118977	0.0113028	0.0113028
1e-05	0.0220107	0.0184414	0.015467	0.0142772	0.0136823
5e-05	0.0440214	0.035693	0.0291493	0.0267698	0.0237954
0.0001	0.0594884	0.0440214	0.0398572	0.0339084	0.0285544
0.0005	0.108269	0.07674	0.0660321	0.0475907	0.0380726
0.001	0.148126	0.107674	0.0910172	0.0696014	0.056514
0.005	0.318263	0.211184	0.167757	0.123141	0.10113
0.01	0.343843	0.229625	0.178465	0.132659	0.107079
0.1	0.444378	0.305175	0.237359	0.168947	0.133254
1	0.56395	0.359905	0.257585	0.182629	0.146342
10	0.767995	0.767995	0.0452112	0.00594884	0.00118977
Percentage
FB	0%	0.1%	1%	5%	10%
1e-07	1.18977	0.892326	0.773349	0.773349	0.773349
5e-07	1.18977	0.892326	0.773349	0.773349	0.773349
1e-06	1.24926	0.951814	0.832838	0.832838	0.832838
5e-06	1.48721	1.48721	1.18977	1.13028	1.13028
1e-05	2.20107	1.84414	1.5467	1.42772	1.36823
5e-05	4.40214	3.5693	2.91493	2.67698	2.37954
0.0001	5.94884	4.40214	3.98572	3.39084	2.85544
0.0005	10.8269	7.674	6.60321	4.75907	3.80726
0.001	14.8126	10.7674	9.10173	6.96014	5.6514
0.005	31.8263	21.1184	16.7757	12.3141	10.113
0.01	34.3843	22.9625	17.8465	13.2659	10.7079
0.1	44.4378	30.5175	23.7359	16.8947	13.3254
1	56.395	35.9905	25.7585	18.2629	14.6342
10	76.7995	76.7995	4.52112	0.594884	0.118977
